# Supplementary material for: Initiator tRNA genes template the 3′ CCA end at high frequencies in bacteria
Source: BMC Genomics. 2016 Dec 8;17:1003. doi: 10.1186/s12864-016-3314-x (PMC5143459; doi:10.1186/s12864-016-3314-x)
Supplement: Additional file 1: — Reannotated tRNAdb-CE v.8 data in FastA format including TFAM scores and CCA reannotations. (TXT 43 MB) [file 12864_2016_3314_MOESM1_ESM.txt]

>C131005043 CP003659|Cyanobacteria|Anabaena cylindrica PCC 7122|1735539|1735615|Ile|GAT|0|0||||||DDBJ/ENA/GenBank taxaddress:00.04.00.00.00.00.00.00.03 STEML:GGGCTAT STEMRS:ATGGCCC ID:A CCA:CCT LEN:7 SCORE:35 pos8,9:TA W:cc
ggttcattaaGGGCTATTAGCTCAGGTGGTTAGAGCGCACCCCTGATAAGGGTGAGGTCC
CTGGTTCGAGTCCAGGATGGCCCACCTgaagataatt
>C131005044 CP003659|Cyanobacteria|Anabaena cylindrica PCC 7122|1735698|1735771|Ala|TGC|0|0||||||DDBJ/ENA/GenBank taxaddress:00.04.00.00.00.00.00.00.03 STEML:GGGGGTT STEMRS:AACCTCC ID:A CCA:Cat LEN:7 SCORE:35 pos8,9:TA
attattggatGGGGGTTTAGCTCAGTTGGTAGAGCGCCTGCTTTGCAAGCAGGATGTCAG
CGGTTCGAGTCCGCTAACCTCCACattggaaaagag
>C131005045 CP003659|Cyanobacteria|Anabaena cylindrica PCC 7122|1859062|1859135|Pro|GGG|0|0||||||DDBJ/ENA/GenBank taxaddress:00.04.00.00.00.00.00.00.03 STEML:CGGGGCG STEMRS:CGCTCCG ID:A CCA:ttt LEN:7 SCORE:35 pos8,9:TA
gttaagtaacCGGGGCGTAGCGCAGCTTGGTAGCGCGCCACTTTGGGGTAGTGGAGGTCG
TGGGTTCGAATCCCGCCGCTCCGAtttttaaatgtga
>C131005046 CP003659|Cyanobacteria|Anabaena cylindrica PCC 7122|2293644|2293716|Arg|CCG|0|0||||||DDBJ/ENA/GenBank taxaddress:00.04.00.00.00.00.00.00.03 STEML:GGGCGCG STEMRS:CGCGCTC ID:G CCA:ttt LEN:7 SCORE:35 pos8,9:TG W:pos89nTA
aattgtatgaGGGCGCGTGGCTCAGTGGATAGAGCAACAGGTTCCGGTCCTGTGGGTCGG
GGGTTCAAATCCCTCCGCGCTCGtttttttccctta
>C131005047 CP003659|Cyanobacteria|Anabaena cylindrica PCC 7122|2471105|2471181|Asp|GTC|0|0||||||DDBJ/ENA/GenBank taxaddress:00.04.00.00.00.00.00.00.03 STEML:TGGGGGT STEMRS:ATCCCCG ID:T CCA:gta LEN:7 SCORE:35 pos8,9:GT W:pos89nTA
cacccaacgTGGGGGTGTAACTCAGTTGGTTAAGAGTGCCTGTCTGTCGAACAGGAAGCC
GCGAGTTCGAGTCTCGTCATCCCCGTgtagccttgtgg
>C131005048 CP003659|Cyanobacteria|Anabaena cylindrica PCC 7122|2471266|2471341|Cys|GCA|0|0||||||DDBJ/ENA/GenBank taxaddress:00.04.00.00.00.00.00.00.03 STEML:GTCCGAG STEMRS:CTCGGAC ID:T CCA:CCA LEN:7 SCORE:35 pos8,9:TA W:CCApredicted W:cca
ttgcaaatgtGTCCGAGTAGCCAAGTGGTAAGGGCGTTGGTCTGCAAAACTAATCATCGT
GGGTTCAAATCCCACCTCGGACTCCAaacattgcag
>C131005049 CP003659|Cyanobacteria|Anabaena cylindrica PCC 7122|2471448|2471520|Trp|CCA|0|0||||||DDBJ/ENA/GenBank taxaddress:00.04.00.00.00.00.00.00.03 STEML:TGCACAG STEMRS:CTGTGCG ID:T CCA:tga LEN:7 SCORE:35 pos8,9:AT W:pos89nTA
gcgaccaaaTGCACAGATGGTGTAACGGAAGCATAAGGGTCTCCAAAACCTTTGGTCATG
GTTCAAATCCTTGTCTGTGCGTtgatggtgcaga
>C131005050 CP003659|Cyanobacteria|Anabaena cylindrica PCC 7122|2471789|2471863|Phe|GAA|0|0||||||DDBJ/ENA/GenBank taxaddress:00.04.00.00.00.00.00.00.03 STEML:CCCCTGG STEMRS:CTGGGGG ID:A CCA:Ctg LEN:7 SCORE:35 pos8,9:TA
tccgccttatCCCCTGGTAGCTCAGTTGGTAGTAGCGCCTGTTTGAAGAACAGGAGGTCA
TCCGTTCAATCCGGATCTGGGGGACtggcacattgcc
>C131005051 CP003659|Cyanobacteria|Anabaena cylindrica PCC 7122|2471872|2471946|Asn|GTT|0|0||||||DDBJ/ENA/GenBank taxaddress:00.04.00.00.00.00.00.00.03 STEML:TGCCCCA STEMRS:TGGGGCA ID:G CCA:CCA LEN:7 SCORE:35 pos8,9:TA W:CCApredicted W:cca
actggcacatTGCCCCATAGCTCAATGGCAGAGCAAGGCGCTGTTAACGCCGGGGTTGTA
GGTTCAAATCCTACTGGGGCAGCCAtttattggga
>C131005052 CP003659|Cyanobacteria|Anabaena cylindrica PCC 7122|2472870|2472945|Gln|TTG|0|0||||||DDBJ/ENA/GenBank taxaddress:00.04.00.00.00.00.00.00.03 STEML:TTGAGAA STEMRS:TTCTCAG ID:T CCA:tat LEN:7 SCORE:35 pos8,9:GT W:pos89nTA
taacgctgaTTGAGAAGTCGTCTAATAGGTATGGCACCGCTCTTTGAAAGCGGAAAAATG
CAGGTTCAAGCCCTGCCTTCTCAGTtatgttctctga
>C131005053 CP003659|Cyanobacteria|Anabaena cylindrica PCC 7122|2473093|2473169|Pro|TGG|0|0||||||DDBJ/ENA/GenBank taxaddress:00.04.00.00.00.00.00.00.03 STEML:CGGGATG STEMRS:CATCCCG ID:A CCA:CCA LEN:7 SCORE:35 pos8,9:TA W:CCApredicted W:cca
gtaccaaaatCGGGATGTAATTCAGTGGTCTAGAAGCCTTGTTTTGGGGACAAGGAGTCG
TAGGTTCAAATCCTACCATCCCGACCAtttgcccttg
>C131005054 CP003659|Cyanobacteria|Anabaena cylindrica PCC 7122|2473173|2473247|Leu|TAG|0|0||||||DDBJ/ENA/GenBank taxaddress:00.04.00.00.00.00.00.00.03 STEML:GCCCTTG STEMRS:CAAGGGT ID:A CCA:Ctg LEN:7 SCORE:35 pos8,9:TG W:pos89nTA
ccgaccatttGCCCTTGTGACGAAATTGGCAAACGTGCTGGTCTTAGAAACCAGATTTTG
TGGGTTCAACTCCCACCAAGGGTACtgggtatttacc
>C131005055 CP003659|Cyanobacteria|Anabaena cylindrica PCC 7122|2473350|2473424|Lys|TTT|0|0||||||DDBJ/ENA/GenBank taxaddress:00.04.00.00.00.00.00.00.03 STEML:GGGCGTT STEMRS:AGCGCCC ID:A CCA:CCA LEN:7 SCORE:35 pos8,9:TG W:CCApredicted W:cca W:pos89nTA
taccaactttGGGCGTTTGGCAGAACGGTTATGCGCCTGACTTTTAATCAGGTTAAAACA
GGTTCAACTCCTGTAGCGCCCACCAagcccctgtg
>C131005056 CP003659|Cyanobacteria|Anabaena cylindrica PCC 7122|2473426|2473499|Leu|TAA|0|0||||||DDBJ/ENA/GenBank taxaddress:00.04.00.00.00.00.00.00.03 STEML:GCCCCTG STEMRS:CAGGGGT ID:A CCA:tgc LEN:7 SCORE:35 pos8,9:TG W:pos89nTA
cgcccaccaaGCCCCTGTGGCGCAATTGGCAGACGTAGCCCGCTTAAACCGGGTTTGTTG
CAGGTTCGACTCCTGTCAGGGGTAtgcggggatagag
>C131005057 CP003659|Cyanobacteria|Anabaena cylindrica PCC 7122|2584035|2584120|Tyr|GTA|0|0||||||DDBJ/ENA/GenBank taxaddress:00.04.00.00.00.00.00.00.03 STEML:GGGTCGA STEMRS:TCGGCCC ID:A CCA:CCA LEN:7 SCORE:35 pos8,9:TG W:CCApredicted W:cca W:pos89nTA
gggacataacGGGTCGATGTCCGAGTGGTTAATGGAGACGGACTGTAAATCCGTTGGTTT
ACGCCTACGCTGGTTCAAATCCAGCTCGGCCCACCActtttagaga
>C131005058 CP003659|Cyanobacteria|Anabaena cylindrica PCC 7122|2584217|2584288|Thr|GGT|0|0||||||DDBJ/ENA/GenBank taxaddress:00.04.00.00.00.00.00.00.03 STEML:GCCCGTG STEMRS:CACGGGC ID:T CCA:ttt LEN:7 SCORE:35 pos8,9:TG W:pos89nTA
agttttttttGCCCGTGTGGCTCAGTGGTAGAGCACACCCTTGGTAAGGGTGAGGTCACG
AGTTCAATCCTCGTCACGGGCTtttggtaagctac
>C131005059 CP003659|Cyanobacteria|Anabaena cylindrica PCC 7122|3039573|3039647|Lys|CTT|0|0||||||DDBJ/ENA/GenBank taxaddress:00.04.00.00.00.00.00.00.03 STEML:GGGTGAG STEMRS:CTCACCC ID:A CCA:CTA LEN:7 SCORE:35 pos8,9:TA
gtcctagtgtGGGTGAGTAGCTCAACGGTAGAGCAGTTGACTCTTAATCAATTGGTTGCG
GGTTCGATTCCCTCCTCACCCACTAaacgctatca
>C131005060 CP003659|Cyanobacteria|Anabaena cylindrica PCC 7122|3250242|3250313|Thr|CGT|0|0||||||DDBJ/ENA/GenBank taxaddress:00.04.00.00.00.00.00.00.03 STEML:GCCGATG STEMRS:CATCGGC ID:T CCA:ttg LEN:7 SCORE:35 pos8,9:TG W:pos89nTA
aactgtgtatGCCGATGTGGCTCAGGGGTAGAGCAACTGATTCGTAATCAGTAGGTCGTG
GGTTCAAATCCCATCATCGGCTttggtgtacattc
>C131005061 CP003659|Cyanobacteria|Anabaena cylindrica PCC 7122|3312131|3312204|Pro|CGG|0|0||||||DDBJ/ENA/GenBank taxaddress:00.04.00.00.00.00.00.00.03 STEML:CGGGATG STEMRS:CATCCCG ID:A CCA:ttt LEN:7 SCORE:35 pos8,9:TG W:pos89nTA
atttttatgaCGGGATGTGGCGCAGCTTGGTAGCGCACTTCGTTCGGGACGAAGGGGCCG
CTGGTTCGAATCCAGTCATCCCGAttttactgttgtt
>C131005062 CP003659|Cyanobacteria|Anabaena cylindrica PCC 7122|3587019|3587089|Cys|GCA|0|0||||||DDBJ/ENA/GenBank taxaddress:00.04.00.00.00.00.00.00.03 STEML:GGCGACA STEMRS:TGTCGCC ID:T CCA:ttg LEN:7 SCORE:35 pos8,9:TA
ttgtgagtccGGCGACATAGCCAAGTGGTAAGGCAAGGGTCTGCAAAACCTTCACCCCCG
GTTCAAATCCGGGTGTCGCCTttgaaaagacaac
>C131005063 CP003659|Cyanobacteria|Anabaena cylindrica PCC 7122|4025559|4025645|Ser|CGA|0|0||||||DDBJ/ENA/GenBank taxaddress:00.04.00.00.00.00.00.00.03 STEML:TGGAGAG STEMRS:CTCTCCG ID:T CCA:tgt LEN:7 SCORE:35 pos8,9:GT W:pos89nTA
taaaaaattTGGAGAGGTGTCCGAGTGGTTGATGGTGACGCACTCGAAATGCGTTTTGGG
GTAACTCAACGGGGGTTCGAATCCCCCCCTCTCCGTtgtttttttcat
>C131005064 CP003659|Cyanobacteria|Anabaena cylindrica PCC 7122|5064394|5064475|Leu|CAG|0|0||||||DDBJ/ENA/GenBank taxaddress:00.04.00.00.00.00.00.00.03 STEML:GCGGAAC STEMRS:GTTCCGC ID:A CCA:tta LEN:7 SCORE:35 pos8,9:TG W:pos89nTA
attgatgccaGCGGAACTGGCGGAATTGGCAGACGCGCTAGATTCAGGTTCTAGTGCCGC
AAGGCTTCCGGGTTCAAGTCCCGGGTTCCGCAttattaattaata
>C131005065 CP003659|Cyanobacteria|Anabaena cylindrica PCC 7122|5309443|5309514|Gly|CCC|0|0||||||DDBJ/ENA/GenBank taxaddress:00.04.00.00.00.00.00.00.03 STEML:GCGGGTG STEMRS:CGCCCGC ID:T CCA:tta LEN:7 SCORE:35 pos8,9:TA
attatttgtcGCGGGTGTAATTCAGTGGTAGAATGTCTGCTTCCCATGCAGAATGTCGTG
GGTTCGAGTCCCATCGCCCGCTttaaaaattggat
>C131005066 CP003659|Cyanobacteria|Anabaena cylindrica PCC 7122|5473799|5473872|Asp|GTC|0|0||||||DDBJ/ENA/GenBank taxaddress:00.04.00.00.00.00.00.00.03 STEML:GGGACTG STEMRS:CAGTCCC ID:G CCA:tta LEN:7 SCORE:35 pos8,9:TA
caaagaacaaGGGACTGTAGTTCAATTGGTTAGAGCACCGCCCTGTCACGGCGGAAGTTG
CGGGTTCGAGCCCCGTCAGTCCCGttaaaaagtggta
>C131005067 CP003659|Cyanobacteria|Anabaena cylindrica PCC 7122|5820395|5820477|Leu|CAA|0|0||||||DDBJ/ENA/GenBank taxaddress:00.04.00.00.00.00.00.00.03 STEML:GGGCGGG STEMRS:CCCGCCC ID:A CCA:Ctc LEN:7 SCORE:35 pos8,9:TG W:pos89nTA
tgacacccacGGGCGGGTGGCGGAATTGGTAGACGCACCGCACTCAAAATGCGGCACCGA
AAGGTATAGGAGTTCGATTCTCCTCCCGCCCACtcttaaaattgt
>C131005068 CP003659|Cyanobacteria|Anabaena cylindrica PCC 7122|5852564|5852639|Arg|CCT|0|0||||||DDBJ/ENA/GenBank taxaddress:00.04.00.00.00.00.00.00.03 STEML:TGGGGTT STEMRS:AGTCCCG ID:T CCA:ata LEN:7 SCORE:35 pos8,9:GT W:pos89nTA
cttcacagtTGGGGTTGTAGCTCAGTTGGATAGAGCGGACGCCTCCTAAGCGTCAGGTCG
TGCGTTCAAGTCGCACCAGTCCCGTatatataaataa
>C131005069 CP003659|Cyanobacteria|Anabaena cylindrica PCC 7122|6166900|6166976|Pseudo|TAG|0|0||||||DDBJ/ENA/GenBank taxaddress:00.04.00.00.00.00.00.00.03 STEML:TACATAC STEMRS:GTGTGAA ID:T CCA:CAA LEN:7 SCORE:31 pos8,9:TA
cgagaaagctTACATACTAGCCGAATTGGAACAGGCACTTGATTTAGGTTCAAGCAATTA
CGGGTTCAACTCCCGTGTGTGAATCAAcagctttttc
>C131005070 CP003659|Cyanobacteria|Anabaena cylindrica PCC 7122|6377524|6377598|Arg|TCT|0|0||||||DDBJ/ENA/GenBank taxaddress:00.04.00.00.00.00.00.00.03 STEML:TGGGCGC STEMRS:GCGCTCG ID:T CCA:ttt LEN:7 SCORE:35 pos8,9:GT W:pos89nTA
gattactctTGGGCGCGTAGCTCAGTGGATAGAGCAATTGCCTTCTAAGCAATCGGTCGC
AGGTTCGAGCCCTGCCGCGCTCGTtttaagtcagtt
>C131005071 CP003659|Cyanobacteria|Anabaena cylindrica PCC 7122|6279992|6279922|Gly|TCC|0|0||||||DDBJ/ENA/GenBank taxaddress:00.04.00.00.00.00.00.00.03 STEML:GCGGGTG STEMRS:CACCCGC ID:T CCA:ttg LEN:7 SCORE:35 pos8,9:TA
ctagagatatGCGGGTGTAGTTTAGTGGTAAAACTTTAGCCTTCCAAGCTAATAATGCGG
GTTCGATTCCCGCCACCCGCTttgaatgaaagaa
>C131005072 CP003659|Cyanobacteria|Anabaena cylindrica PCC 7122|6259707|6259637|Gly|TCC|0|0||||||DDBJ/ENA/GenBank taxaddress:00.04.00.00.00.00.00.00.03 STEML:GCGGGTG STEMRS:CACCCGC ID:T CCA:ttg LEN:7 SCORE:35 pos8,9:TA
ctagagatatGCGGGTGTAGTTTAGTGGTAAAACTTTAGCCTTCCAAGCTAATAATGCGG
GTTCGATTCCCGCCACCCGCTttgagaatagtaa
>C131005073 CP003659|Cyanobacteria|Anabaena cylindrica PCC 7122|5678189|5678117|Gln|TTG|0|0||||||DDBJ/ENA/GenBank taxaddress:00.04.00.00.00.00.00.00.03 STEML:TGGGGCG STEMRS:CGCCCCA ID:G CCA:Cat LEN:7 SCORE:35 pos8,9:TA
cttgttccatTGGGGCGTAGCCAAGTGGTACGGCAGCGGGTTTTGGTCCCGCCATCCCTA
GGTTCGAATCCTAGCGCCCCAGCattttagtaaag
>C131005074 CP003659|Cyanobacteria|Anabaena cylindrica PCC 7122|5482803|5482732|Thr|TGT|0|0||||||DDBJ/ENA/GenBank taxaddress:00.04.00.00.00.00.00.00.03 STEML:GCCAGCA STEMRS:TGCTGGC ID:T CCA:tta LEN:7 SCORE:35 pos8,9:TA
tagccagtccGCCAGCATAGCACAGTGGTAGTGCATCCGACTTGTAATCGGAAGGTCGCG
AGTTCAAATCCCGCTGCTGGCTttatttaagctta
>C131005075 CP003659|Cyanobacteria|Anabaena cylindrica PCC 7122|5414921|5414850|Gly|GCC|0|0||||||DDBJ/ENA/GenBank taxaddress:00.04.00.00.00.00.00.00.03 STEML:GCGGGTA STEMRS:TACCCGC ID:T CCA:ttt LEN:7 SCORE:35 pos8,9:TA
tgtgaaagttGCGGGTATAGCTCAGTGGTAGAGCGCAACCTTGCCAAGGTTGATGTCGCG
CGTTCGAATCGCGTTACCCGCTtttaaaattaata
>C131005076 CP003659|Cyanobacteria|Anabaena cylindrica PCC 7122|4979083|4979011|Val|TAC|0|0||||||DDBJ/ENA/GenBank taxaddress:00.04.00.00.00.00.00.00.03 STEML:GGGCGGT STEMRS:ACTGCCC ID:A CCA:tta LEN:7 SCORE:35 pos8,9:TA
tgacaaaaacGGGCGGTTAGCTCAGTTGGTAGAGCGCCTGCCTTACAAGCAGGATGTCAT
CAGTTCGAGTCTGGTACTGCCCAttacccgttttcc
>C131005077 CP003659|Cyanobacteria|Anabaena cylindrica PCC 7122|4842175|4842103|Met|CAT|0|0||||||DDBJ/ENA/GenBank taxaddress:00.04.00.00.00.00.00.00.03 STEML:GCGCCCT STEMRS:AGGGCGC ID:A CCA:ttg LEN:7 SCORE:35 pos8,9:TG W:pos89nTA tfam:I
aacacaacgaGCGCCCTTGGCCGATTGGGGAGGCAACGAACTCATAATTCGTCCTCAGGC
TGGTTCGATTCCAGCAGGGCGCAttgaaaactcaga
>C131005078 CP003659|Cyanobacteria|Anabaena cylindrica PCC 7122|4564362|4564286|Met|CAT|0|0||||||DDBJ/ENA/GenBank taxaddress:00.04.00.00.00.00.00.00.03 STEML:CGCGGGA STEMRS:TCCCGCC ID:A CCA:CCA LEN:7 SCORE:31 pos8,9:TA W:CCApredicted W:cca tfam:X
acaaaagcaaCGCGGGATAGAGCAGCCTGGTAGCTCGTCGGGCTCATAACCCGAAGGTCA
GTGGTTCAAATCCACTTCCCGCCACCAatttgaaaaa
>C131005079 CP003659|Cyanobacteria|Anabaena cylindrica PCC 7122|4411876|4411785|Ser|GCT|0|0||||||DDBJ/ENA/GenBank taxaddress:00.04.00.00.00.00.00.00.03 STEML:GGAGAGG STEMRS:CCTCTCC ID:G CCA:ttt LEN:7 SCORE:35 pos8,9:TG W:pos89nTA
tccatgaccaGGAGAGGTGGCTGAGTGGTCGAAAGCGGCAGATTGCTAATCTGTTGATGG
AATCGTAAGGTCCATCCGAGGGTTCGAATCCCTCCCTCTCCGtttttaagtaaca
>C131005080 CP003659|Cyanobacteria|Anabaena cylindrica PCC 7122|4371637|4371564|Arg|ACG|0|0||||||DDBJ/ENA/GenBank taxaddress:00.04.00.00.00.00.00.00.03 STEML:GGGCGTG STEMRS:CTCGCCC ID:G CCA:tta LEN:7 SCORE:31 pos8,9:TA
tcgttggcaaGGGCGTGTAGCTCAGTGGACTAGAGCACGTGGCTACGGACCACGGTGTCG
GGGGTTCGAATCCCTCCTCGCCCGttaaataaaaata
>C131005081 CP003659|Cyanobacteria|Anabaena cylindrica PCC 7122|4019405|4019329|Ile|GAT|0|0||||||DDBJ/ENA/GenBank taxaddress:00.04.00.00.00.00.00.00.03 STEML:GGGCTAT STEMRS:ATGGCCC ID:A CCA:CCT LEN:7 SCORE:35 pos8,9:TA W:cc
ggttcattaaGGGCTATTAGCTCAGGTGGTTAGAGCGCACCCCTGATAAGGGTGAGGTCC
CTGGTTCGAGTCCAGGATGGCCCACCTgaagcaagtc
>C131005082 CP003659|Cyanobacteria|Anabaena cylindrica PCC 7122|4019249|4019176|Ala|TGC|0|0||||||DDBJ/ENA/GenBank taxaddress:00.04.00.00.00.00.00.00.03 STEML:GGGGGTT STEMRS:AACCTCC ID:A CCA:Cat LEN:7 SCORE:35 pos8,9:TA
aattgtttttGGGGGTTTAGCTCAGTTGGTAGAGCGCCTGCTTTGCAAGCAGGATGTCAG
CGGTTCGAGTCCGCTAACCTCCACattggaaaagag
>C131005083 CP003659|Cyanobacteria|Anabaena cylindrica PCC 7122|3938856|3938783|Asn|GTT|0|0||||||DDBJ/ENA/GenBank taxaddress:00.04.00.00.00.00.00.00.03 STEML:TTCCTCA STEMRS:TGGGGAG ID:T CCA:taa LEN:7 SCORE:35 pos8,9:GT W:pos89nTA
ttgcgagcgTTCCTCAGTAGCTCAGTGGTAGAGCGATCGACTGTTAATCGATTGGTCGCT
GGTTCGAATCCGGCCTGGGGAGTtaaaaaataaag
>C131005084 CP003659|Cyanobacteria|Anabaena cylindrica PCC 7122|3861694|3861621|Val|GAC|0|0||||||DDBJ/ENA/GenBank taxaddress:00.04.00.00.00.00.00.00.03 STEML:GGACGGT STEMRS:ACCGTCC ID:A CCA:tac LEN:7 SCORE:35 pos8,9:TA
gcttagttaaGGACGGTTAGCTCAGTTGGTTAGAGTACATCGTTGACATCGATGGGGTCG
TTGGTTCGAATCCAATACCGTCCAtaccttgtgtaca
>C131005085 CP003659|Cyanobacteria|Anabaena cylindrica PCC 7122|3670466|3670393|Met|CAT|0|0||||||DDBJ/ENA/GenBank taxaddress:00.04.00.00.00.00.00.00.03 STEML:GGCTCAG STEMRS:CTGAGCC ID:A CCA:ttt LEN:7 SCORE:35 pos8,9:TA tfam:M
aaaacaacacGGCTCAGTAGCTCAGTTGGTTAGAGTACGGGACTCATAAGCCTGGGGTCG
TCAGTTCAAATCTGACCTGAGCCAttttcaaatttca
>C131005086 CP003659|Cyanobacteria|Anabaena cylindrica PCC 7122|2984512|2984439|Trp|CCA|0|0||||||DDBJ/ENA/GenBank taxaddress:00.04.00.00.00.00.00.00.03 STEML:GCGCTCT STEMRS:AGGGCGC ID:G CCA:Ctc LEN:7 SCORE:35 pos8,9:TA
gacagcttgtGCGCTCTTAGTTCAGTTGGTAGAACGCAGGTCTCCAAAACCTGATGTCGG
GGGTTCAAGTCCTCCAGGGCGCGCtcaaaagcaaaa
>C131005087 CP003659|Cyanobacteria|Anabaena cylindrica PCC 7122|2497163|2497088|Ile|TAT|0|0||||||DDBJ/ENA/GenBank taxaddress:00.04.00.00.00.00.00.00.03 STEML:GTTTGAT STEMRS:ATCAAAC ID:C CCA:CCC LEN:7 SCORE:35 pos8,9:TA W:cc
ctattctatcGTTTGATTAGCTCAGTTGGTAGAGCAGTTGACTTATAATCAACCCGTCGC
AGGTTCAAATCCTGTATCAAACCCCCggaagttagc
>C131005088 CP003659|Cyanobacteria|Anabaena cylindrica PCC 7122|2497088|2497013|Lys|TTT|0|0||||||DDBJ/ENA/GenBank taxaddress:00.04.00.00.00.00.00.00.03 STEML:CGGAAGT STEMRS:ACTTTCA ID:A CCA:CCA LEN:7 SCORE:31 pos8,9:TA W:CCApredicted W:cca
atcaaaccccCGGAAGTTAGCTCATTTGGTAGAGCAATCGACTTTTAATCGATCTGTAAC
AGGTTCAAATCCTGTACTTTCAACCAaccctgtccg
>C131005089 CP003659|Cyanobacteria|Anabaena cylindrica PCC 7122|2157741|2157667|His|GTG|0|0||||||DDBJ/ENA/GenBank taxaddress:00.04.00.00.00.00.00.00.03 STEML:GCGAGCG STEMRS:CGTTCGC ID:C CCA:Ctt LEN:7 SCORE:35 pos8,9:TA
ttagtggatgGCGAGCGTAGCCAAGTGGTTAAGGCAGTGGTTTGTGGTACCACCATTCCG
CGGGTTCAAGTCCCGTCGTTCGCCCttaaatatctaa
>C131005090 CP003659|Cyanobacteria|Anabaena cylindrica PCC 7122|1655553|1655481|Phe|GAA|0|0||||||DDBJ/ENA/GenBank taxaddress:00.04.00.00.00.00.00.00.03 STEML:GCCGGGA STEMRS:TCCTGGC ID:A CCA:tac LEN:7 SCORE:35 pos8,9:TA
aaaagcccgcGCCGGGATAGCTCAGTTGGTAGAGCAGAGGACTGAAAATCCTCGTGTCAC
GAGTTCAAGTCTCGTTCCTGGCAtacgttttagcga
>C131005091 CP003659|Cyanobacteria|Anabaena cylindrica PCC 7122|1312208|1312122|Ser|TGA|0|0||||||DDBJ/ENA/GenBank taxaddress:00.04.00.00.00.00.00.00.03 STEML:TGGAGAG STEMRS:CTCTCCG ID:T CCA:tga LEN:7 SCORE:35 pos8,9:GT W:pos89nTA
caaataattTGGAGAGGTGGCAGAGTGGTCGATTGCGTCTGACTTGAAATCAGATGAGGT
GAAAGCTTCCGGGAGTTCGAATCTCCCCCTCTCCGTtgattaatttag
>C131005092 CP003659|Cyanobacteria|Anabaena cylindrica PCC 7122|1275397|1275326|Lys|TTT|0|0||||||DDBJ/ENA/GenBank taxaddress:00.04.00.00.00.00.00.00.03 STEML:GGGTCGC STEMRS:GCGACCC ID:A CCA:taa LEN:7 SCORE:35 pos8,9:TA
cactgcaaaaGGGTCGCTAACTCAACGGTAGAGTACTCGGCTTTTAACCGATTAGTTCCG
GGTTCGAATCCCGGGCGACCCAtaaaaagctgaaa
>C131005093 CP003659|Cyanobacteria|Anabaena cylindrica PCC 7122|740126|740054|Ala|CGC|0|0||||||DDBJ/ENA/GenBank taxaddress:00.04.00.00.00.00.00.00.03 STEML:GGGGAAT STEMRS:ATTCTCC ID:A CCA:tta LEN:7 SCORE:35 pos8,9:TA
agactagcaaGGGGAATTAGCTCAGTTGGTAGAGTGCTGCGATCGCACCGCAGAGGTCAG
GGGTTCGAGTCTCCTATTCTCCAttatatatgtaca
>C131005094 CP003659|Cyanobacteria|Anabaena cylindrica PCC 7122|674275|674200|Pro|TGG|0|0||||||DDBJ/ENA/GenBank taxaddress:00.04.00.00.00.00.00.00.03 STEML:TCGGGAT STEMRS:ATCCCGA ID:T CCA:ttt LEN:7 SCORE:35 pos8,9:GT W:pos89nTA
atagtttttTCGGGATGTAGCGCAGCTTGGTAGCGCGCCTGCTTTGGGAGCAGGATGCCG
CAGGTTCAAATCCTGTCATCCCGATttttggtaaata
>C131005095 CP003659|Cyanobacteria|Anabaena cylindrica PCC 7122|639132|639060|Ala|GGC|0|0||||||DDBJ/ENA/GenBank taxaddress:00.04.00.00.00.00.00.00.03 STEML:GGGGTTA STEMRS:TAGCTCC ID:A CCA:ttt LEN:7 SCORE:35 pos8,9:TA
tgcgtttcacGGGGTTATAGCTCAGTTGGTAGAGCGCTTGAATGGCATTCAAGAGGTCAG
GGGTTCGATTCCCCTTAGCTCCAttttggagattaa
>C131005096 CP003659|Cyanobacteria|Anabaena cylindrica PCC 7122|637480|637398|Leu|TAG|0|0||||||DDBJ/ENA/GenBank taxaddress:00.04.00.00.00.00.00.00.03 STEML:GCGGATA STEMRS:TATCCGC ID:A CCA:Ctt LEN:7 SCORE:35 pos8,9:TG W:pos89nTA
agatactgatGCGGATATGGCGAAATTGGCAGACGCGCTAGATTTAGGTTCTAGTTCCGA
AAGGAGTGAAGGTTCAAGTCCTTTTATCCGCACttaattgagaac
>C131005097 CP003659|Cyanobacteria|Anabaena cylindrica PCC 7122|494628|494546|Leu|GAG|0|0||||||DDBJ/ENA/GenBank taxaddress:00.04.00.00.00.00.00.00.03 STEML:TGCGGAT STEMRS:ATCCGCA ID:T CCA:ttc LEN:7 SCORE:35 pos8,9:GT W:pos89nTA
gtcaaatttTGCGGATGTGGCGGAATTGGTATACGCGCACGCTTGAGGTGCGTGTGGCTT
TGCCTTGCGAGTTCGAGTCTCGCCATCCGCATttctagggcgta
>C131005098 CP003659|Cyanobacteria|Anabaena cylindrica PCC 7122|444754|444666|Ser|GGA|0|0||||||DDBJ/ENA/GenBank taxaddress:00.04.00.00.00.00.00.00.03 STEML:TGGAGAG STEMRS:CTCTCCG ID:T CCA:tca LEN:7 SCORE:35 pos8,9:GT W:pos89nTA
cgtgaccccTGGAGAGGTGGCCGAGTGGTTGAAGGCGCAGACCTGGAAAGTCTGTTATGC
AGTAATGTATACGAGGGTTCGAATCCCTCCCTCTCCGTtcagaatattac
>C133000152 CP003659|Cyanobacteria|Anabaena cylindrica PCC 7122|2127159|2127232|Glu|TTC|0|0||||||DDBJ/ENA/GenBank taxaddress:00.04.00.00.00.00.00.00.03 STEML:GCCCCCA STEMRS:TGGGGGT ID:A CCA:Ctt LEN:7 SCORE:35 pos8,9:TC W:pos89nTA
tgagtccaatGCCCCCATCGTCTAGAGGCCTAGGACACCTCCCTTTCACGGAGGTAACGG
GGATTCGAATTCCCCTGGGGGTACtttaaatgtatg
>C001199 CP000117|Cyanobacteria|Anabaena variabilis ATCC 29413|505303|505384|Leu|TAG|0|0||||||DDBJ/ENA/GenBank taxaddress:00.04.00.00.00.00.00.02.00 STEML:GCGGATG STEMRS:CATCCGC ID:A CCA:tat LEN:7 SCORE:35 pos8,9:TG W:pos89nTA
agttgcataaGCGGATGTGGCGGAATTGGCAGACGCGCTAGATTTAGGTTCTAGTTCCGA
GAGGAGTGAAGGTTCAAGTCCTTTCATCCGCAtatagattagtaa
>C001200 CP000117|Cyanobacteria|Anabaena variabilis ATCC 29413|1004524|1004600|Ile|GAT|0|0||||||DDBJ/ENA/GenBank taxaddress:00.04.00.00.00.00.00.02.00 STEML:GGGCTAT STEMRS:ATGGCCC ID:A CCA:CCT LEN:7 SCORE:35 pos8,9:TA W:cc
gttcgataatGGGCTATTAGCTCAGGTGGTTAGAGCGCACCCCTGATAAGGGTGAGGTCC
CTGGTTCGAGTCCAGGATGGCCCACCTgaagcaagtc
>C001201 CP000117|Cyanobacteria|Anabaena variabilis ATCC 29413|1004675|1004747|Ala|TGC|0|0||||||DDBJ/ENA/GenBank taxaddress:00.04.00.00.00.00.00.02.00 STEML:GGGGGTT STEMRS:AACCTCC ID:A CCA:cat LEN:7 SCORE:35 pos8,9:TA
attgtgttggGGGGGTTTAGCTCAGTTGGTAGAGCGCCTGCTTTGCAAGCAGGATGTCAG
CGGTTCGAGTCCGCTAACCTCCAcatgaaaaagcga
>C001202 CP000117|Cyanobacteria|Anabaena variabilis ATCC 29413|1777233|1777314|Leu|CAG|0|0||||||DDBJ/ENA/GenBank taxaddress:00.04.00.00.00.00.00.02.00 STEML:GCGGAAC STEMRS:GTTCCGC ID:A CCA:taa LEN:7 SCORE:35 pos8,9:TG W:pos89nTA
taaaccgcaaGCGGAACTGGCGGAATTGGCAGACGCGCTAGATTCAGGTTCTAGTGCCGC
AAGGCTTCCGGGTTCAAGTCCCGGGTTCCGCAtaaattcagtgct
>C001203 CP000117|Cyanobacteria|Anabaena variabilis ATCC 29413|1828001|1828074|Pro|TGG|0|0||||||DDBJ/ENA/GenBank taxaddress:00.04.00.00.00.00.00.02.00 STEML:CGGGATG STEMRS:CATCCCG ID:A CCA:tta LEN:7 SCORE:35 pos8,9:TA
aaagtgaaatCGGGATGTAGCGCAGCTTGGTAGCGCGCCTGCTTTGGGAGCAGGATGCCG
CAGGTTCAAATCCTGTCATCCCGAttagaattactga
>C001204 CP000117|Cyanobacteria|Anabaena variabilis ATCC 29413|3109711|3109782|Asn|GTT|0|0||||||DDBJ/ENA/GenBank taxaddress:00.04.00.00.00.00.00.02.00 STEML:TCCTCAG STEMRS:CTGGGGA ID:G CCA:ttt LEN:7 SCORE:35 pos8,9:TA
agagcaacgtTCCTCAGTAGCTCAGCGGTAGAGCGATCGACTGTTAATCGATTGGTCACT
GGTTCGAATCCAGTCTGGGGAGtttaacaatagag
>C001205 CP000117|Cyanobacteria|Anabaena variabilis ATCC 29413|3123086|3123157|Lys|CTT|0|0||||||DDBJ/ENA/GenBank taxaddress:00.04.00.00.00.00.00.02.00 STEML:GGGTGAC STEMRS:GTCACCC ID:A CCA:ctt LEN:7 SCORE:35 pos8,9:TA
tgattggtgtGGGTGACTAGCTCAACGGTAGAGCAGTAGACTCTTAATCTATTGGTTGCG
GGTTCAAATCCCTCGTCACCCActtattccaaggc
>C001206 CP000117|Cyanobacteria|Anabaena variabilis ATCC 29413|3152762|3152834|Trp|CCA|0|0||||||DDBJ/ENA/GenBank taxaddress:00.04.00.00.00.00.00.02.00 STEML:GCGCTCT STEMRS:AGGGCGC ID:G CCA:ctc LEN:7 SCORE:35 pos8,9:TA
gccagcttgtGCGCTCTTAGTTCAGTTGGTAGAACGCAGGTCTCCAAAACCTGATGTCGG
GGGTTCAAGTCCTCCAGGGCGCGctcgaaagtaaaa
>C001207 CP000117|Cyanobacteria|Anabaena variabilis ATCC 29413|3497796|3497868|Ala|TGC|0|0||||||DDBJ/ENA/GenBank taxaddress:00.04.00.00.00.00.00.02.00 STEML:GGGGGTT STEMRS:AACCTCC ID:A CCA:tta LEN:7 SCORE:35 pos8,9:TA
tcaattttacGGGGGTTTAGCTCAGTTGGTAGAGCGCCTGCTTTGCAAGCAGGATGTCAG
CGGTTCGAGTCCGCTAACCTCCAttaacgtaaatta
>C001208 CP000117|Cyanobacteria|Anabaena variabilis ATCC 29413|3895681|3895757|Ile|GAT|0|0||||||DDBJ/ENA/GenBank taxaddress:00.04.00.00.00.00.00.02.00 STEML:GGGCTAT STEMRS:ATGGCCC ID:A CCA:CCT LEN:7 SCORE:35 pos8,9:TA W:cc
gttcgataatGGGCTATTAGCTCAGGTGGTTAGAGCGCACCCCTGATAAGGGTGAGGTCC
CTGGTTCGAGTCCAGGATGGCCCACCTgaagcaagtc
>C001209 CP000117|Cyanobacteria|Anabaena variabilis ATCC 29413|3895832|3895904|Ala|TGC|0|0||||||DDBJ/ENA/GenBank taxaddress:00.04.00.00.00.00.00.02.00 STEML:GGGGGTT STEMRS:AACCTCC ID:A CCA:cat LEN:7 SCORE:35 pos8,9:TA
attgtgttggGGGGGTTTAGCTCAGTTGGTAGAGCGCCTGCTTTGCAAGCAGGATGTCAG
CGGTTCGAGTCCGCTAACCTCCAcatgaaaaagcga
>C001210 CP000117|Cyanobacteria|Anabaena variabilis ATCC 29413|3948182|3948253|Thr|CGT|0|0||||||DDBJ/ENA/GenBank taxaddress:00.04.00.00.00.00.00.02.00 STEML:GCCGATG STEMRS:CATCGGC ID:T CCA:tgg LEN:7 SCORE:35 pos8,9:TG W:pos89nTA
tatcgtatatGCCGATGTGGCTCAGTGGTAGAGCAGCTGATTCGTAATCAGCAGGCCGTG
GGTTCAAATCCCATCATCGGCTtggcttatagaaa
>C001211 CP000117|Cyanobacteria|Anabaena variabilis ATCC 29413|4023869|4023939|Gly|TCC|0|0||||||DDBJ/ENA/GenBank taxaddress:00.04.00.00.00.00.00.02.00 STEML:GCGGGCG STEMRS:CGCCCGC ID:T CCA:ttc LEN:7 SCORE:35 pos8,9:TA
tcttataactGCGGGCGTAGTTTAGTGGTAAAACTATAGCCTTCCAAGCTATTAATGCGG
GTTCGATTCCCGCCGCCCGCTttcatcttaaaac
>C001212 CP000117|Cyanobacteria|Anabaena variabilis ATCC 29413|4743213|4743297|Ser|CGA|0|0||||||DDBJ/ENA/GenBank taxaddress:00.04.00.00.00.00.00.02.00 STEML:GGAGAGG STEMRS:CCTCTCC ID:G CCA:tct LEN:7 SCORE:35 pos8,9:TG W:pos89nTA
ataaatatgtGGAGAGGTGTCCGAGTGGTTGATGGTGACGCACTCGAAATGCGTTTTGGG
GAAACCCAACGGGGGTTCAAATCCCCCCCTCTCCGtcttttttacatc
>C001213 CP000117|Cyanobacteria|Anabaena variabilis ATCC 29413|5364031|5364102|Lys|TTT|0|0||||||DDBJ/ENA/GenBank taxaddress:00.04.00.00.00.00.00.02.00 STEML:GGGTCGC STEMRS:GCGACCC ID:A CCA:taa LEN:7 SCORE:35 pos8,9:TA
caaaccgcaaGGGTCGCTAACTCAACGGTAGAGTACTCGGCTTTTAACCGATTAGTTCCG
GGTTCGAATCCCGGGCGACCCAtaaaagaaagaaa
>C001214 CP000117|Cyanobacteria|Anabaena variabilis ATCC 29413|5802515|5802589|Asn|GTT|0|0||||||DDBJ/ENA/GenBank taxaddress:00.04.00.00.00.00.00.02.00 STEML:CGAAAGT STEMRS:ACTTTCT ID:C CCA:CCA LEN:7 SCORE:31 pos8,9:TA W:CCApredicted W:cca
tcaaacaacgCGAAAGTTAGCTCACTGGTAGAGCGATCGACTGTTAATCGATTTGTTGTA
GGTTCGATTCCTATACTTTCTCCCAaccctgtcag
>C001215 CP000117|Cyanobacteria|Anabaena variabilis ATCC 29413|6278819|6278904|Tyr|GTA|0|0||||||DDBJ/ENA/GenBank taxaddress:00.04.00.00.00.00.00.02.00 STEML:GGGTCGG STEMRS:CCGGCCC ID:A CCA:CCT LEN:7 SCORE:35 pos8,9:TG W:cc W:pos89nTA
tgggacatacGGGTCGGTGTCCGAGTGGTTAATGGAGACGGACTGTAAATCCGTTGGTTT
ACACCTACGCTGGTTCAAATCCAGCCCGGCCCACCTtcaattttag
>C001216 CP000117|Cyanobacteria|Anabaena variabilis ATCC 29413|6278962|6279033|Thr|GGT|0|0||||||DDBJ/ENA/GenBank taxaddress:00.04.00.00.00.00.00.02.00 STEML:GCCCGTG STEMRS:CACGGGC ID:T CCA:ttc LEN:7 SCORE:35 pos8,9:TG W:pos89nTA
aataacttccGCCCGTGTGGCTCAGTGGTAGAGCACACCCTTGGTAAGGGTGAGGTCACG
AGTTCAATCCTCGTCACGGGCTttcaagaaatgtt
>C001217 CP000117|Cyanobacteria|Anabaena variabilis ATCC 29413|6341598|6341525|Arg|TCT|0|0||||||DDBJ/ENA/GenBank taxaddress:00.04.00.00.00.00.00.02.00 STEML:GGGCGCG STEMRS:CGCGCCT ID:G CCA:ttg LEN:7 SCORE:35 pos8,9:TA
gtattaacttGGGCGCGTAACTCAGTTGGATAGAGTATCCGCCTTCTAAGCGGACTGTCG
CAGGTTCAAGTCCTGCCGCGCCTGttgataaaaactc
>C001218 CP000117|Cyanobacteria|Anabaena variabilis ATCC 29413|6126075|6126002|Asp|GTC|0|0||||||DDBJ/ENA/GenBank taxaddress:00.04.00.00.00.00.00.02.00 STEML:GGGACTG STEMRS:CAGTCCC ID:G CCA:ttc LEN:7 SCORE:35 pos8,9:TA
tgccaattaaGGGACTGTAGTTCAATTGGTTAGAGCACCGCCCTGTCACGGCGGAAGTTG
CGGGTTCGAGCCCCGTCAGTCCCGttctaatttgtaa
>C001219 CP000117|Cyanobacteria|Anabaena variabilis ATCC 29413|6024598|6024507|Ser|GCT|0|0||||||DDBJ/ENA/GenBank taxaddress:00.04.00.00.00.00.00.02.00 STEML:GGAGAGG STEMRS:CCTCTCC ID:G CCA:ttt LEN:7 SCORE:35 pos8,9:TG W:pos89nTA
ttgtcaccttGGAGAGGTGGCTGAGTGGTCGAAAGCGGCAGATTGCTAATCTGTTGTACG
GCAGGCAACTCCGTACCGAGGGTTCGAATCCCTCCCTCTCCGtttttatagcttt
>C001220 CP000117|Cyanobacteria|Anabaena variabilis ATCC 29413|5557885|5557813|Phe|GAA|0|0||||||DDBJ/ENA/GenBank taxaddress:00.04.00.00.00.00.00.02.00 STEML:GCCGGGA STEMRS:TCCTGGC ID:A CCA:ctt LEN:7 SCORE:35 pos8,9:TA
aaaaaaacaaGCCGGGATAGCTCAGTTGGTAGAGCAGAGGACTGAAAATCCTCGTGTCAC
GAGTTCAAGTCTCGTTCCTGGCActtactgaaaacc
>C001221 CP000117|Cyanobacteria|Anabaena variabilis ATCC 29413|5435757|5435681|Ile|GAT|0|0||||||DDBJ/ENA/GenBank taxaddress:00.04.00.00.00.00.00.02.00 STEML:GGGCTAT STEMRS:ATGGCCC ID:A CCA:CCT LEN:7 SCORE:35 pos8,9:TA W:cc
gttcgataatGGGCTATTAGCTCAGGTGGTTAGAGCGCACCCCTGATAAGGGTGAGGTCC
CTGGTTCGAGTCCAGGATGGCCCACCTgaagcaagtc
>C001222 CP000117|Cyanobacteria|Anabaena variabilis ATCC 29413|5435606|5435534|Ala|TGC|0|0||||||DDBJ/ENA/GenBank taxaddress:00.04.00.00.00.00.00.02.00 STEML:GGGGGTT STEMRS:AACCTCC ID:A CCA:cat LEN:7 SCORE:35 pos8,9:TA
attgtgttggGGGGGTTTAGCTCAGTTGGTAGAGCGCCTGCTTTGCAAGCAGGATGTCAG
CGGTTCGAGTCCGCTAACCTCCAcatgaaaaagcga
>C001223 CP000117|Cyanobacteria|Anabaena variabilis ATCC 29413|5292286|5292215|Gln|TTG|0|0||||||DDBJ/ENA/GenBank taxaddress:00.04.00.00.00.00.00.02.00 STEML:TGGGGCG STEMRS:CGCCCCA ID:G CCA:tta LEN:7 SCORE:35 pos8,9:TC W:pos89nTA
tcgaaagcttTGGGGCGTCGCCAAGTGGTAAGGCATCGGGTTTTGGTCCCGACATCCCTA
GGTTCGAATCCTAGCGCCCCAGttattactaactc
>C001224 CP000117|Cyanobacteria|Anabaena variabilis ATCC 29413|5209484|5209413|Gly|CCC|0|0||||||DDBJ/ENA/GenBank taxaddress:00.04.00.00.00.00.00.02.00 STEML:GCGGGCG STEMRS:CGCCCGC ID:T CCA:ttg LEN:7 SCORE:35 pos8,9:TA
acctgttaatGCGGGCGTAATTCAGTGGTAGAATGTCACCTTCCCAAGGTGAACGTCGTG
GGTTCGAGTCCCATCGCCCGCTttgaaaaaaatcc
>C001225 CP000117|Cyanobacteria|Anabaena variabilis ATCC 29413|4716431|4716359|Ala|GGC|0|0||||||DDBJ/ENA/GenBank taxaddress:00.04.00.00.00.00.00.02.00 STEML:GGGGTTA STEMRS:TAGCTCC ID:A CCA:ttt LEN:7 SCORE:35 pos8,9:TA
tcaagattatGGGGTTATAGCTCAGTTGGTAGAGCGCTGCAATGGCATTGCAGAGGTCAG
CGGTTCGAACCCGCTTAGCTCCAtttatcagtcaaa
>C001226 CP000117|Cyanobacteria|Anabaena variabilis ATCC 29413|4227368|4227295|Arg|ACG|0|0||||||DDBJ/ENA/GenBank taxaddress:00.04.00.00.00.00.00.02.00 STEML:GGGCGTG STEMRS:CTCGCCC ID:G CCA:ttt LEN:7 SCORE:31 pos8,9:TA
tttcttgtaaGGGCGTGTAGCTCAGTGGACTAGAGCACGTGGCTACGGACCACGGTGTCG
GGGGTTCGAATCCCTCCTCGCCCGttttagagataaa
>C001227 CP000117|Cyanobacteria|Anabaena variabilis ATCC 29413|3626113|3626041|His|GTG|0|0||||||DDBJ/ENA/GenBank taxaddress:00.04.00.00.00.00.00.02.00 STEML:GCGGGCG STEMRS:CGTTCGC ID:C CCA:ctt LEN:7 SCORE:35 pos8,9:TA
aatgtgtgtgGCGGGCGTAGCCAAGTGGTTAAGGCAGTGGATTGTGGTTCCACCATTCGG
GGGTTCAAGTCCCCTCGTTCGCCcttttttgataaa
>C001228 CP000117|Cyanobacteria|Anabaena variabilis ATCC 29413|3620894|3620822|Val|TAC|0|0||||||DDBJ/ENA/GenBank taxaddress:00.04.00.00.00.00.00.02.00 STEML:GGGCGGT STEMRS:ACTGCCC ID:A CCA:tat LEN:7 SCORE:35 pos8,9:TA
tgaaatgaacGGGCGGTTAGCTCAGTTGGTAGAGCGCCTGCCTTACAAGCAGGATGTCAT
CAGTTCGAGTCTGGTACTGCCCAtatatgaagaaag
>C001229 CP000117|Cyanobacteria|Anabaena variabilis ATCC 29413|3373777|3373701|Arg|CCT|0|0||||||DDBJ/ENA/GenBank taxaddress:00.04.00.00.00.00.00.02.00 STEML:GGGGCTG STEMRS:CAGTCCC ID:G CCA:TCA LEN:7 SCORE:35 pos8,9:TA
cttcatagttGGGGCTGTAGCTCAGTTGGATAGAGCGAGCGCCTCCTAAGCGCTAGGTCG
TGCGTTCAAGTCGCACCAGTCCCGTCAccacaaaata
>C001230 CP000117|Cyanobacteria|Anabaena variabilis ATCC 29413|3175692|3175621|Cys|GCA|0|0||||||DDBJ/ENA/GenBank taxaddress:00.04.00.00.00.00.00.02.00 STEML:GGCGGCA STEMRS:TGCCGCC ID:T CCA:tta LEN:7 SCORE:35 pos8,9:TA
aagccagtgtGGCGGCATAGCCAAGTGGTAAGGCAGAGGTCTGCAAAACCTCCATCCCCC
GGTTCAAATCCGGGTGCCGCCTttacaagtaacaa
>C001231 CP000117|Cyanobacteria|Anabaena variabilis ATCC 29413|2938983|2938911|Met|CAT|0|0|||||tRNA-Met(Ile) whose CAU anticodon is enzymatically converted to read AUA codons.|DDBJ/ENA/GenBank taxaddress:00.04.00.00.00.00.00.02.00 STEML:CCAGGGT STEMRS:ACCCTGG ID:A CCA:ttt LEN:7 SCORE:35 pos8,9:TG W:pos89nTA tfam:I
tggaacttaaCCAGGGTTGGCCGAGCGGTTGAGGCAGCGAACTCATAATTCGCCCAAGGC
AGGTTCAACTCCTGCACCCTGGAttttgttaaaagt
>C001232 CP000117|Cyanobacteria|Anabaena variabilis ATCC 29413|2728193|2728122|Thr|TGT|0|0||||||DDBJ/ENA/GenBank taxaddress:00.04.00.00.00.00.00.02.00 STEML:GCCAGCA STEMRS:TGCTGGC ID:T CCA:tta LEN:7 SCORE:35 pos8,9:TA
ttactaagttGCCAGCATAGCACAGTGGTAGTGCATCCGACTTGTAATCGGAAGGTCGTC
GGTTCAAATCCGACTGCTGGCTttaggttaaacct
>C001233 CP000117|Cyanobacteria|Anabaena variabilis ATCC 29413|2508478|2508405|Met|CAT|0|0|||||tRNA-Met(elongator).|DDBJ/ENA/GenBank taxaddress:00.04.00.00.00.00.00.02.00 STEML:GGCTCAG STEMRS:CTGAGCC ID:A CCA:tat LEN:7 SCORE:35 pos8,9:TA tfam:M
tgaaaaacaaGGCTCAGTAGCTCAGTTGGTTAGAGCACGGGACTCATAAGCCTGGGGTCG
TTGGTTCAAATCCGACCTGAGCCAtatctaaatttaa
>C001234 CP000117|Cyanobacteria|Anabaena variabilis ATCC 29413|2494686|2494613|Pro|GGG|0|0||||||DDBJ/ENA/GenBank taxaddress:00.04.00.00.00.00.00.02.00 STEML:CGGGGCG STEMRS:CGCTCCG ID:A CCA:ttg LEN:7 SCORE:35 pos8,9:TA
taattctgacCGGGGCGTAGCGCAGCTTGGTAGCGCGCCACTTTGGGGTAGTGGAGGTCG
TGGGTTCGAATCCCGCCGCTCCGAttgataaagccta
>C001235 CP000117|Cyanobacteria|Anabaena variabilis ATCC 29413|2470973|2470889|Ser|TGA|0|0||||||DDBJ/ENA/GenBank taxaddress:00.04.00.00.00.00.00.02.00 STEML:GGAGAGG STEMRS:CCTCTCC ID:G CCA:ttt LEN:7 SCORE:35 pos8,9:TG W:pos89nTA
cagtttatttGGAGAGGTGGCAGAGTGGTCGATTGCGTCCGACTTGAAATCGGATGAGGC
TAAAACCTCCGGGAGTTCGAATCTCCCCCTCTCCGtttttaaaatcta
>C001236 CP000117|Cyanobacteria|Anabaena variabilis ATCC 29413|2133971|2133900|Gly|GCC|0|0||||||DDBJ/ENA/GenBank taxaddress:00.04.00.00.00.00.00.02.00 STEML:GCGGGTA STEMRS:TACCCGC ID:T CCA:ttt LEN:7 SCORE:35 pos8,9:TA
agtgaagtttGCGGGTATAGCTCAGTGGTAGAGCGTCACCTTGCCAAGGTGAATGTCGCG
CGTTCGAATCGCGTTACCCGCTtttgaaaaaacgc
>C001237 CP000117|Cyanobacteria|Anabaena variabilis ATCC 29413|1768664|1768581|Leu|CAA|0|0||||||DDBJ/ENA/GenBank taxaddress:00.04.00.00.00.00.00.02.00 STEML:GGGCGGG STEMRS:CCTGCCC ID:A CCA:ctg LEN:7 SCORE:35 pos8,9:TG W:pos89nTA
ttgcttccaaGGGCGGGTGGCGAAACTGGTAGACGCACCACACTCAAAATGTGGCGACCT
TGCGGTCATAGGAGTTCGATTCTCCTCCTGCCCActgttaactagat
>C001238 CP000117|Cyanobacteria|Anabaena variabilis ATCC 29413|1424348|1424275|Pro|CGG|0|0||||||DDBJ/ENA/GenBank taxaddress:00.04.00.00.00.00.00.02.00 STEML:CGGGATG STEMRS:CATCCCG ID:A CCA:tta LEN:7 SCORE:35 pos8,9:TA
aattttttaaCGGGATGTAGCGCAGCTTGGTAGCGCACTTCGTTCGGGACGAAGGGGCCG
CTGGTTCGAATCCAGTCATCCCGAttattgttgtcga
>C001239 CP000117|Cyanobacteria|Anabaena variabilis ATCC 29413|1219650|1219577|Val|GAC|0|0||||||DDBJ/ENA/GenBank taxaddress:00.04.00.00.00.00.00.02.00 STEML:GGACGTA STEMRS:TACGTCC ID:A CCA:tcc LEN:7 SCORE:35 pos8,9:TA
gtgtggttaaGGACGTATAGCTCAGTTGGTTAGAGCGCTACGTTGACATCGTAGAGGTCA
CTGGTTCGAATCCAGTTACGTCCAtcccgtaaatata
>C001240 CP000117|Cyanobacteria|Anabaena variabilis ATCC 29413|1182011|1181925|Ser|GGA|0|0||||||DDBJ/ENA/GenBank taxaddress:00.04.00.00.00.00.00.02.00 STEML:GGAGAGA STEMRS:TCTCTCC ID:G CCA:tta LEN:7 SCORE:35 pos8,9:TG W:pos89nTA
cgtgacatctGGAGAGATGGCCGAGTGGTTTAAGGCGCAGCACTGGAAATGCTGTAATGC
GGAAACGTATTCTAGGGTTCAAATCCCTATCTCTCCGttactcagcctag
>C001241 CP000117|Cyanobacteria|Anabaena variabilis ATCC 29413|906140|906064|Met|CAT|0|0|||||tRNA-Met(initiator).|DDBJ/ENA/GenBank taxaddress:00.04.00.00.00.00.00.02.00 STEML:CGCGGGA STEMRS:TCCCGCC ID:A CCA:CCA LEN:7 SCORE:31 pos8,9:TA W:CCApredicted W:cca tfam:X
agaaaaacgaCGCGGGATAGAGCAGCCTGGTAGCTCGTCGGGCTCATAACCCGAAGGTCA
GTGGTTCAAATCCACTTCCCGCCACCAacttataagc
>C001242 CP000117|Cyanobacteria|Anabaena variabilis ATCC 29413|649992|649912|Leu|GAG|0|0||||||DDBJ/ENA/GenBank taxaddress:00.04.00.00.00.00.00.02.00 STEML:GCGGATG STEMRS:CATCCGC ID:A CCA:ttt LEN:7 SCORE:35 pos8,9:TG W:pos89nTA
tacaacccgtGCGGATGTGGCGGAATTGGTATACGCGCACGCTTGAGGTGCGTGTGGCTT
TGCCTTGCGAGTTCGAGTCTCGCCATCCGCAttttttagtgact
>C001243 CP000117|Cyanobacteria|Anabaena variabilis ATCC 29413|238386|238314|Arg|CCG|0|0||||||DDBJ/ENA/GenBank taxaddress:00.04.00.00.00.00.00.02.00 STEML:GGGCGCG STEMRS:CGCGCTC ID:G CCA:ttt LEN:7 SCORE:35 pos8,9:TG W:pos89nTA
gcaagtgcaaGGGCGCGTGGCTCAGTGGATAGAGCAACAGATTCCGGTTCTGTGGGTCGG
GGGTTCAAATCCCTCCGCGCTCGttttttcagttaa
>C028077 CP000117|Cyanobacteria|Anabaena variabilis ATCC 29413|4251344|4251416|Ala|CGC|0|0||||||DDBJ/ENA/GenBank taxaddress:00.04.00.00.00.00.00.02.00 STEML:GGGGAAT STEMRS:ATTCTCC ID:A CCA:ttt LEN:7 SCORE:35 pos8,9:TA
agctctctaaGGGGAATTAGCTCAGTTGGTAGAGCGCTGCGATCGCACCGCAGAGGTCAG
GGATTCGAGTTCCCTATTCTCCAtttgtatattaaa
>C028078 CP000117|Cyanobacteria|Anabaena variabilis ATCC 29413|5580255|5580330|Glu|TTC|0|0||||||DDBJ/ENA/GenBank taxaddress:00.04.00.00.00.00.00.02.00 STEML:GCCCCCA STEMRS:TGGGGGT ID:A CCA:CTA LEN:7 SCORE:35 pos8,9:TC W:pos89nTA
tgaggttgatGCCCCCATCGTCTAGAGGCCTAGGACACCTCCCTTTCACGGAGGTAACGG
GGATTCGAATTCCCCTGGGGGTACTAaaaaattaaa
>CL00006 CP000117|Cyanobacteria|Anabaena variabilis ATCC 29413|2571790|2571454|Leu|TAA|2571756|2571508|AAATAATTGAGCCTTAAAGAAGAAATTCTTTAAGTGGATGCTCTCAAACTCAGGGAAACCTAAATCTAGTTATAGACAAGGCAATCCTGAGCCAAGCCGAAGTAGTAATTAGTAAGTTAACAATAGATGACTTACAACTAATCGGAAGGTGCAGAGACTCGACGGGAGCTACCCTAACGTCAAGACGAGGGTAAAGAGAGAGTCCAATTCTCAAAGCCAATAGGCAGTAGCGAAAGCTGCAAGAGAATG||||Essential tRNA for this bacteria|DDBJ/ENA/GenBank taxaddress:00.04.00.00.00.00.00.02.00 STEML:GGGGGTG STEMRS:CACCCCC ID:A CCA:TAA LEN:7 SCORE:35 pos8,9:TG W:pos89nTA
aagacaacggGGGGGTGTGGCGGAATGGTAGACGCTACGGACTTAAAATCCGTTGACCTT
AAACGGTCGTGTGGGTTCAAGTCCCTCCACCCCCATAAgagcaagtta
>C131004254 CP003552|Cyanobacteria|Nostoc sp. PCC 7524|413002|413090|Ser|GGA|0|0||||||DDBJ/ENA/GenBank taxaddress:00.04.00.00.00.00.02.03 STEML:TGGAGAG STEMRS:CTCTCCG ID:T CCA:tac LEN:7 SCORE:35 pos8,9:GT W:pos89nTA
cgtgacaccTGGAGAGGTGGCCGAGTGGTTGAAGGCGCAGCACTGGAAATGCTGTTTGGG
GGCAACTTCAACGAGGGTTCGAATCCCTCCCTCTCCGTtactacttaata
>C131004255 CP003552|Cyanobacteria|Nostoc sp. PCC 7524|539199|539272|Asn|GTT|0|0||||||DDBJ/ENA/GenBank taxaddress:00.04.00.00.00.00.02.03 STEML:TTCCTCA STEMRS:TGGGGAG ID:T CCA:taa LEN:7 SCORE:35 pos8,9:GT W:pos89nTA
gcgcaagcgTTCCTCAGTAGCTCAGCGGTAGAGCGATCGACTGTTAATCGATTGGTCGCT
GGTTCGAATCCAGCCTGGGGAGTtaaataatttat
>C131004256 CP003552|Cyanobacteria|Nostoc sp. PCC 7524|771191|771277|Ser|CGA|0|0||||||DDBJ/ENA/GenBank taxaddress:00.04.00.00.00.00.02.03 STEML:TGGAGAG STEMRS:CTCTCCG ID:T CCA:tta LEN:7 SCORE:35 pos8,9:GT W:pos89nTA
aatagcttcTGGAGAGGTGGCAGAGCGGTTGAATGCGGCGCACTCGAAATGCGTTTTGGG
GCAACTCAACGGGGGTTCGAATCCCCCCCTCTCCGTttagtaatctaa
>C131004257 CP003552|Cyanobacteria|Nostoc sp. PCC 7524|1137399|1137470|Gly|CCC|0|0||||||DDBJ/ENA/GenBank taxaddress:00.04.00.00.00.00.02.03 STEML:GCGGGTG STEMRS:CGCCCGC ID:T CCA:ttt LEN:7 SCORE:35 pos8,9:TA
atgattatatGCGGGTGTAATTCAGTGGTAGAATGTCACCTTCCCAAGGTGAACGTCGTG
GGTTCGAGTCCCATCGCCCGCTtttgtttgttcgc
>C131004258 CP003552|Cyanobacteria|Nostoc sp. PCC 7524|1740657|1740732|Pro|TGG|0|0||||||DDBJ/ENA/GenBank taxaddress:00.04.00.00.00.00.02.03 STEML:TCGGGAT STEMRS:ATCCCGA ID:T CCA:ata LEN:7 SCORE:35 pos8,9:GT W:pos89nTA
gcctaaacaTCGGGATGTAGCGCAGCTTGGTAGCGCGCCTGCTTTGGGAGCAGGATGCCG
CAGGTTCAAATCCTGTCATCCCGATataacaaggtaa
>C131004259 CP003552|Cyanobacteria|Nostoc sp. PCC 7524|1818229|1818302|Asp|GTC|0|0||||||DDBJ/ENA/GenBank taxaddress:00.04.00.00.00.00.02.03 STEML:GGGACTG STEMRS:CAGTCCC ID:G CCA:ttc LEN:7 SCORE:35 pos8,9:TA
tgccaattaaGGGACTGTAGTTCAATTGGTTAGAGCACCGCCCTGTCACGGCGGAAGTTG
CGGGTTCGAGCCCCGTCAGTCCCGttcagaattataa
>C131004260 CP003552|Cyanobacteria|Nostoc sp. PCC 7524|1999994|2000066|Arg|CCG|0|0||||||DDBJ/ENA/GenBank taxaddress:00.04.00.00.00.00.02.03 STEML:GGGCGCG STEMRS:CGCGCTC ID:G CCA:ttt LEN:7 SCORE:35 pos8,9:TA
caaagtacgaGGGCGCGTAGCTCAGTGGATAGAGCAACAGATTCCGGTTCTGTTGGCCGG
GGGTTCAAATCCCTCCGCGCTCGtttttcgtcgatt
>C131004261 CP003552|Cyanobacteria|Nostoc sp. PCC 7524|2747663|2747736|Arg|ACG|0|0||||||DDBJ/ENA/GenBank taxaddress:00.04.00.00.00.00.02.03 STEML:GGGCGTG STEMRS:CTCGCCC ID:G CCA:tta LEN:7 SCORE:31 pos8,9:TA
tttcttgtaaGGGCGTGTAGCTCAGTGGACTAGAGCACGTGGCTACGGACCACGGTGTCG
GGGGTTCGAATCCCTCCTCGCCCGttataaaagccga
>C131004262 CP003552|Cyanobacteria|Nostoc sp. PCC 7524|3389110|3389181|Thr|CGT|0|0||||||DDBJ/ENA/GenBank taxaddress:00.04.00.00.00.00.02.03 STEML:GCCGATG STEMRS:CATCGGC ID:T CCA:ttg LEN:7 SCORE:35 pos8,9:TG W:pos89nTA
tatcgtgtgcGCCGATGTGGCTCAGTGGTAGAGCAGCTGATTCGTAATCAGCAGGCCACG
GGTTCAAATCCCGTCATCGGCTttgaataaaatat
>C131004263 CP003552|Cyanobacteria|Nostoc sp. PCC 7524|3399244|3399317|Trp|CCA|0|0||||||DDBJ/ENA/GenBank taxaddress:00.04.00.00.00.00.02.03 STEML:GCGCTCT STEMRS:AGGGCGC ID:G CCA:Ctc LEN:7 SCORE:35 pos8,9:TA
cccagcttgtGCGCTCTTAGTTCAGTTGGTAGAACGCAGGTCTCCAAAACCTGATGTCGG
GGGTTCGAGTCCTCCAGGGCGCGCtcgaaagtaaaa
>C131004264 CP003552|Cyanobacteria|Nostoc sp. PCC 7524|3896551|3896625|Ala|GGC|0|0||||||DDBJ/ENA/GenBank taxaddress:00.04.00.00.00.00.02.03 STEML:TGGGGTT STEMRS:AGCTCCA ID:T CCA:gtt LEN:7 SCORE:35 pos8,9:AT W:pos89nTA
tatccttgaTGGGGTTATAGCTCAGTTGGTAGAGCACTTCAATGGCATTGAAGGGGTCAG
CGGTTCGAATCCGCTTAGCTCCATgttgtacattaa
>C131004265 CP003552|Cyanobacteria|Nostoc sp. PCC 7524|4201906|4201983|Arg|CCT|0|0||||||DDBJ/ENA/GenBank taxaddress:00.04.00.00.00.00.02.03 STEML:TGGGGCT STEMRS:AGTCCCG ID:T CCA:CAt LEN:7 SCORE:35 pos8,9:GT W:pos89nTA
cttcgtagtTGGGGCTGTAGCTCAGCTGGATAGAGCGAGCGCCTCCTAAGCGCTAGGTCG
CCGGTTCGAATCTGGCCAGTCCCGTCAtcaattacgc
>C131004266 CP003552|Cyanobacteria|Nostoc sp. PCC 7524|4494553|4494629|Ile|GAT|0|0||||||DDBJ/ENA/GenBank taxaddress:00.04.00.00.00.00.02.03 STEML:GGGCTAT STEMRS:ATGGCCC ID:A CCA:CCT LEN:7 SCORE:35 pos8,9:TA W:cc
gttcgagtacGGGCTATTAGCTCAGGTGGTTAGAGCGCACCCCTGATAAGGGTGAGGTCC
CTGGTTCGAGTCCAGGATGGCCCACCTgaagaatttt
>C131004267 CP003552|Cyanobacteria|Nostoc sp. PCC 7524|4494713|4494788|Ala|TGC|0|0||||||DDBJ/ENA/GenBank taxaddress:00.04.00.00.00.00.02.03 STEML:GGGGGTT STEMRS:AACCTCC ID:A CCA:CCT LEN:7 SCORE:35 pos8,9:TA W:cc
aattcggttgGGGGGTTTAGCTCAGTTGGTAGAGCGCCTGCTTTGCAAGCAGGATGTCAG
CGGTTCGAGTCCGCTAACCTCCACCTggaaagacaa
>C131004268 CP003552|Cyanobacteria|Nostoc sp. PCC 7524|4534551|4534632|Leu|TAG|0|0||||||DDBJ/ENA/GenBank taxaddress:00.04.00.00.00.00.02.03 STEML:GCGGATG STEMRS:CATCCGC ID:A CCA:taa LEN:7 SCORE:35 pos8,9:TG W:pos89nTA
agttgcctaaGCGGATGTGGCGGAATTGGCAGACGCGCTAGATTTAGGTTCTAGTTCCGA
AAGGAGTGAAGGTTCAAGTCCTTTCATCCGCAtaaactaagaata
>C131004269 CP003552|Cyanobacteria|Nostoc sp. PCC 7524|4599211|4599297|Ser|TGA|0|0||||||DDBJ/ENA/GenBank taxaddress:00.04.00.00.00.00.02.03 STEML:TGGAGAG STEMRS:CTCTCCG ID:T CCA:tga LEN:7 SCORE:35 pos8,9:GT W:pos89nTA
gcagtttatTGGAGAGGTGGCAGAGTGGTCGATTGCGTCCGACTTGAAATCGGATGAAGT
GAAAGCTTCCGGGAGTTCGAATCTCCCCCTCTCCGTtgaataatttct
>C131004270 CP003552|Cyanobacteria|Nostoc sp. PCC 7524|4619983|4620059|Val|GAC|0|0||||||DDBJ/ENA/GenBank taxaddress:00.04.00.00.00.00.02.03 STEML:GGACGTA STEMRS:TACGTCC ID:A CCA:CTA LEN:7 SCORE:35 pos8,9:TA
gtgaagttaaGGACGTATAGCTCAGTTGGTTAGAGCGCTACGTTGACATCGTAGAGGTCA
CTGGTTCGAATCCAGTTACGTCCACTAataaagtaat
>C131004271 CP003552|Cyanobacteria|Nostoc sp. PCC 7524|5031443|5031516|Met|CAT|0|0||||||DDBJ/ENA/GenBank taxaddress:00.04.00.00.00.00.02.03 STEML:GGCTCAG STEMRS:CTGAGCC ID:A CCA:ttt LEN:7 SCORE:35 pos8,9:TA tfam:M
gtgaaaacaaGGCTCAGTAGCTCAGTTGGTTAGAGCACGGGACTCATAAGCCTGGGGTCG
TTGGTTCAAATCCGACCTGAGCCAttttaactgaaga
>C131004272 CP003552|Cyanobacteria|Nostoc sp. PCC 7524|5041731|5041815|Leu|CAA|0|0||||||DDBJ/ENA/GenBank taxaddress:00.04.00.00.00.00.02.03 STEML:GGGCGGG STEMRS:CCTGCCC ID:A CCA:Ctg LEN:7 SCORE:35 pos8,9:TG W:pos89nTA
ttgcctccaaGGGCGGGTGGCGAAACTGGTAGACGCACCACACTCAAAATGTGGCGACCT
TGCGGTCATAGGAGTTCGATTCTCCTCCTGCCCACtgttaagcaacc
>C131004273 CP003552|Cyanobacteria|Nostoc sp. PCC 7524|5381307|5381379|Met|CAT|0|0||||||DDBJ/ENA/GenBank taxaddress:00.04.00.00.00.00.02.03 STEML:CCAGGGT STEMRS:ACCCTGG ID:A CCA:ttt LEN:7 SCORE:35 pos8,9:TG W:pos89nTA tfam:I
ctaaatctaaCCAGGGTTGGCCGAGCGGTTGAGGCAGCGAACTCATAATTCGCCCAAGGC
AGGTTCAACTCCTGCACCCTGGAtttgatggaattc
>C131004274 CP003552|Cyanobacteria|Nostoc sp. PCC 7524|5641118|5641211|Ser|GCT|0|0||||||DDBJ/ENA/GenBank taxaddress:00.04.00.00.00.00.02.03 STEML:TGGAGAG STEMRS:CTCTCCG ID:T CCA:ttt LEN:7 SCORE:35 pos8,9:GT W:pos89nTA
tcgtgaccgTGGAGAGGTGGCTGAGTGGTCGAAAGCGGCAGATTGCTAATCTGTTGTACG
GCAGGCAACTCCGTACCGAGGGTTCGAATCCCTCCCTCTCCGTttttcgactcca
>C131004275 CP003552|Cyanobacteria|Nostoc sp. PCC 7524|5773050|5773126|Ile|GAT|0|0||||||DDBJ/ENA/GenBank taxaddress:00.04.00.00.00.00.02.03 STEML:GGGCTAT STEMRS:ATGGCCC ID:A CCA:CCT LEN:7 SCORE:35 pos8,9:TA W:cc
gttcgagtacGGGCTATTAGCTCAGGTGGTTAGAGCGCACCCCTGATAAGGGTGAGGTCC
CTGGTTCGAGTCCAGGATGGCCCACCTgaagaatttt
>C131004276 CP003552|Cyanobacteria|Nostoc sp. PCC 7524|5773210|5773285|Ala|TGC|0|0||||||DDBJ/ENA/GenBank taxaddress:00.04.00.00.00.00.02.03 STEML:GGGGGTT STEMRS:AACCTCC ID:A CCA:CCT LEN:7 SCORE:35 pos8,9:TA W:cc
aattcggttgGGGGGTTTAGCTCAGTTGGTAGAGCGCCTGCTTTGCAAGCAGGATGTCAG
CGGTTCGAGTCCGCTAACCTCCACCTggaaagacaa
>C131004277 CP003552|Cyanobacteria|Nostoc sp. PCC 7524|6516263|6516333|Gly|TCC|0|0||||||DDBJ/ENA/GenBank taxaddress:00.04.00.00.00.00.02.03 STEML:GCGGGCG STEMRS:CGCCCGC ID:T CCA:taa LEN:7 SCORE:35 pos8,9:TA
gttaaaaattGCGGGCGTAGTTTAGTGGTAAAACTATAGCCTTCCAAGCTATTAATGCGG
GTTCGATTCCCGCCGCCCGCTtaacgactaaaac
>C131004278 CP003552|Cyanobacteria|Nostoc sp. PCC 7524|6558302|6558229|Cys|GCA|0|0||||||DDBJ/ENA/GenBank taxaddress:00.04.00.00.00.00.02.03 STEML:GGGCGAC STEMRS:GTCGCCT ID:T CCA:taa LEN:7 SCORE:35 pos8,9:AT W:pos89nTA
ttgtggataGGGCGACATAGCCAAGCGGTAAGGCAGAGGTCTGCAAAACCTCCATCCCCC
GGTTCAAATCCGGGTGTCGCCTTtaagagaatatc
>C131004279 CP003552|Cyanobacteria|Nostoc sp. PCC 7524|6310853|6310780|Gln|TTG|0|0||||||DDBJ/ENA/GenBank taxaddress:00.04.00.00.00.00.02.03 STEML:TTGGGGC STEMRS:GCCCCAG ID:T CCA:tga LEN:7 SCORE:35 pos8,9:GT W:pos89nTA
gttgaaactTTGGGGCGTAGCCAAGCGGTAAGGCAGCGGGTTTTGGTCCCGCCATCCCTA
GGTTCGAATCCTAGCGCCCCAGTtgaagtcaaaaa
>C131004280 CP003552|Cyanobacteria|Nostoc sp. PCC 7524|5814988|5814916|Phe|GAA|0|0||||||DDBJ/ENA/GenBank taxaddress:00.04.00.00.00.00.02.03 STEML:GCCGGGA STEMRS:TCCTGGC ID:A CCA:tct LEN:7 SCORE:35 pos8,9:TA
aaaagcccaaGCCGGGATAGCTCAGTCGGTAGAGCAGAGGACTGAAAATCCTCGTGTCAC
CAGTTCAAGTCTGGTTCCTGGCAtctccctaaaacc
>C131004281 CP003552|Cyanobacteria|Nostoc sp. PCC 7524|5693572|5693501|Gly|GCC|0|0||||||DDBJ/ENA/GenBank taxaddress:00.04.00.00.00.00.02.03 STEML:GCGGGTA STEMRS:TACCCGC ID:T CCA:tct LEN:7 SCORE:35 pos8,9:TA
agtgaggtttGCGGGTATAGCTCAGTGGTAGAGCGTCACCTTGCCAAGGTGAATGTCGCG
CGTTCGAATCGCGTTACCCGCTtctgagattaatg
>C131004282 CP003552|Cyanobacteria|Nostoc sp. PCC 7524|5037210|5037129|Leu|CAG|0|0||||||DDBJ/ENA/GenBank taxaddress:00.04.00.00.00.00.02.03 STEML:GCGGAAC STEMRS:GTTCCGC ID:A CCA:ttc LEN:7 SCORE:35 pos8,9:TG W:pos89nTA
cgatatgcaaGCGGAACTGGCGGAATTGGCAGACGCGCTAGATTCAGGTTCTAGTGCCGC
AAGGCTTCCGGGTTCAAGTCCCGGGTTCCGCAttcaaataagtgc
>C131004283 CP003552|Cyanobacteria|Nostoc sp. PCC 7524|5030071|5029998|Pro|GGG|0|0||||||DDBJ/ENA/GenBank taxaddress:00.04.00.00.00.00.02.03 STEML:CGGGGCG STEMRS:CGCTCCG ID:A CCA:tta LEN:7 SCORE:35 pos8,9:TA
aatccgtgacCGGGGCGTAGCGCAGCTTGGTAGCGCGCCACTTTGGGGTAGTGGAGGTCG
TGGGTTCGAATCCCGCCGCTCCGAttaataaaatccc
>C131004284 CP003552|Cyanobacteria|Nostoc sp. PCC 7524|4996674|4996601|His|GTG|0|0||||||DDBJ/ENA/GenBank taxaddress:00.04.00.00.00.00.02.03 STEML:GCGAGCG STEMRS:CGTTCGC ID:C CCA:Ctt LEN:7 SCORE:35 pos8,9:TA
aacgtcaatgGCGAGCGTAGCCAAGTGGTTAAGGCAGTGGATTGTGGTTCCACCACTCGT
GGGTTCGAGTCCCATCGTTCGCCCtttagcaccgtc
>C131004285 CP003552|Cyanobacteria|Nostoc sp. PCC 7524|4817759|4817686|Pro|CGG|0|0||||||DDBJ/ENA/GenBank taxaddress:00.04.00.00.00.00.02.03 STEML:CGGGATG STEMRS:CATCCCG ID:A CCA:ttc LEN:7 SCORE:35 pos8,9:TA
tgtgaatttaCGGGATGTAGCGCAGCTTGGTAGCGCACTTCGTTCGGGACGAAGGGGCCG
CTGGTTCGAATCCAGTCATCCCGAttcttattaagct
>C131004286 CP003552|Cyanobacteria|Nostoc sp. PCC 7524|4725537|4725462|Arg|TCT|0|0||||||DDBJ/ENA/GenBank taxaddress:00.04.00.00.00.00.02.03 STEML:TGGGCGC STEMRS:GCGCCTG ID:T CCA:tat LEN:7 SCORE:35 pos8,9:GT W:pos89nTA
gtattaactTGGGCGCGTAACTCAGTTGGATAGAGTATCCGCCTTCTAAGCGGACTGTCG
CAGGTTCGAGCCCTGCCGCGCCTGTtatatcatacga
>C131004287 CP003552|Cyanobacteria|Nostoc sp. PCC 7524|4456145|4456063|Leu|GAG|0|0||||||DDBJ/ENA/GenBank taxaddress:00.04.00.00.00.00.02.03 STEML:TGCGGAT STEMRS:ATCCGCA ID:T CCA:ttt LEN:7 SCORE:35 pos8,9:GT W:pos89nTA
tgaaactcaTGCGGATGTGGCGGAATTGGTATACGCGCACGTTTGAGGGGCGTGTGGCTT
TGCCTTGCGAGTTCGAGTCTCGCCATCCGCATtttttaccagtc
>C131004288 CP003552|Cyanobacteria|Nostoc sp. PCC 7524|4404159|4404074|Tyr|GTA|0|0||||||DDBJ/ENA/GenBank taxaddress:00.04.00.00.00.00.02.03 STEML:GGGTCGG STEMRS:CCGGCCC ID:A CCA:CCT LEN:7 SCORE:35 pos8,9:TG W:cc W:pos89nTA
tgggacatagGGGTCGGTGTCCGAGTGGTTAATGGAGACGGACTGTAAATCCGTTGGTTT
ACGCCTACGCTGGTTCAAATCCAGCCCGGCCCACCTtcaattttag
>C131004289 CP003552|Cyanobacteria|Nostoc sp. PCC 7524|4404017|4403946|Thr|GGT|0|0||||||DDBJ/ENA/GenBank taxaddress:00.04.00.00.00.00.02.03 STEML:GCCCGTG STEMRS:CACGGGC ID:T CCA:ttg LEN:7 SCORE:35 pos8,9:TG W:pos89nTA
tcaaaatttcGCCCGTGTGGCTCAGTGGTAGAGCACACCCTTGGTAAGGGTGAGGTCACG
AGTTCAATCCTCGTCACGGGCTttgcaaaaatcct
>C131004290 CP003552|Cyanobacteria|Nostoc sp. PCC 7524|3161788|3161717|Thr|TGT|0|0||||||DDBJ/ENA/GenBank taxaddress:00.04.00.00.00.00.02.03 STEML:GCCAGCA STEMRS:TGCTGGC ID:T CCA:ttt LEN:7 SCORE:35 pos8,9:TA
aacctagttcGCCAGCATAGCACAGTGGTAGTGCATCCGACTTGTAATCGGAAGGTCGTC
GGTTCAAATCCGACTGCTGGCTtttggaagtagcg
>C131004291 CP003552|Cyanobacteria|Nostoc sp. PCC 7524|3123596|3123523|Lys|TTT|0|0||||||DDBJ/ENA/GenBank taxaddress:00.04.00.00.00.00.02.03 STEML:TGGGTCG STEMRS:CGACCCA ID:T CCA:aaa LEN:7 SCORE:35 pos8,9:CT W:pos89nTA
aaaacaatgTGGGTCGCTAACTCAACGGTAGAGTACTCGGCTTTTAACCGATTAGTTCCG
GGTTCGAATCCCGGGCGACCCATaaaatcataaat
>C131004292 CP003552|Cyanobacteria|Nostoc sp. PCC 7524|2565359|2565287|Ala|TGC|0|0||||||DDBJ/ENA/GenBank taxaddress:00.04.00.00.00.00.02.03 STEML:GGGGGTT STEMRS:AACCTCC ID:A CCA:taa LEN:7 SCORE:35 pos8,9:TA
ttaattttacGGGGGTTTAGCTCAGTTGGTAGAGCGCCTGCTTTGCAAGCAGGATGTCAG
CGGTTCGAGTCCGCTAACCTCCAtaacagatatcaa
>C131004293 CP003552|Cyanobacteria|Nostoc sp. PCC 7524|2137774|2137698|Ile|GAT|0|0||||||DDBJ/ENA/GenBank taxaddress:00.04.00.00.00.00.02.03 STEML:GGGCTAT STEMRS:ATGGCCC ID:A CCA:CCT LEN:7 SCORE:35 pos8,9:TA W:cc
gttcgagtacGGGCTATTAGCTCAGGTGGTTAGAGCGCACCCCTGATAAGGGTGAGGTCC
CTGGTTCGAGTCCAGGATGGCCCACCTgaagaatttt
>C131004294 CP003552|Cyanobacteria|Nostoc sp. PCC 7524|2137614|2137539|Ala|TGC|0|0||||||DDBJ/ENA/GenBank taxaddress:00.04.00.00.00.00.02.03 STEML:GGGGGTT STEMRS:AACCTCC ID:A CCA:CCT LEN:7 SCORE:35 pos8,9:TA W:cc
aattcggttgGGGGGTTTAGCTCAGTTGGTAGAGCGCCTGCTTTGCAAGCAGGATGTCAG
CGGTTCGAGTCCGCTAACCTCCACCTggaaagacaa
>C131004295 CP003552|Cyanobacteria|Nostoc sp. PCC 7524|1325133|1325061|Val|TAC|0|0||||||DDBJ/ENA/GenBank taxaddress:00.04.00.00.00.00.02.03 STEML:GGGTGGT STEMRS:ACTACCC ID:A CCA:tat LEN:7 SCORE:35 pos8,9:TA
aagcgcaaacGGGTGGTTAGCTCAGTTGGTAGAGCGCCTGCCTTACAAGCAGGATGTCAC
TGGTTCGAGTCCAGTACTACCCAtatgaattaaaca
>C131004296 CP003552|Cyanobacteria|Nostoc sp. PCC 7524|387716|387645|Lys|CTT|0|0||||||DDBJ/ENA/GenBank taxaddress:00.04.00.00.00.00.02.03 STEML:GGGTGAC STEMRS:GTCACCC ID:A CCA:ttt LEN:7 SCORE:35 pos8,9:TA
atattttcaaGGGTGACTAGCGCAACGGTAGCGCATCGGACTCTTAATCCGCTGGTTCTG
GGTTCGAATCCCAGGTCACCCAttttaatttgaga
>C133000104 CP003552|Cyanobacteria|Nostoc sp. PCC 7524|1577304|1577376|Ala|CGC|0|0||||||DDBJ/ENA/GenBank taxaddress:00.04.00.00.00.00.02.03 STEML:GGGGAAT STEMRS:ATTCTCC ID:A CCA:ttt LEN:7 SCORE:35 pos8,9:TA
agcactgttcGGGGAATTAGCTCAGTTGGTAGAGCGCTGCGATCGCACCGCAGAGGCCAG
GGATTCGAGTTCCCTATTCTCCAtttgtacattaaa
>C133000105 CP003552|Cyanobacteria|Nostoc sp. PCC 7524|3500608|3500533|Glu|TTC|0|0||||||DDBJ/ENA/GenBank taxaddress:00.04.00.00.00.00.02.03 STEML:GCCCCCA STEMRS:TGGGGGT ID:A CCA:CTA LEN:7 SCORE:35 pos8,9:TC W:pos89nTA
tgaggttgatGCCCCCATCGTCTAGAGGCCTAGGACACCTCCCTTTCACGGAGGTAACGG
GGATTCGAATTCCCCTGGGGGTACTAaataagtaag
>C015267 BA000019|Cyanobacteria|Nostoc sp. PCC 7120|115865|115938|Pro|TGG|0|0||||||DDBJ/ENA/GenBank taxaddress:00.04.00.00.00.00.02.23 STEML:CGGGATG STEMRS:CATCCCG ID:A CCA:tta LEN:7 SCORE:35 pos8,9:TA
aaagtgaaatCGGGATGTAGCGCAGCTTGGTAGCGCGCCTGCTTTGGGAGCAGGATGCCG
CAGGTTCAAATCCTGTCATCCCGAttaatattactga
>C015268 BA000019|Cyanobacteria|Nostoc sp. PCC 7120|185099|185183|Leu|CAG|0|0||||||DDBJ/ENA/GenBank taxaddress:00.04.00.00.00.00.02.23 STEML:GCGGAAC STEMRS:GTTCCGC ID:A CCA:TCA LEN:7 SCORE:35 pos8,9:TG W:pos89nTA
cacaccgcaaGCGGAACTGGCGGAATTGGCAGACGCGCTAGATTCAGGTTCTAGTGCCGC
AAGGCTTCCGGGTTCAAGTCCCGGGTTCCGCATCAattcagtgct
>C015269 BA000019|Cyanobacteria|Nostoc sp. PCC 7120|449237|449309|Ala|TGC|0|0||||||DDBJ/ENA/GenBank taxaddress:00.04.00.00.00.00.02.23 STEML:GGGGGTT STEMRS:AACCTCC ID:A CCA:ttg LEN:7 SCORE:35 pos8,9:TA
tcaattttacGGGGGTTTAGCTCAGTTGGTAGAGCGCCTGCTTTGCAAGCAGGATGTCAG
CGGTTCGAGTCCGCTAACCTCCAttgacgtaaatta
>C015270 BA000019|Cyanobacteria|Nostoc sp. PCC 7120|860747|860821|Asn|GTT|0|0||||||DDBJ/ENA/GenBank taxaddress:00.04.00.00.00.00.02.23 STEML:CGAAAGT STEMRS:ACTTTCT ID:C CCA:CCA LEN:7 SCORE:31 pos8,9:TA W:CCApredicted W:cca
tcaaacacacCGAAAGTTAGCTCAGTGGTAGAGCGATCGACTGTTAATCGATATGTTGTA
GGTTCAACTCCTATACTTTCTCCCAaccctgtccg
>C015271 BA000019|Cyanobacteria|Nostoc sp. PCC 7120|1592150|1592222|Arg|TCT|0|0||||||DDBJ/ENA/GenBank taxaddress:00.04.00.00.00.00.02.23 STEML:GGGCGCG STEMRS:CGCGCTC ID:G CCA:ttt LEN:7 SCORE:35 pos8,9:TA
gtattaacttGGGCGCGTAGCTCAGTGGATAGAGCCACGGATTTCTAATCCGTTGGTCGC
AGGTTCGAACCCTGCCGCGCTCGttttagctaaaaa
>C015272 BA000019|Cyanobacteria|Nostoc sp. PCC 7120|1819470|1819555|Tyr|GTA|0|0||||||DDBJ/ENA/GenBank taxaddress:00.04.00.00.00.00.02.23 STEML:GGGTCGG STEMRS:CCGGCCC ID:A CCA:CCT LEN:7 SCORE:35 pos8,9:TG W:cc W:pos89nTA
tgggacatacGGGTCGGTGTCCGAGTGGTTAATGGAGACGGACTGTAAATCCGTTGGTTT
ACACCTACGCTGGTTCAAATCCAGCCCGGCCCACCTtcaattttag
>C015273 BA000019|Cyanobacteria|Nostoc sp. PCC 7120|1819613|1819684|Thr|GGT|0|0||||||DDBJ/ENA/GenBank taxaddress:00.04.00.00.00.00.02.23 STEML:GCCCGTG STEMRS:CACGGGC ID:T CCA:tct LEN:7 SCORE:35 pos8,9:TG W:pos89nTA
aataaatttcGCCCGTGTGGCTCAGTGGTAGAGCACACCCTTGGTAAGGGTGAGGTCACG
AGTTCAATCCTCGTCACGGGCTtctcaatttatac
>C015274 BA000019|Cyanobacteria|Nostoc sp. PCC 7120|2024850|2024923|Pro|CGG|0|0||||||DDBJ/ENA/GenBank taxaddress:00.04.00.00.00.00.02.23 STEML:CGGGATG STEMRS:CATCCCG ID:A CCA:ttt LEN:7 SCORE:35 pos8,9:TA
atttttttaaCGGGATGTAGCGCAGCTTGGTAGCGCACTTCGTTCGGGACGAAGGGGCCG
CTGGTTCGAATCCAGTCATCCCGAtttttgttgtaga
>C015275 BA000019|Cyanobacteria|Nostoc sp. PCC 7120|2199183|2199274|Ser|GCT|0|0||||||DDBJ/ENA/GenBank taxaddress:00.04.00.00.00.00.02.23 STEML:GGAGAGG STEMRS:CCTCTCC ID:G CCA:ttt LEN:7 SCORE:35 pos8,9:TG W:pos89nTA
ttgtcaccttGGAGAGGTGGCTGAGTGGTCGAAAGCGGCAGATTGCTAATCTGTTGTACG
GCAGGCAACTCCGTACCGAGGGTTCGAATCCCTCCCTCTCCGtttttattgcttg
>C015276 BA000019|Cyanobacteria|Nostoc sp. PCC 7120|2377341|2377417|Ile|GAT|0|0||||||DDBJ/ENA/GenBank taxaddress:00.04.00.00.00.00.02.23 STEML:GGGCTAT STEMRS:ATGGCCC ID:A CCA:CCT LEN:7 SCORE:35 pos8,9:TA W:cc
gttcgataatGGGCTATTAGCTCAGGTGGTTAGAGCGCACCCCTGATAAGGGTGAGGTCC
CTGGTTCGAGTCCAGGATGGCCCACCTgaagcaagtc
>C015277 BA000019|Cyanobacteria|Nostoc sp. PCC 7120|2377501|2377573|Ala|TGC|0|0||||||DDBJ/ENA/GenBank taxaddress:00.04.00.00.00.00.02.23 STEML:GGGGGTT STEMRS:AACCTCC ID:A CCA:cat LEN:7 SCORE:35 pos8,9:TA
aattgtatttGGGGGTTTAGCTCAGTTGGTAGAGCGCCTGCTTTGCAAGCAGGATGTCAG
CGGTTCGAGTCCGCTAACCTCCAcatgaaaaggcaa
>C015278 BA000019|Cyanobacteria|Nostoc sp. PCC 7120|2502132|2502208|Ile|GAT|0|0||||||DDBJ/ENA/GenBank taxaddress:00.04.00.00.00.00.02.23 STEML:GGGCTAT STEMRS:ATGGCCC ID:A CCA:CCT LEN:7 SCORE:35 pos8,9:TA W:cc
gttcgataatGGGCTATTAGCTCAGGTGGTTAGAGCGCACCCCTGATAAGGGTGAGGTCC
CTGGTTCGAGTCCAGGATGGCCCACCTgaagcaagtc
>C015279 BA000019|Cyanobacteria|Nostoc sp. PCC 7120|2502292|2502364|Ala|TGC|0|0||||||DDBJ/ENA/GenBank taxaddress:00.04.00.00.00.00.02.23 STEML:GGGGGTT STEMRS:AACCTCC ID:A CCA:cat LEN:7 SCORE:35 pos8,9:TA
aattgtatttGGGGGTTTAGCTCAGTTGGTAGAGCGCCTGCTTTGCAAGCAGGATGTCAG
CGGTTCGAGTCCGCTAACCTCCAcatgaaaaggcaa
>C015280 BA000019|Cyanobacteria|Nostoc sp. PCC 7120|2955182|2955266|Leu|TAG|0|0||||||DDBJ/ENA/GenBank taxaddress:00.04.00.00.00.00.02.23 STEML:GCGGATG STEMRS:CATCCGC ID:A CCA:CTA LEN:7 SCORE:35 pos8,9:TG W:pos89nTA
agttgcataaGCGGATGTGGCGGAATTGGCAGACGCGCTAGATTTAGGTTCTAGTTCCGA
GAGGAGTGAAGGTTCAAGTCCTTTCATCCGCACTAtagttcatag
>C015281 BA000019|Cyanobacteria|Nostoc sp. PCC 7120|3274884|3274956|Ala|GGC|0|0||||||DDBJ/ENA/GenBank taxaddress:00.04.00.00.00.00.02.23 STEML:GGGGTTA STEMRS:TAACTCC ID:A CCA:ttt LEN:7 SCORE:35 pos8,9:TA
aagttaattcGGGGTTATAGCTCAGTTGGTAGAGCACTTCAATGGCATTGAAGGGGTCAG
CGGTTCGAATCCGCTTAACTCCAtttgtacattaaa
>C015282 BA000019|Cyanobacteria|Nostoc sp. PCC 7120|3305791|3305862|Lys|TTT|0|0||||||DDBJ/ENA/GenBank taxaddress:00.04.00.00.00.00.02.23 STEML:GGGTCGC STEMRS:GCGACCC ID:A CCA:taa LEN:7 SCORE:35 pos8,9:TA
caaaccgcaaGGGTCGCTAACTCAACGGTAGAGTACTCGGCTTTTAACCGATTAGTTCCG
GGTTCGAATCCCGGGCGACCCAtaaaatgaacaaa
>C015283 BA000019|Cyanobacteria|Nostoc sp. PCC 7120|3531859|3531932|Val|GAC|0|0||||||DDBJ/ENA/GenBank taxaddress:00.04.00.00.00.00.02.23 STEML:GGACGTA STEMRS:TACGTCC ID:A CCA:taa LEN:7 SCORE:35 pos8,9:TA
gtgtggttaaGGACGTATAGCTCAGTTGGTTAGAGCGCTACGTTGACATCGTAGAGGTCA
CTGGTTCGAATCCAGTTACGTCCAtaaagtaaacata
>C015284 BA000019|Cyanobacteria|Nostoc sp. PCC 7120|3560617|3560703|Ser|GGA|0|0||||||DDBJ/ENA/GenBank taxaddress:00.04.00.00.00.00.02.23 STEML:GGAGAGA STEMRS:TCTCTCC ID:G CCA:tta LEN:7 SCORE:35 pos8,9:TG W:pos89nTA
cgtgacatctGGAGAGATGGCCGAGTGGTTTAAGGCGCAGACCTGGAAAGTCTGTAATGC
GGAAACGTATTCTAGGGTTCAAATCCCTATCTCTCCGttattcagcctag
>C015285 BA000019|Cyanobacteria|Nostoc sp. PCC 7120|3757004|3757090|Ser|CGA|0|0||||||DDBJ/ENA/GenBank taxaddress:00.04.00.00.00.00.02.23 STEML:GGAGAGG STEMRS:CTTCTCC ID:G CCA:ttt LEN:7 SCORE:35 pos8,9:TG W:pos89nTA
ataaatatctGGAGAGGTGTCCGAGTGGTTGATGGTGACGCACTCGAAATGCGTTAAGGA
TGCAAGTCCTTCGGGGGTTCAAATCCCCCCTTCTCCGttttttccttaca
>C015286 BA000019|Cyanobacteria|Nostoc sp. PCC 7120|4360902|4360973|Thr|CGT|0|0||||||DDBJ/ENA/GenBank taxaddress:00.04.00.00.00.00.02.23 STEML:GCCGATG STEMRS:CATCGGC ID:T CCA:tgg LEN:7 SCORE:35 pos8,9:TG W:pos89nTA
tatcgtatatGCCGATGTGGCTCAGTGGTAGAGCAGCTGATTCGTAATCAGCAGGCCGTG
GGTTCAAATCCCATCATCGGCTtggttttcataaa
>C015287 BA000019|Cyanobacteria|Nostoc sp. PCC 7120|4812562|4812633|Gly|GCC|0|0||||||DDBJ/ENA/GenBank taxaddress:00.04.00.00.00.00.02.23 STEML:GCGGGTA STEMRS:TACCCGC ID:T CCA:ttt LEN:7 SCORE:35 pos8,9:TA
agtgaagtttGCGGGTATAGCTCAGTGGTAGAGCGTCACCTTGCCAAGGTGAATGTCGCG
CGTTCGAATCGCGTTACCCGCTtttagaggaataa
>C015288 BA000019|Cyanobacteria|Nostoc sp. PCC 7120|5019099|5019175|Met|CAT|0|0|||||tRNA-Met(initiator).|DDBJ/ENA/GenBank taxaddress:00.04.00.00.00.00.02.23 STEML:CGCGGGA STEMRS:TCCCGCC ID:A CCA:CCA LEN:7 SCORE:31 pos8,9:TA W:CCApredicted W:cca tfam:X
agaaaaacgaCGCGGGATAGAGCAGCCTGGTAGCTCGTCGGGCTCATAACCCGAAGGTCA
GTGGTTCAAATCCACTTCCCGCCACCAactcataaac
>C015289 BA000019|Cyanobacteria|Nostoc sp. PCC 7120|5542179|5542252|Met|CAT|0|0|||||tRNA-Met(elongator).|DDBJ/ENA/GenBank taxaddress:00.04.00.00.00.00.02.23 STEML:GGCTCAG STEMRS:CTGAGCC ID:A CCA:tat LEN:7 SCORE:35 pos8,9:TA tfam:M
gtgaaaacacGGCTCAGTAGCTCAGTTGGTTAGAGCACGGGACTCATAAGCCTGGGGTCG
TTGGTTCAAATCCGACCTGAGCCAtatttaaaattaa
>C015290 BA000019|Cyanobacteria|Nostoc sp. PCC 7120|5553520|5553593|Pro|GGG|0|0||||||DDBJ/ENA/GenBank taxaddress:00.04.00.00.00.00.02.23 STEML:CGGGGCG STEMRS:CGCTCCG ID:A CCA:ttg LEN:7 SCORE:35 pos8,9:TA
taattctgacCGGGGCGTAGCGCAGCTTGGTAGCGCGCCACTTTGGGGTAGTGGAGGTCG
TGGGTTCGAATCCCGCCGCTCCGAttgataagacctt
>C015291 BA000019|Cyanobacteria|Nostoc sp. PCC 7120|5575828|5575912|Ser|TGA|0|0||||||DDBJ/ENA/GenBank taxaddress:00.04.00.00.00.00.02.23 STEML:GGAGAGG STEMRS:CCTCTCC ID:G CCA:ttg LEN:7 SCORE:35 pos8,9:TG W:pos89nTA
cagtttatttGGAGAGGTGGCAGAGTGGTCGAATGCACTCGACTTGAAATCGAGCGAGGC
GAAAACCTCCGGGAGTTCGAATCTCCCCCTCTCCGttgatttgattat
>C015292 BA000019|Cyanobacteria|Nostoc sp. PCC 7120|6070047|6070119|Met|CAT|0|0|||||tRNA-Met(Ile) whose CAU anticodon is enzymatically converted to read AUA codons.|DDBJ/ENA/GenBank taxaddress:00.04.00.00.00.00.02.23 STEML:CCAGGGT STEMRS:ACCCTGG ID:A CCA:ttt LEN:7 SCORE:35 pos8,9:TG W:pos89nTA tfam:I
tgtaaactaaCCAGGGTTGGCCGAGCGGTTGAGGCAGCGAACTCATAATTCGCCCAAGGC
AGGTTCAACTCCTGCACCCTGGAtttttcaaaattc
>C015293 BA000019|Cyanobacteria|Nostoc sp. PCC 7120|6291864|6291935|Lys|CTT|0|0||||||DDBJ/ENA/GenBank taxaddress:00.04.00.00.00.00.02.23 STEML:GGGTGAC STEMRS:GTCACCC ID:A CCA:ctt LEN:7 SCORE:35 pos8,9:TA
tgattggtgtGGGTGACTAGCTCAACGGTAGAGCAGTAGACTCTTAATCTATTGGTTGCG
GGTTCAAATCCCTCGTCACCCActtattctataat
>C015294 BA000019|Cyanobacteria|Nostoc sp. PCC 7120|6320575|6320647|Trp|CCA|0|0||||||DDBJ/ENA/GenBank taxaddress:00.04.00.00.00.00.02.23 STEML:GCGCTCT STEMRS:AGGGCGC ID:G CCA:ctc LEN:7 SCORE:35 pos8,9:TA
gccagcttgtGCGCTCTTAGTTCAGTTGGTAGAACGCAGGTCTCCAAAACCTGATGTCGG
GGGTTCAAGTCCTCCAGGGCGCGctcgaaagtaaaa
>C015295 BA000019|Cyanobacteria|Nostoc sp. PCC 7120|6370337|6370266|Cys|GCA|0|0||||||DDBJ/ENA/GenBank taxaddress:00.04.00.00.00.00.02.23 STEML:GGCGGCA STEMRS:TGCCGCC ID:T CCA:taa LEN:7 SCORE:35 pos8,9:TA
tgtagagtgcGGCGGCATAGCCAAGTGGTAAGGCAGAGGTCTGCAAAACCTCCATCCCCC
GGTTCAAATCCGGGTGCCGCCTtaaggcttctaac
>C015296 BA000019|Cyanobacteria|Nostoc sp. PCC 7120|5852956|5852885|Thr|TGT|0|0||||||DDBJ/ENA/GenBank taxaddress:00.04.00.00.00.00.02.23 STEML:GCCAGCA STEMRS:TGCTGGC ID:T CCA:tta LEN:7 SCORE:35 pos8,9:TA
ttactgagttGCCAGCATAGCACAGTGGTAGTGCATCCGACTTGTAATCGGAAGGTCGTC
GGTTCAAATCCGACTGCTGGCTttaacaaaataat
>C015297 BA000019|Cyanobacteria|Nostoc sp. PCC 7120|5438659|5438588|Asn|GTT|0|0||||||DDBJ/ENA/GenBank taxaddress:00.04.00.00.00.00.02.23 STEML:TCCTCAG STEMRS:CTGGGGA ID:G CCA:ttt LEN:7 SCORE:35 pos8,9:TA
agagcaacgtTCCTCAGTAGCTCAGTGGTAGAGCGATCGACTGTTAATCGATTGGTCACT
GGTTCGAATCCAGTCTGGGGAGtttaaaaatagag
>C015298 BA000019|Cyanobacteria|Nostoc sp. PCC 7120|4918164|4918088|Ile|GAT|0|0||||||DDBJ/ENA/GenBank taxaddress:00.04.00.00.00.00.02.23 STEML:GGGCTAT STEMRS:ATGGCCC ID:A CCA:CCT LEN:7 SCORE:35 pos8,9:TA W:cc
gttcgataatGGGCTATTAGCTCAGGTGGTTAGAGCGCACCCCTGATAAGGGTGAGGTCC
CTGGTTCGAGTCCAGGATGGCCCACCTgaagcaagtc
>C015299 BA000019|Cyanobacteria|Nostoc sp. PCC 7120|4918004|4917932|Ala|TGC|0|0||||||DDBJ/ENA/GenBank taxaddress:00.04.00.00.00.00.02.23 STEML:GGGGGTT STEMRS:AACCTCC ID:A CCA:cat LEN:7 SCORE:35 pos8,9:TA
aattgtatttGGGGGTTTAGCTCAGTTGGTAGAGCGCCTGCTTTGCAAGCAGGATGTCAG
CGGTTCGAGTCCGCTAACCTCCAcatgaaaaggcaa
>C015300 BA000019|Cyanobacteria|Nostoc sp. PCC 7120|4220131|4220061|Gly|TCC|0|0||||||DDBJ/ENA/GenBank taxaddress:00.04.00.00.00.00.02.23 STEML:GCGGGCG STEMRS:CGCCCGC ID:T CCA:ctt LEN:7 SCORE:35 pos8,9:TA
cgttgttagcGCGGGCGTAGTTTAGTGGTAAAACTATAGCCTTCCAAGCTATTAATGCGG
GTTCGATTCCCGCCGCCCGCTcttatcttaaaac
>C015301 BA000019|Cyanobacteria|Nostoc sp. PCC 7120|4093952|4093879|Arg|ACG|0|0||||||DDBJ/ENA/GenBank taxaddress:00.04.00.00.00.00.02.23 STEML:GGGCGTG STEMRS:CTCGCCC ID:G CCA:tct LEN:7 SCORE:31 pos8,9:TA
tttcttgtaaGGGCGTGTAGCTCAGTGGACTAGAGCACGTGGCTACGGACCACGGTGTCG
GGGGTTCGAATCCCTCCTCGCCCGtctcagaaataaa
>C015302 BA000019|Cyanobacteria|Nostoc sp. PCC 7120|3872480|3872407|Asp|GTC|0|0||||||DDBJ/ENA/GenBank taxaddress:00.04.00.00.00.00.02.23 STEML:GGGACTG STEMRS:CAGTCCC ID:G CCA:ttc LEN:7 SCORE:35 pos8,9:TA
tgccaattaaGGGACTGTAGTTCAATTGGTTAGAGCACCGCCCTGTCACGGCGGAAGTTG
CGGGTTCGAGCCCCGTCAGTCCCGttctaagttgtaa
>C015303 BA000019|Cyanobacteria|Nostoc sp. PCC 7120|2845593|2845521|Arg|CCG|0|0||||||DDBJ/ENA/GenBank taxaddress:00.04.00.00.00.00.02.23 STEML:GGGCGCG STEMRS:CGCGCTC ID:G CCA:ttt LEN:7 SCORE:35 pos8,9:TA
gccagtacgaGGGCGCGTAGCTCAGTGGATAGAGCAACAGATTCCGGTTCTGTGGGTCGG
GGGTTCAAATCCCTCCGCGCTCGtttttgaaatcaa
>C015304 BA000019|Cyanobacteria|Nostoc sp. PCC 7120|1891951|1891880|Gln|TTG|0|0||||||DDBJ/ENA/GenBank taxaddress:00.04.00.00.00.00.02.23 STEML:TGGGGCG STEMRS:CGCCCCA ID:G CCA:tta LEN:7 SCORE:35 pos8,9:TC W:pos89nTA
tcgaaagcttTGGGGCGTCGCCAAGTGGTAAGGCATCGGGTTTTGGTCCCGACATCCCTA
GGTTCGAATCCTAGCGCCCCAGttattaatgatta
>C015305 BA000019|Cyanobacteria|Nostoc sp. PCC 7120|1819848|1819777|Gly|CCC|0|0||||||DDBJ/ENA/GenBank taxaddress:00.04.00.00.00.00.02.23 STEML:GCGGGCG STEMRS:CGCCCGC ID:T CCA:ttt LEN:7 SCORE:35 pos8,9:TA
tgctgttaatGCGGGCGTAATTCAGTGGTAGAATGTCACCTTCCCAAGGTGAACGTCGTG
GGTTCGAGTCCCATCGCCCGCTtttattttgttgt
>C015306 BA000019|Cyanobacteria|Nostoc sp. PCC 7120|1092359|1092279|Leu|GAG|0|0||||||DDBJ/ENA/GenBank taxaddress:00.04.00.00.00.00.02.23 STEML:GCGGATG STEMRS:CATCCGC ID:A CCA:ttt LEN:7 SCORE:35 pos8,9:TG W:pos89nTA
tacaacccgtGCGGATGTGGCGGAATTGGTATACGCGCACGCTTGAGGTGCGTGTGGCTT
TGCCTTGCGAGTTCGAGTCTCGCCATCCGCAttttttagtgact
>C015307 BA000019|Cyanobacteria|Nostoc sp. PCC 7120|955607|955535|Phe|GAA|0|0||||||DDBJ/ENA/GenBank taxaddress:00.04.00.00.00.00.02.23 STEML:GCCGGGA STEMRS:TCCTGGC ID:A CCA:ttc LEN:7 SCORE:35 pos8,9:TA
aaaaaaacaaGCCGGGATAGCTCAGTTGGTAGAGCAGAGGACTGAAAATCCTCGTGTCAC
GAGTTCAAGTCTCGTTCCTGGCAttcctttcagcaa
>C015308 BA000019|Cyanobacteria|Nostoc sp. PCC 7120|610471|610399|His|GTG|0|0||||||DDBJ/ENA/GenBank taxaddress:00.04.00.00.00.00.02.23 STEML:GCGGGCG STEMRS:CGTTCGC ID:C CCA:ctt LEN:7 SCORE:35 pos8,9:TA
aatgtgtgtgGCGGGCGTAGCCAAGTGGTTAAGGCAGTGGATTGTGGTTCCACCATTCGG
GGGTTCAAGTCCCCTCGTTCGCCcttttttataaaa
>C015309 BA000019|Cyanobacteria|Nostoc sp. PCC 7120|605272|605200|Val|TAC|0|0||||||DDBJ/ENA/GenBank taxaddress:00.04.00.00.00.00.02.23 STEML:GGGCGGT STEMRS:ACTGCCC ID:A CCA:tat LEN:7 SCORE:35 pos8,9:TA
tgaaatgaacGGGCGGTTAGCTCAGTTGGTAGAGCGCCTGCCTTACAAGCAGGATGTCAT
CAGTTCGAGTCTGGTACTGCCCAtatataagaaagc
>C015310 BA000019|Cyanobacteria|Nostoc sp. PCC 7120|262400|262324|Arg|CCT|0|0||||||DDBJ/ENA/GenBank taxaddress:00.04.00.00.00.00.02.23 STEML:GGGGCTG STEMRS:CAGTCCC ID:G CCA:TCA LEN:7 SCORE:35 pos8,9:TA
cttcacagttGGGGCTGTAGCTCAGTTGGATAGAGCGAGCGCCTCCTAAGCGCTAGGTCG
TGCGTTCAAGTCGCACCAGTCCCGTCAccacaaaata
>C015311 BA000019|Cyanobacteria|Nostoc sp. PCC 7120|179948|179865|Leu|CAA|0|0||||||DDBJ/ENA/GenBank taxaddress:00.04.00.00.00.00.02.23 STEML:GGGCGGG STEMRS:CCTGCCC ID:A CCA:ctg LEN:7 SCORE:35 pos8,9:TG W:pos89nTA
ttgcctccaaGGGCGGGTGGCGAAATTGGTAGACGCACCACACTCAAAATGTGGCGACCT
TGCGGTCATAGGAGTTCGATTCTCCTCCTGCCCActgttaactagaa
>C028318 BA000019|Cyanobacteria|Nostoc sp. PCC 7120|979233|979308|Glu|TTC|0|0||||||DDBJ/ENA/GenBank taxaddress:00.04.00.00.00.00.02.23 STEML:GCCCCCA STEMRS:TGGGGGT ID:A CCA:CTA LEN:7 SCORE:35 pos8,9:TC W:pos89nTA
tgaggttgatGCCCCCATCGTCTAGAGGCCTAGGACACCTCCCTTTCACGGAGGTAACGG
GGATTCGAATTCCCCTGGGGGTACTAaaaaattaaa
>C028319 BA000019|Cyanobacteria|Nostoc sp. PCC 7120|4252006|4252078|Ala|CGC|0|0||||||DDBJ/ENA/GenBank taxaddress:00.04.00.00.00.00.02.23 STEML:GGGGAAT STEMRS:ATTCTCC ID:A CCA:ttg LEN:7 SCORE:35 pos8,9:TA
agctatctaaGGGGAATTAGCTCAGTTGGTAGAGCGCTGCGATCGCACCGCAGAGGTCAG
GGATTCGAGTTCCCTATTCTCCAttggctttgtcaa
>CL00028 BA000019|Cyanobacteria|Nostoc sp. PCC 7120|5727985|5727649|Leu|TAA|5727951|5727703|AAATAATTGAGCCTTAGAGAAGAAATTCTTTAAGTGGATGCTCTCAAACTCAGGGAAACCTAAATCTAGCTATAGACAAGGCAATCCTGAGCCAAGCCGAAGTAGTAATTAGTAAGTTAACAACAGATAACTTACAGCTAATCGGAAGGTGCAGAGACTCGACGGGAGCTACCCTAACGTCAAGACGAGGGTAAAGAGAGAGTCCAATTCTCAAAGCCAATAGGCAGTAGCGAAAGCTGCGGGAGAATG||||Essential tRNA for this bacteria|DDBJ/ENA/GenBank taxaddress:00.04.00.00.00.00.02.23 STEML:GGGGGTG STEMRS:CACCCCC ID:A CCA:TAA LEN:7 SCORE:35 pos8,9:TG W:pos89nTA
agcacaatggGGGGGTGTGGCGGAATGGTAGACGCTACGGACTTAAAATCCGTTGACCTT
AAACGGTCGTGTGGGTTCAAGTCCCTCCACCCCCATAAaagcaagttc
>CL00042 AP003604|Cyanobacteria|Nostoc sp. PCC 7120|50628|50550|Leu|TAA|0|0|||||Essential tRNA was found from plasmid (Nostoc_pCC7120delta AP003604)|DDBJ/ENA/GenBank taxaddress:00.04.00.00.00.00.02.23 STEML:TACCCCT STEMRS:AGGGGTA ID:C CCA:TCG LEN:7 SCORE:35 pos8,9:GT W:pos89nTA
accaaatttTACCCCTGTGATGCAATTGGCAGACATGACCTGCTTAAAACGGGTTTTCTA
CAGGTTCAAATCCTGTCAGGGGTACTCGcggagatag
>C08006893 CP001037|Cyanobacteria|Nostoc punctiforme PCC 73102|503752|503827|Met|CAT|0|0|||||tRNA-Met(elongator).|DDBJ/ENA/GenBank taxaddress:00.04.00.00.00.00.02.152.00 STEML:GTTTGAT STEMRS:ATCAAAC ID:C CCA:CCA LEN:7 SCORE:35 pos8,9:TA W:CCApredicted W:cca tfam:M
ctataccatcGTTTGATTAGCTCAGTTGGTAGAGCGATCGACTCATAATCGAAGGGTCAC
AGGTTCGACTCCTGTATCAAACCCCAggaagttagc
>C08006894 CP001037|Cyanobacteria|Nostoc punctiforme PCC 73102|503827|503901|Met|CAT|0|0|||||tRNA-Met(elongator).|DDBJ/ENA/GenBank taxaddress:00.04.00.00.00.00.02.152.00 STEML:AGGAAGT STEMRS:ACTTTCA ID:C CCA:CCA LEN:7 SCORE:31 pos8,9:TA W:CCApredicted W:cca tfam:I
atcaaaccccAGGAAGTTAGCTCACTGGTAGAGCAATCGACTCATAATCGATGTGTTGTA
GGTTCGATTCCTATACTTTCACCCAaccctgtccg
>C08006895 CP001037|Cyanobacteria|Nostoc punctiforme PCC 73102|778464|778537|Arg|ACG|0|0||||||DDBJ/ENA/GenBank taxaddress:00.04.00.00.00.00.02.152.00 STEML:GGGCGTG STEMRS:CTCGCCC ID:G CCA:ttt LEN:7 SCORE:31 pos8,9:TA
ttgtcggtgaGGGCGTGTAGCTCAGTGGACTAGAGCACGTGGCTACGGACCACGGTGTCG
GGGGTTCGAATCCCTCCTCGCCCGttttataaggcta
>C08006896 CP001037|Cyanobacteria|Nostoc punctiforme PCC 73102|878994|879064|Cys|GCA|0|0||||||DDBJ/ENA/GenBank taxaddress:00.04.00.00.00.00.02.152.00 STEML:GGCGGCA STEMRS:TGCCGCC ID:T CCA:taa LEN:7 SCORE:35 pos8,9:TA
gtgttgatgtGGCGGCATAGCCAAGTGGTAAGGCAGAGGTCTGCAAAACCTCCACCCCCG
GTTCAAATCCGGGTGCCGCCTtaaggctttcagc
>C08006897 CP001037|Cyanobacteria|Nostoc punctiforme PCC 73102|1442900|1442974|Phe|GAA|0|0||||||DDBJ/ENA/GenBank taxaddress:00.04.00.00.00.00.02.152.00 STEML:TACATAC STEMRS:GTGTGAA ID:T CCA:CAA LEN:7 SCORE:31 pos8,9:TA
tgaaaaagctTACATACTAGCCGAATGGTAAGGCACTTGACTGAAGATCAAGCAACTACG
GGTTCAAATCCCGTGTGTGAATCAAcagctttttc
>C08006898 CP001037|Cyanobacteria|Nostoc punctiforme PCC 73102|2023109|2023185|Ile|GAT|0|0||||||DDBJ/ENA/GenBank taxaddress:00.04.00.00.00.00.02.152.00 STEML:GGGCTAT STEMRS:ATGGCCC ID:A CCA:CCT LEN:7 SCORE:35 pos8,9:TA W:cc
gttcttttagGGGCTATTAGCTCAGGTGGTTAGAGCGCACCCCTGATAAGGGTGAGGTCC
CTGGTTCGAGTCCAGGATGGCCCACCTgaatcaatta
>C08006899 CP001037|Cyanobacteria|Nostoc punctiforme PCC 73102|2023265|2023340|Ala|TGC|0|0||||||DDBJ/ENA/GenBank taxaddress:00.04.00.00.00.00.02.152.00 STEML:GGGGGTT STEMRS:AACCTCC ID:A CCA:CCT LEN:7 SCORE:35 pos8,9:TA W:cc
aattgtatctGGGGGTTTAGCTCAGTTGGTAGAGCGCCTGCTTTGCAAGCAGGATGTCAG
CGGTTCGAGTCCGCTAACCTCCACCTgtggtgattg
>C08006900 CP001037|Cyanobacteria|Nostoc punctiforme PCC 73102|2304274|2304349|His|GTG|0|0||||||DDBJ/ENA/GenBank taxaddress:00.04.00.00.00.00.02.152.00 STEML:GCGAGCG STEMRS:CGTTCGC ID:C CCA:CTA LEN:7 SCORE:35 pos8,9:TA
ttgttgaatgGCGAGCGTAGCCAAGTGGTTAAGGCAGTGGTTTGTGGTACCACCATTCGC
GGGTTCGAGTCCCGTCGTTCGCCCTAtattatttca
>C08006901 CP001037|Cyanobacteria|Nostoc punctiforme PCC 73102|3373435|3373507|Val|TAC|0|0||||||DDBJ/ENA/GenBank taxaddress:00.04.00.00.00.00.02.152.00 STEML:GGGCGGT STEMRS:ACTGCCC ID:A CCA:tta LEN:7 SCORE:35 pos8,9:TA
ttggtcaaacGGGCGGTTAGCTCAGTTGGTAGAGCGCCTGCCTTACAAGCAGGATGTCAT
CAGTTCGAGTCTGGTACTGCCCAttaattgaattaa
>C08006902 CP001037|Cyanobacteria|Nostoc punctiforme PCC 73102|4538896|4538982|Ser|CGA|0|0||||||DDBJ/ENA/GenBank taxaddress:00.04.00.00.00.00.02.152.00 STEML:TGGAGAG STEMRS:CTCTCCG ID:T CCA:tta LEN:7 SCORE:35 pos8,9:GT W:pos89nTA
ataaatatcTGGAGAGGTGTCCGAGCGGTTCATGGTGACGCACTCGAAATGCGTTTTGGG
GAAACCCAACGGGGGTTCGAATCCCCCCCTCTCCGTttaaaaatgttt
>C08006903 CP001037|Cyanobacteria|Nostoc punctiforme PCC 73102|5573060|5573133|Met|CAT|0|0|||||tRNA-Met(elongator).|DDBJ/ENA/GenBank taxaddress:00.04.00.00.00.00.02.152.00 STEML:GCGCCTT STEMRS:AGGGCGC ID:A CCA:Ctg LEN:7 SCORE:35 pos8,9:TG W:pos89nTA tfam:I
aacaaaacaaGCGCCTTTGGCCGATTGGGGAGGCAACGAACTCATAATTCGTCTTCAGGC
TGGTTCGATTCCAGCAGGGCGCACtgaatcatcaaa
>C08006904 CP001037|Cyanobacteria|Nostoc punctiforme PCC 73102|5757868|5757940|Arg|CCG|0|0||||||DDBJ/ENA/GenBank taxaddress:00.04.00.00.00.00.02.152.00 STEML:GGGCGCG STEMRS:CGCGCTC ID:G CCA:tta LEN:7 SCORE:35 pos8,9:TG W:pos89nTA
gagagattaaGGGCGCGTGGCTCAGTGGATAGAGCAACAGATTCCGGTTCTGTGGGTCGG
GGGTTCAAATCCCTCCGCGCTCGttaccttacaaga
>C08006905 CP001037|Cyanobacteria|Nostoc punctiforme PCC 73102|6086790|6086866|Ile|GAT|0|0||||||DDBJ/ENA/GenBank taxaddress:00.04.00.00.00.00.02.152.00 STEML:GGGCTAT STEMRS:ATGGCCC ID:A CCA:CCT LEN:7 SCORE:35 pos8,9:TA W:cc
gttcttttagGGGCTATTAGCTCAGGTGGTTAGAGCGCACCCCTGATAAGGGTGAGGTCC
CTGGTTCGAGTCCAGGATGGCCCACCTgaatcaatta
>C08006906 CP001037|Cyanobacteria|Nostoc punctiforme PCC 73102|6086946|6087021|Ala|TGC|0|0||||||DDBJ/ENA/GenBank taxaddress:00.04.00.00.00.00.02.152.00 STEML:GGGGGTT STEMRS:AACCTCC ID:A CCA:CCT LEN:7 SCORE:35 pos8,9:TA W:cc
aattgtatctGGGGGTTTAGCTCAGTTGGTAGAGCGCCTGCTTTGCAAGCAGGATGTCAG
CGGTTCGAGTCCGCTAACCTCCACCTgtggtgattg
>C08006907 CP001037|Cyanobacteria|Nostoc punctiforme PCC 73102|6890847|6890918|Lys|TTT|0|0||||||DDBJ/ENA/GenBank taxaddress:00.04.00.00.00.00.02.152.00 STEML:GGGTCGC STEMRS:GCGACCC ID:A CCA:tat LEN:7 SCORE:35 pos8,9:TA
tgcagcgaaaGGGTCGCTAACTCAACGGTAGAGTACTCGGCTTTTAACCGATTAGTTCCG
GGTTCGAATCCCGGGCGACCCAtataagggtttaa
>C08006908 CP001037|Cyanobacteria|Nostoc punctiforme PCC 73102|6949806|6949889|Leu|TAG|0|0||||||DDBJ/ENA/GenBank taxaddress:00.04.00.00.00.00.02.152.00 STEML:TGCGGAT STEMRS:ATCCGCA ID:T CCA:ttt LEN:7 SCORE:35 pos8,9:AT W:pos89nTA
gtaaactgaTGCGGATATGGCGGAATTGGCAGACGCGCTAGATTTAGGTTCTAGTTCCGA
AAGGAGTGAAGGTTCAAGTCCTTTTATCCGCATttttaatttcca
>C08006909 CP001037|Cyanobacteria|Nostoc punctiforme PCC 73102|6982405|6982478|Val|GAC|0|0||||||DDBJ/ENA/GenBank taxaddress:00.04.00.00.00.00.02.152.00 STEML:GGACGTA STEMRS:TACGTCC ID:A CCA:ttt LEN:7 SCORE:35 pos8,9:TA
gtgtggttaaGGACGTATAGCTCAGTTGGTTAGAGCGCTACGTTGACATCGTAGAGGTCA
CTGGTTCGAATCCAGTTACGTCCAttttttttgtaca
>C08006910 CP001037|Cyanobacteria|Nostoc punctiforme PCC 73102|7076421|7076502|Leu|CAG|0|0||||||DDBJ/ENA/GenBank taxaddress:00.04.00.00.00.00.02.152.00 STEML:GCGGAAC STEMRS:GTTCCGC ID:A CCA:taa LEN:7 SCORE:35 pos8,9:TG W:pos89nTA
acaagtgccaGCGGAACTGGCGGAATTGGCAGACGCGCTAGATTCAGGTTCTAGTGCCGC
AAGGCTTCCGGGTTCAAGTCCCGGGTTCCGCAtaattttcagtta
>C08006911 CP001037|Cyanobacteria|Nostoc punctiforme PCC 73102|7225314|7225387|Trp|CCA|0|0||||||DDBJ/ENA/GenBank taxaddress:00.04.00.00.00.00.02.152.00 STEML:GCGCTCT STEMRS:AGGGCGC ID:G CCA:Ctc LEN:7 SCORE:35 pos8,9:TA
aacagcttgtGCGCTCTTAGTTCAGTTGGTAGAACGCAGGTCTCCAAAACCTGATGTCGG
GGGTTCAAGTCCTCCAGGGCGCGCtcaagagcaaaa
>C08006912 CP001037|Cyanobacteria|Nostoc punctiforme PCC 73102|7348641|7348725|Leu|GAG|0|0||||||DDBJ/ENA/GenBank taxaddress:00.04.00.00.00.00.02.152.00 STEML:TGCGGAT STEMRS:ATCCGCA ID:T CCA:att LEN:7 SCORE:35 pos8,9:GT W:pos89nTA
gacaagccgTGCGGATGTGGCGGAATTGGTATACGCGCACGCTTGAGGTGCGTGTGGGCT
ATGCCCTTGCGAGTTCGAGTCTCACCATCCGCATattttgttgatt
>C08006913 CP001037|Cyanobacteria|Nostoc punctiforme PCC 73102|7519515|7519589|Met|CAT|0|0|||||tRNA-Met(elongator).|DDBJ/ENA/GenBank taxaddress:00.04.00.00.00.00.02.152.00 STEML:GGCTCAG STEMRS:CTGAGCC ID:A CCA:Ctt LEN:7 SCORE:35 pos8,9:TA tfam:M
gaagatatatGGCTCAGTAGCTCAGTTGGTTAGAGCGCGGGACTCATAAGCCTGAGGTCG
TTGGTTCAATTCCAACCTGAGCCACtttaaaagaagg
>C08006914 CP001037|Cyanobacteria|Nostoc punctiforme PCC 73102|7936802|7936874|Ala|CGC|0|0||||||DDBJ/ENA/GenBank taxaddress:00.04.00.00.00.00.02.152.00 STEML:GGGGAAT STEMRS:ATTCTCC ID:A CCA:ttt LEN:7 SCORE:35 pos8,9:TA
caacgattcaGGGGAATTAGCTCAGTTGGTAGAGCGCTGCGATCGCACCGCAGAGGCCAT
CGGTTCAAATCCGTTATTCTCCAtttggatattcgc
>C08006915 CP001037|Cyanobacteria|Nostoc punctiforme PCC 73102|7976076|7976162|Ser|TGA|0|0||||||DDBJ/ENA/GenBank taxaddress:00.04.00.00.00.00.02.152.00 STEML:TGGAGAG STEMRS:CTCTCCG ID:T CCA:tga LEN:7 SCORE:35 pos8,9:GT W:pos89nTA
cagatttacTGGAGAGGTGGCAGAGTGGTCGATTGCGTCCGACTTGAAATCGGATGAGGC
TAAAACCTCCGGGAGTTCGAATCTCCCCCTCTCCGTtgaatactttgt
>C08006916 CP001037|Cyanobacteria|Nostoc punctiforme PCC 73102|7973798|7973716|Tyr|GTA|0|0||||||DDBJ/ENA/GenBank taxaddress:00.04.00.00.00.00.02.152.00 STEML:GGGTCGG STEMRS:CCGGCCC ID:A CCA:cca LEN:7 SCORE:35 pos8,9:TG W:cca W:pos89nTA
gagacaaatcGGGTCGGTGTCCGAGTGGTTAATGGAGACGGACTGTAAATCCGTTGGCTA
GCGCCTACGCTGGTTCAAATCCAGCCCGGCCCAccacttacgaagt
>C08006917 CP001037|Cyanobacteria|Nostoc punctiforme PCC 73102|7973624|7973553|Thr|GGT|0|0||||||DDBJ/ENA/GenBank taxaddress:00.04.00.00.00.00.02.152.00 STEML:GCCCGTG STEMRS:CACGGGC ID:T CCA:tag LEN:7 SCORE:35 pos8,9:TG W:pos89nTA
tcataatttcGCCCGTGTGGCTCAGTGGTAGAGCACACCCTTGGTAAGGGTGAGGTCACG
AGTTCAATCCTCGTCACGGGCTtaggccagacaaa
>C08006918 CP001037|Cyanobacteria|Nostoc punctiforme PCC 73102|7611324|7611250|Ala|TGC|0|0||||||DDBJ/ENA/GenBank taxaddress:00.04.00.00.00.00.02.152.00 STEML:TGGGGGT STEMRS:ACCTCCA ID:T CCA:tgg LEN:7 SCORE:35 pos8,9:TT W:pos89nTA
ttaattttaTGGGGGTTTAGCTCAGTTGGTAGAGCGCCTGCTTTGCAAGCAGGATGTCAG
CGGTTCGAGTCCGCTAACCTCCATtggatataattt
>C08006919 CP001037|Cyanobacteria|Nostoc punctiforme PCC 73102|7572676|7572602|Lys|CTT|0|0||||||DDBJ/ENA/GenBank taxaddress:00.04.00.00.00.00.02.152.00 STEML:GGGTGAC STEMRS:GTCACCC ID:A CCA:CTA LEN:7 SCORE:35 pos8,9:TA
ttattcgtgtGGGTGACTAGCTCAACGGTAGAGCAGTAGACTCTTAATCTATTGGTTGCG
GGTTCAAATCCCTCGTCACCCACTAtcccagctat
>C08006920 CP001037|Cyanobacteria|Nostoc punctiforme PCC 73102|7507414|7507341|Pro|GGG|0|0||||||DDBJ/ENA/GenBank taxaddress:00.04.00.00.00.00.02.152.00 STEML:CGGGGCG STEMRS:CGCTCCG ID:A CCA:ttg LEN:7 SCORE:35 pos8,9:TA
taattctgacCGGGGCGTAGCGCAGCTTGGTAGCGCGCCACTTTGGGGTAGTGGAGGTCG
TGGGTTCGAATCCCGCCGCTCCGAttgatgataagcc
>C08006921 CP001037|Cyanobacteria|Nostoc punctiforme PCC 73102|7131335|7131264|Thr|CGT|0|0||||||DDBJ/ENA/GenBank taxaddress:00.04.00.00.00.00.02.152.00 STEML:GCCGATG STEMRS:CATCGGC ID:T CCA:ttt LEN:7 SCORE:35 pos8,9:TG W:pos89nTA
gattgtgtacGCCGATGTGGCTCAGTGGTAGAGCAGCTGATTCGTAATCAGCAGGCCGTG
GGTTCAAATCCCATCATCGGCTtttgtgaaagtgt
>C08006922 CP001037|Cyanobacteria|Nostoc punctiforme PCC 73102|7072114|7072030|Leu|CAA|0|0||||||DDBJ/ENA/GenBank taxaddress:00.04.00.00.00.00.02.152.00 STEML:GGGCGGG STEMRS:CCTGCCC ID:A CCA:Ctg LEN:7 SCORE:35 pos8,9:TG W:pos89nTA
ttggatgtaaGGGCGGGTGGCGAAATTGGTAGACGCACCACACTCAAAATGTGGCGGCCT
TGCGGTCATAGGAGTTCGATTCTCCTCCTGCCCACtgctaaataagt
>C08006923 CP001037|Cyanobacteria|Nostoc punctiforme PCC 73102|7068134|7068061|Gln|TTG|0|0||||||DDBJ/ENA/GenBank taxaddress:00.04.00.00.00.00.02.152.00 STEML:TTGGGGC STEMRS:GCCCCAG ID:T CCA:ata LEN:7 SCORE:35 pos8,9:GT W:pos89nTA
gtaaagtcgTTGGGGCGTAGCCAAGTGGTAAGGCAGCGGGTTTTGGTCCCGCCATCCCTA
GGTTCGAATCCTAGCGCCCCAGTatatctcaagac
>C08006924 CP001037|Cyanobacteria|Nostoc punctiforme PCC 73102|6502841|6502765|Ile|GAT|0|0||||||DDBJ/ENA/GenBank taxaddress:00.04.00.00.00.00.02.152.00 STEML:GGGCTAT STEMRS:ATGGCCC ID:A CCA:CCT LEN:7 SCORE:35 pos8,9:TA W:cc
gttcttttagGGGCTATTAGCTCAGGTGGTTAGAGCGCACCCCTGATAAGGGTGAGGTCC
CTGGTTCGAGTCCAGGATGGCCCACCTgaatcaatta
>C08006925 CP001037|Cyanobacteria|Nostoc punctiforme PCC 73102|6502685|6502610|Ala|TGC|0|0||||||DDBJ/ENA/GenBank taxaddress:00.04.00.00.00.00.02.152.00 STEML:GGGGGTT STEMRS:AACCTCC ID:A CCA:CCT LEN:7 SCORE:35 pos8,9:TA W:cc
aattgtatctGGGGGTTTAGCTCAGTTGGTAGAGCGCCTGCTTTGCAAGCAGGATGTCAG
CGGTTCGAGTCCGCTAACCTCCACCTgtggtgattg
>C08006926 CP001037|Cyanobacteria|Nostoc punctiforme PCC 73102|6077263|6077192|Gly|CCC|0|0||||||DDBJ/ENA/GenBank taxaddress:00.04.00.00.00.00.02.152.00 STEML:GCGGGCG STEMRS:CGCCCGC ID:T CCA:ttg LEN:7 SCORE:35 pos8,9:TA
gcagcaattcGCGGGCGTAATTCAGTGGTAGAATGTCATCTTCCCATGGTGAACGTCGTG
GGTTCGAGTCCCATCGCCCGCTttgtaaagaaagc
>C08006927 CP001037|Cyanobacteria|Nostoc punctiforme PCC 73102|5655893|5655822|Asn|GTT|0|0||||||DDBJ/ENA/GenBank taxaddress:00.04.00.00.00.00.02.152.00 STEML:TCCTCAG STEMRS:CTGGGGA ID:G CCA:ttt LEN:7 SCORE:35 pos8,9:TA
tcgtgagtggTCCTCAGTAGCTCAGTGGTAGAGCGATCGACTGTTAATCGATTGGTCGCT
GGTTCGAATCCAGCCTGGGGAGtttatcaatttcg
>C08006928 CP001037|Cyanobacteria|Nostoc punctiforme PCC 73102|5574615|5574544|Thr|TGT|0|0||||||DDBJ/ENA/GenBank taxaddress:00.04.00.00.00.00.02.152.00 STEML:GCCAGCA STEMRS:TGCTGGC ID:T CCA:tta LEN:7 SCORE:35 pos8,9:TA
tcgccaatttGCCAGCATAGCACAGTGGTAGTGCATCCGACTTGTAATCGGAAGGTCGCG
AGTTCAAATCCCGCTGCTGGCTttaacgcaaaatc
>C08006929 CP001037|Cyanobacteria|Nostoc punctiforme PCC 73102|5515497|5515423|Ile|GAT|0|0||||||DDBJ/ENA/GenBank taxaddress:00.04.00.00.00.00.02.152.00 STEML:GGGCTAT STEMRS:ATGGCCC ID:A CCA:Ctt LEN:7 SCORE:35 pos8,9:TA
gttcttttagGGGCTATTAGCTCAGGTGGTTAGAGCGCACCCTTGATAAGGGTGAGGTCC
CTGGTTCGAGTCCAGGATGGCCCACttgaatcaatta
>C08006930 CP001037|Cyanobacteria|Nostoc punctiforme PCC 73102|5515341|5515266|Ala|TGC|0|0||||||DDBJ/ENA/GenBank taxaddress:00.04.00.00.00.00.02.152.00 STEML:GGGGGTT STEMRS:AACCTCC ID:A CCA:CCT LEN:7 SCORE:35 pos8,9:TA W:cc
aattgtatctGGGGGTTTAGCTCAGTTGGTAGAGCGCCTGCTTTGCAAGCAGGATGTCAG
CGGTTCGAGTCCGCTAACCTCCACCTgtggtgattg
>C08006931 CP001037|Cyanobacteria|Nostoc punctiforme PCC 73102|5482043|5481971|Ala|GGC|0|0||||||DDBJ/ENA/GenBank taxaddress:00.04.00.00.00.00.02.152.00 STEML:GGGGTTA STEMRS:TAGCTCC ID:A CCA:ttc LEN:7 SCORE:35 pos8,9:TA
gggtttttaaGGGGTTATAGCGCAGTTGGTAGCGCACCTCAATGGCATTGAGGGGGTCAG
CGGTTCGAATCCGCTTAGCTCCAttcttaagtccct
>C08006932 CP001037|Cyanobacteria|Nostoc punctiforme PCC 73102|5428018|5427945|Met|CAT|0|0|||||tRNA-Met(initiator).|DDBJ/ENA/GenBank taxaddress:00.04.00.00.00.00.02.152.00 STEML:CGCGGGA STEMRS:TCCCGCC ID:A CCA:cca LEN:7 SCORE:31 pos8,9:TA W:cca tfam:X
tcgagagcaaCGCGGGATAGAGCAGCCTGGTAGCTCGTCGGGCTCATAACCCGAAGGTCA
GTGGTTCAAATCCACTTCCCGCCAccaaataaaaaac
>C08006933 CP001037|Cyanobacteria|Nostoc punctiforme PCC 73102|4870646|4870573|Pro|TGG|0|0||||||DDBJ/ENA/GenBank taxaddress:00.04.00.00.00.00.02.152.00 STEML:CGGGATG STEMRS:CATCCCG ID:A CCA:ttt LEN:7 SCORE:35 pos8,9:TA
tgattataacCGGGATGTAGCGCAGCTTGGTAGCGCGCCTGCTTTGGGAGCAGGATGCCG
CAGGTTCAAATCCTGTCATCCCGAtttaagtaatgtt
>C08006934 CP001037|Cyanobacteria|Nostoc punctiforme PCC 73102|3442302|3442227|Asp|GTC|0|0||||||DDBJ/ENA/GenBank taxaddress:00.04.00.00.00.00.02.152.00 STEML:TCGGGGT STEMRS:ACCCTGG ID:T CCA:tgt LEN:7 SCORE:35 pos8,9:GT W:pos89nTA
tccaaaaaaTCGGGGTGTAGCTCAACTGGCTAGAGCGTTCCGTTGTCTGCGGAAATGTTG
CGGGTTCAAGTCCCGTCACCCTGGTtgtagtcctgta
>C08006935 CP001037|Cyanobacteria|Nostoc punctiforme PCC 73102|3442095|3442021|Cys|GCA|0|0||||||DDBJ/ENA/GenBank taxaddress:00.04.00.00.00.00.02.152.00 STEML:GGTCAGG STEMRS:CCTGACC ID:T CCA:Ctg LEN:7 SCORE:35 pos8,9:TA
actcccaaatGGTCAGGTAGCCAAGTGGTTGAAGGCGTTGGTTTGCAAAACCGATTAGCG
CGGGTTCAAATCCCGCCCTGACCTCtggtgcgatcac
>C08006936 CP001037|Cyanobacteria|Nostoc punctiforme PCC 73102|3441801|3441728|Glu|TTC|0|0||||||DDBJ/ENA/GenBank taxaddress:00.04.00.00.00.00.02.152.00 STEML:TGCCCTC STEMRS:GAGGGAA ID:T CCA:gat LEN:7 SCORE:31 pos8,9:GT W:pos89nTA
ggtaaattaTGCCCTCGTGGACTAATGGTTAAGTCAGTGTTCTTTCAAAGCACAGATGCG
AGTTCAATTCTCGTCGAGGGAATgattatgggtcg
>C08006937 CP001037|Cyanobacteria|Nostoc punctiforme PCC 73102|3441616|3441525|Ser|GCT|0|0||||||DDBJ/ENA/GenBank taxaddress:00.04.00.00.00.00.02.152.00 STEML:TGGAGAG STEMRS:CTCTCCG ID:T CCA:ttt LEN:7 SCORE:35 pos8,9:GT W:pos89nTA
gacccactaTGGAGAGGTGGCTGAGTGGCTAAAAGCGTCCTCCTGCTAAGAGGAAGCGGG
TAGCTAATACCCGTCGCAGGTTCAAATCCTGTTCTCTCCGTtttgagagtgtg
>C08006938 CP001037|Cyanobacteria|Nostoc punctiforme PCC 73102|3441522|3441446|Arg|ACG|0|0||||||DDBJ/ENA/GenBank taxaddress:00.04.00.00.00.00.02.152.00 STEML:TGAGAGT STEMRS:ATTTTCG ID:T CCA:tac LEN:7 SCORE:35 pos8,9:GT W:pos89nTA
tctccgtttTGAGAGTGTGGTGTAACTGGATAACATCTCAGTCTACGAAACTGAAGACGT
GAGGGTTCAAATCCCTCCATTTTCGTtacatgggagag
>C08006939 CP001037|Cyanobacteria|Nostoc punctiforme PCC 73102|3441261|3441190|Asn|GTT|0|0||||||DDBJ/ENA/GenBank taxaddress:00.04.00.00.00.00.02.152.00 STEML:TGCCTCA STEMRS:TGAGGCA ID:G CCA:cca LEN:7 SCORE:35 pos8,9:TA W:cca
ggggcttcgtTGCCTCATAGCTCAATGGTAGAGCAAGCGGCTGTTAACCGCGCGGTTGTA
GGTTCGAGTCCTACTGAGGCAGccattcattgccg
>C08006940 CP001037|Cyanobacteria|Nostoc punctiforme PCC 73102|3441182|3441108|Gln|CTG|0|0||||||DDBJ/ENA/GenBank taxaddress:00.04.00.00.00.00.02.152.00 STEML:TTGCCGG STEMRS:CTGGCAA ID:T CCA:aaa LEN:7 SCORE:35 pos8,9:GT W:pos89nTA
agccattcaTTGCCGGGTGGACGAATTGGTAAGTCGCATCGCTCTGAACGATGAGGTTGC
AGGTTCAAACCCTGCCCTGGCAATaaagccctgtgg
>C08006941 CP001037|Cyanobacteria|Nostoc punctiforme PCC 73102|3441105|3441033|Gln|TTG|0|0||||||DDBJ/ENA/GenBank taxaddress:00.04.00.00.00.00.02.152.00 STEML:AGCCCTG STEMRS:TGGGGCT ID:G CCA:cca LEN:7 SCORE:35 pos8,9:TG W:cca W:pos89nTA
ctggcaataaAGCCCTGTGGTGTAATTGGCAACATAGCGCCCTTTGAAGGCGAAGATTCC
AGGTTCGAGTCCTGGTGGGGCTGccaaactttgctc
>C08006942 CP001037|Cyanobacteria|Nostoc punctiforme PCC 73102|3441023|3440950|Leu|CAA|0|0||||||DDBJ/ENA/GenBank taxaddress:00.04.00.00.00.00.02.152.00 STEML:GCTCTTG STEMRS:CAAGAGT ID:A CCA:cca LEN:7 SCORE:35 pos8,9:TA W:cca
gccaaactttGCTCTTGTAGCCCAACTGGAAGAGGCTGCCGTCTCAAAAACGGTATGTTG
TGGGTTCAATTCCCACCAAGAGTAccaaaacttgctc
>C08006943 CP001037|Cyanobacteria|Nostoc punctiforme PCC 73102|3440940|3440866|Leu|TAA|0|0||||||DDBJ/ENA/GenBank taxaddress:00.04.00.00.00.00.02.152.00 STEML:GCTCCTG STEMRS:CAGGAGT ID:A CCA:cca LEN:7 SCORE:35 pos8,9:TA W:cca
accaaaacttGCTCCTGTAGCCCAATTGGAAGAGGTGGCAGACTTAAAATCTGTTTGTTT
GTGGGTTCGACTCCCACCAGGAGTAccaacgggatgta
>C08006944 CP001037|Cyanobacteria|Nostoc punctiforme PCC 73102|3440861|3440789|Pro|TGG|0|0||||||DDBJ/ENA/GenBank taxaddress:00.04.00.00.00.00.02.152.00 STEML:CGGGATG STEMRS:CATCCCG ID:A CCA:tat LEN:7 SCORE:35 pos8,9:TA
ggagtaccaaCGGGATGTAATTCAGCGGCCAGAAGCCATGCTTTGGGAGCATGGAGTCGC
AGGTTCAAATCCTGCCATCCCGAtatgcccctgtga
>C08006945 CP001037|Cyanobacteria|Nostoc punctiforme PCC 73102|3440785|3440709|Leu|CAG|0|0||||||DDBJ/ENA/GenBank taxaddress:00.04.00.00.00.00.02.152.00 STEML:GCCCCTG STEMRS:CAGGGGC ID:A CCA:CTA LEN:7 SCORE:35 pos8,9:TG W:pos89nTA
atcccgatatGCCCCTGTGACGGAACTGGCATACGTGCTGGAATCAGAGTCCAGATTTTG
CAGGTTCAAATCCTGTCAGGGGCACTAatgctctcgt
>C08006946 CP001037|Cyanobacteria|Nostoc punctiforme PCC 73102|3440624|3440550|Pro|CGG|0|0||||||DDBJ/ENA/GenBank taxaddress:00.04.00.00.00.00.02.152.00 STEML:TCTGGGT STEMRS:ACTCAGA ID:T CCA:ttt LEN:7 SCORE:35 pos8,9:GT W:pos89nTA
accaaaataTCTGGGTGTAGCGCAGATGGGAGCGCGGGAGTTTCGGGAACTCCAGGTCGT
AGGTTCGATCCCTGTCACTCAGATtttgcccttgta
>C08006947 CP001037|Cyanobacteria|Nostoc punctiforme PCC 73102|3440378|3440306|Thr|TGT|0|0||||||DDBJ/ENA/GenBank taxaddress:00.04.00.00.00.00.02.152.00 STEML:GCTGGTG STEMRS:TACCAGC ID:T CCA:tga LEN:7 SCORE:35 pos8,9:TA
caaaaatagtGCTGGTGTAGCTCAATTGGCAGAGCAACTGACTTGTAATCAGTAGGTTGC
AGGTTCAATTCCTGTTACCAGCTtgactaaggatgt
>C08006948 CP001037|Cyanobacteria|Nostoc punctiforme PCC 73102|3440257|3440183|Ala|TGC|0|0||||||DDBJ/ENA/GenBank taxaddress:00.04.00.00.00.00.02.152.00 STEML:GGGGTCA STEMRS:TGATTCC ID:A CCA:Ctg LEN:7 SCORE:35 pos8,9:TA
caaaaaatatGGGGTCATAGCTCAAATGGCTAGAGCGCCTGCCTTGCAAGCAGGAGGTTA
TGGGTTCAATTCCCATTGATTCCACtgatggtatctg
>C08006949 CP001037|Cyanobacteria|Nostoc punctiforme PCC 73102|3439858|3439785|Lys|TTT|0|0||||||DDBJ/ENA/GenBank taxaddress:00.04.00.00.00.00.02.152.00 STEML:GGGTGGT STEMRS:ACCACCC ID:A CCA:CTA LEN:7 SCORE:35 pos8,9:TG W:pos89nTA
aaattaactaGGGTGGTTGGCATATCGGCTGTGCAGCGAGCTTTTAACTCGCAGAAATAG
GTTCGACCCCTATACCACCCACTAaaacaattaa
>C08006950 CP001037|Cyanobacteria|Nostoc punctiforme PCC 73102|3435740|3435647|Ser|GCT|0|0||||||DDBJ/ENA/GenBank taxaddress:00.04.00.00.00.00.02.152.00 STEML:TGGAGAG STEMRS:CTCTCCG ID:T CCA:ttt LEN:7 SCORE:35 pos8,9:GT W:pos89nTA
cgtgagtcaTGGAGAGGTGGCTGAGTGGTCGAAAGCGGCAGATTGCTAATCTGTTGTACG
GCAGGCAACTCCGTACCGAGGGTTCGAATCCCTCCCTCTCCGTtttccagccttt
>C08006951 CP001037|Cyanobacteria|Nostoc punctiforme PCC 73102|1652443|1652370|Asp|GTC|0|0||||||DDBJ/ENA/GenBank taxaddress:00.04.00.00.00.00.02.152.00 STEML:GGGACTG STEMRS:CAGTCCC ID:G CCA:ttc LEN:7 SCORE:35 pos8,9:TA
gaccaaacaaGGGACTGTAGTTCAATTGGTTAGAGCACCGCCCTGTCACGGCGGAAGTTG
CGGGTTCGAGCCCCGTCAGTCCCGttctaaatttata
>C08006952 CP001037|Cyanobacteria|Nostoc punctiforme PCC 73102|1380905|1380819|Ser|GGA|0|0||||||DDBJ/ENA/GenBank taxaddress:00.04.00.00.00.00.02.152.00 STEML:TGGAGAG STEMRS:CTCTCCG ID:T CCA:tct LEN:7 SCORE:35 pos8,9:GT W:pos89nTA
tgtggcaccTGGAGAGGTGGCCGAGTGGTTTAAGGCGCAGACCTGGAAAGTCTGTTTAGG
GAAACTTAACGGGGGTTCGAATCCCCCCCTCTCCGTtctgaaacctag
>C08006953 CP001037|Cyanobacteria|Nostoc punctiforme PCC 73102|1175844|1175771|Pro|CGG|0|0||||||DDBJ/ENA/GenBank taxaddress:00.04.00.00.00.00.02.152.00 STEML:CGGGATG STEMRS:CATCCCG ID:A CCA:tgt LEN:7 SCORE:35 pos8,9:TG W:pos89nTA
atttttatggCGGGATGTGGCGCAGCTTGGTAGCGCACTTCGTTCGGGACGAAGGGGCCG
CTGGTTCGAATCCAGTCATCCCGAtgtagtgtacatg
>C08006954 CP001037|Cyanobacteria|Nostoc punctiforme PCC 73102|1055172|1055102|Gly|TCC|0|0||||||DDBJ/ENA/GenBank taxaddress:00.04.00.00.00.00.02.152.00 STEML:GCGGGCG STEMRS:CGCCCGC ID:T CCA:tag LEN:7 SCORE:35 pos8,9:TA
ttggaaatttGCGGGCGTAGTTTAGTGGTAAAACTATAGCCTTCCAAGCTATTAATGCGG
GTTCGATTCCCGCCGCCCGCTtagaaaaaacttt
>C08006955 CP001037|Cyanobacteria|Nostoc punctiforme PCC 73102|955316|955242|Arg|TCT|0|0||||||DDBJ/ENA/GenBank taxaddress:00.04.00.00.00.00.02.152.00 STEML:TGGGCGC STEMRS:GCGCTCG ID:T CCA:ttt LEN:7 SCORE:35 pos8,9:GT W:pos89nTA
aatttatgtTGGGCGCGTAGCTCAGTGGATAGAGCCACGGATTTCTAATCCGTTGGTCGC
AGGTTCGAACCCTGCCGCGCTCGTtttaacttaata
>C08006956 CP001037|Cyanobacteria|Nostoc punctiforme PCC 73102|353822|353751|Gly|GCC|0|0||||||DDBJ/ENA/GenBank taxaddress:00.04.00.00.00.00.02.152.00 STEML:GCGGGTG STEMRS:CACCCGC ID:T CCA:tcc LEN:7 SCORE:35 pos8,9:TA
gcaattgattGCGGGTGTAGCTCAGTGGTAGAGCGTCACCTTGCCAAGGTGAATGTCGCG
CGTTCGAATCGCGTCACCCGCTtccaactaaaacc
>C08006957 CP001037|Cyanobacteria|Nostoc punctiforme PCC 73102|199776|199701|Arg|CCT|0|0||||||DDBJ/ENA/GenBank taxaddress:00.04.00.00.00.00.02.152.00 STEML:TGGGGTT STEMRS:AGTCCCG ID:T CCA:aag LEN:7 SCORE:35 pos8,9:GT W:pos89nTA
cttcatagtTGGGGTTGTAGCTCAGTTGGATAGAGCGGACGCCTCCTAAGCGTCAGGTCG
TGCGTTCGAGCCGCACCAGTCCCGTaagcaaagaaat
>C08012613 CP001037|Cyanobacteria|Nostoc punctiforme PCC 73102|3440547|3440473|Leu|TAG|0|0||||||DDBJ/ENA/GenBank taxaddress:00.04.00.00.00.00.02.152.00 STEML:TGCCCTT STEMRS:AGGGGTA ID:T CCA:tgg LEN:7 SCORE:35 pos8,9:GT W:pos89nTA
ctcagatttTGCCCTTGTAGCCCAACGGAAGAGGCACTTCGCCTAGAACGAAGAGGATGC
TGGTTCAAATCCAGTCAGGGGTATtggtgaatatgc
>C08012614 CP001037|Cyanobacteria|Nostoc punctiforme PCC 73102|3440706|3440630|Leu|GAG|0|0||||||DDBJ/ENA/GenBank taxaddress:00.04.00.00.00.00.02.152.00 STEML:GCTCTCG STEMRS:CGGGAGT ID:A CCA:CCA LEN:7 SCORE:35 pos8,9:TG W:CCApredicted W:cca W:pos89nTA
gggcactaatGCTCTCGTGGCGGAACGGAAGACGCACTAGACCGAGGATCTAGTTTTTTG
CAGGTTCAAATCCTGTCGGGAGTACCAaaatatctgg
>C08012616 CP001037|Cyanobacteria|Nostoc punctiforme PCC 73102|3449072|3448999|Glu|TTC|0|0||||||DDBJ/ENA/GenBank taxaddress:00.04.00.00.00.00.02.152.00 STEML:GCCCCCA STEMRS:TGGGGGT ID:A CCA:Ctt LEN:7 SCORE:35 pos8,9:TC W:pos89nTA
tgagtccgatGCCCCCATCGTCTAGAGGCCTAGGACACCTCCCTTTCACGGAGGTAACGG
GGATTCGAATTCCCCTGGGGGTACttaaaaaagtag
>C08012617 CP001037|Cyanobacteria|Nostoc punctiforme PCC 73102|5689614|5689689|Phe|GAA|0|0||||||DDBJ/ENA/GenBank taxaddress:00.04.00.00.00.00.02.152.00 STEML:GCCGGGA STEMRS:TCCTGGC ID:A CCA:TCA LEN:7 SCORE:35 pos8,9:TA
aaaagccccaGCCGGGATAGCTCAGTTTGTAAAGCAGAGGACTGAAAATCCTCGTGTCAC
CGGTTCAAGTCCGGTTCCTGGCATCAtcaaaaaacc
>C131004138 CP003548|Cyanobacteria|Nostoc sp. PCC 7107|203355|203431|Ile|GAT|0|0||||||DDBJ/ENA/GenBank taxaddress:00.04.00.00.00.00.02.17B STEML:GGGCTAT STEMRS:ATGGCCC ID:A CCA:CCT LEN:7 SCORE:35 pos8,9:TA W:cc
gttcgtattgGGGCTATTAGCTCAGGTGGTTAGAGCGCACCCCTGATAAGGGTGAGGTCC
CTGGTTCGAGTCCAGGATGGCCCACCTgaacaagtaa
>C131004139 CP003548|Cyanobacteria|Nostoc sp. PCC 7107|203521|203596|Ala|TGC|0|0||||||DDBJ/ENA/GenBank taxaddress:00.04.00.00.00.00.02.17B STEML:GGGGGTT STEMRS:AACCTCC ID:A CCA:CCT LEN:7 SCORE:35 pos8,9:TA W:cc
acttgagtctGGGGGTTTAGCTCAGTTGGTAGAGCGCCTGCTTTGCAAGCAGGATGTCAG
CGGTTCGAGTCCGCTAACCTCCACCTagaaagaaaa
>C131004140 CP003548|Cyanobacteria|Nostoc sp. PCC 7107|725181|725252|Gly|GCC|0|0||||||DDBJ/ENA/GenBank taxaddress:00.04.00.00.00.00.02.17B STEML:GCGGGTA STEMRS:TACCCGC ID:T CCA:ttt LEN:7 SCORE:35 pos8,9:TA
atgtgggtttGCGGGTATAGCTCAGTGGTAGAGCGCAACCTTGCCAAGGTTGATGTCGCG
CGTTCGAATCGCGTTACCCGCTtttacaaataggt
>C131004141 CP003548|Cyanobacteria|Nostoc sp. PCC 7107|1024656|1024728|Ala|TGC|0|0||||||DDBJ/ENA/GenBank taxaddress:00.04.00.00.00.00.02.17B STEML:GGGGGTT STEMRS:AACCTCC ID:A CCA:tta LEN:7 SCORE:35 pos8,9:TA
ttaattttacGGGGGTTTAGCTCAGTTGGTAGAGCGCCTGCTTTGCAAGCAGGATGTCAG
CGGTTCGAGTCCGCTAACCTCCAttaaggttgataa
>C131004142 CP003548|Cyanobacteria|Nostoc sp. PCC 7107|1166260|1166331|Gln|TTG|0|0||||||DDBJ/ENA/GenBank taxaddress:00.04.00.00.00.00.02.17B STEML:TGGGGCG STEMRS:CGCCCCA ID:G CCA:tat LEN:7 SCORE:35 pos8,9:TA
ggtgaagcaaTGGGGCGTAGCCAAGTGGTAAGGCAGCGGGTTTTGGTCCCGCCATCCCTA
GGTTCGAATCCTAGCGCCCCAGtataaagaaaggc
>C131004143 CP003548|Cyanobacteria|Nostoc sp. PCC 7107|1823785|1823857|Phe|GAA|0|0||||||DDBJ/ENA/GenBank taxaddress:00.04.00.00.00.00.02.17B STEML:GCCGGGA STEMRS:TCCTGGC ID:A CCA:ttt LEN:7 SCORE:35 pos8,9:TA
taaagcccgcGCCGGGATAGCTCAGTTGGTAGAGCAGAGGACTGAAAATCCTCGTGTCAC
GAGTTCAAGTCTCGTTCCTGGCAttttgaaaaaccc
>C131004144 CP003548|Cyanobacteria|Nostoc sp. PCC 7107|3217084|3217156|Arg|CCG|0|0||||||DDBJ/ENA/GenBank taxaddress:00.04.00.00.00.00.02.17B STEML:GGGCGTG STEMRS:CACGCTC ID:G CCA:ttt LEN:7 SCORE:35 pos8,9:TG W:pos89nTA
aggagactaaGGGCGTGTGGCTCAGTGGATAGAGCAACAGATTCCGGTTCTGTGGGTCGG
GGGTTCAAATCCCTCCACGCTCGtttttttagaatt
>C131004145 CP003548|Cyanobacteria|Nostoc sp. PCC 7107|3769449|3769522|Val|GAC|0|0||||||DDBJ/ENA/GenBank taxaddress:00.04.00.00.00.00.02.17B STEML:GGACGTA STEMRS:TACGTCC ID:A CCA:ttg LEN:7 SCORE:35 pos8,9:TA
tgtgtggtaaGGACGTATAGCTCAGTTGGTTAGAGCGCTACGTTGACATCGTAGAGGTCA
CTGGTTCGAATCCAGTTACGTCCAttgttgtatgtta
>C131004146 CP003548|Cyanobacteria|Nostoc sp. PCC 7107|4132678|4132764|Ser|TGA|0|0||||||DDBJ/ENA/GenBank taxaddress:00.04.00.00.00.00.02.17B STEML:TGGAGAG STEMRS:TTCTCCG ID:T CCA:tgt LEN:7 SCORE:35 pos8,9:GT W:pos89nTA
cagttttacTGGAGAGGTGGCAGAGTGGTCGAATGCGTCCGACTTGAAATCGGATGAACC
GAAAGGTTCCGGGAGTTCGAATCTCCCCTTCTCCGTtgtgatatcaaa
>C131004147 CP003548|Cyanobacteria|Nostoc sp. PCC 7107|4551638|4551711|Asn|GTT|0|0||||||DDBJ/ENA/GenBank taxaddress:00.04.00.00.00.00.02.17B STEML:TTCCTCA STEMRS:TGGGGAG ID:T CCA:ttt LEN:7 SCORE:35 pos8,9:GT W:pos89nTA
gagacagcaTTCCTCAGTAGCTCAGTGGTAGAGCGATCGACTGTTAATCGATTGGTCGCT
GGTTCGAATCCGGCCTGGGGAGTttttaaaagtgt
>C131004148 CP003548|Cyanobacteria|Nostoc sp. PCC 7107|4828635|4828708|Arg|ACG|0|0||||||DDBJ/ENA/GenBank taxaddress:00.04.00.00.00.00.02.17B STEML:GGGCGTG STEMRS:CTCGCCC ID:G CCA:tta LEN:7 SCORE:31 pos8,9:TA
tttctggcagGGGCGTGTAGCTCAGTGGACTAGAGCACGTGGCTACGGACCACGGTGTCG
GGGGTTCGAATCCCTCCTCGCCCGttaaataaagcaa
>C131004149 CP003548|Cyanobacteria|Nostoc sp. PCC 7107|5090351|5090423|Val|TAC|0|0||||||DDBJ/ENA/GenBank taxaddress:00.04.00.00.00.00.02.17B STEML:GGGCGGT STEMRS:ACTGCCC ID:A CCA:tat LEN:7 SCORE:35 pos8,9:TA
tgaaatgaacGGGCGGTTAGCTCAGTTGGTAGAGCGCCTGCCTTACAAGCAGGATGTCAT
CAGTTCGAGTCTGGTACTGCCCAtatttataaaagc
>C131004150 CP003548|Cyanobacteria|Nostoc sp. PCC 7107|5133536|5133618|Leu|TAG|0|0||||||DDBJ/ENA/GenBank taxaddress:00.04.00.00.00.00.02.17B STEML:GCGGATG STEMRS:CATCCGC ID:A CCA:Ctc LEN:7 SCORE:35 pos8,9:TG W:pos89nTA
ttgactaaatGCGGATGTGGCGGAATTGGCAGACGCGCTAGATTTAGGTTCTAGTTCCGA
GAGGAGTGAAGGTTCAAGTCCTTTCATCCGCACtcacaaaaaagt
>C131004151 CP003548|Cyanobacteria|Nostoc sp. PCC 7107|5329123|5329206|Leu|CAA|0|0||||||DDBJ/ENA/GenBank taxaddress:00.04.00.00.00.00.02.17B STEML:GGGCGGG STEMRS:CCTGCCC ID:A CCA:ttc LEN:7 SCORE:35 pos8,9:TG W:pos89nTA
ttgcacccaaGGGCGGGTGGCGAAATTGGTAGACGCACCACACTCAAAATGTGGCGACCT
TGCGGTCATAGGAGTTCGATTCTCCTCCTGCCCAttcttaatagttt
>C131004152 CP003548|Cyanobacteria|Nostoc sp. PCC 7107|5473794|5473865|Thr|TGT|0|0||||||DDBJ/ENA/GenBank taxaddress:00.04.00.00.00.00.02.17B STEML:GCCAGCA STEMRS:TGCTGGC ID:T CCA:tta LEN:7 SCORE:35 pos8,9:TA
gcttaataatGCCAGCATAGCACAGTGGTAGTGCATCCGACTTGTAATCGGAAGGTCGCA
GGTTCAAATCCAGCTGCTGGCTttaacttatgtcg
>C131004153 CP003548|Cyanobacteria|Nostoc sp. PCC 7107|5545434|5545522|Ser|GGA|0|0||||||DDBJ/ENA/GenBank taxaddress:00.04.00.00.00.00.02.17B STEML:TGGAGAG STEMRS:CTCTCCG ID:T CCA:ttt LEN:7 SCORE:35 pos8,9:GT W:pos89nTA
tgtgacaccTGGAGAGGTGGCCGAGTGGTTGAAGGCGCAGACCTGGAAAGTCTGTTTGGG
GGTGACTTCAACGAGGGTTCGAATCCCTCCCTCTCCGTttttggatatag
>C131004154 CP003548|Cyanobacteria|Nostoc sp. PCC 7107|5801134|5801222|Ser|CGA|0|0||||||DDBJ/ENA/GenBank taxaddress:00.04.00.00.00.00.02.17B STEML:TGGAGAG STEMRS:CTCTCCG ID:T CCA:tga LEN:7 SCORE:35 pos8,9:GT W:pos89nTA
ctcaataccTGGAGAGGTGGCAGAGTGGTTGAATGCGGCGCACTCGAAATGCGTTAAGGA
TGTAAGTTCTTCGGGGGTTCAAATCCCCCCCTCTCCGTtgattaaattat
>C131004155 CP003548|Cyanobacteria|Nostoc sp. PCC 7107|5940901|5940977|Pseudo|TAA|0|0||||||DDBJ/ENA/GenBank taxaddress:00.04.00.00.00.00.02.17B STEML:TACATAC STEMRS:GTGTGAA ID:T CCA:CAA LEN:7 SCORE:31 pos8,9:TA
cgtaaaagctTACATACTAGCCGAATTGGAACAGGCACTTGACTTAAAAGCAAGCAAATA
CAGGTTCAAATCCTGTGTGTGAATCAAcagctttttc
>C131004156 CP003548|Cyanobacteria|Nostoc sp. PCC 7107|6259368|6259294|Met|CAT|0|0||||||DDBJ/ENA/GenBank taxaddress:00.04.00.00.00.00.02.17B STEML:TGAAAGT STEMRS:ACTTTCT ID:C CCA:CCA LEN:7 SCORE:31 pos8,9:TA W:CCApredicted W:cca tfam:I
accaacacccTGAAAGTTAGCTCACTGGTAGAGCAATCGACTCATAATCGATGTGTTGCA
GGTTCAATTCCTGTACTTTCTCCCAccctgtccgg
>C131004157 CP003548|Cyanobacteria|Nostoc sp. PCC 7107|6259268|6259193|Undet|???|0|0||||||DDBJ/ENA/GenBank taxaddress:00.04.00.00.00.00.02.17B STEML:TGCGGAA STEMRS:TTCTGCC ID:A CCA:CCA LEN:7 SCORE:31 pos8,9:TA W:CCApredicted W:cca
aagacaaattTGCGGAATAGAGCAGTTGGTTAGCTCGTTGGGCTTGTCCCCAAAGATCAG
TGGTTCAAATCCACTTTCTGCCACCAaaaacctttc
>C131004158 CP003548|Cyanobacteria|Nostoc sp. PCC 7107|5759600|5759528|Lys|CTT|0|0||||||DDBJ/ENA/GenBank taxaddress:00.04.00.00.00.00.02.17B STEML:GGGTGAC STEMRS:GTCACCC ID:A CCA:Ctg LEN:7 SCORE:35 pos8,9:TA
tcgtctgtgcGGGTGACTAGCTCAACGGTAGAGCAGTAGACTCTTAATCTATTGGTTGCG
GGTTCAAATCCCTCGTCACCCACtgctttcagtaa
>C131004159 CP003548|Cyanobacteria|Nostoc sp. PCC 7107|5322999|5322918|Leu|CAG|0|0||||||DDBJ/ENA/GenBank taxaddress:00.04.00.00.00.00.02.17B STEML:GCGGAAC STEMRS:GTTCCGC ID:A CCA:ttc LEN:7 SCORE:35 pos8,9:TG W:pos89nTA
atcgatgccaGCGGAACTGGCGGAATTGGCAGACGCGCTAGATTCAGGTTCTAGTGCCGC
AAGGCTTCCGGGTTCAAGTCCCGGGTTCCGCAttcaaagttaaaa
>C131004160 CP003548|Cyanobacteria|Nostoc sp. PCC 7107|5254700|5254627|Pro|CGG|0|0||||||DDBJ/ENA/GenBank taxaddress:00.04.00.00.00.00.02.17B STEML:CGGGATG STEMRS:CATCCCG ID:A CCA:tat LEN:7 SCORE:35 pos8,9:TA
ctatttttagCGGGATGTAGCGCAGCTTGGTAGCGCACTTCGTTCGGGACGAAGGGGCCG
CTGGTTCGAATCCAGTCATCCCGAtataagttttgag
>C131004161 CP003548|Cyanobacteria|Nostoc sp. PCC 7107|4840966|4840873|Ser|GCT|0|0||||||DDBJ/ENA/GenBank taxaddress:00.04.00.00.00.00.02.17B STEML:TGGAGAG STEMRS:CTCTCCG ID:T CCA:ttt LEN:7 SCORE:35 pos8,9:GT W:pos89nTA
tcgtgacccTGGAGAGGTGGCTGAGTGGTCGAAAGCGGCAGATTGCTAATCTGTTGTACG
GCAGGCAACTCCGTACCGAGGGTTCGAATCCCTCCCTCTCCGTtttccatcagta
>C131004162 CP003548|Cyanobacteria|Nostoc sp. PCC 7107|4792247|4792174|Trp|CCA|0|0||||||DDBJ/ENA/GenBank taxaddress:00.04.00.00.00.00.02.17B STEML:GCGCTCT STEMRS:AGGGCGC ID:G CCA:Ctc LEN:7 SCORE:35 pos8,9:TA
accaacctgtGCGCTCTTAGTTCAGTTGGTAGAACGCAGGTCTCCAAAACCTGATGTCGG
GGGTTCAAGTCCTCCAGGGCGCGCtcgcaagcaaaa
>C131004163 CP003548|Cyanobacteria|Nostoc sp. PCC 7107|4741075|4741004|Thr|CGT|0|0||||||DDBJ/ENA/GenBank taxaddress:00.04.00.00.00.00.02.17B STEML:GCCGATG STEMRS:CATCGGC ID:T CCA:tta LEN:7 SCORE:35 pos8,9:TG W:pos89nTA
attcgtgtatGCCGATGTGGCTCAGTGGTAGAGCAGCTGATTCGTAATCAGCAGGCCGTG
GGTTCAAATCCCATCATCGGCTttattctgtgaaa
>C131004164 CP003548|Cyanobacteria|Nostoc sp. PCC 7107|4482036|4481966|Gly|TCC|0|0||||||DDBJ/ENA/GenBank taxaddress:00.04.00.00.00.00.02.17B STEML:GCGGGCG STEMRS:CGCCCGC ID:T CCA:taa LEN:7 SCORE:35 pos8,9:TA
ttggaaatttGCGGGCGTAGTTTAGTGGTAAAACTATAGCCTTCCAAGCTATTAATGCGG
GTTCGATTCCCGCCGCCCGCTtaaaagctaaaac
>C131004165 CP003548|Cyanobacteria|Nostoc sp. PCC 7107|4434155|4434070|Tyr|GTA|0|0||||||DDBJ/ENA/GenBank taxaddress:00.04.00.00.00.00.02.17B STEML:GGGTCGG STEMRS:CCGGCCC ID:A CCA:CCT LEN:7 SCORE:35 pos8,9:TG W:cc W:pos89nTA
tgggacatacGGGTCGGTGTCCGAGTGGTTAATGGAGACGGACTGTAAATCCGTTGGTTT
ACGCCTACGCTGGTTCAAATCCAGCCCGGCCCACCTtcaattttag
>C131004166 CP003548|Cyanobacteria|Nostoc sp. PCC 7107|4434013|4433942|Thr|GGT|0|0||||||DDBJ/ENA/GenBank taxaddress:00.04.00.00.00.00.02.17B STEML:GCCCGTG STEMRS:CACGGGC ID:T CCA:ttt LEN:7 SCORE:35 pos8,9:TG W:pos89nTA
actaaatttcGCCCGTGTGGCTCAGTGGTAGAGCACACCCTTGGTAAGGGTGAGGTCACG
AGTTCAATCCTCGTCACGGGCTttttaaattaagc
>C131004167 CP003548|Cyanobacteria|Nostoc sp. PCC 7107|3973183|3973107|Met|CAT|0|0||||||DDBJ/ENA/GenBank taxaddress:00.04.00.00.00.00.02.17B STEML:CGCGGGA STEMRS:TCCCGCC ID:A CCA:CCA LEN:7 SCORE:31 pos8,9:TA W:CCApredicted W:cca tfam:X
tcaagagcgaCGCGGGATAGAGCAGCCTGGTAGCTCGTCGGGCTCATAACCCGAAGGTCA
GTGGTTCAAATCCACTTCCCGCCACCAaataaaagca
>C131004168 CP003548|Cyanobacteria|Nostoc sp. PCC 7107|3708497|3708424|Pro|GGG|0|0||||||DDBJ/ENA/GenBank taxaddress:00.04.00.00.00.00.02.17B STEML:CGGGGCG STEMRS:CGCTCCG ID:A CCA:ttt LEN:7 SCORE:35 pos8,9:TA
taattctgacCGGGGCGTAGCGCAGCTTGGTAGCGCGCCACTTTGGGGTAGTGGAGGTCG
TGGGTTCGAATCCCGCCGCTCCGAtttgataaaatat
>C131004169 CP003548|Cyanobacteria|Nostoc sp. PCC 7107|3664540|3664469|Gly|CCC|0|0||||||DDBJ/ENA/GenBank taxaddress:00.04.00.00.00.00.02.17B STEML:GCGGGTG STEMRS:CGCCCGC ID:T CCA:ttt LEN:7 SCORE:35 pos8,9:TA
gcgaatatttGCGGGTGTAATTCAGTGGTAGAATGTCACCTTCCCAAGGTGAACGTCGTG
GGTTCGAGTCCCATCGCCCGCTtttgttgaataac
>C131004170 CP003548|Cyanobacteria|Nostoc sp. PCC 7107|3487445|3487370|Asp|GTC|0|0||||||DDBJ/ENA/GenBank taxaddress:00.04.00.00.00.00.02.17B STEML:TGGGGGT STEMRS:ACTCCCG ID:T CCA:gta LEN:7 SCORE:35 pos8,9:AT W:pos89nTA
tatcaaacaTGGGGGTATAGCTCAAATGGTTAGAGCGATCGCCTGTCGAGCGATAGGTTG
CGAGTTCGATTCTCGTTACTCCCGTgtagccttgtgg
>C131004171 CP003548|Cyanobacteria|Nostoc sp. PCC 7107|3487287|3487215|Cys|GCA|0|0||||||DDBJ/ENA/GenBank taxaddress:00.04.00.00.00.00.02.17B STEML:GGCTGAG STEMRS:CTCAGCC ID:T CCA:ttg LEN:7 SCORE:35 pos8,9:TA
gctcccaaacGGCTGAGTAGCCAAGTGGTTGAAGGCATTGGTCTGCAAAACCGACATCGT
GAGTTCAATTCTCACCTCAGCCTttggttcgttgca
>C131004172 CP003548|Cyanobacteria|Nostoc sp. PCC 7107|3486976|3486903|Glu|TTC|0|0||||||DDBJ/ENA/GenBank taxaddress:00.04.00.00.00.00.02.17B STEML:TGCCCCC STEMRS:GGGGGAA ID:T CCA:tat LEN:7 SCORE:31 pos8,9:GT W:pos89nTA
aaattctctTGCCCCCGTGGACGAACGGTTAAGTCACTGCTCTTTCAAAGCGGAGATGCG
AGTTCAATTCTCGTCGGGGGAATtatgggtcgatg
>C131004173 CP003548|Cyanobacteria|Nostoc sp. PCC 7107|3486900|3486816|Tyr|GTA|0|0||||||DDBJ/ENA/GenBank taxaddress:00.04.00.00.00.00.02.17B STEML:TGGGTCG STEMRS:CGACCCA ID:T CCA:tgt LEN:7 SCORE:35 pos8,9:AT W:pos89nTA
ggggaattaTGGGTCGATGGCCGAGTCTGGTTAAAGGCGACAGTCTGTAAAACTGTTCTA
TTTTGTTCGCAGGTTCAAATCCTGCTCGACCCATtgtggagaggtg
>C131004174 CP003548|Cyanobacteria|Nostoc sp. PCC 7107|3486812|3486720|Ser|GCT|0|0||||||DDBJ/ENA/GenBank taxaddress:00.04.00.00.00.00.02.17B STEML:GGAGAGG STEMRS:TCTCTCC ID:G CCA:CCT LEN:7 SCORE:35 pos8,9:TG W:cc W:pos89nTA
gacccattgtGGAGAGGTGGCTGAGTGGCTCAAAGCATCCTCCTGCTAAGAGGAAACGGG
TAGTTAATACTCGTCGGGGGTTCAAATCCCTCTCTCTCCGCCTtgagagcgtg
>C131004175 CP003548|Cyanobacteria|Nostoc sp. PCC 7107|3486719|3486643|Arg|ACG|0|0||||||DDBJ/ENA/GenBank taxaddress:00.04.00.00.00.00.02.17B STEML:TGAGAGC STEMRS:GTTCTCG ID:T CCA:tac LEN:7 SCORE:35 pos8,9:GT W:pos89nTA
tctccgcctTGAGAGCGTGGTGTAACTGGATAACATCTCAGTCTACGAAACTGAAGACTT
GGGGGTTCAAATCCCTCCGTTCTCGTtacataggagag
>C131004176 CP003548|Cyanobacteria|Nostoc sp. PCC 7107|3486561|3486485|Phe|GAA|0|0||||||DDBJ/ENA/GenBank taxaddress:00.04.00.00.00.00.02.17B STEML:CCCCTGG STEMRS:CTGGGGG ID:G CCA:CTA LEN:7 SCORE:35 pos8,9:TA
tcctttctatCCCCTGGTAGCTCAGTTGGTAGTAGCGCCTGTCTGAAGAACAGGAGGTCG
TCGGTTCGATTCCGACCTGGGGGGCTAcgttgcctca
>C131004177 CP003548|Cyanobacteria|Nostoc sp. PCC 7107|3486481|3486407|Asn|GTT|0|0||||||DDBJ/ENA/GenBank taxaddress:00.04.00.00.00.00.02.17B STEML:TGCCTCA STEMRS:TGAGGCA ID:G CCA:CCA LEN:7 SCORE:35 pos8,9:TA W:CCApredicted W:cca
ggggctacgtTGCCTCATAGCTCAATGGCAGAGCAAGCGGCTGTTAACCGCGAGGTTGTA
GGTTCAAGTCCTACTGAGGCAGCCAttcattgccg
>C131004178 CP003548|Cyanobacteria|Nostoc sp. PCC 7107|3486402|3486328|Gln|CTG|0|0||||||DDBJ/ENA/GenBank taxaddress:00.04.00.00.00.00.02.17B STEML:TTGCCGG STEMRS:CTGGCAA ID:T CCA:aaa LEN:7 SCORE:35 pos8,9:GT W:pos89nTA
agccattcaTTGCCGGGTAGACGAATTGGTAAGTCGCATCGCTCTGAACGATGAGGTTGC
AGGTTCAAACCCTGCCCTGGCAATaaagccctgtgg
>C131004179 CP003548|Cyanobacteria|Nostoc sp. PCC 7107|3486325|3486250|Gln|TTG|0|0||||||DDBJ/ENA/GenBank taxaddress:00.04.00.00.00.00.02.17B STEML:AGCCCTG STEMRS:CAGGGCT ID:G CCA:CCA LEN:7 SCORE:35 pos8,9:TG W:CCApredicted W:cca W:pos89nTA
ctggcaataaAGCCCTGTGGTGTAATTGGCAACATCCCGCCCTTTGAAGGCGAAGACTCC
AGGTTCGACCCCTGGCAGGGCTGCCAaactctgctc
>C131004180 CP003548|Cyanobacteria|Nostoc sp. PCC 7107|3486243|3486167|Leu|CAA|0|0||||||DDBJ/ENA/GenBank taxaddress:00.04.00.00.00.00.02.17B STEML:GCTCTTG STEMRS:CAAGAGT ID:A CCA:CCA LEN:7 SCORE:35 pos8,9:TA W:CCApredicted W:cca
gccaaactctGCTCTTGTAGCCCAACTGGAAGAGGCTGCCGTCTCAAAAACGGTAAGTTG
TGGGTTCAATTCCCACCAAGAGTACCAaaacttgctc
>C131004181 CP003548|Cyanobacteria|Nostoc sp. PCC 7107|3486160|3486083|Leu|TAA|0|0||||||DDBJ/ENA/GenBank taxaddress:00.04.00.00.00.00.02.17B STEML:GCTCCTG STEMRS:CAGGAGT ID:A CCA:CCA LEN:7 SCORE:35 pos8,9:TA W:CCApredicted W:cca
accaaaacttGCTCCTGTAGCCCAATTGGAAGAGGTGGCAGACTTAAAATCTGTTTCGTT
GTGGGTTCGACTCCCACCAGGAGTACCAacgggatgta
>C131004182 CP003548|Cyanobacteria|Nostoc sp. PCC 7107|3486081|3486009|Pro|TGG|0|0||||||DDBJ/ENA/GenBank taxaddress:00.04.00.00.00.00.02.17B STEML:CGGGATG STEMRS:CATCCCG ID:A CCA:tat LEN:7 SCORE:35 pos8,9:TA
ggagtaccaaCGGGATGTAATTCAGTGGCCAGAAGCCATGCTTTGGGAGCATGGAGTCGC
AGGTTCAAATCCTGCCATCCCGAtattcccctgtga
>C131004183 CP003548|Cyanobacteria|Nostoc sp. PCC 7107|3486005|3485929|Leu|CAG|0|0||||||DDBJ/ENA/GenBank taxaddress:00.04.00.00.00.00.02.17B STEML:TCCCCTG STEMRS:CAGGGGT ID:A CCA:CTA LEN:7 SCORE:31 pos8,9:TG W:pos89nTA
atcccgatatTCCCCTGTGACGGAACTGGCATACGTGCTGGAATCAGAGTCCAGATTTTA
CAGGTTCAAATCCTGTCAGGGGTACTAagctcccgtg
>C131004184 CP003548|Cyanobacteria|Nostoc sp. PCC 7107|3485839|3485764|Leu|TAG|0|0||||||DDBJ/ENA/GenBank taxaddress:00.04.00.00.00.00.02.17B STEML:TGCCCTT STEMRS:AGGGGCA ID:T CCA:tgg LEN:7 SCORE:35 pos8,9:GT W:pos89nTA
atcagagtaTGCCCTTGTAGCCCAACCGGAAGAGGCGCTTCGCTTAGAACGAAGAGGTTG
CTGGTTCAAATCCAGTCAGGGGCATtggtgaaatgcg
>C131004185 CP003548|Cyanobacteria|Nostoc sp. PCC 7107|3485608|3485533|Thr|TGT|0|0||||||DDBJ/ENA/GenBank taxaddress:00.04.00.00.00.00.02.17B STEML:GCTGGTG STEMRS:CACCAGC ID:T CCA:TCA LEN:7 SCORE:35 pos8,9:TA
tttaacaagtGCTGGTGTAGCTCAATTGGCAGAGCAACTGACTTGTAATCAGTAGGTTGC
AGGTTCAATTCCTGTCACCAGCTTCAgaatgcgatg
>C131004186 CP003548|Cyanobacteria|Nostoc sp. PCC 7107|3485523|3485453|Gly|TCC|0|0||||||DDBJ/ENA/GenBank taxaddress:00.04.00.00.00.00.02.17B STEML:GCGATCG STEMRS:CGATCGC ID:T CCA:tgc LEN:7 SCORE:35 pos8,9:TG W:pos89nTA
agaatgcgatGCGATCGTGGTGTAACGGCAGCATAAGAGTCTTCCAAACTCACGGTACGA
GTTCGAGTCTCGTCGATCGCTtgcgtagtcctgt
>C131004187 CP003548|Cyanobacteria|Nostoc sp. PCC 7107|3485447|3485373|Val|TAC|0|0||||||DDBJ/ENA/GenBank taxaddress:00.04.00.00.00.00.02.17B STEML:AGTCCTG STEMRS:CAGGACT ID:A CCA:CCA LEN:7 SCORE:35 pos8,9:TA W:CCApredicted W:cca
tcgcttgcgtAGTCCTGTAGTTCAACGGTAGAGCAATTGCCTTACAAGCAATAAGTTGCG
GGTTCGATTCCTGCCAGGACTACCAatcattggga
>C131004188 CP003548|Cyanobacteria|Nostoc sp. PCC 7107|3485225|3485151|Ala|TGC|0|0||||||DDBJ/ENA/GenBank taxaddress:00.04.00.00.00.00.02.17B STEML:GGGGTCA STEMRS:TGATTCC ID:A CCA:Ctg LEN:7 SCORE:35 pos8,9:TA
ttttcttcatGGGGTCATAGCTCAAATGGCTAGAGCGCCTGCCTTGCAAGCAGGAGGTTA
TGGGTTCAATTCCCATTGATTCCACtgatggtgtctg
>C131004189 CP003548|Cyanobacteria|Nostoc sp. PCC 7107|3485145|3485069|His|GTG|0|0||||||DDBJ/ENA/GenBank taxaddress:00.04.00.00.00.00.02.17B STEML:GTGTCTG STEMRS:CAGACAC ID:C CCA:CCT LEN:7 SCORE:35 pos8,9:AA W:cc W:pos89nTA
tccactgatgGTGTCTGAAGCCAAATTGGTCGAGGCGCTGGTTTGTGGAACCAGTAATAG
CGAGTTCGAGTCTCGTCAGACACCCCTaaatggaaga
>C131004190 CP003548|Cyanobacteria|Nostoc sp. PCC 7107|3484882|3484809|Lys|TTT|0|0||||||DDBJ/ENA/GenBank taxaddress:00.04.00.00.00.00.02.17B STEML:TGGGTGG STEMRS:CCACCCA ID:T CCA:ttt LEN:7 SCORE:35 pos8,9:TT W:pos89nTA
ccttattcaTGGGTGGTTGGCATAGCGGCGGTGCAGCGGGCTTTTAATCCGCTATAGAGA
GGTTCGACTCCTCTACCACCCATtttcaatagact
>C131004191 CP003548|Cyanobacteria|Nostoc sp. PCC 7107|3265138|3265065|His|GTG|0|0||||||DDBJ/ENA/GenBank taxaddress:00.04.00.00.00.00.02.17B STEML:GCGAGCG STEMRS:CGTTCGC ID:C CCA:Ctg LEN:7 SCORE:35 pos8,9:TA
tgggtaaatgGCGAGCGTAGCCAAGTGGTTAAGGCAGTGGTTTGTGGTACCACCATTCGT
GGGTTCAATTCCCATCGTTCGCCCtgattactataa
>C131004192 CP003548|Cyanobacteria|Nostoc sp. PCC 7107|3051426|3051353|Asp|GTC|0|0||||||DDBJ/ENA/GenBank taxaddress:00.04.00.00.00.00.02.17B STEML:GGGACTG STEMRS:CAGTCCC ID:G CCA:ttc LEN:7 SCORE:35 pos8,9:TA
tgcaaattaaGGGACTGTAGTTCAATTGGTTAGAGCACCGCCCTGTCACGGCGGAAGTTG
CGGGTTCGAGCCCCGTCAGTCCCGttcaaaaactaaa
>C131004193 CP003548|Cyanobacteria|Nostoc sp. PCC 7107|2923736|2923664|Ala|GGC|0|0||||||DDBJ/ENA/GenBank taxaddress:00.04.00.00.00.00.02.17B STEML:GGGGTTA STEMRS:TAGCTCC ID:A CCA:taa LEN:7 SCORE:35 pos8,9:TA
atggattttcGGGGTTATAGCTCAGTTGGTAGAGCGCTGCAATGGCATTGCAGAGGTCAG
CGGTTCGAACCCGCTTAGCTCCAtaacagtttttca
>C131004194 CP003548|Cyanobacteria|Nostoc sp. PCC 7107|2621928|2621852|Ile|GAT|0|0||||||DDBJ/ENA/GenBank taxaddress:00.04.00.00.00.00.02.17B STEML:GGGCTAT STEMRS:ATGGCCC ID:A CCA:CCT LEN:7 SCORE:35 pos8,9:TA W:cc
gttcgtattgGGGCTATTAGCTCAGGTGGTTAGAGCGCACCCCTGATAAGGGTGAGGTCC
CTGGTTCGAGTCCAGGATGGCCCACCTgaacaagtaa
>C131004195 CP003548|Cyanobacteria|Nostoc sp. PCC 7107|2621760|2621685|Ala|TGC|0|0||||||DDBJ/ENA/GenBank taxaddress:00.04.00.00.00.00.02.17B STEML:GGGGGTT STEMRS:AACCTCC ID:A CCA:CCT LEN:7 SCORE:35 pos8,9:TA W:cc
acttgagtctGGGGGTTTAGCTCAGTTGGTAGAGCGCCTGCTTTGCAAGCAGGATGTCAG
CGGTTCGAGTCCGCTAACCTCCACCTagaaagaaaa
>C131004196 CP003548|Cyanobacteria|Nostoc sp. PCC 7107|2029609|2029533|Arg|CCT|0|0||||||DDBJ/ENA/GenBank taxaddress:00.04.00.00.00.00.02.17B STEML:TGGGGCT STEMRS:AGTCCCG ID:T CCA:Cgt LEN:7 SCORE:35 pos8,9:GT W:pos89nTA
cctcgtagtTGGGGCTGTAGCTCAGTTGGATAGAGCGAGCGCCTCCTAAGCGCTAGGCCG
TGCGTTCGAGACGCACCAGTCCCGTCgttatatcaaa
>C131004197 CP003548|Cyanobacteria|Nostoc sp. PCC 7107|1892982|1892911|Cys|GCA|0|0||||||DDBJ/ENA/GenBank taxaddress:00.04.00.00.00.00.02.17B STEML:GGCGACA STEMRS:TGTCGCC ID:T CCA:taa LEN:7 SCORE:35 pos8,9:TA
tggtaaatgcGGCGACATAGCCAAGTGGTAAGGCAGAGGTCTGCAAAACCTCCATCCCCC
GGTTCAAATCCGGGTGTCGCCTtaaggctttcagc
>C131004198 CP003548|Cyanobacteria|Nostoc sp. PCC 7107|1866293|1866213|Leu|GAG|0|0||||||DDBJ/ENA/GenBank taxaddress:00.04.00.00.00.00.02.17B STEML:GCGGATG STEMRS:CATCCGC ID:A CCA:ttt LEN:7 SCORE:35 pos8,9:TG W:pos89nTA
gttaactctaGCGGATGTGGCGGAATTGGTATACGCGCACGCTTGAGGTGCGTGTGGCTT
TGCCTTGCGAGTTCGAGTCTCGCCATCCGCAttttttagtcaat
>C131004199 CP003548|Cyanobacteria|Nostoc sp. PCC 7107|1771288|1771215|Pro|TGG|0|0||||||DDBJ/ENA/GenBank taxaddress:00.04.00.00.00.00.02.17B STEML:CGGGATG STEMRS:CATCCCG ID:A CCA:ttt LEN:7 SCORE:35 pos8,9:TA
ctagaacatcCGGGATGTAGCGCAGCTTGGTAGCGCGCCTGCTTTGGGAGCAGGATGCCG
CAGGTTCAAATCCTGTCATCCCGAttttaggttcaag
>C131004200 CP003548|Cyanobacteria|Nostoc sp. PCC 7107|1207664|1207592|Met|CAT|0|0||||||DDBJ/ENA/GenBank taxaddress:00.04.00.00.00.00.02.17B STEML:CCAGGGT STEMRS:ACCCTGG ID:A CCA:ttt LEN:7 SCORE:35 pos8,9:TG W:pos89nTA tfam:I
taatattcgaCCAGGGTTGGCCGAGCGGTTGAGGCAGCGAACTCATAATTCGCCCAAGGC
AGGTTCAACTCCTGCACCCTGGAttttttaagtgct
>C131004201 CP003548|Cyanobacteria|Nostoc sp. PCC 7107|546505|546429|Ile|GAT|0|0||||||DDBJ/ENA/GenBank taxaddress:00.04.00.00.00.00.02.17B STEML:GGGCTAT STEMRS:ATGGCCC ID:A CCA:CCT LEN:7 SCORE:35 pos8,9:TA W:cc
gttcgtattgGGGCTATTAGCTCAGGTGGTTAGAGCGCACCCCTGATAAGGGTGAGGTCC
CTGGTTCGAGTCCAGGATGGCCCACCTgaacaagtaa
>C131004202 CP003548|Cyanobacteria|Nostoc sp. PCC 7107|546338|546263|Ala|TGC|0|0||||||DDBJ/ENA/GenBank taxaddress:00.04.00.00.00.00.02.17B STEML:GGGGGTT STEMRS:AACCTCC ID:A CCA:CCT LEN:7 SCORE:35 pos8,9:TA W:cc
acttgagtctGGGGGTTTAGCTCAGTTGGTAGAGCGCCTGCTTTGCAAGCAGGATGTCAG
CGGTTCGAGTCCGCTAACCTCCACCTagaaagaaaa
>C131004203 CP003548|Cyanobacteria|Nostoc sp. PCC 7107|397290|397215|Met|CAT|0|0||||||DDBJ/ENA/GenBank taxaddress:00.04.00.00.00.00.02.17B STEML:TGGCTCA STEMRS:TGAGCCA ID:T CCA:tta LEN:7 SCORE:35 pos8,9:GT W:pos89nTA tfam:M
aaaaacgatTGGCTCAGTAGCTCAGTTGGTTAGAGCACGGGACTCATAAGCCTGGGGTCG
TTGGTTCAACTCCGACCTGAGCCATttaggacttata
>C131004204 CP003548|Cyanobacteria|Nostoc sp. PCC 7107|291407|291336|Lys|TTT|0|0||||||DDBJ/ENA/GenBank taxaddress:00.04.00.00.00.00.02.17B STEML:GGGTCGC STEMRS:GCGACCC ID:A CCA:tat LEN:7 SCORE:35 pos8,9:TA
agaaacgcacGGGTCGCTAACTCAACGGTAGAGTACTCGGCTTTTAACCGATTAGTTCCG
GGTTCGAATCCCGGGCGACCCAtataaaaggaaag
>C131004205 CP003548|Cyanobacteria|Nostoc sp. PCC 7107|18223|18149|Arg|TCT|0|0||||||DDBJ/ENA/GenBank taxaddress:00.04.00.00.00.00.02.17B STEML:TGGGCGC STEMRS:GCGCTCG ID:T CCA:tgt LEN:7 SCORE:35 pos8,9:GT W:pos89nTA
attttagctTGGGCGCGTAGCTCAGTGGATAGAGCAATTGCCTTCTAAGCAATCGGTCGC
AGGTTCGAGCCCTGCCGCGCTCGTtgtaattaaaga
>C133000093 CP003548|Cyanobacteria|Nostoc sp. PCC 7107|3493811|3493738|Glu|TTC|0|0||||||DDBJ/ENA/GenBank taxaddress:00.04.00.00.00.00.02.17B STEML:GCCCCCA STEMRS:TGGGGGT ID:A CCA:Ctt LEN:7 SCORE:35 pos8,9:TC W:pos89nTA
tgattgcaatGCCCCCATCGTCTAGAGGCCTAGGACACCTCCCTTTCACGGAGGCGACGG
GGATTCGAATTCCCCTGGGGGTACtttaccagcaag
>C133000094 CP003548|Cyanobacteria|Nostoc sp. PCC 7107|3493690|3493617|Glu|TTC|0|0||||||DDBJ/ENA/GenBank taxaddress:00.04.00.00.00.00.02.17B STEML:GCCCCCA STEMRS:TGGGGGT ID:A CCA:Ctt LEN:7 SCORE:35 pos8,9:TC W:pos89nTA
aaagtcttatGCCCCCATCGTCTAGAGGCCTAGGACACCTCCCTTTCACGGAGGCGACGG
GGATTCGAATTCCCCTGGGGGTACtttaaaagtttt
>C133000099 CP003548|Cyanobacteria|Nostoc sp. PCC 7107|2525509|2525437|Ala|CGC|0|0||||||DDBJ/ENA/GenBank taxaddress:00.04.00.00.00.00.02.17B STEML:GGGGAAT STEMRS:ATTCTCC ID:A CCA:ttt LEN:7 SCORE:35 pos8,9:TA
actattctagGGGGAATTAGCTCAGTTGGTAGAGCGCTGCGATCGCACCGCAGAGGTCAG
GGATTCGAGTTCCCTATTCTCCAtttggttatgttg
>C131004903 CP003642|Cyanobacteria|Cylindrospermum stagnale PCC 7417|46448|46519|Lys|TTT|0|0||||||DDBJ/ENA/GenBank taxaddress:00.04.00.00.00.00.03.00.00 STEML:GGGTCGC STEMRS:GCGACCC ID:A CCA:ttt LEN:7 SCORE:35 pos8,9:TA
aaacgcaaaaGGGTCGCTAACTCAACGGTAGAGTACTCGGCTTTTAACCGATTAGTTCCG
GGTTCGAATCCCGGGCGACCCAttttttaggaata
>C131004904 CP003642|Cyanobacteria|Cylindrospermum stagnale PCC 7417|211032|211102|Gly|TCC|0|0||||||DDBJ/ENA/GenBank taxaddress:00.04.00.00.00.00.03.00.00 STEML:GCGGGTG STEMRS:CACCCGC ID:T CCA:tta LEN:7 SCORE:35 pos8,9:TA
ttggagttacGCGGGTGTAGTTTAGTGGTAAAACTTTAGCCTTCCAAGCTAATAATGCGG
GTTCGATTCCCGCCACCCGCTttaaaaaacatcc
>C131004905 CP003642|Cyanobacteria|Cylindrospermum stagnale PCC 7417|281052|281128|Ile|GAT|0|0||||||DDBJ/ENA/GenBank taxaddress:00.04.00.00.00.00.03.00.00 STEML:GGGCTAT STEMRS:ATGGCCC ID:A CCA:CCT LEN:7 SCORE:35 pos8,9:TA W:cc
gttcgtttagGGGCTATTAGCTCAGGTGGTTAGAGCGCACCCCTGATAAGGGTGAGGTCC
CTGGTTCGAGTCCAGGATGGCCCACCTgaatcaatta
>C131004906 CP003642|Cyanobacteria|Cylindrospermum stagnale PCC 7417|281210|281285|Ala|TGC|0|0||||||DDBJ/ENA/GenBank taxaddress:00.04.00.00.00.00.03.00.00 STEML:GGGGGTT STEMRS:AACCTCC ID:A CCA:CCT LEN:7 SCORE:35 pos8,9:TA W:cc
aattgttgatGGGGGTTTAGCTCAGTTGGTAGAGCGCCTGCTTTGCAAGCAGGATGTCAG
CGGTTCGAGTCCGCTAACCTCCACCTagtgtgacgg
>C131004907 CP003642|Cyanobacteria|Cylindrospermum stagnale PCC 7417|398531|398614|Leu|CAA|0|0||||||DDBJ/ENA/GenBank taxaddress:00.04.00.00.00.00.03.00.00 STEML:GGGCGGG STEMRS:CCTGCCC ID:A CCA:tta LEN:7 SCORE:35 pos8,9:TG W:pos89nTA
ttgcacccaaGGGCGGGTGGCGAAACTGGTAGACGCACCACACTCAAAATGTGGCGACCT
TGCGGTCATAGGAGTTCGATTCTCCTCCTGCCCAttattcaaaggct
>C131004908 CP003642|Cyanobacteria|Cylindrospermum stagnale PCC 7417|400743|400816|Gln|TTG|0|0||||||DDBJ/ENA/GenBank taxaddress:00.04.00.00.00.00.03.00.00 STEML:TTGGGGC STEMRS:GCCCCAG ID:T CCA:taa LEN:7 SCORE:35 pos8,9:GT W:pos89nTA
gttggttcaTTGGGGCGTAGCCAAGTGGTAAGGCAGCGGGTTTTGGTCCCGCCATCCCTA
GGTTCGAATCCTAGCGCCCCAGTtaataaaagggc
>C131004909 CP003642|Cyanobacteria|Cylindrospermum stagnale PCC 7417|695885|695973|Ser|GGA|0|0||||||DDBJ/ENA/GenBank taxaddress:00.04.00.00.00.00.03.00.00 STEML:TGGAGAG STEMRS:CTCTCCG ID:T CCA:ttt LEN:7 SCORE:35 pos8,9:GT W:pos89nTA
catggcaccTGGAGAGGTGGCCGAGTGGTTTAAGGCGCAGACCTGGAAAGTCTGTTATGC
AGAAATGTATACGAGAGTTCGAATCTCTCCCTCTCCGTtttattgaagtt
>C131004910 CP003642|Cyanobacteria|Cylindrospermum stagnale PCC 7417|2577138|2577211|Asp|GTC|0|0||||||DDBJ/ENA/GenBank taxaddress:00.04.00.00.00.00.03.00.00 STEML:GGGACTG STEMRS:CAGTCCC ID:G CCA:tta LEN:7 SCORE:35 pos8,9:TA
tgcaaatcgaGGGACTGTAGTTCAATTGGTTAGAGCACCGCCCTGTCACGGCGGAAGTTG
CGGGTTCGAGCCCCGTCAGTCCCGttaaaaaccatga
>C131004911 CP003642|Cyanobacteria|Cylindrospermum stagnale PCC 7417|2999990|3000061|Cys|GCA|0|0||||||DDBJ/ENA/GenBank taxaddress:00.04.00.00.00.00.03.00.00 STEML:GGCGACA STEMRS:TGTCGCC ID:T CCA:tta LEN:7 SCORE:35 pos8,9:TA
ctgtgagtccGGCGACATAGCCAAGTGGTAAGGCAGAGGTCTGCAAAACCTCCATCCGGC
GGTTCAAATCCGCCTGTCGCCTttaagaagcaaca
>C131004912 CP003642|Cyanobacteria|Cylindrospermum stagnale PCC 7417|3135137|3135208|Gly|GCC|0|0||||||DDBJ/ENA/GenBank taxaddress:00.04.00.00.00.00.03.00.00 STEML:GCGGGTA STEMRS:TACCCGC ID:T CCA:ttt LEN:7 SCORE:35 pos8,9:TA
agtagagattGCGGGTATAGCTCAGTGGTAGAGCGTCACCTTGCCAAGGTGAATGTCGCG
CGTTCGAATCGCGTTACCCGCTtttaaaagaatct
>C131004913 CP003642|Cyanobacteria|Cylindrospermum stagnale PCC 7417|3598492|3598585|Ser|GCT|0|0||||||DDBJ/ENA/GenBank taxaddress:00.04.00.00.00.00.03.00.00 STEML:TGGAGAG STEMRS:CTCTCCG ID:T CCA:ttt LEN:7 SCORE:35 pos8,9:GT W:pos89nTA
ttcatgaccTGGAGAGGTGGCTGAGTGGTCGAAAGCGGCAGATTGCTAATCTGTTGTACG
GCAGGCAACTCCGTACCGAGGGTTCGAATCCCTCCCTCTCCGTttttaatttatt
>C131004914 CP003642|Cyanobacteria|Cylindrospermum stagnale PCC 7417|3629276|3629349|Arg|ACG|0|0||||||DDBJ/ENA/GenBank taxaddress:00.04.00.00.00.00.03.00.00 STEML:GGGCGTG STEMRS:CTCGCCC ID:G CCA:tta LEN:7 SCORE:31 pos8,9:TA
ttctgaacagGGGCGTGTAGCTCAGTGGACTAGAGCACGTGGCTACGGACCACGGTGTCG
GGGGTTCGAATCCCTCCTCGCCCGttaatgaaaaaca
>C131004915 CP003642|Cyanobacteria|Cylindrospermum stagnale PCC 7417|3943133|3943206|Pro|CGG|0|0||||||DDBJ/ENA/GenBank taxaddress:00.04.00.00.00.00.03.00.00 STEML:CGGGATG STEMRS:CATCCCG ID:A CCA:ttt LEN:7 SCORE:35 pos8,9:TG W:pos89nTA
atttttacggCGGGATGTGGCGCAGCTTGGTAGCGCACTTCGTTCGGGACGAAGGGGCCG
CTGGTTCGAATCCAGTCATCCCGAtttattgttgtac
>C131004916 CP003642|Cyanobacteria|Cylindrospermum stagnale PCC 7417|4017629|4017704|Met|CAT|0|0||||||DDBJ/ENA/GenBank taxaddress:00.04.00.00.00.00.03.00.00 STEML:TGGCTCA STEMRS:TGAGCCA ID:T CCA:ttt LEN:7 SCORE:35 pos8,9:GT W:pos89nTA tfam:M
aaaacaacaTGGCTCAGTAGCTCAGTTGGTTAGAGTACGGGACTCATAAGCCTGGGGTCG
TCAGTTCAAATCTGACCTGAGCCATtttaaaaattca
>C131004917 CP003642|Cyanobacteria|Cylindrospermum stagnale PCC 7417|5385903|5385977|Arg|CCG|0|0||||||DDBJ/ENA/GenBank taxaddress:00.04.00.00.00.00.03.00.00 STEML:TGGGCGC STEMRS:GCGCTCG ID:T CCA:ttt LEN:7 SCORE:35 pos8,9:GT W:pos89nTA
aaaagtgcaTGGGCGCGTGGCTCAGTGGATAGAGCAACAGGTTCCGGTCCTGTGGATCGG
GGGTTCGAATCCCTCCGCGCTCGTtttttaaacaac
>C131004918 CP003642|Cyanobacteria|Cylindrospermum stagnale PCC 7417|6002415|6002489|Arg|TCT|0|0||||||DDBJ/ENA/GenBank taxaddress:00.04.00.00.00.00.03.00.00 STEML:TGGGCGC STEMRS:GCGCCCG ID:T CCA:tta LEN:7 SCORE:35 pos8,9:AT W:pos89nTA
attttacctTGGGCGCATAGCTCAGTGGATAGAGCATCCGCCTTCTAAGCGGATGGTCGC
AGGTTCGAACCCTGCTGCGCCCGTttacaataaata
>C131004919 CP003642|Cyanobacteria|Cylindrospermum stagnale PCC 7417|6525609|6525685|Arg|CCT|0|0||||||DDBJ/ENA/GenBank taxaddress:00.04.00.00.00.00.03.00.00 STEML:TGGGGCT STEMRS:AGTCCCG ID:T CCA:Cgt LEN:7 SCORE:35 pos8,9:GT W:pos89nTA
ttcttctgtTGGGGCTGTAGCTCAGTTGGATAGAGCGAGCGCCTCCTAAGCGCTAGGCCG
CCGGTTCGAACCTGGCCAGTCCCGTCgtctaaaaaca
>C131004920 CP003642|Cyanobacteria|Cylindrospermum stagnale PCC 7417|6636613|6636684|Val|CAC|0|0||||||DDBJ/ENA/GenBank taxaddress:00.04.00.00.00.00.03.00.00 STEML:GGGCGAT STEMRS:ATCGCCC ID:A CCA:tag LEN:7 SCORE:35 pos8,9:TA
gattgtttgcGGGCGATTAGCACAGGGGTAGCGCGTTCCCTTCACACGGGAGAGGCCACT
GGTTCAAATCCAGTATCGCCCAtaggtaataaaca
>C131004921 CP003642|Cyanobacteria|Cylindrospermum stagnale PCC 7417|6631878|6631803|Ala|TGC|0|0||||||DDBJ/ENA/GenBank taxaddress:00.04.00.00.00.00.03.00.00 STEML:GGGGGTT STEMRS:AATCTCC ID:A CCA:TCA LEN:7 SCORE:35 pos8,9:TA
aattgtttaaGGGGGTTTAGCTCAGTTGGTAGAGCGCCTGCTTTGCAAGCAGGATGTCAG
CGGTTCGAGTCCGCTAATCTCCATCAcaaattttca
>C131004922 CP003642|Cyanobacteria|Cylindrospermum stagnale PCC 7417|6473639|6473567|Val|TAC|0|0||||||DDBJ/ENA/GenBank taxaddress:00.04.00.00.00.00.03.00.00 STEML:GGGCGGT STEMRS:ACTGCCC ID:A CCA:ttt LEN:7 SCORE:35 pos8,9:TA
agtgacaaacGGGCGGTTAGCTCAGTTGGTAGAGCGCCTGCCTTACAAGCAGGATGTCAT
CAGTTCGAGTCTGGTACTGCCCAtttaaaaaaatta
>C131004923 CP003642|Cyanobacteria|Cylindrospermum stagnale PCC 7417|6280535|6280453|Leu|GAG|0|0||||||DDBJ/ENA/GenBank taxaddress:00.04.00.00.00.00.03.00.00 STEML:TGCGGAT STEMRS:ATCCGCA ID:T CCA:ttt LEN:7 SCORE:35 pos8,9:GT W:pos89nTA
gagataccgTGCGGATGTGGCGGAATTGGTATACGCGCACGCTTGAGGTGCGTGTGGCTT
TGCCTTGCGAGTTCGAGTCTCGCCATCCGCATtttttcagtgct
>C131004924 CP003642|Cyanobacteria|Cylindrospermum stagnale PCC 7417|6111155|6111080|Thr|CGT|0|0||||||DDBJ/ENA/GenBank taxaddress:00.04.00.00.00.00.03.00.00 STEML:GTTTGAT STEMRS:ATCAAAC ID:C CCA:CCA LEN:7 SCORE:35 pos8,9:TA W:CCApredicted W:cca
aaactatatcGTTTGATTAGCTCAGTTGGTAGAGCGATCGACTCGTAATCGATGGGTCAC
AGGTTCAAATCCTGTATCAAACCCCAgaaagttagc
>C131004925 CP003642|Cyanobacteria|Cylindrospermum stagnale PCC 7417|6111080|6111004|Met|CAT|0|0||||||DDBJ/ENA/GenBank taxaddress:00.04.00.00.00.00.03.00.00 STEML:AGAAAGT STEMRS:ACTTTCG ID:C CCA:ACA LEN:7 SCORE:31 pos8,9:TA tfam:I
atcaaaccccAGAAAGTTAGCTCAATTGGTTAGAGCAATCGACTCATAATCGATCTGTAG
CAGGTTCGATTCCTGTACTTTCGCACAaccctgtccg
>C131004926 CP003642|Cyanobacteria|Cylindrospermum stagnale PCC 7417|6005189|6005104|Tyr|GTA|0|0||||||DDBJ/ENA/GenBank taxaddress:00.04.00.00.00.00.03.00.00 STEML:GGGTCGG STEMRS:CCGGCCC ID:A CCA:CCA LEN:7 SCORE:35 pos8,9:TG W:CCApredicted W:cca W:pos89nTA
tgacacaaatGGGTCGGTGTCCGAGTGGTTAATGGAGACGGACTGTAAATCCGTTGGTTT
ACGCCTACGCTGGTTCAAATCCAGCCCGGCCCACCActtctagaga
>C131004927 CP003642|Cyanobacteria|Cylindrospermum stagnale PCC 7417|6005020|6004949|Thr|GGT|0|0||||||DDBJ/ENA/GenBank taxaddress:00.04.00.00.00.00.03.00.00 STEML:GCCCGTG STEMRS:CACGGGC ID:T CCA:tat LEN:7 SCORE:35 pos8,9:TG W:pos89nTA
atccttttttGCCCGTGTGGCTCAGTGGTAGAGCACACCCTTGGTAAGGGTGAGGTCACG
AGTTCAATCCTCGTCACGGGCTtattttattatgg
>C131004928 CP003642|Cyanobacteria|Cylindrospermum stagnale PCC 7417|5846015|5845942|Trp|CCA|0|0||||||DDBJ/ENA/GenBank taxaddress:00.04.00.00.00.00.03.00.00 STEML:GCGCTCT STEMRS:AGGGCGC ID:G CCA:Ctc LEN:7 SCORE:35 pos8,9:TA
aacagcttgtGCGCTCTTAGTTCAGTTGGTAGAACGCAGGTCTCCAAAACCTGATGTCGG
GGGTTCAAGTCCTCCAGGGCGCGCtcaaaagccgaa
>C131004929 CP003642|Cyanobacteria|Cylindrospermum stagnale PCC 7417|5758904|5758833|Thr|CGT|0|0||||||DDBJ/ENA/GenBank taxaddress:00.04.00.00.00.00.03.00.00 STEML:GCCGATG STEMRS:CATCGGC ID:T CCA:tta LEN:7 SCORE:35 pos8,9:TG W:pos89nTA
gattgtatgcGCCGATGTGGCTCAGGGGTAGAGCAGCTGATTCGTAATCAGCAGGCCGTG
GGTTCAAATCCCATCATCGGCTttagtgtgtagaa
>C131004930 CP003642|Cyanobacteria|Cylindrospermum stagnale PCC 7417|5515931|5515858|Pro|TGG|0|0||||||DDBJ/ENA/GenBank taxaddress:00.04.00.00.00.00.03.00.00 STEML:CGGGATG STEMRS:CATCCCG ID:A CCA:ttt LEN:7 SCORE:35 pos8,9:TA
tcattttatcCGGGATGTAGCGCAGCTTGGTAGCGCGCCTGCTTTGGGAGCAGGATGTCG
CAGGTTCAAATCCTGTCATCCCGAttttaaatacaaa
>C131004931 CP003642|Cyanobacteria|Cylindrospermum stagnale PCC 7417|5489404|5489332|Phe|GAA|0|0||||||DDBJ/ENA/GenBank taxaddress:00.04.00.00.00.00.03.00.00 STEML:GCCGGGA STEMRS:TCCTGGC ID:A CCA:ttt LEN:7 SCORE:35 pos8,9:TA
aaaagcccgcGCCGGGATAGCTCAGTTGGTAGAGCAGAGGACTGAAAATCCTCGTGTCAC
CGGTTCAAGTCCGGTTCCTGGCAtttttaataaaat
>C131004932 CP003642|Cyanobacteria|Cylindrospermum stagnale PCC 7417|5083022|5082950|Ala|GGC|0|0||||||DDBJ/ENA/GenBank taxaddress:00.04.00.00.00.00.03.00.00 STEML:GGGGTTA STEMRS:TAGCTCC ID:A CCA:ttt LEN:7 SCORE:35 pos8,9:TA
tgaactgtaaGGGGTTATAGCGCAGTTGGTAGCGCACCTCAATGGCATTGAGGGGGTCAG
CGGTTCGAATCCGCTTAGCTCCAtttaaaaaattaa
>C131004933 CP003642|Cyanobacteria|Cylindrospermum stagnale PCC 7417|4687127|4687044|Leu|TAG|0|0||||||DDBJ/ENA/GenBank taxaddress:00.04.00.00.00.00.03.00.00 STEML:TGCGGAT STEMRS:ATCCGCA ID:T CCA:tct LEN:7 SCORE:35 pos8,9:AT W:pos89nTA
aaaatctgaTGCGGATATGGCGAAATTGGCAGACGCGCTAGATTTAGGTTCTAGTTCCGA
AAGGAGTGAAGGTTCAAGTCCTTTTATCCGCATtcttaaataatt
>C131004934 CP003642|Cyanobacteria|Cylindrospermum stagnale PCC 7417|4102877|4102804|Pro|GGG|0|0||||||DDBJ/ENA/GenBank taxaddress:00.04.00.00.00.00.03.00.00 STEML:CGGGGCG STEMRS:CGCTCCG ID:A CCA:ttg LEN:7 SCORE:35 pos8,9:TA
attaagtaaaCGGGGCGTAGCGCAGCTTGGTAGCGCGCCACTTTGGGGTAGTGGAGGTCG
TGGGTTCGAATCCCGCCGCTCCGAttgagcaaaaaat
>C131004935 CP003642|Cyanobacteria|Cylindrospermum stagnale PCC 7417|3964001|3963927|Lys|CTT|0|0||||||DDBJ/ENA/GenBank taxaddress:00.04.00.00.00.00.03.00.00 STEML:GGGTGAC STEMRS:GTCACCC ID:A CCA:CTA LEN:7 SCORE:35 pos8,9:TA
tttttagtgtGGGTGACTAGCTCAACGGTAGAGCAGTAGACTCTTAATCTATTGGTTGCG
GGTTCAAATCCCTCGTCACCCACTAacagcttttt
>C131004936 CP003642|Cyanobacteria|Cylindrospermum stagnale PCC 7417|3779645|3779572|Val|GAC|0|0||||||DDBJ/ENA/GenBank taxaddress:00.04.00.00.00.00.03.00.00 STEML:GGACGTA STEMRS:TACGTCC ID:A CCA:ttc LEN:7 SCORE:35 pos8,9:TA
cattgcttaaGGACGTATAGCTCAGTTGGTTAGAGCGCTACGTTGACATCGTAGAGGTCA
CTGGTTCGAATCCAGTTACGTCCAttcacaattcata
>C131004937 CP003642|Cyanobacteria|Cylindrospermum stagnale PCC 7417|3436135|3436049|Ser|CGA|0|0||||||DDBJ/ENA/GenBank taxaddress:00.04.00.00.00.00.03.00.00 STEML:TGGAGAG STEMRS:CTCTCCG ID:T CCA:tga LEN:7 SCORE:35 pos8,9:GT W:pos89nTA
ttgtttgttTGGAGAGGTGTCCGAGTGGTTGATGGTGACGCACTCGAAATGCGTTTTGGG
GAAACCCAACGGGGGTTCGAATCCCCCCCTCTCCGTtgaattaaccgg
>C131004938 CP003642|Cyanobacteria|Cylindrospermum stagnale PCC 7417|3385321|3385247|Cys|GCA|0|0||||||DDBJ/ENA/GenBank taxaddress:00.04.00.00.00.00.03.00.00 STEML:GGCTGAG STEMRS:CTCAGCC ID:T CCA:tgg LEN:7 SCORE:35 pos8,9:TA
actaccaaatGGCTGAGTAGCCAAGTGGTCGAAGGCATTAGTCTGCAAAACTAATTGTTC
GTGGGTTCAAATCCCACCTCAGCCTtggtgataacgca
>C131004939 CP003642|Cyanobacteria|Cylindrospermum stagnale PCC 7417|3385057|3384983|Glu|TTC|0|0||||||DDBJ/ENA/GenBank taxaddress:00.04.00.00.00.00.03.00.00 STEML:TGGCCCC STEMRS:GGGGCTA ID:T CCA:ggt LEN:7 SCORE:35 pos8,9:AT W:pos89nTA
tgcgttattTGGCCCCATCGTCTAGCGGTCAAGGACAACCAGCTTTCGATTGGTTAACAC
GGGTTCGATTCCCGTTGGGGCTATggttctgggttg
>C131004940 CP003642|Cyanobacteria|Cylindrospermum stagnale PCC 7417|3384976|3384895|Pseudo|GTA|0|0||||||DDBJ/ENA/GenBank taxaddress:00.04.00.00.00.00.03.00.00 STEML:GGGTTGG STEMRS:CCAACCC ID:A CCA:Ctg LEN:7 SCORE:35 pos8,9:CT W:pos89nTA
ctatggttctGGGTTGGCTCGCCTAATGGTGTAGGCAGCACTCTGTAAAAGTGTCCTTTA
TTGGTTGTAGGTTCAATTCCTACCCAACCCACtgtggagaggtg
>C131004941 CP003642|Cyanobacteria|Cylindrospermum stagnale PCC 7417|3384892|3384802|Ser|GCT|0|0||||||DDBJ/ENA/GenBank taxaddress:00.04.00.00.00.00.03.00.00 STEML:TGGAGAG STEMRS:CTCTCCG ID:T CCA:ttt LEN:7 SCORE:35 pos8,9:GT W:pos89nTA
aacccactgTGGAGAGGTGGCTGAGTGGCTCAAAGCGTCCTCCTGCTAAGAGGAAACGGG
TTTTAACATCCGTCGCAGGTTCAAATCCTGTCCTCTCCGTtttatcccccgg
>C131004942 CP003642|Cyanobacteria|Cylindrospermum stagnale PCC 7417|3384796|3384721|Phe|GAA|0|0||||||DDBJ/ENA/GenBank taxaddress:00.04.00.00.00.00.03.00.00 STEML:CCCCCGG STEMRS:CTGGGGG ID:A CCA:Ctt LEN:7 SCORE:35 pos8,9:TA
tccgttttatCCCCCGGTAGCTCAGTTGGTAGTTAGCGCCTGTTTGAAGAACAGGAGGTC
GTCAGTTCAATTCTGACCTGGGGGACttcattgcctca
>C131004943 CP003642|Cyanobacteria|Cylindrospermum stagnale PCC 7417|3384715|3384640|Asn|GTT|0|0||||||DDBJ/ENA/GenBank taxaddress:00.04.00.00.00.00.03.00.00 STEML:TGCCTCA STEMRS:TGAGGCA ID:G CCA:CCA LEN:7 SCORE:35 pos8,9:TA W:CCApredicted W:cca
gggacttcatTGCCTCATAGCTCAATTGGTAGAGCAAGCAGCTGTTAACTGCGCGGTTGT
AGGTTCAAATCCTACTGAGGCAGCCAtttattgccg
>C131004944 CP003642|Cyanobacteria|Cylindrospermum stagnale PCC 7417|3384552|3384477|Gln|TTG|0|0||||||DDBJ/ENA/GenBank taxaddress:00.04.00.00.00.00.03.00.00 STEML:TGCTCTG STEMRS:CAGGGCA ID:G CCA:CCA LEN:7 SCORE:35 pos8,9:TG W:CCApredicted W:cca W:pos89nTA
atccatttatTGCTCTGTGGTGTAATTGGCAACATCTCCCGCTTTGAACGGGAAGATTCC
TGGTTCAAACCCAGGCAGGGCAGCCAatttcaattt
>C131004945 CP003642|Cyanobacteria|Cylindrospermum stagnale PCC 7417|3384460|3384383|Leu|CAA|0|0||||||DDBJ/ENA/GenBank taxaddress:00.04.00.00.00.00.03.00.00 STEML:GCTCCTG STEMRS:CAGGAGT ID:A CCA:CCA LEN:7 SCORE:35 pos8,9:TA W:CCApredicted W:cca
atttatatatGCTCCTGTAGCCCAATTGGTACGAGGCGACTGATTCAAAATCAGTAGGTT
GTGAGTTCGAGTCTCACCAGGAGTACCAaaacttgctc
>C131004946 CP003642|Cyanobacteria|Cylindrospermum stagnale PCC 7417|3384377|3384298|Leu|TAA|0|0||||||DDBJ/ENA/GenBank taxaddress:00.04.00.00.00.00.03.00.00 STEML:TGCTCCT STEMRS:AGGAGTA ID:T CCA:CAa LEN:7 SCORE:35 pos8,9:GT W:pos89nTA
accaaaactTGCTCCTGTAGCCCAATTGGCATGAGGCGGCCGTCTTAAACACGGTTTATG
TGTGGGTTCGACTCCCACCAGGAGTATCAacggggtgta
>C131004947 CP003642|Cyanobacteria|Cylindrospermum stagnale PCC 7417|3384296|3384223|Pro|TGG|0|0||||||DDBJ/ENA/GenBank taxaddress:00.04.00.00.00.00.03.00.00 STEML:CGGGGTG STEMRS:CACTCCG ID:A CCA:Ctt LEN:7 SCORE:35 pos8,9:TA
ggagtatcaaCGGGGTGTAGCGCAGATGGCAGCGCGCCTGCTTTGGGAGCAGGATGTCAC
AGGTTCGATCCCTGTCACTCCGACtttgcccctgta
>C131004948 CP003642|Cyanobacteria|Cylindrospermum stagnale PCC 7417|3384220|3384144|Leu|TAG|0|0||||||DDBJ/ENA/GenBank taxaddress:00.04.00.00.00.00.03.00.00 STEML:TGCCCCT STEMRS:AGGGGTA ID:T CCA:ttg LEN:7 SCORE:35 pos8,9:GT W:pos89nTA
ctccgacttTGCCCCTGTAGCCCAATTGGCACGAGGCGCTTCGCTTAGAACGAAGAGGTT
ACTGGTTCAAGTCCAGTCAGGGGTATttggtgatatgc
>C131004949 CP003642|Cyanobacteria|Cylindrospermum stagnale PCC 7417|3383969|3383899|Gly|TCC|0|0||||||DDBJ/ENA/GenBank taxaddress:00.04.00.00.00.00.03.00.00 STEML:GCGAGTG STEMRS:CATTCGC ID:T CCA:tgt LEN:7 SCORE:35 pos8,9:TA
gcttcaaaatGCGAGTGTAGTGTAACGGCAGCATGTGAGGCTTCCAACCTCTTGGTACGA
GTTCAAATCTCGTCATTCGCTtgtttagtcctgt
>C131004950 CP003642|Cyanobacteria|Cylindrospermum stagnale PCC 7417|3383761|3383685|Ala|GGC|0|0||||||DDBJ/ENA/GenBank taxaddress:00.04.00.00.00.00.03.00.00 STEML:GGGT-CTG STEMRS:CAGTATCC ID:A CCA:CCA LEN:8 SCORE:31 pos8,9:TA W:CCApredicted W:cca
tctcgcttatGGGTCTGTAGCTTAATTGGCAAAGCATCTAACTGGCAGTTAGAAAGATAT
CGGTTCAAGTCCGATCAGTATCCACCAaatatgggg
>C131004951 CP003642|Cyanobacteria|Cylindrospermum stagnale PCC 7417|3383679|3383605|Ala|TGC|0|0||||||DDBJ/ENA/GenBank taxaddress:00.04.00.00.00.00.03.00.00 STEML:GGGGTCA STEMRS:TGATTCC ID:A CCA:Ctg LEN:7 SCORE:35 pos8,9:TA
caccaaatatGGGGTCATAGCTCAAATGGCTAGAGCGCCTGCCTTGCAAGCAGGAGGTTA
TGGGTTCAATTCCCATTGATTCCACtgtggtgtcaat
>C131004952 CP003642|Cyanobacteria|Cylindrospermum stagnale PCC 7417|3383445|3383369|Pseudo|GTG|0|0||||||DDBJ/ENA/GenBank taxaddress:00.04.00.00.00.00.03.00.00 STEML:GTGTTTG STEMRS:CAGACAC ID:C CCA:CCT LEN:7 SCORE:35 pos8,9:AG W:cc W:pos89nTA
agtgactgtgGTGTTTGAGGCCAAAGTGGTCGCGGCGCTGGTTTGTGGAACCAGTTATAG
CGGGTTCAAGTCCCGTCAGACACCCCTgaatggaaga
>C131004953 CP003642|Cyanobacteria|Cylindrospermum stagnale PCC 7417|3383187|3383113|Lys|TTT|0|0||||||DDBJ/ENA/GenBank taxaddress:00.04.00.00.00.00.03.00.00 STEML:GGGTGGT STEMRS:ATCACCC ID:A CCA:CTA LEN:7 SCORE:35 pos8,9:TA
tttaattaatGGGTGGTTAGCAAAGCGGCTATGCAGTGGACTTTTAATCCGCACTAGAGA
GGTTCGACTCCTCTATCACCCACTAtctactaaaa
>C131004954 CP003642|Cyanobacteria|Cylindrospermum stagnale PCC 7417|3271711|3271636|Met|CAT|0|0||||||DDBJ/ENA/GenBank taxaddress:00.04.00.00.00.00.03.00.00 STEML:GCGCCCT STEMRS:AGGGCGC ID:A CCA:CTA LEN:7 SCORE:35 pos8,9:TG W:pos89nTA tfam:I
aacaaaataaGCGCCCTTGGCCGATTGGGGAGGCGGCGAACTCATAATTCGTTTTCAGGC
TGGTTCGATTCCGGCAGGGCGCACTAaatcattaaa
>C131004955 CP003642|Cyanobacteria|Cylindrospermum stagnale PCC 7417|2924615|2924544|Gly|CCC|0|0||||||DDBJ/ENA/GenBank taxaddress:00.04.00.00.00.00.03.00.00 STEML:GCGGGTG STEMRS:CGCCCGC ID:T CCA:ttg LEN:7 SCORE:35 pos8,9:TA
acaacgcctcGCGGGTGTAATTCAGTGGTAGAATGTCTGCTTCCCATGCAGAATGTCGTG
GGTTCGAGTCCCATCGCCCGCTttgagaaatgtat
>C131004956 CP003642|Cyanobacteria|Cylindrospermum stagnale PCC 7417|2062974|2062898|Ile|GAT|0|0||||||DDBJ/ENA/GenBank taxaddress:00.04.00.00.00.00.03.00.00 STEML:GGGCTAT STEMRS:ATGGCCC ID:A CCA:CCT LEN:7 SCORE:35 pos8,9:TA W:cc
gttcgtttagGGGCTATTAGCTCAGGTGGTTAGAGCGCACCCCTGATAAGGGTGAGGTCC
CTGGTTCGAGTCCAGGATGGCCCACCTgaatcaatta
>C131004957 CP003642|Cyanobacteria|Cylindrospermum stagnale PCC 7417|2062816|2062741|Ala|TGC|0|0||||||DDBJ/ENA/GenBank taxaddress:00.04.00.00.00.00.03.00.00 STEML:GGGGGTT STEMRS:AACCTCC ID:A CCA:CCT LEN:7 SCORE:35 pos8,9:TA W:cc
aattgttgatGGGGGTTTAGCTCAGTTGGTAGAGCGCCTGCTTTGCAAGCAGGATGTCAG
CGGTTCGAGTCCGCTAACCTCCACCTagtgtgacgg
>C131004958 CP003642|Cyanobacteria|Cylindrospermum stagnale PCC 7417|2055670|2055584|Ser|TGA|0|0||||||DDBJ/ENA/GenBank taxaddress:00.04.00.00.00.00.03.00.00 STEML:TGGAGAG STEMRS:TTCTCCG ID:T CCA:tga LEN:7 SCORE:35 pos8,9:GT W:pos89nTA
cagatttacTGGAGAGGTGGCAGAGTGGTCGATTGCGCCTGACTTGAAATCAGGTGAAGT
GAAAGCTTCCGGGAGTTCGAATCTCCCCTTCTCCGTtgaaagatttta
>C131004959 CP003642|Cyanobacteria|Cylindrospermum stagnale PCC 7417|1527227|1527156|Thr|TGT|0|0||||||DDBJ/ENA/GenBank taxaddress:00.04.00.00.00.00.03.00.00 STEML:GCCAGCA STEMRS:TGCTGGC ID:T CCA:ttt LEN:7 SCORE:35 pos8,9:TA
aaccaaaaccGCCAGCATAGCACAGTGGTAGTGCATCCGACTTGTAATCGGAAGGTCGCG
AGTTCAAATCCCGCTGCTGGCTtttaatttattgt
>C131004960 CP003642|Cyanobacteria|Cylindrospermum stagnale PCC 7417|827233|827160|His|GTG|0|0||||||DDBJ/ENA/GenBank taxaddress:00.04.00.00.00.00.03.00.00 STEML:GCGAGCG STEMRS:CGTTCGC ID:C CCA:Ctg LEN:7 SCORE:35 pos8,9:TA
ggagtgaatgGCGAGCGTAGCCAAGTGGTTAAGGCAGTGGTTTGTGGTACCACCATTCGT
GGGTTCAAGTCCCATCGTTCGCCCtgtataaataat
>C131004961 CP003642|Cyanobacteria|Cylindrospermum stagnale PCC 7417|420533|420462|Asn|GTT|0|0||||||DDBJ/ENA/GenBank taxaddress:00.04.00.00.00.00.03.00.00 STEML:TCCTCAG STEMRS:CTGGGGA ID:G CCA:ttt LEN:7 SCORE:35 pos8,9:TA
acgtgagtaaTCCTCAGTAGCTCAGTGGTAGAGCGATCGACTGTTAATCGATTGGTCGCT
GGTTCGAATCCGGCCTGGGGAGtttaaaaaaaggc
>C131004962 CP003642|Cyanobacteria|Cylindrospermum stagnale PCC 7417|392618|392537|Leu|CAG|0|0||||||DDBJ/ENA/GenBank taxaddress:00.04.00.00.00.00.03.00.00 STEML:GCGGAAC STEMRS:GTTCCGC ID:A CCA:tat LEN:7 SCORE:35 pos8,9:TG W:pos89nTA
acaaatgccaGCGGAACTGGCGGAATTGGCAGACGCGCTAGATTCAGGTTCTAGTGCCGC
AAGGCTTCCGGGTTCAAGTCCCGGGTTCCGCAtatcaattttgga
>C133000144 CP003642|Cyanobacteria|Cylindrospermum stagnale PCC 7417|5428347|5428419|Ala|CGC|0|0||||||DDBJ/ENA/GenBank taxaddress:00.04.00.00.00.00.03.00.00 STEML:GGGGAAT STEMRS:ATTCTCC ID:A CCA:ttt LEN:7 SCORE:35 pos8,9:TA
tactgcataaGGGGAATTAGCTCAGTTGGTAGAGTGCTGCGATCGCACCGCAGAGGTCAG
GGATTCGAGCTCCCTATTCTCCAtttttgtacattc
>C133000145 CP003642|Cyanobacteria|Cylindrospermum stagnale PCC 7417|3393948|3393875|Glu|TTC|0|0||||||DDBJ/ENA/GenBank taxaddress:00.04.00.00.00.00.03.00.00 STEML:GCCCCCA STEMRS:TGGGGGT ID:A CCA:Ctt LEN:7 SCORE:35 pos8,9:TC W:pos89nTA
tgagacagatGCCCCCATCGTCTAGAGGCCTAGGACACCTCCCTTTCACGGAGGTAACGG
GGATTCGAATTCCCCTGGGGGTACtttaaaaaagtc
>C133000147 CP003642|Cyanobacteria|Cylindrospermum stagnale PCC 7417|3384049|3383974|Thr|TGT|0|0||||||DDBJ/ENA/GenBank taxaddress:00.04.00.00.00.00.03.00.00 STEML:GCTGGTG STEMRS:CACCAGC ID:T CCA:TCA LEN:7 SCORE:35 pos8,9:TA
caaaattattGCTGGTGTAGCTCAATTGGCAGAGCAACTGATTTGTAATCAGTAGGTTGC
AGATTCAACTTCTGTCACCAGCTTCAaaatgcgagt
>C133000148 CP003642|Cyanobacteria|Cylindrospermum stagnale PCC 7417|3383839|3383766|Arg|TCT|0|0||||||DDBJ/ENA/GenBank taxaddress:00.04.00.00.00.00.03.00.00 STEML:GGGAGTG STEMRS:CACTCTC ID:G CCA:Ctt LEN:7 SCORE:35 pos8,9:TA
taccaaatatGGGAGTGTAGCTCAATGAATAGAGCCTCGAGTTTCTACCTCGATGGTTGT
AGGTTTGAATCCTACCACTCTCGCttatgggtctgt
>C11115528 CP002059|Cyanobacteria|'Nostoc azollae' 0708|102746|102818|Ala|TGC|0|0||||||DDBJ/ENA/GenBank taxaddress:00.04.00.00.00.00.0D.00.01 STEML:GGGAGTT STEMRS:AACTTCC ID:A CCA:tta LEN:7 SCORE:35 pos8,9:TA
ggattgttaaGGGAGTTTAGCTCAGTTGGTAGAGCGCCTACTTTGCAAGCAGGATGTCAG
CGGTTCGAGTCGGCTAACTTCCAttaatcatgtttc
>C11115529 CP002059|Cyanobacteria|'Nostoc azollae' 0708|416480|416563|Leu|TAG|0|0||||||DDBJ/ENA/GenBank taxaddress:00.04.00.00.00.00.0D.00.01 STEML:TGCGGAT STEMRS:ATCCGCA ID:T CCA:tta LEN:7 SCORE:35 pos8,9:GT W:pos89nTA
aaataccgaTGCGGATGTGGCGGAATTGGCAGACGCGCTAGATTTAGGTTCTAGTTCCGA
GAGGAGTGAAGGTTCAAGTCCTTTCATCCGCATttatcagttaaa
>C11115530 CP002059|Cyanobacteria|'Nostoc azollae' 0708|497427|497498|Thr|TGT|0|0||||||DDBJ/ENA/GenBank taxaddress:00.04.00.00.00.00.0D.00.01 STEML:GCCAGCA STEMRS:TGCTGGC ID:T CCA:tac LEN:7 SCORE:35 pos8,9:TA
tcaccaatacGCCAGCATAGCACAGTGGTAGTGCATCCGACTTGTAATCGGAAGGTCGCG
AGTTCAAATCCCGCTGCTGGCTtacgattttagaa
>C11115531 CP002059|Cyanobacteria|'Nostoc azollae' 0708|595643|595716|Pro|CGG|0|0||||||DDBJ/ENA/GenBank taxaddress:00.04.00.00.00.00.0D.00.01 STEML:CGGGATG STEMRS:CATCCCG ID:A CCA:ttt LEN:7 SCORE:35 pos8,9:TG W:pos89nTA
gttttttcagCGGGATGTGGCGCAGCTTGGTAGCGTACTTCGTTCGGGACGAAGGGGCCG
CTGGTTCGAATCCAGTCATCCCGAtttgtttcatatc
>C11115532 CP002059|Cyanobacteria|'Nostoc azollae' 0708|633774|633845|Thr|CGT|0|0||||||DDBJ/ENA/GenBank taxaddress:00.04.00.00.00.00.0D.00.01 STEML:GCCGATG STEMRS:CATCGGC ID:T CCA:tta LEN:7 SCORE:35 pos8,9:TG W:pos89nTA
aatcgtatatGCCGATGTGGCTCAGTGGTAGAGCAGCTGATTCGTAATCAGCAGGCCGTG
GGTTCAAATCCCATCATCGGCTttaattatttgtt
>C11115533 CP002059|Cyanobacteria|'Nostoc azollae' 0708|945364|945452|Ser|GGA|0|0||||||DDBJ/ENA/GenBank taxaddress:00.04.00.00.00.00.0D.00.01 STEML:TGGAGAG STEMRS:CTCTCCG ID:T CCA:tta LEN:7 SCORE:35 pos8,9:GT W:pos89nTA
catggcaccTGGAGAGGTGGCCGAGTGGTTGAAGGCGCAGACCTGGAAAGTCTGTTATGC
AGAAATGTATACGAGGGTTCGAATCCCTCCCTCTCCGTttaaaactaaaa
>C11115534 CP002059|Cyanobacteria|'Nostoc azollae' 0708|945682|945754|Ala|CGC|0|0||||||DDBJ/ENA/GenBank taxaddress:00.04.00.00.00.00.0D.00.01 STEML:GGGGAAT STEMRS:ATTCTCC ID:A CCA:taa LEN:7 SCORE:35 pos8,9:TA
agactcgcacGGGGAATTAGCTCAGTTGGTAGAGTGCTGCGATCGCACCGCAGAGGTCAG
GGGTTCAAATCTCCTATTCTCCAtaaggcttcgcct
>C11115535 CP002059|Cyanobacteria|'Nostoc azollae' 0708|985308|985394|Ser|CGA|0|0||||||DDBJ/ENA/GenBank taxaddress:00.04.00.00.00.00.0D.00.01 STEML:TGGAGAG STEMRS:CTCTCCG ID:T CCA:tta LEN:7 SCORE:35 pos8,9:GT W:pos89nTA
taatatggtTGGAGAGGTGTCCGAGTGGTTGATGGTGACGCACTCGAAATGCGTTTTGGG
GTAACTCAACGGGGGTTCGAATCCCCCCCTCTCCGTttaaagaattaa
>C11115536 CP002059|Cyanobacteria|'Nostoc azollae' 0708|1740474|1740546|Lys|CTT|0|0||||||DDBJ/ENA/GenBank taxaddress:00.04.00.00.00.00.0D.00.01 STEML:GGGTGAC STEMRS:GTCACCC ID:A CCA:Ctg LEN:7 SCORE:35 pos8,9:TA
gttttagtaaGGGTGACTAGCTCAACGGTAGAGCATCGGACTCTTAATCCGCTGGTTCTG
AGTTCGAATCTCAGGTCACCCACtgcgtttcgggc
>C11115537 CP002059|Cyanobacteria|'Nostoc azollae' 0708|2200154|2200227|Val|GAC|0|0||||||DDBJ/ENA/GenBank taxaddress:00.04.00.00.00.00.0D.00.01 STEML:GGACGGT STEMRS:ACCGTCC ID:A CCA:tat LEN:7 SCORE:35 pos8,9:TA
gcttttttaaGGACGGTTAGCTCAGTTGGTTAGAGTACATCGTTGACATCGATGGGGTCG
TTGGTTCGAATCCAATACCGTCCAtattgtcgtgcag
>C11115538 CP002059|Cyanobacteria|'Nostoc azollae' 0708|2218882|2218956|Ile|GAT|0|0||||||DDBJ/ENA/GenBank taxaddress:00.04.00.00.00.00.0D.00.01 STEML:GGGCTAT STEMRS:ATAGCCC ID:A CCA:Cat LEN:7 SCORE:35 pos8,9:TA
gttcatgtaaGGGCTATTAGCTCAGGTGGTTAGAGCGCACCCCTGATAAGGGTGAGGTCC
CTGGTTCGAGTCCAGGATAGCCCACatgaaatcagtt
>C11115539 CP002059|Cyanobacteria|'Nostoc azollae' 0708|2219014|2219087|Ala|TGC|0|0||||||DDBJ/ENA/GenBank taxaddress:00.04.00.00.00.00.0D.00.01 STEML:GGGAGTT STEMRS:AACTTCC ID:A CCA:Cat LEN:7 SCORE:35 pos8,9:TA
actgactgatGGGAGTTTAGCTCAGTTGGTAGAGCGCCTGCTTTGCAAGCAGGATGTCAG
CGGTTCGAGTCCGCTAACTTCCACattggaaaaagt
>C11115540 CP002059|Cyanobacteria|'Nostoc azollae' 0708|2767799|2767872|Pro|GGG|0|0||||||DDBJ/ENA/GenBank taxaddress:00.04.00.00.00.00.0D.00.01 STEML:CGGGGCG STEMRS:CGCTCCG ID:A CCA:ttt LEN:7 SCORE:35 pos8,9:TA
gttaagttaaCGGGGCGTAGCGCAGCTTGGTAGCGCGCCACTTTGGGGTAGTGGAGGTCG
TGGGTTCGAATCCCGCCGCTCCGAtttaaaatcagtt
>C11115541 CP002059|Cyanobacteria|'Nostoc azollae' 0708|2999064|2999150|Ser|TGA|0|0||||||DDBJ/ENA/GenBank taxaddress:00.04.00.00.00.00.0D.00.01 STEML:TGGAGAG STEMRS:CTCTCCG ID:T CCA:tga LEN:7 SCORE:35 pos8,9:GT W:pos89nTA
cagataattTGGAGAGGTGGCAGAGTGGTCGATTGCGTCCGACTTGAAATCGGATGAGGC
TAAAACCTCCGGGAGTTCGAATCTCCCCCTCTCCGTtgaaaaaactta
>C11115542 CP002059|Cyanobacteria|'Nostoc azollae' 0708|3566705|3566778|His|GTG|0|0||||||DDBJ/ENA/GenBank taxaddress:00.04.00.00.00.00.0D.00.01 STEML:GCGAGCG STEMRS:CGTTCGC ID:C CCA:Ctg LEN:7 SCORE:35 pos8,9:TA
atagtagatgGCGAGCGTAGCCAAGTGGTTAAGGCAGTGGTTTGTGGTACCACCATTCGT
GGGTTCGAGTCCCATCGTTCGCCCtgtagtttctga
>C11115543 CP002059|Cyanobacteria|'Nostoc azollae' 0708|3898971|3899056|Tyr|GTA|0|0||||||DDBJ/ENA/GenBank taxaddress:00.04.00.00.00.00.0D.00.01 STEML:GGGTCGG STEMRS:CCGGCCC ID:A CCA:CCA LEN:7 SCORE:35 pos8,9:TG W:CCApredicted W:cca W:pos89nTA
gggacaaaacGGGTCGGTGTCCGAGTGGTTAATGGAGACGGACTGTAAATCCGTTGGTTT
ACGCCTACGCTGGTTCAAATCCAGCCCGGCCCACCActtctagaga
>C11115544 CP002059|Cyanobacteria|'Nostoc azollae' 0708|3899145|3899216|Thr|GGT|0|0||||||DDBJ/ENA/GenBank taxaddress:00.04.00.00.00.00.0D.00.01 STEML:GCCCGTG STEMRS:CACGGGC ID:T CCA:ttc LEN:7 SCORE:35 pos8,9:TG W:pos89nTA
ccagatttatGCCCGTGTGGCTCAGTGGTAGAGCACACCCTTGGTAAGGGTGAGGTCACG
AGTTCAATCCTCGTCACGGGCTttctgatgtaaag
>C11115545 CP002059|Cyanobacteria|'Nostoc azollae' 0708|4093009|4093080|Gly|CCC|0|0||||||DDBJ/ENA/GenBank taxaddress:00.04.00.00.00.00.0D.00.01 STEML:GCGGGTG STEMRS:CGCCCGC ID:T CCA:ttt LEN:7 SCORE:35 pos8,9:TA
attgctatttGCGGGTGTAATTCAGTGGTAGAGTGTCTGCTTCCCATGCAGAATGTCGTG
GGTTCGAGTCCCATCGCCCGCTtttaagatttatt
>C11115546 CP002059|Cyanobacteria|'Nostoc azollae' 0708|4370065|4370136|Gly|GCC|0|0||||||DDBJ/ENA/GenBank taxaddress:00.04.00.00.00.00.0D.00.01 STEML:GCGGGTA STEMRS:TACCCGC ID:T CCA:tat LEN:7 SCORE:35 pos8,9:TA
tataacatttGCGGGTATAGCTCAGTGGTAGAGCGCAACCTTGCCAAGGTTGATGTCGCG
CGTTCGAATCGCGTTACCCGCTtataataataatt
>C11115547 CP002059|Cyanobacteria|'Nostoc azollae' 0708|4600159|4600241|Leu|CAA|0|0||||||DDBJ/ENA/GenBank taxaddress:00.04.00.00.00.00.0D.00.01 STEML:GGGCAGG STEMRS:CCTGCCC ID:A CCA:Ctt LEN:7 SCORE:35 pos8,9:TG W:pos89nTA
tgacacccaaGGGCAGGTGGCGGAATTGGTAGACGCACCGCACTCAAAATGCGGCACCGA
AAGGTATAGGAGTTCGATTCTCCTCCTGCCCACtttgaaaaactt
>C11115548 CP002059|Cyanobacteria|'Nostoc azollae' 0708|4605297|4605369|Gln|TTG|0|0||||||DDBJ/ENA/GenBank taxaddress:00.04.00.00.00.00.0D.00.01 STEML:TGGGGCG STEMRS:CGCCCCA ID:G CCA:Cat LEN:7 SCORE:35 pos8,9:TA
gttgattcatTGGGGCGTAGCCAAGTGGTACGGCAGCGGGTTTTGGTCCCGCCATCCCTA
GGTTCGAATCCTAGCGCCCCAGCattaaaaagggt
>C11115549 CP002059|Cyanobacteria|'Nostoc azollae' 0708|4661268|4661340|Phe|GAA|0|0||||||DDBJ/ENA/GenBank taxaddress:00.04.00.00.00.00.0D.00.01 STEML:GCCGGGA STEMRS:TCCTGGC ID:A CCA:tag LEN:7 SCORE:35 pos8,9:TA
agaagcccgcGCCGGGATAGCTCAGTTGGTAGAGCAGAGGACTGAAAATCCTCGTGTCAG
CAGTTCAAATCTGCTTCCTGGCAtaggttttagaaa
>C11115550 CP002059|Cyanobacteria|'Nostoc azollae' 0708|4718345|4718418|Met|CAT|0|0||||||DDBJ/ENA/GenBank taxaddress:00.04.00.00.00.00.0D.00.01 STEML:GGCTCAG STEMRS:CTGAGCC ID:A CCA:ttt LEN:7 SCORE:35 pos8,9:TA tfam:M
aaaacaacacGGCTCAGTAGCTCAGTTGGTTAGAGTACGGGACTCATAAGCCTGGGGTCG
TCAGTTCAAATCTGACCTGAGCCAttttaaaaatcca
>C11115551 CP002059|Cyanobacteria|'Nostoc azollae' 0708|5270362|5270288|Arg|CCG|0|0||||||DDBJ/ENA/GenBank taxaddress:00.04.00.00.00.00.0D.00.01 STEML:TGGGCGC STEMRS:GCGCTCG ID:T CCA:tgg LEN:7 SCORE:35 pos8,9:GT W:pos89nTA
tagagtgttTGGGCGCGTGGCTCAGTGGATAGAGCAACAGATTCCGGTTCTGTGGGTCGG
GGGTTCAAATCCCTCCGCGCTCGTtggtttttgtcg
>C11115552 CP002059|Cyanobacteria|'Nostoc azollae' 0708|5150862|5150790|Val|TAC|0|0||||||DDBJ/ENA/GenBank taxaddress:00.04.00.00.00.00.0D.00.01 STEML:GGGCGGT STEMRS:ACTGCCC ID:A CCA:ttt LEN:7 SCORE:35 pos8,9:TA
tgatgagaagGGGCGGTTAGCTCAGTTGGTAGAGCGCCTGCCTTACAAGCAGGATGTCAT
CAGTTCGAGTCTGGTACTGCCCAtttaaaataaatt
>C11115553 CP002059|Cyanobacteria|'Nostoc azollae' 0708|5134341|5134267|Arg|TCT|0|0||||||DDBJ/ENA/GenBank taxaddress:00.04.00.00.00.00.0D.00.01 STEML:TGGGCGC STEMRS:GCGCTCG ID:T CCA:ttt LEN:7 SCORE:35 pos8,9:GT W:pos89nTA
atttggtctTGGGCGCGTAGCTCAGTGGATAGAGCAATTGCCTTCTAAGCAATCGGTCGC
AGGTTCGAACCCTGCCGCGCTCGTtttaatttaaga
>C11115554 CP002059|Cyanobacteria|'Nostoc azollae' 0708|5094086|5094013|Pro|TGG|0|0||||||DDBJ/ENA/GenBank taxaddress:00.04.00.00.00.00.0D.00.01 STEML:CGGGATG STEMRS:CATCCCG ID:A CCA:ttg LEN:7 SCORE:35 pos8,9:TA
atagtatttcCGGGATGTAGCGCAGCTTGGTAGCGCGCCTGCTTTGGGAGCAGGATGCCG
CAGGTTCAAATCCTGTCATCCCGAttgttaataaaaa
>C11115555 CP002059|Cyanobacteria|'Nostoc azollae' 0708|4815690|4815618|Met|CAT|0|0||||||DDBJ/ENA/GenBank taxaddress:00.04.00.00.00.00.0D.00.01 STEML:GCGCCTT STEMRS:AGGGCGC ID:A CCA:ttt LEN:7 SCORE:35 pos8,9:TG W:pos89nTA tfam:I
agtacaacaaGCGCCTTTGGCCGATTGGGGAGGCAACGAACTCATAATTCGTCTTCAGGC
TGGTTCGATTCCAGCAGGGCGCAttttagaattatc
>C11115556 CP002059|Cyanobacteria|'Nostoc azollae' 0708|4591597|4591516|Leu|CAG|0|0||||||DDBJ/ENA/GenBank taxaddress:00.04.00.00.00.00.0D.00.01 STEML:GCGGAAC STEMRS:GTTCCGC ID:A CCA:tat LEN:7 SCORE:35 pos8,9:TG W:pos89nTA
acaaatgccaGCGGAACTGGCGGAATTGGCAGACGCGCTAGATTCAGGTTCTAGTGCCGC
AAGGCTTCCGGGTTCAAGTCCCGGGTTCCGCAtattgagatgttt
>C11115557 CP002059|Cyanobacteria|'Nostoc azollae' 0708|3832521|3832448|Asn|GTT|0|0||||||DDBJ/ENA/GenBank taxaddress:00.04.00.00.00.00.0D.00.01 STEML:TTCCTCA STEMRS:TGGGGAG ID:T CCA:tta LEN:7 SCORE:35 pos8,9:GT W:pos89nTA
ttgtaagccTTCCTCAGTAGCTCAGTGGTAGAGCGATCGACTGTTAATCGATTGGTCGCT
GGTTCGAATCCGGCCTGGGGAGTttaaaaaaatca
>C11115558 CP002059|Cyanobacteria|'Nostoc azollae' 0708|3574015|3573940|Arg|CCT|0|0||||||DDBJ/ENA/GenBank taxaddress:00.04.00.00.00.00.0D.00.01 STEML:TGGGGTT STEMRS:AGTCCCG ID:T CCA:ata LEN:7 SCORE:35 pos8,9:GT W:pos89nTA
ctttatactTGGGGTTGTAGCTCAGTTGGATAGAGCGGACGCCTCCTAAGCGTCAGGTCG
TGCGTTCAAGTCGCACCAGTCCCGTataaatcatcag
>C11115559 CP002059|Cyanobacteria|'Nostoc azollae' 0708|3153120|3153047|Asp|GTC|0|0||||||DDBJ/ENA/GenBank taxaddress:00.04.00.00.00.00.0D.00.01 STEML:GGGACTG STEMRS:CAGTCCC ID:G CCA:ttt LEN:7 SCORE:35 pos8,9:TA
caaacaagaaGGGACTGTAGTTCAACTGGTTAGAGCACCGCCCTGTCACGGCGGAAGTTG
CGGGTTCGAGCCCCGTCAGTCCCGttttaaagtgctg
>C11115560 CP002059|Cyanobacteria|'Nostoc azollae' 0708|2957819|2957726|Ser|GCT|0|0||||||DDBJ/ENA/GenBank taxaddress:00.04.00.00.00.00.0D.00.01 STEML:TGGAGAG STEMRS:TTCTCCG ID:T CCA:ttt LEN:7 SCORE:35 pos8,9:GT W:pos89nTA
tctatgaccTGGAGAGGTGGCTGAGTGGTCGAAAGCGGCAGATTGCTAATCTGTTGATGG
AATCGTAAGGTCCATCCGAGGGTTCGAATCCCTCCTTCTCCGTttttagctgaga
>C11115561 CP002059|Cyanobacteria|'Nostoc azollae' 0708|2744942|2744869|Arg|ACG|0|0||||||DDBJ/ENA/GenBank taxaddress:00.04.00.00.00.00.0D.00.01 STEML:GGGCGTG STEMRS:CTCGCCC ID:G CCA:ttc LEN:7 SCORE:31 pos8,9:TA
gcttggttaaGGGCGTGTAGCTCAGTGGACTAGAGCACGTGGCTACGGACTACGGTGTCG
GGGGTTCGAATCCCTCCTCGCCCGttcaagaacaata
>C11115562 CP002059|Cyanobacteria|'Nostoc azollae' 0708|2620582|2620506|Met|CAT|0|0||||||DDBJ/ENA/GenBank taxaddress:00.04.00.00.00.00.0D.00.01 STEML:CGCGGGA STEMRS:TCCCGCC ID:A CCA:CTA LEN:7 SCORE:31 pos8,9:TA tfam:X
acaaaagcaaCGCGGGATAGAGCAGCCTGGTAGCTCGTCGGGCTCATAACCCGAAGGTCA
GTGGTTCAAATCCACTTCCCGCCACTAaattaaaaga
>C11115563 CP002059|Cyanobacteria|'Nostoc azollae' 0708|2423963|2423893|Gly|TCC|0|0||||||DDBJ/ENA/GenBank taxaddress:00.04.00.00.00.00.0D.00.01 STEML:GCGGGTG STEMRS:CACCCGC ID:T CCA:tat LEN:7 SCORE:35 pos8,9:TA
ctagaaatttGCGGGTGTAGTTTAGTGGTAAAACTTTAGCCTTCCAAGCTAATAATGCGG
GTTCGATTCCCGCCACCCGCTtatcggtaaaagc
>C11115564 CP002059|Cyanobacteria|'Nostoc azollae' 0708|2363464|2363393|Cys|GCA|0|0||||||DDBJ/ENA/GenBank taxaddress:00.04.00.00.00.00.0D.00.01 STEML:GGCGACA STEMRS:TGTCGCC ID:T CCA:tta LEN:7 SCORE:35 pos8,9:TA
ttgtgagtgcGGCGACATAGCCAAGTGGTAAGGCAGAGGTCTGCAAAACCTCCATCCGGC
GGTTCGAATCCGCCTGTCGCCTttacagacagagt
>C11115565 CP002059|Cyanobacteria|'Nostoc azollae' 0708|2136144|2136073|Lys|TTT|0|0||||||DDBJ/ENA/GenBank taxaddress:00.04.00.00.00.00.0D.00.01 STEML:GGGTCGC STEMRS:GCGACCC ID:A CCA:ttt LEN:7 SCORE:35 pos8,9:TA
aaatgcaaaaGGGTCGCTAACTCAACGGTAGAGTACTCGGCTTTTAACCGATTAGTTCCG
GGTTCGAATCCCGGGCGACCCAttttttgggaaag
>C11115566 CP002059|Cyanobacteria|'Nostoc azollae' 0708|1368004|1367931|Ala|GGC|0|0||||||DDBJ/ENA/GenBank taxaddress:00.04.00.00.00.00.0D.00.01 STEML:GGGGTTA STEMRS:TAACTCC ID:A CCA:Ctt LEN:7 SCORE:35 pos8,9:TA
aaaagttccaGGGGTTATAGCTCAGTTGGTAGAGCGCTTGAATGGCATTCAAGAGGTCAG
GGGTTCAATTCCCCTTAACTCCACttgtacattcaa
>C11115567 CP002059|Cyanobacteria|'Nostoc azollae' 0708|1113958|1113885|Trp|CCA|0|0||||||DDBJ/ENA/GenBank taxaddress:00.04.00.00.00.00.0D.00.01 STEML:GCGCTCT STEMRS:AGGGCGC ID:G CCA:Ctc LEN:7 SCORE:35 pos8,9:TA
gacagcttgtGCGCTCTTAGTTCAGTTGGTAGAACGCAGGTCTCCAAAACCTGATGTCGG
GGGTTCAAGTCCTCCAGGGCGCGCtcaaaagcaaaa
>C11115568 CP002059|Cyanobacteria|'Nostoc azollae' 0708|45663|45581|Leu|GAG|0|0||||||DDBJ/ENA/GenBank taxaddress:00.04.00.00.00.00.0D.00.01 STEML:TGCGGAT STEMRS:ATCCGCA ID:T CCA:ttt LEN:7 SCORE:35 pos8,9:GT W:pos89nTA
ttcaacttgTGCGGATGTGGCGGAATTGGTATACGCGCACGCTTGAGGTGCGTGTGGCTT
TGCCTTGCGAGTTCGAGTCTCGCCATCCGCATttttaaattttg
>C11300381 CP002059|Cyanobacteria|'Nostoc azollae' 0708|1014937|1014864|Glu|TTC|0|0||||||DDBJ/ENA/GenBank taxaddress:00.04.00.00.00.00.0D.00.01 STEML:GCCCCCA STEMRS:TGGGGGT ID:A CCA:Ctt LEN:7 SCORE:35 pos8,9:TC W:pos89nTA
ggagtccaatGCCCCCATCGTCTAGAGGCCTAGGACACCTCCCTTTCACGGAGGTAACGG
GGATTCGAATTCCCCTGGGGGTACtttaaaaaagaa
>C131004691 CP003610|Cyanobacteria|Calothrix sp. PCC 6303|16414|16490|Met|CAT|0|0||||||DDBJ/ENA/GenBank taxaddress:00.04.00.00.00.02.00.01.01 STEML:CGCGGGA STEMRS:TCCCGCC ID:A CCA:CCA LEN:7 SCORE:31 pos8,9:TA W:CCApredicted W:cca tfam:X
cgcgaaacgaCGCGGGATAGAGCAGCCTGGTAGCTCGTCGGGCTCATAACCCGAAGGTCA
GTGGTTCAAATCCACTTCCCGCCACCAaataaaaatc
>C131004692 CP003610|Cyanobacteria|Calothrix sp. PCC 6303|133991|134064|Trp|CCA|0|0||||||DDBJ/ENA/GenBank taxaddress:00.04.00.00.00.02.00.01.01 STEML:GCGCTCT STEMRS:AGGGCGC ID:G CCA:Ctc LEN:7 SCORE:35 pos8,9:TA
acacattcgtGCGCTCTTAGTTCAGTTGGTAGAACGCAGGTCTCCAAAACCTGATGTCGG
GGGTTCAAGTCCTCCAGGGCGCGCtctcttagtact
>C131004693 CP003610|Cyanobacteria|Calothrix sp. PCC 6303|617789|617863|Ala|TGC|0|0||||||DDBJ/ENA/GenBank taxaddress:00.04.00.00.00.02.00.01.01 STEML:TGGGGGT STEMRS:ACCTCCA ID:T CCA:ttt LEN:7 SCORE:35 pos8,9:TT W:pos89nTA
tatagaatcTGGGGGTTTAGCTCAGTTGGTAGAGCGCCTGCTTTGCAAGCAGGATGTCAG
CGGTTCGAGTCCGCTAACCTCCATtttaaccttggg
>C131004694 CP003610|Cyanobacteria|Calothrix sp. PCC 6303|947777|947858|Tyr|GTA|0|0||||||DDBJ/ENA/GenBank taxaddress:00.04.00.00.00.02.00.01.01 STEML:GGGTCGA STEMRS:TCGGCCC ID:A CCA:Ctt LEN:7 SCORE:35 pos8,9:TG W:pos89nTA
gacaacaaatGGGTCGATGGCCGAGTGGTTAATGGCGGCAGACTGTAAATCTGCTGGGAG
ACCTACGCTGGTTCAAATCCAGCTCGGCCCACttccacgatttt
>C131004695 CP003610|Cyanobacteria|Calothrix sp. PCC 6303|947878|947949|Thr|GGT|0|0||||||DDBJ/ENA/GenBank taxaddress:00.04.00.00.00.02.00.01.01 STEML:GCCCGTG STEMRS:CACGGGC ID:T CCA:ttg LEN:7 SCORE:35 pos8,9:TG W:pos89nTA
ttttaaatatGCCCGTGTGGCTCAGTGGTAGAGCACACCCTTGGTAAGGGTGAGGTCACG
AGTTCAATCCTCGTCACGGGCTttgatgatttagt
>C131004696 CP003610|Cyanobacteria|Calothrix sp. PCC 6303|1035193|1035274|Leu|CAG|0|0||||||DDBJ/ENA/GenBank taxaddress:00.04.00.00.00.02.00.01.01 STEML:GCGGGAC STEMRS:GTTCCGC ID:A CCA:tag LEN:7 SCORE:35 pos8,9:TG W:pos89nTA
ataattgctaGCGGGACTGGCGGAATTGGTAGACGCGCATGATTCAGGTTCATGTGCCGC
AAGGCTTCCGGGTTCGAGTCCCGGGTTCCGCAtagttattttata
>C131004697 CP003610|Cyanobacteria|Calothrix sp. PCC 6303|1715182|1715255|Arg|TCT|0|0||||||DDBJ/ENA/GenBank taxaddress:00.04.00.00.00.02.00.01.01 STEML:GGGCGCA STEMRS:TGCGCTC ID:A CCA:tag LEN:7 SCORE:35 pos8,9:TA
gcccttgaccGGGCGCATAGCTCAGTTGGATAGAGCAACAGATTTCTAATCTGTCGGTCG
CAGGTTCGAGTCCTGCTGCGCTCAtagtgaagtgaaa
>C131004698 CP003610|Cyanobacteria|Calothrix sp. PCC 6303|1792662|1792733|Thr|CGT|0|0||||||DDBJ/ENA/GenBank taxaddress:00.04.00.00.00.02.00.01.01 STEML:GCCGATG STEMRS:CATCGGC ID:T CCA:tta LEN:7 SCORE:35 pos8,9:TG W:pos89nTA
tactgtttgtGCCGATGTGGCTCAGTGGTAGAGCACTCGATTCGTAATCGAGCGGTCGCG
GGTTCAAATCCCGCCATCGGCTttaattggggcgt
>C131004699 CP003610|Cyanobacteria|Calothrix sp. PCC 6303|1873597|1873673|Ile|GAT|0|0||||||DDBJ/ENA/GenBank taxaddress:00.04.00.00.00.02.00.01.01 STEML:GGGCTAT STEMRS:ATGGCCC ID:A CCA:CCT LEN:7 SCORE:35 pos8,9:TA W:cc
ctggtggaatGGGCTATTAGCTCAGGTGGTTAGAGCGCACCCCTGATAAGGGTGAGGTCC
CTGGTTCGAGTCCAGGATGGCCCACCTaaaatcgact
>C131004700 CP003610|Cyanobacteria|Calothrix sp. PCC 6303|1873767|1873840|Ala|TGC|0|0||||||DDBJ/ENA/GenBank taxaddress:00.04.00.00.00.02.00.01.01 STEML:GGGGGTT STEMRS:AACCTCC ID:A CCA:Ctg LEN:7 SCORE:35 pos8,9:TA
agagttgtgaGGGGGTTTAGCTCAGTTGGTAGAGCGCCTGCTTTGCAAGCAGGATGTCAG
CGGTTCGAGTCCGCTAACCTCCACtgcaaatcatct
>C131004701 CP003610|Cyanobacteria|Calothrix sp. PCC 6303|2353101|2353173|Ala|GGC|0|0||||||DDBJ/ENA/GenBank taxaddress:00.04.00.00.00.02.00.01.01 STEML:GGGGTTA STEMRS:TAGCTCC ID:A CCA:ttt LEN:7 SCORE:35 pos8,9:TA
gcgaatttgaGGGGTTATAGCTCAGTTGGTAGAGCGCTACAATGGCATTGTAGAGGTCAC
CGGTTCGAGACCGGTTAGCTCCAtttatacttatcg
>C131004702 CP003610|Cyanobacteria|Calothrix sp. PCC 6303|2604577|2604649|Phe|GAA|0|0||||||DDBJ/ENA/GenBank taxaddress:00.04.00.00.00.02.00.01.01 STEML:GCCGGGA STEMRS:TCCTGGC ID:A CCA:taa LEN:7 SCORE:35 pos8,9:TA
attacaccaaGCCGGGATAGCTCAGTTGGTAGAGCAGAGGACTGAAAATCCTCGTGTCAC
GAGTTCAAGTCTCGTTCCTGGCAtaactcacaaaac
>C131004703 CP003610|Cyanobacteria|Calothrix sp. PCC 6303|3795512|3795593|Leu|CAA|0|0||||||DDBJ/ENA/GenBank taxaddress:00.04.00.00.00.02.00.01.01 STEML:GGGCGGG STEMRS:TTCGCCC ID:A CCA:tag LEN:7 SCORE:35 pos8,9:TG W:pos89nTA
gtaaaaccaaGGGCGGGTGGCGAAACTGGTAGACGCAGCAGACTCAAAATCTGCCACCGA
AAGGTGTGAGAGTTCGATTCTCTCTTCGCCCAtagtagagataga
>C131004704 CP003610|Cyanobacteria|Calothrix sp. PCC 6303|4416067|4416138|Gly|GCC|0|0||||||DDBJ/ENA/GenBank taxaddress:00.04.00.00.00.02.00.01.01 STEML:GCGGGTA STEMRS:TACCCGC ID:T CCA:ttt LEN:7 SCORE:35 pos8,9:TA
tgatggttatGCGGGTATAGCTCAGTGGTAGAGCGCAACCTTGCCAAGGTTGATGTCGCG
CGTTCGAATCGCGTTACCCGCTtttgataaagttt
>C131004705 CP003610|Cyanobacteria|Calothrix sp. PCC 6303|4768553|4768624|Cys|GCA|0|0||||||DDBJ/ENA/GenBank taxaddress:00.04.00.00.00.02.00.01.01 STEML:GGCGACA STEMRS:TGTCGCC ID:T CCA:ttt LEN:7 SCORE:35 pos8,9:TA
atcaaaatccGGCGACATAGCCAAGTGGTAAGGCAGAGGTCTGCAAAACCTCCATCCCCC
GGTTCAAATCCGGGTGTCGCCTtttgttgtacatt
>C131004706 CP003610|Cyanobacteria|Calothrix sp. PCC 6303|4789698|4789773|Met|CAT|0|0||||||DDBJ/ENA/GenBank taxaddress:00.04.00.00.00.02.00.01.01 STEML:TGGCTCA STEMRS:TGAGCCA ID:T CCA:aac LEN:7 SCORE:35 pos8,9:GT W:pos89nTA tfam:I
agattaactTGGCTCAGTAGCTCAGTTGGTTAGAGTAGGGGACTCATAAGCCCTTGGTCG
TGCGTTCGAGTCGCACCTGAGCCATaacaaaatagaa
>C131004707 CP003610|Cyanobacteria|Calothrix sp. PCC 6303|5851421|5851504|Leu|GAG|0|0||||||DDBJ/ENA/GenBank taxaddress:00.04.00.00.00.02.00.01.01 STEML:TGCGGAT STEMRS:ATCCGCA ID:T CCA:ttc LEN:7 SCORE:35 pos8,9:GT W:pos89nTA
agaaatgccTGCGGATGTGGCGGAATTGGTATACGCGCACGCTTGAGGTGCGTGTGGGCT
TGCCCTTGCGAGTTCGAGTCTCGCCATCCGCATttcaaaataatt
>C131004708 CP003610|Cyanobacteria|Calothrix sp. PCC 6303|6009642|6009713|Thr|TGT|0|0||||||DDBJ/ENA/GenBank taxaddress:00.04.00.00.00.02.00.01.01 STEML:GCCGGCA STEMRS:TGCCGGC ID:T CCA:tta LEN:7 SCORE:35 pos8,9:TA
cacgtaaattGCCGGCATAGCACAGTGGTAGTGCATCCGACTTGTAATCGGAAGGTCGTT
GGTTCAAATCCTACTGCCGGCTttagctattattc
>C131004709 CP003610|Cyanobacteria|Calothrix sp. PCC 6303|6317643|6317716|His|GTG|0|0||||||DDBJ/ENA/GenBank taxaddress:00.04.00.00.00.02.00.01.01 STEML:GCGAGCG STEMRS:CGTTCGC ID:C CCA:Ctt LEN:7 SCORE:35 pos8,9:TA
tgattctatgGCGAGCGTAGCCAAGTGGTTAAGGCAGTGGTTTGTGGTACCACCATTCGT
GGGTTCGAGCCCCATCGTTCGCCCttctaaatctaa
>C131004710 CP003610|Cyanobacteria|Calothrix sp. PCC 6303|6751185|6751278|Ser|GCT|0|0||||||DDBJ/ENA/GenBank taxaddress:00.04.00.00.00.02.00.01.01 STEML:TGGAGCG STEMRS:CTCTCCG ID:T CCA:ttt LEN:7 SCORE:31 pos8,9:GT W:pos89nTA
ttgtacgccTGGAGCGGTGGCTGAGTGGTCTAAAGCGCCGGATTGCTAATCCGGTGTACG
GCAGGTAACTCCGTACCGAGGGTTCGAATCCCTCCCTCTCCGTtttaggatactt
>C131004711 CP003610|Cyanobacteria|Calothrix sp. PCC 6303|6756946|6757021|Val|TAC|0|0||||||DDBJ/ENA/GenBank taxaddress:00.04.00.00.00.02.00.01.01 STEML:GGACGGT STEMRS:ACCGTCC ID:A CCA:TCA LEN:7 SCORE:35 pos8,9:TA
gaaacaaaacGGACGGTTAGCTCAGTTGGTAGAGCTCCTGCCTTACAAGCAGGCTGTCAC
AGGTTCGAGTCCTGTACCGTCCATCAaaatatttat
>C131004712 CP003610|Cyanobacteria|Calothrix sp. PCC 6303|6592144|6592061|Leu|TAG|0|0||||||DDBJ/ENA/GenBank taxaddress:00.04.00.00.00.02.00.01.01 STEML:GCGGATG STEMRS:CATCCGC ID:A CCA:CTA LEN:7 SCORE:35 pos8,9:TG W:pos89nTA
gttaactgatGCGGATGTGGCGGAATGGCAGACGCGCTAGATTTAGGCTCTAGTGCTGAG
AGGCGTGAAGGTTCAAGTCCTTTCATCCGCACTActaaaaactt
>C131004713 CP003610|Cyanobacteria|Calothrix sp. PCC 6303|6272469|6272399|Gly|TCC|0|0||||||DDBJ/ENA/GenBank taxaddress:00.04.00.00.00.02.00.01.01 STEML:GCGGGTG STEMRS:CACCCGC ID:T CCA:tta LEN:7 SCORE:35 pos8,9:TA
ctcgaagcctGCGGGTGTAGTTTAGTGGTAAAACCTTAGCCTTCCAAGCTAATGATAGGG
GTTCGATTCCCCTCACCCGCTttattttttgtat
>C131004714 CP003610|Cyanobacteria|Calothrix sp. PCC 6303|6224457|6224370|Ser|CGA|0|0||||||DDBJ/ENA/GenBank taxaddress:00.04.00.00.00.02.00.01.01 STEML:TGGAGAG STEMRS:CTCTCCG ID:T CCA:Cgt LEN:7 SCORE:35 pos8,9:GT W:pos89nTA
gcagatttaTGGAGAGGTGTCCGAGTGGTTGATGGTGACGCACTCGAAATGCGTTCTAGG
GAAACCTAGCGGGGGTTCGAATCCCCCCCTCTCCGTCgttaattatta
>C131004715 CP003610|Cyanobacteria|Calothrix sp. PCC 6303|6201147|6201072|Pro|GGG|0|0||||||DDBJ/ENA/GenBank taxaddress:00.04.00.00.00.02.00.01.01 STEML:TCGGGGC STEMRS:GCTCCGA ID:T CCA:tct LEN:7 SCORE:35 pos8,9:GT W:pos89nTA
ttatttcttTCGGGGCGTAGCGCAGCTTGGTAGCGCGCCACTTTGGGGTAGTGGAGGTCG
TGGGTTCGAATCCCGCCGCTCCGATtcttttaaccct
>C131004716 CP003610|Cyanobacteria|Calothrix sp. PCC 6303|5743362|5743289|Pro|TGG|0|0||||||DDBJ/ENA/GenBank taxaddress:00.04.00.00.00.02.00.01.01 STEML:CGGGATG STEMRS:CATCCCG ID:A CCA:tat LEN:7 SCORE:35 pos8,9:TA
ctagccattcCGGGATGTAGCGCAGCTTGGTAGCGCGCCTGCTTTGGGAGCAGGATGCCG
CAGGTTCGAATCCTGTCATCCCGAtatatttaatgtt
>C131004717 CP003610|Cyanobacteria|Calothrix sp. PCC 6303|5697659|5697584|Arg|CCT|0|0||||||DDBJ/ENA/GenBank taxaddress:00.04.00.00.00.02.00.01.01 STEML:TGGGGCT STEMRS:AGTCCCG ID:T CCA:tgg LEN:7 SCORE:35 pos8,9:GT W:pos89nTA
gtaattcctTGGGGCTGTAGCTCAGATGGATAGAGCGAGCGCCTCCTAAGCGCTAGGTCG
CCGGTTCGAGCCTGGCCAGTCCCGTtggagaaatata
>C131004718 CP003610|Cyanobacteria|Calothrix sp. PCC 6303|5479093|5479020|Arg|ACG|0|0||||||DDBJ/ENA/GenBank taxaddress:00.04.00.00.00.02.00.01.01 STEML:GGGTGTG STEMRS:CTCGCCC ID:G CCA:ttg LEN:7 SCORE:31 pos8,9:TA
tttctgttgaGGGTGTGTAGCTCAGTGGACTAGAGCACGTGGCTACGGACCACGGTGTCG
GGGGTTCGAATCCCTCCTCGCCCGttgatgtaggttt
>C131004719 CP003610|Cyanobacteria|Calothrix sp. PCC 6303|4904264|4904191|Val|GAC|0|0||||||DDBJ/ENA/GenBank taxaddress:00.04.00.00.00.02.00.01.01 STEML:GGACGTA STEMRS:TACGTCC ID:A CCA:tct LEN:7 SCORE:35 pos8,9:TA
ctaaagttgcGGACGTATAGCTCAGTTGGTTAGAGTACCACGTTGACATCGTGGGGGTCA
CTGGTTCGAATCCAGTTACGTCCAtctatcttaaaga
>C131004720 CP003610|Cyanobacteria|Calothrix sp. PCC 6303|4869065|4868977|Ser|GGA|0|0||||||DDBJ/ENA/GenBank taxaddress:00.04.00.00.00.02.00.01.01 STEML:TGGAGAG STEMRS:CTCTCCG ID:T CCA:tcc LEN:7 SCORE:35 pos8,9:AT W:pos89nTA
tgtgacatcTGGAGAGATGGCCGAGTGGTTTAAGGCGCAGACCTGGAAAGTCTGTTTGGG
GGAAACCTCAACGAGGGTTCGAATCCCTCTCTCTCCGTtccctatttcaa
>C131004721 CP003610|Cyanobacteria|Calothrix sp. PCC 6303|4397289|4397214|Pro|CGG|0|0||||||DDBJ/ENA/GenBank taxaddress:00.04.00.00.00.02.00.01.01 STEML:TCGGGAT STEMRS:ATCCCGA ID:T CCA:ttg LEN:7 SCORE:35 pos8,9:GT W:pos89nTA
gaaatattaTCGGGATGTGGCGCAGCTTGGTAGCGCACTTCGTTCGGGACGAAGGGGCCG
CTGGTTCGAGTCCAGTCATCCCGATttgtcatattgt
>C131004722 CP003610|Cyanobacteria|Calothrix sp. PCC 6303|4109737|4109666|Lys|TTT|0|0||||||DDBJ/ENA/GenBank taxaddress:00.04.00.00.00.02.00.01.01 STEML:GGGTCGC STEMRS:GCGACCC ID:A CCA:ttt LEN:7 SCORE:35 pos8,9:TA
tttcgggcgaGGGTCGCTAGCTCAGTGGTAGAGCATTCGGCTTTTAACCGACTGGTCCTG
GGTTCGAATCCCAGGCGACCCAttttttagatata
>C131004723 CP003610|Cyanobacteria|Calothrix sp. PCC 6303|3929511|3929438|Asp|GTC|0|0||||||DDBJ/ENA/GenBank taxaddress:00.04.00.00.00.02.00.01.01 STEML:GGGACTG STEMRS:CAGTCCC ID:G CCA:tta LEN:7 SCORE:35 pos8,9:TA
tgccgattgaGGGACTGTAGTTCAATTGGTTAGAGCACCGCCCTGTCACGGCGGAAGTTG
CGGGTTCGAGCCCCGTCAGTCCCGttaaatacctatt
>C131004724 CP003610|Cyanobacteria|Calothrix sp. PCC 6303|3538725|3538651|Arg|CCG|0|0||||||DDBJ/ENA/GenBank taxaddress:00.04.00.00.00.02.00.01.01 STEML:GGGTATG STEMRS:CATGCTC ID:A CCA:Ctt LEN:7 SCORE:35 pos8,9:TA
tcacaggtaaGGGTATGTAGCTCAGTTGGATAGAGCGCCAGGTTCCGGTCCTGTAGGTCG
GGGGTTCGAGTCCCTCCATGCTCACttagcagaatgt
>C131004725 CP003610|Cyanobacteria|Calothrix sp. PCC 6303|2550507|2550435|Gln|TTG|0|0||||||DDBJ/ENA/GenBank taxaddress:00.04.00.00.00.02.00.01.01 STEML:TGAGGCG STEMRS:CGCCTCA ID:G CCA:Ctt LEN:7 SCORE:35 pos8,9:TC W:pos89nTA
tgtgaatcgtTGAGGCGTCGCCAAGTGGTAAGGCATCGGGTTTTGGTCCCGACATCCCTA
GGTTCGAATCCTAGCGCCTCAGCtttatagagcag
>C131004726 CP003610|Cyanobacteria|Calothrix sp. PCC 6303|1995120|1995034|Ser|TGA|0|0||||||DDBJ/ENA/GenBank taxaddress:00.04.00.00.00.02.00.01.01 STEML:TGGAGAG STEMRS:CTCTCCG ID:T CCA:tta LEN:7 SCORE:35 pos8,9:GT W:pos89nTA
ggttttattTGGAGAGGTGGCAGAGTGGTCGAATGCGCTCGACTTGAAATCGAGTGATGC
GAAAGTATCCGTGAGTTCGAATCTCACCCTCTCCGTttattaaacctg
>C131004727 CP003610|Cyanobacteria|Calothrix sp. PCC 6303|1804213|1804140|Asn|GTT|0|0||||||DDBJ/ENA/GenBank taxaddress:00.04.00.00.00.02.00.01.01 STEML:TTCCTCA STEMRS:TGGGGAG ID:T CCA:tta LEN:7 SCORE:35 pos8,9:GT W:pos89nTA
attagagcaTTCCTCAGTAGCTCAGTGGTAGAGCGATCGGCTGTTAACCGATTGGTCGCA
GGTTCGAATCCCGCCTGGGGAGTttaaaaaatata
>C131004728 CP003610|Cyanobacteria|Calothrix sp. PCC 6303|1622247|1622176|Lys|CTT|0|0||||||DDBJ/ENA/GenBank taxaddress:00.04.00.00.00.02.00.01.01 STEML:GGGCGAC STEMRS:GTCGCCC ID:A CCA:ttt LEN:7 SCORE:35 pos8,9:TA
taaatggtgaGGGCGACTAGCTCAATGGTAGAGCATCAGACTCTTAATCTGCTGGTTCTG
GGTTCGAGCCCCAGGTCGCCCAttttgtacatttg
>C131004729 CP003610|Cyanobacteria|Calothrix sp. PCC 6303|782694|782622|Pseudo|CAT|0|0||||||DDBJ/ENA/GenBank taxaddress:00.04.00.00.00.02.00.01.01 STEML:CCAGGGT STEMRS:ACCCTGG ID:A CCA:ttt LEN:7 SCORE:35 pos8,9:TG W:pos89nTA tfam:I
catcgtataaCCAGGGTTGGCCGATCGGTTTAGGCAACGAACTCATAATTCGTCCCAGAC
AGGTTCAACTCCTGTACCCTGGAttttaaattcagc
>C133000127 CP003610|Cyanobacteria|Calothrix sp. PCC 6303|6248695|6248623|Glu|TTC|0|0||||||DDBJ/ENA/GenBank taxaddress:00.04.00.00.00.02.00.01.01 STEML:GCCCCCA STEMRS:TGGGGGT ID:A CCA:tta LEN:7 SCORE:35 pos8,9:TC W:pos89nTA
attggaacaaGCCCCCATCGTCTAGAGGCCTAGGACACCTCCCTTTCACGGAGGTAACAG
GGATTCGAATTCCCTTGGGGGTAttaaataaattag
>C131010287 CP003943|Cyanobacteria|Calothrix sp. PCC 7507|496899|496971|Val|TAC|0|0||||||DDBJ/ENA/GenBank taxaddress:00.04.00.00.00.02.00.06 STEML:GGGCGGT STEMRS:ACTGCCC ID:A CCA:ttt LEN:7 SCORE:35 pos8,9:TA
tgattaaaacGGGCGGTTAGCTCAGTTGGTAGAGCGCCTGCCTTACAAGCAGGATGTCAT
CAGTTCGAGTCTGGTACTGCCCAtttactaaaagcc
>C131010288 CP003943|Cyanobacteria|Calothrix sp. PCC 7507|553541|553615|Thr|TGT|0|0||||||DDBJ/ENA/GenBank taxaddress:00.04.00.00.00.02.00.06 STEML:AGGAAGT STEMRS:ACTTTCA ID:A CCA:CCA LEN:7 SCORE:31 pos8,9:TA W:CCApredicted W:cca
tcaaactcccAGGAAGTTAGCTCACTGGTAGAGCGATCGACTTGTAATCGATTTGTTATA
GGTTCGATTCCTATACTTTCAACCAaccctgtccg
>C131010289 CP003943|Cyanobacteria|Calothrix sp. PCC 7507|965503|965576|Pro|TGG|0|0||||||DDBJ/ENA/GenBank taxaddress:00.04.00.00.00.02.00.06 STEML:CGGGATG STEMRS:CATCCCG ID:A CCA:ttt LEN:7 SCORE:35 pos8,9:TA
ttgatctagaCGGGATGTAGCGCAGCTTGGTAGCGCGCCTGCTTTGGGAGCAGGATGCCG
CAGGTTCAAATCCTGTCATCCCGAtttgaaattgtca
>C131010290 CP003943|Cyanobacteria|Calothrix sp. PCC 7507|2224587|2224662|Arg|TCT|0|0||||||DDBJ/ENA/GenBank taxaddress:00.04.00.00.00.02.00.06 STEML:TGGGCGC STEMRS:GCGCCTG ID:T CCA:ttt LEN:7 SCORE:35 pos8,9:GT W:pos89nTA
atattaattTGGGCGCGTAACTCAGTTGGATAGAGTATCCGCCTTCTAAGCGGATTGCCG
CAGGTTCGAGCCCTGCCGCGCCTGTtttgactaaata
>C131010291 CP003943|Cyanobacteria|Calothrix sp. PCC 7507|2384796|2384878|Leu|GAG|0|0||||||DDBJ/ENA/GenBank taxaddress:00.04.00.00.00.02.00.06 STEML:TGCGGAT STEMRS:ATCCGCA ID:T CCA:ttt LEN:7 SCORE:35 pos8,9:GT W:pos89nTA
gacaacccgTGCGGATGTGGCGGAATTGGTATACGCGCACGCTTGAGGTGCGTGTGGCTT
TGCCTTGCGAGTTCGAGTCTCGCCATCCGCATtttttggtgatt
>C131010292 CP003943|Cyanobacteria|Calothrix sp. PCC 7507|2920461|2920532|Gly|GCC|0|0||||||DDBJ/ENA/GenBank taxaddress:00.04.00.00.00.02.00.06 STEML:GCGGGTA STEMRS:TACCCGC ID:T CCA:ttg LEN:7 SCORE:35 pos8,9:TA
gttagtaattGCGGGTATAGCTCAGTGGTAGAGCGTCACCTTGCCAAGGTGAATGTCGCG
CGTTCGAATCGCGTTACCCGCTttgtagtagagac
>C131010293 CP003943|Cyanobacteria|Calothrix sp. PCC 7507|3012982|3013055|Ala|GGC|0|0||||||DDBJ/ENA/GenBank taxaddress:00.04.00.00.00.02.00.06 STEML:GGGGTTA STEMRS:TAGCTCC ID:A CCA:Ctt LEN:7 SCORE:35 pos8,9:TA
cgcactgtaaGGGGTTATAGCTCAGTTGGTAGAGCGCTGCAATGGCATTGCAGAGGTCAG
CGGTTCGAACCCGCTTAGCTCCACttttccctcaaa
>C131010294 CP003943|Cyanobacteria|Calothrix sp. PCC 7507|3432566|3432639|Pro|GGG|0|0||||||DDBJ/ENA/GenBank taxaddress:00.04.00.00.00.02.00.06 STEML:CGGGGCG STEMRS:CGCTCCG ID:A CCA:ttg LEN:7 SCORE:35 pos8,9:TA
ttagcattaaCGGGGCGTAGCGCAGCTTGGTAGCGCGCCACTTTGGGGTAGTGGAGGTCG
TGGGTTCGAATCCCGCCGCTCCGAttgatagtaaaaa
>C131010295 CP003943|Cyanobacteria|Calothrix sp. PCC 7507|3814061|3814133|Ala|TGC|0|0||||||DDBJ/ENA/GenBank taxaddress:00.04.00.00.00.02.00.06 STEML:GGGGGTT STEMRS:AACCTCC ID:A CCA:tta LEN:7 SCORE:35 pos8,9:TA
ttaattttacGGGGGTTTAGCTCAGTTGGTAGAGCGCCTGCTTTGCAAGCAGGATGTCAG
CGGTTCGAGTCCGCTAACCTCCAttacaagcattat
>C131010296 CP003943|Cyanobacteria|Calothrix sp. PCC 7507|4126269|4126362|Ser|GCT|0|0||||||DDBJ/ENA/GenBank taxaddress:00.04.00.00.00.02.00.06 STEML:TGGAGAG STEMRS:CTCTCCG ID:T CCA:ttt LEN:7 SCORE:35 pos8,9:GT W:pos89nTA
tcgtggccgTGGAGAGGTGGCTGAGTGGTCGAAAGCGGCAGATTGCTAATCTGTTGTACG
GCAGGCAACTCCGTACCGAGGGTTCGAATCCCTCCCTCTCCGTttttcagcattt
>C131010297 CP003943|Cyanobacteria|Calothrix sp. PCC 7507|4141269|4141351|Leu|TAG|0|0||||||DDBJ/ENA/GenBank taxaddress:00.04.00.00.00.02.00.06 STEML:GCGGATG STEMRS:CATCCGC ID:A CCA:Ctt LEN:7 SCORE:35 pos8,9:TG W:pos89nTA
ataaactgatGCGGATGTGGCGAAATTGGCAGACGCGCTAGATTTAGGTTCTAGTTCCGA
AAGGAGTGAAGGTTCAAGTCCTTTCATCCGCACttatgaaaagct
>C131010298 CP003943|Cyanobacteria|Calothrix sp. PCC 7507|4271720|4271793|Asn|GTT|0|0||||||DDBJ/ENA/GenBank taxaddress:00.04.00.00.00.02.00.06 STEML:TTCCTCA STEMRS:TGGGGAG ID:T CCA:taa LEN:7 SCORE:35 pos8,9:GT W:pos89nTA
ttgtgagcgTTCCTCAGTAGCTCAGTGGTAGAGCGATCGACTGTTAATCGATTGGTCGCT
GGTTCGAATCCGGCCTGGGGAGTtaaaaaagttaa
>C131010299 CP003943|Cyanobacteria|Calothrix sp. PCC 7507|4592090|4592171|Leu|CAG|0|0||||||DDBJ/ENA/GenBank taxaddress:00.04.00.00.00.02.00.06 STEML:GCGGAAC STEMRS:GTTCCGC ID:A CCA:tat LEN:7 SCORE:35 pos8,9:TG W:pos89nTA
caatatgccaGCGGAACTGGCGGAATTGGCAGACGCGCTAGATTCAGGTTCTAGTGCCGC
AAGGCTTCCGGGTTCAAGTCCCGGGTTCCGCAtatcaattttaga
>C131010300 CP003943|Cyanobacteria|Calothrix sp. PCC 7507|4968753|4968839|Ser|GCT|0|0||||||DDBJ/ENA/GenBank taxaddress:00.04.00.00.00.02.00.06 STEML:GGAGAGG STEMRS:CCTCTCT ID:C CCA:TCC LEN:7 SCORE:35 pos8,9:TG W:pos89nTA
gacccattgcGGAGAGGTGGCTGAGTGGCTTAAAGCGTCCTCCTGCTAAGGGGAAACGGT
TTAACACCCGTCGAGGGTTCAAATCCCTCTCTCTCCAttttatcctccgg
>C131010301 CP003943|Cyanobacteria|Calothrix sp. PCC 7507|4968846|4968921|Phe|GAA|0|0||||||DDBJ/ENA/GenBank taxaddress:00.04.00.00.00.02.00.06 STEML:CCTCCGG STEMRS:CTGGGGG ID:G CCA:Ctg LEN:7 SCORE:35 pos8,9:TA
tccattttatCCTCCGGTAGCTCAGTTGGTAGTTAGCGCCTGCCTGAAAAGCAGGAGGTC
GTCGGTTCGATTCCGACCTGGGGGGCtgttgccttgta
>C131010302 CP003943|Cyanobacteria|Calothrix sp. PCC 7507|4968978|4969053|Leu|TAG|0|0||||||DDBJ/ENA/GenBank taxaddress:00.04.00.00.00.02.00.06 STEML:TGCCCTT STEMRS:AGGGGTA ID:T CCA:ttg LEN:7 SCORE:35 pos8,9:GT W:pos89nTA
tcaacgataTGCCCTTGTAGCCCAACTGGAAGAGGCGCTTTGCTTAGAACAAAGAGGTTA
CTGGTTCAAGTCCAGTCAGGGGTATttggtgatttgc
>C131010303 CP003943|Cyanobacteria|Calothrix sp. PCC 7507|4969433|4969505|Lys|TTT|0|0||||||DDBJ/ENA/GenBank taxaddress:00.04.00.00.00.02.00.06 STEML:GGGTGAT STEMRS:ATCACCC ID:A CCA:Ctg LEN:7 SCORE:35 pos8,9:TG W:pos89nTA
ttaaatttatGGGTGATTGGCATAGCGGCTGTGCAGCGGGCTTTTAATCCGCACTAGAGA
GGTTCAACTCCTCTATCACCCACtgtttttctctg
>C131010304 CP003943|Cyanobacteria|Calothrix sp. PCC 7507|5454115|5454187|Gly|TCC|0|0||||||DDBJ/ENA/GenBank taxaddress:00.04.00.00.00.02.00.06 STEML:AGCGGGC STEMRS:GCCCGCT ID:T CCA:aaa LEN:7 SCORE:35 pos8,9:GT W:pos89nTA
ttggaagttAGCGGGCGTAGTTTAGTGGTAAAACTATAGCCTTCCAAGCTATTAATGCGG
GTTCGATTCCCGCCGCCCGCTTaaaaaacatgac
>C131010305 CP003943|Cyanobacteria|Calothrix sp. PCC 7507|5563127|5563203|Ile|GAT|0|0||||||DDBJ/ENA/GenBank taxaddress:00.04.00.00.00.02.00.06 STEML:GGGCTAT STEMRS:ATGGCCC ID:A CCA:CCT LEN:7 SCORE:35 pos8,9:TA W:cc
gggttcgtatGGGCTATTAGCTCAGGTGGTTAGAGCGCACCCCTGATAAGGGTGAGGTCC
CTGGTTCGAGTCCAGGATGGCCCACCTgaaagaattt
>C131010306 CP003943|Cyanobacteria|Calothrix sp. PCC 7507|5563288|5563361|Ala|TGC|0|0||||||DDBJ/ENA/GenBank taxaddress:00.04.00.00.00.02.00.06 STEML:GGGGGTT STEMRS:AACCTCC ID:A CCA:Cat LEN:7 SCORE:35 pos8,9:TA
aatttgatctGGGGGTTTAGCTCAGTTGGTAGAGCGCCTGCTTTGCAAGCAGGATGTCAG
CGGTTCGAGTCCGCTAACCTCCACatggtttattgt
>C131010307 CP003943|Cyanobacteria|Calothrix sp. PCC 7507|5903801|5903874|Val|GAC|0|0||||||DDBJ/ENA/GenBank taxaddress:00.04.00.00.00.02.00.06 STEML:GGACGTA STEMRS:TACGTCC ID:A CCA:tta LEN:7 SCORE:35 pos8,9:TA
gtgtggttaaGGACGTATAGCTCAGTTGGTTAGAGCGCTACGTTGACATCGTAGAGGTCA
CTGGTTCGAATCCAGTTACGTCCAttattactggaca
>C131010308 CP003943|Cyanobacteria|Calothrix sp. PCC 7507|6238175|6238246|Cys|GCA|0|0||||||DDBJ/ENA/GenBank taxaddress:00.04.00.00.00.02.00.06 STEML:GGCGGCA STEMRS:TGCCGCC ID:T CCA:ttc LEN:7 SCORE:35 pos8,9:TA
acgtagatgcGGCGGCATAGCCAAGTGGTAAGGCAGAGGTCTGCAAAACCTCCATCCCCC
GGTTCAAATCCGGGTGCCGCCTttcagaaaatcaa
>C131010309 CP003943|Cyanobacteria|Calothrix sp. PCC 7507|6806773|6806844|Lys|TTT|0|0||||||DDBJ/ENA/GenBank taxaddress:00.04.00.00.00.02.00.06 STEML:GGGTCGC STEMRS:GCGACCC ID:A CCA:tat LEN:7 SCORE:35 pos8,9:TA
ttaaataaacGGGTCGCTAACTCAACGGTAGAGTACTCGGCTTTTAACCGATTAGTTCCG
GGTTCGAATCCCGGGCGACCCAtataaaagaacat
>C131010310 CP003943|Cyanobacteria|Calothrix sp. PCC 7507|6826346|6826417|Ser|TGA|0|0||||||DDBJ/ENA/GenBank taxaddress:00.04.00.00.00.02.00.06 STEML:TACATAC STEMRS:GTGTGTG ID:A CCA:ATt LEN:7 SCORE:35 pos8,9:TA
tgaaaaagctTACATACTAGCCGAATGGTAAGGCACTTGACTTGAGATCAAGCAACTACG
GGTTCAAATCCCGTGTGTGAATtaacagctttttc
>C131010311 CP003943|Cyanobacteria|Calothrix sp. PCC 7507|6855698|6855770|Phe|GAA|0|0||||||DDBJ/ENA/GenBank taxaddress:00.04.00.00.00.02.00.06 STEML:GCCGGGA STEMRS:TCCTGGC ID:A CCA:tag LEN:7 SCORE:35 pos8,9:TA
aaatatccccGCCGGGATAGCTCAGTTGGTAGAGCAGAGGACTGAAAATCCTCGTGTCAC
CGGTTCAAGTCCGGTTCCTGGCAtagtttacagcac
>C131010312 CP003943|Cyanobacteria|Calothrix sp. PCC 7507|6821378|6821302|Ile|GAT|0|0||||||DDBJ/ENA/GenBank taxaddress:00.04.00.00.00.02.00.06 STEML:GGGCTAT STEMRS:ATGGCCC ID:A CCA:CCT LEN:7 SCORE:35 pos8,9:TA W:cc
gggttcgtatGGGCTATTAGCTCAGGTGGTTAGAGCGCACCCCTGATAAGGGTGAGGTCC
CTGGTTCGAGTCCAGGATGGCCCACCTgaaagaattt
>C131010313 CP003943|Cyanobacteria|Calothrix sp. PCC 7507|6821218|6821145|Ala|TGC|0|0||||||DDBJ/ENA/GenBank taxaddress:00.04.00.00.00.02.00.06 STEML:GGGGGTT STEMRS:AACCTCC ID:A CCA:Cat LEN:7 SCORE:35 pos8,9:TA
aatttgatctGGGGGTTTAGCTCAGTTGGTAGAGCGCCTGCTTTGCAAGCAGGATGTCAG
CGGTTCGAGTCCGCTAACCTCCACatggtttattgt
>C131010314 CP003943|Cyanobacteria|Calothrix sp. PCC 7507|6749970|6749897|Asp|GTC|0|0||||||DDBJ/ENA/GenBank taxaddress:00.04.00.00.00.02.00.06 STEML:GGGACTG STEMRS:CAGTCCC ID:G CCA:tag LEN:7 SCORE:35 pos8,9:TA
tgcaaattaaGGGACTGTAGTTCAATTGGTTAGAGCACCGCCCTGTCACGGCGGAAGTTG
CGGGTTCGAGCCCCGTCAGTCCCGtagaaaattatta
>C131010315 CP003943|Cyanobacteria|Calothrix sp. PCC 7507|6154045|6153973|Arg|CCG|0|0||||||DDBJ/ENA/GenBank taxaddress:00.04.00.00.00.02.00.06 STEML:GGGCGCG STEMRS:CGCGCTC ID:G CCA:tta LEN:7 SCORE:35 pos8,9:TA
atcaggacgaGGGCGCGTAGCTCAGTGGATAGAGCAACAGATTCCGGTTCTGTGGGTCGG
GGGTTCAAATCCCTCCGCGCTCGttatttccaaata
>C131010316 CP003943|Cyanobacteria|Calothrix sp. PCC 7507|6095794|6095722|Met|CAT|0|0||||||DDBJ/ENA/GenBank taxaddress:00.04.00.00.00.02.00.06 STEML:CCAGGGT STEMRS:ACCCTGG ID:A CCA:ttt LEN:7 SCORE:35 pos8,9:TG W:pos89nTA tfam:I
tgagattcgaCCAGGGTTGGCCGAGCGGTTGAGGCAACGAACTCATAATTCGTGCTAGGC
AGGTTCAACTCCTGCACCCTGGAtttagtcggtgtt
>C131010317 CP003943|Cyanobacteria|Calothrix sp. PCC 7507|5585135|5585047|Ser|GGA|0|0||||||DDBJ/ENA/GenBank taxaddress:00.04.00.00.00.02.00.06 STEML:TGGAGAG STEMRS:CTCTCCG ID:T CCA:taa LEN:7 SCORE:35 pos8,9:GT W:pos89nTA
cgtggcaccTGGAGAGGTGGCCGAGTGGTTGAAGGCGCAGACCTGGAAAGTCTGTTATGC
AGAAATGTATACGAGGGTTCGAATCCCTCCCTCTCCGTtaaacacataca
>C131010318 CP003943|Cyanobacteria|Calothrix sp. PCC 7507|5537512|5537424|Ser|TGA|0|0||||||DDBJ/ENA/GenBank taxaddress:00.04.00.00.00.02.00.06 STEML:TGGAGAG STEMRS:TTCTCCG ID:T CCA:tga LEN:7 SCORE:35 pos8,9:GT W:pos89nTA
acagtttatTGGAGAGGTGGCAGAGTGGTCGATTGCGTCTGACTTGAAATCAGATGAACC
CGCAAGGGTTCCGGGAGTTCGAATCTCCCCTTCTCCGTtgaatagtttgt
>C131010319 CP003943|Cyanobacteria|Calothrix sp. PCC 7507|5195524|5195448|Asp|GTC|0|0||||||DDBJ/ENA/GenBank taxaddress:00.04.00.00.00.02.00.06 STEML:TGGGGGT STEMRS:ATCCCCG ID:T CCA:gta LEN:7 SCORE:35 pos8,9:GT W:pos89nTA
cacacaacgTGGGGGTGTAACTCAGTTGGTCTAGAGTGCCTGTCTGTCGAACAGGAAGCC
GTGGGTTCAAATCCCATCATCCCCGTgtagccttgtgg
>C131010320 CP003943|Cyanobacteria|Calothrix sp. PCC 7507|5195363|5195290|Cys|GCA|0|0||||||DDBJ/ENA/GenBank taxaddress:00.04.00.00.00.02.00.06 STEML:GTCCAGG STEMRS:CCTGGAC ID:T CCA:CCA LEN:7 SCORE:35 pos8,9:TC W:CCApredicted W:cca W:pos89nTA
tgccaaatgtGTCCAGGTCGCCTAATGGTAGGGTATTGGTCTGCAAAACCGACTGTGCGA
GTTCAATTCTCGCCCTGGACTCCAaacgttgcag
>C131010321 CP003943|Cyanobacteria|Calothrix sp. PCC 7507|5195181|5195109|Trp|CCA|0|0||||||DDBJ/ENA/GenBank taxaddress:00.04.00.00.00.02.00.06 STEML:TGCAGGG STEMRS:CTCTGCG ID:T CCA:tct LEN:7 SCORE:35 pos8,9:AT W:pos89nTA
gctaccaaaTGCAGGGATAGTGTAACGGCAGCATAAGGGTCTCCAAAACCTTTGGTCTGG
GTTCAAATCCTAGTCTCTGCGTtctactgcgtgc
>C131010322 CP003943|Cyanobacteria|Calothrix sp. PCC 7507|5194595|5194521|Phe|GAA|0|0||||||DDBJ/ENA/GenBank taxaddress:00.04.00.00.00.02.00.06 STEML:CCCCTGG STEMRS:CTGGGGG ID:A CCA:Ctg LEN:7 SCORE:35 pos8,9:TA
ctcgtcttacCCCCTGGTAGCTCAGTTGGTAGTAGCGCCTGTTTGAAAAATAGGAGGTCA
TCCGTTCAATCCGGATCTGGGGGACtggcacattgcc
>C131010323 CP003943|Cyanobacteria|Calothrix sp. PCC 7507|5194512|5194438|Asn|GTT|0|0||||||DDBJ/ENA/GenBank taxaddress:00.04.00.00.00.02.00.06 STEML:TGCCTCA STEMRS:TGGGGCA ID:G CCA:CCA LEN:7 SCORE:35 pos8,9:TA W:CCApredicted W:cca
actggcacatTGCCTCATAGCTCAATGGCAGAGCGACGCGCTGTTAACGCGGGGGTTGTA
GGTTCAAGTCCTACTGGGGCAGCCAttcattgccg
>C131010324 CP003943|Cyanobacteria|Calothrix sp. PCC 7507|5194432|5194356|Gln|CTG|0|0||||||DDBJ/ENA/GenBank taxaddress:00.04.00.00.00.02.00.06 STEML:TGCCGAG STEMRS:CTCGGCA ID:G CCA:CCA LEN:7 SCORE:35 pos8,9:TG W:CCApredicted W:cca W:pos89nTA
agccattcatTGCCGAGTGGACGAATAGGTAGAGTCACCTGTCTCTGAAACAGGAGTTTG
TAGGTTCAAACCCTACCTCGGCAGCCAtttattgctc
>C131010325 CP003943|Cyanobacteria|Calothrix sp. PCC 7507|5194350|5194275|Gln|TTG|0|0||||||DDBJ/ENA/GenBank taxaddress:00.04.00.00.00.02.00.06 STEML:TGCTCTG STEMRS:CGGGGCA ID:G CCA:CCA LEN:7 SCORE:35 pos8,9:TG W:CCApredicted W:cca W:pos89nTA
agccatttatTGCTCTGTGGTGTAACTGGCAACATCCCTACCTTTGAAGTAGAAGATTCC
AGGTTCAAATCCTGGCGGGGCAGCCAaattatactc
>C131010326 CP003943|Cyanobacteria|Calothrix sp. PCC 7507|5194164|5194088|Pro|TGG|0|0||||||DDBJ/ENA/GenBank taxaddress:00.04.00.00.00.02.00.06 STEML:CGGGATG STEMRS:CATCCCG ID:A CCA:CCA LEN:7 SCORE:35 pos8,9:TG W:CCApredicted W:cca W:pos89nTA
taccaaatatCGGGATGTGATTCAGTGGTCTAGAAGCCGTGATTTGGGGTCACGGAGTCG
TAGGTTCAAATCCTACCATCCCGACCAtttgcccttg
>C131010327 CP003943|Cyanobacteria|Calothrix sp. PCC 7507|5194084|5194009|Leu|TAG|0|0||||||DDBJ/ENA/GenBank taxaddress:00.04.00.00.00.02.00.06 STEML:GCCCTTG STEMRS:CAAGGGT ID:A CCA:Ctg LEN:7 SCORE:35 pos8,9:TG W:pos89nTA
ccgaccatttGCCCTTGTGACGAAACTGGCTTTCCGTGCTGGTCTTAGAAACCAGATTTT
GTGGGTTCGACTCCCACCAAGGGTACtgggcatttgcc
>C131010328 CP003943|Cyanobacteria|Calothrix sp. PCC 7507|5193778|5193703|Lys|CTT|0|0||||||DDBJ/ENA/GenBank taxaddress:00.04.00.00.00.02.00.06 STEML:GGGCTGT STEMRS:ACAGCCC ID:A CCA:CCT LEN:7 SCORE:35 pos8,9:TA W:cc
aagcaaaaacGGGCTGTTAGCTCAGTTGGCAGAGCAGCTGCCTCTTAAGCAGAAGTGCGT
AGGTTCAATCCCTACACAGCCCACCTtgcccctgtg
>C131010329 CP003943|Cyanobacteria|Calothrix sp. PCC 7507|5193702|5193627|Leu|TAA|0|0||||||DDBJ/ENA/GenBank taxaddress:00.04.00.00.00.02.00.06 STEML:TGCCCCT STEMRS:AGGGGTA ID:T CCA:ttg LEN:7 SCORE:35 pos8,9:GT W:pos89nTA
agcccacctTGCCCCTGTGATGCAATTGGTAGACGTAGCCCGCTTAAACCGGGTTTGTTG
CAGGTTCGACTCCTGTCAGGGGTATttggtgacatcg
>C131010330 CP003943|Cyanobacteria|Calothrix sp. PCC 7507|5193531|5193458|Thr|TGT|0|0||||||DDBJ/ENA/GenBank taxaddress:00.04.00.00.00.02.00.06 STEML:GCTGGTG STEMRS:CACCAGC ID:T CCA:tga LEN:7 SCORE:35 pos8,9:TA
caaaattagtGCTGGTGTAGCTCAATGTGGCAGAGCAACTGACTTGTAATCAGTAGGTTG
CGGGTTCAATTCCTGTCACCAGCTtgactaacgcgat
>C131010331 CP003943|Cyanobacteria|Calothrix sp. PCC 7507|5193449|5193377|Gly|TCC|0|0||||||DDBJ/ENA/GenBank taxaddress:00.04.00.00.00.02.00.06 STEML:GCGATCA STEMRS:TGATCGC ID:T CCA:Ctg LEN:7 SCORE:35 pos8,9:TG W:pos89nTA
cttgactaacGCGATCATGGTGTAGTGGTAAACACCCTTGGCTTCCAACCAGGAGACACG
AGTTCAAATCTCGTTGATCGCTCtgaaccctcaag
>C131010332 CP003943|Cyanobacteria|Calothrix sp. PCC 7507|5193354|5193283|Gly|GCC|0|0||||||DDBJ/ENA/GenBank taxaddress:00.04.00.00.00.02.00.06 STEML:GCGGATG STEMRS:CGTCCGC ID:T CCA:Ctc LEN:7 SCORE:35 pos8,9:TG W:pos89nTA
gttcttagatGCGGATGTGGTGTAAGGGCAACACCGGAGTATGCCAAGCTCCAAATGCGA
GTTCAACTCTCGTCGTCCGCTCtcttagccctgt
>C131010333 CP003943|Cyanobacteria|Calothrix sp. PCC 7507|5193171|5193099|Arg|TCT|0|0||||||DDBJ/ENA/GenBank taxaddress:00.04.00.00.00.02.00.06 STEML:GGGAGTG STEMRS:CACTCCT ID:G CCA:Ctc LEN:7 SCORE:35 pos8,9:TC W:pos89nTA
accaatttatGGGAGTGTCGCCTAATGGATGGGCATCGATCTTCTAAATCGATTTGTAGG
GGTTCAAGTCCCTTCACTCCTGCtcatgggttcgt
>C131010334 CP003943|Cyanobacteria|Calothrix sp. PCC 7507|5193094|5193020|Ala|TGC|0|0||||||DDBJ/ENA/GenBank taxaddress:00.04.00.00.00.02.00.06 STEML:GGGTTCG STEMRS:CGAATCC ID:A CCA:Ctt LEN:7 SCORE:35 pos8,9:TA
tcctgctcatGGGTTCGTAGCTCTAATTGGGAGAGCGCCTGTCTTGCACACAGAAGGTTG
TGAGTTCAAACCTCACCGAATCCACttttggtgtctg
>C131010335 CP003943|Cyanobacteria|Calothrix sp. PCC 7507|5108277|5108204|Thr|TGT|0|0||||||DDBJ/ENA/GenBank taxaddress:00.04.00.00.00.02.00.06 STEML:AGCCAGC STEMRS:GCTGGCT ID:T CCA:tat LEN:7 SCORE:35 pos8,9:AT W:pos89nTA
aaccaatcaAGCCAGCATAGCACAGTGGTAGTGCATCCGACTTGTAATCGGAAGGTCGTC
GGTTCAAATCCGACTGCTGGCTTtatatcgaaaac
>C131010336 CP003943|Cyanobacteria|Calothrix sp. PCC 7507|4588023|4587940|Leu|CAA|0|0||||||DDBJ/ENA/GenBank taxaddress:00.04.00.00.00.02.00.06 STEML:GGGCGGG STEMRS:CCTGCCC ID:A CCA:ttt LEN:7 SCORE:35 pos8,9:TG W:pos89nTA
ttgcacccaaGGGCGGGTGGCGAAATTGGTAGACGCACCACACTCAAAATGTGGCGGCCT
TGCGGTCATAGGAGTTCGATTCTCCTCCTGCCCAtttttaaattaag
>C131010337 CP003943|Cyanobacteria|Calothrix sp. PCC 7507|4183485|4183412|His|GTG|0|0||||||DDBJ/ENA/GenBank taxaddress:00.04.00.00.00.02.00.06 STEML:GCGAGCG STEMRS:CGTTCGC ID:C CCA:Ctt LEN:7 SCORE:35 pos8,9:TA
ttgtcgaatgGCGAGCGTAGCCAAGTGGTTAAGGCAGTGGTTTGTGGTACCACCATTCGT
GGGTTCAATTCCCATCGTTCGCCCtttctcagtaac
>C131010338 CP003943|Cyanobacteria|Calothrix sp. PCC 7507|4133311|4133238|Arg|ACG|0|0||||||DDBJ/ENA/GenBank taxaddress:00.04.00.00.00.02.00.06 STEML:GGGCGTG STEMRS:CTCGCCC ID:G CCA:ttg LEN:7 SCORE:31 pos8,9:TA
ttctggatagGGGCGTGTAGCTCAGTGGACTAGAGCACGTGGCTACGGACCACGGTGTCG
GGGGTTCGAATCCCTCCTCGCCCGttgattggaagca
>C131010339 CP003943|Cyanobacteria|Calothrix sp. PCC 7507|4033461|4033385|Met|CAT|0|0||||||DDBJ/ENA/GenBank taxaddress:00.04.00.00.00.02.00.06 STEML:CGCGGGA STEMRS:TCCCGCC ID:A CCA:CCA LEN:7 SCORE:31 pos8,9:TA W:CCApredicted W:cca tfam:X
caagaagcgaCGCGGGATAGAGCAGCCTGGTAGCTCGTCGGGCTCATAACCCGAAGGTCA
GTGGTTCAAATCCACTTCCCGCCACCAcataaaaaat
>C131010340 CP003943|Cyanobacteria|Calothrix sp. PCC 7507|3565265|3565192|Pro|CGG|0|0||||||DDBJ/ENA/GenBank taxaddress:00.04.00.00.00.02.00.06 STEML:CGGGATG STEMRS:CATCCCG ID:A CCA:ttt LEN:7 SCORE:35 pos8,9:TA
gttttttcggCGGGATGTAGCGCAGCTTGGTAGCGCACTTCGTTCGGGACGAAGGGGCCG
CTGGTTCGAATCCAGTCATCCCGAtttttgttgaaca
>C131010341 CP003943|Cyanobacteria|Calothrix sp. PCC 7507|3399018|3398943|Met|CAT|0|0||||||DDBJ/ENA/GenBank taxaddress:00.04.00.00.00.02.00.06 STEML:TGGCTCA STEMRS:TGAGCCA ID:T CCA:gca LEN:7 SCORE:35 pos8,9:GT W:pos89nTA tfam:M
ggttaaatcTGGCTCAGTAGCTCAGTTGGTTAGAGCACGGGACTCATAAGCCTGGGGTCG
TTGGTTCAAATCCGACCTGAGCCATgcaaaacaatta
>C131010342 CP003943|Cyanobacteria|Calothrix sp. PCC 7507|3108651|3108579|Lys|CTT|0|0||||||DDBJ/ENA/GenBank taxaddress:00.04.00.00.00.02.00.06 STEML:GGGTGAC STEMRS:GTCACCC ID:A CCA:Ctc LEN:7 SCORE:35 pos8,9:TA
gtgcttatatGGGTGACTAGCTCAATGGCAGAGCATCGGACTCTTAATCCGTTGGTTCTG
AGTTCGAATCTCAGGTCACCCACtcaaatccagaa
>C131010343 CP003943|Cyanobacteria|Calothrix sp. PCC 7507|2172753|2172682|Thr|CGT|0|0||||||DDBJ/ENA/GenBank taxaddress:00.04.00.00.00.02.00.06 STEML:GCCGATG STEMRS:CATCGGC ID:T CCA:ttg LEN:7 SCORE:35 pos8,9:TG W:pos89nTA
gattgtgtacGCCGATGTGGCTCAGTGGTAGAGCAGCTGATTCGTAATCAGCAGGCCACG
GGTTCAAATCCCGTCATCGGCTttgtggggatgtt
>C131010344 CP003943|Cyanobacteria|Calothrix sp. PCC 7507|2069608|2069535|Trp|CCA|0|0||||||DDBJ/ENA/GenBank taxaddress:00.04.00.00.00.02.00.06 STEML:GCGCTCT STEMRS:AGGGCGC ID:G CCA:Ctc LEN:7 SCORE:35 pos8,9:TA
gacagcttgtGCGCTCTTAGTTCAGTTGGTAGAACGCAGGTCTCCAAAACCTGATGTCGG
GGGTTCAAGTCCTCCAGGGCGCGCtcaaaagccaaa
>C131010345 CP003943|Cyanobacteria|Calothrix sp. PCC 7507|1754459|1754374|Tyr|GTA|0|0||||||DDBJ/ENA/GenBank taxaddress:00.04.00.00.00.02.00.06 STEML:GGGTCGG STEMRS:CCGGCCC ID:A CCA:CCA LEN:7 SCORE:35 pos8,9:TG W:CCApredicted W:cca W:pos89nTA
tgagacaaatGGGTCGGTGTCCGAGTGGTTAATGGAGACGGACTGTAAATCCGTTGGTTT
ACGCCTACGCTGGTTCAAATCCAGCCCGGCCCACCActtctaaagt
>C131010346 CP003943|Cyanobacteria|Calothrix sp. PCC 7507|1754286|1754215|Thr|GGT|0|0||||||DDBJ/ENA/GenBank taxaddress:00.04.00.00.00.02.00.06 STEML:GCCCGTG STEMRS:CACGGGC ID:T CCA:tgt LEN:7 SCORE:35 pos8,9:TG W:pos89nTA
atcgttttttGCCCGTGTGGCTCAGTGGTAGAGCACACCCTTGGTAAGGGTGAGGTCACG
AGTTCAATCCTCGTCACGGGCTtgttgaatcgttg
>C131010347 CP003943|Cyanobacteria|Calothrix sp. PCC 7507|1446434|1446362|Ala|CGC|0|0||||||DDBJ/ENA/GenBank taxaddress:00.04.00.00.00.02.00.06 STEML:GGGGAAT STEMRS:ATTCTCC ID:A CCA:ttc LEN:7 SCORE:35 pos8,9:TA
ggctgtttaaGGGGAATTAGCTCAGTTGGTAGAGTGCTGCGATCGCACCGCAGAGGTCAG
GGGTTCGAGTCTCCTATTCTCCAttccagccagcga
>C131010348 CP003943|Cyanobacteria|Calothrix sp. PCC 7507|1435100|1435028|Ala|CGC|0|0||||||DDBJ/ENA/GenBank taxaddress:00.04.00.00.00.02.00.06 STEML:GGGGAAT STEMRS:ATTCTCC ID:A CCA:ttc LEN:7 SCORE:35 pos8,9:TA
ggctgtttaaGGGGAATTAGCTCAGTTGGTAGAGTGCTGCGATCGCACCGCAGAGGTCAG
GGGTTCGAGTCTCCTATTCTCCAttccatctgtcga
>C131010349 CP003943|Cyanobacteria|Calothrix sp. PCC 7507|855867|855795|Val|CAC|0|0||||||DDBJ/ENA/GenBank taxaddress:00.04.00.00.00.02.00.06 STEML:GGGCGAT STEMRS:ATCGCCC ID:A CCA:Ctt LEN:7 SCORE:35 pos8,9:TA
ctgaatgcttGGGCGATTAGCACAGTGGTAGCGCACATCCTTCACACGGATGGGGTCACT
GGTTCAAATCCAGTATCGCCCACttatataattta
>C131010350 CP003943|Cyanobacteria|Calothrix sp. PCC 7507|422109|422023|Ser|CGA|0|0||||||DDBJ/ENA/GenBank taxaddress:00.04.00.00.00.02.00.06 STEML:TGGAGAG STEMRS:CTCTCCG ID:T CCA:tca LEN:7 SCORE:35 pos8,9:GT W:pos89nTA
ctcaatagcTGGAGAGGTGTCCGAGTGGTTGATGGTGACGCACTCGAAATGCGTTTTGGG
GAAACTCAACGGGGGTTCGAATCCCCCCCTCTCCGTtcaatgtatata
>C131010351 CP003943|Cyanobacteria|Calothrix sp. PCC 7507|418264|418191|Gln|TTG|0|0||||||DDBJ/ENA/GenBank taxaddress:00.04.00.00.00.02.00.06 STEML:TTGGGGC STEMRS:GCCCCAG ID:T CCA:ttt LEN:7 SCORE:35 pos8,9:GT W:pos89nTA
gtgcgaccgTTGGGGCGTAGCCAAGTGGTAAGGCAGCGGGTTTTGGTCCCGCCATCCCTA
GGTTCGAATCCTAGCGCCCCAGTtttacataaaaa
>C133000217 CP003943|Cyanobacteria|Calothrix sp. PCC 7507|4961937|4962012|Glu|TTC|0|0||||||DDBJ/ENA/GenBank taxaddress:00.04.00.00.00.02.00.06 STEML:GCCCCCA STEMRS:TGGGGGT ID:A CCA:CTA LEN:7 SCORE:35 pos8,9:TC W:pos89nTA
tgaatccaatGCCCCCATCGTCTAGAGGCCTAGGACACCTCCCTTTCACGGAGGTAACGG
GGATTCGAATTCCCCTGGGGGTACTAaaaaagtaaa
>C131004206 CP003549|Cyanobacteria|Rivularia sp. PCC 7116|117700|117775|Arg|CCT|0|0||||||DDBJ/ENA/GenBank taxaddress:00.04.00.00.00.02.02.07 STEML:TGGGGCT STEMRS:AGTCCCG ID:T CCA:ttt LEN:7 SCORE:35 pos8,9:GT W:pos89nTA
ataacaattTGGGGCTGTAGCTCAGTTGGATAGAGCGAGCGCCTCCTAAGCGCTAGGTCG
TAGGTTCGAGTCTTACCAGTCCCGTtttcctaaaaat
>C131004207 CP003549|Cyanobacteria|Rivularia sp. PCC 7116|569268|569341|Lys|TTT|0|0||||||DDBJ/ENA/GenBank taxaddress:00.04.00.00.00.02.02.07 STEML:TGGGTGG STEMRS:CTACCCA ID:T CCA:tta LEN:7 SCORE:35 pos8,9:CT W:pos89nTA
aaaacgcgaTGGGTGGCTAGCTCAACGGTAGAGTACTCGGCTTTTAACCGATTTGTTCTG
GGTTCGAATCCCAGGCTACCCATttaaaagaacat
>C131004208 CP003549|Cyanobacteria|Rivularia sp. PCC 7116|629669|629752|Leu|CAG|0|0||||||DDBJ/ENA/GenBank taxaddress:00.04.00.00.00.02.02.07 STEML:GCGGAAC STEMRS:GTTCCGC ID:A CCA:tta LEN:7 SCORE:35 pos8,9:TG W:pos89nTA
aataaataaaGCGGAACTGGCGGAATTGGTAGACGCGCTAGATTCAGGTTCTAGTGCCCC
ACAAGGCTTCCGGGTTCAAGTCCCGGGTTCCGCAttacttcgattgg
>C131004209 CP003549|Cyanobacteria|Rivularia sp. PCC 7116|840354|840437|Leu|GAG|0|0||||||DDBJ/ENA/GenBank taxaddress:00.04.00.00.00.02.02.07 STEML:TGCGGAT STEMRS:ATCCGCA ID:T CCA:ttt LEN:7 SCORE:35 pos8,9:GT W:pos89nTA
aatctatcaTGCGGATGTGGCGGAATTGGTATACGCGCACGCTTGAGGGGCGTGTGGCCT
TGGCCTTGCGAGTTCGAGTCTCGCCATCCGCATttttttcttgga
>C131004210 CP003549|Cyanobacteria|Rivularia sp. PCC 7116|1065672|1065745|Trp|CCA|0|0||||||DDBJ/ENA/GenBank taxaddress:00.04.00.00.00.02.02.07 STEML:GCGCTCT STEMRS:AGGGCGC ID:G CCA:Ctc LEN:7 SCORE:35 pos8,9:TA
aaaagcttgtGCGCTCTTAGTTCAGTTGGTAGAACGCAGGTCTCCAAAACCTGATGTCGG
GGGTTCGAGTCCTCCAGGGCGCGCtcaaaaataaag
>C131004211 CP003549|Cyanobacteria|Rivularia sp. PCC 7116|2009376|2009449|Pro|TGG|0|0||||||DDBJ/ENA/GenBank taxaddress:00.04.00.00.00.02.02.07 STEML:CGGGATG STEMRS:CATCCCG ID:A CCA:ttt LEN:7 SCORE:35 pos8,9:TA
atataacttaCGGGATGTAGCGCAGCTTGGTAGCGCGCCTGCTTTGGGAGCAGGATGTCG
CAGGTTCAAATCCTGTCATCCCGAttttcaaaattaa
>C131004212 CP003549|Cyanobacteria|Rivularia sp. PCC 7116|2797637|2797709|Arg|CCG|0|0||||||DDBJ/ENA/GenBank taxaddress:00.04.00.00.00.02.02.07 STEML:GGGCGCG STEMRS:CGCGCTC ID:A CCA:ttt LEN:7 SCORE:35 pos8,9:TA
aaatatattaGGGCGCGTAGTTCAGTGGATAGAACATCAGATTCCGGTTCTGACGGTCGG
GGGTTCAAATCCCTCCGCGCTCAtttttagtaatta
>C131004213 CP003549|Cyanobacteria|Rivularia sp. PCC 7116|2855590|2855673|Tyr|GTA|0|0||||||DDBJ/ENA/GenBank taxaddress:00.04.00.00.00.02.02.07 STEML:TGGGTCG STEMRS:CGGCCCA ID:T CCA:act LEN:7 SCORE:35 pos8,9:GT W:pos89nTA
gaaacgacaTGGGTCGGTGTCCGAGTGGTTAATGGAGGCGGACTGTAAATCCGCTGGCTT
AGCCTACGCTGGTTCGAATCCAGCTCGGCCCATactttttcactt
>C131004214 CP003549|Cyanobacteria|Rivularia sp. PCC 7116|2855740|2855811|Thr|GGT|0|0||||||DDBJ/ENA/GenBank taxaddress:00.04.00.00.00.02.02.07 STEML:GCCGATG STEMRS:CATCGGC ID:T CCA:ttt LEN:7 SCORE:35 pos8,9:TA
aattttttttGCCGATGTAGCTCAGTGGTAGAGCACACCCTTGGTAAGGGTGAGGTCACG
AGTTCAAATCTCGTCATCGGCTtttagtctatgct
>C131004215 CP003549|Cyanobacteria|Rivularia sp. PCC 7116|2978008|2978079|Thr|TGT|0|0||||||DDBJ/ENA/GenBank taxaddress:00.04.00.00.00.02.02.07 STEML:GCCAGCA STEMRS:TGCTGGC ID:T CCA:ttt LEN:7 SCORE:35 pos8,9:TG W:pos89nTA
tatgacttttGCCAGCATGGCTCAGTGGTAGAGCAACGCACTTGTAATGCGTAGGTCGTC
GGTTCAAATCCGACTGCTGGCTttttcggtttaat
>C131004216 CP003549|Cyanobacteria|Rivularia sp. PCC 7116|4046921|4046995|Ser|TGA|0|0||||||DDBJ/ENA/GenBank taxaddress:00.04.00.00.00.02.02.07 STEML:GCATAAT STEMRS:ATTGTGC ID:C CCA:CCG LEN:7 SCORE:35 pos8,9:TA W:cc
tatttcaacaGCATAATTAGCTCAGAGGAAGAGCGTTAGACTTGAAATCTAAAAGACGTA
GGTTCAACTCCTACATTGTGCCCCGgaagttagct
>C131004217 CP003549|Cyanobacteria|Rivularia sp. PCC 7116|4046994|4047068|Met|CAT|0|0||||||DDBJ/ENA/GenBank taxaddress:00.04.00.00.00.02.02.07 STEML:CGGAAGT STEMRS:ACTTTCA ID:A CCA:CCA LEN:7 SCORE:31 pos8,9:TA W:CCApredicted W:cca tfam:I
cattgtgcccCGGAAGTTAGCTCATCGGCAGAGCAATAGACTCATAATCTATCGGTAGCA
GGTTCGATTCCTGCACTTTCAACCAacctactaac
>C131004218 CP003549|Cyanobacteria|Rivularia sp. PCC 7116|4162992|4163065|Asp|GTC|0|0||||||DDBJ/ENA/GenBank taxaddress:00.04.00.00.00.02.02.07 STEML:GGGACCG STEMRS:CGGTCCC ID:G CCA:ttt LEN:7 SCORE:35 pos8,9:TA
tgcaaaacaaGGGACCGTAGTTCAACTGGTTAGAGCACCGCCCTGTCACGGCGGAAGTTG
CGGGTTCGAATCCCGTCGGTCCCGtttaaaagaagaa
>C131004219 CP003549|Cyanobacteria|Rivularia sp. PCC 7116|4229298|4229371|Val|GAC|0|0||||||DDBJ/ENA/GenBank taxaddress:00.04.00.00.00.02.02.07 STEML:GGACGTA STEMRS:TACGTCC ID:A CCA:ttg LEN:7 SCORE:35 pos8,9:TA
ataaagttccGGACGTATAGCTCAGTTGGTTAGAGCGCTACGTTGACATCGTAGAGGTCA
CTGGTTCGAATCCAGTTACGTCCAttgtttgaaggaa
>C131004220 CP003549|Cyanobacteria|Rivularia sp. PCC 7116|4545386|4545459|Arg|ACG|0|0||||||DDBJ/ENA/GenBank taxaddress:00.04.00.00.00.02.02.07 STEML:GGGCGTG STEMRS:CTCGCCC ID:G CCA:ttt LEN:7 SCORE:31 pos8,9:TA
tgagttgcaaGGGCGTGTAGCTCAGTGGACTAGAGCACGTGGCTACGGACCACGGTGTCA
GGGGTTCAAATCCCTTCTCGCCCGtttttttaatatt
>C131004221 CP003549|Cyanobacteria|Rivularia sp. PCC 7116|6109346|6109417|Cys|GCA|0|0||||||DDBJ/ENA/GenBank taxaddress:00.04.00.00.00.02.02.07 STEML:GGCGACA STEMRS:TGTCGCC ID:T CCA:ttg LEN:7 SCORE:35 pos8,9:TA
acgcaaatgcGGCGACATAGCCAAGTGGTAAGGCAGAGGTCTGCAAAACCTCCATCCCCC
GGTTCAAATCCGGGTGTCGCCTttgtttatattcc
>C131004222 CP003549|Cyanobacteria|Rivularia sp. PCC 7116|8119683|8119756|Asn|ATT|0|0||||||DDBJ/ENA/GenBank taxaddress:00.04.00.00.00.02.02.07 STEML:TACATAC STEMRS:GTATGAA ID:C CCA:AAc LEN:7 SCORE:31 pos8,9:TA
ataaaaagctTACATACTAGCTCATTGGTAGAGCATTCGGCTATTAACCGACTGGTAGTA
GGTTCAAATCCTGCGTATGAACAAcagctttttaa
>C131004223 CP003549|Cyanobacteria|Rivularia sp. PCC 7116|8120728|8120801|Pseudo|TAA|0|0||||||DDBJ/ENA/GenBank taxaddress:00.04.00.00.00.02.02.07 STEML:TACATAC STEMRS:GGGTATA ID:A CCA:ACA LEN:7 SCORE:27 pos8,9:TA
aaagaaagctTACATACTAGCCAAACGGTAAAGGCGAAGGACTTAAGTTCCTTTATTTCC
GGGTTCGATTCCTGGGTATAAACAaacagctttatt
>C131004224 CP003549|Cyanobacteria|Rivularia sp. PCC 7116|8142345|8142433|Ser|CGA|0|0||||||DDBJ/ENA/GenBank taxaddress:00.04.00.00.00.02.02.07 STEML:TGGAGAG STEMRS:CTCTCCG ID:T CCA:tca LEN:7 SCORE:35 pos8,9:GT W:pos89nTA
tatgcctttTGGAGAGGTGGCAGAGTGGTTGAATGCGGCGCACTCGAAATGCGTTATACC
TTTACGGGTATCGGGGGTTCGAATCCCCCCCTCTCCGTtcaattaaatta
>C131004225 CP003549|Cyanobacteria|Rivularia sp. PCC 7116|8537990|8538073|Leu|TAG|0|0||||||DDBJ/ENA/GenBank taxaddress:00.04.00.00.00.02.02.07 STEML:TGCGGAT STEMRS:ATCCGCA ID:T CCA:ttt LEN:7 SCORE:35 pos8,9:GT W:pos89nTA
ataagctaaTGCGGATGTGGCGGAATTGGCAGACGCGCTAGATTTAGGTTCTAGTGCCTC
CGGGCGTGAAGGTTCAAGTCCTTTCATCCGCATtttttatttata
>C131004226 CP003549|Cyanobacteria|Rivularia sp. PCC 7116|8381625|8381550|Arg|TCT|0|0||||||DDBJ/ENA/GenBank taxaddress:00.04.00.00.00.02.02.07 STEML:TGGGTGC STEMRS:GCACCCG ID:T CCA:ttt LEN:7 SCORE:35 pos8,9:GT W:pos89nTA
atatttgttTGGGTGCGTAGCTCAGCTGGATAGAGCAACTGCCTTCTAAGCAGTCGGTCG
CAGGTTCGAGTCCTGCCGCACCCGTtttaaataaaaa
>C131004227 CP003549|Cyanobacteria|Rivularia sp. PCC 7116|8136081|8136005|Ile|GAT|0|0||||||DDBJ/ENA/GenBank taxaddress:00.04.00.00.00.02.02.07 STEML:GGGCTAT STEMRS:ATGGCCC ID:A CCA:CCT LEN:7 SCORE:35 pos8,9:TA W:cc
tatcacttatGGGCTATTAGCTCAGGTGGTTAGAGCGCACCCCTGATAAGGGTGAGGTCC
CTGGTTCGAGTCCAGGATGGCCCACCTgaataattag
>C131004228 CP003549|Cyanobacteria|Rivularia sp. PCC 7116|8135954|8135879|Ala|TGC|0|0||||||DDBJ/ENA/GenBank taxaddress:00.04.00.00.00.02.02.07 STEML:GGGGGTA STEMRS:TACCTCC ID:A CCA:CCA LEN:7 SCORE:35 pos8,9:TA W:CCApredicted W:cca
attattgtatGGGGGTATAGCTCAGTTGGTAGAGCGCTGCCTTTGCAAGGCAGATGTCAG
CGGTTCGAGTCCGCTTACCTCCACCAaataattttt
>C131004229 CP003549|Cyanobacteria|Rivularia sp. PCC 7116|7119121|7119050|Asn|GTT|0|0||||||DDBJ/ENA/GenBank taxaddress:00.04.00.00.00.02.02.07 STEML:TCCTCAG STEMRS:CTGGGGA ID:G CCA:ttt LEN:7 SCORE:35 pos8,9:TA
ttaattgtagTCCTCAGTAGCTCAGTGGTAGAGCGGTCGGCTGTTAACCGATTGGTCGCA
AGTTCGAATCTTGCCTGGGGAGtttaaagtatatg
>C131004230 CP003549|Cyanobacteria|Rivularia sp. PCC 7116|6856320|6856245|Arg|ACG|0|0||||||DDBJ/ENA/GenBank taxaddress:00.04.00.00.00.02.02.07 STEML:TGAGAAC STEMRS:GTTCTCG ID:T CCA:tgc LEN:7 SCORE:35 pos8,9:GT W:pos89nTA
ctctccgccTGAGAACGTGGTGTAATCGGATAACATTTCAGACTACGAATCTGAAGATTG
TAGGTTCAATTCCTACCGTTCTCGTtgcatggggaag
>C131004231 CP003549|Cyanobacteria|Rivularia sp. PCC 7116|6855919|6855842|Leu|TAG|0|0||||||DDBJ/ENA/GenBank taxaddress:00.04.00.00.00.02.02.07 STEML:TGCTCCC STEMRS:GGGAGTA ID:T CCA:Cga LEN:7 SCORE:35 pos8,9:GT W:pos89nTA
gttaaatctTGCTCCCGTAGCCCAATTGGAAGAGGCGGCTGTCTTAGAAACAGTCTATGT
GTGGGTTCGATTCCCACCGGGAGTATCgatatgctgct
>C131004232 CP003549|Cyanobacteria|Rivularia sp. PCC 7116|6855691|6855618|Lys|TTT|0|0||||||DDBJ/ENA/GenBank taxaddress:00.04.00.00.00.02.02.07 STEML:GGGTCGT STEMRS:ACGACCC ID:A CCA:Cat LEN:7 SCORE:35 pos8,9:TA
tcggattcatGGGTCGTTAGCTCAATTGGCAGAGCATCCGGCTTTTAACCGGAAAGTTCA
GAGTTCGAGTCTCTGACGACCCACattattctagga
>C131004233 CP003549|Cyanobacteria|Rivularia sp. PCC 7116|6604721|6604645|Ile|GAT|0|0||||||DDBJ/ENA/GenBank taxaddress:00.04.00.00.00.02.02.07 STEML:GGGCTAT STEMRS:ATGGCCC ID:A CCA:CCT LEN:7 SCORE:35 pos8,9:TA W:cc
tatcacttatGGGCTATTAGCTCAGGTGGTTAGAGCGCACCCCTGATAAGGGTGAGGTCC
CTGGTTCGAGTCCAGGATGGCCCACCTgaataattag
>C131004234 CP003549|Cyanobacteria|Rivularia sp. PCC 7116|6604594|6604519|Ala|TGC|0|0||||||DDBJ/ENA/GenBank taxaddress:00.04.00.00.00.02.02.07 STEML:GGGGGTA STEMRS:TACCTCC ID:A CCA:CCA LEN:7 SCORE:35 pos8,9:TA W:CCApredicted W:cca
attattgtatGGGGGTATAGCTCAGTTGGTAGAGCGCTGCCTTTGCAAGGCAGATGTCAG
CGGTTCGAGTCCGCTTACCTCCACCAaataattttt
>C131004235 CP003549|Cyanobacteria|Rivularia sp. PCC 7116|6598193|6598117|Ile|GAT|0|0||||||DDBJ/ENA/GenBank taxaddress:00.04.00.00.00.02.02.07 STEML:GGGCTAT STEMRS:ATGGCCC ID:A CCA:CCT LEN:7 SCORE:35 pos8,9:TA W:cc
tatcacttatGGGCTATTAGCTCAGGTGGTTAGAGCGCACCCCTGATAAGGGTGAGGTCC
CTGGTTCGAGTCCAGGATGGCCCACCTgaataattag
>C131004236 CP003549|Cyanobacteria|Rivularia sp. PCC 7116|6598066|6597991|Ala|TGC|0|0||||||DDBJ/ENA/GenBank taxaddress:00.04.00.00.00.02.02.07 STEML:GGGGGTA STEMRS:TACCTCC ID:A CCA:CCA LEN:7 SCORE:35 pos8,9:TA W:CCApredicted W:cca
attattgtatGGGGGTATAGCTCAGTTGGTAGAGCGCTGCCTTTGCAAGGCAGATGTCAG
CGGTTCGAGTCCGCTTACCTCCACCAaataattttt
>C131004237 CP003549|Cyanobacteria|Rivularia sp. PCC 7116|5510563|5510492|Gly|GCC|0|0||||||DDBJ/ENA/GenBank taxaddress:00.04.00.00.00.02.02.07 STEML:GCGGGTG STEMRS:CACCCGC ID:T CCA:tag LEN:7 SCORE:35 pos8,9:TA
gcaataaaacGCGGGTGTAGCTCAGTGGTAGAGCGTCACCTTGCCAAGGTGAATGTCGCG
CGTTCGAATCGCGTCACCCGCTtagaagatgtaat
>C131004238 CP003549|Cyanobacteria|Rivularia sp. PCC 7116|5478019|5477931|Ser|GGA|0|0||||||DDBJ/ENA/GenBank taxaddress:00.04.00.00.00.02.02.07 STEML:TGGAGAG STEMRS:CTCTCCG ID:T CCA:ttt LEN:7 SCORE:35 pos8,9:GT W:pos89nTA
tgtggcaccTGGAGAGGTGGCCGAGTGGTTGAAGGCGCAGCACTGGAAATGCTGTTTACC
CGAAAGGGTAACGAGGGTTCGAATCCCTCCCTCTCCGTtttaagagtaga
>C131004239 CP003549|Cyanobacteria|Rivularia sp. PCC 7116|5251100|5251010|Ser|GCT|0|0||||||DDBJ/ENA/GenBank taxaddress:00.04.00.00.00.02.02.07 STEML:TGGAGAG STEMRS:CTCTCCG ID:T CCA:ttc LEN:7 SCORE:35 pos8,9:GT W:pos89nTA
ttacgacctTGGAGAGGTGGCTGAGTGGTTGAAAGCGGCTCCCTGCTAAGGAGTTATGGG
GTTTTAACCCCATCGAGGGTTCGAATCCCTCCCTCTCCGTttcaattattag
>C131004240 CP003549|Cyanobacteria|Rivularia sp. PCC 7116|4816972|4816900|Met|CAT|0|0||||||DDBJ/ENA/GenBank taxaddress:00.04.00.00.00.02.02.07 STEML:CCAGGGT STEMRS:ACCCTGG ID:A CCA:ttt LEN:7 SCORE:35 pos8,9:TG W:pos89nTA tfam:I
tacttatcagCCAGGGTTGGCCGAGCGGTTGAGGCAACGAACTCATAATTCGTGTTAGGC
AGGTTCAACTCCTGCACCCTGGAttttaaaagtatt
>C131004241 CP003549|Cyanobacteria|Rivularia sp. PCC 7116|3479926|3479851|Met|CAT|0|0||||||DDBJ/ENA/GenBank taxaddress:00.04.00.00.00.02.02.07 STEML:TGGCTCA STEMRS:TGAGCCA ID:T CCA:taa LEN:7 SCORE:35 pos8,9:GT W:pos89nTA tfam:I
aataaaattTGGCTCAGTAGCTCAGTTGGTTAGAGTAGGGGACTCATAAGCCCTTGGTCG
TGCGTTCGAGTCGCACCTGAGCCATtaaattaattag
>C131004242 CP003549|Cyanobacteria|Rivularia sp. PCC 7116|3401644|3401571|His|GTG|0|0||||||DDBJ/ENA/GenBank taxaddress:00.04.00.00.00.02.02.07 STEML:GCGGTTG STEMRS:CAGCCGC ID:C CCA:Ctt LEN:7 SCORE:35 pos8,9:TA
gaaaaatatgGCGGTTGTAGCCAAGTGGTTAAGGCAGAGGTTTGTGGTATCTCCATTCGT
GGGTTCGAGTCCCATCAGCCGCCCttttacaattag
>C131004243 CP003549|Cyanobacteria|Rivularia sp. PCC 7116|3304651|3304575|Met|CAT|0|0||||||DDBJ/ENA/GenBank taxaddress:00.04.00.00.00.02.02.07 STEML:CGCGGGA STEMRS:TCCCGCT ID:A CCA:CCA LEN:7 SCORE:31 pos8,9:TA W:CCApredicted W:cca tfam:X
ttaaagacgaCGCGGGATAGAGCAGCCTGGTAGCTCGTCGGGCTCATAACCCGAAGGTCA
GTGGTTCAAATCCACTTCCCGCTACCAaatagaatat
>C131004244 CP003549|Cyanobacteria|Rivularia sp. PCC 7116|3029588|3029516|Ala|GGC|0|0||||||DDBJ/ENA/GenBank taxaddress:00.04.00.00.00.02.02.07 STEML:GGGGTTA STEMRS:TAGCTCC ID:A CCA:ttt LEN:7 SCORE:35 pos8,9:TA
tgcattttgcGGGGTTATAGCTCAGTTGGTAGAGCGCCTCAATGGCATTGAGGAAGTCAG
CGGTTCGAATCCGCTTAGCTCCAtttttatacagtt
>C131004245 CP003549|Cyanobacteria|Rivularia sp. PCC 7116|2448969|2448896|Pro|GGG|0|0||||||DDBJ/ENA/GenBank taxaddress:00.04.00.00.00.02.02.07 STEML:CGGGGCG STEMRS:CGCTCCG ID:A CCA:ttt LEN:7 SCORE:35 pos8,9:TA
gtccgatttgCGGGGCGTAGCGCAGCTTGGTAGCGCGCCACTTTGGGGTAGTGGAGGTCG
TGGGTTCAAATCCCGCCGCTCCGAtttgattgaatct
>C131004246 CP003549|Cyanobacteria|Rivularia sp. PCC 7116|2281115|2281041|Phe|GAA|0|0||||||DDBJ/ENA/GenBank taxaddress:00.04.00.00.00.02.02.07 STEML:TGCCGGG STEMRS:CCTGGCA ID:T CCA:tac LEN:7 SCORE:35 pos8,9:AT W:pos89nTA
aaataacccTGCCGGGATAGCTCAGTTGGTAGAGCAGAGGACTGAAAATCCTCGTGTCAC
GAGTTCAAGTCTCGTTCCTGGCATtaccgaaattcc
>C131004247 CP003549|Cyanobacteria|Rivularia sp. PCC 7116|1782488|1782417|Thr|CGT|0|0||||||DDBJ/ENA/GenBank taxaddress:00.04.00.00.00.02.02.07 STEML:GCCGACG STEMRS:CGTCGGC ID:T CCA:tta LEN:7 SCORE:35 pos8,9:TG W:pos89nTA
gactgtttatGCCGACGTGGCTCAGTGGTAGAGCAATTGATTCGTAATCAATAGGTCGCG
GGTTCAAATCCCGCCGTCGGCTttagagaataagt
>C131004248 CP003549|Cyanobacteria|Rivularia sp. PCC 7116|1604337|1604263|Pro|CGG|0|0||||||DDBJ/ENA/GenBank taxaddress:00.04.00.00.00.02.02.07 STEML:CGGGATG STEMRS:CATCCCG ID:A CCA:Cat LEN:7 SCORE:35 pos8,9:TA
aggctactgcCGGGATGTAGCGCAGCTTGGTAGCGCACTTCGTTCGGGACGAAGGGGCCG
CTGGTTCGAATCCAGTCATCCCGACatttttgtagag
>C131004249 CP003549|Cyanobacteria|Rivularia sp. PCC 7116|829952|829866|Ser|TGA|0|0||||||DDBJ/ENA/GenBank taxaddress:00.04.00.00.00.02.02.07 STEML:TGGAGAG STEMRS:CTCTCCG ID:T CCA:ttt LEN:7 SCORE:35 pos8,9:GT W:pos89nTA
acagctaccTGGAGAGGTGGCAGAGTGGTCGAATGCGCTCGACTTGAAATCGAGTGTACC
GAAAGGTACCGTGGGTTCGAATCCCACCCTCTCCGTtttaatccgttt
>C131004250 CP003549|Cyanobacteria|Rivularia sp. PCC 7116|737813|737743|Gly|TCC|0|0||||||DDBJ/ENA/GenBank taxaddress:00.04.00.00.00.02.02.07 STEML:GCGGGCG STEMRS:CGCCCGC ID:T CCA:tag LEN:7 SCORE:35 pos8,9:TA
ttgaaaaaacGCGGGCGTAGTTTAGTGGTAAAACCTTAGCCTTCCAAGCTAATGATGCGG
GTTCGATTCCCGCCGCCCGCTtagattgttatta
>C131004251 CP003549|Cyanobacteria|Rivularia sp. PCC 7116|626933|626852|Leu|CAA|0|0||||||DDBJ/ENA/GenBank taxaddress:00.04.00.00.00.02.02.07 STEML:GGGCCGG STEMRS:CCGGCCC ID:A CCA:tac LEN:7 SCORE:35 pos8,9:TG W:pos89nTA
ttgagtccaaGGGCCGGTGGCGGAATTGGTAGACGCAGCAGACTCAAAATCTGCCGCCGC
AAGGTGTGAGAGTTCGAGTCTCTCCCGGCCCAtacaaaaaataaa
>C131004252 CP003549|Cyanobacteria|Rivularia sp. PCC 7116|593746|593673|Gln|TTG|0|0||||||DDBJ/ENA/GenBank taxaddress:00.04.00.00.00.02.02.07 STEML:TTGGGGT STEMRS:ACCCCAG ID:T CCA:ttt LEN:7 SCORE:35 pos8,9:GT W:pos89nTA
cgtgccttgTTGGGGTGTCGCCAAGTGGTAAGGCAGCGGGTTTTGGTCTCGCCATTCCTA
GGTTCGAATCCTAGCACCCCAGTtttgatttattg
>C131004253 CP003549|Cyanobacteria|Rivularia sp. PCC 7116|60685|60613|Val|TAC|0|0||||||DDBJ/ENA/GenBank taxaddress:00.04.00.00.00.02.02.07 STEML:GGACGAT STEMRS:ATCGTCC ID:A CCA:ttt LEN:7 SCORE:35 pos8,9:TA
gagacaccgaGGACGATTAGCTCAGTTGGTAGAGCGCCTGCCTTACAAGCAGGATGTCAC
TGGTTCGAGTCCAGTATCGTCCAtttaagaattttg
>C133000101 CP003549|Cyanobacteria|Rivularia sp. PCC 7116|8113937|8114009|Glu|TTC|0|0||||||DDBJ/ENA/GenBank taxaddress:00.04.00.00.00.02.02.07 STEML:GCCCCCA STEMRS:TGGGGGT ID:A CCA:tta LEN:7 SCORE:35 pos8,9:TC W:pos89nTA
aagaacacagGCCCCCATCGTCTAGAGGCCTAGGACACCTCCCTTTCACGGAGGCGACAG
GGATTCGAATTCCCTTGGGGGTAttaataataataa
>C017122 CP000095|Cyanobacteria|Prochlorococcus marinus str. NATL2A|296539|296625|Ser|GGA|0|0||||||DDBJ/ENA/GenBank taxaddress:00.04.00.00.02.01.00.00.01 STEML:GGAGAGG STEMRS:CCTCTCT ID:C CCA:TCC LEN:7 SCORE:35 pos8,9:TG W:pos89nTA
ctgattccaaGGAGAGGTGGCCGAGTGGTTGAAGGCGCAGCACTGGAAATGCTGTATAGG
GGCAACCCTATCGAGGGTTCGAATCCCTCTCTCTCCGtatcgcaagctaa
>C017123 CP000095|Cyanobacteria|Prochlorococcus marinus str. NATL2A|347522|347595|Met|CAT|0|0|||||tRNA-Met(elongator).|DDBJ/ENA/GenBank taxaddress:00.04.00.00.02.01.00.00.01 STEML:GTCAGTG STEMRS:CACTGAC ID:A CCA:tta LEN:7 SCORE:35 pos8,9:TA tfam:M
gtattagttaGTCAGTGTAGCTCAGCCGGTTAGAGCACAGCATTCATAACGCTGAGGTCG
AGAGTTCAAGTCTCTCCACTGACAttagttcatagga
>C017124 CP000095|Cyanobacteria|Prochlorococcus marinus str. NATL2A|490082|490153|Gly|CCC|0|0||||||DDBJ/ENA/GenBank taxaddress:00.04.00.00.02.01.00.00.01 STEML:GCGGGTG STEMRS:CATCCGC ID:T CCA:taa LEN:7 SCORE:35 pos8,9:TA
ttaaacatctGCGGGTGTAGTTCAGTGGTAGAACGTCAGCTTCCCAAGCTGAATGTCGCC
AGTTCGAGTCTGGTCATCCGCTtaaaacaaaaaga
>C017125 CP000095|Cyanobacteria|Prochlorococcus marinus str. NATL2A|619098|619170|Glu|TTC|0|0||||||DDBJ/ENA/GenBank taxaddress:00.04.00.00.02.01.00.00.01 STEML:GGCCCCA STEMRS:TGGGGCT ID:A CCA:taa LEN:7 SCORE:35 pos8,9:TC W:pos89nTA
cactgcatctGGCCCCATCGTCTAGAGGCCTAGGACACCTCCCTTTCACGGAGGCGACAG
GGGTTCGAATCCCCTTGGGGCTAtaaataaaatttc
>C017126 CP000095|Cyanobacteria|Prochlorococcus marinus str. NATL2A|767394|767467|Arg|TCT|0|0||||||DDBJ/ENA/GenBank taxaddress:00.04.00.00.02.01.00.00.01 STEML:GCTCCCT STEMRS:AGGGAGC ID:G CCA:tac LEN:7 SCORE:35 pos8,9:TA
atctgttttgGCTCCCTTAGCTCAGCTGGATAGAGCAACTGCCTTCTAAGCAGTGGGCCG
CTGGTTCGAATCCAGCAGGGAGCGtactcaaaccaat
>C017127 CP000095|Cyanobacteria|Prochlorococcus marinus str. NATL2A|821196|821277|Leu|CAA|0|0||||||DDBJ/ENA/GenBank taxaddress:00.04.00.00.02.01.00.00.01 STEML:GGGAGCG STEMRS:CGCTCCC ID:A CCA:ctt LEN:7 SCORE:35 pos8,9:TG W:pos89nTA
ataaacacatGGGAGCGTGGTGGAATTGGTAGACGCACCGCACTCAAAATGCGGCACCTT
CGGGTTTGTCGGTTCAAGTCCGACCGCTCCCActtcattgatgaa
>C017128 CP000095|Cyanobacteria|Prochlorococcus marinus str. NATL2A|826578|826650|His|GTG|0|0||||||DDBJ/ENA/GenBank taxaddress:00.04.00.00.02.01.00.00.01 STEML:GCGGGTG STEMRS:CATCCGC ID:C CCA:ctc LEN:7 SCORE:35 pos8,9:TC W:pos89nTA
tcatttcgagGCGGGTGTCGCCAAGTGGTTAAGGCAGCGGCTTGTGGTGCCGCCATCCGG
GGGTTCGAATCCCCTCATCCGCCctcaaattctttg
>C017129 CP000095|Cyanobacteria|Prochlorococcus marinus str. NATL2A|879886|879957|Val|GAC|0|0||||||DDBJ/ENA/GenBank taxaddress:00.04.00.00.02.01.00.00.01 STEML:GGGCGAT STEMRS:ATCGCCC ID:A CCA:ttc LEN:7 SCORE:35 pos8,9:TA
tggtttgcaaGGGCGATTAGCTCAGAGGTAGAGCACTACCTTGACACGGTAGGGGTCACT
GGTTCGATTCCAGTATCGCCCAttcaccaataacg
>C017130 CP000095|Cyanobacteria|Prochlorococcus marinus str. NATL2A|973848|973919|Thr|CGT|0|0||||||DDBJ/ENA/GenBank taxaddress:00.04.00.00.02.01.00.00.01 STEML:GCCGGTG STEMRS:CATCGGC ID:A CCA:taa LEN:7 SCORE:35 pos8,9:TA
ttattctagtGCCGGTGTAGCTCAGGGGTAGAGCAACTGATTCGTAACCAGTAGGTCGGT
GGTTCAATTCCACTCATCGGCAtaaagtttttaaa
>C017131 CP000095|Cyanobacteria|Prochlorococcus marinus str. NATL2A|1068668|1068739|Gln|TTG|0|0||||||DDBJ/ENA/GenBank taxaddress:00.04.00.00.02.01.00.00.01 STEML:TGGGCCG STEMRS:CGGCCCA ID:G CCA:ttt LEN:7 SCORE:35 pos8,9:TC W:pos89nTA
tttggaacaaTGGGCCGTCGCCAAGTGGTAAGGCATCGGGTTTTGGTCTCGACATTCCTA
GGTTCGAATCCTAGCGGCCCAGttttcaagaatta
>C017132 CP000095|Cyanobacteria|Prochlorococcus marinus str. NATL2A|1081979|1082052|Arg|CCG|0|0||||||DDBJ/ENA/GenBank taxaddress:00.04.00.00.02.01.00.00.01 STEML:GGGCATG STEMRS:CATGCTC ID:G CCA:taa LEN:7 SCORE:35 pos8,9:TA
acccctcgttGGGCATGTAGCTCAGTTGGATAGAGCATCAGATTCCGGTTCTGAGAGTCG
GGGGTTCGAGTCCCTCCATGCTCGtaaattgaatttt
>C017133 CP000095|Cyanobacteria|Prochlorococcus marinus str. NATL2A|1097953|1098023|Cys|GCA|0|0||||||DDBJ/ENA/GenBank taxaddress:00.04.00.00.02.01.00.00.01 STEML:GGCGGCA STEMRS:TGCCGCC ID:T CCA:taa LEN:7 SCORE:35 pos8,9:TG W:pos89nTA
tttcattttcGGCGGCATGGCCAAGTGGTAAGGCAGAGGATTGCAAATCCTTTATCCCCA
GTTCGAATCTGGGTGCCGCCTtaattattattcg
>C017134 CP000095|Cyanobacteria|Prochlorococcus marinus str. NATL2A|1459663|1459734|Asn|GTT|0|0||||||DDBJ/ENA/GenBank taxaddress:00.04.00.00.02.01.00.00.01 STEML:TCCTCGG STEMRS:CCGGGGA ID:G CCA:ttt LEN:7 SCORE:35 pos8,9:TA
aatgttgtaaTCCTCGGTAGCTCAGCGGTAGAGCGATCGGCTGTTAACCGATTGGTCGCA
GGTTCGAATCCCGCCCGGGGAGtttttaatgcaaa
>C017135 CP000095|Cyanobacteria|Prochlorococcus marinus str. NATL2A|1664994|1665067|Ile|GAT|0|0||||||DDBJ/ENA/GenBank taxaddress:00.04.00.00.02.01.00.00.01 STEML:GGGCCAT STEMRS:ATGGCCC ID:A CCA:ttc LEN:7 SCORE:35 pos8,9:TA
ggtttctcctGGGCCATTAGCTCAGGTGGTTAGAGCGCACCCCTGATAAGGGTGAGGTCC
CTGGTTCAAGTCCAGGATGGCCCAttcgttgttgggg
>C017136 CP000095|Cyanobacteria|Prochlorococcus marinus str. NATL2A|1665077|1665149|Ala|TGC|0|0||||||DDBJ/ENA/GenBank taxaddress:00.04.00.00.02.01.00.00.01 STEML:GGGGGTA STEMRS:TACCTCC ID:A CCA:ctg LEN:7 SCORE:35 pos8,9:TA
attcgttgttGGGGGTATAGCTCAGTTGGTAGAGCGCCTGCTTTGCAAGCAGGATGTCAG
CGGTTCGAGTCCGCTTACCTCCActgaaaactatcc
>C017137 CP000095|Cyanobacteria|Prochlorococcus marinus str. NATL2A|1762150|1762078|Trp|CCA|0|0||||||DDBJ/ENA/GenBank taxaddress:00.04.00.00.02.01.00.00.01 STEML:GCGCCGT STEMRS:ACGGCGC ID:G CCA:ttc LEN:7 SCORE:35 pos8,9:TA
catataaaatGCGCCGTTAGTTCAGTTGGTAGAACGCAGGTCTCCAAAACCTGATGTCGG
GGGTTCAAGTCCTCCACGGCGCGttcgaaaaccctt
>C017138 CP000095|Cyanobacteria|Prochlorococcus marinus str. NATL2A|1761652|1761579|Asp|GTC|0|0||||||DDBJ/ENA/GenBank taxaddress:00.04.00.00.02.01.00.00.01 STEML:GGGACCG STEMRS:CGGTCCC ID:G CCA:tat LEN:7 SCORE:35 pos8,9:TA
ggcttaaactGGGACCGTAGTTCAACTGGTTAGAGCACCGCCCTGTCACGGCGGAAGTTG
CGGGTTCGAATCCCGTCGGTCCCGtatctaaatcgaa
>C017139 CP000095|Cyanobacteria|Prochlorococcus marinus str. NATL2A|1682467|1682386|Tyr|GTA|0|0||||||DDBJ/ENA/GenBank taxaddress:00.04.00.00.02.01.00.00.01 STEML:GGGTCGG STEMRS:CCGGCCC ID:A CCA:tct LEN:7 SCORE:35 pos8,9:TG W:pos89nTA
caagtggaacGGGTCGGTGCCCGAGTGGTTAATGGGGGCGGACTGTAAATCCGCTGGCTA
CGCCTACGTTGGTTCAAATCCAACCCGGCCCAtctttccacaagc
>C017140 CP000095|Cyanobacteria|Prochlorococcus marinus str. NATL2A|1682374|1682303|Thr|GGT|0|0||||||DDBJ/ENA/GenBank taxaddress:00.04.00.00.02.01.00.00.01 STEML:GCCCTTG STEMRS:CGAGGGC ID:A CCA:ctc LEN:7 SCORE:35 pos8,9:TA
ctttccacaaGCCCTTGTAGCTCAGCGGTAGAGCACTCCCTTGGTAAGGGAGAGGTCTCG
GGTTCAAGTCCCGACGAGGGCActcagaccctcta
>C017141 CP000095|Cyanobacteria|Prochlorococcus marinus str. NATL2A|1655319|1655248|Thr|TGT|0|0||||||DDBJ/ENA/GenBank taxaddress:00.04.00.00.02.01.00.00.01 STEML:GCCGGCT STEMRS:AGCCGGC ID:A CCA:ttt LEN:7 SCORE:35 pos8,9:TA
taaaaagattGCCGGCTTAGCTCAGCGGTAGAGCAGCGCTTTTGTAAAGCGAAGGTCATC
AGTTCAAATCTGTTAGCCGGCAtttaaaaaaagaa
>C017142 CP000095|Cyanobacteria|Prochlorococcus marinus str. NATL2A|1645042|1644967|Phe|GAA|0|0||||||DDBJ/ENA/GenBank taxaddress:00.04.00.00.02.01.00.00.01 STEML:GCCGGGA STEMRS:TCCTGGC ID:A CCA:CCA LEN:7 SCORE:35 pos8,9:TA W:CCApredicted W:cca
agggtttaaaGCCGGGATAGCTCAGTTGGTAGAGCAGGCGACTGAAAATCGCCGTGTCCC
CAGTTCAAATCTGGGTCCTGGCACCAttaatgagca
>C017143 CP000095|Cyanobacteria|Prochlorococcus marinus str. NATL2A|1602284|1602212|Met|CAT|0|0|||||tRNA-Met(Ile) whose CAU anticodon is enzymatically converted to read AUA codons.|DDBJ/ENA/GenBank taxaddress:00.04.00.00.02.01.00.00.01 STEML:GGGGGTG STEMRS:CACCCCC ID:A CCA:tag LEN:7 SCORE:35 pos8,9:TA tfam:I
ctccttttttGGGGGTGTAGCAATCTGGTGAATGCAGCGAACTCATAATTCGCCTTAGGC
GAGTTCGATCCTCGCCACCCCCAtagaaaaattatt
>C017144 CP000095|Cyanobacteria|Prochlorococcus marinus str. NATL2A|1586624|1586551|Arg|ACG|0|0||||||DDBJ/ENA/GenBank taxaddress:00.04.00.00.02.01.00.00.01 STEML:GCGCCTG STEMRS:CAGGCGC ID:G CCA:ttt LEN:7 SCORE:35 pos8,9:TA
gttttttcatGCGCCTGTAGCTCAGCGGATTAGAGCATCTGACTACGGATCAGAGGGTCG
GGAGTTCGAATCTCTCCAGGCGCGtttaaaaaatttg
>C017145 CP000095|Cyanobacteria|Prochlorococcus marinus str. NATL2A|1567720|1567638|Leu|TAG|0|0||||||DDBJ/ENA/GenBank taxaddress:00.04.00.00.02.01.00.00.01 STEML:GCCCACC STEMRS:GGTGGGC ID:A CCA:ttt LEN:7 SCORE:35 pos8,9:TG W:pos89nTA
aaaacctttgGCCCACCTGGCGGAATTGGTAGACGCGCTGGTTTTAGGTACCAGTGGCTT
TATGTCGTGGGAGTTCAAGTCTCCCGGTGGGCAttttttaattaag
>C017146 CP000095|Cyanobacteria|Prochlorococcus marinus str. NATL2A|1396496|1396415|Leu|AAG|0|0||||||DDBJ/ENA/GenBank taxaddress:00.04.00.00.02.01.00.00.01 STEML:GCGGATG STEMRS:CATCCGC ID:A CCA:tta LEN:7 SCORE:35 pos8,9:TG W:pos89nTA
gagttaacttGCGGATGTGGCGGAATTGGTATACGCGCATGTCTAAGGAACATGTGGCTT
CGGCCTTGCGAGTTCAAGTCTCGCCATCCGCAttattcaatactg
>C017147 CP000095|Cyanobacteria|Prochlorococcus marinus str. NATL2A|1241747|1241676|Val|TAC|0|0||||||DDBJ/ENA/GenBank taxaddress:00.04.00.00.02.01.00.00.01 STEML:GGGCGAT STEMRS:ATCGCCC ID:A CCA:tct LEN:7 SCORE:35 pos8,9:TA
aaaattgtacGGGCGATTAGCTCAGCGGTAGAGCGCCTGCCTTACAAGCAGGATGTCCCT
GGTTCGAACCCTGGATCGCCCAtctaatttcttta
>C017148 CP000095|Cyanobacteria|Prochlorococcus marinus str. NATL2A|1192868|1192797|Gly|GCC|0|0||||||DDBJ/ENA/GenBank taxaddress:00.04.00.00.02.01.00.00.01 STEML:GCGGATG STEMRS:CATCCGC ID:T CCA:ttc LEN:7 SCORE:35 pos8,9:TA
ctaattttttGCGGATGTAGCTCAGTGGTAGAGCATCTCCTTGCCAAGGAGAATGTCGAG
AGTTCGAATCTCTTCATCCGCTttcgctaatgcct
>C017149 CP000095|Cyanobacteria|Prochlorococcus marinus str. NATL2A|1117639|1117566|Arg|CCT|0|0||||||DDBJ/ENA/GenBank taxaddress:00.04.00.00.02.01.00.00.01 STEML:GGGGCTG STEMRS:CAGCCCC ID:G CCA:tgc LEN:7 SCORE:35 pos8,9:TA
ttaatttcagGGGGCTGTAGCTCAGTTGGATAGAGCGACGGTTTCCTAAACCGTAGGTCG
TGGGTTCAAGTCCCGCCAGCCCCGtgccaaaaacgaa
>C017150 CP000095|Cyanobacteria|Prochlorococcus marinus str. NATL2A|1048263|1048175|Ser|GCT|0|0||||||DDBJ/ENA/GenBank taxaddress:00.04.00.00.02.01.00.00.01 STEML:GGAGAGG STEMRS:CCTCTCC ID:G CCA:ttt LEN:7 SCORE:35 pos8,9:TG W:pos89nTA
tatggggaatGGAGAGGTGGCTGAGTGGTTGAAAGCGGCTCCCTGCTAAGGAGTTACAGG
AGGCAACTTCTGTCGAGGGTTCGAATCCCTCCCTCTCCGtttttcattagat
>C017151 CP000095|Cyanobacteria|Prochlorococcus marinus str. NATL2A|847048|846978|Gly|TCC|0|0||||||DDBJ/ENA/GenBank taxaddress:00.04.00.00.02.01.00.00.01 STEML:GCGGGCG STEMRS:CGCCCGC ID:T CCA:taa LEN:7 SCORE:35 pos8,9:TA
tatttctagcGCGGGCGTAGTTTAGTGGTAAAACCTCAGCCTTCCAAGCTGATGATGCGG
GTTCGATTCCCGCCGCCCGCTtaattttgattct
>C017152 CP000095|Cyanobacteria|Prochlorococcus marinus str. NATL2A|774594|774522|Ala|GGC|0|0||||||DDBJ/ENA/GenBank taxaddress:00.04.00.00.02.01.00.00.01 STEML:GGGGCCA STEMRS:TGGCTCC ID:A CCA:ttc LEN:7 SCORE:35 pos8,9:TA
aaccacacatGGGGCCATAGCTCAGCTGGTAGAGCACCTGCATGGCATGCAGGGGGTCAG
CGGTTCGAGTCCGCTTGGCTCCAttcttcaaaagtg
>C017153 CP000095|Cyanobacteria|Prochlorococcus marinus str. NATL2A|731341|731255|Ser|CGA|0|0||||||DDBJ/ENA/GenBank taxaddress:00.04.00.00.02.01.00.00.01 STEML:GGAGAGG STEMRS:CCTCTCC ID:G CCA:tat LEN:7 SCORE:35 pos8,9:TG W:pos89nTA
taacttctatGGAGAGGTGGCTGAGTGGTCGAAAGCGAACGACTCGAAATCGTTTGATAG
CTAAAACTATCCGTGGGTTCGAATCCCACCCTCTCCGtattgactagaag
>C017154 CP000095|Cyanobacteria|Prochlorococcus marinus str. NATL2A|571713|571642|Lys|TTT|0|0||||||DDBJ/ENA/GenBank taxaddress:00.04.00.00.02.01.00.00.01 STEML:GGGTCGC STEMRS:GCGACCC ID:A CCA:ttt LEN:7 SCORE:35 pos8,9:TA
ggtctgaaagGGGTCGCTAGCTCAGTGGTAGAGCATCCGGCTTTTAACCGGCTGGTCCTG
AGTTCGAATCTCAGGCGACCCAttttttttaagac
>C017155 CP000095|Cyanobacteria|Prochlorococcus marinus str. NATL2A|562454|562378|Pro|TGG|0|0||||||DDBJ/ENA/GenBank taxaddress:00.04.00.00.02.01.00.00.01 STEML:CGGGGCG STEMRS:CGCCCCG ID:A CCA:TCA LEN:7 SCORE:35 pos8,9:TG W:pos89nTA
taaatagttgCGGGGCGTGGCGCAGCTTGGTAGCGCGGGTGCTTTGGGAGCACTAGGTCG
CAGGTTCGAATCCTGTCGCCCCGATCAgtaatagcaa
>C017156 CP000095|Cyanobacteria|Prochlorococcus marinus str. NATL2A|247044|246971|Pro|GGG|0|0||||||DDBJ/ENA/GenBank taxaddress:00.04.00.00.02.01.00.00.01 STEML:CGGGACG STEMRS:CGTTCCG ID:A CCA:taa LEN:7 SCORE:35 pos8,9:TA
tttaaaaatgCGGGACGTAGCGCAGCTTGGTAGCGCACCACTTTGGGGTAGTGGGGGTCG
TGGGTTCAAATCCCGCCGTTCCGAtaaaattgaatac
>C017157 CP000095|Cyanobacteria|Prochlorococcus marinus str. NATL2A|221960|221884|Met|CAT|0|0|||||tRNA-Met(initiator).|DDBJ/ENA/GenBank taxaddress:00.04.00.00.02.01.00.00.01 STEML:CGCGGGG STEMRS:CCCCGCC ID:A CCA:CCA LEN:7 SCORE:31 pos8,9:TA W:CCApredicted W:cca tfam:X
tcttatgcttCGCGGGGTAGAGCAGTCTGGTAGCTCGTCGGGCTCATAACCCGAAGGTCG
CAAGTTCAAATCTTGCCCCCGCCACCAattaagaagc
>C017158 CP000095|Cyanobacteria|Prochlorococcus marinus str. NATL2A|97117|97031|Ser|TGA|0|0||||||DDBJ/ENA/GenBank taxaddress:00.04.00.00.02.01.00.00.01 STEML:GGAGAGT STEMRS:ACTCTCC ID:G CCA:ttc LEN:7 SCORE:35 pos8,9:TG W:pos89nTA
aatcttaagtGGAGAGTTGGTCGAGTGGTTTATGGCTCTAGTCTTGAAAACTAGCATGGG
GGCAACTCCATCGGGGGTTCGAATCCCCCACTCTCCGttctttgttgggg
>C017159 CP000095|Cyanobacteria|Prochlorococcus marinus str. NATL2A|6718|6633|Leu|TAA|0|0||||||DDBJ/ENA/GenBank taxaddress:00.04.00.00.02.01.00.00.01 STEML:GCCAGCG STEMRS:CGCTGGT ID:A CCA:ttc LEN:7 SCORE:35 pos8,9:TG W:pos89nTA
agaaccacttGCCAGCGTGGTGGAATTGGTAGACACACAGGACTTAAAATCCTGAGATCC
GCAAGGGTCGTACGAGTTCAAGTCTCGTCGCTGGTAttcgtttatgaat
>C016924 CP000554|Cyanobacteria|Prochlorococcus marinus str. MIT 9303|92543|92614|Gly|GCC|0|0||||||DDBJ/ENA/GenBank taxaddress:00.04.00.00.02.01.00.00.03 STEML:GCGGATG STEMRS:CATCCGC ID:T CCA:tgt LEN:7 SCORE:35 pos8,9:TA
ggcatgtattGCGGATGTAGCTCAGTGGTAGAGCATCTCCTTGCCAAGGAGAGGGTCGAG
AGTTCGAATCTCTTCATCCGCTtgtcaaggttttt
>C016925 CP000554|Cyanobacteria|Prochlorococcus marinus str. MIT 9303|245324|245397|Ile|GAT|0|0||||||DDBJ/ENA/GenBank taxaddress:00.04.00.00.02.01.00.00.03 STEML:GGGCCAT STEMRS:ATGGCCC ID:A CCA:ttc LEN:7 SCORE:35 pos8,9:TA
ggttactcctGGGCCATTAGCTCAGGTGGTTAGAGCGCACCCCTGATAAGGGTGAGGTCC
CTGGTTCAAGTCCAGGATGGCCCAttcggtgttgggg
>C016926 CP000554|Cyanobacteria|Prochlorococcus marinus str. MIT 9303|245407|245479|Ala|TGC|0|0||||||DDBJ/ENA/GenBank taxaddress:00.04.00.00.02.01.00.00.03 STEML:GGGGGTT STEMRS:AACCTCC ID:A CCA:ctg LEN:7 SCORE:35 pos8,9:TA
attcggtgttGGGGGTTTAGCTCAGTTGGTAGAGCGCCTGCTTTGCAAGCAGGATGTCAG
CGGTTCGAGTCCGCTAACCTCCActgactgatctcc
>C016927 CP000554|Cyanobacteria|Prochlorococcus marinus str. MIT 9303|333962|334043|Leu|GAG|0|0||||||DDBJ/ENA/GenBank taxaddress:00.04.00.00.02.01.00.00.03 STEML:GCGGATG STEMRS:CATCCGC ID:A CCA:ttc LEN:7 SCORE:35 pos8,9:TG W:pos89nTA
agtcggccacGCGGATGTGGTGGAATTGGTAGACACGCACGTTTGAGGGGCGTGTGGCTT
CGGCCTTGCGAGTTCAAGTCTCGCCATCCGCAttctttccttaca
>C016928 CP000554|Cyanobacteria|Prochlorococcus marinus str. MIT 9303|548075|548145|Gly|TCC|0|0||||||DDBJ/ENA/GenBank taxaddress:00.04.00.00.02.01.00.00.03 STEML:GCGGGCG STEMRS:CGCCCGC ID:T CCA:ttt LEN:7 SCORE:35 pos8,9:TT W:pos89nTA
ttgtactagtGCGGGCGTTGTGTAGTGGTAAGACCTCAGCCTTCCAAGCTGATGACGCGG
GTTCGATTCCCGCCGCCCGCTtttttgattttgc
>C016929 CP000554|Cyanobacteria|Prochlorococcus marinus str. MIT 9303|918715|918786|Lys|TTT|0|0||||||DDBJ/ENA/GenBank taxaddress:00.04.00.00.02.01.00.00.03 STEML:GGGTCGC STEMRS:GCGACCC ID:A CCA:ctt LEN:7 SCORE:35 pos8,9:TA
cccaaagggcGGGTCGCTAGCTCAGCGGTAGAGCATTCGGCTTTTAACCGACTGGTCCTG
CGTTCGAATCGCAGGCGACCCActtcagtaaggcc
>C016930 CP000554|Cyanobacteria|Prochlorococcus marinus str. MIT 9303|1083661|1083734|Pro|TGG|0|0||||||DDBJ/ENA/GenBank taxaddress:00.04.00.00.02.01.00.00.03 STEML:CGGGGCG STEMRS:CGCCCCG ID:A CCA:ctt LEN:7 SCORE:35 pos8,9:TG W:pos89nTA
tcttgtgtggCGGGGCGTGGCGCAGCTTGGTAGCGCGGGTGCTTTGGGAGCACTAGGTCG
CAGGTTCGAATCCTGTCGCCCCGActtgaatctcagc
>C016931 CP000554|Cyanobacteria|Prochlorococcus marinus str. MIT 9303|1557100|1557173|Pro|GGG|0|0||||||DDBJ/ENA/GenBank taxaddress:00.04.00.00.02.01.00.00.03 STEML:CGGGGCG STEMRS:CGCTCCG ID:A CCA:ttc LEN:7 SCORE:35 pos8,9:TG W:pos89nTA
ttgcctaggcCGGGGCGTGGCGCAGCTTGGTAGCGCACTACTTTGGGGTAGTAGGGGTCG
TGGGTTCAAATCCCGCCGCTCCGAttccgtgcatgac
>C016932 CP000554|Cyanobacteria|Prochlorococcus marinus str. MIT 9303|1744188|1744269|Leu|CAA|0|0||||||DDBJ/ENA/GenBank taxaddress:00.04.00.00.02.01.00.00.03 STEML:GGGAGCG STEMRS:CGCTCCC ID:A CCA:ctg LEN:7 SCORE:35 pos8,9:TG W:pos89nTA
tcacctccaaGGGAGCGTGGCGGAATTGGTAGACGCACTGGATTCAAAATCCAGCGCCTT
CGGGCATGTGGGTTCAAGTCCCACCGCTCCCActgctgtgatggg
>C016933 CP000554|Cyanobacteria|Prochlorococcus marinus str. MIT 9303|1750832|1750904|His|GTG|0|0||||||DDBJ/ENA/GenBank taxaddress:00.04.00.00.02.01.00.00.03 STEML:GCGGGCG STEMRS:CGCTCGC ID:C CCA:ctc LEN:7 SCORE:35 pos8,9:TC W:pos89nTA
taccgacgcgGCGGGCGTCGCCAAGTGGTTAAGGCAGCGGCTTGTGGCGCCGCTATTCGG
GGGTTCGAATCCCCTCGCTCGCCctcaacttttccc
>C016934 CP000554|Cyanobacteria|Prochlorococcus marinus str. MIT 9303|1920853|1920937|Tyr|GTA|0|0||||||DDBJ/ENA/GenBank taxaddress:00.04.00.00.02.01.00.00.03 STEML:GGGTCGG STEMRS:CCGGCCC ID:A CCA:CCT LEN:7 SCORE:35 pos8,9:TG W:cc W:pos89nTA
ggtgtggttcGGGTCGGTGCCCGAGTGGTTAATGGGGGCGGACTGTAAATCCGCTGGCTC
TGCCTACGTTGGTTCAAATCCAACCCGGCCCACCTtccacatgcc
>C016935 CP000554|Cyanobacteria|Prochlorococcus marinus str. MIT 9303|1920945|1921019|Thr|GGT|0|0||||||DDBJ/ENA/GenBank taxaddress:00.04.00.00.02.01.00.00.03 STEML:GCCCTTG STEMRS:CGAGGGC ID:A CCA:CTA LEN:7 SCORE:35 pos8,9:TA
ccttccacatGCCCTTGTAGCTCAGTGGTAGAGCACTCCCTTGGTAAGGGAGAGGCCTCG
GGTTCAAATCCCGACGAGGGCACTAcaattttaag
>C016936 CP000554|Cyanobacteria|Prochlorococcus marinus str. MIT 9303|1956177|1956248|Thr|TGT|0|0||||||DDBJ/ENA/GenBank taxaddress:00.04.00.00.02.01.00.00.03 STEML:GCCGGCT STEMRS:AGCCGGC ID:A CCA:ttt LEN:7 SCORE:35 pos8,9:TA
ttccgggattGCCGGCTTAGCTCAGTGGTAGAGCAGCGCTTTTGTAAAGCGAAGGCCATC
GGTTCAAATCCGTTAGCCGGCAtttcagaatgatg
>C016937 CP000554|Cyanobacteria|Prochlorococcus marinus str. MIT 9303|1973037|1973112|Phe|GAA|0|0||||||DDBJ/ENA/GenBank taxaddress:00.04.00.00.02.01.00.00.03 STEML:GCCGGGA STEMRS:TCCTGGC ID:A CCA:TCA LEN:7 SCORE:35 pos8,9:TA
aacgcgacgcGCCGGGATAGCTCAGTTGGTAGAGCAGGCGACTGAAAATCGCCGTGTCCC
CAGTTCAAATCTGGGTCCTGGCATCAatttaagatg
>C016938 CP000554|Cyanobacteria|Prochlorococcus marinus str. MIT 9303|2052756|2052844|Ser|GCT|0|0||||||DDBJ/ENA/GenBank taxaddress:00.04.00.00.02.01.00.00.03 STEML:GGAGAGG STEMRS:CCTCTCC ID:G CCA:ttg LEN:7 SCORE:35 pos8,9:TG W:pos89nTA
gaaggcctctGGAGAGGTGGCCGAGTGGTTGAAGGCGGCTCCCTGCTAAGGAGTTACAGG
AGGCAACTCTTGTCGAGGGTTCGAATCCCTCCCTCTCCGttgaaagagtgat
>C016939 CP000554|Cyanobacteria|Prochlorococcus marinus str. MIT 9303|2105619|2105691|Ala|CGC|0|0||||||DDBJ/ENA/GenBank taxaddress:00.04.00.00.02.01.00.00.03 STEML:GGGGAAT STEMRS:ATTCTCC ID:A CCA:ttc LEN:7 SCORE:35 pos8,9:TA
tcctgccgctGGGGAATTAGCTCAGTTGGTAGAGCGCTGTGATCGCACCGCAGAGGTCAG
GGGTTCGAATCCCCTATTCTCCAttcaggtctcaac
>C016940 CP000554|Cyanobacteria|Prochlorococcus marinus str. MIT 9303|2335558|2335629|Asn|GTT|0|0||||||DDBJ/ENA/GenBank taxaddress:00.04.00.00.02.01.00.00.03 STEML:TCCTCGG STEMRS:CCGGGGA ID:G CCA:ttt LEN:7 SCORE:35 pos8,9:TA
cgggttgcaaTCCTCGGTAGCTCAGCGGTAGAGCGGTCGACTGTTAATCGATTGGTCGCA
GGTTCGAATCCCGCCCGGGGAGttttcagatccac
>C016941 CP000554|Cyanobacteria|Prochlorococcus marinus str. MIT 9303|2598005|2597934|Val|TAC|0|0||||||DDBJ/ENA/GenBank taxaddress:00.04.00.00.02.01.00.00.03 STEML:GGGCGAT STEMRS:ATCGCCC ID:A CCA:ttc LEN:7 SCORE:35 pos8,9:TA
ttgtctctagGGGCGATTAGCTCAGCGGTAGAGCGCCTGCCTTACAAGCAGGATGTCGCT
GGTTCGAACCCAGCATCGCCCAttcattggcctca
>C016942 CP000554|Cyanobacteria|Prochlorococcus marinus str. MIT 9303|2293458|2293385|Arg|CCT|0|0||||||DDBJ/ENA/GenBank taxaddress:00.04.00.00.02.01.00.00.03 STEML:GGGGCTG STEMRS:CAGCCCC ID:G CCA:ttt LEN:7 SCORE:35 pos8,9:TA
tccctgtgatGGGGCTGTAGCTCAGCCGGATAGAGCGACGGTTTCCTAAACCGTAGGTCG
TGGGTTCGAGTCCCGCCAGCCCCGttttttgccaact
>C016943 CP000554|Cyanobacteria|Prochlorococcus marinus str. MIT 9303|2192231|2192159|Met|CAT|0|0|||||tRNA-Met(Ile) whose CAU anticodon is enzymatically converted to read AUA codons.|DDBJ/ENA/GenBank taxaddress:00.04.00.00.02.01.00.00.03 STEML:GGGGGTC STEMRS:GACCCCC ID:A CCA:tat LEN:7 SCORE:35 pos8,9:TA tfam:I
ccgtgattgaGGGGGTCTAGCAATCTGGTGAATGCAGCGAACTCATAATTCGCCTAAGGC
GAGTTCGATCCTCGCGACCCCCAtattttcttcatt
>C016944 CP000554|Cyanobacteria|Prochlorococcus marinus str. MIT 9303|2174879|2174806|Arg|ACG|0|0||||||DDBJ/ENA/GenBank taxaddress:00.04.00.00.02.01.00.00.03 STEML:GCGCCTG STEMRS:CAGGCGC ID:G CCA:ctg LEN:7 SCORE:35 pos8,9:TA
ttccttctaaGCGCCTGTAGCTCAGCGGATTAGAGCATCTGACTACGGATCAGAGGGTCG
GGAGTTCGAATCTCTCCAGGCGCGctgattaactgcc
>C016945 CP000554|Cyanobacteria|Prochlorococcus marinus str. MIT 9303|2138453|2138372|Leu|TAG|0|0||||||DDBJ/ENA/GenBank taxaddress:00.04.00.00.02.01.00.00.03 STEML:GCCCATC STEMRS:GGTGGGC ID:A CCA:tcc LEN:7 SCORE:35 pos8,9:TG W:pos89nTA
ttcagtacgtGCCCATCTGGCGGAATTGGTAGACGCGCTGGTTTTAGGTACCAGTGGCTT
AGGTCGTGGGGGTTCAAGTCCCCCGGTGGGCAtcctttttaaagc
>C016946 CP000554|Cyanobacteria|Prochlorococcus marinus str. MIT 9303|2072704|2072631|Pro|CGG|0|0||||||DDBJ/ENA/GenBank taxaddress:00.04.00.00.02.01.00.00.03 STEML:CGGGATG STEMRS:CATCCCG ID:A CCA:ttg LEN:7 SCORE:35 pos8,9:TA
gtgagcctatCGGGATGTAGCGCAGCTTGGTAGCGCACTTCGTTCGGGACGAAGGGGCCG
CAGGTTCGAATCCTGTCATCCCGAttgatcgttgctt
>C016947 CP000554|Cyanobacteria|Prochlorococcus marinus str. MIT 9303|2030481|2030410|Gln|TTG|0|0||||||DDBJ/ENA/GenBank taxaddress:00.04.00.00.02.01.00.00.03 STEML:TGGGCCG STEMRS:CGGCCCA ID:G CCA:ttt LEN:7 SCORE:35 pos8,9:TC W:pos89nTA
tctggatcatTGGGCCGTCGCCAAGTGGTAAGGCAGCGGGTTTTGGTCTCGCCATTCCTA
GGTTCGAATCCTAGCGGCCCAGtttctcaatcctc
>C016948 CP000554|Cyanobacteria|Prochlorococcus marinus str. MIT 9303|2013345|2013272|Arg|CCG|0|0||||||DDBJ/ENA/GenBank taxaddress:00.04.00.00.02.01.00.00.03 STEML:GGGCATG STEMRS:CATGCTC ID:G CCA:tat LEN:7 SCORE:35 pos8,9:TA
cgatatttgtGGGCATGTAGCTCAGTTGGATAGAGCATCAGATTCCGGTTCTGAGGGTCG
GGGGTTCGAGTCCCTCCATGCTCGtatttgctttagc
>C016949 CP000554|Cyanobacteria|Prochlorococcus marinus str. MIT 9303|1997215|1997145|Cys|GCA|0|0||||||DDBJ/ENA/GenBank taxaddress:00.04.00.00.02.01.00.00.03 STEML:GGCGGCA STEMRS:TGCCGCC ID:T CCA:tcg LEN:7 SCORE:35 pos8,9:TG W:pos89nTA
tctccctggcGGCGGCATGGCCAAGTGGTAAGGCAGAGGATTGCAAATCCTTTATCCCCA
GTTCGAATCTGGGTGCCGCCTtcgacaatgtcct
>C016950 CP000554|Cyanobacteria|Prochlorococcus marinus str. MIT 9303|1938544|1938471|Ile|GAT|0|0||||||DDBJ/ENA/GenBank taxaddress:00.04.00.00.02.01.00.00.03 STEML:GGGCCAT STEMRS:ATGGCCC ID:A CCA:ttc LEN:7 SCORE:35 pos8,9:TA
ggttactcctGGGCCATTAGCTCAGGTGGTTAGAGCGCACCCCTGATAAGGGTGAGGTCC
CTGGTTCAAGTCCAGGATGGCCCAttcggtgttgggg
>C016951 CP000554|Cyanobacteria|Prochlorococcus marinus str. MIT 9303|1938461|1938389|Ala|TGC|0|0||||||DDBJ/ENA/GenBank taxaddress:00.04.00.00.02.01.00.00.03 STEML:GGGGGTT STEMRS:AACCTCC ID:A CCA:ctg LEN:7 SCORE:35 pos8,9:TA
attcggtgttGGGGGTTTAGCTCAGTTGGTAGAGCGCCTGCTTTGCAAGCAGGATGTCAG
CGGTTCGAGTCCGCTAACCTCCActgactgatctcc
>C016952 CP000554|Cyanobacteria|Prochlorococcus marinus str. MIT 9303|1798813|1798729|Ser|CGA|0|0||||||DDBJ/ENA/GenBank taxaddress:00.04.00.00.02.01.00.00.03 STEML:GGAGAGG STEMRS:CCTCTCC ID:G CCA:ttc LEN:7 SCORE:35 pos8,9:TG W:pos89nTA
acgggcgtctGGAGAGGTGGCTGAGTGGTCGAAAGCGAACGACTCGAAATCGTTTGACGG
GCAACCGTCCGTGGGTTCGAATCCCACCCTCTCCGttctggaattggt
>C016953 CP000554|Cyanobacteria|Prochlorococcus marinus str. MIT 9303|1742700|1742614|Leu|CAG|0|0||||||DDBJ/ENA/GenBank taxaddress:00.04.00.00.02.01.00.00.03 STEML:GCGGATG STEMRS:CATCCGC ID:A CCA:TCA LEN:7 SCORE:35 pos8,9:TG W:pos89nTA
acgcacgccaGCGGATGTGGCGGAATTGGTAGACGCGCTAGTTTCAGGTACTAGTACTAG
CAATAGTGTGGGAGTTCAAGTCTCCCCATCCGCATCAaaatcctaat
>C016954 CP000554|Cyanobacteria|Prochlorococcus marinus str. MIT 9303|1681369|1681297|Ala|GGC|0|0||||||DDBJ/ENA/GenBank taxaddress:00.04.00.00.02.01.00.00.03 STEML:GGGGCCA STEMRS:TGGCTCC ID:A CCA:ttg LEN:7 SCORE:35 pos8,9:TA
cggcgtttatGGGGCCATAGCTCAGCTGGTAGAGCACCTGCATGGCATGCAGGGGGTCAG
GAGTTCGAGTCTCCTTGGCTCCAttgataaattcta
>C016955 CP000554|Cyanobacteria|Prochlorococcus marinus str. MIT 9303|1579883|1579798|Leu|TAA|0|0||||||DDBJ/ENA/GenBank taxaddress:00.04.00.00.02.01.00.00.03 STEML:GGGGGCA STEMRS:TGCCCCC ID:A CCA:ctg LEN:7 SCORE:35 pos8,9:TG W:pos89nTA
agccattgccGGGGGCATGGCGGAATTGGTAGACGCAAGCGACTTAAAATCGCTTGTCCT
GAAAAGGACGTGGGGGTTCAAGTCCCCCTGCCCCCActggtgatcatgg
>C016956 CP000554|Cyanobacteria|Prochlorococcus marinus str. MIT 9303|1326456|1326370|Ser|GGA|0|0||||||DDBJ/ENA/GenBank taxaddress:00.04.00.00.02.01.00.00.03 STEML:GGAGAGG STEMRS:CCTCTCC ID:G CCA:ttt LEN:7 SCORE:35 pos8,9:TG W:pos89nTA
gaaagccgctGGAGAGGTGGCCGAGTGGTCGAAGGCGCAGCACTGGAAATGCTGTATAGG
GGCAACTCTATCGAGGGTTCGAATCCCTCCCTCTCCGtttcaaaggaagt
>C016957 CP000554|Cyanobacteria|Prochlorococcus marinus str. MIT 9303|1261637|1261564|Met|CAT|0|0|||||tRNA-Met(elongator).|DDBJ/ENA/GenBank taxaddress:00.04.00.00.02.01.00.00.03 STEML:GGCTCGG STEMRS:CCGAGCC ID:A CCA:ttt LEN:7 SCORE:35 pos8,9:TA tfam:M
ttaacgacaaGGCTCGGTAGCTCAGCTGGTTAGAGCGTGGGATTCATAACCCCAAGGTCG
GGAGTTCAAGTCTCCCCCGAGCCAttttatcttctca
>C016958 CP000554|Cyanobacteria|Prochlorococcus marinus str. MIT 9303|1209984|1209898|Ser|TGA|0|0||||||DDBJ/ENA/GenBank taxaddress:00.04.00.00.02.01.00.00.03 STEML:GGAGAGG STEMRS:CCTCTCC ID:G CCA:ttt LEN:7 SCORE:35 pos8,9:TG W:pos89nTA
gtcagttcagGGAGAGGTGGTCGAGTGGTTGATGGCTCTGGTCTTGAAAACCAGCATGTC
CGCAAGGGCATCGTGGGTTCGAATCCCACCCTCTCCGttttagttaccgt
>C016959 CP000554|Cyanobacteria|Prochlorococcus marinus str. MIT 9303|1177651|1177575|Met|CAT|0|0|||||tRNA-Met(initiator).|DDBJ/ENA/GenBank taxaddress:00.04.00.00.02.01.00.00.03 STEML:CGCGGGG STEMRS:CCCCGCC ID:A CCA:CCA LEN:7 SCORE:31 pos8,9:TA W:CCApredicted W:cca tfam:X
tgagtgtcacCGCGGGGTAGAGCAGTCTGGTAGCTCGTCGGGCTCATAACCCGAAGGTCG
GGAGTTCAAATCTCCCCCCCGCCACCActtaaaagcc
>C016960 CP000554|Cyanobacteria|Prochlorococcus marinus str. MIT 9303|856795|856720|Glu|TTC|0|0||||||DDBJ/ENA/GenBank taxaddress:00.04.00.00.02.01.00.00.03 STEML:GCCCCCA STEMRS:TGGGGGT ID:A CCA:TCA LEN:7 SCORE:35 pos8,9:TC W:pos89nTA
ttacggcctcGCCCCCATCGTCTAGAGGCCTAGGACACCTCCCTTTCACGGAGGCGACAG
GGGTTCGAATCCCCTTGGGGGTATCAgttgataacg
>C016961 CP000554|Cyanobacteria|Prochlorococcus marinus str. MIT 9303|638538|638466|Trp|CCA|0|0||||||DDBJ/ENA/GenBank taxaddress:00.04.00.00.02.01.00.00.03 STEML:GCGCCGT STEMRS:ACGGCGC ID:G CCA:tcc LEN:7 SCORE:35 pos8,9:TA
ccatcgccttGCGCCGTTAGTTCAGTTGGTAGAACGCAGGTCTCCAAAACCTGATGTCGG
GGGTTCAAGTCCTCCACGGCGCGtccgatggcccat
>C016962 CP000554|Cyanobacteria|Prochlorococcus marinus str. MIT 9303|637959|637886|Asp|GTC|0|0||||||DDBJ/ENA/GenBank taxaddress:00.04.00.00.02.01.00.00.03 STEML:GGGACCG STEMRS:CGGTCCC ID:G CCA:ttc LEN:7 SCORE:35 pos8,9:TA
gaactcatctGGGACCGTAGTTCAATTGGTTAGAGCACCGCCCTGTCACGGCGGAAGTTG
CGGGTTCGAACCCCGTCGGTCCCGttcttattcctaa
>C016963 CP000554|Cyanobacteria|Prochlorococcus marinus str. MIT 9303|622920|622849|Val|CAC|0|0||||||DDBJ/ENA/GenBank taxaddress:00.04.00.00.02.01.00.00.03 STEML:GGGCGAT STEMRS:ATCGCCC ID:A CCA:taa LEN:7 SCORE:35 pos8,9:TA
ccagtagtgcGGGCGATTAGCACAGTGGTAGCGCACTTCCTTCACACGGAAGGGGTCGTG
GGTTCGAATCCCGCATCGCCCAtaagttttaatgc
>C016964 CP000554|Cyanobacteria|Prochlorococcus marinus str. MIT 9303|565315|565242|Arg|TCT|0|0||||||DDBJ/ENA/GenBank taxaddress:00.04.00.00.02.01.00.00.03 STEML:GCTCCCT STEMRS:AGGGGGC ID:G CCA:tgc LEN:7 SCORE:35 pos8,9:TA
atgctggagtGCTCCCTTAGCTCAGCTGGATAGAGCAACTGCCTTCTAAGCAGTCGGTCG
CTGGTTCGAATCCAGCAGGGGGCGtgcagtcagagga
>C016965 CP000554|Cyanobacteria|Prochlorococcus marinus str. MIT 9303|510361|510290|Val|GAC|0|0||||||DDBJ/ENA/GenBank taxaddress:00.04.00.00.02.01.00.00.03 STEML:GGGCGAT STEMRS:ATCGCCC ID:A CCA:ctc LEN:7 SCORE:35 pos8,9:TA
agggccccgcGGGCGATTAGCTCAGAGGTAGAGCACTACCTTGACACGGTAGGAGTCACT
GGTTCGATTCCAGTATCGCCCActccccttacaaa
>C016966 CP000554|Cyanobacteria|Prochlorococcus marinus str. MIT 9303|410368|410294|Thr|CGT|0|0||||||DDBJ/ENA/GenBank taxaddress:00.04.00.00.02.01.00.00.03 STEML:GCCGGTG STEMRS:CACCGGC ID:A CCA:TCA LEN:7 SCORE:35 pos8,9:TA
tccgctcactGCCGGTGTAGCTCAGGGGTAGAGCAACTGATTCGTAATCAGTAGGTCGCA
GGTTCAATTCCCGTCACCGGCATCActctttgcaa
>C016967 CP000554|Cyanobacteria|Prochlorococcus marinus str. MIT 9303|42391|42320|Gly|CCC|0|0||||||DDBJ/ENA/GenBank taxaddress:00.04.00.00.02.01.00.00.03 STEML:GCGGGTG STEMRS:CACCCGC ID:T CCA:tat LEN:7 SCORE:35 pos8,9:TA
ctgataaaatGCGGGTGTAATTCAGTGGTAGAATGTCAGCTTCCCAAGCTGAACGTCGCC
GGTTCGAATCCGGTCACCCGCTtatcaaaggatta
>C016968 CP000111|Cyanobacteria|Prochlorococcus marinus str. MIT 9312|124451|124522|Asn|GTT|0|0||||||DDBJ/ENA/GenBank taxaddress:00.04.00.00.02.01.00.00.0A STEML:TCCTCGG STEMRS:CCGGGGA ID:G CCA:tcc LEN:7 SCORE:35 pos8,9:TA
cattttatatTCCTCGGTAGCTCAGCGGTAGAGCGATCGACTGTTAATCGATTGGTCGCA
GGTTCGAATCCCGCCCGGGGAGtccttaagtcgca
>C016969 CP000111|Cyanobacteria|Prochlorococcus marinus str. MIT 9312|230241|230322|Leu|TAG|0|0||||||DDBJ/ENA/GenBank taxaddress:00.04.00.00.02.01.00.00.0A STEML:GCGGTCG STEMRS:CGACCGC ID:A CCA:ttt LEN:7 SCORE:35 pos8,9:TG W:pos89nTA
ttttatgtgaGCGGTCGTGGCGGAATTGGTAGACGCGCGAGTTTTAGGTACTCGTATCTT
CGGGTGTGGGAGTTCAAGTCTCCCCGACCGCAtttaaggaaattc
>C016970 CP000111|Cyanobacteria|Prochlorococcus marinus str. MIT 9312|319170|319243|Ile|GAT|0|0||||||DDBJ/ENA/GenBank taxaddress:00.04.00.00.02.01.00.00.0A STEML:GGGCCAT STEMRS:ATGGCCC ID:A CCA:tat LEN:7 SCORE:35 pos8,9:TA
tattttccctGGGCCATTAGCTCAGGTGGTTAGAGCGCACCCCTGATAAGGGTGAGGTCC
CTGGTTCAAGTCCAGGATGGCCCAtatctctatgttg
>C016971 CP000111|Cyanobacteria|Prochlorococcus marinus str. MIT 9312|319256|319328|Ala|TGC|0|0||||||DDBJ/ENA/GenBank taxaddress:00.04.00.00.02.01.00.00.0A STEML:GGGGGTA STEMRS:TACCTCC ID:A CCA:ctg LEN:7 SCORE:35 pos8,9:TA
tctctatgttGGGGGTATAGCTCAGTTGGTAGAGCGCCTGCTTTGCAAGCAGGATGTCAG
CGGTTCGAGTCCGCTTACCTCCActgatcaccacct
>C016972 CP000111|Cyanobacteria|Prochlorococcus marinus str. MIT 9312|532723|532808|Leu|TAA|0|0||||||DDBJ/ENA/GenBank taxaddress:00.04.00.00.02.01.00.00.0A STEML:GGGAGTG STEMRS:CACTCCC ID:A CCA:tta LEN:7 SCORE:35 pos8,9:TG W:pos89nTA
aattccttttGGGAGTGTGGCGGAATTGGTAGACGCGCCGGACTTAAAATCCGTCGAGCG
ATTTAGCTCGTGGGGGTTCAAGTCCCCCCACTCCCAttatttaattatt
>C016973 CP000111|Cyanobacteria|Prochlorococcus marinus str. MIT 9312|833252|833338|Ser|GGA|0|0||||||DDBJ/ENA/GenBank taxaddress:00.04.00.00.02.01.00.00.0A STEML:GGAGAGG STEMRS:CCTCTCT ID:C CCA:TCC LEN:7 SCORE:35 pos8,9:TG W:pos89nTA
ggatttcttgGGAGAGGTGGCCGAGTGGTTGAAGGCGCAGCACTGGAAATGCTGTATAGG
GGCAACTTTATCGAGGGTTCGAATCCCTCTCTCTCCGttttatattagtt
>C016974 CP000111|Cyanobacteria|Prochlorococcus marinus str. MIT 9312|874026|874099|Met|CAT|0|0|||||tRNA-Met(elongator).|DDBJ/ENA/GenBank taxaddress:00.04.00.00.02.01.00.00.0A STEML:GTCTCGG STEMRS:TCGAGAC ID:A CCA:tta LEN:7 SCORE:35 pos8,9:TA tfam:M
atattcccatGTCTCGGTAGCTCAGCTGGTTAGAGCGGCGGATTCATAGCCCGCAGGTCG
CGTGTTCAAGTCACGCTCGAGACAttatcaatacttt
>C016975 CP000111|Cyanobacteria|Prochlorococcus marinus str. MIT 9312|914319|914395|Met|CAT|0|0|||||tRNA-Met(initiator).|DDBJ/ENA/GenBank taxaddress:00.04.00.00.02.01.00.00.0A STEML:CGCGGGG STEMRS:CCCCGCC ID:A CCA:CCA LEN:7 SCORE:31 pos8,9:TA W:CCApredicted W:cca tfam:X
atatatatgtCGCGGGGTAGAGCAGTCTGGTAGCTCGTCGGGCTCATAACCCGAAGGTCG
GAAGTTCAAATCTCCCCCCCGCCACCAaataggagca
>C016976 CP000111|Cyanobacteria|Prochlorococcus marinus str. MIT 9312|1043185|1043256|Lys|TTT|0|0||||||DDBJ/ENA/GenBank taxaddress:00.04.00.00.02.01.00.00.0A STEML:GGGTCGC STEMRS:GCGACCC ID:A CCA:cat LEN:7 SCORE:35 pos8,9:TA
tttacaaaatGGGTCGCTAGCTCAGTGGTAGAGCATCCGGCTTTTAACCGGCTGGTCCTG
AGTTCGAATCTCAGGCGACCCAcatttcatatatt
>C016977 CP000111|Cyanobacteria|Prochlorococcus marinus str. MIT 9312|1052661|1052737|Pro|TGG|0|0||||||DDBJ/ENA/GenBank taxaddress:00.04.00.00.02.01.00.00.0A STEML:CGGGGCG STEMRS:CGCCCCG ID:A CCA:CCA LEN:7 SCORE:35 pos8,9:TG W:CCApredicted W:cca W:pos89nTA
atcttatgagCGGGGCGTGGCGCAGCTTGGTAGCGCGGGTGCTTTGGGAGCACTAGGTCG
CAGGTTCGAATCCTGTCGCCCCGACCAtttaaaaacc
>C016978 CP000111|Cyanobacteria|Prochlorococcus marinus str. MIT 9312|1203666|1203739|Arg|TCT|0|0||||||DDBJ/ENA/GenBank taxaddress:00.04.00.00.02.01.00.00.0A STEML:GCTTCCT STEMRS:AGGAAGC ID:G CCA:taa LEN:7 SCORE:35 pos8,9:TA
aaaacctctaGCTTCCTTAGCTCAGCTGGATAGAGCAACTGCCTTCTAAGCAGTGGGCCG
CAGGTTCGAATCCTGCAGGAAGCGtaaagtgttaaaa
>C016979 CP000111|Cyanobacteria|Prochlorococcus marinus str. MIT 9312|1258197|1258272|Ala|GGC|0|0||||||DDBJ/ENA/GenBank taxaddress:00.04.00.00.02.01.00.00.0A STEML:GGGGCCA STEMRS:TGGCTCC ID:A CCA:TCA LEN:7 SCORE:35 pos8,9:TA
atattatttcGGGGCCATAGCTCAGCTGGTAGAGCACCTGCATGGCATGCAGGGGGTCAG
CGGTTCGAGTCCGCTTGGCTCCATCAggattttcac
>C016980 CP000111|Cyanobacteria|Prochlorococcus marinus str. MIT 9312|1312364|1312445|Leu|CAA|0|0||||||DDBJ/ENA/GenBank taxaddress:00.04.00.00.02.01.00.00.0A STEML:GGGAGCG STEMRS:CGCTCCC ID:A CCA:ctt LEN:7 SCORE:35 pos8,9:TG W:pos89nTA
caaaagccttGGGAGCGTGGTGGAATTGGTAGACGCACCGCACTCAAAATGCGGCACCTT
CGGGTATGTCGGTTCAAGTCCGACCGCTCCCActttgatgaatac
>C016981 CP000111|Cyanobacteria|Prochlorococcus marinus str. MIT 9312|1317625|1317697|His|GTG|0|0||||||DDBJ/ENA/GenBank taxaddress:00.04.00.00.02.01.00.00.0A STEML:GCGGGCG STEMRS:CGCTCGC ID:C CCA:ctc LEN:7 SCORE:35 pos8,9:TC W:pos89nTA
taaatgtgcgGCGGGCGTCGCCAAGTGGTTAAGGCAGCGGCTTGTGGCGCCGCTATTCGG
GGGTTCGAATCCCCTCGCTCGCCctcaaaaaattgc
>C016982 CP000111|Cyanobacteria|Prochlorococcus marinus str. MIT 9312|1486163|1486234|Thr|CGT|0|0||||||DDBJ/ENA/GenBank taxaddress:00.04.00.00.02.01.00.00.0A STEML:GCCGATA STEMRS:TATCGGC ID:A CCA:ttt LEN:7 SCORE:35 pos8,9:TA
ttttaattaaGCCGATATAGCTCAGCGGCAGAGCAACTGTCTCGTAAACAGTAGGTCATT
GGTTCAATTCCAATTATCGGCAtttacaaagcaaa
>C016983 CP000111|Cyanobacteria|Prochlorococcus marinus str. MIT 9312|1540668|1540739|Gln|TTG|0|0||||||DDBJ/ENA/GenBank taxaddress:00.04.00.00.02.01.00.00.0A STEML:TGGGCCG STEMRS:CGGCCCA ID:G CCA:ttc LEN:7 SCORE:35 pos8,9:TC W:pos89nTA
agaaattcaaTGGGCCGTCGCCAAGTGGTAAGGCATCGGGTTTTGGTCTCGACATTCCTA
GGTTCGAATCCTAGCGGCCCAGttctaatattcaa
>C016984 CP000111|Cyanobacteria|Prochlorococcus marinus str. MIT 9312|1553369|1553442|Arg|CCG|0|0||||||DDBJ/ENA/GenBank taxaddress:00.04.00.00.02.01.00.00.0A STEML:GGGCATG STEMRS:CATGCTC ID:G CCA:taa LEN:7 SCORE:35 pos8,9:TA
aaaaattaaaGGGCATGTAGCTCAGTTGGATAGAGCATCAGATTCCGGTTCTGAGAGTCG
TGGGTTCGAATCCCTCCATGCTCGtaatatattttta
>C016985 CP000111|Cyanobacteria|Prochlorococcus marinus str. MIT 9312|1568001|1568071|Cys|GCA|0|0||||||DDBJ/ENA/GenBank taxaddress:00.04.00.00.02.01.00.00.0A STEML:GGCGGCA STEMRS:TGCCGCC ID:T CCA:tct LEN:7 SCORE:35 pos8,9:TG W:pos89nTA
aatctttttcGGCGGCATGGCCAAGTGGTAAGGCAGAGGATTGCAAATCCTTTATCCCCA
GTTCGAATCTGGGTGCCGCCTtctttaattttga
>C016986 CP000111|Cyanobacteria|Prochlorococcus marinus str. MIT 9312|1668687|1668616|Val|TAC|0|0||||||DDBJ/ENA/GenBank taxaddress:00.04.00.00.02.01.00.00.0A STEML:GGGCGAT STEMRS:ATCGCCC ID:A CCA:ttt LEN:7 SCORE:35 pos8,9:TA
tttattatgaGGGCGATTAGCTCAGCGGTAGAGCGCCTGCCTTACAAGCAGGATGTCCCT
GGTTCGAACCCTGGATCGCCCAtttattaattttc
>C016987 CP000111|Cyanobacteria|Prochlorococcus marinus str. MIT 9312|1622133|1622062|Gly|GCC|0|0||||||DDBJ/ENA/GenBank taxaddress:00.04.00.00.02.01.00.00.0A STEML:GCGGATG STEMRS:CATCCGC ID:T CCA:ttt LEN:7 SCORE:35 pos8,9:TA
acaatattatGCGGATGTAGCTCAGTGGTAGAGCATCTCCTTGCCAAGGAGAATGTCGAG
AGTTCGAATCTCTTCATCCGCTtttcatgtgttta
>C016988 CP000111|Cyanobacteria|Prochlorococcus marinus str. MIT 9312|1585681|1585608|Arg|CCT|0|0||||||DDBJ/ENA/GenBank taxaddress:00.04.00.00.02.01.00.00.0A STEML:GGGGCTG STEMRS:CAGTCCC ID:G CCA:tta LEN:7 SCORE:35 pos8,9:TA
agcatctattGGGGCTGTAGCTCAGCAGGATAGAGCAACGGTTTCCTAAACCGTAGGTCG
TGGGTTCGACTCCCGCCAGTCCCGttaaattaaaaaa
>C016989 CP000111|Cyanobacteria|Prochlorococcus marinus str. MIT 9312|1520825|1520737|Ser|GCT|0|0||||||DDBJ/ENA/GenBank taxaddress:00.04.00.00.02.01.00.00.0A STEML:GGAGAGG STEMRS:CCTCTCC ID:G CCA:tat LEN:7 SCORE:35 pos8,9:TG W:pos89nTA
tataagaactGGAGAGGTGGCTGAGTGGTTGAAAGCGGCTCCCTGCTAAGGAGTTACAGG
AGGTAACTTTTGTCGAGGGTTCGAATCCCTCCCTCTCCGtattttattagtg
>C016990 CP000111|Cyanobacteria|Prochlorococcus marinus str. MIT 9312|1334865|1334795|Gly|TCC|0|0||||||DDBJ/ENA/GenBank taxaddress:00.04.00.00.02.01.00.00.0A STEML:GCGGGCG STEMRS:CGCCCGC ID:T CCA:ttt LEN:7 SCORE:35 pos8,9:TG W:pos89nTA
attacttaatGCGGGCGTGGTTTAGTGGTAAAACCTCAGCCTTCCAAGCTGAAGATGCGG
GTTCGATTCCCGCCGCCCGCTtttagaatatatt
>C016991 CP000111|Cyanobacteria|Prochlorococcus marinus str. MIT 9312|1173839|1173755|Ser|CGA|0|0||||||DDBJ/ENA/GenBank taxaddress:00.04.00.00.02.01.00.00.0A STEML:GGAGAGG STEMRS:CCTCTCC ID:G CCA:taa LEN:7 SCORE:35 pos8,9:TG W:pos89nTA
ataagaaggtGGAGAGGTGGCTGAGAGGTCGAAAGCGAACGACTCGAAATCGTTTAATAG
GCAACTATTCGTGGGTTCGAATCCCACCCTCTCCGtaagatctcaaat
>C016992 CP000111|Cyanobacteria|Prochlorococcus marinus str. MIT 9312|999561|999489|Glu|TTC|0|0||||||DDBJ/ENA/GenBank taxaddress:00.04.00.00.02.01.00.00.0A STEML:GGCCCCA STEMRS:TGGGGCT ID:A CCA:tta LEN:7 SCORE:35 pos8,9:TC W:pos89nTA
ctaatttcctGGCCCCATCGTCTAGAGGCCTAGGACACCTCCCTTTCACGGAGGCGACAG
GGGTTCGAATCCCCTTGGGGCTAttatttaaactct
>C016993 CP000111|Cyanobacteria|Prochlorococcus marinus str. MIT 9312|780307|780231|Pro|GGG|0|0||||||DDBJ/ENA/GenBank taxaddress:00.04.00.00.02.01.00.00.0A STEML:CGGGGCG STEMRS:CGTTCCG ID:A CCA:TCA LEN:7 SCORE:35 pos8,9:TA
agtaataaaaCGGGGCGTAGCGCAGTTTGGTAGCGCACCACTTTGGGGTAGTGGGGGTCG
TGGGTTCAAATCCCGCCGTTCCGATCActtatcgtca
>C016994 CP000111|Cyanobacteria|Prochlorococcus marinus str. MIT 9312|620725|620639|Ser|TGA|0|0||||||DDBJ/ENA/GenBank taxaddress:00.04.00.00.02.01.00.00.0A STEML:GGAGGGG STEMRS:CCCCTCC ID:G CCA:ttc LEN:7 SCORE:35 pos8,9:TG W:pos89nTA
ataacctgttGGAGGGGTGGTCGAGTGGTTTAAGGCTCTAGTCTTGAAAACTAGCGTGTC
TGCAAGGGCACCGTGGGTTCGAATCCCACCCCCTCCGttctaacttcgaa
>C016995 CP000111|Cyanobacteria|Prochlorococcus marinus str. MIT 9312|446351|446279|Trp|CCA|0|0||||||DDBJ/ENA/GenBank taxaddress:00.04.00.00.02.01.00.00.0A STEML:GCGCCGT STEMRS:ACGGCGC ID:G CCA:ttt LEN:7 SCORE:35 pos8,9:TA
ttatttaaatGCGCCGTTAGTTCAGTTGGTAGAACGCAGGTCTCCAAAACCTGATGTCGG
GGGTTCAAGTCCTCCACGGCGCGtttgatcaacatt
>C016996 CP000111|Cyanobacteria|Prochlorococcus marinus str. MIT 9312|445900|445827|Asp|GTC|0|0||||||DDBJ/ENA/GenBank taxaddress:00.04.00.00.02.01.00.00.0A STEML:GGGACCG STEMRS:CGGTCCC ID:G CCA:ttt LEN:7 SCORE:35 pos8,9:TA
ctaaaactctGGGACCGTAGTTCAACTGGTTAGAGCACCGCCCTGTCACGGCGGAAGTTG
CGGGTTCGAATCCCGTCGGTCCCGttttttctaaaaa
>C016997 CP000111|Cyanobacteria|Prochlorococcus marinus str. MIT 9312|365667|365586|Tyr|GTA|0|0||||||DDBJ/ENA/GenBank taxaddress:00.04.00.00.02.01.00.00.0A STEML:GGGTCGG STEMRS:CCGGCCC ID:A CCA:ctt LEN:7 SCORE:35 pos8,9:TG W:pos89nTA
caaatagtggGGGTCGGTGCCCGAGTGGTTAAAGGGGGCGGACTGTAAATCCGCTGGCTC
TGCCTACGTTGGTTCAAATCCAACCCGGCCCActtttaaattgcc
>C016998 CP000111|Cyanobacteria|Prochlorococcus marinus str. MIT 9312|365575|365504|Thr|GGT|0|0||||||DDBJ/ENA/GenBank taxaddress:00.04.00.00.02.01.00.00.0A STEML:GCCCTTG STEMRS:CGAGGGC ID:A CCA:ctc LEN:7 SCORE:35 pos8,9:TA
cttttaaattGCCCTTGTAGCTCAGCGGTAGAGCACTCCCTTGGTAAGGGAGAGGTCTCG
GGTTCAAGTCCCGACGAGGGCActcgcgggatagc
>C016999 CP000111|Cyanobacteria|Prochlorococcus marinus str. MIT 9312|309671|309600|Thr|TGT|0|0||||||DDBJ/ENA/GenBank taxaddress:00.04.00.00.02.01.00.00.0A STEML:GCCGGCT STEMRS:AGCCGGC ID:A CCA:ttt LEN:7 SCORE:35 pos8,9:TA
tagagagattGCCGGCTTAGCTCAGCGGTAGAGCAGCGCTTTTGTAAAGCGAAGGTCATC
AGTTCAAATCTGTTAGCCGGCAttttgatttagtt
>C017000 CP000111|Cyanobacteria|Prochlorococcus marinus str. MIT 9312|300964|300889|Phe|GAA|0|0||||||DDBJ/ENA/GenBank taxaddress:00.04.00.00.02.01.00.00.0A STEML:GCCGGGA STEMRS:TCCTGGC ID:A CCA:CCT LEN:7 SCORE:35 pos8,9:TA W:cc
ataggttagaGCCGGGATAGCTCAGTTGGTAGAGCAGGCGACTGAAAATCGCCGTGTCCC
CAGTTCAAATCTGGGTCCTGGCACCTttaatacaag
>C017001 CP000111|Cyanobacteria|Prochlorococcus marinus str. MIT 9312|264974|264902|Met|CAT|0|0||||||DDBJ/ENA/GenBank taxaddress:00.04.00.00.02.01.00.00.0A STEML:GGGGGTG STEMRS:CACCCCC ID:A CCA:tta LEN:7 SCORE:35 pos8,9:TA tfam:I
aaactcccttGGGGGTGTAGCAATCTGGTGAATGCACCAAACTCATAATTTGGCTAAGGC
GAGTTCGATCCTCGCCACCCCCAttatttatttgtc
>C017002 CP000111|Cyanobacteria|Prochlorococcus marinus str. MIT 9312|249832|249759|Arg|ACG|0|0||||||DDBJ/ENA/GenBank taxaddress:00.04.00.00.02.01.00.00.0A STEML:GCGCCTG STEMRS:CAGGCGC ID:G CCA:ttt LEN:7 SCORE:35 pos8,9:TA
tacaaattatGCGCCTGTAGCTCAGTGGATTAGAGCACCTGACTACGGATCAGGGTGTCG
GGAGTTCGAATCTCTCCAGGCGCGtttaaaaatatga
>C017003 CP000111|Cyanobacteria|Prochlorococcus marinus str. MIT 9312|67290|67209|Leu|AAG|0|0||||||DDBJ/ENA/GenBank taxaddress:00.04.00.00.02.01.00.00.0A STEML:GCGGACG STEMRS:CGTCCGC ID:A CCA:ttt LEN:7 SCORE:35 pos8,9:TG W:pos89nTA
aaaaccctttGCGGACGTGGCGGAATTGGTAGACGCGCACGTCTAAGGAGCGTGTGGCTT
AGGCCTTGCGAGTTCAAGTCTCGCCGTCCGCAtttaatgtattat
>C028360 CP000111|Cyanobacteria|Prochlorococcus marinus str. MIT 9312|1366383|1366454|Val|GAC|0|0||||||DDBJ/ENA/GenBank taxaddress:00.04.00.00.02.01.00.00.0A STEML:GGGCGAT STEMRS:ATCGCCC ID:A CCA:tta LEN:7 SCORE:35 pos8,9:TA
tcttcaatttGGGCGATTAGCTCAGTGGTAGAGCACTACCTCGACACGGTAGTGGCCACT
GGTTCGAATCCAGTATCGCCCAttaaaactttgac
>C017004 BX548175|Cyanobacteria|Prochlorococcus marinus str. MIT 9313|87820|87891|Gly|GCC|0|0||||||DDBJ/ENA/GenBank taxaddress:00.04.00.00.02.01.00.00.0B STEML:GCGGATG STEMRS:CATCCGC ID:T CCA:ttt LEN:7 SCORE:35 pos8,9:TA
ggcacgtcttGCGGATGTAGCTCAGTGGTAGAGCATCTCCTTGCCAAGGAGAGGGTCGAG
AGTTCGAATCTCTTCATCCGCTttttagtttgaac
>C017005 BX548175|Cyanobacteria|Prochlorococcus marinus str. MIT 9313|210511|210584|Ile|GAT|0|0||||||DDBJ/ENA/GenBank taxaddress:00.04.00.00.02.01.00.00.0B STEML:GGGCCAT STEMRS:ATGGCCC ID:A CCA:ttc LEN:7 SCORE:35 pos8,9:TA
ggttactcctGGGCCATTAGCTCAGGTGGTTAGAGCGCACCCCTGATAAGGGTGAGGTCC
CTGGTTCAAGTCCAGGATGGCCCAttcggtgttgggg
>C017006 BX548175|Cyanobacteria|Prochlorococcus marinus str. MIT 9313|210594|210666|Ala|TGC|0|0||||||DDBJ/ENA/GenBank taxaddress:00.04.00.00.02.01.00.00.0B STEML:GGGGGTT STEMRS:AACCTCC ID:A CCA:ctg LEN:7 SCORE:35 pos8,9:TA
attcggtgttGGGGGTTTAGCTCAGTTGGTAGAGCGCCTGCTTTGCAAGCAGGATGTCAG
CGGTTCGAGTCCGCTAACCTCCActgacgaatcttc
>C017007 BX548175|Cyanobacteria|Prochlorococcus marinus str. MIT 9313|329018|329102|Ser|CGA|0|0||||||DDBJ/ENA/GenBank taxaddress:00.04.00.00.02.01.00.00.0B STEML:GGAGAGG STEMRS:CCTCTCC ID:G CCA:ttt LEN:7 SCORE:35 pos8,9:TG W:pos89nTA
acgggcgtctGGAGAGGTGGCTGAGTGGTCGAAAGCGAACGACTCGAAATCGTTTGACGG
GCAACCGTCCGTGGGTTCGAATCCCACCCTCTCCGtttttagtttgtg
>C017008 BX548175|Cyanobacteria|Prochlorococcus marinus str. MIT 9313|380928|381011|Leu|CAG|0|0||||||DDBJ/ENA/GenBank taxaddress:00.04.00.00.02.01.00.00.0B STEML:GCGGATG STEMRS:CATCCGC ID:A CCA:tta LEN:7 SCORE:35 pos8,9:TG W:pos89nTA
acgcacgccaGCGGATGTGGCGGAATTGGTAGACGCGCTAGTTTCAGGTACTAGTGGCAG
CAATGTCGTGGGAGTTCAAGTCTCCCCATCCGCAttatcttgaatga
>C017009 BX548175|Cyanobacteria|Prochlorococcus marinus str. MIT 9313|430628|430700|Ala|GGC|0|0||||||DDBJ/ENA/GenBank taxaddress:00.04.00.00.02.01.00.00.0B STEML:GGGGCCA STEMRS:TGGCTCC ID:A CCA:ttc LEN:7 SCORE:35 pos8,9:TA
cggcgtttatGGGGCCATAGCTCAGCTGGTAGAGCACCTGCATGGCATGCAGGGGGTCAG
GAGTTCGAGTCTCCTTGGCTCCAttcttaaaaatac
>C017010 BX548175|Cyanobacteria|Prochlorococcus marinus str. MIT 9313|518780|518865|Leu|TAA|0|0||||||DDBJ/ENA/GenBank taxaddress:00.04.00.00.02.01.00.00.0B STEML:GGGGGCA STEMRS:TGCCCCC ID:A CCA:ctg LEN:7 SCORE:35 pos8,9:TG W:pos89nTA
agccattgccGGGGGCATGGCGGAATTGGTAGACGCAAGCGACTTAAAATCGCTTGTCCT
GAAAAGGACGTGGGGGTTCAAGTCCCCCTGCCCCCActggtgatcatcg
>C017011 BX548175|Cyanobacteria|Prochlorococcus marinus str. MIT 9313|755235|755321|Ser|GGA|0|0||||||DDBJ/ENA/GenBank taxaddress:00.04.00.00.02.01.00.00.0B STEML:GGAGAGG STEMRS:CCTCTCC ID:G CCA:ttt LEN:7 SCORE:35 pos8,9:TG W:pos89nTA
gaaagccgctGGAGAGGTGGCCGAGTGGTCGAAGGCGCAGCACTGGAAATGCTGTATAGG
GGCAACTCTATCGAGGGTTCGAATCCCTCCCTCTCCGtttcaaaggaagt
>C017012 BX548175|Cyanobacteria|Prochlorococcus marinus str. MIT 9313|819958|820031|Met|CAT|0|0|||||tRNA-Met(elongator).|DDBJ/ENA/GenBank taxaddress:00.04.00.00.02.01.00.00.0B STEML:GGCTCGG STEMRS:CCGAGCC ID:A CCA:ttt LEN:7 SCORE:35 pos8,9:TA tfam:M
ttaacgacaaGGCTCGGTAGCTCAGCTGGTTAGAGCGTGGGATTCATAACCCCAAGGTCG
GGAGTTCAAGTCTCCCCCGAGCCAttttatcttctca
>C017013 BX548175|Cyanobacteria|Prochlorococcus marinus str. MIT 9313|871424|871510|Ser|TGA|0|0||||||DDBJ/ENA/GenBank taxaddress:00.04.00.00.02.01.00.00.0B STEML:GGAGAGG STEMRS:CCTCTCC ID:G CCA:ttt LEN:7 SCORE:35 pos8,9:TG W:pos89nTA
gtcagttcagGGAGAGGTGGTCGAGTGGTTGATGGCTCTGGTCTTGAAAACCAGCATGTC
CGCAAGGGCATCGTGGGTTCGAATCCCACCCTCTCCGttttgaggcgtac
>C017014 BX548175|Cyanobacteria|Prochlorococcus marinus str. MIT 9313|904478|904554|Met|CAT|0|0|||||tRNA-Met(initiator).|DDBJ/ENA/GenBank taxaddress:00.04.00.00.02.01.00.00.0B STEML:CGCGGGG STEMRS:CCCCGCC ID:A CCA:CCT LEN:7 SCORE:31 pos8,9:TA W:cc tfam:X
tgagggtcacCGCGGGGTAGAGCAGTCTGGTAGCTCGTCGGGCTCATAACCCGAAGGTCG
GGAGTTCAAATCTCCCCCCCGCCACCTcttaaaagcc
>C017015 BX548175|Cyanobacteria|Prochlorococcus marinus str. MIT 9313|1002550|1002623|Pro|TGG|0|0||||||DDBJ/ENA/GenBank taxaddress:00.04.00.00.02.01.00.00.0B STEML:CGGGGCG STEMRS:CGCCCCG ID:A CCA:ctg LEN:7 SCORE:35 pos8,9:TG W:pos89nTA
tcttgcgtggCGGGGCGTGGCGCAGCTTGGTAGCGCGGGTGCTTTGGGAGCACTAGGTCG
CAGGTTCGAATCCTGTCGCCCCGActgacttctcagc
>C017016 BX548175|Cyanobacteria|Prochlorococcus marinus str. MIT 9313|1191237|1191312|Glu|TTC|0|0||||||DDBJ/ENA/GenBank taxaddress:00.04.00.00.02.01.00.00.0B STEML:GCCCCCA STEMRS:TGGGGGT ID:A CCA:TCA LEN:7 SCORE:35 pos8,9:TC W:pos89nTA
ttacggcctcGCCCCCATCGTCTAGAGGCCTAGGACACCTCCCTTTCACGGAGGCGACAG
GGGTTCGAATCCCCTTGGGGGTATCAgttgataaag
>C017017 BX548175|Cyanobacteria|Prochlorococcus marinus str. MIT 9313|1394722|1394794|Trp|CCA|0|0||||||DDBJ/ENA/GenBank taxaddress:00.04.00.00.02.01.00.00.0B STEML:GCGCCGT STEMRS:ACGGCGC ID:G CCA:tcc LEN:7 SCORE:35 pos8,9:TA
ccatcgccttGCGCCGTTAGTTCAGTTGGTAGAACGCAGGTCTCCAAAACCTGATGTCGG
GGGTTCAAGTCCTCCACGGCGCGtccgatggcccat
>C017018 BX548175|Cyanobacteria|Prochlorococcus marinus str. MIT 9313|1395301|1395374|Asp|GTC|0|0||||||DDBJ/ENA/GenBank taxaddress:00.04.00.00.02.01.00.00.0B STEML:GGGACCG STEMRS:CGGTCCC ID:G CCA:ttc LEN:7 SCORE:35 pos8,9:TA
gaactcatctGGGACCGTAGTTCAATTGGTTAGAGCACCGCCCTGTCACGGCGGAAGTTG
CGGGTTCGAACCCCGTCGGTCCCGttcttattcctaa
>C017019 BX548175|Cyanobacteria|Prochlorococcus marinus str. MIT 9313|1410332|1410403|Val|CAC|0|0||||||DDBJ/ENA/GenBank taxaddress:00.04.00.00.02.01.00.00.0B STEML:GGGCGAT STEMRS:ATCGCCC ID:A CCA:taa LEN:7 SCORE:35 pos8,9:TA
ccagtagtgcGGGCGATTAGCACAGTGGTAGCGCACTTCCTTCACACGGAAGGGGTCGTG
GGTTCGAATCCCGCATCGCCCAtaagtttttatgc
>C017020 BX548175|Cyanobacteria|Prochlorococcus marinus str. MIT 9313|1466353|1466426|Arg|TCT|0|0||||||DDBJ/ENA/GenBank taxaddress:00.04.00.00.02.01.00.00.0B STEML:GCTCCCT STEMRS:AGGGGGC ID:G CCA:tag LEN:7 SCORE:35 pos8,9:TA
atgctgtagtGCTCCCTTAGCTCAGCTGGATAGAGCAACTGCCTTCTAAGCAGTCGGTCG
ATGGTTCGAATCCATCAGGGGGCGtagtaatagcaac
>C017021 BX548175|Cyanobacteria|Prochlorococcus marinus str. MIT 9313|1522156|1522227|Val|GAC|0|0||||||DDBJ/ENA/GenBank taxaddress:00.04.00.00.02.01.00.00.0B STEML:GGGCGAT STEMRS:ATCGCCC ID:A CCA:ctc LEN:7 SCORE:35 pos8,9:TA
agggccccgcGGGCGATTAGCTCAGAGGTAGAGCACTACCTTGACACGGTAGGAGTCACT
GGTTCGATTCCAGTATCGCCCActccccttacaaa
>C017022 BX548175|Cyanobacteria|Prochlorococcus marinus str. MIT 9313|1623006|1623080|Thr|CGT|0|0||||||DDBJ/ENA/GenBank taxaddress:00.04.00.00.02.01.00.00.0B STEML:GCCGGTG STEMRS:CACCGGC ID:A CCA:TCA LEN:7 SCORE:35 pos8,9:TA
tccgctcactGCCGGTGTAGCTCAGGGGTAGAGCAACTGATTCGTAATCAGTAGGTCGCA
GGTTCAATTCCCGTCACCGGCATCActctttgcaa
>C017023 BX548175|Cyanobacteria|Prochlorococcus marinus str. MIT 9313|1762100|1762171|Thr|TGT|0|0||||||DDBJ/ENA/GenBank taxaddress:00.04.00.00.02.01.00.00.0B STEML:GCCGGCT STEMRS:AGCCGGC ID:A CCA:ttt LEN:7 SCORE:35 pos8,9:TA
ttccaggattGCCGGCTTAGCTCAGTGGTAGAGCAGCGCTTTTGTAAAGCGAAGGCCATC
GGTTCAAATCCGTTAGCCGGCAtttcagaaagatg
>C017024 BX548175|Cyanobacteria|Prochlorococcus marinus str. MIT 9313|1778675|1778750|Phe|GAA|0|0||||||DDBJ/ENA/GenBank taxaddress:00.04.00.00.02.01.00.00.0B STEML:GCCGGGA STEMRS:TCCTGGC ID:A CCA:TCA LEN:7 SCORE:35 pos8,9:TA
aaggcgactaGCCGGGATAGCTCAGTTGGTAGAGCAGGCGACTGAAAATCGCCGTGTCCC
CAGTTCAAATCTGGGTCCTGGCATCAatttaagatg
>C017025 BX548175|Cyanobacteria|Prochlorococcus marinus str. MIT 9313|1854201|1854289|Ser|GCT|0|0||||||DDBJ/ENA/GenBank taxaddress:00.04.00.00.02.01.00.00.0B STEML:GGAGAGG STEMRS:CCTCTCC ID:G CCA:ttg LEN:7 SCORE:35 pos8,9:TG W:pos89nTA
gtaggccgctGGAGAGGTGGCCGAGTGGTTGAAGGCGGCTCCCTGCTAAGGAGTTACAGG
AGGCAACTCTTGTCGAGGGTTCGAATCCCTCCCTCTCCGttgaaagtcagtt
>C017026 BX548175|Cyanobacteria|Prochlorococcus marinus str. MIT 9313|1905155|1905227|Ala|CGC|0|0||||||DDBJ/ENA/GenBank taxaddress:00.04.00.00.02.01.00.00.0B STEML:GGGGAAT STEMRS:ATTCTCC ID:A CCA:ttc LEN:7 SCORE:35 pos8,9:TA
tcctgccgctGGGGAATTAGCTCAGTTGGTAGAGCGCTGTGATCGCACCGCAGAGGTCAG
GGGTTCGAATCCCCTATTCTCCAttcaggtctcaac
>C017027 BX548175|Cyanobacteria|Prochlorococcus marinus str. MIT 9313|2101164|2101235|Asn|GTT|0|0||||||DDBJ/ENA/GenBank taxaddress:00.04.00.00.02.01.00.00.0B STEML:TCCTCGG STEMRS:CCGGGGA ID:G CCA:ttt LEN:7 SCORE:35 pos8,9:TA
cgggttgcaaTCCTCGGTAGCTCAGCGGTAGAGCGGTCGACTGTTAATCGATTGGTCGCA
GGTTCGAATCCCGCCCGGGGAGttttcagatccac
>C017028 BX548175|Cyanobacteria|Prochlorococcus marinus str. MIT 9313|2336700|2336629|Val|TAC|0|0||||||DDBJ/ENA/GenBank taxaddress:00.04.00.00.02.01.00.00.0B STEML:GGGCGAT STEMRS:ATCGCCC ID:A CCA:ttc LEN:7 SCORE:35 pos8,9:TA
ttgtctctagGGGCGATTAGCTCAGCGGTAGAGCGCCTGCCTTACAAGCAGGATGTCGCT
GGTTCGATCCCAGCATCGCCCAttcattggcctca
>C017029 BX548175|Cyanobacteria|Prochlorococcus marinus str. MIT 9313|2059396|2059323|Arg|CCT|0|0||||||DDBJ/ENA/GenBank taxaddress:00.04.00.00.02.01.00.00.0B STEML:GGGGCTG STEMRS:CAGCCCC ID:G CCA:ttt LEN:7 SCORE:35 pos8,9:TA
tccctgtgatGGGGCTGTAGCTCAGCCGGATAGAGCGACGGTTTCCTAAACCGTAGGTCG
TGGGTTCGAGTCCCGCCAGCCCCGttttttgccaact
>C017030 BX548175|Cyanobacteria|Prochlorococcus marinus str. MIT 9313|1974148|1974076|Met|CAT|0|0|||||tRNA-Met(Ile) whose CAU anticodon is enzymatically converted to read AUA codons.|DDBJ/ENA/GenBank taxaddress:00.04.00.00.02.01.00.00.0B STEML:GGGGGTC STEMRS:GACCCCC ID:A CCA:tat LEN:7 SCORE:35 pos8,9:TA tfam:I
ccgtgattgaGGGGGTCTAGCAATCTGGTGAATGCAGCGAACTCATAATTCGCCTAAGGC
GAGTTCGATCCTCGCGACCCCCAtattttcttcatt
>C017031 BX548175|Cyanobacteria|Prochlorococcus marinus str. MIT 9313|1956763|1956690|Arg|ACG|0|0||||||DDBJ/ENA/GenBank taxaddress:00.04.00.00.02.01.00.00.0B STEML:GCGCCTG STEMRS:CAGGCGC ID:G CCA:ctg LEN:7 SCORE:35 pos8,9:TA
ttccttctaaGCGCCTGTAGCTCAGCGGATTAGAGCATCTGACTACGGATCAGAGGGTCG
GGAGTTCGAATCTCTCCAGGCGCGctgattaactgcc
>C017032 BX548175|Cyanobacteria|Prochlorococcus marinus str. MIT 9313|1921488|1921407|Leu|TAG|0|0||||||DDBJ/ENA/GenBank taxaddress:00.04.00.00.02.01.00.00.0B STEML:GCCCATC STEMRS:GGTGGGC ID:A CCA:tcc LEN:7 SCORE:35 pos8,9:TG W:pos89nTA
ttcagtacgtGCCCATCTGGCGGAATTGGTAGACGCGCTGGTTTTAGGTACCAGTGGCTT
AGGTCGTGGGGGTTCAAGTCCCCCGGTGGGCAtcctttttaaagc
>C017033 BX548175|Cyanobacteria|Prochlorococcus marinus str. MIT 9313|1870470|1870397|Pro|CGG|0|0||||||DDBJ/ENA/GenBank taxaddress:00.04.00.00.02.01.00.00.0B STEML:CGGGATG STEMRS:CATCCCG ID:A CCA:ttg LEN:7 SCORE:35 pos8,9:TA
gtgagcctatCGGGATGTAGCGCAGCTTGGTAGCGCACTTCGTTCGGGACGAAGGGGCCG
CAGGTTCGAATCCTGTCATCCCGAttgatcgttgctt
>C017034 BX548175|Cyanobacteria|Prochlorococcus marinus str. MIT 9313|1831933|1831862|Gln|TTG|0|0||||||DDBJ/ENA/GenBank taxaddress:00.04.00.00.02.01.00.00.0B STEML:TGGGCCG STEMRS:CGGCCCA ID:G CCA:ttt LEN:7 SCORE:35 pos8,9:TC W:pos89nTA
tctggatcatTGGGCCGTCGCCAAGTGGTAAGGCAGCGGGTTTTGGTCTCGCCATTCCTA
GGTTCGAATCCTAGCGGCCCAGtttctcaatcctc
>C017035 BX548175|Cyanobacteria|Prochlorococcus marinus str. MIT 9313|1817015|1816942|Arg|CCG|0|0||||||DDBJ/ENA/GenBank taxaddress:00.04.00.00.02.01.00.00.0B STEML:GGGCATG STEMRS:CATGCTC ID:G CCA:tat LEN:7 SCORE:35 pos8,9:TA
cgatatttgtGGGCATGTAGCTCAGTTGGATAGAGCATCAGATTCCGGTTCTGAGGGTCG
GGGGTTCGAGTCCCTCCATGCTCGtatttgctttagc
>C017036 BX548175|Cyanobacteria|Prochlorococcus marinus str. MIT 9313|1800921|1800851|Cys|GCA|0|0||||||DDBJ/ENA/GenBank taxaddress:00.04.00.00.02.01.00.00.0B STEML:GGCGGCA STEMRS:TGCCGCC ID:T CCA:tcg LEN:7 SCORE:35 pos8,9:TG W:pos89nTA
tctccctggcGGCGGCATGGCCAAGTGGTAAGGCAGAGGATTGCAAATCCTTTATCCCCA
GTTCGAATCTGGGTGCCGCCTtcgacaatgtcct
>C017037 BX548175|Cyanobacteria|Prochlorococcus marinus str. MIT 9313|1751977|1751904|Ile|GAT|0|0||||||DDBJ/ENA/GenBank taxaddress:00.04.00.00.02.01.00.00.0B STEML:GGGCCAT STEMRS:ATGGCCC ID:A CCA:ttc LEN:7 SCORE:35 pos8,9:TA
ggttactcctGGGCCATTAGCTCAGGTGGTTAGAGCGCACCCCTGATAAGGGTGAGGTCC
CTGGTTCAAGTCCAGGATGGCCCAttcggtgttgggg
>C017038 BX548175|Cyanobacteria|Prochlorococcus marinus str. MIT 9313|1751894|1751822|Ala|TGC|0|0||||||DDBJ/ENA/GenBank taxaddress:00.04.00.00.02.01.00.00.0B STEML:GGGGGTT STEMRS:AACCTCC ID:A CCA:ctg LEN:7 SCORE:35 pos8,9:TA
attcggtgttGGGGGTTTAGCTCAGTTGGTAGAGCGCCTGCTTTGCAAGCAGGATGTCAG
CGGTTCGAGTCCGCTAACCTCCActgacgaatcttc
>C017039 BX548175|Cyanobacteria|Prochlorococcus marinus str. MIT 9313|1689905|1689824|Leu|GAG|0|0||||||DDBJ/ENA/GenBank taxaddress:00.04.00.00.02.01.00.00.0B STEML:GCGGATG STEMRS:CATCCGC ID:A CCA:ttc LEN:7 SCORE:35 pos8,9:TG W:pos89nTA
agtcggccacGCGGATGTGGTGGAATTGGTAGACACGCACGTTTGAGGGGCGTGTGGCTT
CGGCCTTGCGAGTTCAAGTCTCGCCATCCGCAttctttccttaca
>C017040 BX548175|Cyanobacteria|Prochlorococcus marinus str. MIT 9313|1484588|1484518|Gly|TCC|0|0||||||DDBJ/ENA/GenBank taxaddress:00.04.00.00.02.01.00.00.0B STEML:GCGGGCG STEMRS:CGCCCGC ID:T CCA:ttt LEN:7 SCORE:35 pos8,9:TT W:pos89nTA
ctgtactagtGCGGGCGTTGTGTAGTGGTAAGACCTCAGCCTTCCAAGCTGATGACGCGG
GTTCGATTCCCGCCGCCCGCTtttttgattttgc
>C017041 BX548175|Cyanobacteria|Prochlorococcus marinus str. MIT 9313|1129270|1129199|Lys|TTT|0|0||||||DDBJ/ENA/GenBank taxaddress:00.04.00.00.02.01.00.00.0B STEML:GGGTCGC STEMRS:GCGACCC ID:A CCA:ctt LEN:7 SCORE:35 pos8,9:TA
cccaaagggcGGGTCGCTAGCTCAGCGGTAGAGCATTCGGCTTTTAACCGACTGGTCCTG
CGTTCGAATCGCAGGCGACCCActtcagtcaggcc
>C017042 BX548175|Cyanobacteria|Prochlorococcus marinus str. MIT 9313|540526|540453|Pro|GGG|0|0||||||DDBJ/ENA/GenBank taxaddress:00.04.00.00.02.01.00.00.0B STEML:CGGGGCG STEMRS:CGCTCCG ID:A CCA:ttc LEN:7 SCORE:35 pos8,9:TG W:pos89nTA
ttgcctaagcCGGGGCGTGGCGCAGCTTGGTAGCGCACTACTTTGGGGTAGTAGGGGTCG
TGGGTTCAAATCCCGCCGCTCCGAttccgggcatgac
>C017043 BX548175|Cyanobacteria|Prochlorococcus marinus str. MIT 9313|379441|379360|Leu|CAA|0|0||||||DDBJ/ENA/GenBank taxaddress:00.04.00.00.02.01.00.00.0B STEML:GGGAGCG STEMRS:CGCTCCC ID:A CCA:ctg LEN:7 SCORE:35 pos8,9:TG W:pos89nTA
tcacctccaaGGGAGCGTGGCGGAATTGGTAGACGCACTGGATTCAAAATCCAGCGCCTT
CGGGCATGTGGGTTCAAGTCCCACCGCTCCCActgctgtgatggg
>C017044 BX548175|Cyanobacteria|Prochlorococcus marinus str. MIT 9313|370882|370810|His|GTG|0|0||||||DDBJ/ENA/GenBank taxaddress:00.04.00.00.02.01.00.00.0B STEML:GCGGGCG STEMRS:CGCTCGC ID:C CCA:ctc LEN:7 SCORE:35 pos8,9:TC W:pos89nTA
taccgacgcgGCGGGCGTCGCCAAGTGGTTAAGGCAGCGGCTTGTGGCGCCGCTATTCGG
GGGTTCGAATCCCCTCGCTCGCCctcaacttttcca
>C017045 BX548175|Cyanobacteria|Prochlorococcus marinus str. MIT 9313|227908|227824|Tyr|GTA|0|0||||||DDBJ/ENA/GenBank taxaddress:00.04.00.00.02.01.00.00.0B STEML:GGGTCGG STEMRS:CCGGCCC ID:A CCA:CCT LEN:7 SCORE:35 pos8,9:TG W:cc W:pos89nTA
ggtgtggttcGGGTCGGTGCCCGAGTGGTTAATGGGGGCGGACTGTAAATCCGCTGGCTC
TGCCTACGTTGGTTCAAATCCAACCCGGCCCACCTtccacatgcc
>C017046 BX548175|Cyanobacteria|Prochlorococcus marinus str. MIT 9313|227816|227745|Thr|GGT|0|0||||||DDBJ/ENA/GenBank taxaddress:00.04.00.00.02.01.00.00.0B STEML:GCCCTTG STEMRS:CGAGGGC ID:A CCA:ttg LEN:7 SCORE:35 pos8,9:TA
ccttccacatGCCCTTGTAGCTCAGTGGTAGAGCACTCCCTTGGTAAGGGAGAGGTCCCG
GGTTCAAATCCCGGCGAGGGCAttgaacccgggac
>C017047 BX548175|Cyanobacteria|Prochlorococcus marinus str. MIT 9313|42353|42282|Gly|CCC|0|0||||||DDBJ/ENA/GenBank taxaddress:00.04.00.00.02.01.00.00.0B STEML:GCGGGTG STEMRS:CACCCGC ID:T CCA:tat LEN:7 SCORE:35 pos8,9:TA
ctgatcaaatGCGGGTGTAATTCAGTGGTAGAATGTCAGCTTCCCAAGCTGAACGTCGCC
GGTTCGAATCCGGTCACCCGCTtatcaaaggatta
>C08007397 CP000878|Cyanobacteria|Prochlorococcus marinus str. MIT 9211|136630|136703|Asn|GTT|0|0||||||DDBJ/ENA/GenBank taxaddress:00.04.00.00.02.01.00.00.0E STEML:TTCCTCG STEMRS:CGGGGAG ID:T CCA:ttt LEN:7 SCORE:35 pos8,9:GT W:pos89nTA
ttgagttctTTCCTCGGTAGCTCAGCGGTAGAGCGATCGGCTGTTAACCGATTGGTCGCA
GGTTCGAATCCCGCCCGGGGAGTtttatttaacct
>C08007398 CP000878|Cyanobacteria|Prochlorococcus marinus str. MIT 9211|343925|344000|Ile|GAT|0|0||||||DDBJ/ENA/GenBank taxaddress:00.04.00.00.02.01.00.00.0E STEML:TGGGCTA STEMRS:TGGCCCA ID:T CCA:tcg LEN:7 SCORE:35 pos8,9:TT W:pos89nTA
actttcttcTGGGCTATTAGCTCAGGTGGTTAGAGCGCACCCCTGATAAGGGTGAGGTCC
CTGGTTCAAGTCCAGGATGGCCCATtcgttgttgggg
>C08007399 CP000878|Cyanobacteria|Prochlorococcus marinus str. MIT 9211|344009|344082|Ala|TGC|0|0||||||DDBJ/ENA/GenBank taxaddress:00.04.00.00.02.01.00.00.0E STEML:GGGGGTA STEMRS:TACCTCC ID:A CCA:Ctg LEN:7 SCORE:35 pos8,9:TA
attcgttgttGGGGGTATAGCTCAGTTGGTAGAGCGCCTGCTTTGCAAGCAGGATGTCAG
CGGTTCGAGTCCGCTTACCTCCACtgatccactgcc
>C08007400 CP000878|Cyanobacteria|Prochlorococcus marinus str. MIT 9211|547369|547440|Lys|TTT|0|0||||||DDBJ/ENA/GenBank taxaddress:00.04.00.00.02.01.00.00.0E STEML:GGGTCGC STEMRS:GCGACCC ID:A CCA:tat LEN:7 SCORE:35 pos8,9:TA
tcattcataaGGGTCGCTAGCTCAGTGGTAGAGCATCCGGCTTTTAACCGGCTGGTCCTG
AGTTCGAATCTCAGGCGACCCAtatcaaaacctaa
>C08007401 CP000878|Cyanobacteria|Prochlorococcus marinus str. MIT 9211|549830|549904|Pro|TGG|0|0||||||DDBJ/ENA/GenBank taxaddress:00.04.00.00.02.01.00.00.0E STEML:CGGGGCG STEMRS:CGCCCCG ID:A CCA:Ctg LEN:7 SCORE:35 pos8,9:TG W:pos89nTA
ttttcttaaaCGGGGCGTGGCGCAGTTTGGTAGCGCGGGTGCTTTGGGAGCACTAGGTCG
CAGGTTCGAATCCTGTCGCCCCGACtgggtttagaag
>C08007402 CP000878|Cyanobacteria|Prochlorococcus marinus str. MIT 9211|755574|755662|Ser|GGA|0|0||||||DDBJ/ENA/GenBank taxaddress:00.04.00.00.02.01.00.00.0E STEML:TGGAGAG STEMRS:CTCTCCG ID:T CCA:tat LEN:7 SCORE:35 pos8,9:GT W:pos89nTA
agaacatctTGGAGAGGTGGCCGAGTGGTCGAAGGCGCAGCACTGGAAATGCTGTATAGG
GGCAACTCTATCGAGGGTTCGAATCCCTCCCTCTCCGTtatagttttttt
>C08007403 CP000878|Cyanobacteria|Prochlorococcus marinus str. MIT 9211|800954|801029|Met|CAT|0|0|||||tRNA-Met(elongator).|DDBJ/ENA/GenBank taxaddress:00.04.00.00.02.01.00.00.0E STEML:TGTCAGT STEMRS:ACTGACA ID:T CCA:aat LEN:7 SCORE:35 pos8,9:GT W:pos89nTA tfam:M
gcatatgccTGTCAGTGTAGCTCAGCTGGTTAGAGCACAGCATTCATAACGCTGAGGTCG
AGAGTTCAAGTCTCTCCACTGACATaatctttaagtc
>C08007404 CP000878|Cyanobacteria|Prochlorococcus marinus str. MIT 9211|844195|844271|Met|CAT|0|0|||||tRNA-Met(initiator).|DDBJ/ENA/GenBank taxaddress:00.04.00.00.02.01.00.00.0E STEML:CGCGGGG STEMRS:CCCCGCC ID:A CCA:CCA LEN:7 SCORE:31 pos8,9:TA W:CCApredicted W:cca tfam:X
tagagagcatCGCGGGGTAGAGCAGTCTGGTAGCTCGTCGGGCTCATAACCCGAAGGTCG
GGAGTTCAAATCTCCCCCCCGCCACCAactaaacgct
>C08007405 CP000878|Cyanobacteria|Prochlorococcus marinus str. MIT 9211|1014424|1014498|Glu|TTC|0|0||||||DDBJ/ENA/GenBank taxaddress:00.04.00.00.02.01.00.00.0E STEML:TGGCCCC STEMRS:GGGGCTA ID:T CCA:aaa LEN:7 SCORE:35 pos8,9:AT W:pos89nTA
tcacggcctTGGCCCCATCGTCTAGAGGCCTAGGACACCTCCCTTTCACGGAGGCGACAG
GGGTTCGAATCCCCTTGGGGCTATaaatcaaaatat
>C08007406 CP000878|Cyanobacteria|Prochlorococcus marinus str. MIT 9211|1156903|1156978|Arg|TCT|0|0||||||DDBJ/ENA/GenBank taxaddress:00.04.00.00.02.01.00.00.0E STEML:TGCTCCG STEMRS:CGGAGCG ID:T CCA:ttg LEN:7 SCORE:35 pos8,9:TT W:pos89nTA
ttgaaatacTGCTCCGTTAGCTCAGCTGGATAGAGCAACTGCCTTCTAAGCAGTGGGTCT
CAGGTTCGAATCCTGAACGGAGCGTttgaaagccttt
>C08007407 CP000878|Cyanobacteria|Prochlorococcus marinus str. MIT 9211|1217315|1217397|Leu|CAA|0|0||||||DDBJ/ENA/GenBank taxaddress:00.04.00.00.02.01.00.00.0E STEML:GGGAGCG STEMRS:CGCTCCC ID:A CCA:Ctc LEN:7 SCORE:35 pos8,9:TG W:pos89nTA
gagatcccttGGGAGCGTGGTGGAATTGGTAGACGCACCGCACTCAAAATGCGGCACCTT
CGGGTTTGTCGGTTCGAGTCCGACCGCTCCCACtcccttaatgca
>C08007408 CP000878|Cyanobacteria|Prochlorococcus marinus str. MIT 9211|1222498|1222571|His|GTG|0|0||||||DDBJ/ENA/GenBank taxaddress:00.04.00.00.02.01.00.00.0E STEML:GCGGGCG STEMRS:CGCTCGC ID:C CCA:Ctg LEN:7 SCORE:35 pos8,9:TC W:pos89nTA
tagatacgcgGCGGGCGTCGCCAAGTGGTTAAGGCAGCGGCTTGTGGCGCCGCTATTCGG
GGGTTCGAATCCCCTCGCTCGCCCtgattaaacaat
>C08007409 CP000878|Cyanobacteria|Prochlorococcus marinus str. MIT 9211|1277572|1277645|Val|GAC|0|0||||||DDBJ/ENA/GenBank taxaddress:00.04.00.00.02.01.00.00.0E STEML:TGGGCGA STEMRS:TCGCCCA ID:T CCA:gtt LEN:7 SCORE:35 pos8,9:TT W:pos89nTA
gaaactagtTGGGCGATTAGCTCAGAGGTAGAGCACTACCTTGACACGGTAGGAGTCACT
GGTTCGATTCCAGTATCGCCCATgttttgtaagtc
>C08007410 CP000878|Cyanobacteria|Prochlorococcus marinus str. MIT 9211|1301009|1301080|Gly|CCC|0|0||||||DDBJ/ENA/GenBank taxaddress:00.04.00.00.02.01.00.00.0E STEML:GCGGGTG STEMRS:CATCCGC ID:T CCA:tta LEN:7 SCORE:35 pos8,9:TA
ttcgtcaaatGCGGGTGTAGTTCAGTGGTAGAACGTCAGCTTCCCAAGCTGAATGTCGCC
AGTTCAAATCTGGTCATCCGCTttagggcttatat
>C08007411 CP000878|Cyanobacteria|Prochlorococcus marinus str. MIT 9211|1451250|1451322|Thr|CGT|0|0||||||DDBJ/ENA/GenBank taxaddress:00.04.00.00.02.01.00.00.0E STEML:GCCGGTG STEMRS:CACCGGC ID:A CCA:Ctt LEN:7 SCORE:35 pos8,9:TA
ggagggttaaGCCGGTGTAGCTCAGGGGTAGAGCAACTGATTCGTAACCAGTAGGTCGAT
GGTTCAATTCCATTCACCGGCACtttatttaatct
>C08007412 CP000878|Cyanobacteria|Prochlorococcus marinus str. MIT 9211|1505323|1505394|Gln|TTG|0|0||||||DDBJ/ENA/GenBank taxaddress:00.04.00.00.02.01.00.00.0E STEML:TGGGGCG STEMRS:CGCCCCA ID:G CCA:ttc LEN:7 SCORE:35 pos8,9:TC W:pos89nTA
tttccctcaaTGGGGCGTCGCCAAGTGGTAAGGCAGCGGGTTTTGGTCTCGCCATTCCTA
GGTTCGAATCCTAGCGCCCCAGttccaagaaaggt
>C08007413 CP000878|Cyanobacteria|Prochlorococcus marinus str. MIT 9211|1518718|1518793|Arg|CCG|0|0||||||DDBJ/ENA/GenBank taxaddress:00.04.00.00.02.01.00.00.0E STEML:TGGGCAT STEMRS:ATGCTCG ID:T CCA:agc LEN:7 SCORE:35 pos8,9:GT W:pos89nTA
tgccggtctTGGGCATGTAGCTCAGCTGGATAGAGCATCAGATTCCGGTTCTGAGGGTCG
GGGGTTCGAGTCCCTCCATGCTCGTagcttgcaagaa
>C08007414 CP000878|Cyanobacteria|Prochlorococcus marinus str. MIT 9211|1534133|1534203|Cys|GCA|0|0||||||DDBJ/ENA/GenBank taxaddress:00.04.00.00.02.01.00.00.0E STEML:GGCGGCA STEMRS:TGCCGCC ID:T CCA:tct LEN:7 SCORE:35 pos8,9:TG W:pos89nTA
tatttccttcGGCGGCATGGCCAAGTGGTAAGGCAGAGGATTGCAAATCCTTTATCCCCA
GTTCGAATCTGGGTGCCGCCTtcttacctttctt
>C08007415 CP000878|Cyanobacteria|Prochlorococcus marinus str. MIT 9211|1642288|1642217|Val|TAC|0|0||||||DDBJ/ENA/GenBank taxaddress:00.04.00.00.02.01.00.00.0E STEML:GGGCGAT STEMRS:ATCGCCC ID:A CCA:ttc LEN:7 SCORE:35 pos8,9:TA
attgtctaacGGGCGATTAGCTCAGCGGTAGAGCGCCTGCCTTACAAGCAGGATGTCCCT
GGTTCGAACCCTGGATCGCCCAttctcttagttgt
>C08007416 CP000878|Cyanobacteria|Prochlorococcus marinus str. MIT 9211|1593535|1593464|Gly|GCC|0|0||||||DDBJ/ENA/GenBank taxaddress:00.04.00.00.02.01.00.00.0E STEML:GCGGATG STEMRS:CATCCGC ID:T CCA:ttt LEN:7 SCORE:35 pos8,9:TA
aaactttaatGCGGATGTAGCTCAGTGGTAGAGCATCTCCTTGCCAAGGAGAGGGTCGAG
AGTTCGAATCTCTTCATCCGCTtttataaattttt
>C08007417 CP000878|Cyanobacteria|Prochlorococcus marinus str. MIT 9211|1554021|1553946|Arg|CCT|0|0||||||DDBJ/ENA/GenBank taxaddress:00.04.00.00.02.01.00.00.0E STEML:TGGGGCT STEMRS:AGCCCCG ID:T CCA:aag LEN:7 SCORE:35 pos8,9:GT W:pos89nTA
tcattccagTGGGGCTGTAGCTCAGTTGGATAGAGCGACGGTTTCCTAAACCGTAGGTCG
TGGGTTCAAGTCCCGCCAGCCCCGTaaggtaattatc
>C08007418 CP000878|Cyanobacteria|Prochlorococcus marinus str. MIT 9211|1486010|1485920|Ser|GCT|0|0||||||DDBJ/ENA/GenBank taxaddress:00.04.00.00.02.01.00.00.0E STEML:TGGAGAG STEMRS:CTCTCCG ID:T CCA:ttc LEN:7 SCORE:35 pos8,9:GT W:pos89nTA
ggaagcgccTGGAGAGGTGGCTGAGTGGTTGAAAGCGGCTCCCTGCTAAGGAGTTACAGG
AGGCAACTCCTGTCGAGGGTTCGAATCCCTCCCTCTCCGTttcaagaagttt
>C08007419 CP000878|Cyanobacteria|Prochlorococcus marinus str. MIT 9211|1244240|1244170|Gly|TCC|0|0||||||DDBJ/ENA/GenBank taxaddress:00.04.00.00.02.01.00.00.0E STEML:GCGGGCG STEMRS:CGCCCGC ID:T CCA:tta LEN:7 SCORE:35 pos8,9:TA
gattcttagcGCGGGCGTAGTTTAGTGGTAAAACCTCAGCCTTCCAAGCTGATGATGCGG
GTTCGATTCCCGCCGCCCGCTttagaaagtacac
>C08007420 CP000878|Cyanobacteria|Prochlorococcus marinus str. MIT 9211|1215416|1215334|Leu|CAG|0|0||||||DDBJ/ENA/GenBank taxaddress:00.04.00.00.02.01.00.00.0E STEML:GCGGATG STEMRS:CATCCGC ID:A CCA:tta LEN:7 SCORE:35 pos8,9:TG W:pos89nTA
gattgggctcGCGGATGTGGCGGAATTGGTAGACGCGCATGTTTCAGGTACATGTGGCCT
TGTGCTATGGGAGTTCAAGTCTCCCCATCCGCAttattcttagtta
>C08007421 CP000878|Cyanobacteria|Prochlorococcus marinus str. MIT 9211|1178643|1178569|Ala|GGC|0|0||||||DDBJ/ENA/GenBank taxaddress:00.04.00.00.02.01.00.00.0E STEML:TGGGGCC STEMRS:GGCTCCA ID:T CCA:aat LEN:7 SCORE:35 pos8,9:AT W:pos89nTA
tttctggtcTGGGGCCATAGCTCAGCTGGTAGAGCACCTGCATGGCATGCAGGGGGTCAG
CGGTTCAAGTCCGCTTGGCTCCATaattattatctt
>C08007422 CP000878|Cyanobacteria|Prochlorococcus marinus str. MIT 9211|1128724|1128635|Ser|CGA|0|0||||||DDBJ/ENA/GenBank taxaddress:00.04.00.00.02.01.00.00.0E STEML:TGGAGAG STEMRS:CTCTCCG ID:T CCA:tcc LEN:7 SCORE:35 pos8,9:GT W:pos89nTA
gcttatctcTGGAGAGGTGGCTGAGTGGTCGAAAGCGAACGACTCGAAATCGTTAGACGG
GTAAAGCTCGTCCGTGGGTTCGAATCCCACCCTCTCCGTtcctgacttttg
>C08007423 CP000878|Cyanobacteria|Prochlorococcus marinus str. MIT 9211|670637|670551|Ser|TGA|0|0||||||DDBJ/ENA/GenBank taxaddress:00.04.00.00.02.01.00.00.0E STEML:TGGAGGG STEMRS:CCCTCCG ID:T CCA:tta LEN:7 SCORE:35 pos8,9:GT W:pos89nTA
gtctaaattTGGAGGGGTGGTCGAGTGGTTGATGGCTCTGGTCTTGAAAACCAGCGATGT
GAGAGCATCCGTGGGTTCGAATCCCACCCCCTCCGTttaaataattag
>C08007424 CP000878|Cyanobacteria|Prochlorococcus marinus str. MIT 9211|600870|600797|Pro|GGG|0|0||||||DDBJ/ENA/GenBank taxaddress:00.04.00.00.02.01.00.00.0E STEML:CGGGGCG STEMRS:CGTTCCG ID:A CCA:ttt LEN:7 SCORE:35 pos8,9:TA
cttcaaattaCGGGGCGTAGCGCAGTTTGGTAGCGCACCACTTTGGGGTAGTGGGGGTCG
TGGGTTCAAATCCCGCCGTTCCGAtttaaatgattaa
>C08007425 CP000878|Cyanobacteria|Prochlorococcus marinus str. MIT 9211|537830|537745|Leu|TAA|0|0||||||DDBJ/ENA/GenBank taxaddress:00.04.00.00.02.01.00.00.0E STEML:GGGAGCA STEMRS:TGCTCCC ID:A CCA:tct LEN:7 SCORE:35 pos8,9:TG W:pos89nTA
accttctcaaGGGAGCATGGCGGAATTGGTAGACGCAGCGGACTTAAAATCCGCAGGTCG
TAAAAGGCTGTGGGGGTTCAAGTCCCCCTGCTCCCAtctcaagtaaaga
>C08007426 CP000878|Cyanobacteria|Prochlorococcus marinus str. MIT 9211|446585|446511|Trp|CCA|0|0||||||DDBJ/ENA/GenBank taxaddress:00.04.00.00.02.01.00.00.0E STEML:TGCGCCG STEMRS:CGGCGCG ID:T CCA:tcg LEN:7 SCORE:35 pos8,9:TT W:pos89nTA
catctaaaaTGCGCCGTTAGTTCAGTTGGTAGAACGCAGGTCTCCAAAACCTGATGTCGG
GGGTTCAAGTCCTCCACGGCGCGTtcgatcaccctt
>C08007427 CP000878|Cyanobacteria|Prochlorococcus marinus str. MIT 9211|446128|446053|Asp|GTC|0|0||||||DDBJ/ENA/GenBank taxaddress:00.04.00.00.02.01.00.00.0E STEML:TGGGACC STEMRS:GGTCCCG ID:T CCA:atc LEN:7 SCORE:35 pos8,9:GT W:pos89nTA
tataaaactTGGGACCGTAGTTCAACCGGTTAGAGCACCGCCCTGTCACGGCGGAAGTTG
CGGGTTCGAATCCCGTCGGTCCCGTatccagatctga
>C08007428 CP000878|Cyanobacteria|Prochlorococcus marinus str. MIT 9211|361885|361801|Tyr|GTA|0|0||||||DDBJ/ENA/GenBank taxaddress:00.04.00.00.02.01.00.00.0E STEML:GGGTCGG STEMRS:CCGGCCC ID:A CCA:CCT LEN:7 SCORE:35 pos8,9:TG W:cc W:pos89nTA
tgagtggtgcGGGTCGGTGCCCGAGTGGTTAATGGGGGCGGACTGTAAATCCGCTGGCTC
TGCCTACGTTGGTTCAAATCCAACCCGGCCCACCTccacaagccc
>C08007429 CP000878|Cyanobacteria|Prochlorococcus marinus str. MIT 9211|361794|361723|Thr|GGT|0|0||||||DDBJ/ENA/GenBank taxaddress:00.04.00.00.02.01.00.00.0E STEML:GCCCTTG STEMRS:CGAGGGC ID:A CCA:tga LEN:7 SCORE:35 pos8,9:TA
acctccacaaGCCCTTGTAGCTCAGCGGTAGAGCACTCCCTTGGTAAGGGAGAGGTCTCG
GGTTCAAGTCCCGACGAGGGCAtgagccctgatct
>C08007430 CP000878|Cyanobacteria|Prochlorococcus marinus str. MIT 9211|358426|358355|Thr|GGT|0|0||||||DDBJ/ENA/GenBank taxaddress:00.04.00.00.02.01.00.00.0E STEML:GCCCTTG STEMRS:CGAGGGC ID:A CCA:tga LEN:7 SCORE:35 pos8,9:TA
ctctccacaaGCCCTTGTAGCTCAGCGGTAGAGCACTCCCTTGGTAAGGGAGAGGTCTCG
GGTTCAAGTCCCGACGAGGGCAtgagccctgatct
>C08007431 CP000878|Cyanobacteria|Prochlorococcus marinus str. MIT 9211|334224|334151|Thr|TGT|0|0||||||DDBJ/ENA/GenBank taxaddress:00.04.00.00.02.01.00.00.0E STEML:TGCCGGC STEMRS:GCCGGCA ID:T CCA:aca LEN:7 SCORE:35 pos8,9:TT W:pos89nTA
agttaaactTGCCGGCTTAGCTCAGCGGTAGAGCAGCGCTTTTGTAAAGCGAAGGCCATC
AGTTCAAATCTGTTAGCCGGCATacacgaatcaaa
>C08007432 CP000878|Cyanobacteria|Prochlorococcus marinus str. MIT 9211|323967|323895|Phe|GAA|0|0||||||DDBJ/ENA/GenBank taxaddress:00.04.00.00.02.01.00.00.0E STEML:GCCGGGA STEMRS:TCCTGGC ID:A CCA:ttt LEN:7 SCORE:35 pos8,9:TA
ttggcgataaGCCGGGATAGCTCAGTTGGTAGAGCAGGCGACTGAAAATCGCCGTGTCCC
CAGTTCAAATCTGGGTCCTGGCAtttcaaaatgagc
>C08007433 CP000878|Cyanobacteria|Prochlorococcus marinus str. MIT 9211|285994|285922|Met|CAT|0|0|||||tRNA-Met(elongator).|DDBJ/ENA/GenBank taxaddress:00.04.00.00.02.01.00.00.0E STEML:GGGGGTG STEMRS:CACCCCC ID:A CCA:ttt LEN:7 SCORE:35 pos8,9:TA tfam:I
cctttagaagGGGGGTGTAGCAATCTGGTGAATGCAGCGAACTCATAATTCGCCTTAGGC
GAGTTCGATCCTCGCCACCCCCAtttgatcatcttg
>C08007434 CP000878|Cyanobacteria|Prochlorococcus marinus str. MIT 9211|270225|270150|Arg|ACG|0|0||||||DDBJ/ENA/GenBank taxaddress:00.04.00.00.02.01.00.00.0E STEML:TGCGCCT STEMRS:AGGCGCG ID:T CCA:ttc LEN:7 SCORE:35 pos8,9:GT W:pos89nTA
attgtttatTGCGCCTGTAGCTCAGCGGATTAGAGCATCTGACTACGGATCAGAGGGTCG
GGAGTTCGAATCTCTCCAGGCGCGTttcaaaggtttt
>C08007435 CP000878|Cyanobacteria|Prochlorococcus marinus str. MIT 9211|249614|249530|Leu|TAG|0|0||||||DDBJ/ENA/GenBank taxaddress:00.04.00.00.02.01.00.00.0E STEML:GCCCACC STEMRS:GGTGGGC ID:A CCA:CTA LEN:7 SCORE:35 pos8,9:TG W:pos89nTA
tgaacagtaaGCCCACCTGGCGGAATTGGTAGACGCGCTGGTTTTAGGTACCAGTGACTT
CGGTCGTGGGAGTTCAAGTCTCCCGGTGGGCACTAttaaggcaat
>C08007436 CP000878|Cyanobacteria|Prochlorococcus marinus str. MIT 9211|74683|74602|Leu|AAG|0|0||||||DDBJ/ENA/GenBank taxaddress:00.04.00.00.02.01.00.00.0E STEML:GCGGATG STEMRS:CATCCGC ID:A CCA:tga LEN:7 SCORE:35 pos8,9:TG W:pos89nTA
tgtttgttaaGCGGATGTGGTGGAATTGGTAGACACGCACGTCTAAGGAGCGTGTGGCTT
CGGCCTTGCGAGTTCAAGTCTCGCCATCCGCAtgatttatctaga
>C08007437 CP000825|Cyanobacteria|Prochlorococcus marinus str. MIT 9215|130026|130098|Asn|GTT|0|0||||||DDBJ/ENA/GenBank taxaddress:00.04.00.00.02.01.00.00.0F STEML:TCCTCGG STEMRS:CCGGGGA ID:G CCA:Ctt LEN:7 SCORE:35 pos8,9:TA
cattttatatTCCTCGGTAGCTCAGCGGTAGAGCGATCGACTGTTAATCGATTGGTCGCA
GGTTCGAATCCCGCCCGGGGAGCtttaatctacct
>C08007438 CP000825|Cyanobacteria|Prochlorococcus marinus str. MIT 9215|236411|236493|Leu|TAG|0|0||||||DDBJ/ENA/GenBank taxaddress:00.04.00.00.02.01.00.00.0F STEML:GCGGTCG STEMRS:CGACCGC ID:A CCA:Ctt LEN:7 SCORE:35 pos8,9:TG W:pos89nTA
ttttatttgaGCGGTCGTGGCGGAATTGGTAGACGCGCGAGTTTTAGGTACTCGTATCTT
CGGGTGTGGGAGTTCAAGTCTCCCCGACCGCACttaagagcaata
>C08007439 CP000825|Cyanobacteria|Prochlorococcus marinus str. MIT 9215|321501|321576|Ile|GAT|0|0||||||DDBJ/ENA/GenBank taxaddress:00.04.00.00.02.01.00.00.0F STEML:TGGGCCA STEMRS:TGGCCCA ID:T CCA:atc LEN:7 SCORE:35 pos8,9:TT W:pos89nTA
ttatttcccTGGGCCATTAGCTCAGGTGGTTAGAGCGCACCCCTGATAAGGGTGAGGTCC
CTGGTTCAAGTCCAGGATGGCCCATatctctatgctg
>C08007440 CP000825|Cyanobacteria|Prochlorococcus marinus str. MIT 9215|321588|321661|Ala|TGC|0|0||||||DDBJ/ENA/GenBank taxaddress:00.04.00.00.02.01.00.00.0F STEML:GGGGGTA STEMRS:TACCTCC ID:A CCA:Ctg LEN:7 SCORE:35 pos8,9:TA
tctctatgctGGGGGTATAGCTCAGTTGGTAGAGCGCCTGCTTTGCAAGCAGGATGTCAG
CGGTTCGAGTCCGCTTACCTCCACtgaataccacct
>C08007441 CP000825|Cyanobacteria|Prochlorococcus marinus str. MIT 9215|575552|575639|Leu|TAA|0|0||||||DDBJ/ENA/GenBank taxaddress:00.04.00.00.02.01.00.00.0F STEML:TGGGAGT STEMRS:ACTCCCA ID:T CCA:tgt LEN:7 SCORE:35 pos8,9:GT W:pos89nTA
aaattccttTGGGAGTGTGGCGGAATTGGTAGACGCGCCGGACTTAAAATCCGTCGAGCG
ATTTAGCTCGTGGGGGTTCAAGTCCCCCCACTCCCATtgttttttttag
>C08007442 CP000825|Cyanobacteria|Prochlorococcus marinus str. MIT 9215|861629|861715|Ser|GGA|0|0||||||DDBJ/ENA/GenBank taxaddress:00.04.00.00.02.01.00.00.0F STEML:GGAGAGG STEMRS:CCTCTCT ID:C CCA:TCC LEN:7 SCORE:35 pos8,9:TG W:pos89nTA
ggttatcttgGGAGAGGTGGCCGAGTGGTTGAAGGCGCAGCACTGGAAATGCTGTATAGG
GGCAACTTTATCGAGGGTTCGAATCCCTCTCTCTCCGttttatattagtt
>C08007443 CP000825|Cyanobacteria|Prochlorococcus marinus str. MIT 9215|902394|902469|Met|CAT|0|0|||||tRNA-Met(elongator).|DDBJ/ENA/GenBank taxaddress:00.04.00.00.02.01.00.00.0F STEML:TGTCTCG STEMRS:CGAGACA ID:T CCA:ttt LEN:7 SCORE:35 pos8,9:GT W:pos89nTA tfam:M
atattcccaTGTCTCGGTAGCTCAGCTGGTTAGAGCGGCGGATTCATAGCCCGCAGGTCG
CGTGTTCAAGTCACGCTCGAGACATtttcaagacttt
>C08007444 CP000825|Cyanobacteria|Prochlorococcus marinus str. MIT 9215|1073305|1073377|Lys|TTT|0|0||||||DDBJ/ENA/GenBank taxaddress:00.04.00.00.02.01.00.00.0F STEML:GGGTCGC STEMRS:GCGACCC ID:A CCA:Cat LEN:7 SCORE:35 pos8,9:TA
tttacaaaatGGGTCGCTAGCTCAGCGGTAGAGCATCCGGCTTTTAACCGGCTGGTCCTG
AGTTCGAATCTCAGGCGACCCACatttagttgaat
>C08007445 CP000825|Cyanobacteria|Prochlorococcus marinus str. MIT 9215|1085550|1085626|Pro|TGG|0|0||||||DDBJ/ENA/GenBank taxaddress:00.04.00.00.02.01.00.00.0F STEML:CGGGGCG STEMRS:CGCCCCG ID:A CCA:TCA LEN:7 SCORE:35 pos8,9:TG W:pos89nTA
atcatatgagCGGGGCGTGGCGCAGCTTGGTAGCGCGGGTGCTTTGGGAGCACTAGGTCG
CAGGTTCGAATCCTGTCGCCCCGATCAgttatagcag
>C08007446 CP000825|Cyanobacteria|Prochlorococcus marinus str. MIT 9215|1199256|1199331|Arg|TCT|0|0||||||DDBJ/ENA/GenBank taxaddress:00.04.00.00.02.01.00.00.0F STEML:TGCTTCC STEMRS:GGAAGCG ID:T CCA:att LEN:7 SCORE:35 pos8,9:TT W:pos89nTA
ataaaaagaTGCTTCCTTAGCTCAGCTGGATAGAGCAACTGCCTTCTAAGCAGTGGGTCG
CAGGTTCGAATCCTGCAGGAAGCGTatttttaaaatt
>C08007447 CP000825|Cyanobacteria|Prochlorococcus marinus str. MIT 9215|1323936|1324018|Leu|CAA|0|0||||||DDBJ/ENA/GenBank taxaddress:00.04.00.00.02.01.00.00.0F STEML:GGGAGCG STEMRS:CGCTCCC ID:A CCA:Ctt LEN:7 SCORE:35 pos8,9:TG W:pos89nTA
caaaagccttGGGAGCGTGGTGGAATTGGTAGACGCACCGCACTCAAAATGCGGCACCTT
CGGGTATGTCGGTTCAAGTCCGACCGCTCCCACtttgatgaatac
>C08007448 CP000825|Cyanobacteria|Prochlorococcus marinus str. MIT 9215|1329195|1329268|His|GTG|0|0||||||DDBJ/ENA/GenBank taxaddress:00.04.00.00.02.01.00.00.0F STEML:GCGGGCG STEMRS:CGCTCGC ID:C CCA:Ctc LEN:7 SCORE:35 pos8,9:TC W:pos89nTA
taaatgtgagGCGGGCGTCGCCAAGTGGTTAAGGCAGCGGCTTGTGGCGCCGCTATTCGG
GGGTTCGAATCCCCTCGCTCGCCCtcaaaaaattgc
>C08007449 CP000825|Cyanobacteria|Prochlorococcus marinus str. MIT 9215|1513532|1513605|Thr|CGT|0|0||||||DDBJ/ENA/GenBank taxaddress:00.04.00.00.02.01.00.00.0F STEML:TGCCGGT STEMRS:ATCGGCA ID:T CCA:ttc LEN:7 SCORE:35 pos8,9:AT W:pos89nTA
atttagtatTGCCGGTATAGCTCAGCGGTAGAGCAACTGTTTCGTAAACAGTAGGTCATT
GGTTCAATTCCAATTATCGGCATttcaaaagcaaa
>C08007450 CP000825|Cyanobacteria|Prochlorococcus marinus str. MIT 9215|1570878|1570949|Gln|TTG|0|0||||||DDBJ/ENA/GenBank taxaddress:00.04.00.00.02.01.00.00.0F STEML:TGGGCCG STEMRS:CGGCCCA ID:G CCA:tac LEN:7 SCORE:35 pos8,9:TC W:pos89nTA
aggaactcaaTGGGCCGTCGCCAAGTGGTAAGGCATCGGGTTTTGGTCTCGACATTCCTA
GGTTCGAATCCTAGCGGCCCAGtactaatatccaa
>C08007451 CP000825|Cyanobacteria|Prochlorococcus marinus str. MIT 9215|1583582|1583655|Arg|CCG|0|0||||||DDBJ/ENA/GenBank taxaddress:00.04.00.00.02.01.00.00.0F STEML:GGGCATG STEMRS:CATGCTC ID:G CCA:tag LEN:7 SCORE:35 pos8,9:TA
aaaaattaaaGGGCATGTAGCTCAGTTGGATAGAGCATCAGATTCCGGTTCTGAGAGTCG
TGGGTTCGAATCCCTCCATGCTCGtagcatgatttct
>C08007452 CP000825|Cyanobacteria|Prochlorococcus marinus str. MIT 9215|1598229|1598299|Cys|GCA|0|0||||||DDBJ/ENA/GenBank taxaddress:00.04.00.00.02.01.00.00.0F STEML:GGCGGCA STEMRS:TGCCGCC ID:T CCA:tct LEN:7 SCORE:35 pos8,9:TG W:pos89nTA
aatctttttcGGCGGCATGGCCAAGTGGTAAGGCAGAGGATTGCAAATCCTTTATCCCCA
GTTCGAATCTGGGTGCCGCCTtctttaattttga
>C08007453 CP000825|Cyanobacteria|Prochlorococcus marinus str. MIT 9215|1698261|1698190|Val|TAC|0|0||||||DDBJ/ENA/GenBank taxaddress:00.04.00.00.02.01.00.00.0F STEML:GGGCGAT STEMRS:ATCGCCC ID:A CCA:ttt LEN:7 SCORE:35 pos8,9:TA
tttaccataaGGGCGATTAGCTCAGCGGTAGAGCGCCTGCCTTACAAGCAGGATGTCCCT
GGTTCGAACCCTGGATCGCCCAtttattattattc
>C08007454 CP000825|Cyanobacteria|Prochlorococcus marinus str. MIT 9215|1651721|1651650|Gly|GCC|0|0||||||DDBJ/ENA/GenBank taxaddress:00.04.00.00.02.01.00.00.0F STEML:GCGGATG STEMRS:CATCCGC ID:T CCA:ttt LEN:7 SCORE:35 pos8,9:TA
ataaagttatGCGGATGTAGCTCAGTGGTAGAGCATCTCCTTGCCAAGGAGAATGTCGAG
AGTTCGAATCTCTTCATCCGCTtttaattttcgta
>C08007455 CP000825|Cyanobacteria|Prochlorococcus marinus str. MIT 9215|1615281|1615206|Arg|CCT|0|0||||||DDBJ/ENA/GenBank taxaddress:00.04.00.00.02.01.00.00.0F STEML:TGGGGCT STEMRS:AGTCCCG ID:T CCA:aaa LEN:7 SCORE:35 pos8,9:GT W:pos89nTA
atcatctatTGGGGCTGTAGCTCAGCAGGATAGAGCAACGGTTTCCTAAACCGTAGGCCG
TGGGTTCGACTCCCGCCAGTCCCGTaaaaataaaaaa
>C08007456 CP000825|Cyanobacteria|Prochlorococcus marinus str. MIT 9215|1551065|1550975|Ser|GCT|0|0||||||DDBJ/ENA/GenBank taxaddress:00.04.00.00.02.01.00.00.0F STEML:TGGAGAG STEMRS:CTCTCCG ID:T CCA:gat LEN:7 SCORE:35 pos8,9:GT W:pos89nTA
tataagaacTGGAGAGGTGGCTGAGTGGTTGAAAGCGGCTCCCTGCTAAGGAGTTACAGG
AGGTAACTTTTGTCGAGGGTTCGAATCCCTCTCTCTCCGTgattttttggtt
>C08007457 CP000825|Cyanobacteria|Prochlorococcus marinus str. MIT 9215|1345615|1345545|Gly|TCC|0|0||||||DDBJ/ENA/GenBank taxaddress:00.04.00.00.02.01.00.00.0F STEML:GCGGGCG STEMRS:CGCCCGC ID:T CCA:ttt LEN:7 SCORE:35 pos8,9:TG W:pos89nTA
attacttaatGCGGGCGTGGTTTAGTGGTAAAACCTCAGCCTTCCAAGCTGAAGATGCGG
GTTCGATTCCCGCCGCCCGCTtttagaataaatt
>C08007458 CP000825|Cyanobacteria|Prochlorococcus marinus str. MIT 9215|1283607|1283535|Ala|GGC|0|0||||||DDBJ/ENA/GenBank taxaddress:00.04.00.00.02.01.00.00.0F STEML:GGGGCCA STEMRS:TGGCTCC ID:A CCA:tta LEN:7 SCORE:35 pos8,9:TA
ttgaagtcgaGGGGCCATAGCTCAGCTGGTAGAGCACCTGCATGGCATGCAGGGGGTCAG
CGGTTCGAGTCCGCTTGGCTCCAttaaatttttgat
>C08007459 CP000825|Cyanobacteria|Prochlorococcus marinus str. MIT 9215|1169733|1169647|Ser|CGA|0|0||||||DDBJ/ENA/GenBank taxaddress:00.04.00.00.02.01.00.00.0F STEML:TGGAGAG STEMRS:CTCTCCG ID:T CCA:tga LEN:7 SCORE:35 pos8,9:GT W:pos89nTA
aataaaattTGGAGAGGTGGCTGAGTGGTCGAAAGCGAACGACTCGAAATCGTTTAATAG
GAAACTATTCGTGGGTTCGAATCCCACCCTCTCCGTtgattttttctg
>C08007460 CP000825|Cyanobacteria|Prochlorococcus marinus str. MIT 9215|1029690|1029616|Glu|TTC|0|0||||||DDBJ/ENA/GenBank taxaddress:00.04.00.00.02.01.00.00.0F STEML:TGGCCCC STEMRS:GGGGCTA ID:T CCA:tat LEN:7 SCORE:35 pos8,9:AT W:pos89nTA
ctatttaccTGGCCCCATCGTCTAGAGGCCTAGGACACCTCCCTTTCACGGAGGCGACAG
GGGTTCGAATCCCCTTGGGGCTATtatttaaaataa
>C08007461 CP000825|Cyanobacteria|Prochlorococcus marinus str. MIT 9215|808732|808659|Pro|GGG|0|0||||||DDBJ/ENA/GenBank taxaddress:00.04.00.00.02.01.00.00.0F STEML:CGGGGCG STEMRS:CGTTCCG ID:A CCA:tta LEN:7 SCORE:35 pos8,9:TA
agtaaagataCGGGGCGTAGCGCAGTTTGGTAGCGCACCACTTTGGGGTAGTGGGGGTCG
TGGGTTCAAATCCCGCCGTTCCGAttacttatcgtct
>C08007462 CP000825|Cyanobacteria|Prochlorococcus marinus str. MIT 9215|661953|661865|Ser|TGA|0|0||||||DDBJ/ENA/GenBank taxaddress:00.04.00.00.02.01.00.00.0F STEML:CGGAGGG STEMRS:CCCTCCG ID:T CCA:ttt LEN:7 SCORE:35 pos8,9:GT W:pos89nTA
tcttaagtcCGGAGGGGTGGTCGAGTGGTTTAAGGCTCTAGTCTTGAAAACTAGCGTGTC
TGCAAGGGCACCGTGGGTTCGAATCCCACCCCCTCCGTttttagaaaacc
>C08007463 CP000825|Cyanobacteria|Prochlorococcus marinus str. MIT 9215|487751|487677|Trp|CCA|0|0||||||DDBJ/ENA/GenBank taxaddress:00.04.00.00.02.01.00.00.0F STEML:TGCGTCG STEMRS:CGACGCG ID:T CCA:ttg LEN:7 SCORE:35 pos8,9:TT W:pos89nTA
tcatttaaaTGCGTCGTTAGTTCAGTTGGTAGAACGCAGGTCTCCAAAACCTGATGTCGG
GGGTTCAAGTCCTCCACGACGCGTttgatcaacatt
>C08007464 CP000825|Cyanobacteria|Prochlorococcus marinus str. MIT 9215|487298|487223|Asp|GTC|0|0||||||DDBJ/ENA/GenBank taxaddress:00.04.00.00.02.01.00.00.0F STEML:TGGGACC STEMRS:GGTCCCG ID:T CCA:ttt LEN:7 SCORE:35 pos8,9:GT W:pos89nTA
acgaaactcTGGGACCGTAGTTCAACTGGTTAGAGCACCGCCCTGTCACGGCGGAAGTTG
CGGGTTCGAATCCCGTCGGTCCCGTtttttctaaagg
>C08007465 CP000825|Cyanobacteria|Prochlorococcus marinus str. MIT 9215|407257|407175|Tyr|GTA|0|0||||||DDBJ/ENA/GenBank taxaddress:00.04.00.00.02.01.00.00.0F STEML:GGGTCGG STEMRS:CCGGCCC ID:A CCA:Ctt LEN:7 SCORE:35 pos8,9:TG W:pos89nTA
caaatagtggGGGTCGGTGCCCGAGTGGTTAAAGGGGGCGGACTGTAAATCCGCTGGCTC
TGCCTACGTTGGTTCAAATCCAACCCGGCCCACtttaaaattgcc
>C08007466 CP000825|Cyanobacteria|Prochlorococcus marinus str. MIT 9215|407165|407093|Thr|GGT|0|0||||||DDBJ/ENA/GenBank taxaddress:00.04.00.00.02.01.00.00.0F STEML:GCCCTTG STEMRS:CGAGGGC ID:A CCA:Ctc LEN:7 SCORE:35 pos8,9:TA
ctttaaaattGCCCTTGTAGCTCAGCGGTAGAGCACTCCCTTGGTAAGGGAGAGGTCTCG
GGTTCAAGTCCCGACGAGGGCACtcccgggatagc
>C08007467 CP000825|Cyanobacteria|Prochlorococcus marinus str. MIT 9215|370688|370616|Thr|GGT|0|0||||||DDBJ/ENA/GenBank taxaddress:00.04.00.00.02.01.00.00.0F STEML:GCCCTTG STEMRS:CGAGGGC ID:A CCA:Ctc LEN:7 SCORE:35 pos8,9:TA
acttaaaattGCCCTTGTAGCTCAGCGGTAGAGCACTCCCTTGGTAAGGGAGAGGTCTCG
GGTTCAAGTCCCGACGAGGGCACtcgcgggatagc
>C08007468 CP000825|Cyanobacteria|Prochlorococcus marinus str. MIT 9215|312030|311957|Thr|TGT|0|0||||||DDBJ/ENA/GenBank taxaddress:00.04.00.00.02.01.00.00.0F STEML:TGCCGGC STEMRS:GCCGGCA ID:T CCA:ttt LEN:7 SCORE:35 pos8,9:TT W:pos89nTA
tgaaaagatTGCCGGCTTAGCTCAGCGGTAGAGCAGCGCTTTTGTAAAGCGAAGGTCATC
AGTTCAAATCTGTTAGCCGGCATtttgatttattt
>C08007469 CP000825|Cyanobacteria|Prochlorococcus marinus str. MIT 9215|303321|303246|Phe|GAA|0|0||||||DDBJ/ENA/GenBank taxaddress:00.04.00.00.02.01.00.00.0F STEML:GCCGGGA STEMRS:TCCTGGC ID:A CCA:CCT LEN:7 SCORE:35 pos8,9:TA W:cc
ataggttagaGCCGGGATAGCTCAGTTGGTAGAGCAGGCGACTGAAAATCGCCGTGTCCC
CAGTTCAAATCTGGGTCCTGGCACCTttaaaaccct
>C08007470 CP000825|Cyanobacteria|Prochlorococcus marinus str. MIT 9215|271463|271389|Met|CAT|0|0|||||tRNA-Met(elongator).|DDBJ/ENA/GenBank taxaddress:00.04.00.00.02.01.00.00.0F STEML:TGGGGGT STEMRS:ACCCCCA ID:T CCA:tat LEN:7 SCORE:35 pos8,9:GT W:pos89nTA tfam:I
aaattccctTGGGGGTGTAGCAATCTGGTGAATGCACCAAACTCATAATTTGGCTAAGGC
GAGTTCGATCCTCGCCACCCCCATtattcatttgtc
>C08007471 CP000825|Cyanobacteria|Prochlorococcus marinus str. MIT 9215|256335|256260|Arg|ACG|0|0||||||DDBJ/ENA/GenBank taxaddress:00.04.00.00.02.01.00.00.0F STEML:TGCGCCT STEMRS:AGGCGCG ID:T CCA:tta LEN:7 SCORE:35 pos8,9:GT W:pos89nTA
tacaaattaTGCGCCTGTAGCTCAGTGGATTAGAGCACCTGACTACGGATCAGGGTGTCG
GGAGTTCGAATCTCTCCAGGCGCGTttaaaattctga
>C08007472 CP000825|Cyanobacteria|Prochlorococcus marinus str. MIT 9215|72879|72796|Leu|AAG|0|0||||||DDBJ/ENA/GenBank taxaddress:00.04.00.00.02.01.00.00.0F STEML:TGCGGAC STEMRS:GTCCGCA ID:T CCA:tta LEN:7 SCORE:35 pos8,9:GT W:pos89nTA
aaaacccttTGCGGACGTGGCGGAATTGGTAGACGCGCACGTCTAAGGAGCGTGTGGCTT
AGGCCTTGCGAGTTCAAGTCTCGCCGTCCGCATttaatgtattca
>C08012647 CP000825|Cyanobacteria|Prochlorococcus marinus str. MIT 9215|1377316|1377389|Val|GAC|0|0||||||DDBJ/ENA/GenBank taxaddress:00.04.00.00.02.01.00.00.0F STEML:TGGGCGA STEMRS:TCGCCCA ID:T CCA:taa LEN:7 SCORE:35 pos8,9:TT W:pos89nTA
tcttcaattTGGGCGATTAGCTCAGTGGTAGAGCACTACCTCGACACGGTAGTGGCCACT
GGTTCGAATCCAGTATCGCCCATtaaaacttttga
>C08012724 CP000825|Cyanobacteria|Prochlorococcus marinus str. MIT 9215|943871|943947|Met|CAT|0|0|||||tRNA-Met(initiator).|DDBJ/ENA/GenBank taxaddress:00.04.00.00.02.01.00.00.0F STEML:CGCGGGG STEMRS:CCCCGCC ID:A CCA:CCA LEN:7 SCORE:31 pos8,9:TA W:CCApredicted W:cca tfam:X
atgtatatgaCGCGGGGTAGAGCAGTCTGGTAGCTCGTCGGGCTCATAACCCGAAGGTCG
GAAGTTCAAATCTCCCCCCCGCCACCAtataaaagca
>C016852 BX548174|Cyanobacteria|Prochlorococcus marinus subsp. pastoris str. CCMP1986|122896|122967|Asn|GTT|0|0||||||DDBJ/ENA/GenBank taxaddress:00.04.00.00.02.01.00.00.14.00 STEML:TCCTCGG STEMRS:CCGGGGA ID:G CCA:ttc LEN:7 SCORE:35 pos8,9:TA
ttttatatgtTCCTCGGTAGCTCAGCGGTAGAGCGATCGACTGTTAATCGATTGGTCGCA
GGTTCGAATCCCGCCCGGGGAGttccttttcataa
>C016853 BX548174|Cyanobacteria|Prochlorococcus marinus subsp. pastoris str. CCMP1986|229473|229554|Leu|TAG|0|0||||||DDBJ/ENA/GenBank taxaddress:00.04.00.00.02.01.00.00.14.00 STEML:GCGGTCG STEMRS:CGACCGC ID:A CCA:tta LEN:7 SCORE:35 pos8,9:TG W:pos89nTA
atttaattaaGCGGTCGTGGCGGAATTGGTAGACGCGCGAGTTTTAGGTACTCGTATCTT
CGGGTGTGGGAGTTCAAGTCTCCCCGACCGCAttacaagggaaaa
>C016854 BX548174|Cyanobacteria|Prochlorococcus marinus subsp. pastoris str. CCMP1986|314649|314722|Ile|GAT|0|0||||||DDBJ/ENA/GenBank taxaddress:00.04.00.00.02.01.00.00.14.00 STEML:GGGCCAT STEMRS:ATGGCCC ID:A CCA:tat LEN:7 SCORE:35 pos8,9:TA
actttttcctGGGCCATTAGCTCAGGTGGTTAGAGCGCACCCCTGATAAGGGTGAGGTCC
CTGGTTCAAGTCCAGGATGGCCCAtatctctatgttg
>C016855 BX548174|Cyanobacteria|Prochlorococcus marinus subsp. pastoris str. CCMP1986|314735|314807|Ala|TGC|0|0||||||DDBJ/ENA/GenBank taxaddress:00.04.00.00.02.01.00.00.14.00 STEML:GGGGGTA STEMRS:TACCTCC ID:A CCA:ctg LEN:7 SCORE:35 pos8,9:TA
tctctatgttGGGGGTATAGCTCAGTTGGTAGAGCGCCTGCTTTGCAAGCAGGATGTCAG
CGGTTCGAGTCCGCTTACCTCCActgaataccacct
>C016856 BX548174|Cyanobacteria|Prochlorococcus marinus subsp. pastoris str. CCMP1986|538180|538265|Leu|TAA|0|0||||||DDBJ/ENA/GenBank taxaddress:00.04.00.00.02.01.00.00.14.00 STEML:GGGAGTG STEMRS:CACTCCC ID:A CCA:ttc LEN:7 SCORE:35 pos8,9:TG W:pos89nTA
aattcctcttGGGAGTGTGGCGGAATTGGTAGACGCGCCGGACTTAAAATCCGTCGAGCG
CTTTAGCTCGTGGGGGTTCAAGTCCCCCCACTCCCAttcttaatctatt
>C016857 BX548174|Cyanobacteria|Prochlorococcus marinus subsp. pastoris str. CCMP1986|818172|818243|Thr|CGT|0|0||||||DDBJ/ENA/GenBank taxaddress:00.04.00.00.02.01.00.00.14.00 STEML:GCCGATA STEMRS:TATCGGC ID:A CCA:ttt LEN:7 SCORE:35 pos8,9:TA
tatgttcgatGCCGATATAGCTCAGCGGTAGAGCAACTGTCTCGTAAACAGTAGGTCATC
GGTTCAATTCCGATTATCGGCAtttaaatttcagg
>C016858 BX548174|Cyanobacteria|Prochlorococcus marinus subsp. pastoris str. CCMP1986|914442|914515|Pro|GGG|0|0||||||DDBJ/ENA/GenBank taxaddress:00.04.00.00.02.01.00.00.14.00 STEML:CGGGGCG STEMRS:CGTTCCG ID:A CCA:tta LEN:7 SCORE:35 pos8,9:TA
agtaaaaataCGGGGCGTAGCGCAGCTTGGTAGCGCACCACTTTGGGGTAGTGGGGGTCG
TGGGTTCAAATCCCGCCGTTCCGAttaagattcagta
>C016859 BX548174|Cyanobacteria|Prochlorococcus marinus subsp. pastoris str. CCMP1986|1063867|1063938|Lys|TTT|0|0||||||DDBJ/ENA/GenBank taxaddress:00.04.00.00.02.01.00.00.14.00 STEML:GGGTCGC STEMRS:GCGACCC ID:A CCA:cat LEN:7 SCORE:35 pos8,9:TA
ttttacaactGGGTCGCTAGCTCAGCGGTAGAGCATCCGGCTTTTAACCGGCTGGTCCTG
AGTTCGAATCTCAGGCGACCCAcatttaaaaattg
>C016860 BX548174|Cyanobacteria|Prochlorococcus marinus subsp. pastoris str. CCMP1986|1071431|1071504|Pro|TGG|0|0||||||DDBJ/ENA/GenBank taxaddress:00.04.00.00.02.01.00.00.14.00 STEML:CGGGGCG STEMRS:CGCCCCG ID:A CCA:taa LEN:7 SCORE:35 pos8,9:TG W:pos89nTA
atttagttaaCGGGGCGTGGCGCAGCTTGGTAGCGCGGGTGCTTTGGGAGCACTAGGTCG
CAGGTTCGAATCCTGTCGCCCCGAtaagtcataccaa
>C016861 BX548174|Cyanobacteria|Prochlorococcus marinus subsp. pastoris str. CCMP1986|1143410|1143483|Arg|TCT|0|0||||||DDBJ/ENA/GenBank taxaddress:00.04.00.00.02.01.00.00.14.00 STEML:GCTCTCT STEMRS:AGAGAGC ID:G CCA:taa LEN:7 SCORE:35 pos8,9:TA
gatttttattGCTCTCTTAGCTCAGCTGGATAGAGCAACTGCCTTCTAAGCAGTGGGTCG
CAGGTTCGAATCCTGCAGAGAGCGtaaatcaaaatta
>C016862 BX548174|Cyanobacteria|Prochlorococcus marinus subsp. pastoris str. CCMP1986|1252993|1253074|Leu|CAA|0|0||||||DDBJ/ENA/GenBank taxaddress:00.04.00.00.02.01.00.00.14.00 STEML:GGGAGCG STEMRS:CGCTCCC ID:A CCA:ctt LEN:7 SCORE:35 pos8,9:TG W:pos89nTA
gaagagccttGGGAGCGTGGTGGAATTGGTAGACGCACCGCACTCAAAATGCGGCACCTT
CGGGTATGTCGGTTCAAGTCCGACCGCTCCCActttaatgaatac
>C016863 BX548174|Cyanobacteria|Prochlorococcus marinus subsp. pastoris str. CCMP1986|1258262|1258334|His|GTG|0|0||||||DDBJ/ENA/GenBank taxaddress:00.04.00.00.02.01.00.00.14.00 STEML:GCGGGCG STEMRS:CGCTCGC ID:C CCA:ctc LEN:7 SCORE:35 pos8,9:TC W:pos89nTA
tatatgtgagGCGGGCGTCGCCAAGTGGTTAAGGCAGTGGCTTGTGGCGCCGCTATTCGG
GGGTTCGAATCCCCTCGCTCGCCctcaaaaatattg
>C016864 BX548174|Cyanobacteria|Prochlorococcus marinus subsp. pastoris str. CCMP1986|1489483|1489554|Gln|TTG|0|0||||||DDBJ/ENA/GenBank taxaddress:00.04.00.00.02.01.00.00.14.00 STEML:TGGGCCG STEMRS:CGGCCCA ID:G CCA:ttc LEN:7 SCORE:35 pos8,9:TC W:pos89nTA
aaaatttcatTGGGCCGTCGCCAAGTGGTAAGGCATCGGGTTTTGGTCTCGACATTCCTA
GGTTCGAATCCTAGCGGCCCAGttctaaaaattag
>C016865 BX548174|Cyanobacteria|Prochlorococcus marinus subsp. pastoris str. CCMP1986|1502203|1502276|Arg|CCG|0|0||||||DDBJ/ENA/GenBank taxaddress:00.04.00.00.02.01.00.00.14.00 STEML:GAGCATG STEMRS:CATGCTC ID:G CCA:taa LEN:7 SCORE:35 pos8,9:TA
gaaaaatttaGAGCATGTAGCTCAGTTGGATAGAGCATCAGATTCCGGTTCTGAGAGTCG
GGGGTTCGACTCCCTCCATGCTCGtaataaaagattt
>C016866 BX548174|Cyanobacteria|Prochlorococcus marinus subsp. pastoris str. CCMP1986|1516866|1516936|Cys|GCA|0|0||||||DDBJ/ENA/GenBank taxaddress:00.04.00.00.02.01.00.00.14.00 STEML:GGCGGCA STEMRS:TGCCGCC ID:T CCA:ttt LEN:7 SCORE:35 pos8,9:TG W:pos89nTA
tttctctatcGGCGGCATGGCCAAGTGGTAAGGCAGAGGATTGCAAATCCTTTATCCCCA
GTTCGAATCTGGGTGCCGCCTttttcaaatcagt
>C016867 BX548174|Cyanobacteria|Prochlorococcus marinus subsp. pastoris str. CCMP1986|1617417|1617346|Val|TAC|0|0||||||DDBJ/ENA/GenBank taxaddress:00.04.00.00.02.01.00.00.14.00 STEML:GGGCGAT STEMRS:ATCGCCC ID:A CCA:ttt LEN:7 SCORE:35 pos8,9:TA
gataattataGGGCGATTAGCTCAGCGGTAGAGCGCCTGCCTTACAAGCAGGATGTCCCT
GGTTCGAACCCTGGATCGCCCAttttctttttata
>C016868 BX548174|Cyanobacteria|Prochlorococcus marinus subsp. pastoris str. CCMP1986|1570824|1570753|Gly|GCC|0|0||||||DDBJ/ENA/GenBank taxaddress:00.04.00.00.02.01.00.00.14.00 STEML:GCGGATG STEMRS:CATCCGC ID:T CCA:ttt LEN:7 SCORE:35 pos8,9:TA
aactaggtatGCGGATGTAGCTCAGTGGTAGAGCATCTCCTTGCCAAGGAGAATGTCGAG
AGTTCGAATCTCTTCATCCGCTtttaaagctgtat
>C016869 BX548174|Cyanobacteria|Prochlorococcus marinus subsp. pastoris str. CCMP1986|1533891|1533818|Arg|CCT|0|0||||||DDBJ/ENA/GenBank taxaddress:00.04.00.00.02.01.00.00.14.00 STEML:GGGGCTG STEMRS:CAGTCCC ID:G CCA:ttt LEN:7 SCORE:35 pos8,9:TA
aacatctcttGGGGCTGTAGCTCAGTAGGATAGAGCGACGGTTTCCTAAACCGTAGGTCG
TGGGTTCGATTCCCTCCAGTCCCGtttcagttgataa
>C016870 BX548174|Cyanobacteria|Prochlorococcus marinus subsp. pastoris str. CCMP1986|1469639|1469551|Ser|GCT|0|0||||||DDBJ/ENA/GenBank taxaddress:00.04.00.00.02.01.00.00.14.00 STEML:GGAGAGG STEMRS:CCTCTCC ID:G CCA:taa LEN:7 SCORE:35 pos8,9:TG W:pos89nTA
tagaagaactGGAGAGGTGGCTGAGTGGTTGAAAGCGGCTCCCTGCTAAGGAGTTACAGG
AGGTAACTTTTGTCGAGGGTTCGAATCCCTCCCTCTCCGtaattatttataa
>C016871 BX548174|Cyanobacteria|Prochlorococcus marinus subsp. pastoris str. CCMP1986|1274740|1274670|Gly|TCC|0|0||||||DDBJ/ENA/GenBank taxaddress:00.04.00.00.02.01.00.00.14.00 STEML:GCGGGCG STEMRS:CGCCCGC ID:T CCA:ttt LEN:7 SCORE:35 pos8,9:TG W:pos89nTA
attactttttGCGGGCGTGGTTTAGTGGTAAAACCTCAGCCTTCCAAGCTGAAGATGCGG
GTTCGATTCCCGCCGCCCGCTtttagattatatt
>C016872 BX548174|Cyanobacteria|Prochlorococcus marinus subsp. pastoris str. CCMP1986|1208637|1208565|Ala|GGC|0|0||||||DDBJ/ENA/GenBank taxaddress:00.04.00.00.02.01.00.00.14.00 STEML:GGGGCCA STEMRS:TGGCTCC ID:A CCA:taa LEN:7 SCORE:35 pos8,9:TA
ttcaagatgtGGGGCCATAGCTCAGCTGGTAGAGCACCTGCATGGCATGCAGGGGGTCAG
CGGTTCGAGTCCGCTTGGCTCCAtaagaatgtttaa
>C016873 BX548174|Cyanobacteria|Prochlorococcus marinus subsp. pastoris str. CCMP1986|1116070|1115986|Ser|CGA|0|0||||||DDBJ/ENA/GenBank taxaddress:00.04.00.00.02.01.00.00.14.00 STEML:GGAGAGG STEMRS:CCTCTCC ID:G CCA:tta LEN:7 SCORE:35 pos8,9:TG W:pos89nTA
atttatttatGGAGAGGTGGCTGAGTGGTCGAAAGCGAACGATTCGAAATCGTTTAACGG
GAGACTGTTCGTGGGTTCGAATCCCACCCTCTCCGttaatttttagat
>C016874 BX548174|Cyanobacteria|Prochlorococcus marinus subsp. pastoris str. CCMP1986|1020155|1020083|Glu|TTC|0|0||||||DDBJ/ENA/GenBank taxaddress:00.04.00.00.02.01.00.00.14.00 STEML:GGCCCCA STEMRS:TGGGGCT ID:A CCA:taa LEN:7 SCORE:35 pos8,9:TC W:pos89nTA
ctatttccttGGCCCCATCGTCTAGAGGCCTAGGACACCTCCCTTTCACGGAGGCGACAG
GGGTTCGAATCCCCTTGGGGCTAtaaattaattttc
>C016875 BX548174|Cyanobacteria|Prochlorococcus marinus subsp. pastoris str. CCMP1986|861230|861144|Ser|GGA|0|0||||||DDBJ/ENA/GenBank taxaddress:00.04.00.00.02.01.00.00.14.00 STEML:GGAGAGG STEMRS:CCTCTCT ID:C CCA:TCC LEN:7 SCORE:35 pos8,9:TG W:pos89nTA
taaatcttaaGGAGAGGTGGCCGAGTGGTTGAAGGCGCAGCACTGGAAATGCTGTATAGG
GGCAACTTTATCGAGGGTTCGAATCCCTCTCTCTCCGtttcattttaatt
>C016876 BX548174|Cyanobacteria|Prochlorococcus marinus subsp. pastoris str. CCMP1986|819813|819740|Met|CAT|0|0|||||tRNA-Met(elongator).|DDBJ/ENA/GenBank taxaddress:00.04.00.00.02.01.00.00.14.00 STEML:GTCAATG STEMRS:CATTGAC ID:A CCA:ttt LEN:7 SCORE:35 pos8,9:TA tfam:M
tataattcacGTCAATGTAGCTCAGTTGGTTAGAGCACGACATTCATATCGTCGCGGTCG
GCGGTTCAAATCCGCCCATTGACAttttaatgaactt
>C016877 BX548174|Cyanobacteria|Prochlorococcus marinus subsp. pastoris str. CCMP1986|776472|776396|Met|CAT|0|0|||||tRNA-Met(initiator).|DDBJ/ENA/GenBank taxaddress:00.04.00.00.02.01.00.00.14.00 STEML:CGCGGGG STEMRS:CCCCGCC ID:A CCA:CCA LEN:7 SCORE:31 pos8,9:TA W:CCApredicted W:cca tfam:X
atgtatgtatCGCGGGGTAGAGCAGTCTGGTAGCTCGTCGGGCTCATAACCCGAAGGTCG
GAAGTTCAAATCTTCTCCCCGCCACCAatgagaagcc
>C016878 BX548174|Cyanobacteria|Prochlorococcus marinus subsp. pastoris str. CCMP1986|625846|625757|Ser|TGA|0|0||||||DDBJ/ENA/GenBank taxaddress:00.04.00.00.02.01.00.00.14.00 STEML:GGAGAGG STEMRS:CCTCTCC ID:G CCA:CCA LEN:7 SCORE:35 pos8,9:TG W:CCApredicted W:cca W:pos89nTA
tttttcacctGGAGAGGTGGTCGAGTGGTTTAAGGCTCTAGTCTTGAAAACTAGCGTACC
GGCAACGGTACCGTGGGTTCGAATCCCACCCTCTCCGCCAtaattaatag
>C016879 BX548174|Cyanobacteria|Prochlorococcus marinus subsp. pastoris str. CCMP1986|450592|450520|Trp|CCA|0|0||||||DDBJ/ENA/GenBank taxaddress:00.04.00.00.02.01.00.00.14.00 STEML:GCGTCGT STEMRS:ACGGCGC ID:G CCA:ttt LEN:7 SCORE:35 pos8,9:TA
tatttttattGCGTCGTTAGTTCAGTTGGTAGAACGCAGGTCTCCAAAACCTGATGTCGG
GGGTTCAAGTCCTCCACGGCGCGtttggatcaacat
>C016880 BX548174|Cyanobacteria|Prochlorococcus marinus subsp. pastoris str. CCMP1986|450137|450064|Asp|GTC|0|0||||||DDBJ/ENA/GenBank taxaddress:00.04.00.00.02.01.00.00.14.00 STEML:GGGACCG STEMRS:CGGTCCC ID:G CCA:ttc LEN:7 SCORE:35 pos8,9:TA
taaaaattctGGGACCGTAGTTCAACTGGTTAGAGCACCGCCCTGTCACGGCGGAAGTTG
CGGGTTCGAATCCCGTCGGTCCCGttcttttctaaag
>C016881 BX548174|Cyanobacteria|Prochlorococcus marinus subsp. pastoris str. CCMP1986|368511|368430|Tyr|GTA|0|0||||||DDBJ/ENA/GenBank taxaddress:00.04.00.00.02.01.00.00.14.00 STEML:GGGTCGG STEMRS:CCGGCCC ID:A CCA:ctt LEN:7 SCORE:35 pos8,9:TG W:pos89nTA
caaatagtggGGGTCGGTGCCCGAGTGGTTAAAGGGGGCGGACTGTAAATCCGCTGGCTC
TGCCTACGTTGGTTCAAATCCAACCCGGCCCActttttttcagcc
>C016882 BX548174|Cyanobacteria|Prochlorococcus marinus subsp. pastoris str. CCMP1986|368419|368348|Thr|GGT|0|0||||||DDBJ/ENA/GenBank taxaddress:00.04.00.00.02.01.00.00.14.00 STEML:GCCCTTG STEMRS:CGAGGGC ID:A CCA:tac LEN:7 SCORE:35 pos8,9:TA
ctttttttcaGCCCTTGTAGCTCAGCGGTAGAGCACTCCCTTGGTAAGGGAGAGGTCTCG
GGTTCAAGTCCCGACGAGGGCAtacctcgaaacct
>C016883 BX548174|Cyanobacteria|Prochlorococcus marinus subsp. pastoris str. CCMP1986|305167|305096|Thr|TGT|0|0||||||DDBJ/ENA/GenBank taxaddress:00.04.00.00.02.01.00.00.14.00 STEML:GCCGGCT STEMRS:AGCCGGC ID:A CCA:ttt LEN:7 SCORE:35 pos8,9:TA
tgaaatttatGCCGGCTTAGCTCAGCGGTAGAGCAGCGCTTTTGTAAAGCGAAGGTCATC
AGTTCAAATCTGTTAGCCGGCAttttcaaagttct
>C016884 BX548174|Cyanobacteria|Prochlorococcus marinus subsp. pastoris str. CCMP1986|296452|296377|Phe|GAA|0|0||||||DDBJ/ENA/GenBank taxaddress:00.04.00.00.02.01.00.00.14.00 STEML:GCCGGGA STEMRS:TCCTGGC ID:A CCA:CCT LEN:7 SCORE:35 pos8,9:TA W:cc
aaaagttagaGCCGGGATAGCTCAGTTGGTAGAGCAGGCGACTGAAAATCGCCGTGTCCC
CAGTTCAAATCTGGGTCCTGGCACCTttataaacct
>C016885 BX548174|Cyanobacteria|Prochlorococcus marinus subsp. pastoris str. CCMP1986|264517|264442|Met|CAT|0|0||||||DDBJ/ENA/GenBank taxaddress:00.04.00.00.02.01.00.00.14.00 STEML:GGGGGTG STEMRS:CACCCCC ID:A CCA:TCA LEN:7 SCORE:35 pos8,9:TA tfam:I
cagaaaatctGGGGGTGTAGCAATCTGGTGAATGCACCAAACTCATAATTTGGCTTAGGC
GAGTTCGATCCTCGCCACCCCCATCActaatttgtt
>C016886 BX548174|Cyanobacteria|Prochlorococcus marinus subsp. pastoris str. CCMP1986|249418|249345|Arg|ACG|0|0||||||DDBJ/ENA/GenBank taxaddress:00.04.00.00.02.01.00.00.14.00 STEML:GCGCCTG STEMRS:CAGGCGC ID:G CCA:tta LEN:7 SCORE:35 pos8,9:TA
acataaatatGCGCCTGTAGCTCAGTGGATTAGAGCACCTGACTACGGATCAGGGTGTCG
GGAGTTCGAATCTCTCCAGGCGCGttaaaatttatga
>C016887 BX548174|Cyanobacteria|Prochlorococcus marinus subsp. pastoris str. CCMP1986|65535|65454|Leu|AAG|0|0||||||DDBJ/ENA/GenBank taxaddress:00.04.00.00.02.01.00.00.14.00 STEML:GCGGACG STEMRS:CGTCCGC ID:A CCA:ttt LEN:7 SCORE:35 pos8,9:TG W:pos89nTA
aaaaccctttGCGGACGTGGCGGAATTGGTAGACGCGCACGTCTAAGGAGCGTGTGGCTT
AGGCCTTGCGAGTTCAAGTCTCGCCGTCCGCAtttaatgtatctt
>C028358 BX548174|Cyanobacteria|Prochlorococcus marinus subsp. pastoris str. CCMP1986|1306262|1306333|Val|GAC|0|0||||||DDBJ/ENA/GenBank taxaddress:00.04.00.00.02.01.00.00.14.00 STEML:GGGCGAT STEMRS:ATCGCCC ID:A CCA:tta LEN:7 SCORE:35 pos8,9:TA
tttttcaaaaGGGCGATTAGCTCAGCGGTAGAGCATTACCTCGACAAGGTAGTGGTCACT
GGTTCGAATCCAGTATCGCCCAttagattatttat
>C016813 AE017126|Cyanobacteria|Prochlorococcus marinus subsp. marinus str. CCMP1375|146967|147038|Asn|GTT|0|0||||||DDBJ/ENA/GenBank taxaddress:00.04.00.00.02.01.00.00.15.00 STEML:TCCTCGG STEMRS:CCGGGGA ID:G CCA:ttt LEN:7 SCORE:35 pos8,9:TA
ctttgagcaaTCCTCGGTAGCTCAGCGGTAGAGCGATCGGCTGTTAACCGATTGGTCGCA
GGTTCGAATCCCGCCCGGGGAGttttttaccttca
>C016814 AE017126|Cyanobacteria|Prochlorococcus marinus subsp. marinus str. CCMP1375|354973|355046|Ile|GAT|0|0||||||DDBJ/ENA/GenBank taxaddress:00.04.00.00.02.01.00.00.15.00 STEML:GGGCTAT STEMRS:ATGGCCC ID:A CCA:ttc LEN:7 SCORE:35 pos8,9:TA
actttctcctGGGCTATTAGCTCAGGCGGTTAGAGCGCACCCCTGATAAGGGTGAGGTCC
CTGGTTCAAGTCCAGGATGGCCCAttcgttgttgggg
>C016815 AE017126|Cyanobacteria|Prochlorococcus marinus subsp. marinus str. CCMP1375|355056|355128|Ala|TGC|0|0||||||DDBJ/ENA/GenBank taxaddress:00.04.00.00.02.01.00.00.15.00 STEML:GGGGGTA STEMRS:TACCTCC ID:A CCA:ctg LEN:7 SCORE:35 pos8,9:TA
attcgttgttGGGGGTATAGCTCAGTTGGTAGAGCGCCTGCTTTGCAAGCAGGATGTCAG
CGGTTCGAGTCCGCTTACCTCCActgatcaactacc
>C016816 AE017126|Cyanobacteria|Prochlorococcus marinus subsp. marinus str. CCMP1375|544514|544599|Leu|TAA|0|0||||||DDBJ/ENA/GenBank taxaddress:00.04.00.00.02.01.00.00.15.00 STEML:GCGAGTG STEMRS:CACTCGC ID:A CCA:ttg LEN:7 SCORE:35 pos8,9:TG W:pos89nTA
ttaaaagtttGCGAGTGTGGTGGAATTGGTAGACACACAGGACTTAAAATCCTGAGACCA
GCAATGGTCGTGAGGGTTCAAGTCCCTCCACTCGCAttgttcttctatt
>C016817 AE017126|Cyanobacteria|Prochlorococcus marinus subsp. marinus str. CCMP1375|554563|554634|Lys|TTT|0|0||||||DDBJ/ENA/GenBank taxaddress:00.04.00.00.02.01.00.00.15.00 STEML:GGGTCGC STEMRS:GCGACCC ID:A CCA:ttt LEN:7 SCORE:35 pos8,9:TA
tcaacagtgtGGGTCGCTAGCTCAGCGGTAGAGCATCCGGCTTTTAACCGGCTGGTCCTG
AGTTCGAATCTCAGGCGACCCAtttatttttgtga
>C016818 AE017126|Cyanobacteria|Prochlorococcus marinus subsp. marinus str. CCMP1375|562384|562460|Pro|TGG|0|0||||||DDBJ/ENA/GenBank taxaddress:00.04.00.00.02.01.00.00.15.00 STEML:CGGGGCG STEMRS:CGCCCCG ID:A CCA:CTA LEN:7 SCORE:35 pos8,9:TG W:pos89nTA
aattaaataaCGGGGCGTGGCGCAGTTTGGTAGCGCGGGTGCTTTGGGAGCACTAGGTCG
CAGGTTCGAATCCTGTCGCCCCGACTAggatctcagc
>C016819 AE017126|Cyanobacteria|Prochlorococcus marinus subsp. marinus str. CCMP1375|651118|651189|Gly|CCC|0|0||||||DDBJ/ENA/GenBank taxaddress:00.04.00.00.02.01.00.00.15.00 STEML:GCGGGTG STEMRS:CATCCGC ID:T CCA:ttc LEN:7 SCORE:35 pos8,9:TA
tatttttaatGCGGGTGTAGTTCAGTGGTAGAACGTCAGCTTCCCAAGCTGAATGTCGCC
AGTTCGAGTCTGGTCATCCGCTttcttccttttgt
>C016820 AE017126|Cyanobacteria|Prochlorococcus marinus subsp. marinus str. CCMP1375|852209|852295|Ser|GGA|0|0||||||DDBJ/ENA/GenBank taxaddress:00.04.00.00.02.01.00.00.15.00 STEML:GGAGAGG STEMRS:CCTCTCC ID:G CCA:ttt LEN:7 SCORE:35 pos8,9:TG W:pos89nTA
agaacagttaGGAGAGGTGGCCGAGTGGTCGAAGGCGCAGCACTGGAAATGCTGTATAGG
GGCAACTCTATCGAGGGTTCGAATCCCTCCCTCTCCGttttgacagaaag
>C016821 AE017126|Cyanobacteria|Prochlorococcus marinus subsp. marinus str. CCMP1375|896720|896793|Met|CAT|0|0|||||tRNA-Met(elongator).|DDBJ/ENA/GenBank taxaddress:00.04.00.00.02.01.00.00.15.00 STEML:GTCAGTG STEMRS:CACTGAC ID:A CCA:tat LEN:7 SCORE:35 pos8,9:TA tfam:M
tgaaaatcgaGTCAGTGTAGCTCAGCTGGTTAGAGCACAGCATTCATAACGCTGAGGTCG
AGAGTTCAAGTCTCTCCACTGACAtatcaattagtct
>C016822 AE017126|Cyanobacteria|Prochlorococcus marinus subsp. marinus str. CCMP1375|1049322|1049394|Glu|TTC|0|0||||||DDBJ/ENA/GenBank taxaddress:00.04.00.00.02.01.00.00.15.00 STEML:GGCCCCA STEMRS:TGGGGCT ID:A CCA:tta LEN:7 SCORE:35 pos8,9:TC W:pos89nTA
tcaccgccatGGCCCCATCGTCTAGAGGCCTAGGACACCTCCCTTTCACGGAGGCGACAG
GGGTTCGAATCCCCTTGGGGCTAttaattcgaacta
>C016823 AE017126|Cyanobacteria|Prochlorococcus marinus subsp. marinus str. CCMP1375|1173899|1173985|Ser|CGA|0|0||||||DDBJ/ENA/GenBank taxaddress:00.04.00.00.02.01.00.00.15.00 STEML:GGAGAGG STEMRS:CCTCTCC ID:G CCA:ttt LEN:7 SCORE:35 pos8,9:TG W:pos89nTA
tctttttataGGAGAGGTGGCTGAGTGGTCGAAAGCGAACGACTCGAAATCGTTTGACGG
GTAAAACCGTCCGTGGGTTCGAATCCCACCCTCTCCGttttaacaacaaa
>C016824 AE017126|Cyanobacteria|Prochlorococcus marinus subsp. marinus str. CCMP1375|1212078|1212151|Arg|TCT|0|0||||||DDBJ/ENA/GenBank taxaddress:00.04.00.00.02.01.00.00.15.00 STEML:GCTCCGT STEMRS:ACGGAGC ID:G CCA:ttt LEN:7 SCORE:35 pos8,9:TA
aaatcatcgaGCTCCGTTAGCTCAGCTGGATAGAGCAACTGCCTTCTAAGCAGTGGGTCT
CAGGTTCGAATCCTGAACGGAGCGtttaaaacagaga
>C016825 AE017126|Cyanobacteria|Prochlorococcus marinus subsp. marinus str. CCMP1375|1277487|1277568|Leu|CAA|0|0||||||DDBJ/ENA/GenBank taxaddress:00.04.00.00.02.01.00.00.15.00 STEML:GGGAGCG STEMRS:CGCTCCC ID:A CCA:ctt LEN:7 SCORE:35 pos8,9:TG W:pos89nTA
acacatttaaGGGAGCGTGGTGGAATTGGTAGACGCACCGCACTCAAAATGCGGCACCTT
CGGGTTTGTCGGTTCAAGTCCGACCGCTCCCActtttttgttgga
>C016826 AE017126|Cyanobacteria|Prochlorococcus marinus subsp. marinus str. CCMP1375|1282673|1282745|His|GTG|0|0||||||DDBJ/ENA/GenBank taxaddress:00.04.00.00.02.01.00.00.15.00 STEML:GCGGGCG STEMRS:CGCTCGC ID:C CCA:ctt LEN:7 SCORE:35 pos8,9:TC W:pos89nTA
tatatacgcgGCGGGCGTCGCCAAGTGGTTAAGGCAGCGGCTTGTGGCGCCGCTATTCGG
GGGTTCGAATCCCCTCGCTCGCCcttacttaataga
>C016827 AE017126|Cyanobacteria|Prochlorococcus marinus subsp. marinus str. CCMP1375|1337241|1337312|Val|GAC|0|0||||||DDBJ/ENA/GenBank taxaddress:00.04.00.00.02.01.00.00.15.00 STEML:GGGCGAT STEMRS:ATCGCCC ID:A CCA:ttc LEN:7 SCORE:35 pos8,9:TA
ctttaatttcGGGCGATTAGCTCAGAGGTAGAGCACTACCTTGACACGGTAGGAGTCACT
GGTTCGATTCCAGTATCGCCCAttccctgtgaaag
>C016828 AE017126|Cyanobacteria|Prochlorococcus marinus subsp. marinus str. CCMP1375|1510408|1510479|Thr|CGT|0|0||||||DDBJ/ENA/GenBank taxaddress:00.04.00.00.02.01.00.00.15.00 STEML:GCCGGTG STEMRS:CACCGGC ID:A CCA:tat LEN:7 SCORE:35 pos8,9:TA
tccattgttaGCCGGTGTAGCTCAGGGGTAGAGCAACTGATTCGTAACCAGTAGGCCAGC
GGTTCAATTCCGCTCACCGGCAtattttgaattcc
>C016829 AE017126|Cyanobacteria|Prochlorococcus marinus subsp. marinus str. CCMP1375|1566956|1567027|Gln|TTG|0|0||||||DDBJ/ENA/GenBank taxaddress:00.04.00.00.02.01.00.00.15.00 STEML:TGGGGCG STEMRS:CGCCCCA ID:G CCA:ttt LEN:7 SCORE:35 pos8,9:TC W:pos89nTA
cagtcctcaaTGGGGCGTCGCCAAGTGGTAAGGCAGCGGGTTTTGGTCTCGCCATTCCTA
GGTTCGAATCCTAGCGCCCCAGttttttcaatctt
>C016830 AE017126|Cyanobacteria|Prochlorococcus marinus subsp. marinus str. CCMP1375|1580265|1580338|Arg|CCG|0|0||||||DDBJ/ENA/GenBank taxaddress:00.04.00.00.02.01.00.00.15.00 STEML:GGGCATG STEMRS:CATGCTC ID:G CCA:taa LEN:7 SCORE:35 pos8,9:TA
gtcgatttttGGGCATGTAGCTCAGTTGGATAGAGCATCAGATTCCGGTTCTGAGAGTCG
GGGGTTCGAGTCCCTCCATGCTCGtaaaaacaaatct
>C016831 AE017126|Cyanobacteria|Prochlorococcus marinus subsp. marinus str. CCMP1375|1595707|1595777|Cys|GCA|0|0||||||DDBJ/ENA/GenBank taxaddress:00.04.00.00.02.01.00.00.15.00 STEML:GGCGGCA STEMRS:TGCCGCC ID:T CCA:tct LEN:7 SCORE:35 pos8,9:TG W:pos89nTA
tcaatcccacGGCGGCATGGCCAAGCGGTAAGGCAGAGGATTGCAAATCCTTTATCCCCA
GTTCGAATCTGGGTGCCGCCTtctttattttatg
>C016832 AE017126|Cyanobacteria|Prochlorococcus marinus subsp. marinus str. CCMP1375|1704924|1704853|Val|TAC|0|0||||||DDBJ/ENA/GenBank taxaddress:00.04.00.00.02.01.00.00.15.00 STEML:GGGCGAT STEMRS:ATCGCCC ID:A CCA:ttg LEN:7 SCORE:35 pos8,9:TA
attaactaacGGGCGATTAGCTCAGCGGTAGAGCGCCTGCCTTACAAGCAGGATGTCCCT
GGTTCGAACCCTGGATCGCCCAttgagaatcttag
>C016833 AE017126|Cyanobacteria|Prochlorococcus marinus subsp. marinus str. CCMP1375|1656359|1656288|Gly|GCC|0|0||||||DDBJ/ENA/GenBank taxaddress:00.04.00.00.02.01.00.00.15.00 STEML:GCGGATG STEMRS:CATCCGC ID:T CCA:ttt LEN:7 SCORE:35 pos8,9:TA
tttcattaatGCGGATGTAGCTCAGTGGTAGAGCATCTCCTTGCCAAGGAGAGGGTCGAG
AGTTCGAATCTCTTCATCCGCTttttaaaaccgtt
>C016834 AE017126|Cyanobacteria|Prochlorococcus marinus subsp. marinus str. CCMP1375|1616743|1616670|Arg|CCT|0|0||||||DDBJ/ENA/GenBank taxaddress:00.04.00.00.02.01.00.00.15.00 STEML:GGGGCTG STEMRS:CAGCCCC ID:G CCA:taa LEN:7 SCORE:35 pos8,9:TA
tccttccagtGGGGCTGTAGCTCAGTAGGATAGAGCGACGGTTTCCTAAACCGTAGGTCG
TGGGTTCGAATCCCGCCAGCCCCGtaaatgctaaaaa
>C016835 AE017126|Cyanobacteria|Prochlorococcus marinus subsp. marinus str. CCMP1375|1546512|1546424|Ser|GCT|0|0||||||DDBJ/ENA/GenBank taxaddress:00.04.00.00.02.01.00.00.15.00 STEML:GGAGAGG STEMRS:CCTCTCC ID:G CCA:ctc LEN:7 SCORE:35 pos8,9:TG W:pos89nTA
tgatattgctGGAGAGGTGGCTGAGTGGTTGAAAGCGGCTCCCTGCTAAGGAGTTACAGG
AGGCAACTCCTGTCGAGGGTTCGAATCCCTCCCTCTCCGctctatgtcaact
>C016836 AE017126|Cyanobacteria|Prochlorococcus marinus subsp. marinus str. CCMP1375|1304251|1304181|Gly|TCC|0|0||||||DDBJ/ENA/GenBank taxaddress:00.04.00.00.02.01.00.00.15.00 STEML:GCGGGCG STEMRS:CGCCCGC ID:T CCA:tgt LEN:7 SCORE:35 pos8,9:TA
tgcttttagtGCGGGCGTAGTTTAGTGGTAAAACCTCAGCCTTCCAAGCTGATGATGCGG
GTTCGATTCCCGCCGCCCGCTtgtttaaattatt
>C016837 AE017126|Cyanobacteria|Prochlorococcus marinus subsp. marinus str. CCMP1375|1275907|1275825|Leu|CAG|0|0||||||DDBJ/ENA/GenBank taxaddress:00.04.00.00.02.01.00.00.15.00 STEML:GCGGATG STEMRS:CATCCGC ID:A CCA:tta LEN:7 SCORE:35 pos8,9:TG W:pos89nTA
ttgattccttGCGGATGTGGCGGAATTGGTAGACGCGCATGTTTCAGGTATATGTGGCCT
TGTGCTGTGGGAGTTCAAGTCTCCCCATCCGCAttaatttcatcat
>C016838 AE017126|Cyanobacteria|Prochlorococcus marinus subsp. marinus str. CCMP1375|1237285|1237213|Ala|GGC|0|0||||||DDBJ/ENA/GenBank taxaddress:00.04.00.00.02.01.00.00.15.00 STEML:GGGGCCA STEMRS:TGGCTCC ID:A CCA:tct LEN:7 SCORE:35 pos8,9:TA
acaagcacttGGGGCCATAGCTCAGTTGGTAGAGCACCTGCATGGCATGCAGGGGGTCAG
CGGTTCGAATCCGCTTGGCTCCAtctgataaaacta
>C016839 AE017126|Cyanobacteria|Prochlorococcus marinus subsp. marinus str. CCMP1375|811269|811193|Met|CAT|0|0|||||tRNA-Met(initiator).|DDBJ/ENA/GenBank taxaddress:00.04.00.00.02.01.00.00.15.00 STEML:CGCGGGG STEMRS:CCCCGCC ID:A CCA:CCA LEN:7 SCORE:31 pos8,9:TA W:CCApredicted W:cca tfam:X
ggtaaatcatCGCGGGGTAGAGCAGTCTGGTAGCTCGTCGGGCTCATAACCCGAAGGTCG
GGAGTTCAAATCTCCCCCCCGCCACCAattaaatcca
>C016840 AE017126|Cyanobacteria|Prochlorococcus marinus subsp. marinus str. CCMP1375|736184|736098|Ser|TGA|0|0||||||DDBJ/ENA/GenBank taxaddress:00.04.00.00.02.01.00.00.15.00 STEML:GGAGAGT STEMRS:ACTCTCC ID:G CCA:ttc LEN:7 SCORE:35 pos8,9:TG W:pos89nTA
aatcgaaagtGGAGAGTTGGTCGAGTGGTTTATGGCTCTAGTCTTGAAAACTAGCAAGGG
TGCAAGTCCTTCGGGGGTTCGAATCCCCCACTCTCCGttctataggaggg
>C016841 AE017126|Cyanobacteria|Prochlorococcus marinus subsp. marinus str. CCMP1375|670854|670781|Pro|GGG|0|0||||||DDBJ/ENA/GenBank taxaddress:00.04.00.00.02.01.00.00.15.00 STEML:CGGGGCG STEMRS:CGCTCCG ID:A CCA:tta LEN:7 SCORE:35 pos8,9:TA
gttcatctgtCGGGGCGTAGCGCAGCTTGGTAGCGCACCACTTTGGGGTAGTGGGGGTCG
TGGGTTCAAATCCCGCCGCTCCGAttaataattaaac
>C016842 AE017126|Cyanobacteria|Prochlorococcus marinus subsp. marinus str. CCMP1375|452454|452382|Trp|CCA|0|0||||||DDBJ/ENA/GenBank taxaddress:00.04.00.00.02.01.00.00.15.00 STEML:GCGCCGT STEMRS:ACGGCGC ID:G CCA:ttc LEN:7 SCORE:35 pos8,9:TA
catctacaatGCGCCGTTAGTTCAGTTGGTAGAACGCAGGTCTCCAAAACCTGATGTCGG
GGGTTCAAGTCCTCCACGGCGCGttcgacaaccctt
>C016843 AE017126|Cyanobacteria|Prochlorococcus marinus subsp. marinus str. CCMP1375|451989|451916|Asp|GTC|0|0||||||DDBJ/ENA/GenBank taxaddress:00.04.00.00.02.01.00.00.15.00 STEML:GGGACCG STEMRS:CGGTCCC ID:G CCA:ttt LEN:7 SCORE:35 pos8,9:TA
gctaatccttGGGACCGTAGTTCAACTGGTTAGAGCACCGCCCTGTCACGGCGGAAGTTG
CGGGTTCGAATCCCGTCGGTCCCGtttccaaattgac
>C016844 AE017126|Cyanobacteria|Prochlorococcus marinus subsp. marinus str. CCMP1375|370670|370586|Tyr|GTA|0|0||||||DDBJ/ENA/GenBank taxaddress:00.04.00.00.02.01.00.00.15.00 STEML:GGGTCGG STEMRS:CCGGCCC ID:A CCA:CCT LEN:7 SCORE:35 pos8,9:TG W:cc W:pos89nTA
tttgtggttaGGGTCGGTGCCCGAGTGGTTAATGGGGGCGGACTGTAAATCCGCTGGCTC
TGCCTACGTTGGTTCAAATCCAACCCGGCCCACCTtccacaagcc
>C016845 AE017126|Cyanobacteria|Prochlorococcus marinus subsp. marinus str. CCMP1375|370578|370507|Thr|GGT|0|0||||||DDBJ/ENA/GenBank taxaddress:00.04.00.00.02.01.00.00.15.00 STEML:GCCCTTG STEMRS:CGAGGGC ID:A CCA:ctt LEN:7 SCORE:35 pos8,9:TA
ccttccacaaGCCCTTGTAGCTCAGCGGTAGAGCACTCCCTTGGTAAGGGAGAGGTCTCG
GGTTCAAGTCCCGACGAGGGCActttcctcaacct
>C016846 AE017126|Cyanobacteria|Prochlorococcus marinus subsp. marinus str. CCMP1375|345150|345079|Thr|TGT|0|0||||||DDBJ/ENA/GenBank taxaddress:00.04.00.00.02.01.00.00.15.00 STEML:GCCGGCT STEMRS:AGCCGGC ID:A CCA:tct LEN:7 SCORE:35 pos8,9:TA
aataatgagtGCCGGCTTAGCTCAGCGGTAGAGCAGCGCTTTTGTAAAGCGAAGGTCATC
AGTTCAAATCTGTTAGCCGGCAtctaaacctttct
>C016847 AE017126|Cyanobacteria|Prochlorococcus marinus subsp. marinus str. CCMP1375|334970|334895|Phe|GAA|0|0||||||DDBJ/ENA/GenBank taxaddress:00.04.00.00.02.01.00.00.15.00 STEML:GCCGGGA STEMRS:TCCTGGC ID:A CCA:CCA LEN:7 SCORE:35 pos8,9:TA W:CCApredicted W:cca
ttagcgccaaGCCGGGATAGCTCAGTTGGTAGAGCAGGCGACTGAAAATCGCCGTGTCCG
CAGTTCAAATCTGCGTCCTGGCACCAttatttgcat
>C016848 AE017126|Cyanobacteria|Prochlorococcus marinus subsp. marinus str. CCMP1375|298553|298481|Met|CAT|0|0|||||tRNA-Met(Ile) whose CAU anticodon is enzymatically converted to read AUA codons.|DDBJ/ENA/GenBank taxaddress:00.04.00.00.02.01.00.00.15.00 STEML:GGGGGTG STEMRS:CACCCCC ID:A CCA:ttt LEN:7 SCORE:35 pos8,9:TA tfam:I
ccattcctaaGGGGGTGTAGCAATCTGGTGAATGCAGCGAACTCATAATTCGCCTTAGGC
GAGTTCGATCCTCGCCACCCCCAtttcaaattcatt
>C016849 AE017126|Cyanobacteria|Prochlorococcus marinus subsp. marinus str. CCMP1375|282777|282704|Arg|ACG|0|0||||||DDBJ/ENA/GenBank taxaddress:00.04.00.00.02.01.00.00.15.00 STEML:GCGCCTG STEMRS:CAGGCGC ID:G CCA:ttt LEN:7 SCORE:35 pos8,9:TA
ttaaccttgtGCGCCTGTAGCTCAGCGGATTAGAGCATCTGACTACGGATCAGAGGGTCG
GGAGTTCGAATCTCTCCAGGCGCGtttttcaactttt
>C016850 AE017126|Cyanobacteria|Prochlorococcus marinus subsp. marinus str. CCMP1375|262362|262281|Leu|TAG|0|0||||||DDBJ/ENA/GenBank taxaddress:00.04.00.00.02.01.00.00.15.00 STEML:GCCCATC STEMRS:GGTGGGC ID:A CCA:tta LEN:7 SCORE:35 pos8,9:TG W:pos89nTA
tcaaccattgGCCCATCTGGCGGAATTGGTAGACGCGCGGGTTTTAGGTACCCGTGACTT
AGGTCGTGGGAGTTCAAGTCTCCCGGTGGGCAttaattactaaaa
>C016851 AE017126|Cyanobacteria|Prochlorococcus marinus subsp. marinus str. CCMP1375|85051|84970|Leu|AAG|0|0||||||DDBJ/ENA/GenBank taxaddress:00.04.00.00.02.01.00.00.15.00 STEML:GCGGATG STEMRS:CATCCGC ID:A CCA:taa LEN:7 SCORE:35 pos8,9:TG W:pos89nTA
tgtttcaactGCGGATGTGGTGGAATTGGTAGACACGCACGTCTAAGGAGCGTGTGGCTT
CGGCCTTGCGAGTTCAAGTCTCGCCATCCGCAtaatcaagaacat
>C016777 CP000551|Cyanobacteria|Prochlorococcus marinus str. AS9601|133960|134031|Asn|GTT|0|0||||||DDBJ/ENA/GenBank taxaddress:00.04.00.00.02.01.00.00.16 STEML:TCCTCGG STEMRS:CCGGGGA ID:G CCA:ttt LEN:7 SCORE:35 pos8,9:TA
catcctatatTCCTCGGTAGCTCAGCGGTAGAGCGATCGACTGTTAATCGATTGGTCGCA
GGTTCGAATCCCGCCCGGGGAGtttataaatttaa
>C016778 CP000551|Cyanobacteria|Prochlorococcus marinus str. AS9601|239473|239554|Leu|TAG|0|0||||||DDBJ/ENA/GenBank taxaddress:00.04.00.00.02.01.00.00.16 STEML:GCGGTCG STEMRS:CGACCGC ID:A CCA:ctt LEN:7 SCORE:35 pos8,9:TG W:pos89nTA
ttttatttgaGCGGTCGTGGCGGAATTGGTAGACGCGCGAGTTTTAGGTACTCGTATCTT
CGGGTGTGGGAGTTCAAGTCTCCCCGACCGCActtaaggaaattc
>C016779 CP000551|Cyanobacteria|Prochlorococcus marinus str. AS9601|324607|324680|Ile|GAT|0|0||||||DDBJ/ENA/GenBank taxaddress:00.04.00.00.02.01.00.00.16 STEML:GGGCCAT STEMRS:ATGGCCC ID:A CCA:tat LEN:7 SCORE:35 pos8,9:TA
ttattttcctGGGCCATTAGCTCAGGTGGTTAGAGCGCACCCCTGATAAGGGTGAGGTCC
CTGGTTCAAGTCCAGGATGGCCCAtatctctatgttg
>C016780 CP000551|Cyanobacteria|Prochlorococcus marinus str. AS9601|324693|324765|Ala|TGC|0|0||||||DDBJ/ENA/GenBank taxaddress:00.04.00.00.02.01.00.00.16 STEML:GGGGGTA STEMRS:TACCTCC ID:A CCA:ctg LEN:7 SCORE:35 pos8,9:TA
tctctatgttGGGGGTATAGCTCAGTTGGTAGAGCGCCTGCTTTGCAAGCAGGATGTCAG
CGGTTCGAGTCCGCTTACCTCCActgattaccacct
>C016781 CP000551|Cyanobacteria|Prochlorococcus marinus str. AS9601|548165|548250|Leu|TAA|0|0||||||DDBJ/ENA/GenBank taxaddress:00.04.00.00.02.01.00.00.16 STEML:GGGAGTG STEMRS:CACTCCC ID:A CCA:tta LEN:7 SCORE:35 pos8,9:TG W:pos89nTA
aaattcctttGGGAGTGTGGCGGAATTGGTAGACGCGCCGGACTTAAAATCCGTCGAGCG
ATTTAGCTCGTGGGGGTTCAAGTCCCCCCACTCCCAttatttaattatt
>C016782 CP000551|Cyanobacteria|Prochlorococcus marinus str. AS9601|829984|830070|Ser|GGA|0|0||||||DDBJ/ENA/GenBank taxaddress:00.04.00.00.02.01.00.00.16 STEML:GGAGAGG STEMRS:CCTCTCT ID:C CCA:TCC LEN:7 SCORE:35 pos8,9:TG W:pos89nTA
agttatcttgGGAGAGGTGGCCGAGTGGTTGAAGGCGCAGCACTGGAAATGCTGTATAGG
GGCAACTTTATCGAGGGTTCGAATCCCTCTCTCTCCGttttatattagtt
>C016783 CP000551|Cyanobacteria|Prochlorococcus marinus str. AS9601|870779|870852|Met|CAT|0|0|||||tRNA-Met(elongator).|DDBJ/ENA/GenBank taxaddress:00.04.00.00.02.01.00.00.16 STEML:GTCTCGG STEMRS:TCGAGAC ID:A CCA:ttt LEN:7 SCORE:35 pos8,9:TA tfam:M
atattcccatGTCTCGGTAGCTCAGCTGGTTAGAGCGGCGGATTCATAGCCCGCAGGTCG
CGTGTTCAAGTCACGCTCGAGACAtttttaatacttt
>C016784 CP000551|Cyanobacteria|Prochlorococcus marinus str. AS9601|1041467|1041538|Lys|TTT|0|0||||||DDBJ/ENA/GenBank taxaddress:00.04.00.00.02.01.00.00.16 STEML:GGGTCGC STEMRS:GCGACCC ID:A CCA:cat LEN:7 SCORE:35 pos8,9:TA
tttacaaaatGGGTCGCTAGCTCAGCGGTAGAGCATCCGGCTTTTAACCGGCTGGTCCTG
AGTTCGAATCTCAGGCGACCCAcatttttaattga
>C016785 CP000551|Cyanobacteria|Prochlorococcus marinus str. AS9601|1049968|1050041|Pro|TGG|0|0||||||DDBJ/ENA/GenBank taxaddress:00.04.00.00.02.01.00.00.16 STEML:CGGGGCG STEMRS:CGCCCCG ID:A CCA:ctc LEN:7 SCORE:35 pos8,9:TG W:pos89nTA
atcttatgagCGGGGCGTGGCGCAGCTTGGTAGCGCGGGTGCTTTGGGAGCACTAGGTCG
CAGGTTCGAATCCTGTCGCCCCGActctaataatcca
>C016786 CP000551|Cyanobacteria|Prochlorococcus marinus str. AS9601|1155976|1156049|Arg|TCT|0|0||||||DDBJ/ENA/GenBank taxaddress:00.04.00.00.02.01.00.00.16 STEML:GCTTCCT STEMRS:AGGAAGC ID:G CCA:tat LEN:7 SCORE:35 pos8,9:TA
ataataagatGCTTCCTTAGCTCAGCTGGATAGAGCAACTGCCTTCTAAGCAGTGGGCCG
CAGGTTCGAATCCTGCAGGAAGCGtatagtaaattat
>C016787 CP000551|Cyanobacteria|Prochlorococcus marinus str. AS9601|1282555|1282636|Leu|CAA|0|0||||||DDBJ/ENA/GenBank taxaddress:00.04.00.00.02.01.00.00.16 STEML:GGGAGCG STEMRS:CGCTCCC ID:A CCA:ctt LEN:7 SCORE:35 pos8,9:TG W:pos89nTA
caaaagccttGGGAGCGTGGTGGAATTGGTAGACGCACCGCACTCAAAATGCGGCACCTT
CGGGTATGTCGGTTCAAGTCCGACCGCTCCCActttgatgaatac
>C016788 CP000551|Cyanobacteria|Prochlorococcus marinus str. AS9601|1287814|1287886|His|GTG|0|0||||||DDBJ/ENA/GenBank taxaddress:00.04.00.00.02.01.00.00.16 STEML:GCGGGCG STEMRS:CGCTCGC ID:C CCA:ctc LEN:7 SCORE:35 pos8,9:TC W:pos89nTA
taaatgtgagGCGGGCGTCGCCAAGTGGTTAAGGCAGCGGCTTGTGGCGCCGCCATTCGG
GGGTTCGAATCCCCTCGCTCGCCctcaaaaaaattg
>C016789 CP000551|Cyanobacteria|Prochlorococcus marinus str. AS9601|1444206|1444277|Thr|CGT|0|0||||||DDBJ/ENA/GenBank taxaddress:00.04.00.00.02.01.00.00.16 STEML:GCCGGTA STEMRS:TATCGGC ID:A CCA:ctt LEN:7 SCORE:35 pos8,9:TA
atttaatttgGCCGGTATAGCTCAGCGGTAGAGCAACTGTCTCGTAAACAGTAGGCCATT
GGTTCAATTCCAATTATCGGCActtacaaagtaaa
>C016790 CP000551|Cyanobacteria|Prochlorococcus marinus str. AS9601|1500368|1500439|Gln|TTG|0|0||||||DDBJ/ENA/GenBank taxaddress:00.04.00.00.02.01.00.00.16 STEML:TGGGCCG STEMRS:CGGCCCA ID:G CCA:ttc LEN:7 SCORE:35 pos8,9:TC W:pos89nTA
gataattcaaTGGGCCGTCGCCAAGTGGTAAGGCATCGGGTTTTGGTCTCGACATTCCTA
GGTTCGAATCCTAGCGGCCCAGttctaatattcaa
>C016791 CP000551|Cyanobacteria|Prochlorococcus marinus str. AS9601|1513068|1513141|Arg|CCG|0|0||||||DDBJ/ENA/GenBank taxaddress:00.04.00.00.02.01.00.00.16 STEML:GGGCATG STEMRS:CATGCTC ID:G CCA:taa LEN:7 SCORE:35 pos8,9:TA
aaaaattaaaGGGCATGTAGCTCAGTTGGATAGAGCATCAGATTCCGGTTCTGAGAGTCG
GGGGTTCGAATCCCTCCATGCTCGtaacatcattttt
>C016792 CP000551|Cyanobacteria|Prochlorococcus marinus str. AS9601|1527715|1527785|Cys|GCA|0|0||||||DDBJ/ENA/GenBank taxaddress:00.04.00.00.02.01.00.00.16 STEML:GGCGGCA STEMRS:TGCCGCC ID:T CCA:tct LEN:7 SCORE:35 pos8,9:TG W:pos89nTA
aatctttttcGGCGGCATGGCCAAGTGGTAAGGCAGAGGATTGCAAATCCTTTATCCCCA
GTTCGAATCTGGGTGCCGCCTtcttcaattttga
>C016793 CP000551|Cyanobacteria|Prochlorococcus marinus str. AS9601|1629333|1629262|Val|TAC|0|0||||||DDBJ/ENA/GenBank taxaddress:00.04.00.00.02.01.00.00.16 STEML:GGGCGAT STEMRS:ATCGCCC ID:A CCA:ttt LEN:7 SCORE:35 pos8,9:TA
tctattataaGGGCGATTAGCTCAGCGGTAGAGCGCCTGCCTTACAAGCAGGATGTCCCT
GGTTCGAACCCTGGATCGCCCAtttattaattttc
>C016794 CP000551|Cyanobacteria|Prochlorococcus marinus str. AS9601|1582770|1582699|Gly|GCC|0|0||||||DDBJ/ENA/GenBank taxaddress:00.04.00.00.02.01.00.00.16 STEML:GCGGATG STEMRS:CATCCGC ID:T CCA:ttt LEN:7 SCORE:35 pos8,9:TA
aaaaagttatGCGGATGTAGCTCAGTGGTAGAGCATCTCCTTGCCAAGGAGAATGTCGAG
AGTTCGAATCTCTTCATCCGCTtttaatgtttgta
>C016795 CP000551|Cyanobacteria|Prochlorococcus marinus str. AS9601|1546311|1546238|Arg|CCT|0|0||||||DDBJ/ENA/GenBank taxaddress:00.04.00.00.02.01.00.00.16 STEML:GGGGCTG STEMRS:CAGTCCC ID:G CCA:taa LEN:7 SCORE:35 pos8,9:TA
aacatctattGGGGCTGTAGCTCAGCAGGATAGAGCAACGGTTTCCTAAACCGTAGGTCG
TGGGTTCGAATCCCGCCAGTCCCGtaaaaataaaaaa
>C016796 CP000551|Cyanobacteria|Prochlorococcus marinus str. AS9601|1480539|1480451|Ser|GCT|0|0||||||DDBJ/ENA/GenBank taxaddress:00.04.00.00.02.01.00.00.16 STEML:GGAGAGG STEMRS:CCTCTCC ID:G CCA:taa LEN:7 SCORE:35 pos8,9:TG W:pos89nTA
tataagaactGGAGAGGTGGCTGAGTGGTTGAAAGCGGCTCCCTGCTAAGGAGTTACAGG
AGGTAACTTTTGTCGAGGGTTCGAATCCCTCCCTCTCCGtaattatttggtt
>C016797 CP000551|Cyanobacteria|Prochlorococcus marinus str. AS9601|1304249|1304179|Gly|TCC|0|0||||||DDBJ/ENA/GenBank taxaddress:00.04.00.00.02.01.00.00.16 STEML:GCGGGCG STEMRS:CGCCCGC ID:T CCA:ttt LEN:7 SCORE:35 pos8,9:TG W:pos89nTA
attacttaatGCGGGCGTGGTTTAGTGGTAAAACCTCAGCCTTCCAAGCTGAAGATGCGG
GTTCGATTCCCGCCGCCCGCTtttagaatatatt
>C016798 CP000551|Cyanobacteria|Prochlorococcus marinus str. AS9601|1201240|1201168|Ala|GGC|0|0||||||DDBJ/ENA/GenBank taxaddress:00.04.00.00.02.01.00.00.16 STEML:GGGGCCA STEMRS:TGGCTCC ID:A CCA:ttt LEN:7 SCORE:35 pos8,9:TA
aactggttgtGGGGCCATAGCTCAGCTGGTAGAGCACCTGCATGGCATGCAGGGGGCCAG
CGGTTCGAGTCCGCTTGGCTCCAtttgattttattc
>C016799 CP000551|Cyanobacteria|Prochlorococcus marinus str. AS9601|1126492|1126408|Ser|CGA|0|0||||||DDBJ/ENA/GenBank taxaddress:00.04.00.00.02.01.00.00.16 STEML:GGAGAGG STEMRS:CCTCTCC ID:G CCA:tac LEN:7 SCORE:35 pos8,9:TG W:pos89nTA
ataaatagacGGAGAGGTGGCTGAGTGGTCGAAAGCGAACGACTCGAAATCGTTTAATAG
GTGACTATTCGTGGGTTCGAATCCCACCCTCTCCGtacgatttcaaat
>C016800 CP000551|Cyanobacteria|Prochlorococcus marinus str. AS9601|997850|997778|Glu|TTC|0|0||||||DDBJ/ENA/GenBank taxaddress:00.04.00.00.02.01.00.00.16 STEML:GGCCCCA STEMRS:TGGGGCT ID:A CCA:tta LEN:7 SCORE:35 pos8,9:TC W:pos89nTA
ctaatttcctGGCCCCATCGTCTAGAGGCCTAGGACACCTCCCTTTCACGGAGGCGACAG
GGGTTCGAATCCCCTTGGGGCTAttaatttaaattt
>C016801 CP000551|Cyanobacteria|Prochlorococcus marinus str. AS9601|777068|776995|Pro|GGG|0|0||||||DDBJ/ENA/GenBank taxaddress:00.04.00.00.02.01.00.00.16 STEML:CGGGGCG STEMRS:CGTTCCG ID:A CCA:tta LEN:7 SCORE:35 pos8,9:TA
agtaaagacaCGGGGCGTAGCGCAGTTTGGTAGCGCACCACTTTGGGGTAGTGGGGGTCG
TGGGTTCAAATCCCGCCGTTCCGAttatttatcgtct
>C016802 CP000551|Cyanobacteria|Prochlorococcus marinus str. AS9601|633426|633340|Ser|TGA|0|0||||||DDBJ/ENA/GenBank taxaddress:00.04.00.00.02.01.00.00.16 STEML:GGAGGGG STEMRS:CCCCTCC ID:G CCA:ttc LEN:7 SCORE:35 pos8,9:TG W:pos89nTA
aatagcctctGGAGGGGTGGTCGAGTGGTTTAAGGCTCTAGTCTTGAAAACTAGCGTGTC
TGCAAGGGCACCGTGGGTTCGAATCCCACCCCCTCCGttcaaataaaaag
>C016803 CP000551|Cyanobacteria|Prochlorococcus marinus str. AS9601|461731|461659|Trp|CCA|0|0||||||DDBJ/ENA/GenBank taxaddress:00.04.00.00.02.01.00.00.16 STEML:GCGTCGT STEMRS:ACGACGC ID:G CCA:ttt LEN:7 SCORE:35 pos8,9:TA
tcatttaaatGCGTCGTTAGTTCAGTTGGTAGAACGCAGGTCTCCAAAACCTGATGTCGG
GGGTTCAAGTCCTCCACGACGCGtttgatcaacatt
>C016804 CP000551|Cyanobacteria|Prochlorococcus marinus str. AS9601|461279|461206|Asp|GTC|0|0||||||DDBJ/ENA/GenBank taxaddress:00.04.00.00.02.01.00.00.16 STEML:GGGACCG STEMRS:CGGTCCC ID:G CCA:ttt LEN:7 SCORE:35 pos8,9:TA
acaaaactctGGGACCGTAGTTCAACTGGTTAGAGCACCGCCCTGTCACGGCGGAAGTTG
CGGGTTCGAATCCCGTCGGTCCCGttttttctaaaag
>C016805 CP000551|Cyanobacteria|Prochlorococcus marinus str. AS9601|380990|380909|Tyr|GTA|0|0||||||DDBJ/ENA/GenBank taxaddress:00.04.00.00.02.01.00.00.16 STEML:GGGTCGG STEMRS:CCGGCCC ID:A CCA:ctt LEN:7 SCORE:35 pos8,9:TG W:pos89nTA
caaatagtggGGGTCGGTGCCCGAGTGGTTAAAGGGGGCGGACTGTAAATCCGCTGGCTC
TGCCTACGTTGGTTCAAATCCAACCCGGCCCActttaaaattgcc
>C016806 CP000551|Cyanobacteria|Prochlorococcus marinus str. AS9601|380898|380827|Thr|GGT|0|0||||||DDBJ/ENA/GenBank taxaddress:00.04.00.00.02.01.00.00.16 STEML:GCCCTTG STEMRS:CGAGGGC ID:A CCA:ctc LEN:7 SCORE:35 pos8,9:TA
ctttaaaattGCCCTTGTAGCTCAGCGGTAGAGCACTCCCTTGGTAAGGGAGAGGTCTCG
GGTTCAAGTCCCGACGAGGGCActcgcgggatagc
>C016807 CP000551|Cyanobacteria|Prochlorococcus marinus str. AS9601|356599|356528|Thr|GGT|0|0||||||DDBJ/ENA/GenBank taxaddress:00.04.00.00.02.01.00.00.16 STEML:GCCCTTG STEMRS:CGAGGGC ID:A CCA:ctt LEN:7 SCORE:35 pos8,9:TA
ctttaaaattGCCCTTGTAGCTCAGCGGTAGAGCACTCCCTTGGTAAGGGAGAGGTCTCG
GGTTCAAGTCCCGACGAGGGCActtgagcaattga
>C016808 CP000551|Cyanobacteria|Prochlorococcus marinus str. AS9601|315137|315066|Thr|TGT|0|0||||||DDBJ/ENA/GenBank taxaddress:00.04.00.00.02.01.00.00.16 STEML:GCCGGCT STEMRS:AGCCGGC ID:A CCA:ttt LEN:7 SCORE:35 pos8,9:TA
tgaaaagatcGCCGGCTTAGCTCAGTGGTAGAGCAGCGCTTTTGTAAAGCGAAGGTCATC
AGTTCAAATCTGTTAGCCGGCAttttgatttattt
>C016809 CP000551|Cyanobacteria|Prochlorococcus marinus str. AS9601|306425|306350|Phe|GAA|0|0||||||DDBJ/ENA/GenBank taxaddress:00.04.00.00.02.01.00.00.16 STEML:GCCGGGA STEMRS:TCCTGGC ID:A CCA:CCT LEN:7 SCORE:35 pos8,9:TA W:cc
ataggttagaGCCGGGATAGCTCAGTTGGTAGAGCAGGCGACTGAAAATCGCCGTGTCCC
CAGTTCAAATCTGGGTCCTGGCACCTttaaaacctc
>C016810 CP000551|Cyanobacteria|Prochlorococcus marinus str. AS9601|274548|274476|Met|CAT|0|0||||||DDBJ/ENA/GenBank taxaddress:00.04.00.00.02.01.00.00.16 STEML:GGGGGTG STEMRS:CACCCCC ID:A CCA:tta LEN:7 SCORE:35 pos8,9:TA tfam:I
aaatttccttGGGGGTGTAGCAATCTGGTGAATGCACCAAACTCATAATTTGGCTAAGGC
GAGTTCGATCCTCGCCACCCCCAttattcatttgtc
>C016811 CP000551|Cyanobacteria|Prochlorococcus marinus str. AS9601|259418|259345|Arg|ACG|0|0||||||DDBJ/ENA/GenBank taxaddress:00.04.00.00.02.01.00.00.16 STEML:GCGCCTG STEMRS:CAGGCGC ID:G CCA:ttt LEN:7 SCORE:35 pos8,9:TA
acataattatGCGCCTGTAGCTCAGTGGATTAGAGCACCTGACTACGGATCAGGGTGTCG
GGAGTTCGAATCTCTCCAGGCGCGtttaaaattctga
>C016812 CP000551|Cyanobacteria|Prochlorococcus marinus str. AS9601|76798|76717|Leu|AAG|0|0||||||DDBJ/ENA/GenBank taxaddress:00.04.00.00.02.01.00.00.16 STEML:GCGGACG STEMRS:CGTCCGC ID:A CCA:ttt LEN:7 SCORE:35 pos8,9:TG W:pos89nTA
aaaaccctttGCGGACGTGGCGGAATTGGTAGACGCGCACGTCTAAGGAGCGTGTGGCTT
CGGCCTTGCGAGTTCAAGTCTCGCCGTCCGCAtttaatgtattct
>C027991 CP000551|Cyanobacteria|Prochlorococcus marinus str. AS9601|912293|912369|Met|CAT|0|0|||||tRNA-Met(initiator).|DDBJ/ENA/GenBank taxaddress:00.04.00.00.02.01.00.00.16 STEML:CGCGGGG STEMRS:CCCCGCC ID:A CCA:CCA LEN:7 SCORE:31 pos8,9:TA W:CCApredicted W:cca tfam:X
atgtatatgaCGCGGGGTAGAGCAGTCTGGTAGCTCGTCGGGCTCATAACCCGAAGGTCG
GAAGTTCAAATCTCCCCCCCGCCACCAtagagaggca
>C028357 CP000551|Cyanobacteria|Prochlorococcus marinus str. AS9601|1335754|1335825|Val|GAC|0|0||||||DDBJ/ENA/GenBank taxaddress:00.04.00.00.02.01.00.00.16 STEML:GGGCGAT STEMRS:ATCGCCC ID:A CCA:tta LEN:7 SCORE:35 pos8,9:TA
tcctcaattgGGGCGATTAGCTCAGTGGTAGAGCACTACCTCGACACGGTAGTGGCCACT
GGTTCGAATCCAGTATCGCCCAttaaaacttttga
>C017048 CP000552|Cyanobacteria|Prochlorococcus marinus str. MIT 9515|132494|132565|Asn|GTT|0|0||||||DDBJ/ENA/GenBank taxaddress:00.04.00.00.02.01.00.00.17 STEML:TCCTCGG STEMRS:CCGGGGA ID:G CCA:ttc LEN:7 SCORE:35 pos8,9:TA
ttttatatgtTCCTCGGTAGCTCAGCGGTAGAGCGATCGACTGTTAATCGATTGGTCGCA
GGTTCGAATCCCGCCCGGGGAGttcaatttcacaa
>C017049 CP000552|Cyanobacteria|Prochlorococcus marinus str. MIT 9515|248727|248808|Leu|TAG|0|0||||||DDBJ/ENA/GenBank taxaddress:00.04.00.00.02.01.00.00.17 STEML:GCGGTCG STEMRS:CGACCGC ID:A CCA:ttt LEN:7 SCORE:35 pos8,9:TG W:pos89nTA
tttcattattGCGGTCGTGGCGGAATTGGTAGACGCGCGAGTTTTAGGTACTCGTATCTT
CGGGTGTGGGAGTTCAAGTCTCCCCGACCGCAtttcaagagaaaa
>C017050 CP000552|Cyanobacteria|Prochlorococcus marinus str. MIT 9515|334009|334082|Ile|GAT|0|0||||||DDBJ/ENA/GenBank taxaddress:00.04.00.00.02.01.00.00.17 STEML:GGGCCAT STEMRS:ATGGCCC ID:A CCA:tat LEN:7 SCORE:35 pos8,9:TA
actttttcctGGGCCATTAGCTCAGGTGGTTAGAGCGCACCCCTGATAAGGGTGAGGTCC
CTGGTTCAAGTCCAGGATGGCCCAtatctctatgttg
>C017051 CP000552|Cyanobacteria|Prochlorococcus marinus str. MIT 9515|334095|334167|Ala|TGC|0|0||||||DDBJ/ENA/GenBank taxaddress:00.04.00.00.02.01.00.00.17 STEML:GGGGGTA STEMRS:TACCTCC ID:A CCA:ctg LEN:7 SCORE:35 pos8,9:TA
tctctatgttGGGGGTATAGCTCAGTTGGTAGAGCGCCTGCTTTGCAAGCAGGATGTCAG
CGGTTCGAGTCCGCTTACCTCCActgaataccacct
>C017052 CP000552|Cyanobacteria|Prochlorococcus marinus str. MIT 9515|569251|569336|Leu|TAA|0|0||||||DDBJ/ENA/GenBank taxaddress:00.04.00.00.02.01.00.00.17 STEML:GGGAGTG STEMRS:CACTCCC ID:A CCA:ttc LEN:7 SCORE:35 pos8,9:TG W:pos89nTA
aattccttttGGGAGTGTGGCGGAATTGGTAGACGCGCCGGACTTAAAATCCGTCGAGCG
CTTTAGCTCGTGGGGGTTCAAGTCCCCCCACTCCCAttctttaactata
>C017053 CP000552|Cyanobacteria|Prochlorococcus marinus str. MIT 9515|930469|930542|Pro|GGG|0|0||||||DDBJ/ENA/GenBank taxaddress:00.04.00.00.02.01.00.00.17 STEML:CGGGGCG STEMRS:CGTTCCG ID:A CCA:tta LEN:7 SCORE:35 pos8,9:TA
agtattgttaCGGGGCGTAGCGCAGTTTGGTAGCGCACCACTTTGGGGTAGTGGGGGTCG
TGGGTTCAAATCCCGCCGTTCCGAttaagttgcagaa
>C017054 CP000552|Cyanobacteria|Prochlorococcus marinus str. MIT 9515|1066356|1066427|Lys|TTT|0|0||||||DDBJ/ENA/GenBank taxaddress:00.04.00.00.02.01.00.00.17 STEML:GGGTCGC STEMRS:GCGACCC ID:A CCA:cat LEN:7 SCORE:35 pos8,9:TA
ttttacatttGGGTCGCTAGCTCAGCGGTAGAGCATCCGGCTTTTAACCGGCTGGTCCTG
AGTTCGAATCTCAGGCGACCCAcatttcaaaagtc
>C017055 CP000552|Cyanobacteria|Prochlorococcus marinus str. MIT 9515|1072522|1072595|Pro|TGG|0|0||||||DDBJ/ENA/GenBank taxaddress:00.04.00.00.02.01.00.00.17 STEML:CGGGGCG STEMRS:CGCCCCG ID:A CCA:ctc LEN:7 SCORE:35 pos8,9:TG W:pos89nTA
atcttattagCGGGGCGTGGCGCAGCTTGGTAGCGCGGGTGCTTTGGGAGCACTAGGTCG
CAGGTTCGAATCCTGTCGCCCCGActcaatcaaaacc
>C017056 CP000552|Cyanobacteria|Prochlorococcus marinus str. MIT 9515|1200397|1200470|Arg|TCT|0|0||||||DDBJ/ENA/GenBank taxaddress:00.04.00.00.02.01.00.00.17 STEML:GCTTCCT STEMRS:AGGAAGC ID:G CCA:tgc LEN:7 SCORE:35 pos8,9:TA
agaaacattaGCTTCCTTAGCTCAGCTGGATAGAGCAACTGCCTTCTAAGCAGTGGGTCA
ATGGTTCGAATCCATTAGGAAGCGtgcaaagatgccg
>C017057 CP000552|Cyanobacteria|Prochlorococcus marinus str. MIT 9515|1298197|1298278|Leu|CAA|0|0||||||DDBJ/ENA/GenBank taxaddress:00.04.00.00.02.01.00.00.17 STEML:GGGAGCG STEMRS:CGCTCCC ID:A CCA:ctt LEN:7 SCORE:35 pos8,9:TG W:pos89nTA
caaaagccttGGGAGCGTGGTGGAATTGGTAGACGCACCGCACTCAAAATGCGGCACCTT
CGGGTTTGTCGGTTCAAGTCCGACCGCTCCCActttaatgaatac
>C017058 CP000552|Cyanobacteria|Prochlorococcus marinus str. MIT 9515|1303467|1303539|His|GTG|0|0||||||DDBJ/ENA/GenBank taxaddress:00.04.00.00.02.01.00.00.17 STEML:GCGGGCG STEMRS:CGCTCGC ID:C CCA:ctc LEN:7 SCORE:35 pos8,9:TC W:pos89nTA
tagatgtgagGCGGGCGTCGCCAAGTGGTTAAGGCAGTGGCTTGTGGCGCCGCTATTCGG
GGGTTCGAATCCCCTCGCTCGCCctcaaaaatatga
>C017059 CP000552|Cyanobacteria|Prochlorococcus marinus str. MIT 9515|1471568|1471639|Thr|CGT|0|0||||||DDBJ/ENA/GenBank taxaddress:00.04.00.00.02.01.00.00.17 STEML:GCCGGTA STEMRS:TATCGGC ID:A CCA:ttt LEN:7 SCORE:35 pos8,9:TA
aatttttatcGCCGGTATAGCTCAGAGGAAGAGCAACTGTTTCGTAAACAGAAGGTCATT
GGTTCAATTCCGATTATCGGCAtttaagtttcata
>C017060 CP000552|Cyanobacteria|Prochlorococcus marinus str. MIT 9515|1531024|1531095|Gln|TTG|0|0||||||DDBJ/ENA/GenBank taxaddress:00.04.00.00.02.01.00.00.17 STEML:TGGGCCG STEMRS:CGGCCCA ID:G CCA:ttt LEN:7 SCORE:35 pos8,9:TC W:pos89nTA
aaagtttcatTGGGCCGTCGCCAAGTGGTAAGGCATCGGGTTTTGGTCTCGACATTCCTA
GGTTCGAATCCTAGCGGCCCAGtttaaaaaaaaat
>C017061 CP000552|Cyanobacteria|Prochlorococcus marinus str. MIT 9515|1546466|1546539|Arg|CCG|0|0||||||DDBJ/ENA/GenBank taxaddress:00.04.00.00.02.01.00.00.17 STEML:GGGCATG STEMRS:CATGCTC ID:G CCA:taa LEN:7 SCORE:35 pos8,9:TA
gaaaaattcaGGGCATGTAGCTCAGTTGGATAGAGCATCAGATTCCGGTTCTGAGTGTCG
GGGGTTCGACTCCCTCCATGCTCGtaattaaaaattt
>C017062 CP000552|Cyanobacteria|Prochlorococcus marinus str. MIT 9515|1561134|1561204|Cys|GCA|0|0||||||DDBJ/ENA/GenBank taxaddress:00.04.00.00.02.01.00.00.17 STEML:GGCGGCA STEMRS:TGCCGCC ID:T CCA:ttt LEN:7 SCORE:35 pos8,9:TG W:pos89nTA
aatctctatcGGCGGCATGGCCAAGTGGTAAGGCAGAGGATTGCAAATCCTTTATCCCCA
GTTCGAATCTGGGTGCCGCCTttttaaatttttt
>C017063 CP000552|Cyanobacteria|Prochlorococcus marinus str. MIT 9515|1663595|1663524|Val|TAC|0|0||||||DDBJ/ENA/GenBank taxaddress:00.04.00.00.02.01.00.00.17 STEML:GGGCGAT STEMRS:ATCGCCC ID:A CCA:ttg LEN:7 SCORE:35 pos8,9:TA
attattataaGGGCGATTAGCTCAGCGGTAGAGCGCCTGCCTTACAAGCAGGATGTCCCT
GGTTCGAACCCTGGATCGCCCAttgactaatttat
>C017064 CP000552|Cyanobacteria|Prochlorococcus marinus str. MIT 9515|1616982|1616911|Gly|GCC|0|0||||||DDBJ/ENA/GenBank taxaddress:00.04.00.00.02.01.00.00.17 STEML:GCGGATG STEMRS:CATCCGC ID:T CCA:ttt LEN:7 SCORE:35 pos8,9:TA
atagagttgtGCGGATGTAGCTCAGTGGTAGAGCATCTCCTTGCCAAGGAGAATGTCGAG
AGTTCGAATCTCTTCATCCGCTtttcaaaaattat
>C017065 CP000552|Cyanobacteria|Prochlorococcus marinus str. MIT 9515|1578035|1577962|Arg|CCT|0|0||||||DDBJ/ENA/GenBank taxaddress:00.04.00.00.02.01.00.00.17 STEML:GGGGCTG STEMRS:CAGTCCC ID:G CCA:tta LEN:7 SCORE:35 pos8,9:TA
aacatctcttGGGGCTGTAGCTCAGTAGGATAGAGCAACGGTTTCCTAAACCGTAGGTCG
TGGGTTCGACTCCCTCCAGTCCCGttaaagttaataa
>C017066 CP000552|Cyanobacteria|Prochlorococcus marinus str. MIT 9515|1511167|1511079|Ser|GCT|0|0||||||DDBJ/ENA/GenBank taxaddress:00.04.00.00.02.01.00.00.17 STEML:GGAGAGG STEMRS:CCTCTCT ID:C CCA:TCC LEN:7 SCORE:35 pos8,9:TG W:pos89nTA
tataagaactGGAGAGGTGGCTGAGTGGTTGAAAGCGGCTCCCTGCTAAGGAGTTACAGG
AGGTAACTTTTGTCGAGGGTTCGAATCCCTCTCTCTCCGtatattctgtgtt
>C017067 CP000552|Cyanobacteria|Prochlorococcus marinus str. MIT 9515|1319929|1319859|Gly|TCC|0|0||||||DDBJ/ENA/GenBank taxaddress:00.04.00.00.02.01.00.00.17 STEML:GCGGGCG STEMRS:CGCCCGC ID:T CCA:ttt LEN:7 SCORE:35 pos8,9:TG W:pos89nTA
attacttattGCGGGCGTGGTTTAGTGGTAAAACCTCAGCCTTCCAAGCTGAAGATGCGG
GTTCGATTCCCGCCGCCCGCTtttagaatataat
>C017068 CP000552|Cyanobacteria|Prochlorococcus marinus str. MIT 9515|1254333|1254261|Ala|GGC|0|0||||||DDBJ/ENA/GenBank taxaddress:00.04.00.00.02.01.00.00.17 STEML:GGGGCCA STEMRS:TGGCTCC ID:A CCA:tac LEN:7 SCORE:35 pos8,9:TA
taattatcatGGGGCCATAGCTCAGTTGGTAGAGCACCTGCATGGCATGCAGGGGGTCAG
CGGTTCGAATCCGCTTGGCTCCAtacttattattac
>C017069 CP000552|Cyanobacteria|Prochlorococcus marinus str. MIT 9515|1170641|1170557|Ser|CGA|0|0||||||DDBJ/ENA/GenBank taxaddress:00.04.00.00.02.01.00.00.17 STEML:GGAGAGG STEMRS:CCTCTCC ID:G CCA:ttt LEN:7 SCORE:35 pos8,9:TG W:pos89nTA
atttaattacGGAGAGGTGGCTGAGTGGTCGAAAGCGAACGACTCGAAATCGTTTAACAG
GAGACTGTTCGTGGGTTCGAATCCCACCCTCTCCGtttttctatattg
>C017070 CP000552|Cyanobacteria|Prochlorococcus marinus str. MIT 9515|1021506|1021434|Glu|TTC|0|0||||||DDBJ/ENA/GenBank taxaddress:00.04.00.00.02.01.00.00.17 STEML:GGCCCCA STEMRS:TGGGGCT ID:A CCA:tta LEN:7 SCORE:35 pos8,9:TC W:pos89nTA
ctatttccttGGCCCCATCGTCTAGAGGCCTAGGACACCTCCCTTTCACGGAGGCGACAG
GGGTTCGAATCCCCTTGGGGCTAttaattaattttt
>C017071 CP000552|Cyanobacteria|Prochlorococcus marinus str. MIT 9515|877505|877419|Ser|GGA|0|0||||||DDBJ/ENA/GenBank taxaddress:00.04.00.00.02.01.00.00.17 STEML:GGAGAGG STEMRS:CCTCTCT ID:C CCA:TCC LEN:7 SCORE:35 pos8,9:TG W:pos89nTA
ataaatcttcGGAGAGGTGGCCGAGTGGTTGAAGGCGCAGCACTGGAAATGCTGTATAGA
GGCAACTTTATCGAGGGTTCGAATCCCTCTCTCTCCGttttattttaatc
>C017072 CP000552|Cyanobacteria|Prochlorococcus marinus str. MIT 9515|836673|836600|Met|CAT|0|0|||||tRNA-Met(elongator).|DDBJ/ENA/GenBank taxaddress:00.04.00.00.02.01.00.00.17 STEML:GTCTCGG STEMRS:TCGAGAC ID:A CCA:tta LEN:7 SCORE:35 pos8,9:TA tfam:M
atatatgtagGTCTCGGTAGCTCAGCTGGTTAGAGCGGCGGATTCATAGCCCGCAGGTCG
CGTGTTCAAGTCACGCTCGAGACAttattattatggt
>C017073 CP000552|Cyanobacteria|Prochlorococcus marinus str. MIT 9515|796776|796700|Met|CAT|0|0|||||tRNA-Met(initiator).|DDBJ/ENA/GenBank taxaddress:00.04.00.00.02.01.00.00.17 STEML:CGCGGGG STEMRS:CCCCGCC ID:A CCA:CCA LEN:7 SCORE:31 pos8,9:TA W:CCApredicted W:cca tfam:X
agatatatatCGCGGGGTAGAGCAGTCTGGTAGCTCGTCGGGCTCATAACCCGAAGGTCG
GAAGTTCAAATCTTCTCCCCGCCACCAattagaagca
>C017074 CP000552|Cyanobacteria|Prochlorococcus marinus str. MIT 9515|655870|655784|Ser|TGA|0|0||||||DDBJ/ENA/GenBank taxaddress:00.04.00.00.02.01.00.00.17 STEML:GGAGGGG STEMRS:CCCCTCC ID:G CCA:ttc LEN:7 SCORE:35 pos8,9:TG W:pos89nTA
atagccctttGGAGGGGTGGTCGAGTGGTTTAAGGCTCTAGTCTTGAAAACTAGCGTGTC
TGCAAGGGCACCGTGGGTTCGAATCCCACCCCCTCCGttcttttaaacaa
>C017075 CP000552|Cyanobacteria|Prochlorococcus marinus str. MIT 9515|481008|480936|Trp|CCA|0|0||||||DDBJ/ENA/GenBank taxaddress:00.04.00.00.02.01.00.00.17 STEML:GCGCCGT STEMRS:ACGGCGC ID:G CCA:ttt LEN:7 SCORE:35 pos8,9:TA
attttttattGCGCCGTTAGTTCAGTTGGTAGAACGCAGGTCTCCAAAACCTGATGTCGG
GGGTTCAAGTCCTCCACGGCGCGtttggatcaacat
>C017076 CP000552|Cyanobacteria|Prochlorococcus marinus str. MIT 9515|480560|480487|Asp|GTC|0|0||||||DDBJ/ENA/GenBank taxaddress:00.04.00.00.02.01.00.00.17 STEML:GGGACCG STEMRS:CGGTCCC ID:G CCA:ttc LEN:7 SCORE:35 pos8,9:TA
caaaaattctGGGACCGTAGTTCAACTGGTTAGAGCACCGCCCTGTCACGGCGGAAGTTG
CGGGTTCGAATCCCGTCGGTCCCGttcttttctaaaa
>C017077 CP000552|Cyanobacteria|Prochlorococcus marinus str. MIT 9515|400462|400381|Tyr|GTA|0|0||||||DDBJ/ENA/GenBank taxaddress:00.04.00.00.02.01.00.00.17 STEML:GGGTCGG STEMRS:CCGGCCC ID:A CCA:ctt LEN:7 SCORE:35 pos8,9:TG W:pos89nTA
tttatggtggGGGTCGGTGCCCGAGTGGTTAAAGGGGGCGGACTGTAAATCCGCTGGCTC
TGCCTACGTTGGTTCAAATCCAACCCGGCCCActttattttcagc
>C017078 CP000552|Cyanobacteria|Prochlorococcus marinus str. MIT 9515|400369|400298|Thr|GGT|0|0||||||DDBJ/ENA/GenBank taxaddress:00.04.00.00.02.01.00.00.17 STEML:GCCCTTG STEMRS:CGAGGGC ID:A CCA:ctc LEN:7 SCORE:35 pos8,9:TA
tttattttcaGCCCTTGTAGCTCAGCGGTAGAGCACTCCCTTGGTAAGGGAGAGGTCTCG
GGTTCAAGTCCCGACGAGGGCActcgttggttagc
>C017079 CP000552|Cyanobacteria|Prochlorococcus marinus str. MIT 9515|324526|324455|Thr|TGT|0|0||||||DDBJ/ENA/GenBank taxaddress:00.04.00.00.02.01.00.00.17 STEML:GCCGGCT STEMRS:AGCCGGC ID:A CCA:ttc LEN:7 SCORE:35 pos8,9:TA
taaaatttatGCCGGCTTAGCTCAGCGGTAGAGCAGCGCTTTTGTAAAGCGAAGGTCATC
AGTTCAAATCTGTTAGCCGGCAttcatatagttac
>C017080 CP000552|Cyanobacteria|Prochlorococcus marinus str. MIT 9515|316438|316363|Phe|GAA|0|0||||||DDBJ/ENA/GenBank taxaddress:00.04.00.00.02.01.00.00.17 STEML:GCCGGGA STEMRS:TCCTGGC ID:A CCA:CCT LEN:7 SCORE:35 pos8,9:TA W:cc
ataagttagaGCCGGGATAGCTCAGTTGGTAGAGCAGGCGACTGAAAATCGCCGTGTCCC
CAGTTCAAATCTGGGTCCTGGCACCTtcaaactcag
>C017081 CP000552|Cyanobacteria|Prochlorococcus marinus str. MIT 9515|283864|283789|Met|CAT|0|0||||||DDBJ/ENA/GenBank taxaddress:00.04.00.00.02.01.00.00.17 STEML:GGGGGTG STEMRS:CACCCCC ID:A CCA:TCA LEN:7 SCORE:35 pos8,9:TA tfam:I
tgcaaaatccGGGGGTGTAGCAATCTGGTGAATGCACCAAACTCATAATTTGGCTAAGGC
GAGTTCGATCCTCGCCACCCCCATCActaatttgtt
>C017082 CP000552|Cyanobacteria|Prochlorococcus marinus str. MIT 9515|268751|268678|Arg|ACG|0|0||||||DDBJ/ENA/GenBank taxaddress:00.04.00.00.02.01.00.00.17 STEML:GCGCCTG STEMRS:CAGGCGC ID:G CCA:taa LEN:7 SCORE:35 pos8,9:TA
acataaatatGCGCCTGTAGCTCAGTGGATTAGAGCACCTGACTACGGATCAGGGTGTCG
GGAGTTCGAATCTCTCCAGGCGCGtaaaaaattatga
>C017083 CP000552|Cyanobacteria|Prochlorococcus marinus str. MIT 9515|75153|75072|Leu|AAG|0|0||||||DDBJ/ENA/GenBank taxaddress:00.04.00.00.02.01.00.00.17 STEML:GCGGACG STEMRS:CGTCCGC ID:A CCA:ttt LEN:7 SCORE:35 pos8,9:TG W:pos89nTA
aaaaccctttGCGGACGTGGCGGAATTGGTAGACGCGCACGTCTAAGGAGCGTGTGGCTT
AGGCCTTGCGAGTTCAAGTCTCGCCGTCCGCAtttcatgtgatta
>C028361 CP000552|Cyanobacteria|Prochlorococcus marinus str. MIT 9515|1351472|1351543|Val|GAC|0|0||||||DDBJ/ENA/GenBank taxaddress:00.04.00.00.02.01.00.00.17 STEML:GGGCGAT STEMRS:ATCGCCC ID:A CCA:tta LEN:7 SCORE:35 pos8,9:TA
tttgctaaaaGGGCGATTAGCTCAGCGGTAGAGCATTACCTCGACAAGGTAGTGGTCACT
GGTTCGAATCCAGTATCGCCCAttaaactatttat
>C016888 CP000576|Cyanobacteria|Prochlorococcus marinus str. MIT 9301|132758|132829|Asn|GTT|0|0||||||DDBJ/ENA/GenBank taxaddress:00.04.00.00.02.01.00.00.1B STEML:TCCTCGG STEMRS:CCGGGGA ID:G CCA:ttt LEN:7 SCORE:35 pos8,9:TA
cattctatatTCCTCGGTAGCTCAGCGGTAGAGCGATCGACTGTTAATCGATTGGTCGCA
GGTTCGAATCCCGCCCGGGGAGttttaaagtctcg
>C016889 CP000576|Cyanobacteria|Prochlorococcus marinus str. MIT 9301|240439|240520|Leu|TAG|0|0||||||DDBJ/ENA/GenBank taxaddress:00.04.00.00.02.01.00.00.1B STEML:GCGGTCG STEMRS:CGACCGC ID:A CCA:ctt LEN:7 SCORE:35 pos8,9:TG W:pos89nTA
ttttatttgaGCGGTCGTGGCGGAATTGGTAGACGCGCGAGTTTTAGGTACTCGTATCTT
CGGGTGTGGGAGTTCAAGTCTCCCCGACCGCActtaaggaaattc
>C016890 CP000576|Cyanobacteria|Prochlorococcus marinus str. MIT 9301|324200|324273|Ile|GAT|0|0||||||DDBJ/ENA/GenBank taxaddress:00.04.00.00.02.01.00.00.1B STEML:GGGCCAT STEMRS:ATGGCCC ID:A CCA:tat LEN:7 SCORE:35 pos8,9:TA
tatttttcctGGGCCATTAGCTCAGGTGGTTAGAGCGCACCCCTGATAAGGGTGAGGTCC
CTGGTTCAAGTCCAGGATGGCCCAtatctctatgttg
>C016891 CP000576|Cyanobacteria|Prochlorococcus marinus str. MIT 9301|324286|324358|Ala|TGC|0|0||||||DDBJ/ENA/GenBank taxaddress:00.04.00.00.02.01.00.00.1B STEML:GGGGGTA STEMRS:TACCTCC ID:A CCA:ctg LEN:7 SCORE:35 pos8,9:TA
tctctatgttGGGGGTATAGCTCAGTTGGTAGAGCGCCTGCTTTGCAAGCAGGATGTCAG
CGGTTCGAGTCCGCTTACCTCCActgattaccacct
>C016892 CP000576|Cyanobacteria|Prochlorococcus marinus str. MIT 9301|522597|522682|Leu|TAA|0|0||||||DDBJ/ENA/GenBank taxaddress:00.04.00.00.02.01.00.00.1B STEML:GGGAGTG STEMRS:CACTCCC ID:A CCA:tta LEN:7 SCORE:35 pos8,9:TG W:pos89nTA
aaattccttcGGGAGTGTGGCGGAATTGGTAGACGCGCCGGACTTAAAATCCGTCGAGCG
ATTTAGCTCGTGGGGGTTCAAGTCCCCCCACTCCCAttatttaattatt
>C016893 CP000576|Cyanobacteria|Prochlorococcus marinus str. MIT 9301|828442|828528|Ser|GGA|0|0||||||DDBJ/ENA/GenBank taxaddress:00.04.00.00.02.01.00.00.1B STEML:GGAGAGG STEMRS:CCTCTCT ID:C CCA:TCC LEN:7 SCORE:35 pos8,9:TG W:pos89nTA
ggttttcttgGGAGAGGTGGCCGAGCGGTTGAAGGCGCAGCACTGGAAATGCTGTATAAG
GGCAACTTTATCGAGGGTTCGAATCCCTCTCTCTCCGttttatattagtt
>C016894 CP000576|Cyanobacteria|Prochlorococcus marinus str. MIT 9301|869243|869316|Met|CAT|0|0|||||tRNA-Met(elongator).|DDBJ/ENA/GenBank taxaddress:00.04.00.00.02.01.00.00.1B STEML:GTCTCGG STEMRS:TCGAGAC ID:A CCA:ttt LEN:7 SCORE:35 pos8,9:TA tfam:M
atattcccatGTCTCGGTAGCTCAGCTGGTTAGAGCGGCGGATTCATAGCCCGCAGGTCG
CGTGTTCAAGTCACGCTCGAGACAttttcaatactat
>C016895 CP000576|Cyanobacteria|Prochlorococcus marinus str. MIT 9301|910753|910829|Met|CAT|0|0|||||tRNA-Met(initiator).|DDBJ/ENA/GenBank taxaddress:00.04.00.00.02.01.00.00.1B STEML:CGCGGGG STEMRS:CCCCGCC ID:A CCA:CCA LEN:7 SCORE:31 pos8,9:TA W:CCApredicted W:cca tfam:X
atgtatatgtCGCGGGGTAGAGCAGTCTGGTAGCTCGTCGGGCTCATAACCCGAAGGTCG
GAAGTTCAAATCTCCCCCCCGCCACCAtttagaagca
>C016896 CP000576|Cyanobacteria|Prochlorococcus marinus str. MIT 9301|1040313|1040384|Lys|TTT|0|0||||||DDBJ/ENA/GenBank taxaddress:00.04.00.00.02.01.00.00.1B STEML:GGGTCGC STEMRS:GCGACCC ID:A CCA:cat LEN:7 SCORE:35 pos8,9:TA
tttacaaaatGGGTCGCTAGCTCAGCGGTAGAGCATCCGGCTTTTAACCGGCTGGTCCTG
AGTTCGAATCTCAGGCGACCCAcatttacttataa
>C016897 CP000576|Cyanobacteria|Prochlorococcus marinus str. MIT 9301|1045700|1045773|Pro|TGG|0|0||||||DDBJ/ENA/GenBank taxaddress:00.04.00.00.02.01.00.00.1B STEML:CGGGGCG STEMRS:CGCCCCG ID:A CCA:ctc LEN:7 SCORE:35 pos8,9:TG W:pos89nTA
atcttatgagCGGGGCGTGGCGCAGCTTGGTAGCGCGGGTGCTTTGGGAGCACTAGGTCG
CAGGTTCGAATCCTGTCGCCCCGActcttaaaaacca
>C016898 CP000576|Cyanobacteria|Prochlorococcus marinus str. MIT 9301|1164231|1164304|Arg|TCT|0|0||||||DDBJ/ENA/GenBank taxaddress:00.04.00.00.02.01.00.00.1B STEML:GCTTCCT STEMRS:AGGAAGC ID:G CCA:taa LEN:7 SCORE:35 pos8,9:TA
attacataatGCTTCCTTAGCTCAGCTGGATAGAGCAACTGCCTTCTAAGCAGTGGGTCG
CTGGTTCGAATCCAGCAGGAAGCGtaattttaagacg
>C016899 CP000576|Cyanobacteria|Prochlorococcus marinus str. MIT 9301|1255649|1255730|Leu|CAA|0|0||||||DDBJ/ENA/GenBank taxaddress:00.04.00.00.02.01.00.00.1B STEML:GGGAGCG STEMRS:CGCTCCC ID:A CCA:ctt LEN:7 SCORE:35 pos8,9:TG W:pos89nTA
caaaagccttGGGAGCGTGGTGGAATTGGTAGACGCACCGCACTCAAAATGCGGCACCTT
CGGGTATGTCGGTTCAAGTCCGACCGCTCCCActttgatgaatac
>C016900 CP000576|Cyanobacteria|Prochlorococcus marinus str. MIT 9301|1260916|1260988|His|GTG|0|0||||||DDBJ/ENA/GenBank taxaddress:00.04.00.00.02.01.00.00.1B STEML:GCGGGCG STEMRS:CGCTCGC ID:C CCA:ctc LEN:7 SCORE:35 pos8,9:TC W:pos89nTA
taaatgtgagGCGGGCGTCGCCAAGTGGTTAAGGCAGCGGCTTGTGGCGCCGCTATTCGG
GGGTTCGAATCCCCTCGCTCGCCctcaaaaatattg
>C016901 CP000576|Cyanobacteria|Prochlorococcus marinus str. MIT 9301|1419948|1420019|Thr|CGT|0|0||||||DDBJ/ENA/GenBank taxaddress:00.04.00.00.02.01.00.00.1B STEML:GCCGGTA STEMRS:TATCGGC ID:A CCA:ctt LEN:7 SCORE:35 pos8,9:TA
ctttaatttgGCCGGTATAGCTCAGAGGTAGAGCAACTGTCTCGTAAACAGTAGGTCATT
GGTTCAATTCCAATTATCGGCActtacaaagcaaa
>C016902 CP000576|Cyanobacteria|Prochlorococcus marinus str. MIT 9301|1474027|1474098|Gln|TTG|0|0||||||DDBJ/ENA/GenBank taxaddress:00.04.00.00.02.01.00.00.1B STEML:TGGGCCG STEMRS:CGGCCCA ID:G CCA:ttc LEN:7 SCORE:35 pos8,9:TC W:pos89nTA
aaaaaatcaaTGGGCCGTCGCCAAGTGGTAAGGCATCGGGTTTTGGTCTCGACATTCCTA
GGTTCGAATCCTAGCGGCCCAGttctaatatttaa
>C016903 CP000576|Cyanobacteria|Prochlorococcus marinus str. MIT 9301|1486727|1486800|Arg|CCG|0|0||||||DDBJ/ENA/GenBank taxaddress:00.04.00.00.02.01.00.00.1B STEML:GGGCATG STEMRS:CATGCTC ID:G CCA:taa LEN:7 SCORE:35 pos8,9:TA
aaaaattaaaGGGCATGTAGCTCAGTTGGATAGAGCATCAGATTCCGGTTCTGAGAGTCG
GGGGTTCGAATCCCTCCATGCTCGtaaaatgattttt
>C016904 CP000576|Cyanobacteria|Prochlorococcus marinus str. MIT 9301|1501368|1501438|Cys|GCA|0|0||||||DDBJ/ENA/GenBank taxaddress:00.04.00.00.02.01.00.00.1B STEML:GGCGGCA STEMRS:TGCCGCC ID:T CCA:tat LEN:7 SCORE:35 pos8,9:TG W:pos89nTA
aatctttttcGGCGGCATGGCCAAGTGGTAAGGCAGAGGATTGCAAATCCTTTATCCCCA
GTTCGAATCTGGGTGCCGCCTtatttaatttttt
>C016905 CP000576|Cyanobacteria|Prochlorococcus marinus str. MIT 9301|1601326|1601255|Val|TAC|0|0||||||DDBJ/ENA/GenBank taxaddress:00.04.00.00.02.01.00.00.1B STEML:GGGCGAT STEMRS:ATCGCCC ID:A CCA:ttt LEN:7 SCORE:35 pos8,9:TA
tttattataaGGGCGATTAGCTCAGCGGTAGAGCGCCTGCCTTACAAGCAGGATGTCCCT
GGTTCGAACCCTGGATCGCCCAtttattatttttc
>C016906 CP000576|Cyanobacteria|Prochlorococcus marinus str. MIT 9301|1554750|1554679|Gly|GCC|0|0||||||DDBJ/ENA/GenBank taxaddress:00.04.00.00.02.01.00.00.1B STEML:GCGGATG STEMRS:CATCCGC ID:T CCA:ttt LEN:7 SCORE:35 pos8,9:TA
aaaaagctatGCGGATGTAGCTCAGTGGTAGAGCATCTCCTTGCCAAGGAGAATGTCGAG
AGTTCGAATCTCTTCATCCGCTtttaatatttgta
>C016907 CP000576|Cyanobacteria|Prochlorococcus marinus str. MIT 9301|1518280|1518207|Arg|CCT|0|0||||||DDBJ/ENA/GenBank taxaddress:00.04.00.00.02.01.00.00.1B STEML:GGGGCTG STEMRS:CAGTCCC ID:G CCA:taa LEN:7 SCORE:35 pos8,9:TA
atcatctattGGGGCTGTAGCTCAGCAGGATAGAGCAACGGTTTCCTAAACCGTAGGTCG
TGGGTTCGACTCCCGCCAGTCCCGtaaaaataaaaaa
>C016908 CP000576|Cyanobacteria|Prochlorococcus marinus str. MIT 9301|1454199|1454111|Ser|GCT|0|0||||||DDBJ/ENA/GenBank taxaddress:00.04.00.00.02.01.00.00.1B STEML:GGAGAGG STEMRS:CCTCTCC ID:G CCA:tga LEN:7 SCORE:35 pos8,9:TG W:pos89nTA
tataagaactGGAGAGGTGGCTGAGTGGTTGAAAGCGGCTCCCTGCTAAGGAGTTACAGG
AGGTAACTTTTGTCGAGGGTTCGAATCCCTCCCTCTCCGtgatttatttaga
>C016909 CP000576|Cyanobacteria|Prochlorococcus marinus str. MIT 9301|1277343|1277273|Gly|TCC|0|0||||||DDBJ/ENA/GenBank taxaddress:00.04.00.00.02.01.00.00.1B STEML:GCGGGCG STEMRS:CGCCCGC ID:T CCA:tta LEN:7 SCORE:35 pos8,9:TG W:pos89nTA
attacttaatGCGGGCGTGGTTTAGTGGTAAAACCTCAGCCTTCCAAGCTGAAGATGCGG
GTTCGATTCCCGCCGCCCGCTttagaataaatta
>C016910 CP000576|Cyanobacteria|Prochlorococcus marinus str. MIT 9301|1213025|1212953|Ala|GGC|0|0||||||DDBJ/ENA/GenBank taxaddress:00.04.00.00.02.01.00.00.1B STEML:GGGGCCA STEMRS:TGGCTCC ID:A CCA:taa LEN:7 SCORE:35 pos8,9:TA
ttcgataaaaGGGGCCATAGCTCAGCTGGTAGAGCACCTGCATGGCATGCAGGGGGTCAG
CGGTTCGAGTCCGCTTGGCTCCAtaaaaatctaatt
>C016911 CP000576|Cyanobacteria|Prochlorococcus marinus str. MIT 9301|1134763|1134679|Ser|CGA|0|0||||||DDBJ/ENA/GenBank taxaddress:00.04.00.00.02.01.00.00.1B STEML:GGAGAGG STEMRS:CCTCTCC ID:G CCA:ttt LEN:7 SCORE:35 pos8,9:TG W:pos89nTA
ttaaataggcGGAGAGGTGGCTGAGTGGTCGAAAGCGAACGATTCGAAATCGTTTAATAG
GAAACTATTCGTGGGTTCGAATCCCACCCTCTCCGtttaattatcttc
>C016912 CP000576|Cyanobacteria|Prochlorococcus marinus str. MIT 9301|996698|996626|Glu|TTC|0|0||||||DDBJ/ENA/GenBank taxaddress:00.04.00.00.02.01.00.00.1B STEML:GGCCCCA STEMRS:TGGGGCT ID:A CCA:ttt LEN:7 SCORE:35 pos8,9:TC W:pos89nTA
ctaatttcctGGCCCCATCGTCTAGAGGCCTAGGACACCTCCCTTTCACGGAGGCGACAG
GGGTTCGAATCCCCTTGGGGCTAttttctaaaattt
>C016913 CP000576|Cyanobacteria|Prochlorococcus marinus str. MIT 9301|775524|775451|Pro|GGG|0|0||||||DDBJ/ENA/GenBank taxaddress:00.04.00.00.02.01.00.00.1B STEML:CGGGGCG STEMRS:CGTTCCG ID:A CCA:tta LEN:7 SCORE:35 pos8,9:TA
agtaaagacaCGGGGCGTAGCGCAGTTTGGTAGCGCACCACTTTGGGGTAGTGGGGGTCG
TGGGTTCAAATCCCGCCGTTCCGAttatttatcgtct
>C016914 CP000576|Cyanobacteria|Prochlorococcus marinus str. MIT 9301|610233|610147|Ser|TGA|0|0||||||DDBJ/ENA/GenBank taxaddress:00.04.00.00.02.01.00.00.1B STEML:GGAGGGG STEMRS:CCCCTCC ID:G CCA:tat LEN:7 SCORE:35 pos8,9:TG W:pos89nTA
atttttgcctGGAGGGGTGGTCGAGTGGTTTAAGGCTCTAGTCTTGAAAACTAGCGTGTC
TGCAAGGGCACCGTGGGTTCGAATCCCACCCCCTCCGtatttagaaaacc
>C016915 CP000576|Cyanobacteria|Prochlorococcus marinus str. MIT 9301|436203|436131|Trp|CCA|0|0||||||DDBJ/ENA/GenBank taxaddress:00.04.00.00.02.01.00.00.1B STEML:GCGTCGT STEMRS:ACGACGC ID:G CCA:ttt LEN:7 SCORE:35 pos8,9:TA
ttatttaaatGCGTCGTTAGTTCAGTTGGTAGAACGCAGGTCTCCAAAACCTGATGTCGG
GGGTTCAAGTCCTCCACGACGCGtttgatcaacatt
>C016916 CP000576|Cyanobacteria|Prochlorococcus marinus str. MIT 9301|435751|435678|Asp|GTC|0|0||||||DDBJ/ENA/GenBank taxaddress:00.04.00.00.02.01.00.00.1B STEML:GGGACCG STEMRS:CGGTCCC ID:G CCA:ttt LEN:7 SCORE:35 pos8,9:TA
acaaaactctGGGACCGTAGTTCAACTGGTTAGAGCACCGCCCTGTCACGGCGGAAGTTG
CGGGTTCGAATCCCGTCGGTCCCGttttttctaaaag
>C016917 CP000576|Cyanobacteria|Prochlorococcus marinus str. MIT 9301|355419|355338|Tyr|GTA|0|0||||||DDBJ/ENA/GenBank taxaddress:00.04.00.00.02.01.00.00.1B STEML:GGGTCGG STEMRS:CCGGCCC ID:A CCA:ctt LEN:7 SCORE:35 pos8,9:TG W:pos89nTA
caaatagtggGGGTCGGTGCCCGAGTGGTTAAAGGGGGCGGACTGTAAATCCGCTGGCTC
TGCCTACGTTGGTTCAAATCCAACCCGGCCCActttaaaattgcc
>C016918 CP000576|Cyanobacteria|Prochlorococcus marinus str. MIT 9301|355327|355256|Thr|GGT|0|0||||||DDBJ/ENA/GenBank taxaddress:00.04.00.00.02.01.00.00.1B STEML:GCCCTTG STEMRS:CGAGGGC ID:A CCA:ctt LEN:7 SCORE:35 pos8,9:TA
ctttaaaattGCCCTTGTAGCTCAGCGGTAGAGCACTCCCTTGGTAAGGGAGAGGTCTCG
GGTTCAAGTCCCGACGAGGGCActtgagcaattga
>C016919 CP000576|Cyanobacteria|Prochlorococcus marinus str. MIT 9301|314722|314651|Thr|TGT|0|0||||||DDBJ/ENA/GenBank taxaddress:00.04.00.00.02.01.00.00.1B STEML:GCCGGCT STEMRS:AGCCGGC ID:A CCA:ttt LEN:7 SCORE:35 pos8,9:TA
tgaagagatcGCCGGCTTAGCTCAGTGGTAGAGCAGCGCTTTTGTAAAGCGAAGGTCATC
AGTTCAAATCTGTTAGCCGGCAttttattaattta
>C016920 CP000576|Cyanobacteria|Prochlorococcus marinus str. MIT 9301|306010|305935|Phe|GAA|0|0||||||DDBJ/ENA/GenBank taxaddress:00.04.00.00.02.01.00.00.1B STEML:GCCGGGA STEMRS:TCCTGGC ID:A CCA:CCT LEN:7 SCORE:35 pos8,9:TA W:cc
ataggttagaGCCGGGATAGCTCAGTTGGTAGAGCAGGCGACTGAAAATCGCCGTGTCCC
CAGTTCAAATCTGGGTCCTGGCACCTttaaaaacat
>C016921 CP000576|Cyanobacteria|Prochlorococcus marinus str. MIT 9301|274130|274058|Met|CAT|0|0||||||DDBJ/ENA/GenBank taxaddress:00.04.00.00.02.01.00.00.1B STEML:GGGGGTG STEMRS:CACCCCC ID:A CCA:ttc LEN:7 SCORE:35 pos8,9:TA tfam:I
aaatttctttGGGGGTGTAGCAATCTGGTGAATGCACCAAACTCATAATTTGGCTAAGGC
GAGTTCGATCCTCGCCACCCCCAttcttcatttgtc
>C016922 CP000576|Cyanobacteria|Prochlorococcus marinus str. MIT 9301|258995|258922|Arg|ACG|0|0||||||DDBJ/ENA/GenBank taxaddress:00.04.00.00.02.01.00.00.1B STEML:GCGCCTG STEMRS:CAGGCGC ID:G CCA:ttt LEN:7 SCORE:35 pos8,9:TA
acataattatGCGCCTGTAGCTCAGTGGATTAGAGCACCTGACTACGGATCAGGGTGTCG
GGAGTTCGAATCTCTCCAGGCGCGtttaaaaatctga
>C016923 CP000576|Cyanobacteria|Prochlorococcus marinus str. MIT 9301|75607|75526|Leu|AAG|0|0||||||DDBJ/ENA/GenBank taxaddress:00.04.00.00.02.01.00.00.1B STEML:GCGGACG STEMRS:CGTCCGC ID:A CCA:ttt LEN:7 SCORE:35 pos8,9:TG W:pos89nTA
aaaaccctttGCGGACGTGGCGGAATTGGTAGACGCGCACGTCTAAGGAGCGTGTGGCTT
CGGCCTTGCGAGTTCAAGTCTCGCCGTCCGCAtttaatgtattct
>C028359 CP000576|Cyanobacteria|Prochlorococcus marinus str. MIT 9301|1308848|1308919|Val|GAC|0|0||||||DDBJ/ENA/GenBank taxaddress:00.04.00.00.02.01.00.00.1B STEML:GGGCGAT STEMRS:ATCGCCC ID:A CCA:tta LEN:7 SCORE:35 pos8,9:TA
tcttcaatttGGGCGATTAGCTCAGTGGTAGAGCACTACCTCGACACGGTAGTGGCCACT
GGTTCGAATCCAGTATCGCCCAttaaaacttttga
>C017084 CP000553|Cyanobacteria|Prochlorococcus marinus str. NATL1A|184995|185066|Asn|GTT|0|0||||||DDBJ/ENA/GenBank taxaddress:00.04.00.00.02.01.00.00.24 STEML:TCCTCGG STEMRS:CCGGGGA ID:G CCA:ttt LEN:7 SCORE:35 pos8,9:TA
aatgttgtaaTCCTCGGTAGCTCAGCGGTAGAGCGATCGGCTGTTAACCGATTGGTCGCA
GGTTCGAATCCCGCCCGGGGAGtttttaaatggaa
>C017085 CP000553|Cyanobacteria|Prochlorococcus marinus str. NATL1A|387469|387542|Ile|GAT|0|0||||||DDBJ/ENA/GenBank taxaddress:00.04.00.00.02.01.00.00.24 STEML:GGGCCAT STEMRS:ATGGCCC ID:A CCA:ttc LEN:7 SCORE:35 pos8,9:TA
ggtttctcctGGGCCATTAGCTCAGGTGGTTAGAGCGCACCCCTGATAAGGGTGAGGTCC
CTGGTTCAAGTCCAGGATGGCCCAttcgttgttgggg
>C017086 CP000553|Cyanobacteria|Prochlorococcus marinus str. NATL1A|387552|387624|Ala|TGC|0|0||||||DDBJ/ENA/GenBank taxaddress:00.04.00.00.02.01.00.00.24 STEML:GGGGGTA STEMRS:TACCTCC ID:A CCA:ctg LEN:7 SCORE:35 pos8,9:TA
attcgttgttGGGGGTATAGCTCAGTTGGTAGAGCGCCTGCTTTGCAAGCAGGATGTCAG
CGGTTCGAGTCCGCTTACCTCCActgaaaactatcc
>C017087 CP000553|Cyanobacteria|Prochlorococcus marinus str. NATL1A|900647|900733|Ser|GGA|0|0||||||DDBJ/ENA/GenBank taxaddress:00.04.00.00.02.01.00.00.24 STEML:GGAGAGG STEMRS:CCTCTCT ID:C CCA:TCC LEN:7 SCORE:35 pos8,9:TG W:pos89nTA
ctgattccaaGGAGAGGTGGCCGAGTGGTTGAAGGCGCAGCACTGGAAATGCTGTATAGG
GGCAACCCTATCGAGGGTTCGAATCCCTCTCTCTCCGtatcgcaagctaa
>C017088 CP000553|Cyanobacteria|Prochlorococcus marinus str. NATL1A|951623|951696|Met|CAT|0|0|||||tRNA-Met(elongator).|DDBJ/ENA/GenBank taxaddress:00.04.00.00.02.01.00.00.24 STEML:GTCAGTG STEMRS:CACTGAC ID:A CCA:tta LEN:7 SCORE:35 pos8,9:TA tfam:M
gtattagttaGTCAGTGTAGCTCAGCCGGTTAGAGCACAGCATTCATAACGCTGAGGTCG
AGAGTTCAAGTCTCTCCACTGACAttagttcatagga
>C017089 CP000553|Cyanobacteria|Prochlorococcus marinus str. NATL1A|1092399|1092470|Gly|CCC|0|0||||||DDBJ/ENA/GenBank taxaddress:00.04.00.00.02.01.00.00.24 STEML:GCGGGTG STEMRS:CATCCGC ID:T CCA:taa LEN:7 SCORE:35 pos8,9:TA
ttaaacatctGCGGGTGTAGTTCAGTGGTAGAACGTCAGCTTCCCAAGCTGAATGTCGCC
AGTTCGAGTCTGGTCATCCGCTtaaaataaaattt
>C017090 CP000553|Cyanobacteria|Prochlorococcus marinus str. NATL1A|1220978|1221050|Glu|TTC|0|0||||||DDBJ/ENA/GenBank taxaddress:00.04.00.00.02.01.00.00.24 STEML:GGCCCCA STEMRS:TGGGGCT ID:A CCA:taa LEN:7 SCORE:35 pos8,9:TC W:pos89nTA
cacagcatctGGCCCCATCGTCTAGAGGCCTAGGACACCTCCCTTTCACGGAGGCGACAG
GGGTTCGAATCCCCTTGGGGCTAtaaataaaatttc
>C017091 CP000553|Cyanobacteria|Prochlorococcus marinus str. NATL1A|1362133|1362206|Arg|TCT|0|0||||||DDBJ/ENA/GenBank taxaddress:00.04.00.00.02.01.00.00.24 STEML:GCTCCCT STEMRS:AGGGAGC ID:G CCA:taa LEN:7 SCORE:35 pos8,9:TA
atctgcgcttGCTCCCTTAGCTCAGCTGGATAGAGCAACTGCCTTCTAAGCAGTGGGCCG
CTGGTTCGAATCCAGCAGGGAGCGtaagcaaactaca
>C017092 CP000553|Cyanobacteria|Prochlorococcus marinus str. NATL1A|1406107|1406188|Leu|CAA|0|0||||||DDBJ/ENA/GenBank taxaddress:00.04.00.00.02.01.00.00.24 STEML:GGGAGCG STEMRS:CGCTCCC ID:A CCA:ctt LEN:7 SCORE:35 pos8,9:TG W:pos89nTA
ataaacacatGGGAGCGTGGTGGAATTGGTAGACGCACCGCACTCAAAATGCGGCACCTT
CGGGTTTGTCGGTTCAAGTCCGACCGCTCCCActtcattgatgaa
>C017093 CP000553|Cyanobacteria|Prochlorococcus marinus str. NATL1A|1411489|1411561|His|GTG|0|0||||||DDBJ/ENA/GenBank taxaddress:00.04.00.00.02.01.00.00.24 STEML:GCGGGTG STEMRS:CATCCGC ID:C CCA:ctc LEN:7 SCORE:35 pos8,9:TC W:pos89nTA
tcttttcaagGCGGGTGTCGCCAAGTGGTTAAGGCAGCGGCTTGTGGTGCCGCCATCCGG
GGGTTCGAATCCCCTCATCCGCCctcaaatcctttt
>C017094 CP000553|Cyanobacteria|Prochlorococcus marinus str. NATL1A|1464793|1464864|Val|GAC|0|0||||||DDBJ/ENA/GenBank taxaddress:00.04.00.00.02.01.00.00.24 STEML:GGGCGAT STEMRS:ATCGCCC ID:A CCA:ttc LEN:7 SCORE:35 pos8,9:TA
tggttcgtaaGGGCGATTAGCTCAGAGGTAGAGCACTACCTTGACACGGTAGGGGTCACT
GGTTCGATTCCAGTATCGCCCAttcaccaataact
>C017095 CP000553|Cyanobacteria|Prochlorococcus marinus str. NATL1A|1560860|1560931|Thr|CGT|0|0||||||DDBJ/ENA/GenBank taxaddress:00.04.00.00.02.01.00.00.24 STEML:GCCGGTG STEMRS:CATCGGC ID:A CCA:taa LEN:7 SCORE:35 pos8,9:TA
ttattctagtGCCGGTGTAGCTCAGGGGTAGAGCAACTGATTCGTAACCAGTAGGTCGGT
GGTTCAATTCCACTCATCGGCAtaaagttattaaa
>C017096 CP000553|Cyanobacteria|Prochlorococcus marinus str. NATL1A|1649641|1649712|Gln|TTG|0|0||||||DDBJ/ENA/GenBank taxaddress:00.04.00.00.02.01.00.00.24 STEML:TGGGCCG STEMRS:CGGCCCA ID:G CCA:ttt LEN:7 SCORE:35 pos8,9:TC W:pos89nTA
tctggaacaaTGGGCCGTCGCCAAGTGGTAAGGCATCGGGTTTTGGTCTCGACATTCCTA
GGTTCGAATCCTAGCGGCCCAGttttcaagaatta
>C017097 CP000553|Cyanobacteria|Prochlorococcus marinus str. NATL1A|1662952|1663025|Arg|CCG|0|0||||||DDBJ/ENA/GenBank taxaddress:00.04.00.00.02.01.00.00.24 STEML:GGGCATG STEMRS:CATGCTC ID:G CCA:taa LEN:7 SCORE:35 pos8,9:TA
acccctcgttGGGCATGTAGCTCAGTTGGATAGAGCATCAGATTCCGGTTCTGAGAGTCG
GGGGTTCGAGTCCCTCCATGCTCGtaaattgaatttt
>C017098 CP000553|Cyanobacteria|Prochlorococcus marinus str. NATL1A|1678924|1678994|Cys|GCA|0|0||||||DDBJ/ENA/GenBank taxaddress:00.04.00.00.02.01.00.00.24 STEML:GGCGGCA STEMRS:TGCCGCC ID:T CCA:taa LEN:7 SCORE:35 pos8,9:TG W:pos89nTA
tttcattttcGGCGGCATGGCCAAGTGGTAAGGCAGAGGATTGCAAATCCTTTATCCCCA
GTTCGAATCTGGGTGCCGCCTtaattattattcg
>C017099 CP000553|Cyanobacteria|Prochlorococcus marinus str. NATL1A|1814007|1813936|Val|TAC|0|0||||||DDBJ/ENA/GenBank taxaddress:00.04.00.00.02.01.00.00.24 STEML:GGGCGAT STEMRS:ATCGCCC ID:A CCA:tct LEN:7 SCORE:35 pos8,9:TA
aaaattgtatGGGCGATTAGCTCAGCGGTAGAGCGCCTGCCTTACAAGCAGGATGTCCCT
GGTTCGAACCCTGGATCGCCCAtctaaatttcttt
>C017100 CP000553|Cyanobacteria|Prochlorococcus marinus str. NATL1A|1765110|1765039|Gly|GCC|0|0||||||DDBJ/ENA/GenBank taxaddress:00.04.00.00.02.01.00.00.24 STEML:GCGGATG STEMRS:CATCCGC ID:T CCA:ttt LEN:7 SCORE:35 pos8,9:TA
ctatgtttgtGCGGATGTAGCTCAGTGGTAGAGCATCTCCTTGCCAAGGAGAATGTCGAG
AGTTCGAATCTCTTCATCCGCTtttaaaaatctat
>C017101 CP000553|Cyanobacteria|Prochlorococcus marinus str. NATL1A|1698617|1698544|Arg|CCT|0|0||||||DDBJ/ENA/GenBank taxaddress:00.04.00.00.02.01.00.00.24 STEML:GGGGCTG STEMRS:CAGCCCC ID:G CCA:tgc LEN:7 SCORE:35 pos8,9:TA
ttaatttcagGGGGCTGTAGCTCAGTTGGATAGAGCGACGGTTTCCTAAACCGTAGGTCG
TGGGTTCAAGTCCCGCCAGCCCCGtgcgaaaaacgaa
>C017102 CP000553|Cyanobacteria|Prochlorococcus marinus str. NATL1A|1629234|1629146|Ser|GCT|0|0||||||DDBJ/ENA/GenBank taxaddress:00.04.00.00.02.01.00.00.24 STEML:GGAGAGG STEMRS:CCTCTCC ID:G CCA:ttc LEN:7 SCORE:35 pos8,9:TG W:pos89nTA
tattggcaatGGAGAGGTGGCTGAGTGGTTGAAAGCGGCTCCCTGCTAAGGAGTTACAGG
AGGTAACTTCTGTCGAGGGTTCGAATCCCTCCCTCTCCGttcattattggtt
>C017103 CP000553|Cyanobacteria|Prochlorococcus marinus str. NATL1A|1431955|1431885|Gly|TCC|0|0||||||DDBJ/ENA/GenBank taxaddress:00.04.00.00.02.01.00.00.24 STEML:GCGGGCG STEMRS:CGCCCGC ID:T CCA:taa LEN:7 SCORE:35 pos8,9:TA
tatttctagcGCGGGCGTAGTTTAGTGGTAAAACCTCAGCCTTCCAAGCTGATGATGCGG
GTTCGATTCCCGCCGCCCGCTtaattttgattct
>C017104 CP000553|Cyanobacteria|Prochlorococcus marinus str. NATL1A|1365265|1365193|Ala|GGC|0|0||||||DDBJ/ENA/GenBank taxaddress:00.04.00.00.02.01.00.00.24 STEML:GGGGCCA STEMRS:TGGCTCC ID:A CCA:ttc LEN:7 SCORE:35 pos8,9:TA
tcacacacttGGGGCCATAGCTCAGCTGGTAGAGCACCTGCATGGCATGCAGGGGGTCAG
CGGTTCGAATCCGCTTGGCTCCAttcttgaaaatat
>C017105 CP000553|Cyanobacteria|Prochlorococcus marinus str. NATL1A|1322087|1322001|Ser|CGA|0|0||||||DDBJ/ENA/GenBank taxaddress:00.04.00.00.02.01.00.00.24 STEML:GGAGAGG STEMRS:CCTCTCC ID:G CCA:cat LEN:7 SCORE:35 pos8,9:TG W:pos89nTA
taacttctagGGAGAGGTGGCTGAGTGGTCGAAAGCGAACGACTCGAAATCGTTTGATAG
CTAAAACTATCCGTGGGTTCGAATCCCACCCTCTCCGcatttttagattt
>C017106 CP000553|Cyanobacteria|Prochlorococcus marinus str. NATL1A|1173589|1173518|Lys|TTT|0|0||||||DDBJ/ENA/GenBank taxaddress:00.04.00.00.02.01.00.00.24 STEML:GGGTCGC STEMRS:GCGACCC ID:A CCA:ttt LEN:7 SCORE:35 pos8,9:TA
ggtctgaaaaGGGTCGCTAGCTCAGTGGTAGAGCATCCGGCTTTTAACCGGCTGGTCCTG
AGTTCGAATCTCAGGCGACCCAttttttttaagac
>C017107 CP000553|Cyanobacteria|Prochlorococcus marinus str. NATL1A|1164326|1164250|Pro|TGG|0|0||||||DDBJ/ENA/GenBank taxaddress:00.04.00.00.02.01.00.00.24 STEML:CGGGGCG STEMRS:CGCCCCG ID:A CCA:TCA LEN:7 SCORE:35 pos8,9:TG W:pos89nTA
caaatagttgCGGGGCGTGGCGCAGCTTGGTAGCGCGGGTGCTTTGGGAGCACTAGGTCG
CAGGTTCGAATCCTGTCGCCCCGATCAgtgatagcag
>C017108 CP000553|Cyanobacteria|Prochlorococcus marinus str. NATL1A|851079|851006|Pro|GGG|0|0||||||DDBJ/ENA/GenBank taxaddress:00.04.00.00.02.01.00.00.24 STEML:CGGGACG STEMRS:CGTTCCG ID:A CCA:taa LEN:7 SCORE:35 pos8,9:TA
tttaaaaatgCGGGACGTAGCGCAGTTTGGTAGCGCACCACTTTGGGGTAGTGGGGGTCG
TGGGTTCAAATCCCGCCGTTCCGAtaaaattgaatac
>C017109 CP000553|Cyanobacteria|Prochlorococcus marinus str. NATL1A|825992|825916|Met|CAT|0|0|||||tRNA-Met(initiator).|DDBJ/ENA/GenBank taxaddress:00.04.00.00.02.01.00.00.24 STEML:CGCGGGG STEMRS:CCCCGCC ID:A CCA:CCA LEN:7 SCORE:31 pos8,9:TA W:CCApredicted W:cca tfam:X
ttttgtactaCGCGGGGTAGAGCAGTCTGGTAGCTCGTCGGGCTCATAACCCGAAGGTCG
CAAGTTCAAATCTTGCCCCCGCCACCAaataaaaact
>C017110 CP000553|Cyanobacteria|Prochlorococcus marinus str. NATL1A|659854|659768|Ser|TGA|0|0||||||DDBJ/ENA/GenBank taxaddress:00.04.00.00.02.01.00.00.24 STEML:GGAGAGT STEMRS:ACTCTCC ID:G CCA:ttc LEN:7 SCORE:35 pos8,9:TG W:pos89nTA
aatcttaagtGGAGAGTTGGTCGAGTGGTTTATGGCTCTAGTCTTGAAAACTAGCATGGG
GGCAACTCCATCGGGGGTTCGAATCCCCCACTCTCCGttctttgttgggg
>C017111 CP000553|Cyanobacteria|Prochlorococcus marinus str. NATL1A|569480|569395|Leu|TAA|0|0||||||DDBJ/ENA/GenBank taxaddress:00.04.00.00.02.01.00.00.24 STEML:GCCAGCG STEMRS:CGCTGGT ID:A CCA:ttc LEN:7 SCORE:35 pos8,9:TG W:pos89nTA
agaaccacttGCCAGCGTGGTGGAATTGGTAGACACACAGGACTTAAAATCCTGAGATCC
GCAAGGGTCGTACGAGTTCAAGTCTCGTCGCTGGTAttcatttatgaag
>C017112 CP000553|Cyanobacteria|Prochlorococcus marinus str. NATL1A|482026|481954|Trp|CCA|0|0||||||DDBJ/ENA/GenBank taxaddress:00.04.00.00.02.01.00.00.24 STEML:GCGCCGT STEMRS:ACGGCGC ID:G CCA:ttt LEN:7 SCORE:35 pos8,9:TA
catataaaatGCGCCGTTAGTTCAGTTGGTAGAACGCAGGTCTCCAAAACCTGATGTCGG
GGGTTCAAGTCCTCCACGGCGCGtttgaaaaccctt
>C017113 CP000553|Cyanobacteria|Prochlorococcus marinus str. NATL1A|481527|481454|Asp|GTC|0|0||||||DDBJ/ENA/GenBank taxaddress:00.04.00.00.02.01.00.00.24 STEML:GGGACCG STEMRS:CGGTCCC ID:G CCA:tat LEN:7 SCORE:35 pos8,9:TA
gccttaaactGGGACCGTAGTTCAACTGGTTAGAGCACCGCCCTGTCACGGCGGAAGTTG
CGGGTTCGAATCCCGTCGGTCCCGtatctaaatcgaa
>C017114 CP000553|Cyanobacteria|Prochlorococcus marinus str. NATL1A|402333|402252|Tyr|GTA|0|0||||||DDBJ/ENA/GenBank taxaddress:00.04.00.00.02.01.00.00.24 STEML:GGGTCGG STEMRS:CCGGCCC ID:A CCA:tct LEN:7 SCORE:35 pos8,9:TG W:pos89nTA
taagtggatcGGGTCGGTGCCCGAGTGGTTAATGGGGGCGGACTGTAAATCCGCTGGCTA
CGCCTACGTTGGTTCAAATCCAACCCGGCCCAtctttccacaagc
>C017115 CP000553|Cyanobacteria|Prochlorococcus marinus str. NATL1A|402240|402169|Thr|GGT|0|0||||||DDBJ/ENA/GenBank taxaddress:00.04.00.00.02.01.00.00.24 STEML:GCCCTTG STEMRS:CGAGGGC ID:A CCA:tcg LEN:7 SCORE:35 pos8,9:TA
ctttccacaaGCCCTTGTAGCTCAGCGGTAGAGCACTCCCTTGGTAAGGGAGAGGTCTCG
GGTTCAAGTCCCGACGAGGGCAtcgtcggagggac
>C017116 CP000553|Cyanobacteria|Prochlorococcus marinus str. NATL1A|377781|377710|Thr|TGT|0|0||||||DDBJ/ENA/GenBank taxaddress:00.04.00.00.02.01.00.00.24 STEML:GCCGGCT STEMRS:AGCCGGC ID:A CCA:ttt LEN:7 SCORE:35 pos8,9:TA
taaaaagattGCCGGCTTAGCTCAGCGGTAGAGCAGCGCTTTTGTAAAGCGAAGGTCATC
AGTTCAAATCTGTTAGCCGGCAttttaaaaccaga
>C017117 CP000553|Cyanobacteria|Prochlorococcus marinus str. NATL1A|367504|367429|Phe|GAA|0|0||||||DDBJ/ENA/GenBank taxaddress:00.04.00.00.02.01.00.00.24 STEML:GCCGGGA STEMRS:TCCTGGC ID:A CCA:CCA LEN:7 SCORE:35 pos8,9:TA W:CCApredicted W:cca
agggtttaaaGCCGGGATAGCTCAGTTGGTAGAGCAGGCGACTGAAAATCGCCGTGTCCC
CAGTTCAAATCTGGGTCCTGGCACCAttaaaaaagc
>C017118 CP000553|Cyanobacteria|Prochlorococcus marinus str. NATL1A|327593|327521|Met|CAT|0|0|||||tRNA-Met(Ile) whose CAU anticodon is enzymatically converted to read AUA codons.|DDBJ/ENA/GenBank taxaddress:00.04.00.00.02.01.00.00.24 STEML:GGGGGTG STEMRS:CACCCCC ID:A CCA:tag LEN:7 SCORE:35 pos8,9:TA tfam:I
ctccttttttGGGGGTGTAGCAATCTGGTGAATGCAGCGAACTCATAATTCGCCTTAGGC
GAGTTCGATCCTCGCCACCCCCAtagaaaaattatt
>C017119 CP000553|Cyanobacteria|Prochlorococcus marinus str. NATL1A|311928|311855|Arg|ACG|0|0||||||DDBJ/ENA/GenBank taxaddress:00.04.00.00.02.01.00.00.24 STEML:GCGCCTG STEMRS:CAGGCGC ID:G CCA:ttt LEN:7 SCORE:35 pos8,9:TA
gttttttcatGCGCCTGTAGCTCAGCGGATTAGAGCATCTGACTACGGATCAGAGGGTCG
GGAGTTCGAATCTCTCCAGGCGCGtttaaaaaatttg
>C017120 CP000553|Cyanobacteria|Prochlorococcus marinus str. NATL1A|293016|292934|Leu|TAG|0|0||||||DDBJ/ENA/GenBank taxaddress:00.04.00.00.02.01.00.00.24 STEML:GCCCACC STEMRS:GGTGGGC ID:A CCA:ttt LEN:7 SCORE:35 pos8,9:TG W:pos89nTA
aaaacctttgGCCCACCTGGCGGAATTGGTAGACGCGCTGGTTTTAGGTACCAGTGGCTT
TATGTCGTGGGAGTTCAAGTCTCCCGGTGGGCAttttttaattaag
>C017121 CP000553|Cyanobacteria|Prochlorococcus marinus str. NATL1A|121822|121741|Leu|AAG|0|0||||||DDBJ/ENA/GenBank taxaddress:00.04.00.00.02.01.00.00.24 STEML:GCGGATG STEMRS:CATCCGC ID:A CCA:tta LEN:7 SCORE:35 pos8,9:TG W:pos89nTA
gagttaacttGCGGATGTGGCGGAATTGGTATACGCGCATGTCTAAGGAACATGTGGCTT
CGGCCTTGCGAGTTCAAGTCTCGCCATCCGCAttattcaatactg
>C131004336 CP003590|Cyanobacteria|Pleurocapsa sp. PCC 7327|537524|537596|Met|CAT|0|0||||||DDBJ/ENA/GenBank taxaddress:00.04.00.00.05.01.01.00 STEML:CCAGGGT STEMRS:ACCCTGG ID:A CCA:ttc LEN:7 SCORE:35 pos8,9:TG W:pos89nTA tfam:I
aatttatgaaCCAGGGTTGGCCGAGCGGTTGAGGCAGCGAACTCATAATTCGCGCTAGGC
AGGTTCAACTCCTGCACCCTGGAttctacttagtta
>C131004337 CP003590|Cyanobacteria|Pleurocapsa sp. PCC 7327|539564|539637|Arg|CCG|0|0||||||DDBJ/ENA/GenBank taxaddress:00.04.00.00.05.01.01.00 STEML:GGGCACG STEMRS:CGTGCTC ID:G CCA:Ctt LEN:7 SCORE:35 pos8,9:TA
actcggtcaaGGGCACGTAGCTCAGTGGATAGAGCATCAGATTCCGGTTCTGAGGGTCGG
GGGTTCAAATCCCTCCGTGCTCGCttccaactcaag
>C131004338 CP003590|Cyanobacteria|Pleurocapsa sp. PCC 7327|938891|938962|Gly|GCC|0|0||||||DDBJ/ENA/GenBank taxaddress:00.04.00.00.05.01.01.00 STEML:GCGGGTA STEMRS:TACCCGC ID:T CCA:ttt LEN:7 SCORE:35 pos8,9:TA
ttaagattatGCGGGTATAGCTCAGTGGTAGAGCGTCACCTTGCCAAGGTGAACGTCGCG
CGTTCGAATCGCGTTACCCGCTtttaagataaaat
>C131004339 CP003590|Cyanobacteria|Pleurocapsa sp. PCC 7327|1160637|1160712|Trp|CCA|0|0||||||DDBJ/ENA/GenBank taxaddress:00.04.00.00.05.01.01.00 STEML:TGCGTCC STEMRS:GGGCGCG ID:T CCA:Cgg LEN:7 SCORE:35 pos8,9:TT W:pos89nTA
gactaggcgTGCGTCCTTAGTTCAGTTGGTAGAACGCAGGTCTCCAAAACCTGATGTCGG
GGGTTCGAGTCCTCCAGGGCGCGTCgggcagcacga
>C131004340 CP003590|Cyanobacteria|Pleurocapsa sp. PCC 7327|1672082|1672153|Gly|CCC|0|0||||||DDBJ/ENA/GenBank taxaddress:00.04.00.00.05.01.01.00 STEML:GCGGGTA STEMRS:TACCCGC ID:T CCA:tac LEN:7 SCORE:35 pos8,9:TA
atgtctcggtGCGGGTATAGTTCAGTGGTAGAACGTCAGCTTCCCAAGCTGAATGTCGTG
GGTTCGAGTCCCATTACCCGCTtaccaatttaaac
>C131004341 CP003590|Cyanobacteria|Pleurocapsa sp. PCC 7327|1678960|1679046|Ser|TGA|0|0||||||DDBJ/ENA/GenBank taxaddress:00.04.00.00.05.01.01.00 STEML:TGGAGAG STEMRS:CTCTCCG ID:T CCA:taa LEN:7 SCORE:35 pos8,9:GT W:pos89nTA
tgttcgcctTGGAGAGGTGGCAGAGTGGTCGATCGCGCTCGACTTGAAATCGAGTGTACC
GAAAGGTACCGTGGGTTCAAATCCCACCCTCTCCGTtaatcagtttta
>C131004342 CP003590|Cyanobacteria|Pleurocapsa sp. PCC 7327|2180813|2180898|Leu|CAG|0|0||||||DDBJ/ENA/GenBank taxaddress:00.04.00.00.05.01.01.00 STEML:TGCGGAA STEMRS:TTCCGCA ID:T CCA:ttg LEN:7 SCORE:35 pos8,9:CT W:pos89nTA
cgttatattTGCGGAACTGGCGGAATTGGTAGACGCGCTAGATTCAGGTTCTAGTGTCTG
CAAAGACTTCCGGGTTCAAGTCCCGGGTTCCGCATttgcaaggtaaa
>C131004343 CP003590|Cyanobacteria|Pleurocapsa sp. PCC 7327|2311593|2311666|Gln|TTG|0|0||||||DDBJ/ENA/GenBank taxaddress:00.04.00.00.05.01.01.00 STEML:TTGGGGT STEMRS:ACCCCAG ID:T CCA:gta LEN:7 SCORE:35 pos8,9:GT W:pos89nTA
gcgatatcgTTGGGGTGTAGCCAAGCGGTAAGGCAGCGGGTTTTGGTCCCGCCATTCCTA
GGTTCGAATCCTAGCACCCCAGTgtaaaaataaat
>C131004344 CP003590|Cyanobacteria|Pleurocapsa sp. PCC 7327|2598315|2598400|Leu|GAG|0|0||||||DDBJ/ENA/GenBank taxaddress:00.04.00.00.05.01.01.00 STEML:TGCGGAT STEMRS:ATCCGCA ID:T CCA:CCt LEN:7 SCORE:35 pos8,9:GT W:cc W:pos89nTA
aaaggcgctTGCGGATGTGGCGGAATTGGTATACGCGCACGCTTGAGGTGCGTGTGGCTA
TTGCCGTGCGAGTTCAAGTCTCGCCATCCGCATCCtaatatccta
>C131004345 CP003590|Cyanobacteria|Pleurocapsa sp. PCC 7327|2708899|2708974|Pro|GGG|0|0||||||DDBJ/ENA/GenBank taxaddress:00.04.00.00.05.01.01.00 STEML:TCGGGGC STEMRS:GCTCCGA ID:T CCA:tta LEN:7 SCORE:35 pos8,9:GT W:pos89nTA
tcgcaggcaTCGGGGCGTAGCGCAGCTTGGTAGCGCACCACTTTGGGGTAGTGGGGGTCG
TGGGTTCAAATCCCGCCGCTCCGATttaatgaaaacc
>C131004346 CP003590|Cyanobacteria|Pleurocapsa sp. PCC 7327|2748889|2748960|Val|CAC|0|0||||||DDBJ/ENA/GenBank taxaddress:00.04.00.00.05.01.01.00 STEML:GGGCGAT STEMRS:ATCGCCC ID:A CCA:ttt LEN:7 SCORE:35 pos8,9:TG W:pos89nTA
ggagaaagaaGGGCGATTGGCACAGGGGTAGCGCACTTCCTTCACACGGAAGGGGTCACT
GGTTCAAATCCAGTATCGCCCAtttttacgtttga
>C131004347 CP003590|Cyanobacteria|Pleurocapsa sp. PCC 7327|3558518|3558609|Ser|GCT|0|0||||||DDBJ/ENA/GenBank taxaddress:00.04.00.00.05.01.01.00 STEML:GGAGAGG STEMRS:CCTCTCC ID:G CCA:tta LEN:7 SCORE:35 pos8,9:TG W:pos89nTA
ttgtcaccgaGGAGAGGTGGCTGAGTGGTCGAAAGCGGCAGATTGCTAATCTGTTGATGG
ACTCGTAAGACCCATCCGAGGGTTCGAATCCCTCCCTCTCCGttaactctctcct
>C131004348 CP003590|Cyanobacteria|Pleurocapsa sp. PCC 7327|3613327|3613398|Asn|GTT|0|0||||||DDBJ/ENA/GenBank taxaddress:00.04.00.00.05.01.01.00 STEML:TCCTCGG STEMRS:CCGGGGA ID:G CCA:tta LEN:7 SCORE:35 pos8,9:TA
ttgtcagcaaTCCTCGGTAGCTCAGCGGTAGAGCGGTCGGCTGTTAACCGATTGGTCGTA
GGTTCGAATCCTACCCGGGGAGttaataaattaac
>C131004349 CP003590|Cyanobacteria|Pleurocapsa sp. PCC 7327|3881531|3881615|Leu|CAA|0|0||||||DDBJ/ENA/GenBank taxaddress:00.04.00.00.05.01.01.00 STEML:GGGCGGA STEMRS:TCCGCCC ID:A CCA:tcg LEN:7 SCORE:35 pos8,9:TG W:pos89nTA
ccgatcccaaGGGCGGATGGCGAAATTGGTAGACGCAGCAGACTCAAAATCTGCCGCCCT
CTAAAGGCATGAGAGTTCGAGTCTCTCTCCGCCCAtcgtattttcaaa
>C131004350 CP003590|Cyanobacteria|Pleurocapsa sp. PCC 7327|4176490|4176564|Phe|GAA|0|0||||||DDBJ/ENA/GenBank taxaddress:00.04.00.00.05.01.01.00 STEML:TGCCGGG STEMRS:CCTGGCA ID:T CCA:tta LEN:7 SCORE:35 pos8,9:AT W:pos89nTA
caaatcaatTGCCGGGATAGCTCAGTTGGTAGAGCAGAGGACTGAAAATCCTCGTGTCGG
CGGTTCAATTCCGCCTCCTGGCATttagagaaatca
>C131004351 CP003590|Cyanobacteria|Pleurocapsa sp. PCC 7327|4312002|4312073|Thr|TGT|0|0||||||DDBJ/ENA/GenBank taxaddress:00.04.00.00.05.01.01.00 STEML:GCTGGTG STEMRS:CACCAGC ID:T CCA:tct LEN:7 SCORE:35 pos8,9:TA
tatggtatctGCTGGTGTAGCTCAGTGGTAGAGCACCCGCCTTGTAAGCGGGCGGTCGAG
GGTTCAAATCCGTCCACCAGCTtctaaaaatcgat
>C131004352 CP003590|Cyanobacteria|Pleurocapsa sp. PCC 7327|4862654|4862581|His|GTG|0|0||||||DDBJ/ENA/GenBank taxaddress:00.04.00.00.05.01.01.00 STEML:GCGAGCG STEMRS:CGTTCGC ID:C CCA:Ctg LEN:7 SCORE:35 pos8,9:TA
ttaatgaatgGCGAGCGTAGCCAAGCGGTCAAGGCAGTGGATTGTGGTTCCACCATTCGT
GGGTTCGAATCCCATCGTTCGCCCtggatctaatcc
>C131004353 CP003590|Cyanobacteria|Pleurocapsa sp. PCC 7327|4615421|4615349|Ala|CGC|0|0||||||DDBJ/ENA/GenBank taxaddress:00.04.00.00.05.01.01.00 STEML:GGGGAAT STEMRS:ATTCTCC ID:A CCA:taa LEN:7 SCORE:35 pos8,9:TA
aagtatttagGGGGAATTAGCTCAGTTGGTAGAGCGCTGCGATCGCACCGCAGAGGTCAG
GGGTTCGACTCCCCTATTCTCCAtaaaagaataaag
>C131004354 CP003590|Cyanobacteria|Pleurocapsa sp. PCC 7327|4587097|4587007|Ser|GGA|0|0||||||DDBJ/ENA/GenBank taxaddress:00.04.00.00.05.01.01.00 STEML:TGGAGAG STEMRS:CTCTCCG ID:T CCA:CCc LEN:7 SCORE:35 pos8,9:GT W:cc W:pos89nTA
tggccccacTGGAGAGGTGGCCGAGTGGTTGAAGGCGCAGCACTGGAAATGCTGTTTAGG
GGTGACTCTAACGAGGGTTCGAATCCCTCCCTCTCCGTCCcttaatttta
>C131004355 CP003590|Cyanobacteria|Pleurocapsa sp. PCC 7327|4387856|4387780|Ile|GAT|0|0||||||DDBJ/ENA/GenBank taxaddress:00.04.00.00.05.01.01.00 STEML:GGGCTAT STEMRS:ATGGCCC ID:A CCA:CCT LEN:7 SCORE:35 pos8,9:TA W:cc
ttgggagcatGGGCTATTAGCTCAGGTGGTTAGAGCGCACCCCTGATAAGGGTGAGGTCC
CTGGTTCAAGTCCAGGATGGCCCACCTgaacccagga
>C131004356 CP003590|Cyanobacteria|Pleurocapsa sp. PCC 7327|4362325|4362254|Val|TAC|0|0||||||DDBJ/ENA/GenBank taxaddress:00.04.00.00.05.01.01.00 STEML:GGGCGGT STEMRS:ACCGCCC ID:A CCA:tgt LEN:7 SCORE:35 pos8,9:TA
gcgtggttgcGGGCGGTTAACTCAGCGGTAGAGTATCTGCCTTACAAGCAGAGAGTCATT
GGTTCAAATCCAATACCGCCCAtgtgaagaatagc
>C131004357 CP003590|Cyanobacteria|Pleurocapsa sp. PCC 7327|4101091|4101020|Thr|CGT|0|0||||||DDBJ/ENA/GenBank taxaddress:00.04.00.00.05.01.01.00 STEML:GCCAGTT STEMRS:AACTGGC ID:T CCA:ttt LEN:7 SCORE:35 pos8,9:TA
tttgccctatGCCAGTTTAGCTCAGTGGTAGAGCATCGCACTCGTAATGCGAGGGTCGCG
GGTTCAAATCCCGCAACTGGCTttttggagatcga
>C131004358 CP003590|Cyanobacteria|Pleurocapsa sp. PCC 7327|3655444|3655371|Val|GAC|0|0||||||DDBJ/ENA/GenBank taxaddress:00.04.00.00.05.01.01.00 STEML:GGACGTA STEMRS:TACGTCC ID:A CCA:tag LEN:7 SCORE:35 pos8,9:TA
aaaatcgtgcGGACGTATAGCTCAGTTGGTTAGAGCGCTACGTTGACATCGTAGAGGTCA
CTGGTTCGAGTCCAGTTACGTCCAtaggttatataaa
>C131004359 CP003590|Cyanobacteria|Pleurocapsa sp. PCC 7327|3653022|3652938|Tyr|GTA|0|0||||||DDBJ/ENA/GenBank taxaddress:00.04.00.00.05.01.01.00 STEML:GGGTCGG STEMRS:CCGGCCC ID:A CCA:CCA LEN:7 SCORE:35 pos8,9:TG W:CCApredicted W:cca W:pos89nTA
tgacattaatGGGTCGGTGCCCGAGTGGTTAATGGGGGCGGACTGTAAATCCGCTGGCTA
TGCCTACGCTGGTTCAAATCCAGCCCGGCCCACCAcaatatataa
>C131004360 CP003590|Cyanobacteria|Pleurocapsa sp. PCC 7327|3652913|3652842|Thr|GGT|0|0||||||DDBJ/ENA/GenBank taxaddress:00.04.00.00.05.01.01.00 STEML:GCCCGTG STEMRS:CACGGGC ID:T CCA:tct LEN:7 SCORE:35 pos8,9:TA
agcttaaaatGCCCGTGTAGCTCAGTGGTAGAGCACACCCTTGGTAAGGGTGAGGTCACG
AGTTCAATCCTCGTCACGGGCTtctatcgtcaatt
>C131004361 CP003590|Cyanobacteria|Pleurocapsa sp. PCC 7327|3538107|3538036|Met|CAT|0|0||||||DDBJ/ENA/GenBank taxaddress:00.04.00.00.05.01.01.00 STEML:GGCTCAG STEMRS:CTGAGCC ID:A CCA:ttc LEN:7 SCORE:35 pos8,9:TA tfam:I
tgtaaaatacGGCTCAGTAGCTCAGCGGTAGAGCAGCGGACTCATAAGCCGTTGGTCGTT
GGTTCAAATCCGACCTGAGCCAttccgagactggt
>C131004362 CP003590|Cyanobacteria|Pleurocapsa sp. PCC 7327|3498528|3498455|Pro|CGG|0|0||||||DDBJ/ENA/GenBank taxaddress:00.04.00.00.05.01.01.00 STEML:CGGGATG STEMRS:CATCCCG ID:A CCA:ttt LEN:7 SCORE:35 pos8,9:TA
attaaaaaagCGGGATGTAGCGCAGCTTGGTAGCGCACTTCGTTCGGGACGAAGGGGCCG
CTGGTTCGAATCCAGTCATCCCGAtttgtatgagtta
>C131004363 CP003590|Cyanobacteria|Pleurocapsa sp. PCC 7327|3483794|3483714|Leu|TAG|0|0||||||DDBJ/ENA/GenBank taxaddress:00.04.00.00.05.01.01.00 STEML:GCGGACG STEMRS:CGTCCGC ID:A CCA:tgc LEN:7 SCORE:35 pos8,9:TG W:pos89nTA
ttggacgcaaGCGGACGTGGCGGAATTGGTAGACGCGCTAGATTTAGGTTCTAGTGTCTC
TGACGTAAGAGTTCGAGTCTCTTCGTCCGCAtgccaaatagggg
>C131004364 CP003590|Cyanobacteria|Pleurocapsa sp. PCC 7327|3170656|3170584|Ala|GGC|0|0||||||DDBJ/ENA/GenBank taxaddress:00.04.00.00.05.01.01.00 STEML:GGGGTTA STEMRS:TAGCTCC ID:A CCA:tga LEN:7 SCORE:35 pos8,9:TA
tgcactttaaGGGGTTATAGCTCAGTTGGTAGAGCACTGCAATGGCATTGCAGGGGTCAG
CGGTTCGAATCCGCTTAGCTCCAtgattggttttgc
>C131004365 CP003590|Cyanobacteria|Pleurocapsa sp. PCC 7327|3115982|3115908|Met|CAT|0|0||||||DDBJ/ENA/GenBank taxaddress:00.04.00.00.05.01.01.00 STEML:CGCGGGA STEMRS:TCCCGCC ID:A CCA:Ctg LEN:7 SCORE:31 pos8,9:TA tfam:X
ggaaaggcgaCGCGGGATAGAGCAGTCTGGTAGCTCGTCGGGCTCATAACCCGAAGGTCG
GTGGTTCAAATCCGCCTCCCGCCACtgataagccctg
>C131004366 CP003590|Cyanobacteria|Pleurocapsa sp. PCC 7327|2873215|2873142|Pro|TGG|0|0||||||DDBJ/ENA/GenBank taxaddress:00.04.00.00.05.01.01.00 STEML:CGGGATG STEMRS:CATCCCG ID:A CCA:tta LEN:7 SCORE:35 pos8,9:TA
atgaagcgacCGGGATGTAGCGCAGCTTGGTAGCGCGCCTGCTTTGGGAGCAGGATGTCG
CAGGTTCAAATCCTGTCATCCCGAttacggctcggaa
>C131004367 CP003590|Cyanobacteria|Pleurocapsa sp. PCC 7327|2838356|2838286|Gly|TCC|0|0||||||DDBJ/ENA/GenBank taxaddress:00.04.00.00.05.01.01.00 STEML:GCGGGCA STEMRS:TGCCCGC ID:T CCA:tga LEN:7 SCORE:35 pos8,9:TA
agactctcatGCGGGCATAGTTTAGTGGTAAAACCTTAGCCTTCCAAGCTAATGATGCGA
GTTCGATTCTCGCTGCCCGCTtgaaaaattaaac
>C131004368 CP003590|Cyanobacteria|Pleurocapsa sp. PCC 7327|2544303|2544230|Arg|ACG|0|0||||||DDBJ/ENA/GenBank taxaddress:00.04.00.00.05.01.01.00 STEML:GGGCTTG STEMRS:CAAGCCC ID:G CCA:taa LEN:7 SCORE:35 pos8,9:TA
atgaaaccaaGGGCTTGTAGCTTAGTGGATTAGAGCGTGTGGCTACGGACCACAAGGTCG
GGGGTTCGAGTCCCTCCAAGCCCGtaagaaacaaata
>C131004369 CP003590|Cyanobacteria|Pleurocapsa sp. PCC 7327|2404807|2404733|Arg|TCT|0|0||||||DDBJ/ENA/GenBank taxaddress:00.04.00.00.05.01.01.00 STEML:TGGGAGA STEMRS:TCTCCTG ID:T CCA:gaa LEN:7 SCORE:35 pos8,9:GT W:pos89nTA
tctggtgctTGGGAGAGTAGCTCAATGGATAGAGCAACCGCCTTCTAAGCGGTCGGTTGT
GGGTTCGAGTCCCGCCTCTCCTGTgaaaaaatcaag
>C131004370 CP003590|Cyanobacteria|Pleurocapsa sp. PCC 7327|1795993|1795922|Lys|TTT|0|0||||||DDBJ/ENA/GenBank taxaddress:00.04.00.00.05.01.01.00 STEML:GGGTCGC STEMRS:GCGACCC ID:A CCA:ttt LEN:7 SCORE:35 pos8,9:TA
aaattaacgaGGGTCGCTAGCTCAGCGGTAGAGCACTCGGCTTTTAACCGATTGGTCTTG
GGTTCGAATCCCAGGCGACCCAtttcaagccacaa
>C131004371 CP003590|Cyanobacteria|Pleurocapsa sp. PCC 7327|1302615|1302529|Ser|CGA|0|0||||||DDBJ/ENA/GenBank taxaddress:00.04.00.00.05.01.01.00 STEML:TGGAGAG STEMRS:CTCTCCG ID:T CCA:ttt LEN:7 SCORE:35 pos8,9:GT W:pos89nTA
tccaataatTGGAGAGGTGGCAGAGTGGTCGATCGCGGCGCACTCGAAATGCGTTTTAGG
GAAACCTAACGGGGGTTCGAATCCCCCCCTCTCCGTtttttgagaagt
>C131004372 CP003590|Cyanobacteria|Pleurocapsa sp. PCC 7327|1300964|1300891|Lys|CTT|0|0||||||DDBJ/ENA/GenBank taxaddress:00.04.00.00.05.01.01.00 STEML:TGGGTGA STEMRS:TCACCCA ID:T CCA:ata LEN:7 SCORE:35 pos8,9:CT W:pos89nTA
ataaagatcTGGGTGACTAGCTCAATGGTAGAGCATCGGACTCTTAATCCGCTGGTTCAG
GGTTCGAGTCCCTGGTCACCCATataagcgaaaat
>C131004373 CP003590|Cyanobacteria|Pleurocapsa sp. PCC 7327|1216784|1216708|Ile|GAT|0|0||||||DDBJ/ENA/GenBank taxaddress:00.04.00.00.05.01.01.00 STEML:GGGCTAT STEMRS:ATGGCCC ID:A CCA:CCT LEN:7 SCORE:35 pos8,9:TA W:cc
ttgggagcatGGGCTATTAGCTCAGGTGGTTAGAGCGCACCCCTGATAAGGGTGAGGTCC
CTGGTTCAAGTCCAGGATGGCCCACCTgaacccagga
>C131004374 CP003590|Cyanobacteria|Pleurocapsa sp. PCC 7327|634677|634606|Cys|GCA|0|0||||||DDBJ/ENA/GenBank taxaddress:00.04.00.00.05.01.01.00 STEML:GGCGACA STEMRS:TGTCGCC ID:T CCA:taa LEN:7 SCORE:35 pos8,9:TA
gcattaaagtGGCGACATAGCCAAGTGGTAAGGCAGAGGTCTGCAAAACCTTTATTCCCC
GGTTCGAATCCGGGTGTCGCCTtaattaaagagat
>C131004375 CP003590|Cyanobacteria|Pleurocapsa sp. PCC 7327|186008|185933|Asp|GTC|0|0||||||DDBJ/ENA/GenBank taxaddress:00.04.00.00.05.01.01.00 STEML:TGGGACT STEMRS:AGTCCCG ID:T CCA:tct LEN:7 SCORE:35 pos8,9:GT W:pos89nTA
gctcaaaaaTGGGACTGTAGTTCAATTGGTTAGAGCACCGCCCTGTCACGGCGGAAGTTG
CGGGTTCGAGCCCCGTCAGTCCCGTtctatactttta
>C131004376 CP003590|Cyanobacteria|Pleurocapsa sp. PCC 7327|10311|10239|Ala|TGC|0|0||||||DDBJ/ENA/GenBank taxaddress:00.04.00.00.05.01.01.00 STEML:GGGGGTA STEMRS:TACCTCC ID:A CCA:tta LEN:7 SCORE:35 pos8,9:TA
taaatagcgaGGGGGTATAGCTCAGTTGGTAGAGCGCCTGCTTTGCAAGCAGGATGTCAG
CGGTTCGAGTCCGCTTACCTCCAttaaaaaacatta
>C133000108 CP003590|Cyanobacteria|Pleurocapsa sp. PCC 7327|643497|643569|Glu|TTC|0|0||||||DDBJ/ENA/GenBank taxaddress:00.04.00.00.05.01.01.00 STEML:GCCCCCA STEMRS:TGGGGGT ID:A CCA:tct LEN:7 SCORE:35 pos8,9:TC W:pos89nTA
taaataacaaGCCCCCATCGTCTAGTGGCCTAGGACACCTCCCTTTCACGGAGGCGACAG
GGATTCGAATTCCCTTGGGGGTAtctaagcaagaga
>C131004503 CP003597|Cyanobacteria|Chroococcidiopsis thermalis PCC 7203|227366|227437|Gln|TTG|0|0||||||DDBJ/ENA/GenBank taxaddress:00.04.00.00.05.04.00.00 STEML:TGGGGCG STEMRS:CGCCCCA ID:G CCA:ttt LEN:7 SCORE:35 pos8,9:TA
taacaaacgaTGGGGCGTAGCCAAGCGGTAAGGCAGCGGGTTTTGGTCCCGCCATCCCTA
GGTTCGAATCCTAGCGCCCCAGtttagatcttaat
>C131004504 CP003597|Cyanobacteria|Chroococcidiopsis thermalis PCC 7203|367289|367377|Ser|GGA|0|0||||||DDBJ/ENA/GenBank taxaddress:00.04.00.00.05.04.00.00 STEML:TGGAGAG STEMRS:CTCTCCG ID:T CCA:tga LEN:7 SCORE:35 pos8,9:GT W:pos89nTA
cgcgacaccTGGAGAGGTGGCCGAGTGGTTGAAGGCGCAGCACTGGAAATGCTGTTTGGG
GGCAACTTCAACGTGGGTTCGAATCCCACCCTCTCCGTtgaaatttcata
>C131004505 CP003597|Cyanobacteria|Chroococcidiopsis thermalis PCC 7203|429645|429721|Met|CAT|0|0||||||DDBJ/ENA/GenBank taxaddress:00.04.00.00.05.04.00.00 STEML:CGCGGGA STEMRS:TCCCGCC ID:A CCA:CCA LEN:7 SCORE:31 pos8,9:TA W:CCApredicted W:cca tfam:X
gaaaagttgaCGCGGGATAGAGCAGCCTGGTAGCTCGTCGGGCTCATAACCCGAAGGTCA
GTGGTTCAAATCCACTTCCCGCCACCAatttcaaaaa
>C131004506 CP003597|Cyanobacteria|Chroococcidiopsis thermalis PCC 7203|646490|646570|Leu|GAG|0|0||||||DDBJ/ENA/GenBank taxaddress:00.04.00.00.05.04.00.00 STEML:GCGGATG STEMRS:CATCCGC ID:A CCA:ttt LEN:7 SCORE:35 pos8,9:TG W:pos89nTA
atctgcaagcGCGGATGTGGCGGAATTGGTATACGCGCACGTTTGAGGGGCGTGTGGCTT
TGCCTTGCGAGTTCGAGTCTCGCCATCCGCAttttttcagggag
>C131004507 CP003597|Cyanobacteria|Chroococcidiopsis thermalis PCC 7203|957389|957462|Val|GAC|0|0||||||DDBJ/ENA/GenBank taxaddress:00.04.00.00.05.04.00.00 STEML:GGACGTA STEMRS:TACGTCC ID:A CCA:tcc LEN:7 SCORE:35 pos8,9:TA
aaaatcacacGGACGTATAGCTCAGTTGGTTAGAGCGCTACGTTGACATCGTAGAGGTCA
CTGGTTCGAATCCAGTTACGTCCAtcccctgaaaccc
>C131004508 CP003597|Cyanobacteria|Chroococcidiopsis thermalis PCC 7203|1833533|1833610|Arg|CCT|0|0||||||DDBJ/ENA/GenBank taxaddress:00.04.00.00.05.04.00.00 STEML:TGGGGCT STEMRS:AGTCCCG ID:T CCA:CAa LEN:7 SCORE:35 pos8,9:GT W:pos89nTA
gcaaaggatTGGGGCTGTAGCTCAGTTGGATAGAGCGAGCGCCTCCTAAGCGCTAGGTCG
CGCGTTCGAGACGCGCCAGTCCCGTCAaaattcaagc
>C131004509 CP003597|Cyanobacteria|Chroococcidiopsis thermalis PCC 7203|1872982|1873053|Asn|GTT|0|0||||||DDBJ/ENA/GenBank taxaddress:00.04.00.00.05.04.00.00 STEML:TCCTCAG STEMRS:CTGGGGA ID:G CCA:tta LEN:7 SCORE:35 pos8,9:TA
atattcgcaaTCCTCAGTAGCTCAGTGGTAGAGCGGTCGGCTGTTAACCGATTGGTCGTA
AGTTCGAATCTTACCTGGGGAGttaatcaaactat
>C131004510 CP003597|Cyanobacteria|Chroococcidiopsis thermalis PCC 7203|2260694|2260764|Gly|TCC|0|0||||||DDBJ/ENA/GenBank taxaddress:00.04.00.00.05.04.00.00 STEML:GCGGGCA STEMRS:TGCCCGC ID:T CCA:ttt LEN:7 SCORE:35 pos8,9:TA
tcaacggcgtGCGGGCATAGTTTAGTGGTAAAACCATAGCCTTCCAAGCTATTGATGCGA
GTTCGATTCTCGCTGCCCGCTttttgattaaaac
>C131004511 CP003597|Cyanobacteria|Chroococcidiopsis thermalis PCC 7203|2728821|2728894|Pro|GGG|0|0||||||DDBJ/ENA/GenBank taxaddress:00.04.00.00.05.04.00.00 STEML:CGGGGCG STEMRS:CGCTCCG ID:A CCA:ttt LEN:7 SCORE:35 pos8,9:TA
agctgtgaaaCGGGGCGTAGCGCAGCTTGGTAGCGCGCCACTTTGGGGTAGTGGAGGTCG
TGGGTTCGAATCCCGCCGCTCCGAtttaatcaaatcc
>C131004512 CP003597|Cyanobacteria|Chroococcidiopsis thermalis PCC 7203|2810441|2810532|Ser|GCT|0|0||||||DDBJ/ENA/GenBank taxaddress:00.04.00.00.05.04.00.00 STEML:GGAGAGG STEMRS:CCTCTCC ID:G CCA:ttt LEN:7 SCORE:35 pos8,9:TG W:pos89nTA
catgtcaccaGGAGAGGTGGCTGAGTGGTCGAAAGCGGCAGATTGCTAATCTGTTGATGG
ACTCGTAAGACCCATCCGAGGGTTCGAATCCCTCCCTCTCCGttttaagaattta
>C131004513 CP003597|Cyanobacteria|Chroococcidiopsis thermalis PCC 7203|3585129|3585201|Arg|CCG|0|0||||||DDBJ/ENA/GenBank taxaddress:00.04.00.00.05.04.00.00 STEML:GGGCATA STEMRS:TATGCTC ID:G CCA:taa LEN:7 SCORE:35 pos8,9:TA
ccgagtgcaaGGGCATATAGCTCAGTGGATAGAGCATCAGATTCCGGTTCTGAGGGTCGG
GGGTTCAAATCCCTCTATGCTCGtaaaagataaaaa
>C131004514 CP003597|Cyanobacteria|Chroococcidiopsis thermalis PCC 7203|3590884|3590967|Leu|TAG|0|0||||||DDBJ/ENA/GenBank taxaddress:00.04.00.00.05.04.00.00 STEML:TGCGGAT STEMRS:ATCCGCA ID:T CCA:ttt LEN:7 SCORE:35 pos8,9:GT W:pos89nTA
aagccgataTGCGGATGTGGCGGAATTGGCAGACGCGCTAGATTTAGGTTCTAGTACCGA
GAGGTGTGAAGGTTCAAGTCCTTTCATCCGCATtttttatactct
>C131004515 CP003597|Cyanobacteria|Chroococcidiopsis thermalis PCC 7203|3972866|3972949|Tyr|GTA|0|0||||||DDBJ/ENA/GenBank taxaddress:00.04.00.00.05.04.00.00 STEML:TGGGTCG STEMRS:CGGCCCA ID:T CCA:atc LEN:7 SCORE:35 pos8,9:AT W:pos89nTA
tggattcaaTGGGTCGATGCCCGAGCGGTTAATGGGGGCGGACTGTAAATCCGTTGGCTA
TGCCTACGCTGGTTCAAATCCAGCTCGGCCCATatccacaaaaag
>C131004516 CP003597|Cyanobacteria|Chroococcidiopsis thermalis PCC 7203|3972971|3973042|Thr|GGT|0|0||||||DDBJ/ENA/GenBank taxaddress:00.04.00.00.05.04.00.00 STEML:GCCCGTG STEMRS:CACGGGC ID:T CCA:tta LEN:7 SCORE:35 pos8,9:TA
gaataaatttGCCCGTGTAGCTCAGTGGTAGAGCACACCCTTGGTAAGGGTGAGGTCATG
AGTTCAATCCTCATCACGGGCTttagtcaaaaccc
>C131004517 CP003597|Cyanobacteria|Chroococcidiopsis thermalis PCC 7203|4014497|4014569|Ala|CGC|0|0||||||DDBJ/ENA/GenBank taxaddress:00.04.00.00.05.04.00.00 STEML:GGGGAAT STEMRS:ATTCTCC ID:A CCA:tcg LEN:7 SCORE:35 pos8,9:TA
aaattagtacGGGGAATTAGCTCAGTTGGTAGAGCGCTGCGATCGCACCGCAGAGGTCAG
GGGTTCGAGTCTCCTATTCTCCAtcgtcgcaaaccc
>C131004518 CP003597|Cyanobacteria|Chroococcidiopsis thermalis PCC 7203|4673417|4673488|Gly|GCC|0|0||||||DDBJ/ENA/GenBank taxaddress:00.04.00.00.05.04.00.00 STEML:GCGGGTA STEMRS:TACCCGC ID:T CCA:taa LEN:7 SCORE:35 pos8,9:TA
acagtaaattGCGGGTATAGCTCAGTGGTAGAGCGCAACCTTGCCAAGGTTGATGTCGCG
CGTTCGAATCGCGTTACCCGCTtaaagtaaattga
>C131004519 CP003597|Cyanobacteria|Chroococcidiopsis thermalis PCC 7203|4857150|4857221|Gly|CCC|0|0||||||DDBJ/ENA/GenBank taxaddress:00.04.00.00.05.04.00.00 STEML:GCGGGTG STEMRS:CACCCGC ID:T CCA:tac LEN:7 SCORE:35 pos8,9:TA
aagctaagttGCGGGTGTAGTTCAGTGGTAGAACGCTACCTTCCCAAGGTCGATGTCGTG
GGTTCGAGTCCCATCACCCGCTtactaaactttag
>C131004520 CP003597|Cyanobacteria|Chroococcidiopsis thermalis PCC 7203|4915914|4915987|Asp|GTC|0|0||||||DDBJ/ENA/GenBank taxaddress:00.04.00.00.05.04.00.00 STEML:GGGACTG STEMRS:CAGTCCC ID:G CCA:tta LEN:7 SCORE:35 pos8,9:TA
gtccgactaaGGGACTGTAGTTCAATTGGTTAGAGCACCGCCCTGTCACGGCGGAAGTTG
CGGGTTCGAGCCCCGTCAGTCCCGttaaaatgtattg
>C131004521 CP003597|Cyanobacteria|Chroococcidiopsis thermalis PCC 7203|5549592|5549676|Leu|CAG|0|0||||||DDBJ/ENA/GenBank taxaddress:00.04.00.00.05.04.00.00 STEML:GCGGAAC STEMRS:GTTCCGC ID:A CCA:TCA LEN:7 SCORE:35 pos8,9:TG W:pos89nTA
gcgaaagcaaGCGGAACTGGCGGAATTGGCAGACGCGCATGATTCAGGTTCATGTGCCGA
AAGGCTTCCGGGTTCAAGTCCCGGGTTCCGCATCAatttggagtt
>C131004522 CP003597|Cyanobacteria|Chroococcidiopsis thermalis PCC 7203|5561381|5561457|Ile|GAT|0|0||||||DDBJ/ENA/GenBank taxaddress:00.04.00.00.05.04.00.00 STEML:GGGCTAT STEMRS:ATGGCCC ID:A CCA:CCT LEN:7 SCORE:35 pos8,9:TA W:cc
ccaccagtagGGGCTATTAGCTCAGGTGGTTAGAGCGCACCCCTGATAAGGGTGAGGTCC
CTGGTTCGAGTCCAGGATGGCCCACCTcaaagaactg
>C131004523 CP003597|Cyanobacteria|Chroococcidiopsis thermalis PCC 7203|6300953|6300877|Ile|GAT|0|0||||||DDBJ/ENA/GenBank taxaddress:00.04.00.00.05.04.00.00 STEML:GGGCTAT STEMRS:ATGGCCC ID:A CCA:CCT LEN:7 SCORE:35 pos8,9:TA W:cc
ccaccagtagGGGCTATTAGCTCAGGTGGTTAGAGCGCACCCCTGATAAGGGTGAGGTCC
CTGGTTCGAGTCCAGGATGGCCCACCTcaaagaactg
>C131004524 CP003597|Cyanobacteria|Chroococcidiopsis thermalis PCC 7203|6205958|6205885|Pro|CGG|0|0||||||DDBJ/ENA/GenBank taxaddress:00.04.00.00.05.04.00.00 STEML:CGGGATG STEMRS:CATCCCG ID:A CCA:ttt LEN:7 SCORE:35 pos8,9:TA
aaaacgatcgCGGGATGTAGCGCAGCTTGGTAGCGCACTTCGTTCGGGACGAAGGGGCCG
CTGGTTCGAATCCAGTCATCCCGAttttatcaatgct
>C131004525 CP003597|Cyanobacteria|Chroococcidiopsis thermalis PCC 7203|6182364|6182288|Ile|GAT|0|0||||||DDBJ/ENA/GenBank taxaddress:00.04.00.00.05.04.00.00 STEML:GGGCTAT STEMRS:ATGGCCC ID:A CCA:CCT LEN:7 SCORE:35 pos8,9:TA W:cc
ccaccagtagGGGCTATTAGCTCAGGTGGTTAGAGCGCACCCCTGATAAGGGTGAGGTCC
CTGGTTCGAGTCCAGGATGGCCCACCTcaaagaactg
>C131004526 CP003597|Cyanobacteria|Chroococcidiopsis thermalis PCC 7203|6175902|6175816|Ser|TGA|0|0||||||DDBJ/ENA/GenBank taxaddress:00.04.00.00.05.04.00.00 STEML:TGGAGAG STEMRS:CTCTCCG ID:T CCA:taa LEN:7 SCORE:35 pos8,9:GT W:pos89nTA
tagctaaatTGGAGAGGTGGCAGAGTGGTCGATTGCGTTCGACTTGAAATCGAATGTTCC
GAAAGGAACCGTGAGTTCGAATCTCACCCTCTCCGTtaatcattttca
>C131004527 CP003597|Cyanobacteria|Chroococcidiopsis thermalis PCC 7203|5861276|5861203|His|GTG|0|0||||||DDBJ/ENA/GenBank taxaddress:00.04.00.00.05.04.00.00 STEML:GCGAGCG STEMRS:CGTTCGC ID:C CCA:Ctg LEN:7 SCORE:35 pos8,9:TA
atatacaatgGCGAGCGTAGCCAAGTGGTTAAGGCAGAGGATTGTGGTTCCTCCACTCGT
GGGTTCGAGTCCCATCGTTCGCCCtgatggcaaatt
>C131004528 CP003597|Cyanobacteria|Chroococcidiopsis thermalis PCC 7203|5770957|5770886|Thr|CGT|0|0||||||DDBJ/ENA/GenBank taxaddress:00.04.00.00.05.04.00.00 STEML:GCCGATG STEMRS:CATCGGC ID:T CCA:taa LEN:7 SCORE:35 pos8,9:TG W:pos89nTA
gtttggcagcGCCGATGTGGCTCAGTGGTAGAGCACTCGATTCGTAATCGAGCGGTCGCG
GGTTCAAATCCCGCCATCGGCTtaagaaagagaga
>C131004529 CP003597|Cyanobacteria|Chroococcidiopsis thermalis PCC 7203|5554855|5554767|Ser|CGA|0|0||||||DDBJ/ENA/GenBank taxaddress:00.04.00.00.05.04.00.00 STEML:TGGAGAG STEMRS:CTCTCCG ID:T CCA:ttc LEN:7 SCORE:35 pos8,9:GT W:pos89nTA
tatctcctgTGGAGAGGTGGCAGAGTGGTTGAATGCGGCTGACTCGAAATCAGTTTTGGG
GTCAAACCCAACGGAGGTTCGAATCCTCTCCTCTCCGTttctaaattaat
>C131004530 CP003597|Cyanobacteria|Chroococcidiopsis thermalis PCC 7203|5509434|5509360|Arg|TCT|0|0||||||DDBJ/ENA/GenBank taxaddress:00.04.00.00.05.04.00.00 STEML:TGGATCC STEMRS:GGATCCG ID:T CCA:ttg LEN:7 SCORE:35 pos8,9:TT W:pos89nTA
cttagtttcTGGATCCTTAGTTCAGTGGATAGAACAACCGATTTCTAATCGGTAAGTCAG
AGGTTCGAGTCCTCTAGGATCCGTttgattctcaca
>C131004531 CP003597|Cyanobacteria|Chroococcidiopsis thermalis PCC 7203|5488686|5488615|Lys|TTT|0|0||||||DDBJ/ENA/GenBank taxaddress:00.04.00.00.05.04.00.00 STEML:GGGTCGC STEMRS:GCGACCC ID:A CCA:tat LEN:7 SCORE:35 pos8,9:TA
aaacgcaaaaGGGTCGCTAACTCAACGGTAGAGTACTCGGCTTTTAACCGAATAGTTCTG
GGTTCGAATCCCAGGCGACCCAtatttttaactcg
>C131004532 CP003597|Cyanobacteria|Chroococcidiopsis thermalis PCC 7203|5467847|5467763|Leu|TAA|0|0||||||DDBJ/ENA/GenBank taxaddress:00.04.00.00.05.04.00.00 STEML:GGGGGCG STEMRS:CGCCCCC ID:A CCA:taa LEN:7 SCORE:35 pos8,9:TG W:pos89nTA
tgatagctaaGGGGGCGTGGCGGAATGGCAGACGCTACGGACTTAAAATCCGTTGACCTT
AAACGGTCGTGAGGGTTCAAGTCCCTCCGCCCCCAtaagatactttaa
>C131004533 CP003597|Cyanobacteria|Chroococcidiopsis thermalis PCC 7203|5092711|5092640|Val|TAC|0|0||||||DDBJ/ENA/GenBank taxaddress:00.04.00.00.05.04.00.00 STEML:GGGCGAT STEMRS:ATCGCCC ID:A CCA:taa LEN:7 SCORE:35 pos8,9:TA
acggctacacGGGCGATTAGCTCAACGGTAGAGCGCCTGCCTTACAAGCAGGATGTTACA
AGTTCGAATCTTGTATCGCCCAtaagttatcaaaa
>C131004534 CP003597|Cyanobacteria|Chroococcidiopsis thermalis PCC 7203|4463196|4463125|Thr|TGT|0|0||||||DDBJ/ENA/GenBank taxaddress:00.04.00.00.05.04.00.00 STEML:GCTGGTG STEMRS:CACCAGC ID:T CCA:ttt LEN:7 SCORE:35 pos8,9:TA
gatttattgtGCTGGTGTAGCTCAGTGGTAGAGCAGCTGATTTGTAATCAGCCGGTCGCA
GGTTCAAATCCCGTCACCAGCTtttttttctgccc
>C131004535 CP003597|Cyanobacteria|Chroococcidiopsis thermalis PCC 7203|3550650|3550564|Leu|CAA|0|0||||||DDBJ/ENA/GenBank taxaddress:00.04.00.00.05.04.00.00 STEML:GGGCGGG STEMRS:CCTGCCC ID:A CCA:TCA LEN:7 SCORE:35 pos8,9:TG W:pos89nTA
ctgaaaaaaaGGGCGGGTGGCGAAACTGGTAGACGCACTTGACTCAAAATCAAGCGGGCT
TAAACCCATAGGAGTTCGATTCTCCTCCTGCCCATCAgcacaatacc
>C131004536 CP003597|Cyanobacteria|Chroococcidiopsis thermalis PCC 7203|3068825|3068752|Trp|CCA|0|0||||||DDBJ/ENA/GenBank taxaddress:00.04.00.00.05.04.00.00 STEML:GCGCTCT STEMRS:AGGGCGC ID:G CCA:Ctc LEN:7 SCORE:35 pos8,9:TA
ccaaatttgtGCGCTCTTAGTTCAGTTGGTAGAACGTCGGTCTCCAAAACCGGATGTCGG
GGGTTCAAGTCCTCCAGGGCGCGCtctcaatcaggc
>C131004537 CP003597|Cyanobacteria|Chroococcidiopsis thermalis PCC 7203|2817479|2817406|Arg|ACG|0|0||||||DDBJ/ENA/GenBank taxaddress:00.04.00.00.05.04.00.00 STEML:GGGTGTG STEMRS:CTCGCCC ID:G CCA:ttt LEN:7 SCORE:31 pos8,9:TA
tttctggcaaGGGTGTGTAGCTCAGTGGACTAGAGCACGTGGCTACGGACCACGGTGTCG
GGGGTTCGAATCCCTCCTCGCCCGtttttgatttatc
>C131004538 CP003597|Cyanobacteria|Chroococcidiopsis thermalis PCC 7203|2453196|2453124|Phe|GAA|0|0||||||DDBJ/ENA/GenBank taxaddress:00.04.00.00.05.04.00.00 STEML:GCCGGGA STEMRS:TCCTGGC ID:A CCA:tcg LEN:7 SCORE:35 pos8,9:TA
caccaacttcGCCGGGATAGCTCAGTTGGTAGAGCAGAGGACTGAAAATCCTCGTGTCAC
CAGTTCAATTCTGGTTCCTGGCAtcgctaatctagc
>C131004539 CP003597|Cyanobacteria|Chroococcidiopsis thermalis PCC 7203|2048957|2048881|Met|CAT|0|0||||||DDBJ/ENA/GenBank taxaddress:00.04.00.00.05.04.00.00 STEML:TGGCTCA STEMRS:TGAGCCA ID:T CCA:Cgg LEN:7 SCORE:35 pos8,9:GT W:pos89nTA tfam:M
tcaaaaatcTGGCTCAGTAGCTCAGTTGGTTAGAGCAGGGGACTCATAAGCCCAAGGTCG
GCAGTTCAAATCTGCCTTGAGCCATCggaaattcaag
>C131004540 CP003597|Cyanobacteria|Chroococcidiopsis thermalis PCC 7203|1483156|1483083|Pro|TGG|0|0||||||DDBJ/ENA/GenBank taxaddress:00.04.00.00.05.04.00.00 STEML:CGGGATG STEMRS:CATCCCG ID:A CCA:ttt LEN:7 SCORE:35 pos8,9:TA
gtgtcagctaCGGGATGTAGCGCAGCTTGGTAGCGCGCCTGCTTTGGGAGCAGGATGTCG
CAGGTTCAAATCCTGTCATCCCGAtttagatttacgg
>C131004541 CP003597|Cyanobacteria|Chroococcidiopsis thermalis PCC 7203|1189923|1189851|Cys|GCA|0|0||||||DDBJ/ENA/GenBank taxaddress:00.04.00.00.05.04.00.00 STEML:GGCGACA STEMRS:TGTCGCC ID:T CCA:Ctt LEN:7 SCORE:35 pos8,9:TA
tgaagatgtcGGCGACATAGCCAAGTGGTAAGGCAGAGGTCTGCAAAACCTTTATCCCCC
GGTTCAAATCCGGGTGTCGCCTCttttcccctgcg
>C131004542 CP003597|Cyanobacteria|Chroococcidiopsis thermalis PCC 7203|1063892|1063820|Ala|TGC|0|0||||||DDBJ/ENA/GenBank taxaddress:00.04.00.00.05.04.00.00 STEML:GGGGGTT STEMRS:AACCTCC ID:A CCA:tat LEN:7 SCORE:35 pos8,9:TA
catgactctcGGGGGTTTAGCTCAGTTGGTAGAGCGCCTGCTTTGCAAGCAGGATGTCAG
CGGTTCGAGTCCGCTAACCTCCAtatttagttatta
>C131004543 CP003597|Cyanobacteria|Chroococcidiopsis thermalis PCC 7203|1009834|1009762|Met|CAT|0|0||||||DDBJ/ENA/GenBank taxaddress:00.04.00.00.05.04.00.00 STEML:CCAGGGT STEMRS:ACCCTGG ID:A CCA:ttt LEN:7 SCORE:35 pos8,9:TG W:pos89nTA tfam:I
ataaactccgCCAGGGTTGGCCGAGCGGTTGAGGCAGCGAACTCATAATTCGCCTTAGGC
AGGTTCAACTCCTGCACCCTGGAtttctaagagtca
>C131004544 CP003597|Cyanobacteria|Chroococcidiopsis thermalis PCC 7203|472064|471992|Ala|GGC|0|0||||||DDBJ/ENA/GenBank taxaddress:00.04.00.00.05.04.00.00 STEML:GGGGTTA STEMRS:TAGCTCC ID:A CCA:ttt LEN:7 SCORE:35 pos8,9:TA
gcatttgtgcGGGGTTATAGCTCAGTTGGTAGAGCACCTCAATGGCATTGAGGGGGTCAG
CGGTTCGAATCCGCTTAGCTCCAtttgaagtagagg
>C133000117 CP003597|Cyanobacteria|Chroococcidiopsis thermalis PCC 7203|5073132|5073204|Glu|TTC|0|0||||||DDBJ/ENA/GenBank taxaddress:00.04.00.00.05.04.00.00 STEML:GCCCCCA STEMRS:TGGGGGT ID:A CCA:tat LEN:7 SCORE:35 pos8,9:TC W:pos89nTA
actcagacgcGCCCCCATCGTCTAGAGGCCTAGGACACCTCCCTTTCACGGAGGCGACGG
GGATTCGAATTCCCCTGGGGGTAtatgaaagacaaa
>C131005002 CP003653|Cyanobacteria|Stanieria cyanosphaera PCC 7437|15750|15838|Ser|CGA|0|0||||||DDBJ/ENA/GenBank taxaddress:00.04.00.00.05.06.00.00 STEML:GGAGAGA STEMRS:TCTCTCC ID:G CCA:Ctt LEN:7 SCORE:35 pos8,9:TG W:pos89nTA
ccaattttatGGAGAGATGGCAGAGTGGTTGAATGCGGCGGTCTCGAAAACCGCTTCGGG
GTTACTCCTCGACGTGGGTTCAAATCCCACTCTCTCCGCttctaatctagc
>C131005003 CP003653|Cyanobacteria|Stanieria cyanosphaera PCC 7437|359708|359781|Met|CAT|0|0||||||DDBJ/ENA/GenBank taxaddress:00.04.00.00.05.06.00.00 STEML:GGCTCGG STEMRS:CCGAGCC ID:A CCA:tta LEN:7 SCORE:35 pos8,9:TA tfam:M
tgaaaaaaacGGCTCGGTAGCTCAGTTGGTTAGAGCAGGGGACTCATAAGCCCAAGGTCG
GCAGTTCAAATCTGCCCCGAGCCAttaaacagactgt
>C131005004 CP003653|Cyanobacteria|Stanieria cyanosphaera PCC 7437|935789|935862|Gln|TTG|0|0||||||DDBJ/ENA/GenBank taxaddress:00.04.00.00.05.06.00.00 STEML:TTGGGGT STEMRS:ACCCCAG ID:T CCA:aag LEN:7 SCORE:35 pos8,9:GT W:pos89nTA
cattctgaaTTGGGGTGTAGCCAAGCGGTAAGGCAGCGGGTTTTGGTCCCGCCATTCCTA
GGTTCGAATCCTAGCACCCCAGTaagttttttttg
>C131005005 CP003653|Cyanobacteria|Stanieria cyanosphaera PCC 7437|1601338|1601426|Ser|GGA|0|0||||||DDBJ/ENA/GenBank taxaddress:00.04.00.00.05.06.00.00 STEML:TGGAGAG STEMRS:CTCTCCG ID:T CCA:ttc LEN:7 SCORE:35 pos8,9:GT W:pos89nTA
cgcgacaccTGGAGAGGTGGCCGAGTGGTCGAAGGCGCAGCACTGGAAATGCTGTAACGG
GGTGACTCGTTCGAGGGTTCGAATCCCTCCCTCTCCGTttcaaacttttc
>C131005006 CP003653|Cyanobacteria|Stanieria cyanosphaera PCC 7437|1937761|1937832|Val|TAC|0|0||||||DDBJ/ENA/GenBank taxaddress:00.04.00.00.05.06.00.00 STEML:GGGCGAT STEMRS:ATCGCCC ID:A CCA:ttt LEN:7 SCORE:35 pos8,9:TA
tttgaagcacGGGCGATTAGCTCAGCGGTAGAGCGCCTGCCTTACAAGCAGGATGCCACT
GGTTCAAATCCAGTATCGCCCAtttaaaacaacca
>C131005007 CP003653|Cyanobacteria|Stanieria cyanosphaera PCC 7437|2170500|2170572|Lys|CTT|0|0||||||DDBJ/ENA/GenBank taxaddress:00.04.00.00.05.06.00.00 STEML:GGGTCAC STEMRS:GTGACCC ID:A CCA:Ctg LEN:7 SCORE:35 pos8,9:TA
ttaaaagattGGGTCACTAGCTCAATGGTAGAGCAGTGGACTCTTAATCCATTGGTTCAG
GGTTCGAGTCCCTGGTGACCCACtgaataaaaaag
>C131005008 CP003653|Cyanobacteria|Stanieria cyanosphaera PCC 7437|2178863|2178936|Lys|TTT|0|0||||||DDBJ/ENA/GenBank taxaddress:00.04.00.00.05.06.00.00 STEML:TGGGTCG STEMRS:CGACCCA ID:T CCA:ttt LEN:7 SCORE:35 pos8,9:CT W:pos89nTA
atttgttctTGGGTCGCTAGCTCAGCGGTAGAGCACTCGGCTTTTAACCGATTGGTCCTG
GGTTCAAATCCCAGGCGACCCATtttatgtattat
>C131005009 CP003653|Cyanobacteria|Stanieria cyanosphaera PCC 7437|2284994|2285080|Leu|TAA|0|0||||||DDBJ/ENA/GenBank taxaddress:00.04.00.00.05.06.00.00 STEML:GGGGGTG STEMRS:CACCCCC ID:A CCA:tat LEN:7 SCORE:35 pos8,9:TG W:pos89nTA
gcagaagttaGGGGGTGTGGCGGAATCGGTAGACGCTGCGGACTTAAAATCCGTTGACCT
TCAACAAGTCGTGAGAGTTCAAGTCTCTCCACCCCCAtatagaagttatt
>C131005010 CP003653|Cyanobacteria|Stanieria cyanosphaera PCC 7437|2300805|2300889|Tyr|GTA|0|0||||||DDBJ/ENA/GenBank taxaddress:00.04.00.00.05.06.00.00 STEML:GGGTCGA STEMRS:TCGGCCC ID:A CCA:CCA LEN:7 SCORE:35 pos8,9:TG W:CCApredicted W:cca W:pos89nTA
gacacaaaaaGGGTCGATGCCCGAGTGGTTAATGGGGGCGGACTGTAAATCCGCTGGCTA
CGCCTACGCTGGTTCAAATCCAGCTCGGCCCACCAaaattaattt
>C131005011 CP003653|Cyanobacteria|Stanieria cyanosphaera PCC 7437|2300918|2300989|Thr|GGT|0|0||||||DDBJ/ENA/GenBank taxaddress:00.04.00.00.05.06.00.00 STEML:GCCCTCG STEMRS:CGAGGGC ID:T CCA:tct LEN:7 SCORE:35 pos8,9:TA
taataaaattGCCCTCGTAACTCAGGGGTAGAGTACCTCCTTGGTAAGGAGGAAGCCACG
GGTTCAAATCCCGTCGAGGGCTtcttgttgtaaaa
>C131005012 CP003653|Cyanobacteria|Stanieria cyanosphaera PCC 7437|3256396|3256467|Thr|CGT|0|0||||||DDBJ/ENA/GenBank taxaddress:00.04.00.00.05.06.00.00 STEML:GCCGATG STEMRS:CATCGGC ID:T CCA:taa LEN:7 SCORE:35 pos8,9:TA
atttagcattGCCGATGTAGCTCAGGGGTAGAGTAGCTGATTCGTAATCAGTTTGCCGTG
GGTTCAATTCCCATCATCGGCTtaagcctttcttg
>C131005013 CP003653|Cyanobacteria|Stanieria cyanosphaera PCC 7437|3466146|3466220|Phe|GAA|0|0||||||DDBJ/ENA/GenBank taxaddress:00.04.00.00.05.06.00.00 STEML:TGCTGGG STEMRS:CTCAGCA ID:T CCA:tta LEN:7 SCORE:35 pos8,9:AT W:pos89nTA
aataaggttTGCTGGGATAGCTCAGTCGGTAGAGCAGAGGACTGAAAATCCTCGTGTCGG
CAGTTCAATTCTGCCTCTCAGCATttatttgtatac
>C131005014 CP003653|Cyanobacteria|Stanieria cyanosphaera PCC 7437|3555617|3555691|Ala|CGC|0|0||||||DDBJ/ENA/GenBank taxaddress:00.04.00.00.05.06.00.00 STEML:TGGGGAA STEMRS:TTCTCCA ID:T CCA:tgt LEN:7 SCORE:35 pos8,9:TT W:pos89nTA
ctttttaatTGGGGAATTAGCTCAGTTGGTAGAGTGCTGCGATCGCACCGCAGAGGTCAG
GGGTTCGACCCCCCTATTCTCCATtgttttgtacag
>C131005015 CP003653|Cyanobacteria|Stanieria cyanosphaera PCC 7437|3584007|3584080|Pro|CGG|0|0||||||DDBJ/ENA/GenBank taxaddress:00.04.00.00.05.06.00.00 STEML:CGGGATG STEMRS:CATCCCG ID:A CCA:ttt LEN:7 SCORE:35 pos8,9:TA
tcattgttaaCGGGATGTAGCGCAGCTTGGTAGCGCACCGCTTTCGGGAGGCGGGGGCCG
CAGGTTCAAATCCTGTCATCCCGAtttattacagcaa
>C131005016 CP003653|Cyanobacteria|Stanieria cyanosphaera PCC 7437|3807987|3808073|Ser|TGA|0|0||||||DDBJ/ENA/GenBank taxaddress:00.04.00.00.05.06.00.00 STEML:TGGAGAG STEMRS:CTCTCCG ID:T CCA:tgt LEN:7 SCORE:35 pos8,9:GT W:pos89nTA
gactgtaccTGGAGAGGTGGCAGAGTGGTCGATCGCGCTCGACTTGAAATCGAGTGAACC
GAAAGGTTCCGTGGGTTCAAATCCCACCCTCTCCGTtgtttgagcgtc
>C131005017 CP003653|Cyanobacteria|Stanieria cyanosphaera PCC 7437|4342004|4342084|Leu|GAG|0|0||||||DDBJ/ENA/GenBank taxaddress:00.04.00.00.05.06.00.00 STEML:GCGGATG STEMRS:CATCCGC ID:A CCA:tta LEN:7 SCORE:35 pos8,9:TG W:pos89nTA
atgcccgtgcGCGGATGTGGTGGAATCGGTAGACACGCACGCTTGAGGGGCGTGTGGCTT
TGCCATGCGAGTTCGAGTCTCGCCATCCGCAttaaatttatttc
>C131005018 CP003653|Cyanobacteria|Stanieria cyanosphaera PCC 7437|4587511|4587582|Gly|TCC|0|0||||||DDBJ/ENA/GenBank taxaddress:00.04.00.00.05.06.00.00 STEML:GCGGGTA STEMRS:TACCCGC ID:T CCA:Ctt LEN:7 SCORE:35 pos8,9:TA
aattctttatGCGGGTATAGTTTAGTGGTAAAACCTTAGCCTTCCAAGCTAATGATGGGG
GTTCGATTCCCCCTACCCGCTCttgagatcaaac
>C131005019 CP003653|Cyanobacteria|Stanieria cyanosphaera PCC 7437|4866941|4867013|Thr|TGT|0|0||||||DDBJ/ENA/GenBank taxaddress:00.04.00.00.05.06.00.00 STEML:GCTGGTG STEMRS:CACCAGC ID:T CCA:tat LEN:7 SCORE:35 pos8,9:TA
aattcttgttGCTGGTGTAGCTCAGTTGGTAGAGCTGCTGATTTGTAATCAGCCGGTCGC
GGGTTCAAATCCTGTCACCAGCTtatctgaaaccct
>C131005020 CP003653|Cyanobacteria|Stanieria cyanosphaera PCC 7437|4987806|4987892|Leu|CAG|0|0||||||DDBJ/ENA/GenBank taxaddress:00.04.00.00.05.06.00.00 STEML:TGCGGAA STEMRS:TTCCGCA ID:T CCA:ttg LEN:7 SCORE:35 pos8,9:CT W:pos89nTA
tagatatttTGCGGAACTGGCGGAATTGGTAGACGCGCTAGATTCAGGTTCTAGTGTTCG
TTTAGAACTTCCGGGTTCAAGTCCCGGGTTCCGCATttgcacctaagt
>C131005021 CP003653|Cyanobacteria|Stanieria cyanosphaera PCC 7437|5002268|5002341|Pro|TGG|0|0||||||DDBJ/ENA/GenBank taxaddress:00.04.00.00.05.06.00.00 STEML:CGGGATG STEMRS:CATCCCG ID:A CCA:ttt LEN:7 SCORE:35 pos8,9:TA
tagcggtctaCGGGATGTAGCGCAGCTTGGTAGCGCGCCTGCTTTGGGAGCAGGATGTCG
CAGGTTCAAATCCTGTCATCCCGAtttaatcaaacct
>C131005022 CP003653|Cyanobacteria|Stanieria cyanosphaera PCC 7437|4997337|4997264|Asn|GTT|0|0||||||DDBJ/ENA/GenBank taxaddress:00.04.00.00.05.06.00.00 STEML:TTCCTCA STEMRS:TGGGGAG ID:T CCA:ttc LEN:7 SCORE:35 pos8,9:GT W:pos89nTA
ttacgagcgTTCCTCAGTAGCTCAGTGGCAGAGCGGTCGGCTGTTAACCGATTGGTCGTA
GGTTCAAATCCTACCTGGGGAGTttctgtttgcct
>C131005023 CP003653|Cyanobacteria|Stanieria cyanosphaera PCC 7437|4433518|4433445|Met|CAT|0|0||||||DDBJ/ENA/GenBank taxaddress:00.04.00.00.05.06.00.00 STEML:CGCGGGA STEMRS:TCCCGCC ID:A CCA:tta LEN:7 SCORE:31 pos8,9:TA tfam:X
gataaggcgaCGCGGGATAGAGCAGCCTGGTAGCTCGTCGGGCTCATAACCCGAAGGTCG
GTGGTTCAAATCCGCCTCCCGCCAttaaaaaaaaatt
>C131005024 CP003653|Cyanobacteria|Stanieria cyanosphaera PCC 7437|4373850|4373776|Arg|TCT|0|0||||||DDBJ/ENA/GenBank taxaddress:00.04.00.00.05.06.00.00 STEML:TGGGTGC STEMRS:GCACCCG ID:T CCA:aaa LEN:7 SCORE:35 pos8,9:AT W:pos89nTA
gtttctgttTGGGTGCATAGCTCAATGGATAGAGCACCGCCCTTCTAAGGCGTAGGTTGT
AGGTTCGAGTCCTACTGCACCCGTaaaatagtttat
>C131005025 CP003653|Cyanobacteria|Stanieria cyanosphaera PCC 7437|4044056|4043981|Asp|GTC|0|0||||||DDBJ/ENA/GenBank taxaddress:00.04.00.00.05.06.00.00 STEML:TGGGACT STEMRS:AGTCCCG ID:T CCA:aga LEN:7 SCORE:35 pos8,9:GT W:pos89nTA
tcgtaaattTGGGACTGTAGTTCAGTTGGTTAGAATGCCTGCCTGTCACGCAGGAGGTCG
CGGGTTCGAGCCCCGTCAGTCCCGTagaaaatagaat
>C131005026 CP003653|Cyanobacteria|Stanieria cyanosphaera PCC 7437|3591138|3591063|Val|GAC|0|0||||||DDBJ/ENA/GenBank taxaddress:00.04.00.00.05.06.00.00 STEML:TGGACGT STEMRS:ACGTCCA ID:T CCA:aga LEN:7 SCORE:35 pos8,9:AT W:pos89nTA
taaaccgcaTGGACGTATAGCTCAGTTGGTTAGAGTACATCGTTGACATCGATGGGGTCA
CTGGTTCGAATCCAGTTACGTCCATagaggctaatgc
>C131005027 CP003653|Cyanobacteria|Stanieria cyanosphaera PCC 7437|3209600|3209528|Arg|CCG|0|0||||||DDBJ/ENA/GenBank taxaddress:00.04.00.00.05.06.00.00 STEML:GGGCGTG STEMRS:CACGCTC ID:G CCA:ttg LEN:7 SCORE:35 pos8,9:TA
ataatcgtaaGGGCGTGTAGCTCAGTGGATAGAGCAACAGATTCCGGTTCTGTTGGTCGG
GGGTTCGACTCCCTCCACGCTCGttggctgcgctac
>C131005028 CP003653|Cyanobacteria|Stanieria cyanosphaera PCC 7437|3134246|3134171|Met|CAT|0|0||||||DDBJ/ENA/GenBank taxaddress:00.04.00.00.05.06.00.00 STEML:CCAGGGT STEMRS:ACCCTGG ID:A CCA:TCA LEN:7 SCORE:35 pos8,9:TG W:pos89nTA tfam:I
aagtaaactaCCAGGGTTGGCCGAGCGGTTTAGGCAACGAACTCATAATTCGTGCTAGGC
AGGTTCAACTCCTGCACCCTGGATCAaaatcgctaa
>C131005029 CP003653|Cyanobacteria|Stanieria cyanosphaera PCC 7437|2748517|2748446|Gly|GCC|0|0||||||DDBJ/ENA/GenBank taxaddress:00.04.00.00.05.06.00.00 STEML:GCGGGTA STEMRS:TACCCGC ID:T CCA:tat LEN:7 SCORE:35 pos8,9:TA
taaattcaatGCGGGTATAGCTCAGCGGTAGAGCGTCACCTTGCCAAGGTGAATGTCGCG
CGTTCGAATCGCGTTACCCGCTtattactgaatcg
>C131005030 CP003653|Cyanobacteria|Stanieria cyanosphaera PCC 7437|2686455|2686374|Leu|CAA|0|0||||||DDBJ/ENA/GenBank taxaddress:00.04.00.00.05.06.00.00 STEML:GGGCGAA STEMRS:TTTGCCC ID:A CCA:ttt LEN:7 SCORE:35 pos8,9:TG W:pos89nTA
ctaaattccaGGGCGAATGGCGAAATTGGTAGACGCACCACACTCAAAATGTGGCGTAGC
AATACATGTCGGTTCGAGTCCGACTTTGCCCAtttcttagattag
>C131005031 CP003653|Cyanobacteria|Stanieria cyanosphaera PCC 7437|2564873|2564797|Ile|GAT|0|0||||||DDBJ/ENA/GenBank taxaddress:00.04.00.00.05.06.00.00 STEML:GGGCTAT STEMRS:ATGGCCC ID:A CCA:CCT LEN:7 SCORE:35 pos8,9:TA W:cc
gaaagaacatGGGCTATTAGCTCAGGTGGTTAGAGCGCACCCCTGATAAGGGTGAGGTCC
CTGGTTCAAGTCCAGGATGGCCCACCTatcagccaac
>C131005032 CP003653|Cyanobacteria|Stanieria cyanosphaera PCC 7437|2564713|2564638|Ala|TGC|0|0||||||DDBJ/ENA/GenBank taxaddress:00.04.00.00.05.06.00.00 STEML:GGGGGTA STEMRS:TACCTCC ID:A CCA:CCA LEN:7 SCORE:35 pos8,9:TA W:CCApredicted W:cca
aatcaaaagaGGGGGTATAGCTCAGTTGGTAGAGCGCCTGCTTTGCAAGCAGGATGTCAG
CGGTTCAAGTCCGCTTACCTCCACCAgagtcaaacc
>C131005033 CP003653|Cyanobacteria|Stanieria cyanosphaera PCC 7437|2226390|2226317|Arg|ACG|0|0||||||DDBJ/ENA/GenBank taxaddress:00.04.00.00.05.06.00.00 STEML:GGGCGTG STEMRS:CTCGCCC ID:G CCA:tta LEN:7 SCORE:31 pos8,9:TA
aaccactcaaGGGCGTGTAGCTCAGTGGACTAGAGCACGTGGCTACGGACCACGGTGTCA
GGGGTTCGAATCCCTTCTCGCCCGttagatgtaacgc
>C131005034 CP003653|Cyanobacteria|Stanieria cyanosphaera PCC 7437|1966624|1966553|Cys|GCA|0|0||||||DDBJ/ENA/GenBank taxaddress:00.04.00.00.05.06.00.00 STEML:GGCGGCA STEMRS:TGCCGCC ID:T CCA:taa LEN:7 SCORE:35 pos8,9:TA
caaacttttcGGCGGCATAGCCAAGTGGTAAGGCCGAGGACTGCAAATCCTTTATCCCCC
AGTTCGAATCTGGGTGCCGCCTtaatttttacaat
>C131005035 CP003653|Cyanobacteria|Stanieria cyanosphaera PCC 7437|1963667|1963591|Trp|CCA|0|0||||||DDBJ/ENA/GenBank taxaddress:00.04.00.00.05.06.00.00 STEML:TGCGTCC STEMRS:GGGCGCG ID:T CCA:CAa LEN:7 SCORE:35 pos8,9:TT W:pos89nTA
tgcattaaaTGCGTCCTTAGTTCAGTTGGTAGAACGTCGGTCTCCAAAACCGAATGTCGG
GGGTTCAAGTCCTCCAGGGCGCGTCAaccttattag
>C131005036 CP003653|Cyanobacteria|Stanieria cyanosphaera PCC 7437|1920155|1920064|Ser|GCT|0|0||||||DDBJ/ENA/GenBank taxaddress:00.04.00.00.05.06.00.00 STEML:TGGAGAG STEMRS:CTCTCCG ID:T CCA:ttc LEN:7 SCORE:35 pos8,9:GT W:pos89nTA
tcgtggcctTGGAGAGGTGGCTGAGCGGTTGAAGGCGGCTCCCTGCTAAGGAGTTATGGG
GTTGATAACCCCATCGAGGGTTCGAATCCCTCCCTCTCCGTttcaaacttttc
>C131005037 CP003653|Cyanobacteria|Stanieria cyanosphaera PCC 7437|1186013|1185938|Pro|GGG|0|0||||||DDBJ/ENA/GenBank taxaddress:00.04.00.00.05.06.00.00 STEML:TCGGGGC STEMRS:GCTCCGA ID:T CCA:ata LEN:7 SCORE:35 pos8,9:GT W:pos89nTA
ccgtgaactTCGGGGCGTAGCGCAGCTTGGTAGCGCACCACTTTGGGGTAGTGGGGGTCG
TGGGTTCAAATCCCGCCGCTCCGATatataaaaaact
>C131005038 CP003653|Cyanobacteria|Stanieria cyanosphaera PCC 7437|1164480|1164408|Ala|GGC|0|0||||||DDBJ/ENA/GenBank taxaddress:00.04.00.00.05.06.00.00 STEML:GGGGCTA STEMRS:TAGCTCC ID:A CCA:tat LEN:7 SCORE:35 pos8,9:TA
cgctattctaGGGGCTATAACTCAGTTGGTAGAGTGTCACAATGGCATTGTGAAAGCCAC
CGGTTCGAGCCCGGTTAGCTCCAtatttgttttcgc
>C131005039 CP003653|Cyanobacteria|Stanieria cyanosphaera PCC 7437|451388|451312|Ile|GAT|0|0||||||DDBJ/ENA/GenBank taxaddress:00.04.00.00.05.06.00.00 STEML:GGGCTAT STEMRS:ATGGCCC ID:A CCA:CCT LEN:7 SCORE:35 pos8,9:TA W:cc
gaaagaacatGGGCTATTAGCTCAGGTGGTTAGAGCGCACCCCTGATAAGGGTGAGGTCC
CTGGTTCAAGTCCAGGATGGCCCACCTatcagccaac
>C131005040 CP003653|Cyanobacteria|Stanieria cyanosphaera PCC 7437|451228|451153|Ala|TGC|0|0||||||DDBJ/ENA/GenBank taxaddress:00.04.00.00.05.06.00.00 STEML:GGGGGTA STEMRS:TACCTCC ID:A CCA:CCA LEN:7 SCORE:35 pos8,9:TA W:CCApredicted W:cca
aatcaaaagaGGGGGTATAGCTCAGTTGGTAGAGCGCCTGCTTTGCAAGCAGGATGTCAG
CGGTTCAAGTCCGCTTACCTCCACCAgagtcaaacc
>C131005041 CP003653|Cyanobacteria|Stanieria cyanosphaera PCC 7437|360772|360699|His|GTG|0|0||||||DDBJ/ENA/GenBank taxaddress:00.04.00.00.05.06.00.00 STEML:GCGAGCG STEMRS:CGTTCGC ID:C CCA:Ctg LEN:7 SCORE:35 pos8,9:TA
atgcaatatgGCGAGCGTAGCCAAGTGGTTAAGGCAGTGGATTGTGGTTCCACCATTCGC
GGGTTCGAGTCCCGTCGTTCGCCCtggttttagtgc
>C131005042 CP003653|Cyanobacteria|Stanieria cyanosphaera PCC 7437|345516|345432|Leu|TAG|0|0||||||DDBJ/ENA/GenBank taxaddress:00.04.00.00.05.06.00.00 STEML:TGCGGAC STEMRS:GTCCGCA ID:T CCA:CAa LEN:7 SCORE:35 pos8,9:GT W:pos89nTA
gtctaaataTGCGGACGTGGCGGAATTGGTAGACGCGCTAGATTTAGGTTCTAGTGTCTT
TGACGTGAGAGTTCGAGTCTCTCCGTCCGCATCAaccaagacat
>C133000151 CP003653|Cyanobacteria|Stanieria cyanosphaera PCC 7437|1778002|1778074|Glu|TTC|0|0||||||DDBJ/ENA/GenBank taxaddress:00.04.00.00.05.06.00.00 STEML:GCCCCCA STEMRS:TGGGGGT ID:A CCA:tta LEN:7 SCORE:35 pos8,9:TC W:pos89nTA
aagtccgtaaGCCCCCATCGTCTAGTGGCCTAGGACACCTCCCTTTCACGGAGGCGACAG
GGATTCGAATTCCCTTGGGGGTAttaaataaaatat
>C010272 BA000045|Cyanobacteria|Gloeobacter violaceus PCC 7421|175145|175216|Lys|CTT|0|0||||||DDBJ/ENA/GenBank taxaddress:00.04.00.00.06.00.00.00.01 STEML:GGGTCGT STEMRS:ACGGCCC ID:A CCA:ctg LEN:7 SCORE:35 pos8,9:TA
agcctggatcGGGTCGTTAGCTCAGCGGTAGAGCAGGTGACTCTTAATCACTTGGTCCAG
GGTTCGAATCCCTGACGGCCCActgcccaaagccc
>C010273 BA000045|Cyanobacteria|Gloeobacter violaceus PCC 7421|189181|189256|Leu|TAA|0|0||||||DDBJ/ENA/GenBank taxaddress:00.04.00.00.06.00.00.00.01 STEML:CCGAGCG STEMRS:CGCTCGG ID:A CCA:TCA LEN:7 SCORE:35 pos8,9:TA
gaatacctaaCCGAGCGTAGTCCAACGGCAGAGACAGAGGACTTAAAATCCTTCCAGTGC
GGGTTCGAATCCCGCCGCTCGGATCAtcgaaaccgg
>C010274 BA000045|Cyanobacteria|Gloeobacter violaceus PCC 7421|665365|665449|Ser|TGA|0|0||||||DDBJ/ENA/GenBank taxaddress:00.04.00.00.06.00.00.00.01 STEML:GGAGAGG STEMRS:CCTCTCC ID:G CCA:ctc LEN:7 SCORE:35 pos8,9:TG W:pos89nTA
tggggttgctGGAGAGGTGGTAGAGCGGTCTATTGCGTCGGTCTTGAAAACCGAAGAGGC
GCAAGCCTCCGTGGGTTCGAATCCCACCCTCTCCGctcaattgacagc
>C010275 BA000045|Cyanobacteria|Gloeobacter violaceus PCC 7421|886905|886980|Trp|CCA|0|0||||||DDBJ/ENA/GenBank taxaddress:00.04.00.00.06.00.00.00.01 STEML:GCGTGGT STEMRS:ACCACGC ID:G CCA:CCT LEN:7 SCORE:35 pos8,9:TA W:cc
tgttacgcatGCGTGGTTAGTTCAGTCGGTAGAACGCAGGTCTCCAAAACCTGATGTCGA
GGGTTCGAGTCCTTCACCACGCGCCTtttttcggag
>C010276 BA000045|Cyanobacteria|Gloeobacter violaceus PCC 7421|1313672|1313743|Thr|TGT|0|0||||||DDBJ/ENA/GenBank taxaddress:00.04.00.00.06.00.00.00.01 STEML:GCTGGCG STEMRS:CGCCAGC ID:T CCA:tga LEN:7 SCORE:35 pos8,9:TG W:pos89nTA
ggatgaacggGCTGGCGTGGCGCAACGGTAGCGCAACAGTTTTGTAAACTGTCGGTTAGG
GGTTCGAATCCCCTCGCCAGCTtgaaaaacagaaa
>C010277 BA000045|Cyanobacteria|Gloeobacter violaceus PCC 7421|1711115|1711201|Ser|GGA|0|0||||||DDBJ/ENA/GenBank taxaddress:00.04.00.00.06.00.00.00.01 STEML:GGAGAGA STEMRS:TCTCTCT ID:C CCA:CGt LEN:7 SCORE:35 pos8,9:TG W:pos89nTA
agtggttcctGGAGAGATGGCCGAGTGGTCGAAGGCGCAGCACTGGAAATGCTGTATAGG
GGCAACTCTATCGAGGGTTCGAATCCCTCTCTCTCCGttttttgtggaag
>C010278 BA000045|Cyanobacteria|Gloeobacter violaceus PCC 7421|1849842|1849912|Gly|CCC|0|0||||||DDBJ/ENA/GenBank taxaddress:00.04.00.00.06.00.00.00.01 STEML:GCGGGTA STEMRS:TACCCGC ID:T CCA:taa LEN:7 SCORE:35 pos8,9:TA
ctgccctcggGCGGGTATAGTTTAGTGGTAAAACGAAAGCTTCCCAAGCTTTAGTTGCGG
GTTCGATTCCCGCTACCCGCTtaaacagcgattg
>C010279 BA000045|Cyanobacteria|Gloeobacter violaceus PCC 7421|2249575|2249648|Asp|GTC|0|0||||||DDBJ/ENA/GenBank taxaddress:00.04.00.00.06.00.00.00.01 STEML:GGCCCCG STEMRS:CGGGGTC ID:G CCA:ctg LEN:7 SCORE:35 pos8,9:TA
gcgccagtaaGGCCCCGTAGCTCAATTGGTTAGAGCGCCGCCCTGTCACGGCGGAGGTTG
ACGGTTCGAGCCCGTTCGGGGTCGctgatttaagggt
>C010280 BA000045|Cyanobacteria|Gloeobacter violaceus PCC 7421|2496549|2496620|Met|CAT|0|0|||||tRNA-Met(Ile) whose CAU anticodon is enzymatically converted to read AUA codons.|DDBJ/ENA/GenBank taxaddress:00.04.00.00.06.00.00.00.01 STEML:CGGCGGT STEMRS:ACCGCCG ID:A CCA:gat LEN:7 SCORE:35 pos8,9:TG W:pos89nTA tfam:I
atcaaaacggCGGCGGTTGGCTGATTGGTAAAGCGGCGAACTCATAATTCGTGACATACT
GGTTCGAATCCAGTACCGCCGAgatcgactcctcc
>C010281 BA000045|Cyanobacteria|Gloeobacter violaceus PCC 7421|2625225|2625297|Val|TAC|0|0||||||DDBJ/ENA/GenBank taxaddress:00.04.00.00.06.00.00.00.01 STEML:GGGCAAT STEMRS:ATTGCCC ID:A CCA:tgc LEN:7 SCORE:35 pos8,9:TA
tcgataagtaGGGCAATTAGCTCAGTTGGTAGAGCACCTCGTTTACACCGAGGCTGTCGG
GGGTTCGAGTCCCTCATTGCCCAtgcattttgaatt
>C010282 BA000045|Cyanobacteria|Gloeobacter violaceus PCC 7421|2819565|2819636|Cys|GCA|0|0||||||DDBJ/ENA/GenBank taxaddress:00.04.00.00.06.00.00.00.01 STEML:GGCGGCA STEMRS:TGCCGCC ID:T CCA:ctc LEN:7 SCORE:35 pos8,9:TA
aaccgtccagGGCGGCATAGCCAAGCGGTAAGGCAAGGGTCTGCAAAACCCTGATCCCCC
AGTTCGAATCTGGGTGCCGCCTctcgattacacag
>C010283 BA000045|Cyanobacteria|Gloeobacter violaceus PCC 7421|2998879|2998951|Ala|CGC|0|0||||||DDBJ/ENA/GenBank taxaddress:00.04.00.00.06.00.00.00.01 STEML:GGGGAGT STEMRS:ACTCTCC ID:A CCA:ttc LEN:7 SCORE:35 pos8,9:TA
ggtttctcgcGGGGAGTTAGCTCAGTTGGTAGAGCGCAGCAATCGCACTGCTGAGGTCAG
GGGTTCGAATCCCCTACTCTCCAttcaaaaaccccc
>C010284 BA000045|Cyanobacteria|Gloeobacter violaceus PCC 7421|3315131|3315203|Ala|GGC|0|0||||||DDBJ/ENA/GenBank taxaddress:00.04.00.00.06.00.00.00.01 STEML:GGGGCTA STEMRS:TAGCTCC ID:A CCA:ttg LEN:7 SCORE:35 pos8,9:TA
atgcacgtctGGGGCTATAGCTCAGCTGGTAGAGCGCCGCAATGGCATTGCGGAGGTCAG
CGGTTCGAGCCCGCTTAGCTCCAttgtccactccca
>C010285 BA000045|Cyanobacteria|Gloeobacter violaceus PCC 7421|3392738|3392810|Arg|CCG|0|0||||||DDBJ/ENA/GenBank taxaddress:00.04.00.00.06.00.00.00.01 STEML:GGGCACG STEMRS:CGTGCCC ID:A CCA:tga LEN:7 SCORE:35 pos8,9:TA
tggtagccttGGGCACGTAGCTCAGCGGATAGAGCGTTCGCCTCCGGAGCGAAAGGTCGT
GGGTTCGATCCCCGCCGTGCCCAtgaattctagagc
>C010286 BA000045|Cyanobacteria|Gloeobacter violaceus PCC 7421|3422805|3422877|Phe|GAA|0|0||||||DDBJ/ENA/GenBank taxaddress:00.04.00.00.06.00.00.00.01 STEML:GCCGGGA STEMRS:TCCTGGC ID:A CCA:ctg LEN:7 SCORE:35 pos8,9:TA
gtgaaaacgcGCCGGGATAGCTCAGTTGGTAGAGCAGCGGACTGAAAATCCGCGTGTCGC
CAGTTCAAGTCTGGCTCCTGGCActggtttgcagct
>C010287 BA000045|Cyanobacteria|Gloeobacter violaceus PCC 7421|3518390|3518463|Gly|TCC|0|0||||||DDBJ/ENA/GenBank taxaddress:00.04.00.00.06.00.00.00.01 STEML:GCGGGTG STEMRS:CACCCGC ID:T CCA:TCA LEN:7 SCORE:35 pos8,9:TA
tccaaaaactGCGGGTGTAGTTTAGTGGTAAAACCACAGTCTTCCAAACTGTAGTTGTGG
GTTCGATTCCCACCACCCGCTTCAagcctttcag
>C010288 BA000045|Cyanobacteria|Gloeobacter violaceus PCC 7421|3717169|3717250|Leu|CAG|0|0||||||DDBJ/ENA/GenBank taxaddress:00.04.00.00.06.00.00.00.01 STEML:GCGGAAC STEMRS:GTTCCGC ID:A CCA:ctg LEN:7 SCORE:35 pos8,9:TG W:pos89nTA
ctgccttgatGCGGAACTGGCGGAATTGGTAGACGCGCATGATTCAGGTTCATGTGCCGC
AAGGCGTGGAGGTTCAAGTCCTCTGTTCCGCActgtaaccgggca
>C010289 BA000045|Cyanobacteria|Gloeobacter violaceus PCC 7421|3749610|3749690|Leu|CAA|0|0||||||DDBJ/ENA/GenBank taxaddress:00.04.00.00.06.00.00.00.01 STEML:GCCGGTG STEMRS:CACCGGC ID:A CCA:ttg LEN:7 SCORE:35 pos8,9:TG W:pos89nTA
cggcacacccGCCGGTGTGGCGAAATGGTAGACGCAAACGACTCAAAATCGTTCGCCGAA
AGGCATGTCAGTTCGACTCTGACCACCGGCAttgtacttgcaaa
>C010290 BA000045|Cyanobacteria|Gloeobacter violaceus PCC 7421|3753567|3753638|Met|CAT|0|0|||||tRNA-Met(elongator).|DDBJ/ENA/GenBank taxaddress:00.04.00.00.06.00.00.00.01 STEML:GGCACAG STEMRS:CTGTGCC ID:A CCA:tgt LEN:7 SCORE:35 pos8,9:TA tfam:I
gtcctctctcGGCACAGTAGCTCAGCGGTAGAGCTAGCGGTTCATACCCGCTCGGTCGCG
TGTTCAAATCACGCCTGTGCCAtgtatacaaaaat
>C010291 BA000045|Cyanobacteria|Gloeobacter violaceus PCC 7421|3903892|3903965|Pro|CGG|0|0||||||DDBJ/ENA/GenBank taxaddress:00.04.00.00.06.00.00.00.01 STEML:CGGGATG STEMRS:CATCCCG ID:A CCA:tac LEN:7 SCORE:35 pos8,9:TA
ttaagcgcaaCGGGATGTAGCGCAGTTTGGTAGCGCGCTTCGTTCGGGACGAAGAGGTCG
CAGGTTCGAATCCTGTCATCCCGAtaccaatttcaaa
>C010292 BA000045|Cyanobacteria|Gloeobacter violaceus PCC 7421|3972517|3972592|His|GTG|0|0||||||DDBJ/ENA/GenBank taxaddress:00.04.00.00.06.00.00.00.01 STEML:GCGGGCG STEMRS:CGTCCGC ID:C CCA:CTA LEN:7 SCORE:35 pos8,9:TA
gccgaccgcgGCGGGCGTAGCCAAGGGGTTAAGGCAGAGGATTGTGGATCCTCTATTCGT
GGGTTCAAGTCCCATCGTCCGCCCTAcactaatctt
>C010293 BA000045|Cyanobacteria|Gloeobacter violaceus PCC 7421|4211514|4211589|Arg|TCT|0|0||||||DDBJ/ENA/GenBank taxaddress:00.04.00.00.06.00.00.00.01 STEML:GCGCCCG STEMRS:CGGGCGC ID:G CCA:CTA LEN:7 SCORE:35 pos8,9:TA
gtaaattcatGCGCCCGTAGCCTAGAGGATCAGGCAGCGACCTTCTAAGTCGCCTTACAC
AGGTTCAAATCCTGTCGGGCGCGCTAaagatttatc
>C010294 BA000045|Cyanobacteria|Gloeobacter violaceus PCC 7421|4385177|4385095|Leu|GAG|0|0||||||DDBJ/ENA/GenBank taxaddress:00.04.00.00.06.00.00.00.01 STEML:GCGGTCG STEMRS:CGACCGC ID:A CCA:tag LEN:7 SCORE:35 pos8,9:TG W:pos89nTA
ttaaaaatttGCGGTCGTGGCGGAACGGTATACGCGCTAGCTTGAGGTGCTAGTGGAAGC
AATTCCTTGAGAGTTCAAATCTCTCCGACCGCAtaggttcacccat
>C010295 BA000045|Cyanobacteria|Gloeobacter violaceus PCC 7421|3382610|3382536|Val|CAC|0|0||||||DDBJ/ENA/GenBank taxaddress:00.04.00.00.06.00.00.00.01 STEML:GGGCGTA STEMRS:TACGCCC ID:A CCA:TCA LEN:7 SCORE:35 pos8,9:TA
agtgtttcacGGGCGTATAACTCAGCGGTAGAGTGCGATCTTCACACGGTCGAAGCCGCA
GGTTCAAGTCCTGCTACGCCCATCAtctcaacaag
>C010296 BA000045|Cyanobacteria|Gloeobacter violaceus PCC 7421|2913254|2913183|Arg|CCT|0|0||||||DDBJ/ENA/GenBank taxaddress:00.04.00.00.06.00.00.00.01 STEML:GCCCCCG STEMRS:CGGGGGC ID:G CCA:ctt LEN:7 SCORE:35 pos8,9:TA
tgatagtgttGCCCCCGTAGCTCAGGGGATAGAGCATCGGGTTCCTAACCTGTGTGCGAT
GGTTCGAGTCCATCCGGGGGCGcttcacaagcatt
>C010297 BA000045|Cyanobacteria|Gloeobacter violaceus PCC 7421|2794112|2794018|Ser|GCT|0|0||||||DDBJ/ENA/GenBank taxaddress:00.04.00.00.06.00.00.00.01 STEML:GGAGAGG STEMRS:CCTCTCC ID:G CCA:CTA LEN:7 SCORE:35 pos8,9:TG W:pos89nTA
cagcaaacctGGAGAGGTGGCTGAGTGGTCGAAAGCGACGGATTGCTAATCCGTTATAGG
GCAGGTAACTCCCTATCGAGGGTTCGAATCCCTCCCTCTCCGCTAgcacaaggat
>C010298 BA000045|Cyanobacteria|Gloeobacter violaceus PCC 7421|2677679|2677606|Pro|GGG|0|0||||||DDBJ/ENA/GenBank taxaddress:00.04.00.00.06.00.00.00.01 STEML:CGGGACG STEMRS:CGTCCCG ID:A CCA:tat LEN:7 SCORE:35 pos8,9:TA
[truncated: 45,630,037 more chars]
