# Supplementary material for: Initiator tRNA genes template the 3′ CCA end at high frequencies in bacteria
Source: BMC Genomics. 2016 Dec 8;17:1003. doi: 10.1186/s12864-016-3314-x (PMC5143459; doi:10.1186/s12864-016-3314-x)
Supplement: Additional file 2: — Structurally aligned data for subset of tRNAs with CAU anticodons, also containing TFAM scores with Silva model in “aligned FastA” format. (FAS 3 MB) [file 12864_2016_3314_MOESM2_ESM.fas]

>C131005077 CP003659|Cyanobacteria|Anabaena cylindrica PCC 7122|4842175|4842103|Met|CAT|0|0||||||DDBJ/ENA/GenBank taxaddress:00.04.00.00.00.00.00.00.03 STEML:GCGCCCT STEMRS:AGGGCGC ID:A CCA:ttg LEN:7 SCORE:35 pos8,9:TG W:pos89nTA tfam:I tfamI:82.88 tfamM:-33.69 tfamX:-110.80
-GCGCCCT-TGGCCG-A-TT--GGG--G---A-GGCAACGAACTCATAATTCG-TC----
--CTCA-------------G-GC-TGGTTCGATT-CCAGC--AGGGCGCA
>C131005078 CP003659|Cyanobacteria|Anabaena cylindrica PCC 7122|4564362|4564286|Met|CAT|0|0||||||DDBJ/ENA/GenBank taxaddress:00.04.00.00.00.00.00.00.03 STEML:CGCGGGA STEMRS:TCCCGCC ID:A CCA:CCA LEN:7 SCORE:31 pos8,9:TA W:CCApredicted W:cca tfam:X tfamX:57.58 tfamM:-45.67 tfamI:-62.06
-CGCGGGA-TAGAGC-A-GCCtGGT--A---G-CTCGTCGGGCTCATAACCCG-AAG---
-----------------GtC-AG-TGGTTCAAAT-CCACT--TCCCGCCA
>C131005085 CP003659|Cyanobacteria|Anabaena cylindrica PCC 7122|3670466|3670393|Met|CAT|0|0||||||DDBJ/ENA/GenBank taxaddress:00.04.00.00.00.00.00.00.03 STEML:GGCTCAG STEMRS:CTGAGCC ID:A CCA:ttt LEN:7 SCORE:35 pos8,9:TA tfam:M tfamM:19.82 tfamI:5.22 tfamX:-80.71
-GGCTCAG-TAGCTC-A-GTT-GGTt-A---G-AGTACGGGACTCATAAGCCT-GGG---
-----------------GtC-GT-CAGTTCAAAT-CTGAC--CTGAGCCA
>C001231 CP000117|Cyanobacteria|Anabaena variabilis ATCC 29413|2938983|2938911|Met|CAT|0|0|||||tRNA-Met(Ile) whose CAU anticodon is enzymatically converted to read AUA codons.|DDBJ/ENA/GenBank taxaddress:00.04.00.00.00.00.00.02.00 STEML:CCAGGGT STEMRS:ACCCTGG ID:A CCA:ttt LEN:7 SCORE:35 pos8,9:TG W:pos89nTA tfam:I tfamI:56.08 tfamM:-45.74 tfamX:-70.82
-CCAGGGT-TGGCCG-A-GC--GGTt-G---A-GGCAGCGAACTCATAATTCG-CCC---
-----------------AaG-GC-AGGTTCAACT-CCTGC--ACCCTGGA
>C001233 CP000117|Cyanobacteria|Anabaena variabilis ATCC 29413|2508478|2508405|Met|CAT|0|0|||||tRNA-Met(elongator).|DDBJ/ENA/GenBank taxaddress:00.04.00.00.00.00.00.02.00 STEML:GGCTCAG STEMRS:CTGAGCC ID:A CCA:tat LEN:7 SCORE:35 pos8,9:TA tfam:M tfamM:17.72 tfamI:4.93 tfamX:-78.77
-GGCTCAG-TAGCTC-A-GTT-GGTt-A---G-AGCACGGGACTCATAAGCCT-GGG---
-----------------GtC-GT-TGGTTCAAAT-CCGAC--CTGAGCCA
>C001241 CP000117|Cyanobacteria|Anabaena variabilis ATCC 29413|906140|906064|Met|CAT|0|0|||||tRNA-Met(initiator).|DDBJ/ENA/GenBank taxaddress:00.04.00.00.00.00.00.02.00 STEML:CGCGGGA STEMRS:TCCCGCC ID:A CCA:CCA LEN:7 SCORE:31 pos8,9:TA W:CCApredicted W:cca tfam:X tfamX:57.58 tfamM:-45.67 tfamI:-62.06
-CGCGGGA-TAGAGC-A-GCCtGGT--A---G-CTCGTCGGGCTCATAACCCG-AAG---
-----------------GtC-AG-TGGTTCAAAT-CCACT--TCCCGCCA
>C131004271 CP003552|Cyanobacteria|Nostoc sp. PCC 7524|5031443|5031516|Met|CAT|0|0||||||DDBJ/ENA/GenBank taxaddress:00.04.00.00.00.00.02.03 STEML:GGCTCAG STEMRS:CTGAGCC ID:A CCA:ttt LEN:7 SCORE:35 pos8,9:TA tfam:M tfamM:17.72 tfamI:4.93 tfamX:-78.77
-GGCTCAG-TAGCTC-A-GTT-GGTt-A---G-AGCACGGGACTCATAAGCCT-GGG---
-----------------GtC-GT-TGGTTCAAAT-CCGAC--CTGAGCCA
>C131004273 CP003552|Cyanobacteria|Nostoc sp. PCC 7524|5381307|5381379|Met|CAT|0|0||||||DDBJ/ENA/GenBank taxaddress:00.04.00.00.00.00.02.03 STEML:CCAGGGT STEMRS:ACCCTGG ID:A CCA:ttt LEN:7 SCORE:35 pos8,9:TG W:pos89nTA tfam:I tfamI:56.08 tfamM:-45.74 tfamX:-70.82
-CCAGGGT-TGGCCG-A-GC--GGTt-G---A-GGCAGCGAACTCATAATTCG-CCC---
-----------------AaG-GC-AGGTTCAACT-CCTGC--ACCCTGGA
>C015288 BA000019|Cyanobacteria|Nostoc sp. PCC 7120|5019099|5019175|Met|CAT|0|0|||||tRNA-Met(initiator).|DDBJ/ENA/GenBank taxaddress:00.04.00.00.00.00.02.23 STEML:CGCGGGA STEMRS:TCCCGCC ID:A CCA:CCA LEN:7 SCORE:31 pos8,9:TA W:CCApredicted W:cca tfam:X tfamX:57.58 tfamM:-45.67 tfamI:-62.06
-CGCGGGA-TAGAGC-A-GCCtGGT--A---G-CTCGTCGGGCTCATAACCCG-AAG---
-----------------GtC-AG-TGGTTCAAAT-CCACT--TCCCGCCA
>C015289 BA000019|Cyanobacteria|Nostoc sp. PCC 7120|5542179|5542252|Met|CAT|0|0|||||tRNA-Met(elongator).|DDBJ/ENA/GenBank taxaddress:00.04.00.00.00.00.02.23 STEML:GGCTCAG STEMRS:CTGAGCC ID:A CCA:tat LEN:7 SCORE:35 pos8,9:TA tfam:M tfamM:17.72 tfamI:4.93 tfamX:-78.77
-GGCTCAG-TAGCTC-A-GTT-GGTt-A---G-AGCACGGGACTCATAAGCCT-GGG---
-----------------GtC-GT-TGGTTCAAAT-CCGAC--CTGAGCCA
>C015292 BA000019|Cyanobacteria|Nostoc sp. PCC 7120|6070047|6070119|Met|CAT|0|0|||||tRNA-Met(Ile) whose CAU anticodon is enzymatically converted to read AUA codons.|DDBJ/ENA/GenBank taxaddress:00.04.00.00.00.00.02.23 STEML:CCAGGGT STEMRS:ACCCTGG ID:A CCA:ttt LEN:7 SCORE:35 pos8,9:TG W:pos89nTA tfam:I tfamI:56.08 tfamM:-45.74 tfamX:-70.82
-CCAGGGT-TGGCCG-A-GC--GGTt-G---A-GGCAGCGAACTCATAATTCG-CCC---
-----------------AaG-GC-AGGTTCAACT-CCTGC--ACCCTGGA
>C08006893 CP001037|Cyanobacteria|Nostoc punctiforme PCC 73102|503752|503827|Met|CAT|0|0|||||tRNA-Met(elongator).|DDBJ/ENA/GenBank taxaddress:00.04.00.00.00.00.02.152.00 STEML:GTTTGAT STEMRS:ATCAAAC ID:C CCA:CCA LEN:7 SCORE:35 pos8,9:TA W:CCApredicted W:cca tfam:M tfamM:15.53 tfamI:4.51 tfamX:-83.77
-GTTTGAT-TAGCTC-A-GTT-GGT--A---G-AGCGATCGACTCATAATCGA-AGG---
-----------------GtC-AC-AGGTTCGACT-CCTGT--ATCAAACC
>C08006894 CP001037|Cyanobacteria|Nostoc punctiforme PCC 73102|503827|503901|Met|CAT|0|0|||||tRNA-Met(elongator).|DDBJ/ENA/GenBank taxaddress:00.04.00.00.00.00.02.152.00 STEML:AGGAAGT STEMRS:ACTTTCA ID:C CCA:CCA LEN:7 SCORE:31 pos8,9:TA W:CCApredicted W:cca tfam:I tfamI:16.81 tfamM:-0.95 tfamX:-89.04
-AGGAAGT-TAGCTC-A-CT--GGT--A---G-AGCAATCGACTCATAATCGA-TGT---
-----------------GtT-GT-AGGTTCGATT-CCTAT--ACTTTCAC
>C08006903 CP001037|Cyanobacteria|Nostoc punctiforme PCC 73102|5573060|5573133|Met|CAT|0|0|||||tRNA-Met(elongator).|DDBJ/ENA/GenBank taxaddress:00.04.00.00.00.00.02.152.00 STEML:GCGCCTT STEMRS:AGGGCGC ID:A CCA:Ctg LEN:7 SCORE:35 pos8,9:TG W:pos89nTA tfam:I tfamI:83.13 tfamM:-34.44 tfamX:-111.70
-GCGCCTT-TGGCCG-A-TT--GGG--G---A-GGCAACGAACTCATAATTCG-TC----
--TTCA-------------G-GC-TGGTTCGATT-CCAGC--AGGGCGCA
>C08006913 CP001037|Cyanobacteria|Nostoc punctiforme PCC 73102|7519515|7519589|Met|CAT|0|0|||||tRNA-Met(elongator).|DDBJ/ENA/GenBank taxaddress:00.04.00.00.00.00.02.152.00 STEML:GGCTCAG STEMRS:CTGAGCC ID:A CCA:Ctt LEN:7 SCORE:35 pos8,9:TA tfam:M tfamM:15.38 tfamI:3.90 tfamX:-72.14
-GGCTCAG-TAGCTC-A-GTT-GGTt-A---G-AGCGCGGGACTCATAAGCCT-GAG---
-----------------GtC-GT-TGGTTCAATT-CCAAC--CTGAGCCA
>C08006932 CP001037|Cyanobacteria|Nostoc punctiforme PCC 73102|5428018|5427945|Met|CAT|0|0|||||tRNA-Met(initiator).|DDBJ/ENA/GenBank taxaddress:00.04.00.00.00.00.02.152.00 STEML:CGCGGGA STEMRS:TCCCGCC ID:A CCA:cca LEN:7 SCORE:31 pos8,9:TA W:cca tfam:X tfamX:56.21 tfamM:-45.48 tfamI:-60.64
-CGCGGGA-TAGAGC-A-GCCtGGT--A---G-CTCGTCGGGCTCATAACCCG-AAG---
-----------------GtC-AG-TGGTTCAAAT-CCACT--TCCCGCCA
>C131004156 CP003548|Cyanobacteria|Nostoc sp. PCC 7107|6259368|6259294|Met|CAT|0|0||||||DDBJ/ENA/GenBank taxaddress:00.04.00.00.00.00.02.17B STEML:TGAAAGT STEMRS:ACTTTCT ID:C CCA:CCA LEN:7 SCORE:31 pos8,9:TA W:CCApredicted W:cca tfam:I tfamI:16.36 tfamM:1.93 tfamX:-89.47
-TGAAAGT-TAGCTC-A-CT--GGT--A---G-AGCAATCGACTCATAATCGA-TGT---
-----------------GtT-GC-AGGTTCAATT-CCTGT--ACTTTCTC
>C131004167 CP003548|Cyanobacteria|Nostoc sp. PCC 7107|3973183|3973107|Met|CAT|0|0||||||DDBJ/ENA/GenBank taxaddress:00.04.00.00.00.00.02.17B STEML:CGCGGGA STEMRS:TCCCGCC ID:A CCA:CCA LEN:7 SCORE:31 pos8,9:TA W:CCApredicted W:cca tfam:X tfamX:57.58 tfamM:-45.67 tfamI:-62.06
-CGCGGGA-TAGAGC-A-GCCtGGT--A---G-CTCGTCGGGCTCATAACCCG-AAG---
-----------------GtC-AG-TGGTTCAAAT-CCACT--TCCCGCCA
>C131004200 CP003548|Cyanobacteria|Nostoc sp. PCC 7107|1207664|1207592|Met|CAT|0|0||||||DDBJ/ENA/GenBank taxaddress:00.04.00.00.00.00.02.17B STEML:CCAGGGT STEMRS:ACCCTGG ID:A CCA:ttt LEN:7 SCORE:35 pos8,9:TG W:pos89nTA tfam:I tfamI:56.08 tfamM:-45.74 tfamX:-70.82
-CCAGGGT-TGGCCG-A-GC--GGTt-G---A-GGCAGCGAACTCATAATTCG-CCC---
-----------------AaG-GC-AGGTTCAACT-CCTGC--ACCCTGGA
>C131004203 CP003548|Cyanobacteria|Nostoc sp. PCC 7107|397290|397215|Met|CAT|0|0||||||DDBJ/ENA/GenBank taxaddress:00.04.00.00.00.00.02.17B STEML:TGGCTCA STEMRS:TGAGCCA ID:T CCA:tta LEN:7 SCORE:35 pos8,9:GT W:pos89nTA tfam:M tfamM:18.59 tfamI:7.62 tfamX:-82.49
-GGCTCAG-TAGCTC-A-GTT-GGTt-A---G-AGCACGGGACTCATAAGCCT-GGG---
-----------------GtC-GT-TGGTTCAACT-CCGAC--CTGAGCCA
>C131004916 CP003642|Cyanobacteria|Cylindrospermum stagnale PCC 7417|4017629|4017704|Met|CAT|0|0||||||DDBJ/ENA/GenBank taxaddress:00.04.00.00.00.00.03.00.00 STEML:TGGCTCA STEMRS:TGAGCCA ID:T CCA:ttt LEN:7 SCORE:35 pos8,9:GT W:pos89nTA tfam:M tfamM:19.82 tfamI:5.22 tfamX:-80.71
-GGCTCAG-TAGCTC-A-GTT-GGTt-A---G-AGTACGGGACTCATAAGCCT-GGG---
-----------------GtC-GT-CAGTTCAAAT-CTGAC--CTGAGCCA
>C131004925 CP003642|Cyanobacteria|Cylindrospermum stagnale PCC 7417|6111080|6111004|Met|CAT|0|0||||||DDBJ/ENA/GenBank taxaddress:00.04.00.00.00.00.03.00.00 STEML:AGAAAGT STEMRS:ACTTTCG ID:C CCA:ACA LEN:7 SCORE:31 pos8,9:TA tfam:I tfamI:31.20 tfamM:5.97 tfamX:-100.63
-AGAAAGT-TAGCTC-A-ATT-GGTt-A---G-AGCAATCGACTCATAATCGA-TCT---
-----------------GtA-GC-AGGTTCGATT-CCTGT--ACTTTCGC
>C131004954 CP003642|Cyanobacteria|Cylindrospermum stagnale PCC 7417|3271711|3271636|Met|CAT|0|0||||||DDBJ/ENA/GenBank taxaddress:00.04.00.00.00.00.03.00.00 STEML:GCGCCCT STEMRS:AGGGCGC ID:A CCA:CTA LEN:7 SCORE:35 pos8,9:TG W:pos89nTA tfam:I tfamI:74.26 tfamM:-33.77 tfamX:-103.39
-GCGCCCT-TGGCCG-A-TT--GGG--G---A-GGCGGCGAACTCATAATTCG-TT----
--TTCA-------------G-GC-TGGTTCGATT-CCGGC--AGGGCGCA
>C11115550 CP002059|Cyanobacteria|'Nostoc azollae' 0708|4718345|4718418|Met|CAT|0|0||||||DDBJ/ENA/GenBank taxaddress:00.04.00.00.00.00.0D.00.01 STEML:GGCTCAG STEMRS:CTGAGCC ID:A CCA:ttt LEN:7 SCORE:35 pos8,9:TA tfam:M tfamM:19.82 tfamI:5.22 tfamX:-80.71
-GGCTCAG-TAGCTC-A-GTT-GGTt-A---G-AGTACGGGACTCATAAGCCT-GGG---
-----------------GtC-GT-CAGTTCAAAT-CTGAC--CTGAGCCA
>C11115555 CP002059|Cyanobacteria|'Nostoc azollae' 0708|4815690|4815618|Met|CAT|0|0||||||DDBJ/ENA/GenBank taxaddress:00.04.00.00.00.00.0D.00.01 STEML:GCGCCTT STEMRS:AGGGCGC ID:A CCA:ttt LEN:7 SCORE:35 pos8,9:TG W:pos89nTA tfam:I tfamI:83.62 tfamM:-34.40 tfamX:-112.15
-GCGCCTT-TGGCCG-A-TT--GGG--G---A-GGCAACGAACTCATAATTCG-TC----
--TTCA-------------G-GC-TGGTTCGATT-CCAGC--AGGGCGCA
>C11115562 CP002059|Cyanobacteria|'Nostoc azollae' 0708|2620582|2620506|Met|CAT|0|0||||||DDBJ/ENA/GenBank taxaddress:00.04.00.00.00.00.0D.00.01 STEML:CGCGGGA STEMRS:TCCCGCC ID:A CCA:CTA LEN:7 SCORE:31 pos8,9:TA tfam:X tfamX:57.67 tfamM:-44.64 tfamI:-64.46
-CGCGGGA-TAGAGC-A-GCCtGGT--A---G-CTCGTCGGGCTCATAACCCG-AAG---
-----------------GtC-AG-TGGTTCAAAT-CCACT--TCCCGCCA
>C131004691 CP003610|Cyanobacteria|Calothrix sp. PCC 6303|16414|16490|Met|CAT|0|0||||||DDBJ/ENA/GenBank taxaddress:00.04.00.00.00.02.00.01.01 STEML:CGCGGGA STEMRS:TCCCGCC ID:A CCA:CCA LEN:7 SCORE:31 pos8,9:TA W:CCApredicted W:cca tfam:X tfamX:57.58 tfamM:-45.67 tfamI:-62.06
-CGCGGGA-TAGAGC-A-GCCtGGT--A---G-CTCGTCGGGCTCATAACCCG-AAG---
-----------------GtC-AG-TGGTTCAAAT-CCACT--TCCCGCCA
>C131004706 CP003610|Cyanobacteria|Calothrix sp. PCC 6303|4789698|4789773|Met|CAT|0|0||||||DDBJ/ENA/GenBank taxaddress:00.04.00.00.00.02.00.01.01 STEML:TGGCTCA STEMRS:TGAGCCA ID:T CCA:aac LEN:7 SCORE:35 pos8,9:GT W:pos89nTA tfam:I tfamI:25.34 tfamM:14.36 tfamX:-95.76
-GGCTCAG-TAGCTC-A-GTT-GGTt-A---G-AGTAGGGGACTCATAAGCCC-TTG---
-----------------GtC-GT-GCGTTCGAGT-CGCAC--CTGAGCCA
>C131004729 CP003610|Cyanobacteria|Calothrix sp. PCC 6303|782694|782622|Pseudo|CAT|0|0||||||DDBJ/ENA/GenBank taxaddress:00.04.00.00.00.02.00.01.01 STEML:CCAGGGT STEMRS:ACCCTGG ID:A CCA:ttt LEN:7 SCORE:35 pos8,9:TG W:pos89nTA tfam:I tfamI:55.62 tfamM:-40.82 tfamX:-70.18
-CCAGGGT-TGGCCG-A-TC--GGTt-T---A-GGCAACGAACTCATAATTCG-TCC---
-----------------CaG-AC-AGGTTCAACT-CCTGT--ACCCTGGA
>C131010316 CP003943|Cyanobacteria|Calothrix sp. PCC 7507|6095794|6095722|Met|CAT|0|0||||||DDBJ/ENA/GenBank taxaddress:00.04.00.00.00.02.00.06 STEML:CCAGGGT STEMRS:ACCCTGG ID:A CCA:ttt LEN:7 SCORE:35 pos8,9:TG W:pos89nTA tfam:I tfamI:51.14 tfamM:-40.26 tfamX:-71.91
-CCAGGGT-TGGCCG-A-GC--GGTt-G---A-GGCAACGAACTCATAATTCG-TGC---
-----------------TaG-GC-AGGTTCAACT-CCTGC--ACCCTGGA
>C131010339 CP003943|Cyanobacteria|Calothrix sp. PCC 7507|4033461|4033385|Met|CAT|0|0||||||DDBJ/ENA/GenBank taxaddress:00.04.00.00.00.02.00.06 STEML:CGCGGGA STEMRS:TCCCGCC ID:A CCA:CCA LEN:7 SCORE:31 pos8,9:TA W:CCApredicted W:cca tfam:X tfamX:57.58 tfamM:-45.67 tfamI:-62.06
-CGCGGGA-TAGAGC-A-GCCtGGT--A---G-CTCGTCGGGCTCATAACCCG-AAG---
-----------------GtC-AG-TGGTTCAAAT-CCACT--TCCCGCCA
>C131010341 CP003943|Cyanobacteria|Calothrix sp. PCC 7507|3399018|3398943|Met|CAT|0|0||||||DDBJ/ENA/GenBank taxaddress:00.04.00.00.00.02.00.06 STEML:TGGCTCA STEMRS:TGAGCCA ID:T CCA:gca LEN:7 SCORE:35 pos8,9:GT W:pos89nTA tfam:M tfamM:17.72 tfamI:4.93 tfamX:-78.77
-GGCTCAG-TAGCTC-A-GTT-GGTt-A---G-AGCACGGGACTCATAAGCCT-GGG---
-----------------GtC-GT-TGGTTCAAAT-CCGAC--CTGAGCCA
>C131004217 CP003549|Cyanobacteria|Rivularia sp. PCC 7116|4046994|4047068|Met|CAT|0|0||||||DDBJ/ENA/GenBank taxaddress:00.04.00.00.00.02.02.07 STEML:CGGAAGT STEMRS:ACTTTCA ID:A CCA:CCA LEN:7 SCORE:31 pos8,9:TA W:CCApredicted W:cca tfam:I tfamI:7.06 tfamM:-8.04 tfamX:-63.24
-CGGAAGT-TAGCTC-A-TC--GGC--A---G-AGCAATAGACTCATAATCTA-TCG---
-----------------GtA-GC-AGGTTCGATT-CCTGC--ACTTTCAA
>C131004240 CP003549|Cyanobacteria|Rivularia sp. PCC 7116|4816972|4816900|Met|CAT|0|0||||||DDBJ/ENA/GenBank taxaddress:00.04.00.00.00.02.02.07 STEML:CCAGGGT STEMRS:ACCCTGG ID:A CCA:ttt LEN:7 SCORE:35 pos8,9:TG W:pos89nTA tfam:I tfamI:47.96 tfamM:-37.07 tfamX:-74.74
-CCAGGGT-TGGCCG-A-GC--GGTt-G---A-GGCAACGAACTCATAATTCG-TGT---
-----------------TaG-GC-AGGTTCAACT-CCTGC--ACCCTGGA
>C131004241 CP003549|Cyanobacteria|Rivularia sp. PCC 7116|3479926|3479851|Met|CAT|0|0||||||DDBJ/ENA/GenBank taxaddress:00.04.00.00.00.02.02.07 STEML:TGGCTCA STEMRS:TGAGCCA ID:T CCA:taa LEN:7 SCORE:35 pos8,9:GT W:pos89nTA tfam:I tfamI:25.34 tfamM:14.36 tfamX:-95.76
-GGCTCAG-TAGCTC-A-GTT-GGTt-A---G-AGTAGGGGACTCATAAGCCC-TTG---
-----------------GtC-GT-GCGTTCGAGT-CGCAC--CTGAGCCA
>C131004243 CP003549|Cyanobacteria|Rivularia sp. PCC 7116|3304651|3304575|Met|CAT|0|0||||||DDBJ/ENA/GenBank taxaddress:00.04.00.00.00.02.02.07 STEML:CGCGGGA STEMRS:TCCCGCT ID:A CCA:CCA LEN:7 SCORE:31 pos8,9:TA W:CCApredicted W:cca tfam:X tfamX:60.33 tfamM:-44.57 tfamI:-65.58
-CGCGGGA-TAGAGC-A-GCCtGGT--A---G-CTCGTCGGGCTCATAACCCG-AAG---
-----------------GtC-AG-TGGTTCAAAT-CCACT--TCCCGCTA
>C017123 CP000095|Cyanobacteria|Prochlorococcus marinus str. NATL2A|347522|347595|Met|CAT|0|0|||||tRNA-Met(elongator).|DDBJ/ENA/GenBank taxaddress:00.04.00.00.02.01.00.00.01 STEML:GTCAGTG STEMRS:CACTGAC ID:A CCA:tta LEN:7 SCORE:35 pos8,9:TA tfam:M tfamM:40.18 tfamI:-13.22 tfamX:-90.04
-GTCAGTG-TAGCTC-A-GCC-GGTt-A---G-AGCACAGCATTCATAACGCT-GAG---
-----------------GtC-GA-GAGTTCAAGT-CTCTC--CACTGACA
>C017143 CP000095|Cyanobacteria|Prochlorococcus marinus str. NATL2A|1602284|1602212|Met|CAT|0|0|||||tRNA-Met(Ile) whose CAU anticodon is enzymatically converted to read AUA codons.|DDBJ/ENA/GenBank taxaddress:00.04.00.00.02.01.00.00.01 STEML:GGGGGTG STEMRS:CACCCCC ID:A CCA:tag LEN:7 SCORE:35 pos8,9:TA tfam:I tfamI:53.76 tfamM:-9.67 tfamX:-103.64
-GGGGGTG-TAGCAA-T-CT--GGTg-A---A-TGCAGCGAACTCATAATTCG-CCT---
-----------------TaG-GC-GAGTTCGATC-CTCGC--CACCCCCA
>C017157 CP000095|Cyanobacteria|Prochlorococcus marinus str. NATL2A|221960|221884|Met|CAT|0|0|||||tRNA-Met(initiator).|DDBJ/ENA/GenBank taxaddress:00.04.00.00.02.01.00.00.01 STEML:CGCGGGG STEMRS:CCCCGCC ID:A CCA:CCA LEN:7 SCORE:31 pos8,9:TA W:CCApredicted W:cca tfam:X tfamX:59.08 tfamM:-49.06 tfamI:-60.85
-CGCGGGG-TAGAGC-A-GTCtGGT--A---G-CTCGTCGGGCTCATAACCCG-AAG---
-----------------GtC-GC-AAGTTCAAAT-CTTGC--CCCCGCCA
>C016943 CP000554|Cyanobacteria|Prochlorococcus marinus str. MIT 9303|2192231|2192159|Met|CAT|0|0|||||tRNA-Met(Ile) whose CAU anticodon is enzymatically converted to read AUA codons.|DDBJ/ENA/GenBank taxaddress:00.04.00.00.02.01.00.00.03 STEML:GGGGGTC STEMRS:GACCCCC ID:A CCA:tat LEN:7 SCORE:35 pos8,9:TA tfam:I tfamI:61.05 tfamM:-12.20 tfamX:-107.64
-GGGGGTC-TAGCAA-T-CT--GGTg-A---A-TGCAGCGAACTCATAATTCG-CCT---
-----------------AaG-GC-GAGTTCGATC-CTCGC--GACCCCCA
>C016957 CP000554|Cyanobacteria|Prochlorococcus marinus str. MIT 9303|1261637|1261564|Met|CAT|0|0|||||tRNA-Met(elongator).|DDBJ/ENA/GenBank taxaddress:00.04.00.00.02.01.00.00.03 STEML:GGCTCGG STEMRS:CCGAGCC ID:A CCA:ttt LEN:7 SCORE:35 pos8,9:TA tfam:M tfamM:13.98 tfamI:-8.21 tfamX:-66.30
-GGCTCGG-TAGCTC-A-GCT-GGTt-A---G-AGCGTGGGATTCATAACCCC-AAG---
-----------------GtC-GG-GAGTTCAAGT-CTCCC--CCGAGCCA
>C016959 CP000554|Cyanobacteria|Prochlorococcus marinus str. MIT 9303|1177651|1177575|Met|CAT|0|0|||||tRNA-Met(initiator).|DDBJ/ENA/GenBank taxaddress:00.04.00.00.02.01.00.00.03 STEML:CGCGGGG STEMRS:CCCCGCC ID:A CCA:CCA LEN:7 SCORE:31 pos8,9:TA W:CCApredicted W:cca tfam:X tfamX:52.41 tfamM:-39.06 tfamI:-64.89
-CGCGGGG-TAGAGC-A-GTCtGGT--A---G-CTCGTCGGGCTCATAACCCG-AAG---
-----------------GtC-GG-GAGTTCAAAT-CTCCC--CCCCGCCA
>C016974 CP000111|Cyanobacteria|Prochlorococcus marinus str. MIT 9312|874026|874099|Met|CAT|0|0|||||tRNA-Met(elongator).|DDBJ/ENA/GenBank taxaddress:00.04.00.00.02.01.00.00.0A STEML:GTCTCGG STEMRS:TCGAGAC ID:A CCA:tta LEN:7 SCORE:35 pos8,9:TA tfam:M tfamM:16.59 tfamI:1.28 tfamX:-72.88
-GTCTCGG-TAGCTC-A-GCT-GGTt-A---G-AGCGGCGGATTCATAGCCCG-CAG---
-----------------GtC-GC-GTGTTCAAGT-CACGC--TCGAGACA
>C016975 CP000111|Cyanobacteria|Prochlorococcus marinus str. MIT 9312|914319|914395|Met|CAT|0|0|||||tRNA-Met(initiator).|DDBJ/ENA/GenBank taxaddress:00.04.00.00.02.01.00.00.0A STEML:CGCGGGG STEMRS:CCCCGCC ID:A CCA:CCA LEN:7 SCORE:31 pos8,9:TA W:CCApredicted W:cca tfam:X tfamX:55.05 tfamM:-41.21 tfamI:-64.86
-CGCGGGG-TAGAGC-A-GTCtGGT--A---G-CTCGTCGGGCTCATAACCCG-AAG---
-----------------GtC-GG-AAGTTCAAAT-CTCCC--CCCCGCCA
>C017001 CP000111|Cyanobacteria|Prochlorococcus marinus str. MIT 9312|264974|264902|Met|CAT|0|0||||||DDBJ/ENA/GenBank taxaddress:00.04.00.00.02.01.00.00.0A STEML:GGGGGTG STEMRS:CACCCCC ID:A CCA:tta LEN:7 SCORE:35 pos8,9:TA tfam:I tfamI:45.57 tfamM:-4.43 tfamX:-96.79
-GGGGGTG-TAGCAA-T-CT--GGTg-A---A-TGCACCAAACTCATAATTTG-GCT---
-----------------AaG-GC-GAGTTCGATC-CTCGC--CACCCCCA
>C017012 BX548175|Cyanobacteria|Prochlorococcus marinus str. MIT 9313|819958|820031|Met|CAT|0|0|||||tRNA-Met(elongator).|DDBJ/ENA/GenBank taxaddress:00.04.00.00.02.01.00.00.0B STEML:GGCTCGG STEMRS:CCGAGCC ID:A CCA:ttt LEN:7 SCORE:35 pos8,9:TA tfam:M tfamM:13.98 tfamI:-8.21 tfamX:-66.30
-GGCTCGG-TAGCTC-A-GCT-GGTt-A---G-AGCGTGGGATTCATAACCCC-AAG---
-----------------GtC-GG-GAGTTCAAGT-CTCCC--CCGAGCCA
>C017014 BX548175|Cyanobacteria|Prochlorococcus marinus str. MIT 9313|904478|904554|Met|CAT|0|0|||||tRNA-Met(initiator).|DDBJ/ENA/GenBank taxaddress:00.04.00.00.02.01.00.00.0B STEML:CGCGGGG STEMRS:CCCCGCC ID:A CCA:CCT LEN:7 SCORE:31 pos8,9:TA W:cc tfam:X tfamX:52.92 tfamM:-39.48 tfamI:-63.81
-CGCGGGG-TAGAGC-A-GTCtGGT--A---G-CTCGTCGGGCTCATAACCCG-AAG---
-----------------GtC-GG-GAGTTCAAAT-CTCCC--CCCCGCCA
>C017030 BX548175|Cyanobacteria|Prochlorococcus marinus str. MIT 9313|1974148|1974076|Met|CAT|0|0|||||tRNA-Met(Ile) whose CAU anticodon is enzymatically converted to read AUA codons.|DDBJ/ENA/GenBank taxaddress:00.04.00.00.02.01.00.00.0B STEML:GGGGGTC STEMRS:GACCCCC ID:A CCA:tat LEN:7 SCORE:35 pos8,9:TA tfam:I tfamI:61.05 tfamM:-12.20 tfamX:-107.64
-GGGGGTC-TAGCAA-T-CT--GGTg-A---A-TGCAGCGAACTCATAATTCG-CCT---
-----------------AaG-GC-GAGTTCGATC-CTCGC--GACCCCCA
>C08007403 CP000878|Cyanobacteria|Prochlorococcus marinus str. MIT 9211|800954|801029|Met|CAT|0|0|||||tRNA-Met(elongator).|DDBJ/ENA/GenBank taxaddress:00.04.00.00.02.01.00.00.0E STEML:TGTCAGT STEMRS:ACTGACA ID:T CCA:aat LEN:7 SCORE:35 pos8,9:GT W:pos89nTA tfam:M tfamM:41.66 tfamI:-11.73 tfamX:-92.12
-GTCAGTG-TAGCTC-A-GCT-GGTt-A---G-AGCACAGCATTCATAACGCT-GAG---
-----------------GtC-GA-GAGTTCAAGT-CTCTC--CACTGACA
>C08007404 CP000878|Cyanobacteria|Prochlorococcus marinus str. MIT 9211|844195|844271|Met|CAT|0|0|||||tRNA-Met(initiator).|DDBJ/ENA/GenBank taxaddress:00.04.00.00.02.01.00.00.0E STEML:CGCGGGG STEMRS:CCCCGCC ID:A CCA:CCA LEN:7 SCORE:31 pos8,9:TA W:CCApredicted W:cca tfam:X tfamX:52.41 tfamM:-39.06 tfamI:-64.89
-CGCGGGG-TAGAGC-A-GTCtGGT--A---G-CTCGTCGGGCTCATAACCCG-AAG---
-----------------GtC-GG-GAGTTCAAAT-CTCCC--CCCCGCCA
>C08007433 CP000878|Cyanobacteria|Prochlorococcus marinus str. MIT 9211|285994|285922|Met|CAT|0|0|||||tRNA-Met(elongator).|DDBJ/ENA/GenBank taxaddress:00.04.00.00.02.01.00.00.0E STEML:GGGGGTG STEMRS:CACCCCC ID:A CCA:ttt LEN:7 SCORE:35 pos8,9:TA tfam:I tfamI:53.76 tfamM:-9.67 tfamX:-103.64
-GGGGGTG-TAGCAA-T-CT--GGTg-A---A-TGCAGCGAACTCATAATTCG-CCT---
-----------------TaG-GC-GAGTTCGATC-CTCGC--CACCCCCA
>C08007443 CP000825|Cyanobacteria|Prochlorococcus marinus str. MIT 9215|902394|902469|Met|CAT|0|0|||||tRNA-Met(elongator).|DDBJ/ENA/GenBank taxaddress:00.04.00.00.02.01.00.00.0F STEML:TGTCTCG STEMRS:CGAGACA ID:T CCA:ttt LEN:7 SCORE:35 pos8,9:GT W:pos89nTA tfam:M tfamM:16.59 tfamI:1.28 tfamX:-72.88
-GTCTCGG-TAGCTC-A-GCT-GGTt-A---G-AGCGGCGGATTCATAGCCCG-CAG---
-----------------GtC-GC-GTGTTCAAGT-CACGC--TCGAGACA
>C08007470 CP000825|Cyanobacteria|Prochlorococcus marinus str. MIT 9215|271463|271389|Met|CAT|0|0|||||tRNA-Met(elongator).|DDBJ/ENA/GenBank taxaddress:00.04.00.00.02.01.00.00.0F STEML:TGGGGGT STEMRS:ACCCCCA ID:T CCA:tat LEN:7 SCORE:35 pos8,9:GT W:pos89nTA tfam:I tfamI:45.57 tfamM:-4.43 tfamX:-96.79
-GGGGGTG-TAGCAA-T-CT--GGTg-A---A-TGCACCAAACTCATAATTTG-GCT---
-----------------AaG-GC-GAGTTCGATC-CTCGC--CACCCCCA
>C08012724 CP000825|Cyanobacteria|Prochlorococcus marinus str. MIT 9215|943871|943947|Met|CAT|0|0|||||tRNA-Met(initiator).|DDBJ/ENA/GenBank taxaddress:00.04.00.00.02.01.00.00.0F STEML:CGCGGGG STEMRS:CCCCGCC ID:A CCA:CCA LEN:7 SCORE:31 pos8,9:TA W:CCApredicted W:cca tfam:X tfamX:55.05 tfamM:-41.21 tfamI:-64.86
-CGCGGGG-TAGAGC-A-GTCtGGT--A---G-CTCGTCGGGCTCATAACCCG-AAG---
-----------------GtC-GG-AAGTTCAAAT-CTCCC--CCCCGCCA
>C016876 BX548174|Cyanobacteria|Prochlorococcus marinus subsp. pastoris str. CCMP1986|819813|819740|Met|CAT|0|0|||||tRNA-Met(elongator).|DDBJ/ENA/GenBank taxaddress:00.04.00.00.02.01.00.00.14.00 STEML:GTCAATG STEMRS:CATTGAC ID:A CCA:ttt LEN:7 SCORE:35 pos8,9:TA tfam:M tfamM:41.87 tfamI:-12.59 tfamX:-94.63
-GTCAATG-TAGCTC-A-GTT-GGTt-A---G-AGCACGACATTCATATCGTC-GCG---
-----------------GtC-GG-CGGTTCAAAT-CCGCC--CATTGACA
>C016877 BX548174|Cyanobacteria|Prochlorococcus marinus subsp. pastoris str. CCMP1986|776472|776396|Met|CAT|0|0|||||tRNA-Met(initiator).|DDBJ/ENA/GenBank taxaddress:00.04.00.00.02.01.00.00.14.00 STEML:CGCGGGG STEMRS:CCCCGCC ID:A CCA:CCA LEN:7 SCORE:31 pos8,9:TA W:CCApredicted W:cca tfam:X tfamX:57.85 tfamM:-44.91 tfamI:-64.65
-CGCGGGG-TAGAGC-A-GTCtGGT--A---G-CTCGTCGGGCTCATAACCCG-AAG---
-----------------GtC-GG-AAGTTCAAAT-CTTCT--CCCCGCCA
>C016885 BX548174|Cyanobacteria|Prochlorococcus marinus subsp. pastoris str. CCMP1986|264517|264442|Met|CAT|0|0||||||DDBJ/ENA/GenBank taxaddress:00.04.00.00.02.01.00.00.14.00 STEML:GGGGGTG STEMRS:CACCCCC ID:A CCA:TCA LEN:7 SCORE:35 pos8,9:TA tfam:I tfamI:45.91 tfamM:-3.80 tfamX:-97.23
-GGGGGTG-TAGCAA-T-CT--GGTg-A---A-TGCACCAAACTCATAATTTG-GCT---
-----------------TaG-GC-GAGTTCGATC-CTCGC--CACCCCCA
>C016821 AE017126|Cyanobacteria|Prochlorococcus marinus subsp. marinus str. CCMP1375|896720|896793|Met|CAT|0|0|||||tRNA-Met(elongator).|DDBJ/ENA/GenBank taxaddress:00.04.00.00.02.01.00.00.15.00 STEML:GTCAGTG STEMRS:CACTGAC ID:A CCA:tat LEN:7 SCORE:35 pos8,9:TA tfam:M tfamM:41.66 tfamI:-11.73 tfamX:-92.12
-GTCAGTG-TAGCTC-A-GCT-GGTt-A---G-AGCACAGCATTCATAACGCT-GAG---
-----------------GtC-GA-GAGTTCAAGT-CTCTC--CACTGACA
>C016839 AE017126|Cyanobacteria|Prochlorococcus marinus subsp. marinus str. CCMP1375|811269|811193|Met|CAT|0|0|||||tRNA-Met(initiator).|DDBJ/ENA/GenBank taxaddress:00.04.00.00.02.01.00.00.15.00 STEML:CGCGGGG STEMRS:CCCCGCC ID:A CCA:CCA LEN:7 SCORE:31 pos8,9:TA W:CCApredicted W:cca tfam:X tfamX:52.41 tfamM:-39.06 tfamI:-64.89
-CGCGGGG-TAGAGC-A-GTCtGGT--A---G-CTCGTCGGGCTCATAACCCG-AAG---
-----------------GtC-GG-GAGTTCAAAT-CTCCC--CCCCGCCA
>C016848 AE017126|Cyanobacteria|Prochlorococcus marinus subsp. marinus str. CCMP1375|298553|298481|Met|CAT|0|0|||||tRNA-Met(Ile) whose CAU anticodon is enzymatically converted to read AUA codons.|DDBJ/ENA/GenBank taxaddress:00.04.00.00.02.01.00.00.15.00 STEML:GGGGGTG STEMRS:CACCCCC ID:A CCA:ttt LEN:7 SCORE:35 pos8,9:TA tfam:I tfamI:53.76 tfamM:-9.67 tfamX:-103.64
-GGGGGTG-TAGCAA-T-CT--GGTg-A---A-TGCAGCGAACTCATAATTCG-CCT---
-----------------TaG-GC-GAGTTCGATC-CTCGC--CACCCCCA
>C016783 CP000551|Cyanobacteria|Prochlorococcus marinus str. AS9601|870779|870852|Met|CAT|0|0|||||tRNA-Met(elongator).|DDBJ/ENA/GenBank taxaddress:00.04.00.00.02.01.00.00.16 STEML:GTCTCGG STEMRS:TCGAGAC ID:A CCA:ttt LEN:7 SCORE:35 pos8,9:TA tfam:M tfamM:16.59 tfamI:1.28 tfamX:-72.88
-GTCTCGG-TAGCTC-A-GCT-GGTt-A---G-AGCGGCGGATTCATAGCCCG-CAG---
-----------------GtC-GC-GTGTTCAAGT-CACGC--TCGAGACA
>C016810 CP000551|Cyanobacteria|Prochlorococcus marinus str. AS9601|274548|274476|Met|CAT|0|0||||||DDBJ/ENA/GenBank taxaddress:00.04.00.00.02.01.00.00.16 STEML:GGGGGTG STEMRS:CACCCCC ID:A CCA:tta LEN:7 SCORE:35 pos8,9:TA tfam:I tfamI:45.57 tfamM:-4.43 tfamX:-96.79
-GGGGGTG-TAGCAA-T-CT--GGTg-A---A-TGCACCAAACTCATAATTTG-GCT---
-----------------AaG-GC-GAGTTCGATC-CTCGC--CACCCCCA
>C027991 CP000551|Cyanobacteria|Prochlorococcus marinus str. AS9601|912293|912369|Met|CAT|0|0|||||tRNA-Met(initiator).|DDBJ/ENA/GenBank taxaddress:00.04.00.00.02.01.00.00.16 STEML:CGCGGGG STEMRS:CCCCGCC ID:A CCA:CCA LEN:7 SCORE:31 pos8,9:TA W:CCApredicted W:cca tfam:X tfamX:55.05 tfamM:-41.21 tfamI:-64.86
-CGCGGGG-TAGAGC-A-GTCtGGT--A---G-CTCGTCGGGCTCATAACCCG-AAG---
-----------------GtC-GG-AAGTTCAAAT-CTCCC--CCCCGCCA
>C017072 CP000552|Cyanobacteria|Prochlorococcus marinus str. MIT 9515|836673|836600|Met|CAT|0|0|||||tRNA-Met(elongator).|DDBJ/ENA/GenBank taxaddress:00.04.00.00.02.01.00.00.17 STEML:GTCTCGG STEMRS:TCGAGAC ID:A CCA:tta LEN:7 SCORE:35 pos8,9:TA tfam:M tfamM:16.59 tfamI:1.28 tfamX:-72.88
-GTCTCGG-TAGCTC-A-GCT-GGTt-A---G-AGCGGCGGATTCATAGCCCG-CAG---
-----------------GtC-GC-GTGTTCAAGT-CACGC--TCGAGACA
>C017073 CP000552|Cyanobacteria|Prochlorococcus marinus str. MIT 9515|796776|796700|Met|CAT|0|0|||||tRNA-Met(initiator).|DDBJ/ENA/GenBank taxaddress:00.04.00.00.02.01.00.00.17 STEML:CGCGGGG STEMRS:CCCCGCC ID:A CCA:CCA LEN:7 SCORE:31 pos8,9:TA W:CCApredicted W:cca tfam:X tfamX:57.85 tfamM:-44.91 tfamI:-64.65
-CGCGGGG-TAGAGC-A-GTCtGGT--A---G-CTCGTCGGGCTCATAACCCG-AAG---
-----------------GtC-GG-AAGTTCAAAT-CTTCT--CCCCGCCA
>C017081 CP000552|Cyanobacteria|Prochlorococcus marinus str. MIT 9515|283864|283789|Met|CAT|0|0||||||DDBJ/ENA/GenBank taxaddress:00.04.00.00.02.01.00.00.17 STEML:GGGGGTG STEMRS:CACCCCC ID:A CCA:TCA LEN:7 SCORE:35 pos8,9:TA tfam:I tfamI:44.81 tfamM:-3.24 tfamX:-96.69
-GGGGGTG-TAGCAA-T-CT--GGTg-A---A-TGCACCAAACTCATAATTTG-GCT---
-----------------AaG-GC-GAGTTCGATC-CTCGC--CACCCCCA
>C016894 CP000576|Cyanobacteria|Prochlorococcus marinus str. MIT 9301|869243|869316|Met|CAT|0|0|||||tRNA-Met(elongator).|DDBJ/ENA/GenBank taxaddress:00.04.00.00.02.01.00.00.1B STEML:GTCTCGG STEMRS:TCGAGAC ID:A CCA:ttt LEN:7 SCORE:35 pos8,9:TA tfam:M tfamM:16.59 tfamI:1.28 tfamX:-72.88
-GTCTCGG-TAGCTC-A-GCT-GGTt-A---G-AGCGGCGGATTCATAGCCCG-CAG---
-----------------GtC-GC-GTGTTCAAGT-CACGC--TCGAGACA
>C016895 CP000576|Cyanobacteria|Prochlorococcus marinus str. MIT 9301|910753|910829|Met|CAT|0|0|||||tRNA-Met(initiator).|DDBJ/ENA/GenBank taxaddress:00.04.00.00.02.01.00.00.1B STEML:CGCGGGG STEMRS:CCCCGCC ID:A CCA:CCA LEN:7 SCORE:31 pos8,9:TA W:CCApredicted W:cca tfam:X tfamX:55.05 tfamM:-41.21 tfamI:-64.86
-CGCGGGG-TAGAGC-A-GTCtGGT--A---G-CTCGTCGGGCTCATAACCCG-AAG---
-----------------GtC-GG-AAGTTCAAAT-CTCCC--CCCCGCCA
>C016921 CP000576|Cyanobacteria|Prochlorococcus marinus str. MIT 9301|274130|274058|Met|CAT|0|0||||||DDBJ/ENA/GenBank taxaddress:00.04.00.00.02.01.00.00.1B STEML:GGGGGTG STEMRS:CACCCCC ID:A CCA:ttc LEN:7 SCORE:35 pos8,9:TA tfam:I tfamI:45.57 tfamM:-4.43 tfamX:-96.79
-GGGGGTG-TAGCAA-T-CT--GGTg-A---A-TGCACCAAACTCATAATTTG-GCT---
-----------------AaG-GC-GAGTTCGATC-CTCGC--CACCCCCA
>C017088 CP000553|Cyanobacteria|Prochlorococcus marinus str. NATL1A|951623|951696|Met|CAT|0|0|||||tRNA-Met(elongator).|DDBJ/ENA/GenBank taxaddress:00.04.00.00.02.01.00.00.24 STEML:GTCAGTG STEMRS:CACTGAC ID:A CCA:tta LEN:7 SCORE:35 pos8,9:TA tfam:M tfamM:40.18 tfamI:-13.22 tfamX:-90.04
-GTCAGTG-TAGCTC-A-GCC-GGTt-A---G-AGCACAGCATTCATAACGCT-GAG---
-----------------GtC-GA-GAGTTCAAGT-CTCTC--CACTGACA
>C017109 CP000553|Cyanobacteria|Prochlorococcus marinus str. NATL1A|825992|825916|Met|CAT|0|0|||||tRNA-Met(initiator).|DDBJ/ENA/GenBank taxaddress:00.04.00.00.02.01.00.00.24 STEML:CGCGGGG STEMRS:CCCCGCC ID:A CCA:CCA LEN:7 SCORE:31 pos8,9:TA W:CCApredicted W:cca tfam:X tfamX:59.08 tfamM:-49.06 tfamI:-60.85
-CGCGGGG-TAGAGC-A-GTCtGGT--A---G-CTCGTCGGGCTCATAACCCG-AAG---
-----------------GtC-GC-AAGTTCAAAT-CTTGC--CCCCGCCA
>C017118 CP000553|Cyanobacteria|Prochlorococcus marinus str. NATL1A|327593|327521|Met|CAT|0|0|||||tRNA-Met(Ile) whose CAU anticodon is enzymatically converted to read AUA codons.|DDBJ/ENA/GenBank taxaddress:00.04.00.00.02.01.00.00.24 STEML:GGGGGTG STEMRS:CACCCCC ID:A CCA:tag LEN:7 SCORE:35 pos8,9:TA tfam:I tfamI:53.76 tfamM:-9.67 tfamX:-103.64
-GGGGGTG-TAGCAA-T-CT--GGTg-A---A-TGCAGCGAACTCATAATTCG-CCT---
-----------------TaG-GC-GAGTTCGATC-CTCGC--CACCCCCA
>C131004336 CP003590|Cyanobacteria|Pleurocapsa sp. PCC 7327|537524|537596|Met|CAT|0|0||||||DDBJ/ENA/GenBank taxaddress:00.04.00.00.05.01.01.00 STEML:CCAGGGT STEMRS:ACCCTGG ID:A CCA:ttc LEN:7 SCORE:35 pos8,9:TG W:pos89nTA tfam:I tfamI:51.68 tfamM:-40.80 tfamX:-71.95
-CCAGGGT-TGGCCG-A-GC--GGTt-G---A-GGCAGCGAACTCATAATTCG-CGC---
-----------------TaG-GC-AGGTTCAACT-CCTGC--ACCCTGGA
>C131004361 CP003590|Cyanobacteria|Pleurocapsa sp. PCC 7327|3538107|3538036|Met|CAT|0|0||||||DDBJ/ENA/GenBank taxaddress:00.04.00.00.05.01.01.00 STEML:GGCTCAG STEMRS:CTGAGCC ID:A CCA:ttc LEN:7 SCORE:35 pos8,9:TA tfam:I tfamI:9.92 tfamM:0.16 tfamX:-68.58
-GGCTCAG-TAGCTC-A-GC--GGT--A---G-AGCAGCGGACTCATAAGCCG-TTG---
-----------------GtC-GT-TGGTTCAAAT-CCGAC--CTGAGCCA
>C131004365 CP003590|Cyanobacteria|Pleurocapsa sp. PCC 7327|3115982|3115908|Met|CAT|0|0||||||DDBJ/ENA/GenBank taxaddress:00.04.00.00.05.01.01.00 STEML:CGCGGGA STEMRS:TCCCGCC ID:A CCA:Ctg LEN:7 SCORE:31 pos8,9:TA tfam:X tfamX:59.53 tfamM:-47.74 tfamI:-61.80
-CGCGGGA-TAGAGC-A-GTCtGGT--A---G-CTCGTCGGGCTCATAACCCG-AAG---
-----------------GtC-GG-TGGTTCAAAT-CCGCC--TCCCGCCA
>C131004505 CP003597|Cyanobacteria|Chroococcidiopsis thermalis PCC 7203|429645|429721|Met|CAT|0|0||||||DDBJ/ENA/GenBank taxaddress:00.04.00.00.05.04.00.00 STEML:CGCGGGA STEMRS:TCCCGCC ID:A CCA:CCA LEN:7 SCORE:31 pos8,9:TA W:CCApredicted W:cca tfam:X tfamX:57.58 tfamM:-45.67 tfamI:-62.06
-CGCGGGA-TAGAGC-A-GCCtGGT--A---G-CTCGTCGGGCTCATAACCCG-AAG---
-----------------GtC-AG-TGGTTCAAAT-CCACT--TCCCGCCA
>C131004539 CP003597|Cyanobacteria|Chroococcidiopsis thermalis PCC 7203|2048957|2048881|Met|CAT|0|0||||||DDBJ/ENA/GenBank taxaddress:00.04.00.00.05.04.00.00 STEML:TGGCTCA STEMRS:TGAGCCA ID:T CCA:Cgg LEN:7 SCORE:35 pos8,9:GT W:pos89nTA tfam:M tfamM:13.92 tfamI:3.66 tfamX:-73.39
-GGCTCAG-TAGCTC-A-GTT-GGTt-A---G-AGCAGGGGACTCATAAGCCC-AAG---
-----------------GtC-GG-CAGTTCAAAT-CTGCC--TTGAGCCA
>C131004543 CP003597|Cyanobacteria|Chroococcidiopsis thermalis PCC 7203|1009834|1009762|Met|CAT|0|0||||||DDBJ/ENA/GenBank taxaddress:00.04.00.00.05.04.00.00 STEML:CCAGGGT STEMRS:ACCCTGG ID:A CCA:ttt LEN:7 SCORE:35 pos8,9:TG W:pos89nTA tfam:I tfamI:54.00 tfamM:-43.12 tfamX:-74.19
-CCAGGGT-TGGCCG-A-GC--GGTt-G---A-GGCAGCGAACTCATAATTCG-CCT---
-----------------TaG-GC-AGGTTCAACT-CCTGC--ACCCTGGA
>C131005003 CP003653|Cyanobacteria|Stanieria cyanosphaera PCC 7437|359708|359781|Met|CAT|0|0||||||DDBJ/ENA/GenBank taxaddress:00.04.00.00.05.06.00.00 STEML:GGCTCGG STEMRS:CCGAGCC ID:A CCA:tta LEN:7 SCORE:35 pos8,9:TA tfam:M tfamM:7.71 tfamI:-0.75 tfamX:-67.54
-GGCTCGG-TAGCTC-A-GTT-GGTt-A---G-AGCAGGGGACTCATAAGCCC-AAG---
-----------------GtC-GG-CAGTTCAAAT-CTGCC--CCGAGCCA
>C131005023 CP003653|Cyanobacteria|Stanieria cyanosphaera PCC 7437|4433518|4433445|Met|CAT|0|0||||||DDBJ/ENA/GenBank taxaddress:00.04.00.00.05.06.00.00 STEML:CGCGGGA STEMRS:TCCCGCC ID:A CCA:tta LEN:7 SCORE:31 pos8,9:TA tfam:X tfamX:59.65 tfamM:-47.34 tfamI:-62.41
-CGCGGGA-TAGAGC-A-GCCtGGT--A---G-CTCGTCGGGCTCATAACCCG-AAG---
-----------------GtC-GG-TGGTTCAAAT-CCGCC--TCCCGCCA
>C131005028 CP003653|Cyanobacteria|Stanieria cyanosphaera PCC 7437|3134246|3134171|Met|CAT|0|0||||||DDBJ/ENA/GenBank taxaddress:00.04.00.00.05.06.00.00 STEML:CCAGGGT STEMRS:ACCCTGG ID:A CCA:TCA LEN:7 SCORE:35 pos8,9:TG W:pos89nTA tfam:I tfamI:49.29 tfamM:-37.98 tfamX:-70.71
-CCAGGGT-TGGCCG-A-GC--GGTt-T---A-GGCAACGAACTCATAATTCG-TGC---
-----------------TaG-GC-AGGTTCAACT-CCTGC--ACCCTGGA
>C010280 BA000045|Cyanobacteria|Gloeobacter violaceus PCC 7421|2496549|2496620|Met|CAT|0|0|||||tRNA-Met(Ile) whose CAU anticodon is enzymatically converted to read AUA codons.|DDBJ/ENA/GenBank taxaddress:00.04.00.00.06.00.00.00.01 STEML:CGGCGGT STEMRS:ACCGCCG ID:A CCA:gat LEN:7 SCORE:35 pos8,9:TG W:pos89nTA tfam:I tfamI:48.06 tfamM:-40.79 tfamX:-74.95
-CGGCGGT-TGGCTG-A-TT--GGT--A---A-AGCGGCGAACTCATAATTCG-TGA---
-----------------CaT-AC-TGGTTCGAAT-CCAGT--ACCGCCGA
>C010290 BA000045|Cyanobacteria|Gloeobacter violaceus PCC 7421|3753567|3753638|Met|CAT|0|0|||||tRNA-Met(elongator).|DDBJ/ENA/GenBank taxaddress:00.04.00.00.06.00.00.00.01 STEML:GGCACAG STEMRS:CTGTGCC ID:A CCA:tgt LEN:7 SCORE:35 pos8,9:TA tfam:I tfamI:14.96 tfamM:13.34 tfamX:-88.64
-GGCACAG-TAGCTC-A-GC--GGT--A---G-AGCTAGCGGTTCATACCCGC-TCG---
-----------------GtC-GC-GTGTTCAAAT-CACGC--CTGTGCCA
>C08006361 AP009552|Cyanobacteria|Microcystis aeruginosa NIES-843|5171484|5171411|Met|CAT|0|0|||||tRNA-Met(initiator).|DDBJ/ENA/GenBank taxaddress:00.04.00.00.07.00.02.00.4F STEML:CGCGGGA STEMRS:TCCCGCC ID:A CCA:tta LEN:7 SCORE:31 pos8,9:TA tfam:X tfamX:57.19 tfamM:-45.30 tfamI:-61.83
-CGCGGGA-TAGAGC-A-GTCtGGT--A---G-CTCGTCGGGCTCATAACCCG-AAG---
-----------------GtC-AG-TGGTTCAAAT-CCGCT--TCCCGCCA
>C08006375 AP009552|Cyanobacteria|Microcystis aeruginosa NIES-843|2255383|2255310|Met|CAT|0|0|||||tRNA-Met(elongator).|DDBJ/ENA/GenBank taxaddress:00.04.00.00.07.00.02.00.4F STEML:GGCTTAG STEMRS:CTGAGCC ID:A CCA:ttt LEN:7 SCORE:35 pos8,9:TA tfam:M tfamM:12.34 tfamI:2.08 tfamX:-69.01
-GGCTTAG-TAGCTC-A-GTT-GGTc-A---G-AGCAGGGGACTCATAAGCCC-AAG---
-----------------GtC-GG-CAGTTCAAAT-CTGCC--CTGAGCCA
>C08006380 AP009552|Cyanobacteria|Microcystis aeruginosa NIES-843|1346305|1346233|Met|CAT|0|0|||||tRNA-Met(elongator).|DDBJ/ENA/GenBank taxaddress:00.04.00.00.07.00.02.00.4F STEML:CCAGGGT STEMRS:ACCCTGG ID:A CCA:tag LEN:7 SCORE:35 pos8,9:TG W:pos89nTA tfam:I tfamI:51.14 tfamM:-40.26 tfamX:-71.91
-CCAGGGT-TGGCCG-A-GC--GGTt-G---A-GGCAACGAACTCATAATTCG-TGC---
-----------------TaG-GC-AGGTTCAACT-CCTGC--ACCCTGGA
>C021123 CP000100|Cyanobacteria|Synechococcus elongatus PCC 7942|166532|166608|Met|CAT|0|0|||||tRNA-Met(initiator).|DDBJ/ENA/GenBank taxaddress:00.04.00.00.07.00.03.02.00 STEML:CGCGGGG STEMRS:CCCCGCC ID:A CCA:CCA LEN:7 SCORE:31 pos8,9:TA W:CCApredicted W:cca tfam:X tfamX:59.04 tfamM:-45.53 tfamI:-65.35
-CGCGGGG-TAGAGC-A-GCCtGGT--A---G-CTCGTCGGGCTCATAACCCG-AAG---
-----------------GtC-AG-AGGTTCAAAT-CCTCT--CCCCGCCA
>C021128 CP000100|Cyanobacteria|Synechococcus elongatus PCC 7942|587716|587787|Met|CAT|0|0|||||tRNA-Met(elongator).|DDBJ/ENA/GenBank taxaddress:00.04.00.00.07.00.03.02.00 STEML:GGCTCAG STEMRS:CTGAGCC ID:A CCA:ttc LEN:7 SCORE:35 pos8,9:TA tfam:I tfamI:15.34 tfamM:10.51 tfamX:-86.61
-GGCTCAG-TAGCTC-A-GC--GGT--A---G-AGCAGGGGACTCATAAGCCC-TTG---
-----------------GtC-GC-GTGTTCAAAT-CACGC--CTGAGCCA
>C021149 CP000100|Cyanobacteria|Synechococcus elongatus PCC 7942|2676678|2676606|Met|CAT|0|0|||||tRNA-Met(Ile) whose CAU anticodon is enzymatically converted to read AUA codons.|DDBJ/ENA/GenBank taxaddress:00.04.00.00.07.00.03.02.00 STEML:CCAGGGT STEMRS:ACCCTGG ID:A CCA:ttc LEN:7 SCORE:35 pos8,9:TG W:pos89nTA tfam:I tfamI:54.07 tfamM:-39.07 tfamX:-77.19
-CCAGGGT-TGGCCG-A-GC--GGAt-T---A-GGCAGCGAACTCATAATTCG-CTT---
-----------------TaG-GC-GGGTTCAACT-CCTGC--ACCCTGGA
>C021086 AP008231|Cyanobacteria|Synechococcus elongatus PCC 6301|1640108|1640180|Met|CAT|0|0|||||tRNA-Met(Ile) whose CAU anticodon is enzymatically converted to read AUA codons.|DDBJ/ENA/GenBank taxaddress:00.04.00.00.07.00.03.02.01 STEML:CCAGGGT STEMRS:ACCCTGG ID:A CCA:ttc LEN:7 SCORE:35 pos8,9:TG W:pos89nTA tfam:I tfamI:54.07 tfamM:-39.07 tfamX:-77.19
-CCAGGGT-TGGCCG-A-GC--GGAt-T---A-GGCAGCGAACTCATAATTCG-CTT---
-----------------TaG-GC-GGGTTCAACT-CCTGC--ACCCTGGA
>C021107 AP008231|Cyanobacteria|Synechococcus elongatus PCC 6301|1454351|1454275|Met|CAT|0|0|||||tRNA-Met(initiator).|DDBJ/ENA/GenBank taxaddress:00.04.00.00.07.00.03.02.01 STEML:CGCGGGG STEMRS:CCCCGCC ID:A CCA:CCA LEN:7 SCORE:31 pos8,9:TA W:CCApredicted W:cca tfam:X tfamX:59.04 tfamM:-45.53 tfamI:-65.35
-CGCGGGG-TAGAGC-A-GCCtGGT--A---G-CTCGTCGGGCTCATAACCCG-AAG---
-----------------GtC-AG-AGGTTCAAAT-CCTCT--CCCCGCCA
>C021112 AP008231|Cyanobacteria|Synechococcus elongatus PCC 6301|1033161|1033090|Met|CAT|0|0|||||tRNA-Met(elongator).|DDBJ/ENA/GenBank taxaddress:00.04.00.00.07.00.03.02.01 STEML:GGCTCAG STEMRS:CTGAGCC ID:A CCA:ttc LEN:7 SCORE:35 pos8,9:TA tfam:I tfamI:15.34 tfamM:10.51 tfamX:-86.61
-GGCTCAG-TAGCTC-A-GC--GGT--A---G-AGCAGGGGACTCATAAGCCC-TTG---
-----------------GtC-GC-GTGTTCAAAT-CACGC--CTGAGCCA
>C08010848 CP000951|Cyanobacteria|Synechococcus sp. PCC 7002|979474|979550|Met|CAT|0|0|||||tRNA-Met(initiator).|DDBJ/ENA/GenBank taxaddress:00.04.00.00.07.00.03.05 STEML:CGCGGGA STEMRS:TCCCGCC ID:A CCA:CCA LEN:7 SCORE:31 pos8,9:TA W:CCApredicted W:cca tfam:X tfamX:60.45 tfamM:-47.89 tfamI:-62.74
-CGCGGGA-TAGAGC-A-GTCtGGT--A---G-CTCGTCGGGCTCATAACCCG-AAG---
-----------------GtC-GG-TGGTTCAAAT-CCGCC--TCCCGCCA
>C08010872 CP000951|Cyanobacteria|Synechococcus sp. PCC 7002|1865896|1865821|Met|CAT|0|0|||||tRNA-Met(Ile) whose CAU anticodon is enzymatically converted to read AUA codons.|DDBJ/ENA/GenBank taxaddress:00.04.00.00.07.00.03.05 STEML:TGGCTCG STEMRS:CGAGCCA ID:T CCA:att LEN:7 SCORE:35 pos8,9:GT W:pos89nTA tfam:M tfamM:7.18 tfamI:0.07 tfamX:-67.55
-GGCTCGG-TAGCTC-A-GTT-GGTt-A---G-AGCAGGGGACTCATAAGCCC-AAG---
-----------------GtC-GG-CAGTTCAAAT-CTGCC--TCGAGCCA
>C08010875 CP000951|Cyanobacteria|Synechococcus sp. PCC 7002|1251916|1251843|Met|CAT|0|0|||||tRNA-Met(Ile) whose CAU anticodon is enzymatically converted to read AUA codons.|DDBJ/ENA/GenBank taxaddress:00.04.00.00.07.00.03.05 STEML:CCAGGGT STEMRS:ACCCTGG ID:A CCA:Ctt LEN:7 SCORE:35 pos8,9:TG W:pos89nTA tfam:I tfamI:53.81 tfamM:-43.45 tfamX:-67.97
-CCAGGGT-TGGCCG-A-GC--GGTt-T---A-GGCAACGAACTCATAATTCG-TCC---
-----------------CaG-GC-AGGTTCAACT-CCTGC--ACCCTGGA
>C025251 CT971583|Cyanobacteria|Synechococcus sp. WH 7803|307045|307117|Met|CAT|0|0||||||DDBJ/ENA/GenBank taxaddress:00.04.00.00.07.00.03.06 STEML:GGGGGTC STEMRS:GACCCCC ID:A CCA:tcc LEN:7 SCORE:35 pos8,9:TA tfam:I tfamI:61.05 tfamM:-12.20 tfamX:-107.64
-GGGGGTC-TAGCAA-T-CT--GGTg-A---A-TGCAGCGAACTCATAATTCG-CCT---
-----------------AaG-GC-GAGTTCGATC-CTCGC--GACCCCCA
>C025260 CT971583|Cyanobacteria|Synechococcus sp. WH 7803|1025555|1025628|Met|CAT|0|0|||||tRNA-Met(elongator).|DDBJ/ENA/GenBank taxaddress:00.04.00.00.07.00.03.06 STEML:GTCAGAG STEMRS:CTCTGAC ID:A CCA:ttt LEN:7 SCORE:35 pos8,9:TA tfam:M tfamM:37.67 tfamI:-14.61 tfamX:-73.61
-GTCAGAG-TAGCTC-A-GCT-GGTt-A---G-AGCACAGGATTCATAACCCT-GAG---
-----------------GtC-GA-GAGTTCAAGT-CTCTC--CTCTGACA
>C025283 CT971583|Cyanobacteria|Synechococcus sp. WH 7803|1307868|1307792|Met|CAT|0|0|||||tRNA-Met(initiator).|DDBJ/ENA/GenBank taxaddress:00.04.00.00.07.00.03.06 STEML:CGCGGGG STEMRS:CCCCGCC ID:A CCA:CCA LEN:7 SCORE:31 pos8,9:TA W:CCApredicted W:cca tfam:X tfamX:52.41 tfamM:-39.06 tfamI:-64.89
-CGCGGGG-TAGAGC-A-GTCtGGT--A---G-CTCGTCGGGCTCATAACCCG-AAG---
-----------------GtC-GG-GAGTTCAAAT-CTCCC--CCCCGCCA
>C025040 CP000435|Cyanobacteria|Synechococcus sp. CC9311|288447|288519|Met|CAT|0|0||||||DDBJ/ENA/GenBank taxaddress:00.04.00.00.07.00.03.0C STEML:GGGGGTC STEMRS:GACCCCC ID:A CCA:tcc LEN:7 SCORE:35 pos8,9:TA tfam:I tfamI:65.02 tfamM:-11.28 tfamX:-114.80
-GGGGGTC-TAGCAA-T-CT--GGTg-A---A-TGCAGCGAACTCATAATTCG-CCT---
-----------------TaG-CC-GAGTTCGATC-CTCGG--GACCCCCA
>C025067 CP000435|Cyanobacteria|Synechococcus sp. CC9311|1204016|1203943|Met|CAT|0|0|||||tRNA-Met(elongator).|DDBJ/ENA/GenBank taxaddress:00.04.00.00.07.00.03.0C STEML:GGCTCGG STEMRS:CCGAGCC ID:A CCA:ctt LEN:7 SCORE:35 pos8,9:TA tfam:M tfamM:13.98 tfamI:-8.21 tfamX:-66.30
-GGCTCGG-TAGCTC-A-GCT-GGTt-A---G-AGCGTGGGATTCATAACCCC-AAG---
-----------------GtC-GG-GAGTTCAAGT-CTCCC--CCGAGCCA
>C025069 CP000435|Cyanobacteria|Synechococcus sp. CC9311|1078933|1078857|Met|CAT|0|0|||||tRNA-Met(initiator).|DDBJ/ENA/GenBank taxaddress:00.04.00.00.07.00.03.0C STEML:CGCGGGG STEMRS:CCCCGCC ID:A CCA:CCA LEN:7 SCORE:31 pos8,9:TA W:CCApredicted W:cca tfam:X tfamX:52.41 tfamM:-39.06 tfamI:-64.89
-CGCGGGG-TAGAGC-A-GTCtGGT--A---G-CTCGTCGGGCTCATAACCCG-AAG---
-----------------GtC-GG-GAGTTCAAAT-CTCCC--CCCCGCCA
>C025295 BX548020|Cyanobacteria|Synechococcus sp. WH 8102|238635|238707|Met|CAT|0|0|||||tRNA-Met(Ile) whose CAU anticodon is enzymatically converted to read AUA codons.|DDBJ/ENA/GenBank taxaddress:00.04.00.00.07.00.03.12 STEML:GGGGGTC STEMRS:GACCCCC ID:A CCA:ctt LEN:7 SCORE:35 pos8,9:TA tfam:I tfamI:61.05 tfamM:-12.20 tfamX:-107.64
-GGGGGTC-TAGCAA-T-CT--GGTg-A---A-TGCAGCGAACTCATAATTCG-CCT---
-----------------AaG-GC-GAGTTCGATC-CTCGC--GACCCCCA
>C025300 BX548020|Cyanobacteria|Synechococcus sp. WH 8102|806346|806422|Met|CAT|0|0|||||tRNA-Met(initiator).|DDBJ/ENA/GenBank taxaddress:00.04.00.00.07.00.03.12 STEML:CGCGGGG STEMRS:CCCCGCC ID:A CCA:CCA LEN:7 SCORE:31 pos8,9:TA W:CCApredicted W:cca tfam:X tfamX:52.41 tfamM:-39.06 tfamI:-64.89
-CGCGGGG-TAGAGC-A-GTCtGGT--A---G-CTCGTCGGGCTCATAACCCG-AAG---
-----------------GtC-GG-GAGTTCAAAT-CTCCC--CCCCGCCA
>C025301 BX548020|Cyanobacteria|Synechococcus sp. WH 8102|1205148|1205221|Met|CAT|0|0|||||tRNA-Met(elongator).|DDBJ/ENA/GenBank taxaddress:00.04.00.00.07.00.03.12 STEML:GTCAGAG STEMRS:CTCTGAC ID:A CCA:ttt LEN:7 SCORE:35 pos8,9:TA tfam:M tfamM:37.40 tfamI:-16.98 tfamX:-71.65
-GTCAGAG-TAGCTC-A-GCT-GGTt-A---G-AGCACAGGATTCATAACCCT-GAG---
-----------------GtC-GG-GAGTTCAAGT-CTCCC--CTCTGACA
>C025083 CP000110|Cyanobacteria|Synechococcus sp. CC9605|240013|240085|Met|CAT|0|0|||||tRNA-Met(Ile) whose CAU anticodon is enzymatically converted to read AUA codons.|DDBJ/ENA/GenBank taxaddress:00.04.00.00.07.00.03.1E STEML:GGGGGTC STEMRS:GACCCCC ID:A CCA:ttc LEN:7 SCORE:35 pos8,9:TA tfam:I tfamI:61.05 tfamM:-12.20 tfamX:-107.64
-GGGGGTC-TAGCAA-T-CT--GGTg-A---A-TGCAGCGAACTCATAATTCG-CCT---
-----------------AaG-GC-GAGTTCGATC-CTCGC--GACCCCCA
>C025095 CP000110|Cyanobacteria|Synechococcus sp. CC9605|1240721|1240794|Met|CAT|0|0|||||tRNA-Met(elongator).|DDBJ/ENA/GenBank taxaddress:00.04.00.00.07.00.03.1E STEML:GTCAGAG STEMRS:CTCTGAC ID:A CCA:ttc LEN:7 SCORE:35 pos8,9:TA tfam:M tfamM:37.40 tfamI:-16.98 tfamX:-71.65
-GTCAGAG-TAGCTC-A-GCT-GGTt-A---G-AGCACAGGATTCATAACCCT-GAG---
-----------------GtC-GG-GAGTTCAAGT-CTCCC--CTCTGACA
>C025107 CP000110|Cyanobacteria|Synechococcus sp. CC9605|1654146|1654070|Met|CAT|0|0|||||tRNA-Met(initiator).|DDBJ/ENA/GenBank taxaddress:00.04.00.00.07.00.03.1E STEML:CGCGGGG STEMRS:CCCCGCC ID:A CCA:CCA LEN:7 SCORE:31 pos8,9:TA W:CCApredicted W:cca tfam:X tfamX:52.41 tfamM:-39.06 tfamI:-64.89
-CGCGGGG-TAGAGC-A-GTCtGGT--A---G-CTCGTCGGGCTCATAACCCG-AAG---
-----------------GtC-GG-GAGTTCAAAT-CTCCC--CCCCGCCA
>C131004310 CP003558|Cyanobacteria|Synechococcus sp. PCC 6312|2463553|2463626|Met|CAT|0|0||||||DDBJ/ENA/GenBank taxaddress:00.04.00.00.07.00.03.A0 STEML:GGCTCTG STEMRS:CAGAGCC ID:A CCA:tat LEN:7 SCORE:35 pos8,9:TA tfam:M tfamM:14.71 tfamI:14.63 tfamX:-93.41
-GGCTCTG-TAGCTC-A-GTT-GGTt-A---G-AGCAGGGGACTCATAAGCCC-AAG---
-----------------GtC-AT-GTGTTCAAGT-CACAT--CAGAGCCA
>C131004312 CP003558|Cyanobacteria|Synechococcus sp. PCC 6312|2615345|2615418|Met|CAT|0|0||||||DDBJ/ENA/GenBank taxaddress:00.04.00.00.07.00.03.A0 STEML:CCAGGGT STEMRS:ACCCTGG ID:A CCA:Ctt LEN:7 SCORE:35 pos8,9:TG W:pos89nTA tfam:I tfamI:55.42 tfamM:-43.07 tfamX:-74.68
-CCAGGGT-TGGCCG-A-GC--GGAt-G---A-GGCAGCGAACTCATAATTCG-CCT---
-----------------TaG-GC-AGGTTCAACT-CCTGC--ACCCTGGA
>C131004332 CP003558|Cyanobacteria|Synechococcus sp. PCC 6312|325847|325774|Met|CAT|0|0||||||DDBJ/ENA/GenBank taxaddress:00.04.00.00.07.00.03.A0 STEML:CGCGGGG STEMRS:CCCCGCC ID:A CCA:taa LEN:7 SCORE:31 pos8,9:TA tfam:X tfamX:52.11 tfamM:-43.98 tfamI:-60.62
-CGCGGGG-TAGAGC-A-GCCtGGT--A---G-CTCGTCGGGCTCATAACCCG-AAG---
-----------------GtC-CA-CGGTTCAAAT-CCGTG--CCCCGCCA
>C025216 CT978603|Cyanobacteria|Synechococcus sp. RCC307|904272|904348|Met|CAT|0|0|||||tRNA-Met(initiator).|DDBJ/ENA/GenBank taxaddress:00.04.00.00.07.00.03.121 STEML:CGCGGGG STEMRS:CCCCGCC ID:A CCA:CCA LEN:7 SCORE:31 pos8,9:TA W:CCApredicted W:cca tfam:X tfamX:52.98 tfamM:-38.70 tfamI:-65.98
-CGCGGGG-TAGAGC-A-GCCtGGT--A---G-CTCGTCGGGCTCATAACCCG-AAG---
-----------------GtC-GG-GAGTTCAAAT-CTCCC--CCCCGCCA
>C025217 CT978603|Cyanobacteria|Synechococcus sp. RCC307|1096860|1096933|Met|CAT|0|0|||||tRNA-Met(elongator).|DDBJ/ENA/GenBank taxaddress:00.04.00.00.07.00.03.121 STEML:GGCTCGG STEMRS:CCGAGCC ID:A CCA:ttg LEN:7 SCORE:35 pos8,9:TA tfam:M tfamM:34.66 tfamI:-6.40 tfamX:-95.74
-GGCTCGG-TAGCTC-A-GCT-GGTt-A---G-AGCACAGCATTCATAACGCT-GGG---
-----------------GtC-GG-GAGTTCAAGT-CTCCC--CCGAGCCA
>C025227 CT978603|Cyanobacteria|Synechococcus sp. RCC307|2002202|2002274|Met|CAT|0|0|||||tRNA-Met(Ile) whose CAU anticodon is enzymatically converted to read AUA codons.|DDBJ/ENA/GenBank taxaddress:00.04.00.00.07.00.03.121 STEML:GGGGGTC STEMRS:GACCCCC ID:A CCA:ttc LEN:7 SCORE:35 pos8,9:TA tfam:I tfamI:62.15 tfamM:-12.76 tfamX:-108.17
-GGGGGTC-TAGCAA-T-CT--GGTg-A---A-TGCAGCGAACTCATAATTCG-CCT---
-----------------TaG-GC-GAGTTCGATC-CTCGC--GACCCCCA
>C025126 CP000097|Cyanobacteria|Synechococcus sp. CC9902|273874|273946|Met|CAT|0|0|||||tRNA-Met(Ile) whose CAU anticodon is enzymatically converted to read AUA codons.|DDBJ/ENA/GenBank taxaddress:00.04.00.00.07.00.03.122 STEML:GGGGGTC STEMRS:GACCCCC ID:A CCA:ttg LEN:7 SCORE:35 pos8,9:TA tfam:I tfamI:61.39 tfamM:-14.55 tfamX:-105.62
-GGGGGTC-TAGCAA-T-CT--GGTg-A---A-TGCAGCGAACTCATAATTCG-CCT---
-----------------AaG-GC-GGGTTCGATC-CCCGC--GACCCCCA
>C025131 CP000097|Cyanobacteria|Synechococcus sp. CC9902|842899|842975|Met|CAT|0|0|||||tRNA-Met(initiator).|DDBJ/ENA/GenBank taxaddress:00.04.00.00.07.00.03.122 STEML:CGCGGGG STEMRS:CCCCGCC ID:A CCA:CCA LEN:7 SCORE:31 pos8,9:TA W:CCApredicted W:cca tfam:X tfamX:52.41 tfamM:-39.06 tfamI:-64.89
-CGCGGGG-TAGAGC-A-GTCtGGT--A---G-CTCGTCGGGCTCATAACCCG-AAG---
-----------------GtC-GG-GAGTTCAAAT-CTCCC--CCCCGCCA
>C025161 CP000097|Cyanobacteria|Synechococcus sp. CC9902|1115695|1115622|Met|CAT|0|0|||||tRNA-Met(elongator).|DDBJ/ENA/GenBank taxaddress:00.04.00.00.07.00.03.122 STEML:GTCAGAG STEMRS:CTCTGAC ID:A CCA:ttt LEN:7 SCORE:35 pos8,9:TA tfam:M tfamM:37.40 tfamI:-16.98 tfamX:-71.65
-GTCAGAG-TAGCTC-A-GCT-GGTt-A---G-AGCACAGGATTCATAACCCT-GAG---
-----------------GtC-GG-GAGTTCAAGT-CTCCC--CTCTGACA
>C007368 CP000239|Cyanobacteria|Synechococcus sp. JA-3-3Ab|470364|470435|Met|CAT|0|0|||||tRNA-Met(elongator).|DDBJ/ENA/GenBank taxaddress:00.04.00.00.07.00.03.125 STEML:GGCTCAG STEMRS:CTGAGCC ID:A CCA:tcc LEN:7 SCORE:35 pos8,9:TA tfam:M tfamM:15.31 tfamI:10.55 tfamX:-86.69
-GGCTCAG-TAGCTC-A-GC--GGT--A---G-AGCAGGGGACTCATAAGCCC-TGG---
-----------------GtC-GC-GTGTTCAAAT-CACGC--CTGAGCCA
>C007409 CP000239|Cyanobacteria|Synechococcus sp. JA-3-3Ab|994075|994002|Met|CAT|0|0|||||tRNA-Met(initiator).|DDBJ/ENA/GenBank taxaddress:00.04.00.00.07.00.03.125 STEML:CGCGGGG STEMRS:CCCCGCT ID:A CCA:tag LEN:7 SCORE:31 pos8,9:TA tfam:X tfamX:59.50 tfamM:-46.05 tfamI:-62.69
-CGCGGGG-TAGAGC-A-GCCtGGT--A---G-CTCGTCGGGCTCATAACCCG-AAG---
-----------------GtC-AC-TGGTTCAAAT-CCAGT--CCCCGCTA
>C007412 CP000239|Cyanobacteria|Synechococcus sp. JA-3-3Ab|32458|32386|Met|CAT|0|0|||||tRNA-Met(Ile) whose CAU anticodon is enzymatically converted to read AUA codons.|DDBJ/ENA/GenBank taxaddress:00.04.00.00.07.00.03.125 STEML:GGGGCGT STEMRS:ACGCCCC ID:A CCA:tcg LEN:7 SCORE:35 pos8,9:TG W:pos89nTA tfam:I tfamI:54.31 tfamM:-28.17 tfamX:-91.24
-GGGGCGT-TGGCCG-A-GC--GGTt-T---A-GGCAGCAAACTCATAATTTG-CCT---
-----------------TaC-AC-AGGTTCGATT-CCTGT--ACGCCCCA
>C007438 CP000240|Cyanobacteria|Synechococcus sp. JA-2-3B'a(2-13)|2395174|2395102|Met|CAT|0|0|||||tRNA-Met(Ile) whose CAU anticodon is enzymatically converted to read AUA codons.|DDBJ/ENA/GenBank taxaddress:00.04.00.00.07.00.03.12A STEML:GGGGCGT STEMRS:ACGCCCC ID:A CCA:tgg LEN:7 SCORE:35 pos8,9:TG W:pos89nTA tfam:I tfamI:54.47 tfamM:-26.36 tfamX:-94.28
-GGGGCGT-TGGCCG-A-GC--GGTt-T---A-GGCAGCAAACTCATAATTTG-CCT---
-----------------TaC-AC-AGGTTCGATC-CCTGT--ACGCCCCA
>C007452 CP000240|Cyanobacteria|Synechococcus sp. JA-2-3B'a(2-13)|828756|828685|Met|CAT|0|0|||||tRNA-Met(elongator).|DDBJ/ENA/GenBank taxaddress:00.04.00.00.07.00.03.12A STEML:GGCTCAG STEMRS:CTGAGCC ID:A CCA:tcc LEN:7 SCORE:35 pos8,9:TA tfam:I tfamI:15.34 tfamM:10.51 tfamX:-86.61
-GGCTCAG-TAGCTC-A-GC--GGT--A---G-AGCAGGGGACTCATAAGCCC-TTG---
-----------------GtC-GC-GTGTTCAAAT-CACGC--CTGAGCCA
>C007455 CP000240|Cyanobacteria|Synechococcus sp. JA-2-3B'a(2-13)|345549|345476|Met|CAT|0|0|||||tRNA-Met(initiator).|DDBJ/ENA/GenBank taxaddress:00.04.00.00.07.00.03.12A STEML:CGCGGGG STEMRS:CCCCGCT ID:A CCA:tgc LEN:7 SCORE:31 pos8,9:TA tfam:X tfamX:59.50 tfamM:-46.05 tfamI:-62.69
-CGCGGGG-TAGAGC-A-GCCtGGT--A---G-CTCGTCGGGCTCATAACCCG-AAG---
-----------------GtC-AC-TGGTTCAAAT-CCAGT--CCCCGCTA
>C131004470 CP003594|Cyanobacteria|Synechococcus sp. PCC 7502|1551504|1551579|Met|CAT|0|0||||||DDBJ/ENA/GenBank taxaddress:00.04.00.00.07.00.03.31D STEML:TCGCGGG STEMRS:CCCGCCA ID:T CCA:ttt LEN:7 SCORE:31 pos8,9:GT W:pos89nTA tfam:X tfamX:56.02 tfamM:-44.04 tfamI:-62.40
-CGCGGGG-TAGAGC-A-GCCtGGT--A---G-CTCGTCGGGCTCATAACCCG-AAG---
-----------------GtC-AG-TGGTTCAAAT-CCACT--CCCCGCCA
>C131004498 CP003594|Cyanobacteria|Synechococcus sp. PCC 7502|1299111|1299040|Met|CAT|0|0||||||DDBJ/ENA/GenBank taxaddress:00.04.00.00.07.00.03.31D STEML:CCTGGGT STEMRS:ACCCAGG ID:A CCA:ttc LEN:7 SCORE:35 pos8,9:TG W:pos89nTA tfam:I tfamI:29.31 tfamM:-14.27 tfamX:-88.01
-CCTGGGT-TGGCTG-A-CT--GGT--A---A-AGCAAACGACTCATAATCGT-TGA---
-----------------TaT-GT-TGGTTCAATT-CCAAT--ACCCAGGA
>C131004499 CP003594|Cyanobacteria|Synechococcus sp. PCC 7502|916696|916623|Met|CAT|0|0||||||DDBJ/ENA/GenBank taxaddress:00.04.00.00.07.00.03.31D STEML:GGCAGCA STEMRS:TGCTGCT ID:A CCA:tta LEN:7 SCORE:35 pos8,9:TA tfam:M tfamM:11.36 tfamI:-6.88 tfamX:-54.33
-GGCAGCA-TAGCTC-A-GTT-GGTt-A---G-AGCGACGGTCTCATAATCCG-TAG---
-----------------GtC-CC-CGGTTCAATT-CCGGG--TGCTGCTA
>C025200 BA000022|Cyanobacteria|Synechocystis sp. PCC 6803|1723266|1723194|Met|CAT|0|0|||||tRNA-Met(Ile) whose CAU anticodon is enzymatically converted to read AUA codons.|DDBJ/ENA/GenBank taxaddress:00.04.00.00.07.00.04.02 STEML:CCAGGGT STEMRS:ACCCTGG ID:A CCA:ctt LEN:7 SCORE:35 pos8,9:TG W:pos89nTA tfam:I tfamI:56.67 tfamM:-43.90 tfamX:-73.25
-CCAGGGT-TGGCCG-A-GC--GGTt-G---A-GGCAGCGAACTCATAATTCG-CCC---
-----------------TaG-AC-AGGTTCAACT-CCTGT--ACCCTGGA
>C028503 BA000022|Cyanobacteria|Synechocystis sp. PCC 6803|1082371|1082298|Met|CAT|0|0|||||tRNA-Met(elongator).|DDBJ/ENA/GenBank taxaddress:00.04.00.00.07.00.04.02 STEML:GGCTTGG STEMRS:CCGAGCC ID:A CCA:ttt LEN:7 SCORE:35 pos8,9:TA tfam:M tfamM:6.23 tfamI:-1.15 tfamX:-63.76
-GGCTTGG-TAGCTC-A-GTT-GGTt-A---G-AGCAGGGGACTCATAAGCCC-AAG---
-----------------GtC-GG-CGGTTCAAAT-CCGCC--CCGAGCCA
>C11122311 AP012205|Cyanobacteria|Synechocystis sp. PCC 6803|1722083|1722010|Met|CAT|0|0||||||DDBJ/ENA/GenBank taxaddress:00.04.00.00.07.00.04.02 STEML:CCAGGGT STEMRS:ACCCTGG ID:A CCA:Ctt LEN:7 SCORE:35 pos8,9:TG W:pos89nTA tfam:I tfamI:56.18 tfamM:-43.94 tfamX:-72.79
-CCAGGGT-TGGCCG-A-GC--GGTt-G---A-GGCAGCGAACTCATAATTCG-CCC---
-----------------TaG-AC-AGGTTCAACT-CCTGT--ACCCTGGA
>C11122314 AP012205|Cyanobacteria|Synechocystis sp. PCC 6803|1082371|1082298|Met|CAT|0|0||||||DDBJ/ENA/GenBank taxaddress:00.04.00.00.07.00.04.02 STEML:GGCTTGG STEMRS:CCGAGCC ID:A CCA:ttt LEN:7 SCORE:35 pos8,9:TA tfam:M tfamM:6.23 tfamI:-1.15 tfamX:-63.76
-GGCTTGG-TAGCTC-A-GTT-GGTt-A---G-AGCAGGGGACTCATAAGCCC-AAG---
-----------------GtC-GG-CGGTTCAAAT-CCGCC--CCGAGCCA
>C131002616 CP003265|Cyanobacteria|Synechocystis sp. PCC 6803|1721735|1721662|Met|CAT|0|0||||||DDBJ/ENA/GenBank taxaddress:00.04.00.00.07.00.04.02 STEML:CCAGGGT STEMRS:ACCCTGG ID:A CCA:Ctt LEN:7 SCORE:35 pos8,9:TG W:pos89nTA tfam:I tfamI:56.18 tfamM:-43.94 tfamX:-72.79
-CCAGGGT-TGGCCG-A-GC--GGTt-G---A-GGCAGCGAACTCATAATTCG-CCC---
-----------------TaG-AC-AGGTTCAACT-CCTGT--ACCCTGGA
>C131002619 CP003265|Cyanobacteria|Synechocystis sp. PCC 6803|1082026|1081953|Met|CAT|0|0||||||DDBJ/ENA/GenBank taxaddress:00.04.00.00.07.00.04.02 STEML:GGCTTGG STEMRS:CCGAGCC ID:A CCA:ttt LEN:7 SCORE:35 pos8,9:TA tfam:M tfamM:6.23 tfamI:-1.15 tfamX:-63.76
-GGCTTGG-TAGCTC-A-GTT-GGTt-A---G-AGCAGGGGACTCATAAGCCC-AAG---
-----------------GtC-GG-CGGTTCAAAT-CCGCC--CCGAGCCA
>CL00050 BA000022|Cyanobacteria|Synechocystis sp. PCC 6803|2791019|2791748|Met|CAT|2791054|2791708|CAGGTCGCAAGATGTAAACCATGAGCACTAAGCTTAAGGGTGACATTGCAGAGCAAGCCGCCATTCTTCGTGCATTGAAGCTTGGTTGGGGGGTTCTGAAGCCATTGGGAGACCGTCTTTCTTACGATTTGGTCTTTGATGTCGAAGGGATCCTTCTGAAGGTGCAGGTTAAAAGCTCCTGGTTCAGCGAAAAGACTGGCAACTATGTTGTTGACAATCGCAGAACAAGGACAAACAGAAGAAACATTGTTAGATCTCCTTATCGTGGGAATGACTTTGATTTTGCTGTTGCCTACGTCGAAGAACTTGAGCTGTTTTACGTCTTCCCGGTTGATGTCTTTATCAGTTACGGCAGTGAAATTCACCTGGTCGAAACTGATAAGCGTCAGAGAAAACCAAGGTCATTCGGTTACCGAGAGGCTTGGCATCTCATCTTGCAAAAAGGGGCTGCGCAAAAGGAAACTTCTGCGTGATTATCTCTCAAATTCGGGGAAGCCTTTCAAATGGTAATCCCGAGCCAAACCTAGGAATGCTTGGTGTTTCTGGGAAGGTGTAGAGACTTAATGGGAGACACCCTAACAGAAAAGCTGAGGGTGAAGAGAAAGTCCAGACCACAAACTGACAGAGTCAGGCAGTGAAAACTGTAGTTGGTAAG||||tRNA-Met(initiator). An extract from Flatfile|DDBJ/ENA/GenBank taxaddress:00.04.00.00.07.00.04.02 STEML:ACGCGGG STEMRS:CCCGCCt ID:t CCA:aaa LEN:7 SCORE:30 pos8,9:AT W:pos89nTA W:tCE_3prime_error W:tCE_3prime_error tfam:X tfamX:57.54 tfamM:-40.48 tfamI:-58.43
-CGCGGGA-TAGAGC-A-GTCtGGT--A---G-CTCGTCGGGCTCATAACCCG-AAG---
-----------------GtC-GG-TGGTTCAAAT-CCGCC--TCCCGCCT
>C121000621 AP012276|Cyanobacteria|Synechocystis sp. PCC 6803 substr. GT-I|1722185|1722112|Met|CAT|0|0||||||DDBJ/ENA/GenBank taxaddress:00.04.00.00.07.00.04.02.00 STEML:CCAGGGT STEMRS:ACCCTGG ID:A CCA:Ctt LEN:7 SCORE:35 pos8,9:TG W:pos89nTA tfam:I tfamI:56.18 tfamM:-43.94 tfamX:-72.79
-CCAGGGT-TGGCCG-A-GC--GGTt-G---A-GGCAGCGAACTCATAATTCG-CCC---
-----------------TaG-AC-AGGTTCAACT-CCTGT--ACCCTGGA
>C121000624 AP012276|Cyanobacteria|Synechocystis sp. PCC 6803 substr. GT-I|1082473|1082400|Met|CAT|0|0||||||DDBJ/ENA/GenBank taxaddress:00.04.00.00.07.00.04.02.00 STEML:GGCTTGG STEMRS:CCGAGCC ID:A CCA:ttt LEN:7 SCORE:35 pos8,9:TA tfam:M tfamM:6.23 tfamI:-1.15 tfamX:-63.76
-GGCTTGG-TAGCTC-A-GTT-GGTt-A---G-AGCAGGGGACTCATAAGCCC-AAG---
-----------------GtC-GG-CGGTTCAAAT-CCGCC--CCGAGCCA
>C121000660 AP012277|Cyanobacteria|Synechocystis sp. PCC 6803 substr. PCC-N|1722282|1722209|Met|CAT|0|0||||||DDBJ/ENA/GenBank taxaddress:00.04.00.00.07.00.04.02.01 STEML:CCAGGGT STEMRS:ACCCTGG ID:A CCA:Ctt LEN:7 SCORE:35 pos8,9:TG W:pos89nTA tfam:I tfamI:56.18 tfamM:-43.94 tfamX:-72.79
-CCAGGGT-TGGCCG-A-GC--GGTt-G---A-GGCAGCGAACTCATAATTCG-CCC---
-----------------TaG-AC-AGGTTCAACT-CCTGT--ACCCTGGA
>C121000663 AP012277|Cyanobacteria|Synechocystis sp. PCC 6803 substr. PCC-N|1082614|1082541|Met|CAT|0|0||||||DDBJ/ENA/GenBank taxaddress:00.04.00.00.07.00.04.02.01 STEML:GGCTTGG STEMRS:CCGAGCC ID:A CCA:ttt LEN:7 SCORE:35 pos8,9:TA tfam:M tfamM:6.23 tfamI:-1.15 tfamX:-63.76
-GGCTTGG-TAGCTC-A-GTT-GGTt-A---G-AGCAGGGGACTCATAAGCCC-AAG---
-----------------GtC-GG-CGGTTCAAAT-CCGCC--CCGAGCCA
>C121000699 AP012278|Cyanobacteria|Synechocystis sp. PCC 6803 substr. PCC-P|1722294|1722221|Met|CAT|0|0||||||DDBJ/ENA/GenBank taxaddress:00.04.00.00.07.00.04.02.02 STEML:CCAGGGT STEMRS:ACCCTGG ID:A CCA:Ctt LEN:7 SCORE:35 pos8,9:TG W:pos89nTA tfam:I tfamI:56.18 tfamM:-43.94 tfamX:-72.79
-CCAGGGT-TGGCCG-A-GC--GGTt-G---A-GGCAGCGAACTCATAATTCG-CCC---
-----------------TaG-AC-AGGTTCAACT-CCTGT--ACCCTGGA
>C121000702 AP012278|Cyanobacteria|Synechocystis sp. PCC 6803 substr. PCC-P|1082626|1082553|Met|CAT|0|0||||||DDBJ/ENA/GenBank taxaddress:00.04.00.00.07.00.04.02.02 STEML:GGCTTGG STEMRS:CCGAGCC ID:A CCA:ttt LEN:7 SCORE:35 pos8,9:TA tfam:M tfamM:6.23 tfamI:-1.15 tfamX:-63.76
-GGCTTGG-TAGCTC-A-GTT-GGTt-A---G-AGCAGGGGACTCATAAGCCC-AAG---
-----------------GtC-GG-CGGTTCAAAT-CCGCC--CCGAGCCA
>C131010357 CP003944|Cyanobacteria|Dactylococcopsis salina PCC 8305|1110051|1110123|Met|CAT|0|0||||||DDBJ/ENA/GenBank taxaddress:00.04.00.00.07.00.05.00.00 STEML:CCAGGGT STEMRS:ACCCTGG ID:A CCA:tgt LEN:7 SCORE:35 pos8,9:TG W:pos89nTA tfam:I tfamI:53.47 tfamM:-42.58 tfamX:-74.15
-CCAGGGT-TGGCCG-A-GC--GGTt-G---A-GGCAACGAACTCATAATTCG-TCT---
-----------------TaG-GC-AGGTTCAACT-CCTGC--ACCCTGGA
>C131010385 CP003944|Cyanobacteria|Dactylococcopsis salina PCC 8305|1216893|1216822|Met|CAT|0|0||||||DDBJ/ENA/GenBank taxaddress:00.04.00.00.07.00.05.00.00 STEML:GGCTCAG STEMRS:CTGAGCC ID:A CCA:ttt LEN:7 SCORE:35 pos8,9:TA tfam:I tfamI:16.44 tfamM:10.16 tfamX:-87.19
-GGCTCAG-TAGCTC-A-GT--GGT--A---G-AGCAGGGGACTCATAAGCCC-TTG---
-----------------GtC-GC-GTGTTCAAAT-CACGC--CTGAGCCA
>C131010392 CP003944|Cyanobacteria|Dactylococcopsis salina PCC 8305|25748|25673|Met|CAT|0|0||||||DDBJ/ENA/GenBank taxaddress:00.04.00.00.07.00.05.00.00 STEML:TCGCGGG STEMRS:CCCGCTA ID:T CCA:aaa LEN:7 SCORE:31 pos8,9:AT W:pos89nTA tfam:X tfamX:61.82 tfamM:-46.60 tfamI:-64.83
-CGCGGGA-TAGAGC-A-GTCtGGT--A---G-CTCGTCGGGCTCATAACCCG-AAG---
-----------------GtC-GG-TGGTTCAAAT-CCGCC--TCCCGCTA
>C09103615 CP001287|Cyanobacteria|Cyanothece sp. PCC 8801|2243543|2243616|Met|CAT|0|0|||||tRNA-Met(initiator).|DDBJ/ENA/GenBank taxaddress:00.04.00.00.07.00.07.00 STEML:CGCGGGA STEMRS:TCCCGCC ID:A CCA:tta LEN:7 SCORE:31 pos8,9:TA tfam:X tfamX:59.08 tfamM:-47.70 tfamI:-61.32
-CGCGGGA-TAGAGC-A-GTCtGGT--A---G-CTCGTCGGGCTCATAACCCG-AAG---
-----------------GtC-GG-TGGTTCAAAT-CCGCC--TCCCGCCA
>C09103616 CP001287|Cyanobacteria|Cyanothece sp. PCC 8801|2283650|2283723|Met|CAT|0|0|||||tRNA-Met(elongator).|DDBJ/ENA/GenBank taxaddress:00.04.00.00.07.00.07.00 STEML:GGCTCGG STEMRS:CCGAGCC ID:A CCA:tac LEN:7 SCORE:35 pos8,9:TA tfam:M tfamM:7.71 tfamI:-0.75 tfamX:-67.54
-GGCTCGG-TAGCTC-A-GTT-GGTt-A---G-AGCAGGGGACTCATAAGCCC-AAG---
-----------------GtC-GG-CAGTTCAAAT-CTGCC--CCGAGCCA
>C09103647 CP001287|Cyanobacteria|Cyanothece sp. PCC 8801|1274576|1274504|Met|CAT|0|0||||||DDBJ/ENA/GenBank taxaddress:00.04.00.00.07.00.07.00 STEML:CCAGGGT STEMRS:ACCCTGG ID:A CCA:tta LEN:7 SCORE:35 pos8,9:TG W:pos89nTA tfam:I tfamI:51.14 tfamM:-40.26 tfamX:-71.91
-CCAGGGT-TGGCCG-A-GC--GGTt-G---A-GGCAACGAACTCATAATTCG-TGC---
-----------------TaG-GC-AGGTTCAACT-CCTGC--ACCCTGGA
>C08003959 CP000806|Cyanobacteria|Cyanothece sp. ATCC 51142|734292|734367|Met|CAT|0|0|||||tRNA-Met(elongator).|DDBJ/ENA/GenBank taxaddress:00.04.00.00.07.00.07.01 STEML:TGGCTCG STEMRS:CGAGCCA ID:T CCA:ttg LEN:7 SCORE:35 pos8,9:GT W:pos89nTA tfam:M tfamM:7.71 tfamI:-0.75 tfamX:-67.54
-GGCTCGG-TAGCTC-A-GTT-GGTt-A---G-AGCAGGGGACTCATAAGCCC-AAG---
-----------------GtC-GG-CAGTTCAAAT-CTGCC--CCGAGCCA
>C08003960 CP000806|Cyanobacteria|Cyanothece sp. ATCC 51142|745885|745958|Met|CAT|0|0|||||tRNA-Met(elongator).|DDBJ/ENA/GenBank taxaddress:00.04.00.00.07.00.07.01 STEML:GGCTCGG STEMRS:CCGAGCC ID:A CCA:ttt LEN:7 SCORE:35 pos8,9:TA tfam:M tfamM:7.71 tfamI:-0.75 tfamX:-67.54
-GGCTCGG-TAGCTC-A-GTT-GGTt-A---G-AGCAGGGGACTCATAAGCCC-AAG---
-----------------GtC-GG-CAGTTCAAAT-CTGCC--CCGAGCCA
>C08003985 CP000806|Cyanobacteria|Cyanothece sp. ATCC 51142|1425748|1425674|Met|CAT|0|0|||||tRNA-Met(elongator).|DDBJ/ENA/GenBank taxaddress:00.04.00.00.07.00.07.01 STEML:TCCAGGG STEMRS:CCCTGGA ID:T CCA:ttt LEN:7 SCORE:35 pos8,9:TT W:pos89nTA tfam:I tfamI:50.05 tfamM:-39.16 tfamX:-70.81
-CCAGGGT-TGGCCG-A-GC--GGTt-T---A-GGCAACGAACTCATAATTCG-TGC---
-----------------TaG-GC-AGGTTCAACT-CCTGC--ACCCTGGA
>C08003986 CP000806|Cyanobacteria|Cyanothece sp. ATCC 51142|1052188|1052115|Met|CAT|0|0|||||tRNA-Met(initiator).|DDBJ/ENA/GenBank taxaddress:00.04.00.00.07.00.07.01 STEML:CGCGGGA STEMRS:TCCCGCT ID:A CCA:tta LEN:7 SCORE:31 pos8,9:TA tfam:X tfamX:61.82 tfamM:-46.60 tfamI:-64.83
-CGCGGGA-TAGAGC-A-GTCtGGT--A---G-CTCGTCGGGCTCATAACCCG-AAG---
-----------------GtC-GG-TGGTTCAAAT-CCGCC--TCCCGCTA
>C09103531 CP001291|Cyanobacteria|Cyanothece sp. PCC 7424|776262|776334|Met|CAT|0|0||||||DDBJ/ENA/GenBank taxaddress:00.04.00.00.07.00.07.03 STEML:CCAGGGT STEMRS:ACCCTGG ID:A CCA:ttt LEN:7 SCORE:35 pos8,9:TG W:pos89nTA tfam:I tfamI:56.08 tfamM:-45.74 tfamX:-70.82
-CCAGGGT-TGGCCG-A-GC--GGTt-G---A-GGCAGCGAACTCATAATTCG-CCC---
-----------------AaG-GC-AGGTTCAACT-CCTGC--ACCCTGGA
>C09103544 CP001291|Cyanobacteria|Cyanothece sp. PCC 7424|4642388|4642462|Met|CAT|0|0|||||tRNA-Met(initiator).|DDBJ/ENA/GenBank taxaddress:00.04.00.00.07.00.07.03 STEML:CGCGGGA STEMRS:TCCCGCC ID:A CCA:Ctt LEN:7 SCORE:31 pos8,9:TA tfam:X tfamX:59.53 tfamM:-47.74 tfamI:-61.80
-CGCGGGA-TAGAGC-A-GTCtGGT--A---G-CTCGTCGGGCTCATAACCCG-AAG---
-----------------GtC-GG-TGGTTCAAAT-CCGCC--TCCCGCCA
>C09300061 CP001291|Cyanobacteria|Cyanothece sp. PCC 7424|2345313|2345241|Met|CAT|0|0|||||tRNA-Met(elongator).|DDBJ/ENA/GenBank taxaddress:00.04.00.00.07.00.07.03 STEML:GGCTCAG STEMRS:CTGAGCC ID:A CCA:ttc LEN:7 SCORE:35 pos8,9:TA tfam:M tfamM:10.78 tfamI:9.25 tfamX:-78.07
-GGCTCAG-TAGCTC-A-GT--GGTt-A---G-AGCAGGGGACTCATAAGCCC-AAG---
-----------------GtC-GC-AAGTTCAAAT-CTCGC--CTGAGCCA
>C09103607 CP001344|Cyanobacteria|Cyanothece sp. PCC 7425|575843|575767|Met|CAT|0|0|||||tRNA-Met(initiator).|DDBJ/ENA/GenBank taxaddress:00.04.00.00.07.00.07.13 STEML:CGCGGGG STEMRS:CCCCGCC ID:A CCA:CCA LEN:7 SCORE:31 pos8,9:TA W:CCApredicted W:cca tfam:X tfamX:52.91 tfamM:-44.53 tfamI:-60.95
-CGCGGGG-TAGAGC-A-GTCtGGT--A---G-CTCGTCGGGCTCATAACCCG-AAG---
-----------------GtC-CA-CGGTTCAAAT-CCGTG--CCCCGCCA
>C09103608 CP001344|Cyanobacteria|Cyanothece sp. PCC 7425|261739|261666|Met|CAT|0|0||||||DDBJ/ENA/GenBank taxaddress:00.04.00.00.07.00.07.13 STEML:CCAGGGT STEMRS:ACCCTGG ID:A CCA:Ctt LEN:7 SCORE:35 pos8,9:TG W:pos89nTA tfam:I tfamI:52.37 tfamM:-40.03 tfamX:-71.09
-CCAGGGT-TGGCCG-A-GC--GGAt-C---A-GGCAGCGAACTCATAATTCG-CCT---
-----------------CaG-GC-AGGTTCAACT-CCTGC--ACCCTGGA
>C09300064 CP001344|Cyanobacteria|Cyanothece sp. PCC 7425|2954950|2955022|Met|CAT|0|0|||||tRNA-Met(Ile) whose CAU anticodon is enzymatically converted to read AUA codons.|DDBJ/ENA/GenBank taxaddress:00.04.00.00.07.00.07.13 STEML:GGCTCAG STEMRS:CTGAGCC ID:A CCA:ttt LEN:7 SCORE:35 pos8,9:TA tfam:I tfamI:9.58 tfamM:8.44 tfamX:-76.06
-GGCTCAG-TAGCTC-A-GT--GGTt-A---G-AGCAGGGGACTCATAAGCCC-AAG---
-----------------GtC-GC-AGGTTCAAAT-CCCGC--CTGAGCCA
>C10104707 CP001701|Cyanobacteria|Cyanothece sp. PCC 8802|2247671|2247744|Met|CAT|0|0||||||DDBJ/ENA/GenBank taxaddress:00.04.00.00.07.00.07.14 STEML:CGCGGGA STEMRS:TCCCGCC ID:A CCA:tta LEN:7 SCORE:31 pos8,9:TA tfam:X tfamX:59.08 tfamM:-47.70 tfamI:-61.32
-CGCGGGA-TAGAGC-A-GTCtGGT--A---G-CTCGTCGGGCTCATAACCCG-AAG---
-----------------GtC-GG-TGGTTCAAAT-CCGCC--TCCCGCCA
>C10104708 CP001701|Cyanobacteria|Cyanothece sp. PCC 8802|2288196|2288269|Met|CAT|0|0||||||DDBJ/ENA/GenBank taxaddress:00.04.00.00.07.00.07.14 STEML:GGCTCGG STEMRS:CCGAGCC ID:A CCA:tac LEN:7 SCORE:35 pos8,9:TA tfam:M tfamM:7.71 tfamI:-0.75 tfamX:-67.54
-GGCTCGG-TAGCTC-A-GTT-GGTt-A---G-AGCAGGGGACTCATAAGCCC-AAG---
-----------------GtC-GG-CAGTTCAAAT-CTGCC--CCGAGCCA
>C10104739 CP001701|Cyanobacteria|Cyanothece sp. PCC 8802|1275438|1275366|Met|CAT|0|0||||||DDBJ/ENA/GenBank taxaddress:00.04.00.00.07.00.07.14 STEML:CCAGGGT STEMRS:ACCCTGG ID:A CCA:tta LEN:7 SCORE:35 pos8,9:TG W:pos89nTA tfam:I tfamI:51.14 tfamM:-40.26 tfamX:-71.91
-CCAGGGT-TGGCCG-A-GC--GGTt-G---A-GGCAACGAACTCATAATTCG-TGC---
-----------------TaG-GC-AGGTTCAACT-CCTGC--ACCCTGGA
>C11106742 CP002198|Cyanobacteria|Cyanothece sp. PCC 7822|1974277|1974203|Met|CAT|0|0||||||DDBJ/ENA/GenBank taxaddress:00.04.00.00.07.00.07.1B STEML:CGCGGGA STEMRS:TCCCGCT ID:A CCA:Ctt LEN:7 SCORE:31 pos8,9:TA tfam:X tfamX:62.28 tfamM:-46.64 tfamI:-65.32
-CGCGGGA-TAGAGC-A-GTCtGGT--A---G-CTCGTCGGGCTCATAACCCG-AAG---
-----------------GtC-GG-TGGTTCAAAT-CCGCC--TCCCGCTA
>C11106747 CP002198|Cyanobacteria|Cyanothece sp. PCC 7822|1114393|1114319|Met|CAT|0|0||||||DDBJ/ENA/GenBank taxaddress:00.04.00.00.07.00.07.1B STEML:TCCAGGG STEMRS:CCCTGGA ID:T CCA:tta LEN:7 SCORE:35 pos8,9:TT W:pos89nTA tfam:I tfamI:56.08 tfamM:-45.74 tfamX:-70.82
-CCAGGGT-TGGCCG-A-GC--GGTt-G---A-GGCAGCGAACTCATAATTCG-CCC---
-----------------AaG-GC-AGGTTCAACT-CCTGC--ACCCTGGA
>C11106786 CP002198|Cyanobacteria|Cyanothece sp. PCC 7822|1974277|1974203|Met|CAT|0|0||||||DDBJ/ENA/GenBank taxaddress:00.04.00.00.07.00.07.1B STEML:CGCGGGA STEMRS:TCCCGCT ID:A CCA:Ctt LEN:7 SCORE:31 pos8,9:TA tfam:X tfamX:62.28 tfamM:-46.64 tfamI:-65.32
-CGCGGGA-TAGAGC-A-GTCtGGT--A---G-CTCGTCGGGCTCATAACCCG-AAG---
-----------------GtC-GG-TGGTTCAAAT-CCGCC--TCCCGCTA
>C11106791 CP002198|Cyanobacteria|Cyanothece sp. PCC 7822|1114393|1114319|Met|CAT|0|0||||||DDBJ/ENA/GenBank taxaddress:00.04.00.00.07.00.07.1B STEML:TCCAGGG STEMRS:CCCTGGA ID:T CCA:tta LEN:7 SCORE:35 pos8,9:TT W:pos89nTA tfam:I tfamI:56.08 tfamM:-45.74 tfamX:-70.82
-CCAGGGT-TGGCCG-A-GC--GGTt-G---A-GGCAGCGAACTCATAATTCG-CCC---
-----------------AaG-GC-AGGTTCAACT-CCTGC--ACCCTGGA
>C11300181 CP002198|Cyanobacteria|Cyanothece sp. PCC 7822|1046061|1045989|Met|CAT|0|0||||||DDBJ/ENA/GenBank taxaddress:00.04.00.00.07.00.07.1B STEML:GGCTCAG STEMRS:CTGAGCC ID:A CCA:tat LEN:7 SCORE:35 pos8,9:TA tfam:M tfamM:10.78 tfamI:9.25 tfamX:-78.07
-GGCTCAG-TAGCTC-A-GT--GGTt-A---G-AGCAGGGGACTCATAAGCCC-AAG---
-----------------GtC-GC-AAGTTCAAAT-CTCGC--CTGAGCCA
>C11300184 CP002198|Cyanobacteria|Cyanothece sp. PCC 7822|1046061|1045989|Met|CAT|0|0||||||DDBJ/ENA/GenBank taxaddress:00.04.00.00.07.00.07.1B STEML:GGCTCAG STEMRS:CTGAGCC ID:A CCA:tat LEN:7 SCORE:35 pos8,9:TA tfam:M tfamM:10.78 tfamI:9.25 tfamX:-78.07
-GGCTCAG-TAGCTC-A-GT--GGTt-A---G-AGCAGGGGACTCATAAGCCC-AAG---
-----------------GtC-GC-AAGTTCAAAT-CTCGC--CTGAGCCA
>C131010395 CP003945|Cyanobacteria|Halothece sp. PCC 7418|521827|521899|Met|CAT|0|0||||||DDBJ/ENA/GenBank taxaddress:00.04.00.00.07.00.0A.01.00 STEML:CCAGGGT STEMRS:ACCCTGG ID:A CCA:ttt LEN:7 SCORE:35 pos8,9:TG W:pos89nTA tfam:I tfamI:54.00 tfamM:-43.12 tfamX:-74.19
-CCAGGGT-TGGCCG-A-GC--GGTt-G---A-GGCAGCGAACTCATAATTCG-CCT---
-----------------TaG-GC-AGGTTCAACT-CCTGC--ACCCTGGA
>C131010405 CP003945|Cyanobacteria|Halothece sp. PCC 7418|3656517|3656588|Met|CAT|0|0||||||DDBJ/ENA/GenBank taxaddress:00.04.00.00.07.00.0A.01.00 STEML:GGCTCAG STEMRS:CTGAGCC ID:A CCA:ttc LEN:7 SCORE:35 pos8,9:TA tfam:I tfamI:15.34 tfamM:10.51 tfamX:-86.61
-GGCTCAG-TAGCTC-A-GC--GGT--A---G-AGCAGGGGACTCATAAGCCC-TTG---
-----------------GtC-GC-GTGTTCAAAT-CACGC--CTGAGCCA
>C131010422 CP003945|Cyanobacteria|Halothece sp. PCC 7418|2660931|2660855|Met|CAT|0|0||||||DDBJ/ENA/GenBank taxaddress:00.04.00.00.07.00.0A.01.00 STEML:CGCGGGA STEMRS:TCCCGCT ID:A CCA:TCA LEN:7 SCORE:31 pos8,9:TA tfam:X tfamX:61.93 tfamM:-45.42 tfamI:-65.59
-CGCGGGA-TAGAGC-A-GTCtGGT--A---G-CTCGTCGGGCTCATAACCCG-AAG---
-----------------GtC-GG-TGGTTCAAAT-CCGCC--TCCCGCTA
>C131004965 CP003646|Cyanobacteria|Gloeocapsa sp. PCC 7428|292422|292495|Met|CAT|0|0||||||DDBJ/ENA/GenBank taxaddress:00.04.00.00.07.00.0D.17 STEML:CGGCAGT STEMRS:ACTGCCG ID:A CCA:Ctt LEN:7 SCORE:35 pos8,9:TG W:pos89nTA tfam:I tfamI:61.01 tfamM:-39.66 tfamX:-91.06
-CGGCAGT-TGGCCG-A-GC--GGTt-G---A-GGCAGCGAACTCATAATTCG-CCT---
-----------------TaG-GC-AGGTTCAACT-CCTGC--ACTGCCGA
>C131004977 CP003646|Cyanobacteria|Gloeocapsa sp. PCC 7428|4179992|4180068|Met|CAT|0|0||||||DDBJ/ENA/GenBank taxaddress:00.04.00.00.07.00.0D.17 STEML:CGCGGGA STEMRS:TCCCGCC ID:A CCA:CCA LEN:7 SCORE:31 pos8,9:TA W:CCApredicted W:cca tfam:X tfamX:57.58 tfamM:-45.67 tfamI:-62.06
-CGCGGGA-TAGAGC-A-GCCtGGT--A---G-CTCGTCGGGCTCATAACCCG-AAG---
-----------------GtC-AG-TGGTTCAAAT-CCACT--TCCCGCCA
>C131004987 CP003646|Cyanobacteria|Gloeocapsa sp. PCC 7428|3556840|3556765|Met|CAT|0|0||||||DDBJ/ENA/GenBank taxaddress:00.04.00.00.07.00.0D.17 STEML:TGGCTCA STEMRS:TGAGCCA ID:T CCA:ttt LEN:7 SCORE:35 pos8,9:GT W:pos89nTA tfam:M tfamM:16.39 tfamI:7.87 tfamX:-79.65
-GGCTCAG-TAGCTC-A-GTT-GGTc-A---G-AGCAGGGGACTCATAAGCCC-AAG---
-----------------GtC-GA-GTGTTCAAAT-CACTC--CTGAGCCA
>C131010172 CP003940|Cyanobacteria|Cyanobacterium stanieri PCC 7202|773770|773843|Met|CAT|0|0||||||DDBJ/ENA/GenBank taxaddress:00.04.00.00.07.00.0E.00.00 STEML:CGCGGGA STEMRS:TCCCGCC ID:A CCA:taa LEN:7 SCORE:31 pos8,9:TA tfam:X tfamX:58.71 tfamM:-45.09 tfamI:-61.66
-CGCGGGA-TAGAGC-A-GTCaGGT--A---G-CTCGTCGGGCTCATAACCCG-AAG---
-----------------GtC-GG-TGGTTCAAAT-CCGCC--TCCCGCCA
>C131010192 CP003940|Cyanobacteria|Cyanobacterium stanieri PCC 7202|1609664|1609591|Met|CAT|0|0||||||DDBJ/ENA/GenBank taxaddress:00.04.00.00.07.00.0E.00.00 STEML:GGCTCGG STEMRS:CCGAGCC ID:A CCA:taa LEN:7 SCORE:35 pos8,9:TA tfam:M tfamM:6.75 tfamI:-3.67 tfamX:-65.44
-GGCTCGG-TAGCTC-A-GTA-GGTt-A---G-AGCAGGGGACTCATAAGCCC-AAG---
-----------------GtC-GG-CAGTTCAAAT-CTGCC--CCGAGCCA
>C131010204 CP003940|Cyanobacteria|Cyanobacterium stanieri PCC 7202|179158|179086|Met|CAT|0|0||||||DDBJ/ENA/GenBank taxaddress:00.04.00.00.07.00.0E.00.00 STEML:CCAGGGT STEMRS:ACCCTGG ID:A CCA:ttt LEN:7 SCORE:35 pos8,9:TG W:pos89nTA tfam:I tfamI:56.67 tfamM:-43.90 tfamX:-73.25
-CCAGGGT-TGGCCG-A-GC--GGTt-G---A-GGCAGCGAACTCATAATTCG-CCC---
-----------------TaG-AC-AGGTTCAACT-CCTGT--ACCCTGGA
>C131010508 CP003947|Cyanobacteria|Cyanobacterium aponinum PCC 10605|964860|964787|Met|CAT|0|0||||||DDBJ/ENA/GenBank taxaddress:00.04.00.00.07.00.0E.04.01 STEML:GGCTTGG STEMRS:CCGAGCC ID:A CCA:ttt LEN:7 SCORE:35 pos8,9:TA tfam:M tfamM:6.23 tfamI:-1.15 tfamX:-63.76
-GGCTTGG-TAGCTC-A-GTT-GGTt-A---G-AGCAGGGGACTCATAAGCCC-AAG---
-----------------GtC-GG-CGGTTCAAAT-CCGCC--CCGAGCCA
>C131010518 CP003947|Cyanobacteria|Cyanobacterium aponinum PCC 10605|190065|189990|Met|CAT|0|0||||||DDBJ/ENA/GenBank taxaddress:00.04.00.00.07.00.0E.04.01 STEML:TCGCGGG STEMRS:CCCGCCA ID:T CCA:ttt LEN:7 SCORE:31 pos8,9:AT W:pos89nTA tfam:X tfamX:58.71 tfamM:-45.09 tfamI:-61.66
-CGCGGGA-TAGAGC-A-GTCaGGT--A---G-CTCGTCGGGCTCATAACCCG-AAG---
-----------------GtC-GG-TGGTTCAAAT-CCGCC--TCCCGCCA
>C131010519 CP003947|Cyanobacteria|Cyanobacterium aponinum PCC 10605|42021|41949|Met|CAT|0|0||||||DDBJ/ENA/GenBank taxaddress:00.04.00.00.07.00.0E.04.01 STEML:CCAGGGT STEMRS:ACCCTGG ID:A CCA:taa LEN:7 SCORE:35 pos8,9:TG W:pos89nTA tfam:I tfamI:56.67 tfamM:-43.90 tfamX:-73.25
-CCAGGGT-TGGCCG-A-GC--GGTt-G---A-GGCAGCGAACTCATAATTCG-CCC---
-----------------TaG-AC-AGGTTCAACT-CCTGT--ACCCTGGA
>C025522 BA000039|Cyanobacteria|Thermosynechococcus elongatus BP-1|2183813|2183886|Met|CAT|0|0|||||tRNA-Met(initiator).|DDBJ/ENA/GenBank taxaddress:00.04.00.00.07.00.0F.01.00 STEML:CGCGGGG STEMRS:CCCCGCC ID:A CCA:ttt LEN:7 SCORE:31 pos8,9:TA tfam:X tfamX:48.75 tfamM:-45.05 tfamI:-55.55
-CGCGGGG-TAGAGC-A-GTCtGGT--A---G-CTCGTCGGGCTCATAACCCG-AAG---
-----------------GtC-CA-TGGTTCAAAT-CCATG--CCCCGCCA
>C028510 BA000039|Cyanobacteria|Thermosynechococcus elongatus BP-1|347262|347190|Met|CAT|0|0|||||tRNA-Met(elongator).|DDBJ/ENA/GenBank taxaddress:00.04.00.00.07.00.0F.01.00 STEML:GGCTCAG STEMRS:CTGAGCC ID:A CCA:ctc LEN:7 SCORE:35 pos8,9:TA tfam:I tfamI:10.35 tfamM:10.20 tfamX:-78.52
-GGCTCAG-TAGCTC-A-GT--GGTt-A---G-AGCAGGGGACTCATAAGCCC-AAG---
-----------------GtC-GC-AGGTTCGAAT-CCCGC--CTGAGCCA
>C08000541 CP000828|Cyanobacteria|Acaryochloris marina MBIC11017|3821268|3821344|Met|CAT|0|0|||||tRNA-Met(elongator).|DDBJ/ENA/GenBank taxaddress:00.04.00.00.07.00.10.00.00 STEML:TGAAAGC STEMRS:ACTTTCC ID:A CCA:CCG LEN:7 SCORE:27 pos8,9:TA W:cc tfam:I tfamI:6.25 tfamM:-6.15 tfamX:-57.95
-TGAAAGC-TAGCTC-A-GTT-GGTt-A---G-AGCATCAGACTCATAATCTG-ACG---
-----------------GaC-AC-AGGTTCAAAT-CCTGT--ACTTTCCA
>C08000562 CP000828|Cyanobacteria|Acaryochloris marina MBIC11017|2953445|2953373|Met|CAT|0|0|||||tRNA-Met(elongator).|DDBJ/ENA/GenBank taxaddress:00.04.00.00.07.00.10.00.00 STEML:CCAGGGT STEMRS:ACCCTGG ID:A CCA:ttg LEN:7 SCORE:35 pos8,9:TG W:pos89nTA tfam:I tfamI:54.00 tfamM:-43.12 tfamX:-74.19
-CCAGGGT-TGGCCG-A-GC--GGTt-G---A-GGCAGCGAACTCATAATTCG-CCT---
-----------------TaG-GC-AGGTTCAACT-CCTGC--ACCCTGGA
>C08000564 CP000828|Cyanobacteria|Acaryochloris marina MBIC11017|1812833|1812760|Met|CAT|0|0|||||tRNA-Met(initiator).|DDBJ/ENA/GenBank taxaddress:00.04.00.00.07.00.10.00.00 STEML:CGCGGGG STEMRS:CCCCGCC ID:A CCA:cca LEN:7 SCORE:31 pos8,9:TA W:cca tfam:X tfamX:50.30 tfamM:-44.51 tfamI:-57.83
-CGCGGGG-TAGAGC-A-GTCtGGT--A---G-CTCGTCGGGCTCATAACCCG-AAG---
-----------------GtC-CA-TGGTTCAAAT-CCGTG--CCCCGCCA
>C131003897 CP003495|Cyanobacteria|Cyanobium gracile PCC 6307|837323|837399|Met|CAT|0|0||||||DDBJ/ENA/GenBank taxaddress:00.04.00.00.07.00.11.00.00 STEML:CGCGGGG STEMRS:CCCCGCC ID:A CCA:CCA LEN:7 SCORE:31 pos8,9:TA W:CCApredicted W:cca tfam:X tfamX:50.52 tfamM:-36.66 tfamI:-65.40
-CGCGGGG-TAGAGC-A-GTCtGGT--A---G-CTCGTCGGGCTCATAACCCG-AAG---
-----------------GtC-AG-GAGTTCAAAT-CTCCT--CCCCGCCA
>C131003922 CP003495|Cyanobacteria|Cyanobium gracile PCC 6307|2026698|2026626|Pseudo|CAT|0|0||||||DDBJ/ENA/GenBank taxaddress:00.04.00.00.07.00.11.00.00 STEML:GGGGGTC STEMRS:GACCCCC ID:A CCA:tcc LEN:7 SCORE:35 pos8,9:TA tfam:I tfamI:62.15 tfamM:-12.76 tfamX:-108.17
-GGGGGTC-TAGCAA-T-CT--GGTg-A---A-TGCAGCGAACTCATAATTCG-CCT---
-----------------TaG-GC-GAGTTCGATC-CTCGC--GACCCCCA
>C131003937 CP003495|Cyanobacteria|Cyanobium gracile PCC 6307|548331|548256|Met|CAT|0|0||||||DDBJ/ENA/GenBank taxaddress:00.04.00.00.07.00.11.00.00 STEML:TGGCTCG STEMRS:CGAGCCA ID:T CCA:tgt LEN:7 SCORE:35 pos8,9:GT W:pos89nTA tfam:M tfamM:13.98 tfamI:-8.21 tfamX:-66.30
-GGCTCGG-TAGCTC-A-GCT-GGTt-A---G-AGCGTGGGATTCATAACCCC-AAG---
-----------------GtC-GG-GAGTTCAAGT-CTCCC--CCGAGCCA
>C131004546 CP003600|Cyanobacteria|Chamaesiphon minutus PCC 6605|766840|766916|Met|CAT|0|0||||||DDBJ/ENA/GenBank taxaddress:00.04.00.00.07.00.12.02.00 STEML:CGCGGAG STEMRS:CTCCGCC ID:A CCA:CCA LEN:7 SCORE:31 pos8,9:TA W:CCApredicted W:cca tfam:X tfamX:53.82 tfamM:-43.58 tfamI:-57.65
-CGCGGAG-TAGAGC-A-GCCtGGT--A---G-CTCGTCGGGCTCATAACCCG-AAG---
-----------------GtC-GC-TGGTTCAAAT-CCAGT--CTCCGCCA
>C131004578 CP003600|Cyanobacteria|Chamaesiphon minutus PCC 6605|5276636|5276564|Met|CAT|0|0||||||DDBJ/ENA/GenBank taxaddress:00.04.00.00.07.00.12.02.00 STEML:GGCTCAA STEMRS:TTGAGCC ID:A CCA:tat LEN:7 SCORE:35 pos8,9:TA tfam:I tfamI:17.27 tfamM:3.35 tfamX:-81.17
-GGCTCAA-TAGCTC-A-GTC-GGT--A---G-AGTAGGGGACTCATAAGCCC-TTG---
-----------------GtC-GT-CAGTTCAAGT-CTGAC--TTGAGCCA
>C131004591 CP003600|Cyanobacteria|Chamaesiphon minutus PCC 6605|1425619|1425536|Met|CAT|0|0||||||DDBJ/ENA/GenBank taxaddress:00.04.00.00.07.00.12.02.00 STEML:CCAAGGT STEMRS:ACCTTGG ID:A CCA:Ctt LEN:7 SCORE:35 pos8,9:TG W:pos89nTA tfam:I tfamI:36.29 tfamM:-19.78 tfamX:-68.55
-CCAAGGT-TGGCCG-A-TC--GGTt-T---A-GGCAGCGGACTCATAATCCG-CG--AG
CGGAAG------CTC-TA-G-AC-AGGTTCGATT-CCTGT--ACCTTGGA
>C10114712 CP001842|Cyanobacteria|cyanobacterium UCYN-A|1112018|1112093|Met|CAT|0|0||||||DDBJ/ENA/GenBank taxaddress:00.04.00.00.07.00.27.00 STEML:CCAGGGT STEMRS:ACCCTGG ID:A CCA:CTA LEN:7 SCORE:35 pos8,9:TG W:pos89nTA tfam:I tfamI:46.22 tfamM:-38.86 tfamX:-69.90
-CCAGGGT-TGGCCG-A-GC--GGTt-G---A-GGCAACGAACTCATAATTCG-TGC---
-----------------AaG-GC-AGGTTCAACT-CCTGC--ACCCTGGA
>C10114716 CP001842|Cyanobacteria|cyanobacterium UCYN-A|1256634|1256561|Met|CAT|0|0||||||DDBJ/ENA/GenBank taxaddress:00.04.00.00.07.00.27.00 STEML:AGCGGGA STEMRS:TCCCGCC ID:A CCA:tag LEN:7 SCORE:31 pos8,9:TA tfam:X tfamX:55.24 tfamM:-43.40 tfamI:-58.20
-AGCGGGA-TAGAGC-A-GTCtGGT--A---G-CTCGTCGGGCTCATAACCCG-AAG---
-----------------GtC-GG-TGGTTCAAAT-CCGCC--TCCCGCCA
>C10114718 CP001842|Cyanobacteria|cyanobacterium UCYN-A|1225479|1225404|Met|CAT|0|0||||||DDBJ/ENA/GenBank taxaddress:00.04.00.00.07.00.27.00 STEML:TGGCTCA STEMRS:TGAGCCA ID:T CCA:aat LEN:7 SCORE:35 pos8,9:GT W:pos89nTA tfam:M tfamM:16.95 tfamI:5.75 tfamX:-80.18
-GGCTCAG-TAGCTC-A-GTT-GGTt-A---G-AGCAGGGGACTCATAAGCCC-AAG---
-----------------GtC-GG-GTGTTCAAAT-CACCC--TTGAGCCA
>C131004433 CP003592|Cyanobacteria|Pseudanabaena sp. PCC 7367|3594816|3594887|Met|CAT|0|0||||||DDBJ/ENA/GenBank taxaddress:00.04.00.00.07.01.00.03 STEML:CCTGGGT STEMRS:ACCCAGG ID:A CCA:ttc LEN:7 SCORE:35 pos8,9:TG W:pos89nTA tfam:I tfamI:30.23 tfamM:-14.71 tfamX:-82.63
-CCTGGGT-TGGCTG-A-CT--GGT--A---A-AGCAATCGACTCATAATCGA-TGA---
-----------------TaT-AC-TGGTTCGATT-CCAGT--ACCCAGGA
>C131004437 CP003592|Cyanobacteria|Pseudanabaena sp. PCC 7367|4428655|4428730|Met|CAT|0|0||||||DDBJ/ENA/GenBank taxaddress:00.04.00.00.07.01.00.03 STEML:TGGCAGC STEMRS:GCTGCTA ID:T CCA:ttg LEN:7 SCORE:35 pos8,9:AT W:pos89nTA tfam:M tfamM:11.90 tfamI:-8.42 tfamX:-53.44
-GGCAGCA-TAGCTC-A-GCA-GGTt-A---G-AGCGGCGGTCTCATAATCCG-CAG---
-----------------GtC-GT-GAGTTCAAGT-CTCAC--TGCTGCTA
>C131004450 CP003592|Cyanobacteria|Pseudanabaena sp. PCC 7367|2258423|2258350|Met|CAT|0|0||||||DDBJ/ENA/GenBank taxaddress:00.04.00.00.07.01.00.03 STEML:CGCGGGG STEMRS:CTCCCCG ID:C CCA:CAt LEN:7 SCORE:31 pos8,9:TA tfam:X tfamX:57.00 tfamM:-43.85 tfamI:-63.58
-CGCGGGG-TAGAGC-A-GTCtGGT--A---G-CTCGTCGGGCTCATAACCCG-AAG---
-----------------GtC-AG-TGGTTCAAAT-CCGCT--CCCCGCCA
>C131004641 CP003607|Cyanobacteria|Oscillatoria acuminata PCC 6304|2632109|2632183|Met|CAT|0|0||||||DDBJ/ENA/GenBank taxaddress:00.04.00.00.07.01.02.09.00 STEML:CGCAGTG STEMRS:TGCTGCG ID:A CCA:CCA LEN:7 SCORE:35 pos8,9:TA W:CCApredicted W:cca tfam:I tfamI:24.60 tfamM:-11.68 tfamX:-69.64
-CGCAGTG-TAACTT-A-AT--GGT--A---A-AGTCCCCAGCTCATAACTGG-GTT---
-----------------GaT-GC-GGGTTCAAAT-CCCGC--TGCTGCGA
>C131004653 CP003607|Cyanobacteria|Oscillatoria acuminata PCC 6304|2636196|2636273|Met|CAT|0|0||||||DDBJ/ENA/GenBank taxaddress:00.04.00.00.07.01.02.09.00 STEML:TGCAGGG STEMRS:CCCTGCC ID:A CCA:CCA LEN:7 SCORE:31 pos8,9:AT W:CCApredicted W:cca W:pos89nTA tfam:X tfamX:36.09 tfamM:-39.39 tfamI:-41.49
-TGCAGGGaTGGAGC-A-AT--GGTt-G---G-CTCGTCAGTCTCATAAACTG-AAC---
-----------------AtCaGC-AAGTTCAAAT-CTTGC--CCCTGCCA
>C131004663 CP003607|Cyanobacteria|Oscillatoria acuminata PCC 6304|2639472|2639546|Pseudo|CAT|0|0||||||DDBJ/ENA/GenBank taxaddress:00.04.00.00.07.01.02.09.00 STEML:TACATAC STEMRS:GTATGAC ID:T CCA:CAA LEN:7 SCORE:27 pos8,9:TT W:pos89nTA tfam:I tfamI:9.32 tfamM:8.96 tfamX:-54.31
-TACATAC-TTGCTC-A-CT--GGT--A---G-AGCATTACTCTCATAAAGTA-ACT---
-----------------TtA-GT-AGGTTCGATT-CCTGC--GTATGACT
>C131004772 CP003614|Cyanobacteria|Oscillatoria nigro-viridis PCC 7112|6039187|6039263|Met|CAT|0|0||||||DDBJ/ENA/GenBank taxaddress:00.04.00.00.07.01.02.3A.00 STEML:CGCGGGA STEMRS:TCCCGCC ID:A CCA:CCA LEN:7 SCORE:31 pos8,9:TA W:CCApredicted W:cca tfam:X tfamX:57.58 tfamM:-45.67 tfamI:-62.06
-CGCGGGA-TAGAGC-A-GCCtGGT--A---G-CTCGTCGGGCTCATAACCCG-AAG---
-----------------GtC-AG-TGGTTCAAAT-CCACT--TCCCGCCA
>C131004773 CP003614|Cyanobacteria|Oscillatoria nigro-viridis PCC 7112|6039338|6039414|Met|CAT|0|0||||||DDBJ/ENA/GenBank taxaddress:00.04.00.00.07.01.02.3A.00 STEML:CGCGGGA STEMRS:TCCCGCC ID:A CCA:CCA LEN:7 SCORE:31 pos8,9:TA W:CCApredicted W:cca tfam:X tfamX:57.58 tfamM:-45.67 tfamI:-62.06
-CGCGGGA-TAGAGC-A-GCCtGGT--A---G-CTCGTCGGGCTCATAACCCG-AAG---
-----------------GtC-AG-TGGTTCAAAT-CCACT--TCCCGCCA
>C131004777 CP003614|Cyanobacteria|Oscillatoria nigro-viridis PCC 7112|7192858|7192786|Met|CAT|0|0||||||DDBJ/ENA/GenBank taxaddress:00.04.00.00.07.01.02.3A.00 STEML:CGGCAGT STEMRS:ACTGCCG ID:A CCA:ttt LEN:7 SCORE:35 pos8,9:TG W:pos89nTA tfam:I tfamI:62.34 tfamM:-40.46 tfamX:-85.79
-CGGCAGT-TGGCCG-A-GC--GGTt-T---A-GGCAGCGAACTCATAATTCG-CCC---
-----------------CaG-GC-AGGTTCAACT-CCTGC--ACTGCCGA
>C025551 CP000393|Cyanobacteria|Trichodesmium erythraeum IMS101|3279184|3279256|Met|CAT|0|0|||||tRNA-Met(Ile) whose CAU anticodon is enzymatically converted to read AUA codons.|DDBJ/ENA/GenBank taxaddress:00.04.00.00.07.01.05.00.00 STEML:GCGCCTT STEMRS:AGGGCGC ID:A CCA:ttt LEN:7 SCORE:35 pos8,9:TG W:pos89nTA tfam:I tfamI:82.05 tfamM:-36.07 tfamX:-106.18
-GCGCCTT-TGGCCG-A-TT--GGG--G---A-GGCAGCGAGCTCATAATTCG-CT----
--TTCA-------------G-GC-TGGTTCGATT-CCAGC--AGGGCGCA
>C025552 CP000393|Cyanobacteria|Trichodesmium erythraeum IMS101|3280098|3280170|Met|CAT|0|0|||||tRNA-Met(Ile) whose CAU anticodon is enzymatically converted to read AUA codons.|DDBJ/ENA/GenBank taxaddress:00.04.00.00.07.01.05.00.00 STEML:GCGCCTT STEMRS:AGGGCGC ID:A CCA:ttt LEN:7 SCORE:35 pos8,9:TG W:pos89nTA tfam:I tfamI:82.05 tfamM:-36.07 tfamX:-106.18
-GCGCCTT-TGGCCG-A-TT--GGG--G---A-GGCAGCGAGCTCATAATTCG-CT----
--TTCA-------------G-GC-TGGTTCGATT-CCAGC--AGGGCGCA
>C028512 CP000393|Cyanobacteria|Trichodesmium erythraeum IMS101|367889|367817|Met|CAT|0|0|||||tRNA-Met(elongator).|DDBJ/ENA/GenBank taxaddress:00.04.00.00.07.01.05.00.00 STEML:GGCTCAG STEMRS:CTGAGCC ID:A CCA:ttt LEN:7 SCORE:35 pos8,9:TA tfam:I tfamI:9.58 tfamM:8.44 tfamX:-76.06
-GGCTCAG-TAGCTC-A-GT--GGTt-A---G-AGCAGGGGACTCATAAGCCC-AAG---
-----------------GtC-GC-AGGTTCAAAT-CCCGC--CTGAGCCA
>C131004852 CP003630|Cyanobacteria|Microcoleus sp. PCC 7113|2371060|2371132|Met|CAT|0|0||||||DDBJ/ENA/GenBank taxaddress:00.04.00.00.07.01.08.1F STEML:GGGAGTA STEMRS:TACTCCT ID:A CCA:Ctg LEN:7 SCORE:35 pos8,9:TA tfam:I tfamI:19.24 tfamM:6.11 tfamX:-92.27
-GGGAGTA-TAGCTC-A-GA--GGT--A---G-AGCAGTCCTCTCATAAGGGA-CTA---
-----------------GtC-GC-AGGTTCAAGT-CCTGT--TACTCCTA
>C131004876 CP003630|Cyanobacteria|Microcoleus sp. PCC 7113|4073591|4073667|Met|CAT|0|0||||||DDBJ/ENA/GenBank taxaddress:00.04.00.00.07.01.08.1F STEML:CGCGGGA STEMRS:TCCCGCC ID:A CCA:CCA LEN:7 SCORE:31 pos8,9:TA W:CCApredicted W:cca tfam:X tfamX:61.02 tfamM:-47.53 tfamI:-63.83
-CGCGGGA-TAGAGC-A-GCCtGGT--A---G-CTCGTCGGGCTCATAACCCG-AAG---
-----------------GtC-GG-TGGTTCAAAT-CCGCC--TCCCGCCA
>C131004901 CP003630|Cyanobacteria|Microcoleus sp. PCC 7113|211409|211337|Met|CAT|0|0||||||DDBJ/ENA/GenBank taxaddress:00.04.00.00.07.01.08.1F STEML:CCAGGGT STEMRS:ACCCTGG ID:A CCA:ttg LEN:7 SCORE:35 pos8,9:TG W:pos89nTA tfam:I tfamI:50.58 tfamM:-40.24 tfamX:-71.41
-CCAGGGT-TGGCCG-A-GC--GGTt-G---A-GGCAGCGAACTCATAATTCG-CGC---
-----------------AaG-GC-AGGTTCAACT-CCTGC--ACCCTGGA
>C131010438 CP003946|Cyanobacteria|Leptolyngbya sp. PCC 7376|142889|142962|Met|CAT|0|0||||||DDBJ/ENA/GenBank taxaddress:00.04.00.00.07.01.0A.06 STEML:CCAGGGT STEMRS:ACCCTGG ID:A CCA:Ctt LEN:7 SCORE:35 pos8,9:TG W:pos89nTA tfam:I tfamI:45.86 tfamM:-33.61 tfamX:-75.08
-CCAGGGT-TGGCCG-A-GC--GGTt-T---A-GGCAACGAACTCATAATTCG-TGT---
-----------------TaG-AC-AGGTTCAACT-CCTGT--ACCCTGGA
>C131010464 CP003946|Cyanobacteria|Leptolyngbya sp. PCC 7376|4111447|4111371|Met|CAT|0|0||||||DDBJ/ENA/GenBank taxaddress:00.04.00.00.07.01.0A.06 STEML:GGCTCGG STEMRS:TCGAGCC ID:A CCA:CTA LEN:7 SCORE:35 pos8,9:TA tfam:M tfamM:8.02 tfamI:-3.76 tfamX:-66.08
-GGCTCGG-TAGCTC-A-GTT-GGTt-A---G-AGCAGGGGACTCATAAGCCC-AAG---
-----------------GtC-GG-CAGTTCAAAT-CTGCC--TCGAGCCA
>C131010473 CP003946|Cyanobacteria|Leptolyngbya sp. PCC 7376|1790586|1790510|Met|CAT|0|0||||||DDBJ/ENA/GenBank taxaddress:00.04.00.00.07.01.0A.06 STEML:CGCGGGA STEMRS:TCCCGCC ID:A CCA:CCA LEN:7 SCORE:31 pos8,9:TA W:CCApredicted W:cca tfam:X tfamX:60.45 tfamM:-47.89 tfamI:-62.74
-CGCGGGA-TAGAGC-A-GTCtGGT--A---G-CTCGTCGGGCTCATAACCCG-AAG---
-----------------GtC-GG-TGGTTCAAAT-CCGCC--TCCCGCCA
>C131004384 CP003591|Cyanobacteria|Geitlerinema sp. PCC 7407|839042|839118|Met|CAT|0|0||||||DDBJ/ENA/GenBank taxaddress:00.04.00.00.07.01.0D.3C STEML:CGCGGGG STEMRS:CCCCGCC ID:A CCA:CCA LEN:7 SCORE:31 pos8,9:TA W:CCApredicted W:cca tfam:X tfamX:58.37 tfamM:-44.05 tfamI:-65.01
-CGCGGGG-TAGAGC-A-GTCtGGT--A---G-CTCGTCGGGCTCATAACCCG-AAG---
-----------------GtC-AG-TGGTTCAAAT-CCGCT--CCCCGCCA
>C131004395 CP003591|Cyanobacteria|Geitlerinema sp. PCC 7407|3839892|3839964|Met|CAT|0|0||||||DDBJ/ENA/GenBank taxaddress:00.04.00.00.07.01.0D.3C STEML:CCAGGGT STEMRS:ACCCTGG ID:A CCA:ttt LEN:7 SCORE:35 pos8,9:TG W:pos89nTA tfam:I tfamI:52.57 tfamM:-37.19 tfamX:-76.82
-CCAGGGT-TGGCCG-A-GC--GGTt-T---A-GGCAGCGAACTCATAATTCG-CCT---
-----------------CaG-GC-AGGTTCGACC-CCTGC--ACCCTGGA
>C133000110 CP003591|Cyanobacteria|Geitlerinema sp. PCC 7407|1523136|1523064|Met|CAT|0|0||||||DDBJ/ENA/GenBank taxaddress:00.04.00.00.07.01.0D.3C STEML:GGCTCAG STEMRS:CTGAGCC ID:A CCA:tac LEN:7 SCORE:35 pos8,9:TA tfam:I tfamI:9.58 tfamM:8.44 tfamX:-76.06
-GGCTCAG-TAGCTC-A-GT--GGTt-A---G-AGCAGGGGACTCATAAGCCC-AAG---
-----------------GtC-GC-AGGTTCAAAT-CCCGC--CTGAGCCA
>C131004811 CP003620|Cyanobacteria|Crinalium epipsammum PCC 9333|3756518|3756594|Met|CAT|0|0||||||DDBJ/ENA/GenBank taxaddress:00.04.00.00.07.01.16.00.01 STEML:CGCGGGA STEMRS:TCCCGCT ID:A CCA:CCA LEN:7 SCORE:31 pos8,9:TA W:CCApredicted W:cca tfam:X tfamX:60.33 tfamM:-44.57 tfamI:-65.58
-CGCGGGA-TAGAGC-A-GCCtGGT--A---G-CTCGTCGGGCTCATAACCCG-AAG---
-----------------GtC-AG-TGGTTCAAAT-CCACT--TCCCGCTA
>C131004819 CP003620|Cyanobacteria|Crinalium epipsammum PCC 9333|5000032|5000112|Met|CAT|0|0||||||DDBJ/ENA/GenBank taxaddress:00.04.00.00.07.01.16.00.01 STEML:CCAGGGT STEMRS:ACCCTGG ID:A CCA:ttt LEN:7 SCORE:35 pos8,9:TG W:pos89nTA tfam:I tfamI:42.26 tfamM:-35.58 tfamX:-64.45
-CCAGGGT-TGGCCG-A-GC--GGTg-T---A-GGCAACGGACTCATAATCCG-TGG-GG
AA----------ACC-CAaG-GC-TGGTTCAACT-CCAGC--ACCCTGGA
>C131004833 CP003620|Cyanobacteria|Crinalium epipsammum PCC 9333|1533746|1533673|Met|CAT|0|0||||||DDBJ/ENA/GenBank taxaddress:00.04.00.00.07.01.16.00.01 STEML:GGCTTAG STEMRS:CTGAGCC ID:A CCA:ttt LEN:7 SCORE:35 pos8,9:TA tfam:M tfamM:14.51 tfamI:8.69 tfamX:-81.30
-GGCTTAG-TAGCTC-A-GTT-GGTt-A---G-AGCAGGGGAATCATAATCCC-AAG---
-----------------GtC-GC-AGGTTCAAGT-CCCGC--CTGAGCCA
>C009744 CP000439|Gammaproteobacteria|Francisella tularensis subsp. novicida U112|1561358|1561434|Met|CAT|0|0|||||tRNA-Met(Ile) whose CAU anticodon is enzymatically converted to read AUA codons.|DDBJ/ENA/GenBank taxaddress:00.04.00.01.00.01.00.00.00.00.00 STEML:GGGCCTA STEMRS:TGGGCCC ID:A CCA:CCA LEN:7 SCORE:35 pos8,9:TA W:CCApredicted W:cca tfam:I tfamI:39.60 tfamM:-19.48 tfamX:-83.96
-GGGCCTA-TAGCTC-A-GTT-GGTt-A---G-AGCGCCGGACTCATAATCCG-TAG---
-----------------GtC-GT-AGGTTCGAGT-CCTAC--TGGGCCCA
>C009752 CP000439|Gammaproteobacteria|Francisella tularensis subsp. novicida U112|1777762|1777686|Met|CAT|0|0|||||tRNA-Met(initiator).|DDBJ/ENA/GenBank taxaddress:00.04.00.01.00.01.00.00.00.00.00 STEML:CGCGGGG STEMRS:CCCCGCT ID:A CCA:CCA LEN:7 SCORE:31 pos8,9:TG W:CCApredicted W:cca W:pos89nTA tfam:X tfamX:70.22 tfamM:-55.41 tfamI:-68.39
-CGCGGGG-TGGAGC-A-GCTtGGT--A---G-CTCGTCGGGCTCATAACCCG-AAG---
-----------------GtC-GT-AGGTTCAAAT-CCTGC--CCCCGCTA
>C009771 CP000439|Gammaproteobacteria|Francisella tularensis subsp. novicida U112|295839|295763|Met|CAT|0|0|||||tRNA-Met(elongator).|DDBJ/ENA/GenBank taxaddress:00.04.00.01.00.01.00.00.00.00.00 STEML:GGCTATG STEMRS:CATAGCT ID:A CCA:CCA LEN:7 SCORE:35 pos8,9:TA W:CCApredicted W:cca tfam:M tfamM:45.17 tfamI:-11.93 tfamX:-104.53
-GGCTATG-TAGCTC-A-GTT-GGTt-A---G-AGCACAGCATTCATAATGCT-GGG---
-----------------GtC-AC-TGGTTCAAGT-CCAGT--CATAGCTA
>C11109160 CP002558|Gammaproteobacteria|Francisella cf. novicida 3523|1592519|1592595|Met|CAT|0|0||||||DDBJ/ENA/GenBank taxaddress:00.04.00.01.00.01.00.00.00.00.05 STEML:GGGCCTA STEMRS:TGGGCCC ID:A CCA:CCA LEN:7 SCORE:35 pos8,9:TA W:CCApredicted W:cca tfam:I tfamI:39.60 tfamM:-19.48 tfamX:-83.96
-GGGCCTA-TAGCTC-A-GTT-GGTt-A---G-AGCGCCGGACTCATAATCCG-TAG---
-----------------GtC-GT-AGGTTCGAGT-CCTAC--TGGGCCCA
>C11109168 CP002558|Gammaproteobacteria|Francisella cf. novicida 3523|1809464|1809388|Met|CAT|0|0||||||DDBJ/ENA/GenBank taxaddress:00.04.00.01.00.01.00.00.00.00.05 STEML:CGCGGGG STEMRS:CCCCGCT ID:A CCA:CCA LEN:7 SCORE:31 pos8,9:TG W:CCApredicted W:cca W:pos89nTA tfam:X tfamX:70.22 tfamM:-55.41 tfamI:-68.39
-CGCGGGG-TGGAGC-A-GCTtGGT--A---G-CTCGTCGGGCTCATAACCCG-AAG---
-----------------GtC-GT-AGGTTCAAAT-CCTGC--CCCCGCTA
>C11109186 CP002558|Gammaproteobacteria|Francisella cf. novicida 3523|262781|262705|Met|CAT|0|0||||||DDBJ/ENA/GenBank taxaddress:00.04.00.01.00.01.00.00.00.00.05 STEML:GGCTATG STEMRS:CATAGCT ID:A CCA:CCA LEN:7 SCORE:35 pos8,9:TA W:CCApredicted W:cca tfam:M tfamM:45.17 tfamI:-11.93 tfamX:-104.53
-GGCTATG-TAGCTC-A-GTT-GGTt-A---G-AGCACAGCATTCATAATGCT-GGG---
-----------------GtC-AC-TGGTTCAAGT-CCAGT--CATAGCTA
>C11109241 CP002557|Gammaproteobacteria|Francisella cf. novicida Fx1|1559536|1559612|Met|CAT|0|0||||||DDBJ/ENA/GenBank taxaddress:00.04.00.01.00.01.00.00.00.00.06 STEML:GGGCCTA STEMRS:TGGGCCC ID:A CCA:CCA LEN:7 SCORE:35 pos8,9:TA W:CCApredicted W:cca tfam:I tfamI:39.60 tfamM:-19.48 tfamX:-83.96
-GGGCCTA-TAGCTC-A-GTT-GGTt-A---G-AGCGCCGGACTCATAATCCG-TAG---
-----------------GtC-GT-AGGTTCGAGT-CCTAC--TGGGCCCA
>C11109249 CP002557|Gammaproteobacteria|Francisella cf. novicida Fx1|1781258|1781182|Met|CAT|0|0||||||DDBJ/ENA/GenBank taxaddress:00.04.00.01.00.01.00.00.00.00.06 STEML:CGCGGGG STEMRS:CCCCGCT ID:A CCA:CCA LEN:7 SCORE:31 pos8,9:TG W:CCApredicted W:cca W:pos89nTA tfam:X tfamX:70.22 tfamM:-55.41 tfamI:-68.39
-CGCGGGG-TGGAGC-A-GCTtGGT--A---G-CTCGTCGGGCTCATAACCCG-AAG---
-----------------GtC-GT-AGGTTCAAAT-CCTGC--CCCCGCTA
>C11109268 CP002557|Gammaproteobacteria|Francisella cf. novicida Fx1|281128|281052|Met|CAT|0|0||||||DDBJ/ENA/GenBank taxaddress:00.04.00.01.00.01.00.00.00.00.06 STEML:GGCTATG STEMRS:CATAGCT ID:A CCA:CCA LEN:7 SCORE:35 pos8,9:TA W:CCApredicted W:cca tfam:M tfamM:45.17 tfamI:-11.93 tfamX:-104.53
-GGCTATG-TAGCTC-A-GTT-GGTt-A---G-AGCACAGCATTCATAATGCT-GGG---
-----------------GtC-AC-TGGTTCAAGT-CCAGT--CATAGCTA
>C009696 AJ749949|Gammaproteobacteria|Francisella tularensis subsp. tularensis SCHU S4|48570|48646|Met|CAT|0|0|||||tRNA-Met(initiator).|DDBJ/ENA/GenBank taxaddress:00.04.00.01.00.01.00.00.00.01.00 STEML:CGCGGGG STEMRS:CCCCGCT ID:A CCA:CCA LEN:7 SCORE:31 pos8,9:TG W:CCApredicted W:cca W:pos89nTA tfam:X tfamX:70.22 tfamM:-55.41 tfamI:-68.39
-CGCGGGG-TGGAGC-A-GCTtGGT--A---G-CTCGTCGGGCTCATAACCCG-AAG---
-----------------GtC-GT-AGGTTCAAAT-CCTGC--CCCCGCTA
>C009714 AJ749949|Gammaproteobacteria|Francisella tularensis subsp. tularensis SCHU S4|1626782|1626858|Met|CAT|0|0|||||tRNA-Met(Ile) whose CAU anticodon is enzymatically converted to read AUA codons.|DDBJ/ENA/GenBank taxaddress:00.04.00.01.00.01.00.00.00.01.00 STEML:GGGCCTA STEMRS:TGGGCCC ID:A CCA:CCA LEN:7 SCORE:35 pos8,9:TA W:CCApredicted W:cca tfam:I tfamI:39.60 tfamM:-19.48 tfamX:-83.96
-GGGCCTA-TAGCTC-A-GTT-GGTt-A---G-AGCGCCGGACTCATAATCCG-TAG---
-----------------GtC-GT-AGGTTCGAGT-CCTAC--TGGGCCCA
>C009715 AJ749949|Gammaproteobacteria|Francisella tularensis subsp. tularensis SCHU S4|1706234|1706310|Met|CAT|0|0|||||tRNA-Met(elongator).|DDBJ/ENA/GenBank taxaddress:00.04.00.01.00.01.00.00.00.01.00 STEML:GGCTATG STEMRS:CATAGCT ID:A CCA:CCA LEN:7 SCORE:35 pos8,9:TA W:CCApredicted W:cca tfam:M tfamM:45.17 tfamI:-11.93 tfamX:-104.53
-GGCTATG-TAGCTC-A-GTT-GGTt-A---G-AGCACAGCATTCATAATGCT-GGG---
-----------------GtC-AC-TGGTTCAAGT-CCAGT--CATAGCTA
>C009584 AM286280|Gammaproteobacteria|Francisella tularensis subsp. tularensis FSC 198|48586|48662|Met|CAT|0|0|||||tRNA-Met(initiator).|DDBJ/ENA/GenBank taxaddress:00.04.00.01.00.01.00.00.00.01.01 STEML:CGCGGGG STEMRS:CCCCGCT ID:A CCA:CCA LEN:7 SCORE:31 pos8,9:TG W:CCApredicted W:cca W:pos89nTA tfam:X tfamX:70.22 tfamM:-55.41 tfamI:-68.39
-CGCGGGG-TGGAGC-A-GCTtGGT--A---G-CTCGTCGGGCTCATAACCCG-AAG---
-----------------GtC-GT-AGGTTCAAAT-CCTGC--CCCCGCTA
>C009602 AM286280|Gammaproteobacteria|Francisella tularensis subsp. tularensis FSC 198|1626588|1626664|Met|CAT|0|0|||||tRNA-Met(Ile) whose CAU anticodon is enzymatically converted to read AUA codons.|DDBJ/ENA/GenBank taxaddress:00.04.00.01.00.01.00.00.00.01.01 STEML:GGGCCTA STEMRS:TGGGCCC ID:A CCA:CCA LEN:7 SCORE:35 pos8,9:TA W:CCApredicted W:cca tfam:I tfamI:39.60 tfamM:-19.48 tfamX:-83.96
-GGGCCTA-TAGCTC-A-GTT-GGTt-A---G-AGCGCCGGACTCATAATCCG-TAG---
-----------------GtC-GT-AGGTTCGAGT-CCTAC--TGGGCCCA
>C009603 AM286280|Gammaproteobacteria|Francisella tularensis subsp. tularensis FSC 198|1706030|1706106|Met|CAT|0|0|||||tRNA-Met(elongator).|DDBJ/ENA/GenBank taxaddress:00.04.00.01.00.01.00.00.00.01.01 STEML:GGCTATG STEMRS:CATAGCT ID:A CCA:CCA LEN:7 SCORE:35 pos8,9:TA W:CCApredicted W:cca tfam:M tfamM:45.17 tfamI:-11.93 tfamX:-104.53
-GGCTATG-TAGCTC-A-GTT-GGTt-A---G-AGCACAGCATTCATAATGCT-GGG---
-----------------GtC-AC-TGGTTCAAGT-CCAGT--CATAGCTA
>C009774 CP000608|Gammaproteobacteria|Francisella tularensis subsp. tularensis WY96-3418|133480|133556|Met|CAT|0|0|||||tRNA-Met(initiator).|DDBJ/ENA/GenBank taxaddress:00.04.00.01.00.01.00.00.00.01.02 STEML:CGCGGGG STEMRS:CCCCGCT ID:A CCA:CCA LEN:7 SCORE:31 pos8,9:TG W:CCApredicted W:cca W:pos89nTA tfam:X tfamX:70.22 tfamM:-55.41 tfamI:-68.39
-CGCGGGG-TGGAGC-A-GCTtGGT--A---G-CTCGTCGGGCTCATAACCCG-AAG---
-----------------GtC-GT-AGGTTCAAAT-CCTGC--CCCCGCTA
>C009808 CP000608|Gammaproteobacteria|Francisella tularensis subsp. tularensis WY96-3418|357598|357522|Met|CAT|0|0|||||tRNA-Met(Ile) whose CAU anticodon is enzymatically converted to read AUA codons.|DDBJ/ENA/GenBank taxaddress:00.04.00.01.00.01.00.00.00.01.02 STEML:GGGCCTA STEMRS:TGGGCCC ID:A CCA:CCA LEN:7 SCORE:35 pos8,9:TA W:CCApredicted W:cca tfam:I tfamI:39.60 tfamM:-19.48 tfamX:-83.96
-GGGCCTA-TAGCTC-A-GTT-GGTt-A---G-AGCGCCGGACTCATAATCCG-TAG---
-----------------GtC-GT-AGGTTCGAGT-CCTAC--TGGGCCCA
>C009809 CP000608|Gammaproteobacteria|Francisella tularensis subsp. tularensis WY96-3418|277870|277794|Met|CAT|0|0|||||tRNA-Met(elongator).|DDBJ/ENA/GenBank taxaddress:00.04.00.01.00.01.00.00.00.01.02 STEML:GGCTATG STEMRS:CATAGCT ID:A CCA:CCA LEN:7 SCORE:35 pos8,9:TA W:CCApredicted W:cca tfam:M tfamM:45.17 tfamI:-11.93 tfamX:-104.53
-GGCTATG-TAGCTC-A-GTT-GGTt-A---G-AGCACAGCATTCATAATGCT-GGG---
-----------------GtC-AC-TGGTTCAAGT-CCAGT--CATAGCTA
>C10106970 CP001633|Gammaproteobacteria|Francisella tularensis subsp. tularensis NE061598|48666|48742|Met|CAT|0|0||||||DDBJ/ENA/GenBank taxaddress:00.04.00.01.00.01.00.00.00.01.05 STEML:CGCGGGG STEMRS:CCCCGCT ID:A CCA:CCA LEN:7 SCORE:31 pos8,9:TG W:CCApredicted W:cca W:pos89nTA tfam:X tfamX:70.22 tfamM:-55.41 tfamI:-68.39
-CGCGGGG-TGGAGC-A-GCTtGGT--A---G-CTCGTCGGGCTCATAACCCG-AAG---
-----------------GtC-GT-AGGTTCAAAT-CCTGC--CCCCGCTA
>C10106988 CP001633|Gammaproteobacteria|Francisella tularensis subsp. tularensis NE061598|1559576|1559652|Met|CAT|0|0||||||DDBJ/ENA/GenBank taxaddress:00.04.00.01.00.01.00.00.00.01.05 STEML:GGGCCTA STEMRS:TGGGCCC ID:A CCA:CCA LEN:7 SCORE:35 pos8,9:TA W:CCApredicted W:cca tfam:I tfamI:39.60 tfamM:-19.48 tfamX:-83.96
-GGGCCTA-TAGCTC-A-GTT-GGTt-A---G-AGCGCCGGACTCATAATCCG-TAG---
-----------------GtC-GT-AGGTTCGAGT-CCTAC--TGGGCCCA
>C10106989 CP001633|Gammaproteobacteria|Francisella tularensis subsp. tularensis NE061598|1639002|1639078|Met|CAT|0|0||||||DDBJ/ENA/GenBank taxaddress:00.04.00.01.00.01.00.00.00.01.05 STEML:GGCTATG STEMRS:CATAGCT ID:A CCA:CCA LEN:7 SCORE:35 pos8,9:TA W:CCApredicted W:cca tfam:M tfamM:45.17 tfamI:-11.93 tfamX:-104.53
-GGCTATG-TAGCTC-A-GTT-GGTt-A---G-AGCACAGCATTCATAATGCT-GGG---
-----------------GtC-AC-TGGTTCAAGT-CCAGT--CATAGCTA
>C121004645 CP003049|Gammaproteobacteria|Francisella tularensis subsp. tularensis TI0902|48588|48664|Met|CAT|0|0||||||DDBJ/ENA/GenBank taxaddress:00.04.00.01.00.01.00.00.00.01.08 STEML:CGCGGGG STEMRS:CCCCGCT ID:A CCA:CCA LEN:7 SCORE:31 pos8,9:TG W:CCApredicted W:cca W:pos89nTA tfam:X tfamX:70.22 tfamM:-55.41 tfamI:-68.39
-CGCGGGG-TGGAGC-A-GCTtGGT--A---G-CTCGTCGGGCTCATAACCCG-AAG---
-----------------GtC-GT-AGGTTCAAAT-CCTGC--CCCCGCTA
>C121004663 CP003049|Gammaproteobacteria|Francisella tularensis subsp. tularensis TI0902|1626625|1626701|Met|CAT|0|0||||||DDBJ/ENA/GenBank taxaddress:00.04.00.01.00.01.00.00.00.01.08 STEML:GGGCCTA STEMRS:TGGGCCC ID:A CCA:CCA LEN:7 SCORE:35 pos8,9:TA W:CCApredicted W:cca tfam:I tfamI:39.60 tfamM:-19.48 tfamX:-83.96
-GGGCCTA-TAGCTC-A-GTT-GGTt-A---G-AGCGCCGGACTCATAATCCG-TAG---
-----------------GtC-GT-AGGTTCGAGT-CCTAC--TGGGCCCA
>C121004664 CP003049|Gammaproteobacteria|Francisella tularensis subsp. tularensis TI0902|1706051|1706127|Met|CAT|0|0||||||DDBJ/ENA/GenBank taxaddress:00.04.00.01.00.01.00.00.00.01.08 STEML:GGCTATG STEMRS:CATAGCT ID:A CCA:CCA LEN:7 SCORE:35 pos8,9:TA W:CCApredicted W:cca tfam:M tfamM:45.17 tfamI:-11.93 tfamX:-104.53
-GGCTATG-TAGCTC-A-GTT-GGTt-A---G-AGCACAGCATTCATAATGCT-GGG---
-----------------GtC-AC-TGGTTCAAGT-CCAGT--CATAGCTA
>C121004606 CP003048|Gammaproteobacteria|Francisella tularensis subsp. tularensis TIGB03|48588|48664|Met|CAT|0|0||||||DDBJ/ENA/GenBank taxaddress:00.04.00.01.00.01.00.00.00.01.08.00 STEML:CGCGGGG STEMRS:CCCCGCT ID:A CCA:CCA LEN:7 SCORE:31 pos8,9:TG W:CCApredicted W:cca W:pos89nTA tfam:X tfamX:70.22 tfamM:-55.41 tfamI:-68.39
-CGCGGGG-TGGAGC-A-GCTtGGT--A---G-CTCGTCGGGCTCATAACCCG-AAG---
-----------------GtC-GT-AGGTTCAAAT-CCTGC--CCCCGCTA
>C121004625 CP003048|Gammaproteobacteria|Francisella tularensis subsp. tularensis TIGB03|1702532|1702608|Met|CAT|0|0||||||DDBJ/ENA/GenBank taxaddress:00.04.00.01.00.01.00.00.00.01.08.00 STEML:GGGCCTA STEMRS:TGGGCCC ID:A CCA:CCA LEN:7 SCORE:35 pos8,9:TA W:CCApredicted W:cca tfam:I tfamI:39.60 tfamM:-19.48 tfamX:-83.96
-GGGCCTA-TAGCTC-A-GTT-GGTt-A---G-AGCGCCGGACTCATAATCCG-TAG---
-----------------GtC-GT-AGGTTCGAGT-CCTAC--TGGGCCCA
>C121004626 CP003048|Gammaproteobacteria|Francisella tularensis subsp. tularensis TIGB03|1781958|1782034|Met|CAT|0|0||||||DDBJ/ENA/GenBank taxaddress:00.04.00.01.00.01.00.00.00.01.08.00 STEML:GGCTATG STEMRS:CATAGCT ID:A CCA:CCA LEN:7 SCORE:35 pos8,9:TA W:CCApredicted W:cca tfam:M tfamM:45.17 tfamI:-11.93 tfamX:-104.53
-GGCTATG-TAGCTC-A-GTT-GGTt-A---G-AGCACAGCATTCATAATGCT-GGG---
-----------------GtC-AC-TGGTTCAAGT-CCAGT--CATAGCTA
>C131008424 CP003862|Gammaproteobacteria|Francisella tularensis subsp. holarctica FSC200|1640969|1641045|Met|CAT|0|0||||||DDBJ/ENA/GenBank taxaddress:00.04.00.01.00.01.00.00.00.02.00 STEML:GGCTATG STEMRS:CATAGCT ID:A CCA:CCA LEN:7 SCORE:35 pos8,9:TA W:CCApredicted W:cca tfam:M tfamM:45.17 tfamI:-11.93 tfamX:-104.53
-GGCTATG-TAGCTC-A-GTT-GGTt-A---G-AGCACAGCATTCATAATGCT-GGG---
-----------------GtC-AC-TGGTTCAAGT-CCAGT--CATAGCTA
>C131008428 CP003862|Gammaproteobacteria|Francisella tularensis subsp. holarctica FSC200|1744425|1744349|Met|CAT|0|0||||||DDBJ/ENA/GenBank taxaddress:00.04.00.01.00.01.00.00.00.02.00 STEML:CGCGGGG STEMRS:CCCCGCT ID:A CCA:CCA LEN:7 SCORE:31 pos8,9:TG W:CCApredicted W:cca W:pos89nTA tfam:X tfamX:70.22 tfamM:-55.41 tfamI:-68.39
-CGCGGGG-TGGAGC-A-GCTtGGT--A---G-CTCGTCGGGCTCATAACCCG-AAG---
-----------------GtC-GT-AGGTTCAAAT-CCTGC--CCCCGCTA
>C131008442 CP003862|Gammaproteobacteria|Francisella tularensis subsp. holarctica FSC200|528966|528890|Met|CAT|0|0||||||DDBJ/ENA/GenBank taxaddress:00.04.00.01.00.01.00.00.00.02.00 STEML:GGGCCTA STEMRS:TGGGCCC ID:A CCA:CCA LEN:7 SCORE:35 pos8,9:TA W:CCApredicted W:cca tfam:I tfamI:42.13 tfamM:-18.02 tfamX:-89.54
-GGGCCTA-TAGCTC-A-GTT-GGTt-A---G-AGCACCGGACTCATAATCCG-TAG---
-----------------GtC-GT-AGGTTCGAGT-CCTAC--TGGGCCCA
>C009638 AM233362|Gammaproteobacteria|Francisella tularensis subsp. holarctica LVS|1642900|1642976|Met|CAT|0|0|||||tRNA-Met(elongator).|DDBJ/ENA/GenBank taxaddress:00.04.00.01.00.01.00.00.00.02.01 STEML:GGCTATG STEMRS:CATAGCT ID:A CCA:CCA LEN:7 SCORE:35 pos8,9:TA W:CCApredicted W:cca tfam:M tfamM:45.17 tfamI:-11.93 tfamX:-104.53
-GGCTATG-TAGCTC-A-GTT-GGTt-A---G-AGCACAGCATTCATAATGCT-GGG---
-----------------GtC-AC-TGGTTCAAGT-CCAGT--CATAGCTA
>C009642 AM233362|Gammaproteobacteria|Francisella tularensis subsp. holarctica LVS|1746263|1746187|Met|CAT|0|0|||||tRNA-Met(initiator).|DDBJ/ENA/GenBank taxaddress:00.04.00.01.00.01.00.00.00.02.01 STEML:CGCGGGG STEMRS:CCCCGCT ID:A CCA:CCA LEN:7 SCORE:31 pos8,9:TG W:CCApredicted W:cca W:pos89nTA tfam:X tfamX:70.22 tfamM:-55.41 tfamI:-68.39
-CGCGGGG-TGGAGC-A-GCTtGGT--A---G-CTCGTCGGGCTCATAACCCG-AAG---
-----------------GtC-GT-AGGTTCAAAT-CCTGC--CCCCGCTA
>C009656 AM233362|Gammaproteobacteria|Francisella tularensis subsp. holarctica LVS|527016|526940|Met|CAT|0|0|||||tRNA-Met(Ile) whose CAU anticodon is enzymatically converted to read AUA codons.|DDBJ/ENA/GenBank taxaddress:00.04.00.01.00.01.00.00.00.02.01 STEML:GGGCCTA STEMRS:TGGGCCC ID:A CCA:CCA LEN:7 SCORE:35 pos8,9:TA W:CCApredicted W:cca tfam:I tfamI:42.13 tfamM:-18.02 tfamX:-89.54
-GGGCCTA-TAGCTC-A-GTT-GGTt-A---G-AGCACCGGACTCATAATCCG-TAG---
-----------------GtC-GT-AGGTTCGAGT-CCTAC--TGGGCCCA
>C009675 CP000437|Gammaproteobacteria|Francisella tularensis subsp. holarctica OSU18|1642416|1642492|Met|CAT|0|0|||||tRNA-Met(elongator).|DDBJ/ENA/GenBank taxaddress:00.04.00.01.00.01.00.00.00.02.02 STEML:GGCTATG STEMRS:CATAGCT ID:A CCA:CCA LEN:7 SCORE:35 pos8,9:TA W:CCApredicted W:cca tfam:M tfamM:45.17 tfamI:-11.93 tfamX:-104.53
-GGCTATG-TAGCTC-A-GTT-GGTt-A---G-AGCACAGCATTCATAATGCT-GGG---
-----------------GtC-AC-TGGTTCAAGT-CCAGT--CATAGCTA
>C009679 CP000437|Gammaproteobacteria|Francisella tularensis subsp. holarctica OSU18|1745893|1745817|Met|CAT|0|0|||||tRNA-Met(initiator).|DDBJ/ENA/GenBank taxaddress:00.04.00.01.00.01.00.00.00.02.02 STEML:CGCGGGG STEMRS:CCCCGCT ID:A CCA:CCA LEN:7 SCORE:31 pos8,9:TG W:CCApredicted W:cca W:pos89nTA tfam:X tfamX:70.22 tfamM:-55.41 tfamI:-68.39
-CGCGGGG-TGGAGC-A-GCTtGGT--A---G-CTCGTCGGGCTCATAACCCG-AAG---
-----------------GtC-GT-AGGTTCAAAT-CCTGC--CCCCGCTA
>C009693 CP000437|Gammaproteobacteria|Francisella tularensis subsp. holarctica OSU18|530738|530662|Met|CAT|0|0|||||tRNA-Met(Ile) whose CAU anticodon is enzymatically converted to read AUA codons.|DDBJ/ENA/GenBank taxaddress:00.04.00.01.00.01.00.00.00.02.02 STEML:GGGCCTA STEMRS:TGGGCCC ID:A CCA:CCA LEN:7 SCORE:35 pos8,9:TA W:CCApredicted W:cca tfam:I tfamI:42.13 tfamM:-18.02 tfamX:-89.54
-GGGCCTA-TAGCTC-A-GTT-GGTt-A---G-AGCACCGGACTCATAATCCG-TAG---
-----------------GtC-GT-AGGTTCGAGT-CCTAC--TGGGCCCA
>C10107024 BK006741|Gammaproteobacteria|Francisella tularensis subsp. holarctica OSU18|1642416|1642492|Met|CAT|0|0||||||DDBJ/ENA/GenBank taxaddress:00.04.00.01.00.01.00.00.00.02.02 STEML:GGCTATG STEMRS:CATAGCT ID:A CCA:CCA LEN:7 SCORE:35 pos8,9:TA W:CCApredicted W:cca tfam:M tfamM:45.17 tfamI:-11.93 tfamX:-104.53
-GGCTATG-TAGCTC-A-GTT-GGTt-A---G-AGCACAGCATTCATAATGCT-GGG---
-----------------GtC-AC-TGGTTCAAGT-CCAGT--CATAGCTA
>C10107028 BK006741|Gammaproteobacteria|Francisella tularensis subsp. holarctica OSU18|1745893|1745817|Met|CAT|0|0||||||DDBJ/ENA/GenBank taxaddress:00.04.00.01.00.01.00.00.00.02.02 STEML:CGCGGGG STEMRS:CCCCGCT ID:A CCA:CCA LEN:7 SCORE:31 pos8,9:TG W:CCApredicted W:cca W:pos89nTA tfam:X tfamX:70.22 tfamM:-55.41 tfamI:-68.39
-CGCGGGG-TGGAGC-A-GCTtGGT--A---G-CTCGTCGGGCTCATAACCCG-AAG---
-----------------GtC-GT-AGGTTCAAAT-CCTGC--CCCCGCTA
>C10107042 BK006741|Gammaproteobacteria|Francisella tularensis subsp. holarctica OSU18|530738|530662|Met|CAT|0|0||||||DDBJ/ENA/GenBank taxaddress:00.04.00.01.00.01.00.00.00.02.02 STEML:GGGCCTA STEMRS:TGGGCCC ID:A CCA:CCA LEN:7 SCORE:35 pos8,9:TA W:CCApredicted W:cca tfam:I tfamI:42.13 tfamM:-18.02 tfamX:-89.54
-GGGCCTA-TAGCTC-A-GTT-GGTt-A---G-AGCACCGGACTCATAATCCG-TAG---
-----------------GtC-GT-AGGTTCGAGT-CCTAC--TGGGCCCA
>C08005151 CP000803|Gammaproteobacteria|Francisella tularensis subsp. holarctica FTNF002-00|1638666|1638742|Met|CAT|0|0|||||tRNA-Met(elongator).|DDBJ/ENA/GenBank taxaddress:00.04.00.01.00.01.00.00.00.02.06 STEML:GGCTATG STEMRS:CATAGCT ID:A CCA:CCA LEN:7 SCORE:35 pos8,9:TA W:CCApredicted W:cca tfam:M tfamM:45.17 tfamI:-11.93 tfamX:-104.53
-GGCTATG-TAGCTC-A-GTT-GGTt-A---G-AGCACAGCATTCATAATGCT-GGG---
-----------------GtC-AC-TGGTTCAAGT-CCAGT--CATAGCTA
>C08005155 CP000803|Gammaproteobacteria|Francisella tularensis subsp. holarctica FTNF002-00|1742160|1742087|Met|CAT|0|0|||||tRNA-Met(initiator).|DDBJ/ENA/GenBank taxaddress:00.04.00.01.00.01.00.00.00.02.06 STEML:CGCGGGG STEMRS:CCCCGCT ID:A CCA:cca LEN:7 SCORE:31 pos8,9:TG W:cca W:pos89nTA tfam:X tfamX:68.85 tfamM:-55.22 tfamI:-66.96
-CGCGGGG-TGGAGC-A-GCTtGGT--A---G-CTCGTCGGGCTCATAACCCG-AAG---
-----------------GtC-GT-AGGTTCAAAT-CCTGC--CCCCGCTA
>C08005169 CP000803|Gammaproteobacteria|Francisella tularensis subsp. holarctica FTNF002-00|528876|528803|Met|CAT|0|0|||||tRNA-Met(Ile) whose CAU anticodon is enzymatically converted to read AUA codons.|DDBJ/ENA/GenBank taxaddress:00.04.00.01.00.01.00.00.00.02.06 STEML:GGGCCTA STEMRS:TGGGCCC ID:A CCA:cca LEN:7 SCORE:35 pos8,9:TA W:cca tfam:I tfamI:43.55 tfamM:-17.82 tfamX:-90.92
-GGGCCTA-TAGCTC-A-GTT-GGTt-A---G-AGCACCGGACTCATAATCCG-TAG---
-----------------GtC-GT-AGGTTCGAGT-CCTAC--TGGGCCCA
>C131010006 CP003932|Gammaproteobacteria|Francisella tularensis subsp. holarctica F92|1634669|1634745|Met|CAT|0|0||||||DDBJ/ENA/GenBank taxaddress:00.04.00.01.00.01.00.00.00.02.0F STEML:GGCTATG STEMRS:CATAGCT ID:A CCA:CCA LEN:7 SCORE:35 pos8,9:TA W:CCApredicted W:cca tfam:M tfamM:45.17 tfamI:-11.93 tfamX:-104.53
-GGCTATG-TAGCTC-A-GTT-GGTt-A---G-AGCACAGCATTCATAATGCT-GGG---
-----------------GtC-AC-TGGTTCAAGT-CCAGT--CATAGCTA
>C131010010 CP003932|Gammaproteobacteria|Francisella tularensis subsp. holarctica F92|1738153|1738077|Met|CAT|0|0||||||DDBJ/ENA/GenBank taxaddress:00.04.00.01.00.01.00.00.00.02.0F STEML:CGCGGGG STEMRS:CCCCGCT ID:A CCA:CCA LEN:7 SCORE:31 pos8,9:TG W:CCApredicted W:cca W:pos89nTA tfam:X tfamX:70.22 tfamM:-55.41 tfamI:-68.39
-CGCGGGG-TGGAGC-A-GCTtGGT--A---G-CTCGTCGGGCTCATAACCCG-AAG---
-----------------GtC-GT-AGGTTCAAAT-CCTGC--CCCCGCTA
>C131010024 CP003932|Gammaproteobacteria|Francisella tularensis subsp. holarctica F92|525014|524938|Met|CAT|0|0||||||DDBJ/ENA/GenBank taxaddress:00.04.00.01.00.01.00.00.00.02.0F STEML:GGGCCTA STEMRS:TGGGCCC ID:A CCA:CCA LEN:7 SCORE:35 pos8,9:TA W:CCApredicted W:cca tfam:I tfamI:42.13 tfamM:-18.02 tfamX:-89.54
-GGGCCTA-TAGCTC-A-GTT-GGTt-A---G-AGCACCGGACTCATAATCCG-TAG---
-----------------GtC-GT-AGGTTCGAGT-CCTAC--TGGGCCCA
>C08005097 CP000915|Gammaproteobacteria|Francisella tularensis subsp. mediasiatica FSC147|120419|120495|Met|CAT|0|0|||||tRNA-Met(initiator).|DDBJ/ENA/GenBank taxaddress:00.04.00.01.00.01.00.00.00.03.00 STEML:CGCGGGG STEMRS:CCCCGCT ID:A CCA:CCA LEN:7 SCORE:31 pos8,9:TG W:CCApredicted W:cca W:pos89nTA tfam:X tfamX:70.22 tfamM:-55.41 tfamI:-68.39
-CGCGGGG-TGGAGC-A-GCTtGGT--A---G-CTCGTCGGGCTCATAACCCG-AAG---
-----------------GtC-GT-AGGTTCAAAT-CCTGC--CCCCGCTA
>C08005133 CP000915|Gammaproteobacteria|Francisella tularensis subsp. mediasiatica FSC147|372282|372209|Met|CAT|0|0|||||tRNA-Met(Ile) whose CAU anticodon is enzymatically converted to read AUA codons.|DDBJ/ENA/GenBank taxaddress:00.04.00.01.00.01.00.00.00.03.00 STEML:GGGCCTA STEMRS:TGGGCCC ID:A CCA:cca LEN:7 SCORE:35 pos8,9:TA W:cca tfam:I tfamI:41.02 tfamM:-19.28 tfamX:-85.33
-GGGCCTA-TAGCTC-A-GTT-GGTt-A---G-AGCGCCGGACTCATAATCCG-TAG---
-----------------GtC-GT-AGGTTCGAGT-CCTAC--TGGGCCCA
>C08005134 CP000915|Gammaproteobacteria|Francisella tularensis subsp. mediasiatica FSC147|265874|265801|Met|CAT|0|0|||||tRNA-Met(elongator).|DDBJ/ENA/GenBank taxaddress:00.04.00.01.00.01.00.00.00.03.00 STEML:GGCTATG STEMRS:CATAGCT ID:A CCA:cca LEN:7 SCORE:35 pos8,9:TA W:cca tfam:M tfamM:45.36 tfamI:-10.50 tfamX:-105.90
-GGCTATG-TAGCTC-A-GTT-GGTt-A---G-AGCACAGCATTCATAATGCT-GGG---
-----------------GtC-AC-TGGTTCAAGT-CCAGT--CATAGCTA
>C08005015 CP000937|Gammaproteobacteria|Francisella philomiragia subsp. philomiragia ATCC 25017|584562|584638|Met|CAT|0|0|||||tRNA-Met(elongator).|DDBJ/ENA/GenBank taxaddress:00.04.00.01.00.01.00.00.01.00 STEML:GGCTATG STEMRS:CATAGCT ID:A CCA:CCA LEN:7 SCORE:35 pos8,9:TA W:CCApredicted W:cca tfam:M tfamM:45.17 tfamI:-11.93 tfamX:-104.53
-GGCTATG-TAGCTC-A-GTT-GGTt-A---G-AGCACAGCATTCATAATGCT-GGG---
-----------------GtC-AC-TGGTTCAAGT-CCAGT--CATAGCTA
>C08005018 CP000937|Gammaproteobacteria|Francisella philomiragia subsp. philomiragia ATCC 25017|1020662|1020738|Met|CAT|0|0|||||tRNA-Met(initiator).|DDBJ/ENA/GenBank taxaddress:00.04.00.01.00.01.00.00.01.00 STEML:CGCGGGG STEMRS:CCCCGCT ID:A CCA:CCA LEN:7 SCORE:31 pos8,9:TG W:CCApredicted W:cca W:pos89nTA tfam:X tfamX:70.22 tfamM:-55.41 tfamI:-68.39
-CGCGGGG-TGGAGC-A-GCTtGGT--A---G-CTCGTCGGGCTCATAACCCG-AAG---
-----------------GtC-GT-AGGTTCAAAT-CCTGC--CCCCGCTA
>C08005038 CP000937|Gammaproteobacteria|Francisella philomiragia subsp. philomiragia ATCC 25017|1312591|1312518|Met|CAT|0|0|||||tRNA-Met(Ile) whose CAU anticodon is enzymatically converted to read AUA codons.|DDBJ/ENA/GenBank taxaddress:00.04.00.01.00.01.00.00.01.00 STEML:GGGCCTA STEMRS:TGGGCCC ID:A CCA:cca LEN:7 SCORE:35 pos8,9:TA W:cca tfam:I tfamI:41.02 tfamM:-19.28 tfamX:-85.33
-GGGCCTA-TAGCTC-A-GTT-GGTt-A---G-AGCGCCGGACTCATAATCCG-TAG---
-----------------GtC-GT-AGGTTCGAGT-CCTAC--TGGGCCCA
>C11109276 CP002872|Gammaproteobacteria|Francisella sp. TX077308|542123|542199|Met|CAT|0|0||||||DDBJ/ENA/GenBank taxaddress:00.04.00.01.00.01.00.00.2C STEML:CGCGGGG STEMRS:CCCCGCT ID:A CCA:CCA LEN:7 SCORE:31 pos8,9:TG W:CCApredicted W:cca W:pos89nTA tfam:X tfamX:70.22 tfamM:-55.41 tfamI:-68.39
-CGCGGGG-TGGAGC-A-GCTtGGT--A---G-CTCGTCGGGCTCATAACCCG-AAG---
-----------------GtC-GT-AGGTTCAAAT-CCTGC--CCCCGCTA
>C11109303 CP002872|Gammaproteobacteria|Francisella sp. TX077308|824097|824021|Met|CAT|0|0||||||DDBJ/ENA/GenBank taxaddress:00.04.00.01.00.01.00.00.2C STEML:GGGCCTA STEMRS:TGGGCCC ID:A CCA:CCA LEN:7 SCORE:35 pos8,9:TA W:CCApredicted W:cca tfam:I tfamI:39.60 tfamM:-19.48 tfamX:-83.96
-GGGCCTA-TAGCTC-A-GTT-GGTt-A---G-AGCGCCGGACTCATAATCCG-TAG---
-----------------GtC-GT-AGGTTCGAGT-CCTAC--TGGGCCCA
>C11109307 CP002872|Gammaproteobacteria|Francisella sp. TX077308|306420|306344|Met|CAT|0|0||||||DDBJ/ENA/GenBank taxaddress:00.04.00.01.00.01.00.00.2C STEML:GGCTATG STEMRS:CATAGCT ID:A CCA:CCA LEN:7 SCORE:35 pos8,9:TA W:CCApredicted W:cca tfam:M tfamM:45.17 tfamI:-11.93 tfamX:-104.53
-GGCTATG-TAGCTC-A-GTT-GGTt-A---G-AGCACAGCATTCATAATGCT-GGG---
-----------------GtC-AC-TGGTTCAAGT-CCAGT--CATAGCTA
>C121012419 CP003402|Gammaproteobacteria|Francisella noatunensis subsp. orientalis str. Toba 04|518512|518588|Met|CAT|0|0||||||DDBJ/ENA/GenBank taxaddress:00.04.00.01.00.01.00.00.31.00.02 STEML:CGCGGGG STEMRS:CCCCGCT ID:A CCA:CCA LEN:7 SCORE:31 pos8,9:TG W:CCApredicted W:cca W:pos89nTA tfam:X tfamX:70.22 tfamM:-55.41 tfamI:-68.39
-CGCGGGG-TGGAGC-A-GCTtGGT--A---G-CTCGTCGGGCTCATAACCCG-AAG---
-----------------GtC-GT-AGGTTCAAAT-CCTGC--CCCCGCTA
>C121012442 CP003402|Gammaproteobacteria|Francisella noatunensis subsp. orientalis str. Toba 04|743968|743892|Met|CAT|0|0||||||DDBJ/ENA/GenBank taxaddress:00.04.00.01.00.01.00.00.31.00.02 STEML:GGGCCTA STEMRS:TGGGCCC ID:A CCA:CCA LEN:7 SCORE:35 pos8,9:TA W:CCApredicted W:cca tfam:I tfamI:39.60 tfamM:-19.48 tfamX:-83.96
-GGGCCTA-TAGCTC-A-GTT-GGTt-A---G-AGCGCCGGACTCATAATCCG-TAG---
-----------------GtC-GT-AGGTTCGAGT-CCTAC--TGGGCCCA
>C121012448 CP003402|Gammaproteobacteria|Francisella noatunensis subsp. orientalis str. Toba 04|248484|248408|Met|CAT|0|0||||||DDBJ/ENA/GenBank taxaddress:00.04.00.01.00.01.00.00.31.00.02 STEML:GGCTATG STEMRS:CATAGCT ID:A CCA:CCA LEN:7 SCORE:35 pos8,9:TA W:CCApredicted W:cca tfam:M tfamM:45.17 tfamI:-11.93 tfamX:-104.53
-GGCTATG-TAGCTC-A-GTT-GGTt-A---G-AGCACAGCATTCATAATGCT-GGG---
-----------------GtC-AC-TGGTTCAAGT-CCAGT--CATAGCTA
>C025342 CP000109|Gammaproteobacteria|Thiomicrospira crunogena XCL-2|446774|446850|Met|CAT|0|0|||||tRNA-Met(elongator).|DDBJ/ENA/GenBank taxaddress:00.04.00.01.00.01.02.00.03.00 STEML:GGCTACA STEMRS:TGTAGCC ID:A CCA:CCA LEN:7 SCORE:35 pos8,9:TA W:CCApredicted W:cca tfam:M tfamM:46.53 tfamI:-6.37 tfamX:-113.27
-GGCTACA-TAGCTC-A-GCT-GGTt-A---G-AGCACATCACTCATAATGAT-GGG---
-----------------GtC-CC-AGGTTCAAAT-CCCGG--TGTAGCCA
>C025348 CP000109|Gammaproteobacteria|Thiomicrospira crunogena XCL-2|904217|904293|Met|CAT|0|0|||||tRNA-Met(initiator).|DDBJ/ENA/GenBank taxaddress:00.04.00.01.00.01.02.00.03.00 STEML:TGCGGGG STEMRS:CCCCGCT ID:A CCA:CCA LEN:7 SCORE:31 pos8,9:TG W:CCApredicted W:cca W:pos89nTA tfam:X tfamX:68.21 tfamM:-52.25 tfamI:-66.28
-TGCGGGG-TGGAGC-A-GCTtGGT--A---G-CTCGTCGGGCTCATAACCCG-AAG---
-----------------GtC-GT-TGGTTCAAAT-CCAGC--CCCCGCTA
>C025364 CP000109|Gammaproteobacteria|Thiomicrospira crunogena XCL-2|1981625|1981549|Met|CAT|0|0|||||tRNA-Met(Ile) whose CAU anticodon is enzymatically converted to read AUA codons.|DDBJ/ENA/GenBank taxaddress:00.04.00.01.00.01.02.00.03.00 STEML:GCCTCCT STEMRS:AGGAGGC ID:A CCA:CCA LEN:7 SCORE:35 pos8,9:TA W:CCApredicted W:cca tfam:I tfamI:33.74 tfamM:11.06 tfamX:-118.48
-GCCTCCT-TAGCTC-A-GTT-GGTt-A---G-AGCACCCGACTCATAATCGG-TAG---
-----------------GtC-CT-GTGTTCAAGT-CACAG--AGGAGGCA
>C131002345 CP003230|Gammaproteobacteria|Cycloclasticus sp. P1|109700|109776|Met|CAT|0|0||||||DDBJ/ENA/GenBank taxaddress:00.04.00.01.00.01.02.03.1D STEML:GGGCCTA STEMRS:TAGGCCC ID:A CCA:CCA LEN:7 SCORE:35 pos8,9:TA W:CCApredicted W:cca tfam:I tfamI:52.38 tfamM:-13.39 tfamX:-112.80
-GGGCCTA-TAGCTC-A-GTT-GGTt-A---G-AGCAGTGGACTCATAATCCA-TTT---
-----------------GtC-CA-AGGTTCAAGT-CCTTG--TAGGCCCA
>C131002349 CP003230|Gammaproteobacteria|Cycloclasticus sp. P1|349480|349556|Met|CAT|0|0||||||DDBJ/ENA/GenBank taxaddress:00.04.00.01.00.01.02.03.1D STEML:GGTCATG STEMRS:CATGACC ID:A CCA:CCA LEN:7 SCORE:35 pos8,9:TA W:CCApredicted W:cca tfam:M tfamM:29.13 tfamI:8.36 tfamX:-108.26
-GGTCATG-TAGCTC-A-GCT-GGTt-A---G-AGCACGGCATTCATAATGCC-GGG---
-----------------GtC-GG-TGGTTCAAGT-CCACC--CATGACCA
>C131002371 CP003230|Gammaproteobacteria|Cycloclasticus sp. P1|1672997|1672921|Met|CAT|0|0||||||DDBJ/ENA/GenBank taxaddress:00.04.00.01.00.01.02.03.1D STEML:CGCGGGG STEMRS:CCCCGCT ID:A CCA:CCA LEN:7 SCORE:31 pos8,9:TG W:CCApredicted W:cca W:pos89nTA tfam:X tfamX:69.65 tfamM:-55.77 tfamI:-67.29
-CGCGGGG-TGGAGC-A-GTTtGGT--A---G-CTCGTCGGGCTCATAACCCG-AAG---
-----------------GtC-GT-AGGTTCAAAT-CCTGC--CCCCGCTA
>C121012109 CP003390|Gammaproteobacteria|Methylophaga sp. JAM1|349690|349766|Met|CAT|0|0||||||DDBJ/ENA/GenBank taxaddress:00.04.00.01.00.01.02.04.2A STEML:GGGCCTA STEMRS:TGGGCCC ID:A CCA:CCA LEN:7 SCORE:35 pos8,9:TA W:CCApredicted W:cca tfam:I tfamI:57.09 tfamM:-16.17 tfamX:-116.19
-GGGCCTA-TAGCTC-A-GTT-GGTt-A---G-AGCAGGGGACTCATAATCCC-TTG---
-----------------GtC-CC-AGGTTCGAGT-CCTGG--TGGGCCCA
>C121012111 CP003390|Gammaproteobacteria|Methylophaga sp. JAM1|521192|521268|Met|CAT|0|0||||||DDBJ/ENA/GenBank taxaddress:00.04.00.01.00.01.02.04.2A STEML:GGCTACA STEMRS:TGTAGCC ID:A CCA:CCA LEN:7 SCORE:35 pos8,9:TA W:CCApredicted W:cca tfam:M tfamM:46.86 tfamI:-2.54 tfamX:-116.68
-GGCTACA-TAGCTC-A-GTT-GGTt-A---G-AGCACATCACTCATAATGAT-GGG---
-----------------GtC-CC-TAGTTCGAAT-CTAGG--TGTAGCCA
>C121012115 CP003390|Gammaproteobacteria|Methylophaga sp. JAM1|1291939|1292015|Met|CAT|0|0||||||DDBJ/ENA/GenBank taxaddress:00.04.00.01.00.01.02.04.2A STEML:TGCGGGG STEMRS:CCCCGCT ID:A CCA:CCA LEN:7 SCORE:31 pos8,9:TG W:CCApredicted W:cca W:pos89nTA tfam:X tfamX:70.29 tfamM:-53.73 tfamI:-67.77
-TGCGGGG-TGGAGC-A-GCCtGGT--A---G-CTCGTCGGGCTCATAACCCG-AAG---
-----------------GtC-GT-TGGTTCAAAT-CCAGC--CCCCGCTA
>C121011851 CP003380|Gammaproteobacteria|Methylophaga sp. JAM7|2034754|2034830|Met|CAT|0|0||||||DDBJ/ENA/GenBank taxaddress:00.04.00.01.00.01.02.04.2B STEML:GGGCCTA STEMRS:TGGGCCC ID:A CCA:CCA LEN:7 SCORE:35 pos8,9:TA W:CCApredicted W:cca tfam:I tfamI:57.09 tfamM:-16.17 tfamX:-116.19
-GGGCCTA-TAGCTC-A-GTT-GGTt-A---G-AGCAGGGGACTCATAATCCC-TTG---
-----------------GtC-CC-AGGTTCGAGT-CCTGG--TGGGCCCA
>C121011853 CP003380|Gammaproteobacteria|Methylophaga sp. JAM7|2109275|2109351|Met|CAT|0|0||||||DDBJ/ENA/GenBank taxaddress:00.04.00.01.00.01.02.04.2B STEML:GGCTATG STEMRS:CATAGCC ID:A CCA:CCA LEN:7 SCORE:35 pos8,9:TA W:CCApredicted W:cca tfam:M tfamM:46.66 tfamI:-2.62 tfamX:-118.54
-GGCTATG-TAGCTC-A-GTT-GGTt-A---G-AGCACATCACTCATAATGAT-GGG---
-----------------GtC-CC-TAGTTCGAAT-CTAGG--CATAGCCA
>C121011879 CP003380|Gammaproteobacteria|Methylophaga sp. JAM7|638794|638718|Met|CAT|0|0||||||DDBJ/ENA/GenBank taxaddress:00.04.00.01.00.01.02.04.2B STEML:TGCGGGG STEMRS:CCCCGCT ID:A CCA:CCA LEN:7 SCORE:31 pos8,9:TG W:CCApredicted W:cca W:pos89nTA tfam:X tfamX:70.29 tfamM:-53.73 tfamI:-67.77
-TGCGGGG-TGGAGC-A-GCCtGGT--A---G-CTCGTCGGGCTCATAACCCG-AAG---
-----------------GtC-GT-TGGTTCAAAT-CCAGC--CCCCGCTA
>C11122525 CP002776|Gammaproteobacteria|Thioalkalimicrobium cyclicum ALM1|796245|796321|Met|CAT|0|0||||||DDBJ/ENA/GenBank taxaddress:00.04.00.01.00.01.02.05.02.00 STEML:CGCGGGG STEMRS:CCCCGCT ID:A CCA:CCA LEN:7 SCORE:31 pos8,9:TG W:CCApredicted W:cca W:pos89nTA tfam:X tfamX:69.50 tfamM:-55.76 tfamI:-66.92
-CGCGGGG-TGGAGC-A-GTCtGGT--A---G-CTCGTTGGGCTCATAACCCA-AAG---
-----------------GtC-GT-AGGTTCAAAT-CCTGC--CCCCGCTA
>C11122541 CP002776|Gammaproteobacteria|Thioalkalimicrobium cyclicum ALM1|1559767|1559691|Met|CAT|0|0||||||DDBJ/ENA/GenBank taxaddress:00.04.00.01.00.01.02.05.02.00 STEML:GGCTACA STEMRS:TGTAGCC ID:A CCA:CCA LEN:7 SCORE:35 pos8,9:TA W:CCApredicted W:cca tfam:M tfamM:47.94 tfamI:-4.52 tfamX:-116.31
-GGCTACA-TAGCTC-A-GTT-GGTt-A---G-AGCACATCACTCATAATGAT-GGG---
-----------------GtC-CC-AGGTTCGAAT-CCCGG--TGTAGCCA
>C11122542 CP002776|Gammaproteobacteria|Thioalkalimicrobium cyclicum ALM1|1540939|1540863|Met|CAT|0|0||||||DDBJ/ENA/GenBank taxaddress:00.04.00.01.00.01.02.05.02.00 STEML:GGGCCCC STEMRS:GGGGCCC ID:A CCA:CCA LEN:7 SCORE:35 pos8,9:TA W:CCApredicted W:cca tfam:I tfamI:54.59 tfamM:-4.68 tfamX:-126.19
-GGGCCCC-TAGCTC-A-GTT-GGTt-A---G-AGCACACGACTCATAATCGT-TAG---
-----------------GtC-CC-CGGTTCGAGC-CCGGG--GGGGCCCA
>C000410 CR543861|Gammaproteobacteria|Acinetobacter sp. ADP1|358378|358454|Met|CAT|0|0|||||tRNA-Met(initiator).|DDBJ/ENA/GenBank taxaddress:00.04.00.01.00.02.00.00.1D STEML:TGCGGGA STEMRS:TCCCGCT ID:A CCA:CCA LEN:7 SCORE:31 pos8,9:TG W:CCApredicted W:cca W:pos89nTA tfam:X tfamX:69.91 tfamM:-55.54 tfamI:-64.92
-TGCGGGA-TGGAGC-A-GTCtGGT--A---G-CTCGTCGGGCTCATAACCCG-AAG---
-----------------GtC-GT-TGGTTCAAAT-CCAGC--TCCCGCTA
>C000411 CR543861|Gammaproteobacteria|Acinetobacter sp. ADP1|358542|358618|Met|CAT|0|0|||||tRNA-Met(initiator).|DDBJ/ENA/GenBank taxaddress:00.04.00.01.00.02.00.00.1D STEML:TGCGGGA STEMRS:TCCCGCT ID:A CCA:CCA LEN:7 SCORE:31 pos8,9:TG W:CCApredicted W:cca W:pos89nTA tfam:X tfamX:69.91 tfamM:-55.54 tfamI:-64.92
-TGCGGGA-TGGAGC-A-GTCtGGT--A---G-CTCGTCGGGCTCATAACCCG-AAG---
-----------------GtC-GT-TGGTTCAAAT-CCAGC--TCCCGCTA
>C000431 CR543861|Gammaproteobacteria|Acinetobacter sp. ADP1|1793951|1794027|Met|CAT|0|0|||||tRNA-Met(initiator).|DDBJ/ENA/GenBank taxaddress:00.04.00.01.00.02.00.00.1D STEML:TGCGGGG STEMRS:CCCCGCA ID:T CCA:CCA LEN:7 SCORE:35 pos8,9:TG W:CCApredicted W:cca W:pos89nTA tfam:X tfamX:79.24 tfamM:-60.15 tfamI:-72.01
-TGCGGGG-TGGAGC-A-GTCtGGT--A---G-CTCGTCGGGCTCATAACCCG-AAG---
-----------------GtC-GT-TGGTTCAAAT-CCGGC--CCCCGCAT
>C000432 CR543861|Gammaproteobacteria|Acinetobacter sp. ADP1|2034702|2034778|Met|CAT|0|0|||||tRNA-Met(Ile) whose CAU anticodon is enzymatically converted to read AUA codons.|DDBJ/ENA/GenBank taxaddress:00.04.00.01.00.02.00.00.1D STEML:GGGCCTA STEMRS:TGGGCCC ID:A CCA:CCA LEN:7 SCORE:35 pos8,9:TA W:CCApredicted W:cca tfam:I tfamI:50.98 tfamM:-11.06 tfamX:-111.20
-GGGCCTA-TAGCTC-A-GTT-GGTt-A---G-AGCAGCGGACTCATAATCCG-TTG---
-----------------GtC-CC-GTGTTCAAGT-CACGG--TGGGCCCA
>C000460 CR543861|Gammaproteobacteria|Acinetobacter sp. ADP1|2831819|2831743|Met|CAT|0|0|||||tRNA-Met(elongator).|DDBJ/ENA/GenBank taxaddress:00.04.00.01.00.02.00.00.1D STEML:GGCTATG STEMRS:CATAGCC ID:A CCA:CCA LEN:7 SCORE:35 pos8,9:TA W:CCApredicted W:cca tfam:M tfamM:34.96 tfamI:-8.02 tfamX:-92.66
-GGCTATG-TAGCTC-A-GTT-GGTt-A---G-AGCACCGCACTCATAATGCG-GGG---
-----------------GtC-AC-AGGTTCAAGT-CCCGT--CATAGCCA
>C000461 CR543861|Gammaproteobacteria|Acinetobacter sp. ADP1|2831514|2831438|Met|CAT|0|0|||||tRNA-Met(elongator).|DDBJ/ENA/GenBank taxaddress:00.04.00.01.00.02.00.00.1D STEML:GGCTATG STEMRS:CATAGCC ID:A CCA:CCA LEN:7 SCORE:35 pos8,9:TA W:CCApredicted W:cca tfam:M tfamM:34.96 tfamI:-8.02 tfamX:-92.66
-GGCTATG-TAGCTC-A-GTT-GGTt-A---G-AGCACCGCACTCATAATGCG-GGG---
-----------------GtC-AC-AGGTTCAAGT-CCCGT--CATAGCCA
>C08000125 CU459141|Gammaproteobacteria|Acinetobacter baumannii|2197426|2197502|Met|CAT|0|0|||||tRNA-Met(Ile) whose CAU anticodon is enzymatically converted to read AUA codons.|DDBJ/ENA/GenBank taxaddress:00.04.00.01.00.02.00.00.61B.00 STEML:GGGCCTA STEMRS:TGGGCCC ID:A CCA:CCA LEN:7 SCORE:35 pos8,9:TA W:CCApredicted W:cca tfam:I tfamI:46.72 tfamM:-12.04 tfamX:-107.37
-GGGCCTA-TAGCTC-A-GTC-GGTt-A---G-AGCAGCGGACTCATAATCCG-TTG---
-----------------GtC-CA-CAGTTCGAGT-CTGTG--TGGGCCCA
>C08000146 CU459141|Gammaproteobacteria|Acinetobacter baumannii|3496818|3496745|Met|CAT|0|0|||||tRNA-Met(initiator).|DDBJ/ENA/GenBank taxaddress:00.04.00.01.00.02.00.00.61B.00 STEML:TGCGGGA STEMRS:TCCCGCT ID:A CCA:cca LEN:7 SCORE:31 pos8,9:TG W:cca W:pos89nTA tfam:X tfamX:68.54 tfamM:-55.34 tfamI:-63.50
-TGCGGGA-TGGAGC-A-GTCtGGT--A---G-CTCGTCGGGCTCATAACCCG-AAG---
-----------------GtC-GT-TGGTTCAAAT-CCAGC--TCCCGCTA
>C08000147 CU459141|Gammaproteobacteria|Acinetobacter baumannii|3496652|3496579|Met|CAT|0|0|||||tRNA-Met(initiator).|DDBJ/ENA/GenBank taxaddress:00.04.00.01.00.02.00.00.61B.00 STEML:TGCGGGA STEMRS:TCCCGCT ID:A CCA:cca LEN:7 SCORE:31 pos8,9:TG W:cca W:pos89nTA tfam:X tfamX:68.54 tfamM:-55.34 tfamI:-63.50
-TGCGGGA-TGGAGC-A-GTCtGGT--A---G-CTCGTCGGGCTCATAACCCG-AAG---
-----------------GtC-GT-TGGTTCAAAT-CCAGC--TCCCGCTA
>C08000154 CU459141|Gammaproteobacteria|Acinetobacter baumannii|2997482|2997409|Met|CAT|0|0|||||tRNA-Met(elongator).|DDBJ/ENA/GenBank taxaddress:00.04.00.01.00.02.00.00.61B.00 STEML:GGCTATG STEMRS:CATAGCC ID:A CCA:cca LEN:7 SCORE:35 pos8,9:TA W:cca tfam:M tfamM:37.50 tfamI:-6.93 tfamX:-96.04
-GGCTATG-TAGCTC-A-GTT-GGTt-A---G-AGCACCGCACTCATAATGCG-GGG---
-----------------GtC-AC-AAGTTCAAGT-CTCGT--CATAGCCA
>C08000155 CU459141|Gammaproteobacteria|Acinetobacter baumannii|2985991|2985918|Met|CAT|0|0|||||tRNA-Met(elongator).|DDBJ/ENA/GenBank taxaddress:00.04.00.01.00.02.00.00.61B.00 STEML:GGCTATG STEMRS:CATAGCC ID:A CCA:cca LEN:7 SCORE:35 pos8,9:TA W:cca tfam:M tfamM:37.50 tfamI:-6.93 tfamX:-96.04
-GGCTATG-TAGCTC-A-GTT-GGTt-A---G-AGCACCGCACTCATAATGCG-GGG---
-----------------GtC-AC-AAGTTCAAGT-CTCGT--CATAGCCA
>C08000157 CU459141|Gammaproteobacteria|Acinetobacter baumannii|2575189|2575116|Met|CAT|0|0|||||tRNA-Met(initiator).|DDBJ/ENA/GenBank taxaddress:00.04.00.01.00.02.00.00.61B.00 STEML:TGCGGGG STEMRS:CCCCGCA ID:T CCA:cca LEN:7 SCORE:35 pos8,9:TG W:cca W:pos89nTA tfam:X tfamX:76.42 tfamM:-59.96 tfamI:-69.15
-TGCGGGG-TGGAGC-A-GTCtGGT--A---G-CTCGTCGGGCTCATAACCCG-AAG---
-----------------GtC-GT-TGGTTCAAAT-CCGAC--CCCCGCAT
>C08000193 CU468230|Gammaproteobacteria|Acinetobacter baumannii|1976784|1976860|Met|CAT|0|0|||||tRNA-Met(Ile) whose CAU anticodon is enzymatically converted to read AUA codons.|DDBJ/ENA/GenBank taxaddress:00.04.00.01.00.02.00.00.61B.00 STEML:GGGCCTA STEMRS:TGGGCCC ID:A CCA:CCA LEN:7 SCORE:35 pos8,9:TA W:CCApredicted W:cca tfam:I tfamI:46.72 tfamM:-12.04 tfamX:-107.37
-GGGCCTA-TAGCTC-A-GTC-GGTt-A---G-AGCAGCGGACTCATAATCCG-TTG---
-----------------GtC-CA-CAGTTCGAGT-CTGTG--TGGGCCCA
>C08000207 CU468230|Gammaproteobacteria|Acinetobacter baumannii|2946103|2946030|Met|CAT|0|0|||||tRNA-Met(initiator).|DDBJ/ENA/GenBank taxaddress:00.04.00.01.00.02.00.00.61B.00 STEML:TGCGGGA STEMRS:TCCCGCT ID:A CCA:cca LEN:7 SCORE:31 pos8,9:TG W:cca W:pos89nTA tfam:X tfamX:68.54 tfamM:-55.34 tfamI:-63.50
-TGCGGGA-TGGAGC-A-GTCtGGT--A---G-CTCGTCGGGCTCATAACCCG-AAG---
-----------------GtC-GT-TGGTTCAAAT-CCAGC--TCCCGCTA
>C08000208 CU468230|Gammaproteobacteria|Acinetobacter baumannii|2945937|2945864|Met|CAT|0|0|||||tRNA-Met(initiator).|DDBJ/ENA/GenBank taxaddress:00.04.00.01.00.02.00.00.61B.00 STEML:TGCGGGA STEMRS:TCCCGCT ID:A CCA:cca LEN:7 SCORE:31 pos8,9:TG W:cca W:pos89nTA tfam:X tfamX:68.54 tfamM:-55.34 tfamI:-63.50
-TGCGGGA-TGGAGC-A-GTCtGGT--A---G-CTCGTCGGGCTCATAACCCG-AAG---
-----------------GtC-GT-TGGTTCAAAT-CCAGC--TCCCGCTA
>C08000218 CU468230|Gammaproteobacteria|Acinetobacter baumannii|2376531|2376458|Met|CAT|0|0|||||tRNA-Met(elongator).|DDBJ/ENA/GenBank taxaddress:00.04.00.01.00.02.00.00.61B.00 STEML:GGCTATG STEMRS:CATAGCC ID:A CCA:cca LEN:7 SCORE:35 pos8,9:TA W:cca tfam:M tfamM:37.50 tfamI:-6.93 tfamX:-96.04
-GGCTATG-TAGCTC-A-GTT-GGTt-A---G-AGCACCGCACTCATAATGCG-GGG---
-----------------GtC-AC-AAGTTCAAGT-CTCGT--CATAGCCA
>C08000219 CU468230|Gammaproteobacteria|Acinetobacter baumannii|2373845|2373772|Met|CAT|0|0|||||tRNA-Met(elongator).|DDBJ/ENA/GenBank taxaddress:00.04.00.01.00.02.00.00.61B.00 STEML:GGCTATG STEMRS:CATAGCC ID:A CCA:cca LEN:7 SCORE:35 pos8,9:TA W:cca tfam:M tfamM:37.50 tfamI:-6.93 tfamX:-96.04
-GGCTATG-TAGCTC-A-GTT-GGTt-A---G-AGCACCGCACTCATAATGCG-GGG---
-----------------GtC-AC-AAGTTCAAGT-CTCGT--CATAGCCA
>C08000220 CU468230|Gammaproteobacteria|Acinetobacter baumannii|2161475|2161402|Met|CAT|0|0|||||tRNA-Met(initiator).|DDBJ/ENA/GenBank taxaddress:00.04.00.01.00.02.00.00.61B.00 STEML:TGCGGGG STEMRS:CCCCGCA ID:T CCA:cca LEN:7 SCORE:35 pos8,9:TG W:cca W:pos89nTA tfam:X tfamX:76.42 tfamM:-59.96 tfamI:-69.15
-TGCGGGG-TGGAGC-A-GTCtGGT--A---G-CTCGTCGGGCTCATAACCCG-AAG---
-----------------GtC-GT-TGGTTCAAAT-CCGAC--CCCCGCAT
>C000201 CP000521|Gammaproteobacteria|Acinetobacter baumannii ATCC 17978|359567|359643|Met|CAT|0|0|||||tRNA-Met(initiator).|DDBJ/ENA/GenBank taxaddress:00.04.00.01.00.02.00.00.61B.00.00 STEML:TGCGGGA STEMRS:TCCCGCT ID:A CCA:CCA LEN:7 SCORE:31 pos8,9:TG W:CCApredicted W:cca W:pos89nTA tfam:X tfamX:69.91 tfamM:-55.54 tfamI:-64.92
-TGCGGGA-TGGAGC-A-GTCtGGT--A---G-CTCGTCGGGCTCATAACCCG-AAG---
-----------------GtC-GT-TGGTTCAAAT-CCAGC--TCCCGCTA
>C000206 CP000521|Gammaproteobacteria|Acinetobacter baumannii ATCC 17978|988300|988376|Met|CAT|0|0|||||tRNA-Met(elongator).|DDBJ/ENA/GenBank taxaddress:00.04.00.01.00.02.00.00.61B.00.00 STEML:GGCTATG STEMRS:CATAGCC ID:A CCA:CCA LEN:7 SCORE:35 pos8,9:TA W:CCApredicted W:cca tfam:M tfamM:37.31 tfamI:-8.36 tfamX:-94.67
-GGCTATG-TAGCTC-A-GTT-GGTt-A---G-AGCACCGCACTCATAATGCG-GGG---
-----------------GtC-AC-AAGTTCAAGT-CTCGT--CATAGCCA
>C000207 CP000521|Gammaproteobacteria|Acinetobacter baumannii ATCC 17978|998453|998529|Met|CAT|0|0|||||tRNA-Met(elongator).|DDBJ/ENA/GenBank taxaddress:00.04.00.01.00.02.00.00.61B.00.00 STEML:GGCTATG STEMRS:CATAGCC ID:A CCA:CCA LEN:7 SCORE:35 pos8,9:TA W:CCApredicted W:cca tfam:M tfamM:37.31 tfamI:-8.36 tfamX:-94.67
-GGCTATG-TAGCTC-A-GTT-GGTt-A---G-AGCACCGCACTCATAATGCG-GGG---
-----------------GtC-AC-AAGTTCAAGT-CTCGT--CATAGCCA
>C000209 CP000521|Gammaproteobacteria|Acinetobacter baumannii ATCC 17978|1432695|1432771|Met|CAT|0|0|||||tRNA-Met(initiator).|DDBJ/ENA/GenBank taxaddress:00.04.00.01.00.02.00.00.61B.00.00 STEML:TGCGGGG STEMRS:CCCCGCA ID:T CCA:CCA LEN:7 SCORE:35 pos8,9:TG W:CCApredicted W:cca W:pos89nTA tfam:X tfamX:77.79 tfamM:-60.15 tfamI:-70.58
-TGCGGGG-TGGAGC-A-GTCtGGT--A---G-CTCGTCGGGCTCATAACCCG-AAG---
-----------------GtC-GT-TGGTTCAAAT-CCGAC--CCCCGCAT
>C000248 CP000521|Gammaproteobacteria|Acinetobacter baumannii ATCC 17978|1745378|1745302|Met|CAT|0|0|||||tRNA-Met(Ile) whose CAU anticodon is enzymatically converted to read AUA codons.|DDBJ/ENA/GenBank taxaddress:00.04.00.01.00.02.00.00.61B.00.00 STEML:GGGCCTA STEMRS:TGGGCCC ID:A CCA:CCA LEN:7 SCORE:35 pos8,9:TA W:CCApredicted W:cca tfam:I tfamI:46.72 tfamM:-12.04 tfamX:-107.37
-GGGCCTA-TAGCTC-A-GTC-GGTt-A---G-AGCAGCGGACTCATAATCCG-TTG---
-----------------GtC-CA-CAGTTCGAGT-CTGTG--TGGGCCCA
>C08000046 CP000863|Gammaproteobacteria|Acinetobacter baumannii ACICU|378000|378076|Met|CAT|0|0|||||tRNA-Met(initiator).|DDBJ/ENA/GenBank taxaddress:00.04.00.01.00.02.00.00.61B.00.01 STEML:TGCGGGA STEMRS:TCCCGCT ID:A CCA:CCA LEN:7 SCORE:31 pos8,9:TG W:CCApredicted W:cca W:pos89nTA tfam:X tfamX:69.91 tfamM:-55.54 tfamI:-64.92
-TGCGGGA-TGGAGC-A-GTCtGGT--A---G-CTCGTCGGGCTCATAACCCG-AAG---
-----------------GtC-GT-TGGTTCAAAT-CCAGC--TCCCGCTA
>C08000047 CP000863|Gammaproteobacteria|Acinetobacter baumannii ACICU|378166|378242|Met|CAT|0|0|||||tRNA-Met(initiator).|DDBJ/ENA/GenBank taxaddress:00.04.00.01.00.02.00.00.61B.00.01 STEML:TGCGGGA STEMRS:TCCCGCT ID:A CCA:CCA LEN:7 SCORE:31 pos8,9:TG W:CCApredicted W:cca W:pos89nTA tfam:X tfamX:69.91 tfamM:-55.54 tfamI:-64.92
-TGCGGGA-TGGAGC-A-GTCtGGT--A---G-CTCGTCGGGCTCATAACCCG-AAG---
-----------------GtC-GT-TGGTTCAAAT-CCAGC--TCCCGCTA
>C08000054 CP000863|Gammaproteobacteria|Acinetobacter baumannii ACICU|891342|891418|Met|CAT|0|0|||||tRNA-Met(elongator).|DDBJ/ENA/GenBank taxaddress:00.04.00.01.00.02.00.00.61B.00.01 STEML:GGCTATG STEMRS:CATAGCC ID:A CCA:CCA LEN:7 SCORE:35 pos8,9:TA W:CCApredicted W:cca tfam:M tfamM:37.31 tfamI:-8.36 tfamX:-94.67
-GGCTATG-TAGCTC-A-GTT-GGTt-A---G-AGCACCGCACTCATAATGCG-GGG---
-----------------GtC-AC-AAGTTCAAGT-CTCGT--CATAGCCA
>C08000055 CP000863|Gammaproteobacteria|Acinetobacter baumannii ACICU|901496|901572|Met|CAT|0|0|||||tRNA-Met(elongator).|DDBJ/ENA/GenBank taxaddress:00.04.00.01.00.02.00.00.61B.00.01 STEML:GGCTATG STEMRS:CATAGCC ID:A CCA:CCA LEN:7 SCORE:35 pos8,9:TA W:CCApredicted W:cca tfam:M tfamM:37.31 tfamI:-8.36 tfamX:-94.67
-GGCTATG-TAGCTC-A-GTT-GGTt-A---G-AGCACCGCACTCATAATGCG-GGG---
-----------------GtC-AC-AAGTTCAAGT-CTCGT--CATAGCCA
>C08000057 CP000863|Gammaproteobacteria|Acinetobacter baumannii ACICU|1309776|1309852|Met|CAT|0|0|||||tRNA-Met(initiator).|DDBJ/ENA/GenBank taxaddress:00.04.00.01.00.02.00.00.61B.00.01 STEML:TGCGGGG STEMRS:CCCCGCA ID:T CCA:CCA LEN:7 SCORE:35 pos8,9:TG W:CCApredicted W:cca W:pos89nTA tfam:X tfamX:77.79 tfamM:-60.15 tfamI:-70.58
-TGCGGGG-TGGAGC-A-GTCtGGT--A---G-CTCGTCGGGCTCATAACCCG-AAG---
-----------------GtC-GT-TGGTTCAAAT-CCGAC--CCCCGCAT
>C08000093 CP000863|Gammaproteobacteria|Acinetobacter baumannii ACICU|1652267|1652194|Met|CAT|0|0|||||tRNA-Met(Ile) whose CAU anticodon is enzymatically converted to read AUA codons.|DDBJ/ENA/GenBank taxaddress:00.04.00.01.00.02.00.00.61B.00.01 STEML:GGGCCTA STEMRS:TGGGCCC ID:A CCA:cca LEN:7 SCORE:35 pos8,9:TA W:cca tfam:I tfamI:48.15 tfamM:-11.85 tfamX:-108.74
-GGGCCTA-TAGCTC-A-GTC-GGTt-A---G-AGCAGCGGACTCATAATCCG-TTG---
-----------------GtC-CA-CAGTTCGAGT-CTGTG--TGGGCCCA
>C09100068 CP001182|Gammaproteobacteria|Acinetobacter baumannii AB0057|439765|439841|Met|CAT|0|0|||||tRNA-Met(initiator).|DDBJ/ENA/GenBank taxaddress:00.04.00.01.00.02.00.00.61B.00.02 STEML:TGCGGGA STEMRS:TCCCGCT ID:A CCA:CCA LEN:7 SCORE:31 pos8,9:TG W:CCApredicted W:cca W:pos89nTA tfam:X tfamX:69.91 tfamM:-55.54 tfamI:-64.92
-TGCGGGA-TGGAGC-A-GTCtGGT--A---G-CTCGTCGGGCTCATAACCCG-AAG---
-----------------GtC-GT-TGGTTCAAAT-CCAGC--TCCCGCTA
>C09100069 CP001182|Gammaproteobacteria|Acinetobacter baumannii AB0057|439931|440007|Met|CAT|0|0|||||tRNA-Met(initiator).|DDBJ/ENA/GenBank taxaddress:00.04.00.01.00.02.00.00.61B.00.02 STEML:TGCGGGA STEMRS:TCCCGCT ID:A CCA:CCA LEN:7 SCORE:31 pos8,9:TG W:CCApredicted W:cca W:pos89nTA tfam:X tfamX:69.91 tfamM:-55.54 tfamI:-64.92
-TGCGGGA-TGGAGC-A-GTCtGGT--A---G-CTCGTCGGGCTCATAACCCG-AAG---
-----------------GtC-GT-TGGTTCAAAT-CCAGC--TCCCGCTA
>C09100076 CP001182|Gammaproteobacteria|Acinetobacter baumannii AB0057|952302|952378|Met|CAT|0|0|||||tRNA-Met(elongator).|DDBJ/ENA/GenBank taxaddress:00.04.00.01.00.02.00.00.61B.00.02 STEML:GGCTATG STEMRS:CATAGCC ID:A CCA:CCA LEN:7 SCORE:35 pos8,9:TA W:CCApredicted W:cca tfam:M tfamM:37.31 tfamI:-8.36 tfamX:-94.67
-GGCTATG-TAGCTC-A-GTT-GGTt-A---G-AGCACCGCACTCATAATGCG-GGG---
-----------------GtC-AC-AAGTTCAAGT-CTCGT--CATAGCCA
>C09100077 CP001182|Gammaproteobacteria|Acinetobacter baumannii AB0057|962448|962524|Met|CAT|0|0|||||tRNA-Met(elongator).|DDBJ/ENA/GenBank taxaddress:00.04.00.01.00.02.00.00.61B.00.02 STEML:GGCTATG STEMRS:CATAGCC ID:A CCA:CCA LEN:7 SCORE:35 pos8,9:TA W:CCApredicted W:cca tfam:M tfamM:37.31 tfamI:-8.36 tfamX:-94.67
-GGCTATG-TAGCTC-A-GTT-GGTt-A---G-AGCACCGCACTCATAATGCG-GGG---
-----------------GtC-AC-AAGTTCAAGT-CTCGT--CATAGCCA
>C09100079 CP001182|Gammaproteobacteria|Acinetobacter baumannii AB0057|1450681|1450757|Met|CAT|0|0|||||tRNA-Met(initiator).|DDBJ/ENA/GenBank taxaddress:00.04.00.01.00.02.00.00.61B.00.02 STEML:TGCGGGG STEMRS:CCCCGCA ID:T CCA:CCA LEN:7 SCORE:35 pos8,9:TG W:CCApredicted W:cca W:pos89nTA tfam:X tfamX:77.79 tfamM:-60.15 tfamI:-70.58
-TGCGGGG-TGGAGC-A-GTCtGGT--A---G-CTCGTCGGGCTCATAACCCG-AAG---
-----------------GtC-GT-TGGTTCAAAT-CCGAC--CCCCGCAT
>C09100121 CP001182|Gammaproteobacteria|Acinetobacter baumannii AB0057|1824739|1824663|Met|CAT|0|0|||||tRNA-Met(Ile) whose CAU anticodon is enzymatically converted to read AUA codons.|DDBJ/ENA/GenBank taxaddress:00.04.00.01.00.02.00.00.61B.00.02 STEML:GGGCCTA STEMRS:TGGGCCC ID:A CCA:CCA LEN:7 SCORE:35 pos8,9:TA W:CCApredicted W:cca tfam:I tfamI:46.72 tfamM:-12.04 tfamX:-107.37
-GGGCCTA-TAGCTC-A-GTC-GGTt-A---G-AGCAGCGGACTCATAATCCG-TTG---
-----------------GtC-CA-CAGTTCGAGT-CTGTG--TGGGCCCA
>C11100256 CP001937|Gammaproteobacteria|Acinetobacter baumannii MDR-ZJ06|407854|407930|Met|CAT|0|0||||||DDBJ/ENA/GenBank taxaddress:00.04.00.01.00.02.00.00.61B.00.03 STEML:TGCGGGA STEMRS:TCCCGCT ID:A CCA:CCA LEN:7 SCORE:31 pos8,9:TG W:CCApredicted W:cca W:pos89nTA tfam:X tfamX:69.91 tfamM:-55.54 tfamI:-64.92
-TGCGGGA-TGGAGC-A-GTCtGGT--A---G-CTCGTCGGGCTCATAACCCG-AAG---
-----------------GtC-GT-TGGTTCAAAT-CCAGC--TCCCGCTA
>C11100263 CP001937|Gammaproteobacteria|Acinetobacter baumannii MDR-ZJ06|920347|920423|Met|CAT|0|0||||||DDBJ/ENA/GenBank taxaddress:00.04.00.01.00.02.00.00.61B.00.03 STEML:GGCTATG STEMRS:CATAGCC ID:A CCA:CCA LEN:7 SCORE:35 pos8,9:TA W:CCApredicted W:cca tfam:M tfamM:37.31 tfamI:-8.36 tfamX:-94.67
-GGCTATG-TAGCTC-A-GTT-GGTt-A---G-AGCACCGCACTCATAATGCG-GGG---
-----------------GtC-AC-AAGTTCAAGT-CTCGT--CATAGCCA
>C11100264 CP001937|Gammaproteobacteria|Acinetobacter baumannii MDR-ZJ06|930501|930577|Met|CAT|0|0||||||DDBJ/ENA/GenBank taxaddress:00.04.00.01.00.02.00.00.61B.00.03 STEML:GGCTATG STEMRS:CATAGCC ID:A CCA:CCA LEN:7 SCORE:35 pos8,9:TA W:CCApredicted W:cca tfam:M tfamM:37.31 tfamI:-8.36 tfamX:-94.67
-GGCTATG-TAGCTC-A-GTT-GGTt-A---G-AGCACCGCACTCATAATGCG-GGG---
-----------------GtC-AC-AAGTTCAAGT-CTCGT--CATAGCCA
>C11100266 CP001937|Gammaproteobacteria|Acinetobacter baumannii MDR-ZJ06|1421501|1421577|Met|CAT|0|0||||||DDBJ/ENA/GenBank taxaddress:00.04.00.01.00.02.00.00.61B.00.03 STEML:TGCGGGG STEMRS:CCCCGCA ID:T CCA:CCA LEN:7 SCORE:35 pos8,9:TG W:CCApredicted W:cca W:pos89nTA tfam:X tfamX:77.79 tfamM:-60.15 tfamI:-70.58
-TGCGGGG-TGGAGC-A-GTCtGGT--A---G-CTCGTCGGGCTCATAACCCG-AAG---
-----------------GtC-GT-TGGTTCAAAT-CCGAC--CCCCGCAT
>C11100304 CP001937|Gammaproteobacteria|Acinetobacter baumannii MDR-ZJ06|1764438|1764362|Met|CAT|0|0||||||DDBJ/ENA/GenBank taxaddress:00.04.00.01.00.02.00.00.61B.00.03 STEML:GGGCCTA STEMRS:TGGGCCC ID:A CCA:CCA LEN:7 SCORE:35 pos8,9:TA W:CCApredicted W:cca tfam:I tfamI:46.72 tfamM:-12.04 tfamX:-107.37
-GGGCCTA-TAGCTC-A-GTC-GGTt-A---G-AGCAGCGGACTCATAATCCG-TTG---
-----------------GtC-CA-CAGTTCGAGT-CTGTG--TGGGCCCA
>C09100156 CP001172|Gammaproteobacteria|Acinetobacter baumannii AB307-0294|2120709|2120785|Met|CAT|0|0|||||tRNA-Met(Ile) whose CAU anticodon is enzymatically converted to read AUA codons.|DDBJ/ENA/GenBank taxaddress:00.04.00.01.00.02.00.00.61B.00.0C STEML:GGGCCTA STEMRS:TGGGCCC ID:A CCA:CCA LEN:7 SCORE:35 pos8,9:TA W:CCApredicted W:cca tfam:I tfamI:46.72 tfamM:-12.04 tfamX:-107.37
-GGGCCTA-TAGCTC-A-GTC-GGTt-A---G-AGCAGCGGACTCATAATCCG-TTG---
-----------------GtC-CA-CAGTTCGAGT-CTGTG--TGGGCCCA
>C09100177 CP001172|Gammaproteobacteria|Acinetobacter baumannii AB307-0294|3413387|3413311|Met|CAT|0|0|||||tRNA-Met(initiator).|DDBJ/ENA/GenBank taxaddress:00.04.00.01.00.02.00.00.61B.00.0C STEML:TGCGGGA STEMRS:TCCCGCT ID:A CCA:CCA LEN:7 SCORE:31 pos8,9:TG W:CCApredicted W:cca W:pos89nTA tfam:X tfamX:69.91 tfamM:-55.54 tfamI:-64.92
-TGCGGGA-TGGAGC-A-GTCtGGT--A---G-CTCGTCGGGCTCATAACCCG-AAG---
-----------------GtC-GT-TGGTTCAAAT-CCAGC--TCCCGCTA
>C09100178 CP001172|Gammaproteobacteria|Acinetobacter baumannii AB307-0294|3413221|3413145|Met|CAT|0|0|||||tRNA-Met(initiator).|DDBJ/ENA/GenBank taxaddress:00.04.00.01.00.02.00.00.61B.00.0C STEML:TGCGGGA STEMRS:TCCCGCT ID:A CCA:CCA LEN:7 SCORE:31 pos8,9:TG W:CCApredicted W:cca W:pos89nTA tfam:X tfamX:69.91 tfamM:-55.54 tfamI:-64.92
-TGCGGGA-TGGAGC-A-GTCtGGT--A---G-CTCGTCGGGCTCATAACCCG-AAG---
-----------------GtC-GT-TGGTTCAAAT-CCAGC--TCCCGCTA
>C09100185 CP001172|Gammaproteobacteria|Acinetobacter baumannii AB307-0294|2942193|2942117|Met|CAT|0|0|||||tRNA-Met(elongator).|DDBJ/ENA/GenBank taxaddress:00.04.00.01.00.02.00.00.61B.00.0C STEML:GGCTATG STEMRS:CATAGCC ID:A CCA:CCA LEN:7 SCORE:35 pos8,9:TA W:CCApredicted W:cca tfam:M tfamM:37.31 tfamI:-8.36 tfamX:-94.67
-GGCTATG-TAGCTC-A-GTT-GGTt-A---G-AGCACCGCACTCATAATGCG-GGG---
-----------------GtC-AC-AAGTTCAAGT-CTCGT--CATAGCCA
>C09100186 CP001172|Gammaproteobacteria|Acinetobacter baumannii AB307-0294|2932039|2931963|Met|CAT|0|0|||||tRNA-Met(elongator).|DDBJ/ENA/GenBank taxaddress:00.04.00.01.00.02.00.00.61B.00.0C STEML:GGCTATG STEMRS:CATAGCC ID:A CCA:CCA LEN:7 SCORE:35 pos8,9:TA W:CCApredicted W:cca tfam:M tfamM:37.31 tfamI:-8.36 tfamX:-94.67
-GGCTATG-TAGCTC-A-GTT-GGTt-A---G-AGCACCGCACTCATAATGCG-GGG---
-----------------GtC-AC-AAGTTCAAGT-CTCGT--CATAGCCA
>C09100188 CP001172|Gammaproteobacteria|Acinetobacter baumannii AB307-0294|2495614|2495538|Met|CAT|0|0|||||tRNA-Met(initiator).|DDBJ/ENA/GenBank taxaddress:00.04.00.01.00.02.00.00.61B.00.0C STEML:TGCGGGG STEMRS:CCCCGCA ID:T CCA:CCA LEN:7 SCORE:35 pos8,9:TG W:CCApredicted W:cca W:pos89nTA tfam:X tfamX:77.79 tfamM:-60.15 tfamI:-70.58
-TGCGGGG-TGGAGC-A-GTCtGGT--A---G-CTCGTCGGGCTCATAACCCG-AAG---
-----------------GtC-GT-TGGTTCAAAT-CCGAC--CCCCGCAT
>C11100185 CP001921|Gammaproteobacteria|Acinetobacter baumannii 1656-2|405466|405542|Met|CAT|0|0||||||DDBJ/ENA/GenBank taxaddress:00.04.00.01.00.02.00.00.61B.00.10 STEML:TGCGGGA STEMRS:TCCCGCT ID:A CCA:CCA LEN:7 SCORE:31 pos8,9:TG W:CCApredicted W:cca W:pos89nTA tfam:X tfamX:69.91 tfamM:-55.54 tfamI:-64.92
-TGCGGGA-TGGAGC-A-GTCtGGT--A---G-CTCGTCGGGCTCATAACCCG-AAG---
-----------------GtC-GT-TGGTTCAAAT-CCAGC--TCCCGCTA
>C11100186 CP001921|Gammaproteobacteria|Acinetobacter baumannii 1656-2|405632|405708|Met|CAT|0|0||||||DDBJ/ENA/GenBank taxaddress:00.04.00.01.00.02.00.00.61B.00.10 STEML:TGCGGGA STEMRS:TCCCGCT ID:A CCA:CCA LEN:7 SCORE:31 pos8,9:TG W:CCApredicted W:cca W:pos89nTA tfam:X tfamX:69.91 tfamM:-55.54 tfamI:-64.92
-TGCGGGA-TGGAGC-A-GTCtGGT--A---G-CTCGTCGGGCTCATAACCCG-AAG---
-----------------GtC-GT-TGGTTCAAAT-CCAGC--TCCCGCTA
>C11100193 CP001921|Gammaproteobacteria|Acinetobacter baumannii 1656-2|922402|922478|Met|CAT|0|0||||||DDBJ/ENA/GenBank taxaddress:00.04.00.01.00.02.00.00.61B.00.10 STEML:GGCTATG STEMRS:CATAGCC ID:A CCA:CCA LEN:7 SCORE:35 pos8,9:TA W:CCApredicted W:cca tfam:M tfamM:37.31 tfamI:-8.36 tfamX:-94.67
-GGCTATG-TAGCTC-A-GTT-GGTt-A---G-AGCACCGCACTCATAATGCG-GGG---
-----------------GtC-AC-AAGTTCAAGT-CTCGT--CATAGCCA
>C11100194 CP001921|Gammaproteobacteria|Acinetobacter baumannii 1656-2|932556|932632|Met|CAT|0|0||||||DDBJ/ENA/GenBank taxaddress:00.04.00.01.00.02.00.00.61B.00.10 STEML:GGCTATG STEMRS:CATAGCC ID:A CCA:CCA LEN:7 SCORE:35 pos8,9:TA W:CCApredicted W:cca tfam:M tfamM:37.31 tfamI:-8.36 tfamX:-94.67
-GGCTATG-TAGCTC-A-GTT-GGTt-A---G-AGCACCGCACTCATAATGCG-GGG---
-----------------GtC-AC-AAGTTCAAGT-CTCGT--CATAGCCA
>C11100200 CP001921|Gammaproteobacteria|Acinetobacter baumannii 1656-2|1760846|1760922|Met|CAT|0|0||||||DDBJ/ENA/GenBank taxaddress:00.04.00.01.00.02.00.00.61B.00.10 STEML:TGCGGGG STEMRS:CCCCGCA ID:T CCA:CCA LEN:7 SCORE:35 pos8,9:TG W:CCApredicted W:cca W:pos89nTA tfam:X tfamX:77.79 tfamM:-60.15 tfamI:-70.58
-TGCGGGG-TGGAGC-A-GTCtGGT--A---G-CTCGTCGGGCTCATAACCCG-AAG---
-----------------GtC-GT-TGGTTCAAAT-CCGAC--CCCCGCAT
>C11100231 CP001921|Gammaproteobacteria|Acinetobacter baumannii 1656-2|2111150|2111074|Met|CAT|0|0||||||DDBJ/ENA/GenBank taxaddress:00.04.00.01.00.02.00.00.61B.00.10 STEML:GGGCCTA STEMRS:TGGGCCC ID:A CCA:CCA LEN:7 SCORE:35 pos8,9:TA W:CCApredicted W:cca tfam:I tfamI:46.72 tfamM:-12.04 tfamX:-107.37
-GGGCCTA-TAGCTC-A-GTC-GGTt-A---G-AGCAGCGGACTCATAATCCG-TTG---
-----------------GtC-CA-CAGTTCGAGT-CTGTG--TGGGCCCA
>C121013814 CP003500|Gammaproteobacteria|Acinetobacter baumannii MDR-TJ|2242079|2242155|Met|CAT|0|0||||||DDBJ/ENA/GenBank taxaddress:00.04.00.01.00.02.00.00.61B.00.19 STEML:GGGCCTA STEMRS:TGGGCCC ID:A CCA:CCA LEN:7 SCORE:35 pos8,9:TA W:CCApredicted W:cca tfam:I tfamI:46.72 tfamM:-12.04 tfamX:-107.37
-GGGCCTA-TAGCTC-A-GTC-GGTt-A---G-AGCAGCGGACTCATAATCCG-TTG---
-----------------GtC-CA-CAGTTCGAGT-CTGTG--TGGGCCCA
>C121013835 CP003500|Gammaproteobacteria|Acinetobacter baumannii MDR-TJ|3559038|3558962|Met|CAT|0|0||||||DDBJ/ENA/GenBank taxaddress:00.04.00.01.00.02.00.00.61B.00.19 STEML:TGCGGGA STEMRS:TCCCGCT ID:A CCA:CCA LEN:7 SCORE:31 pos8,9:TG W:CCApredicted W:cca W:pos89nTA tfam:X tfamX:69.91 tfamM:-55.54 tfamI:-64.92
-TGCGGGA-TGGAGC-A-GTCtGGT--A---G-CTCGTCGGGCTCATAACCCG-AAG---
-----------------GtC-GT-TGGTTCAAAT-CCAGC--TCCCGCTA
>C121013836 CP003500|Gammaproteobacteria|Acinetobacter baumannii MDR-TJ|3558872|3558796|Met|CAT|0|0||||||DDBJ/ENA/GenBank taxaddress:00.04.00.01.00.02.00.00.61B.00.19 STEML:TGCGGGA STEMRS:TCCCGCT ID:A CCA:CCA LEN:7 SCORE:31 pos8,9:TG W:CCApredicted W:cca W:pos89nTA tfam:X tfamX:69.91 tfamM:-55.54 tfamI:-64.92
-TGCGGGA-TGGAGC-A-GTCtGGT--A---G-CTCGTCGGGCTCATAACCCG-AAG---
-----------------GtC-GT-TGGTTCAAAT-CCAGC--TCCCGCTA
>C121013843 CP003500|Gammaproteobacteria|Acinetobacter baumannii MDR-TJ|3046337|3046261|Met|CAT|0|0||||||DDBJ/ENA/GenBank taxaddress:00.04.00.01.00.02.00.00.61B.00.19 STEML:GGCTATG STEMRS:CATAGCC ID:A CCA:CCA LEN:7 SCORE:35 pos8,9:TA W:CCApredicted W:cca tfam:M tfamM:37.31 tfamI:-8.36 tfamX:-94.67
-GGCTATG-TAGCTC-A-GTT-GGTt-A---G-AGCACCGCACTCATAATGCG-GGG---
-----------------GtC-AC-AAGTTCAAGT-CTCGT--CATAGCCA
>C121013844 CP003500|Gammaproteobacteria|Acinetobacter baumannii MDR-TJ|3036183|3036107|Met|CAT|0|0||||||DDBJ/ENA/GenBank taxaddress:00.04.00.01.00.02.00.00.61B.00.19 STEML:GGCTATG STEMRS:CATAGCC ID:A CCA:CCA LEN:7 SCORE:35 pos8,9:TA W:CCApredicted W:cca tfam:M tfamM:37.31 tfamI:-8.36 tfamX:-94.67
-GGCTATG-TAGCTC-A-GTT-GGTt-A---G-AGCACCGCACTCATAATGCG-GGG---
-----------------GtC-AC-AAGTTCAAGT-CTCGT--CATAGCCA
>C121013847 CP003500|Gammaproteobacteria|Acinetobacter baumannii MDR-TJ|2587221|2587145|Met|CAT|0|0||||||DDBJ/ENA/GenBank taxaddress:00.04.00.01.00.02.00.00.61B.00.19 STEML:TGCGGGG STEMRS:CCCCGCA ID:T CCA:CCA LEN:7 SCORE:35 pos8,9:TG W:CCApredicted W:cca W:pos89nTA tfam:X tfamX:77.79 tfamM:-60.15 tfamI:-70.58
-TGCGGGG-TGGAGC-A-GTCtGGT--A---G-CTCGTCGGGCTCATAACCCG-AAG---
-----------------GtC-GT-TGGTTCAAAT-CCGAC--CCCCGCAT
>C131010683 CP003967|Gammaproteobacteria|Acinetobacter baumannii D1279779|350767|350843|Met|CAT|0|0||||||DDBJ/ENA/GenBank taxaddress:00.04.00.01.00.02.00.00.61B.00.4A STEML:TGCGGGA STEMRS:TCCCGCT ID:A CCA:CCA LEN:7 SCORE:31 pos8,9:TG W:CCApredicted W:cca W:pos89nTA tfam:X tfamX:69.91 tfamM:-55.54 tfamI:-64.92
-TGCGGGA-TGGAGC-A-GTCtGGT--A---G-CTCGTCGGGCTCATAACCCG-AAG---
-----------------GtC-GT-TGGTTCAAAT-CCAGC--TCCCGCTA
>C131010684 CP003967|Gammaproteobacteria|Acinetobacter baumannii D1279779|350934|351010|Met|CAT|0|0||||||DDBJ/ENA/GenBank taxaddress:00.04.00.01.00.02.00.00.61B.00.4A STEML:TGCGGGA STEMRS:TCCCGCT ID:A CCA:CCA LEN:7 SCORE:31 pos8,9:TG W:CCApredicted W:cca W:pos89nTA tfam:X tfamX:69.91 tfamM:-55.54 tfamI:-64.92
-TGCGGGA-TGGAGC-A-GTCtGGT--A---G-CTCGTCGGGCTCATAACCCG-AAG---
-----------------GtC-GT-TGGTTCAAAT-CCAGC--TCCCGCTA
>C131010691 CP003967|Gammaproteobacteria|Acinetobacter baumannii D1279779|887968|888044|Met|CAT|0|0||||||DDBJ/ENA/GenBank taxaddress:00.04.00.01.00.02.00.00.61B.00.4A STEML:GGCTATG STEMRS:CATAGCC ID:A CCA:CCA LEN:7 SCORE:35 pos8,9:TA W:CCApredicted W:cca tfam:M tfamM:37.31 tfamI:-8.36 tfamX:-94.67
-GGCTATG-TAGCTC-A-GTT-GGTt-A---G-AGCACCGCACTCATAATGCG-GGG---
-----------------GtC-AC-AAGTTCAAGT-CTCGT--CATAGCCA
>C131010692 CP003967|Gammaproteobacteria|Acinetobacter baumannii D1279779|898121|898197|Met|CAT|0|0||||||DDBJ/ENA/GenBank taxaddress:00.04.00.01.00.02.00.00.61B.00.4A STEML:GGCTATG STEMRS:CATAGCC ID:A CCA:CCA LEN:7 SCORE:35 pos8,9:TA W:CCApredicted W:cca tfam:M tfamM:37.31 tfamI:-8.36 tfamX:-94.67
-GGCTATG-TAGCTC-A-GTT-GGTt-A---G-AGCACCGCACTCATAATGCG-GGG---
-----------------GtC-AC-AAGTTCAAGT-CTCGT--CATAGCCA
>C131010694 CP003967|Gammaproteobacteria|Acinetobacter baumannii D1279779|1331662|1331738|Met|CAT|0|0||||||DDBJ/ENA/GenBank taxaddress:00.04.00.01.00.02.00.00.61B.00.4A STEML:TGCGGGG STEMRS:CCCCGCA ID:T CCA:CCA LEN:7 SCORE:35 pos8,9:TG W:CCApredicted W:cca W:pos89nTA tfam:X tfamX:77.79 tfamM:-60.15 tfamI:-70.58
-TGCGGGG-TGGAGC-A-GTCtGGT--A---G-CTCGTCGGGCTCATAACCCG-AAG---
-----------------GtC-GT-TGGTTCAAAT-CCGAC--CCCCGCAT
>C131010730 CP003967|Gammaproteobacteria|Acinetobacter baumannii D1279779|1610533|1610457|Met|CAT|0|0||||||DDBJ/ENA/GenBank taxaddress:00.04.00.01.00.02.00.00.61B.00.4A STEML:GGGCCTA STEMRS:TGGGCCC ID:A CCA:CCA LEN:7 SCORE:35 pos8,9:TA W:CCApredicted W:cca tfam:I tfamI:46.72 tfamM:-12.04 tfamX:-107.37
-GGGCCTA-TAGCTC-A-GTC-GGTt-A---G-AGCAGCGGACTCATAATCCG-TTG---
-----------------GtC-CA-CAGTTCGAGT-CTGTG--TGGGCCCA
>C11100328 CP002522|Gammaproteobacteria|Acinetobacter baumannii TCDC-AB0715|925247|925323|Met|CAT|0|0||||||DDBJ/ENA/GenBank taxaddress:00.04.00.01.00.02.00.00.61B.00.4B STEML:GGCTATG STEMRS:CATAGCC ID:A CCA:CCA LEN:7 SCORE:35 pos8,9:TA W:CCApredicted W:cca tfam:M tfamM:37.31 tfamI:-8.36 tfamX:-94.67
-GGCTATG-TAGCTC-A-GTT-GGTt-A---G-AGCACCGCACTCATAATGCG-GGG---
-----------------GtC-AC-AAGTTCAAGT-CTCGT--CATAGCCA
>C11100329 CP002522|Gammaproteobacteria|Acinetobacter baumannii TCDC-AB0715|935401|935477|Met|CAT|0|0||||||DDBJ/ENA/GenBank taxaddress:00.04.00.01.00.02.00.00.61B.00.4B STEML:GGCTATG STEMRS:CATAGCC ID:A CCA:CCA LEN:7 SCORE:35 pos8,9:TA W:CCApredicted W:cca tfam:M tfamM:37.31 tfamI:-8.36 tfamX:-94.67
-GGCTATG-TAGCTC-A-GTT-GGTt-A---G-AGCACCGCACTCATAATGCG-GGG---
-----------------GtC-AC-AAGTTCAAGT-CTCGT--CATAGCCA
>C11100332 CP002522|Gammaproteobacteria|Acinetobacter baumannii TCDC-AB0715|1494118|1494194|Met|CAT|0|0||||||DDBJ/ENA/GenBank taxaddress:00.04.00.01.00.02.00.00.61B.00.4B STEML:TGCGGGA STEMRS:CCCCGCA ID:T CCA:CCA LEN:7 SCORE:31 pos8,9:TG W:CCApredicted W:cca W:pos89nTA tfam:X tfamX:77.99 tfamM:-61.07 tfamI:-69.64
-TGCGGGA-TGGAGC-A-GTCtGGT--A---G-CTCGTCGGGCTCATAACCCG-AAG---
-----------------GtC-GT-TGGTTCAAAT-CCGAC--CCCCGCAT
>C11100355 CP002522|Gammaproteobacteria|Acinetobacter baumannii TCDC-AB0715|1854241|1854165|Met|CAT|0|0||||||DDBJ/ENA/GenBank taxaddress:00.04.00.01.00.02.00.00.61B.00.4B STEML:GGGCCTA STEMRS:TGGGCCC ID:A CCA:CCA LEN:7 SCORE:35 pos8,9:TA W:CCApredicted W:cca tfam:I tfamI:46.72 tfamM:-12.04 tfamX:-107.37
-GGGCCTA-TAGCTC-A-GTC-GGTt-A---G-AGCAGCGGACTCATAATCCG-TTG---
-----------------GtC-CA-CAGTTCGAGT-CTGTG--TGGGCCCA
>C11100356 CP002522|Gammaproteobacteria|Acinetobacter baumannii TCDC-AB0715|1307905|1307829|Met|CAT|0|0||||||DDBJ/ENA/GenBank taxaddress:00.04.00.01.00.02.00.00.61B.00.4B STEML:GGGCCTA STEMRS:TGGGCCC ID:A CCA:CCA LEN:7 SCORE:35 pos8,9:TA W:CCApredicted W:cca tfam:I tfamI:46.72 tfamM:-12.04 tfamX:-107.37
-GGGCCTA-TAGCTC-A-GTC-GGTt-A---G-AGCAGCGGACTCATAATCCG-TTG---
-----------------GtC-CA-CAGTTCGAGT-CTGTG--TGGGCCCA
>C131008058 CP003846|Gammaproteobacteria|Acinetobacter baumannii BJAB07104|420903|420979|Met|CAT|0|0||||||DDBJ/ENA/GenBank taxaddress:00.04.00.01.00.02.00.00.61B.00.67 STEML:TGCGGGA STEMRS:TCCCGCT ID:A CCA:CCA LEN:7 SCORE:31 pos8,9:TG W:CCApredicted W:cca W:pos89nTA tfam:X tfamX:69.91 tfamM:-55.54 tfamI:-64.92
-TGCGGGA-TGGAGC-A-GTCtGGT--A---G-CTCGTCGGGCTCATAACCCG-AAG---
-----------------GtC-GT-TGGTTCAAAT-CCAGC--TCCCGCTA
>C131008059 CP003846|Gammaproteobacteria|Acinetobacter baumannii BJAB07104|421069|421145|Met|CAT|0|0||||||DDBJ/ENA/GenBank taxaddress:00.04.00.01.00.02.00.00.61B.00.67 STEML:TGCGGGA STEMRS:TCCCGCT ID:A CCA:CCA LEN:7 SCORE:31 pos8,9:TG W:CCApredicted W:cca W:pos89nTA tfam:X tfamX:69.91 tfamM:-55.54 tfamI:-64.92
-TGCGGGA-TGGAGC-A-GTCtGGT--A---G-CTCGTCGGGCTCATAACCCG-AAG---
-----------------GtC-GT-TGGTTCAAAT-CCAGC--TCCCGCTA
>C131008066 CP003846|Gammaproteobacteria|Acinetobacter baumannii BJAB07104|933536|933612|Met|CAT|0|0||||||DDBJ/ENA/GenBank taxaddress:00.04.00.01.00.02.00.00.61B.00.67 STEML:GGCTATG STEMRS:CATAGCC ID:A CCA:CCA LEN:7 SCORE:35 pos8,9:TA W:CCApredicted W:cca tfam:M tfamM:37.31 tfamI:-8.36 tfamX:-94.67
-GGCTATG-TAGCTC-A-GTT-GGTt-A---G-AGCACCGCACTCATAATGCG-GGG---
-----------------GtC-AC-AAGTTCAAGT-CTCGT--CATAGCCA
>C131008067 CP003846|Gammaproteobacteria|Acinetobacter baumannii BJAB07104|943690|943766|Met|CAT|0|0||||||DDBJ/ENA/GenBank taxaddress:00.04.00.01.00.02.00.00.61B.00.67 STEML:GGCTATG STEMRS:CATAGCC ID:A CCA:CCA LEN:7 SCORE:35 pos8,9:TA W:CCApredicted W:cca tfam:M tfamM:37.31 tfamI:-8.36 tfamX:-94.67
-GGCTATG-TAGCTC-A-GTT-GGTt-A---G-AGCACCGCACTCATAATGCG-GGG---
-----------------GtC-AC-AAGTTCAAGT-CTCGT--CATAGCCA
>C131008070 CP003846|Gammaproteobacteria|Acinetobacter baumannii BJAB07104|1446301|1446377|Met|CAT|0|0||||||DDBJ/ENA/GenBank taxaddress:00.04.00.01.00.02.00.00.61B.00.67 STEML:TGCGGGG STEMRS:CCCCGCA ID:T CCA:CCA LEN:7 SCORE:35 pos8,9:TG W:CCApredicted W:cca W:pos89nTA tfam:X tfamX:77.79 tfamM:-60.15 tfamI:-70.58
-TGCGGGG-TGGAGC-A-GTCtGGT--A---G-CTCGTCGGGCTCATAACCCG-AAG---
-----------------GtC-GT-TGGTTCAAAT-CCGAC--CCCCGCAT
>C131008071 CP003846|Gammaproteobacteria|Acinetobacter baumannii BJAB07104|2289722|2289798|Met|CAT|0|0||||||DDBJ/ENA/GenBank taxaddress:00.04.00.01.00.02.00.00.61B.00.67 STEML:GGGCCTA STEMRS:TGGGCCC ID:A CCA:CCA LEN:7 SCORE:35 pos8,9:TA W:CCApredicted W:cca tfam:I tfamI:46.72 tfamM:-12.04 tfamX:-107.37
-GGGCCTA-TAGCTC-A-GTC-GGTt-A---G-AGCAGCGGACTCATAATCCG-TTG---
-----------------GtC-CA-CAGTTCGAGT-CTGTG--TGGGCCCA
>C131008132 CP003847|Gammaproteobacteria|Acinetobacter baumannii BJAB0715|408060|408136|Met|CAT|0|0||||||DDBJ/ENA/GenBank taxaddress:00.04.00.01.00.02.00.00.61B.00.68 STEML:TGCGGGA STEMRS:TCCCGCT ID:A CCA:CCA LEN:7 SCORE:31 pos8,9:TG W:CCApredicted W:cca W:pos89nTA tfam:X tfamX:69.91 tfamM:-55.54 tfamI:-64.92
-TGCGGGA-TGGAGC-A-GTCtGGT--A---G-CTCGTCGGGCTCATAACCCG-AAG---
-----------------GtC-GT-TGGTTCAAAT-CCAGC--TCCCGCTA
>C131008133 CP003847|Gammaproteobacteria|Acinetobacter baumannii BJAB0715|408226|408302|Met|CAT|0|0||||||DDBJ/ENA/GenBank taxaddress:00.04.00.01.00.02.00.00.61B.00.68 STEML:TGCGGGA STEMRS:TCCCGCT ID:A CCA:CCA LEN:7 SCORE:31 pos8,9:TG W:CCApredicted W:cca W:pos89nTA tfam:X tfamX:69.91 tfamM:-55.54 tfamI:-64.92
-TGCGGGA-TGGAGC-A-GTCtGGT--A---G-CTCGTCGGGCTCATAACCCG-AAG---
-----------------GtC-GT-TGGTTCAAAT-CCAGC--TCCCGCTA
>C131008140 CP003847|Gammaproteobacteria|Acinetobacter baumannii BJAB0715|913630|913706|Met|CAT|0|0||||||DDBJ/ENA/GenBank taxaddress:00.04.00.01.00.02.00.00.61B.00.68 STEML:GGCTATG STEMRS:CATAGCC ID:A CCA:CCA LEN:7 SCORE:35 pos8,9:TA W:CCApredicted W:cca tfam:M tfamM:37.31 tfamI:-8.36 tfamX:-94.67
-GGCTATG-TAGCTC-A-GTT-GGTt-A---G-AGCACCGCACTCATAATGCG-GGG---
-----------------GtC-AC-AAGTTCAAGT-CTCGT--CATAGCCA
>C131008141 CP003847|Gammaproteobacteria|Acinetobacter baumannii BJAB0715|923784|923860|Met|CAT|0|0||||||DDBJ/ENA/GenBank taxaddress:00.04.00.01.00.02.00.00.61B.00.68 STEML:GGCTATG STEMRS:CATAGCC ID:A CCA:CCA LEN:7 SCORE:35 pos8,9:TA W:CCApredicted W:cca tfam:M tfamM:37.31 tfamI:-8.36 tfamX:-94.67
-GGCTATG-TAGCTC-A-GTT-GGTt-A---G-AGCACCGCACTCATAATGCG-GGG---
-----------------GtC-AC-AAGTTCAAGT-CTCGT--CATAGCCA
>C131008143 CP003847|Gammaproteobacteria|Acinetobacter baumannii BJAB0715|1467029|1467105|Met|CAT|0|0||||||DDBJ/ENA/GenBank taxaddress:00.04.00.01.00.02.00.00.61B.00.68 STEML:TGCGGGG STEMRS:CCCCGCA ID:T CCA:CCA LEN:7 SCORE:35 pos8,9:TG W:CCApredicted W:cca W:pos89nTA tfam:X tfamX:77.79 tfamM:-60.15 tfamI:-70.58
-TGCGGGG-TGGAGC-A-GTCtGGT--A---G-CTCGTCGGGCTCATAACCCG-AAG---
-----------------GtC-GT-TGGTTCAAAT-CCGAC--CCCCGCAT
>C131008181 CP003847|Gammaproteobacteria|Acinetobacter baumannii BJAB0715|1811334|1811258|Met|CAT|0|0||||||DDBJ/ENA/GenBank taxaddress:00.04.00.01.00.02.00.00.61B.00.68 STEML:GGGCCTA STEMRS:TGGGCCC ID:A CCA:CCA LEN:7 SCORE:35 pos8,9:TA W:CCApredicted W:cca tfam:I tfamI:46.72 tfamM:-12.04 tfamX:-107.37
-GGGCCTA-TAGCTC-A-GTC-GGTt-A---G-AGCAGCGGACTCATAATCCG-TTG---
-----------------GtC-CA-CAGTTCGAGT-CTGTG--TGGGCCCA
>C131008205 CP003849|Gammaproteobacteria|Acinetobacter baumannii BJAB0868|416657|416733|Met|CAT|0|0||||||DDBJ/ENA/GenBank taxaddress:00.04.00.01.00.02.00.00.61B.00.69 STEML:TGCGGGG STEMRS:TCCCGCT ID:A CCA:CCA LEN:7 SCORE:31 pos8,9:TG W:CCApredicted W:cca W:pos89nTA tfam:X tfamX:69.71 tfamM:-54.62 tfamI:-65.86
-TGCGGGG-TGGAGC-A-GTCtGGT--A---G-CTCGTCGGGCTCATAACCCG-AAG---
-----------------GtC-GT-TGGTTCAAAT-CCAGC--TCCCGCTA
>C131008206 CP003849|Gammaproteobacteria|Acinetobacter baumannii BJAB0868|416823|416899|Met|CAT|0|0||||||DDBJ/ENA/GenBank taxaddress:00.04.00.01.00.02.00.00.61B.00.69 STEML:TGCGGGA STEMRS:TCCCGCT ID:A CCA:CCA LEN:7 SCORE:31 pos8,9:TG W:CCApredicted W:cca W:pos89nTA tfam:X tfamX:69.91 tfamM:-55.54 tfamI:-64.92
-TGCGGGA-TGGAGC-A-GTCtGGT--A---G-CTCGTCGGGCTCATAACCCG-AAG---
-----------------GtC-GT-TGGTTCAAAT-CCAGC--TCCCGCTA
>C131008213 CP003849|Gammaproteobacteria|Acinetobacter baumannii BJAB0868|929255|929331|Met|CAT|0|0||||||DDBJ/ENA/GenBank taxaddress:00.04.00.01.00.02.00.00.61B.00.69 STEML:GGCTATG STEMRS:CATAGCC ID:A CCA:CCA LEN:7 SCORE:35 pos8,9:TA W:CCApredicted W:cca tfam:M tfamM:37.31 tfamI:-8.36 tfamX:-94.67
-GGCTATG-TAGCTC-A-GTT-GGTt-A---G-AGCACCGCACTCATAATGCG-GGG---
-----------------GtC-AC-AAGTTCAAGT-CTCGT--CATAGCCA
>C131008214 CP003849|Gammaproteobacteria|Acinetobacter baumannii BJAB0868|939409|939485|Met|CAT|0|0||||||DDBJ/ENA/GenBank taxaddress:00.04.00.01.00.02.00.00.61B.00.69 STEML:GGCTATG STEMRS:CATAGCC ID:A CCA:CCA LEN:7 SCORE:35 pos8,9:TA W:CCApredicted W:cca tfam:M tfamM:37.31 tfamI:-8.36 tfamX:-94.67
-GGCTATG-TAGCTC-A-GTT-GGTt-A---G-AGCACCGCACTCATAATGCG-GGG---
-----------------GtC-AC-AAGTTCAAGT-CTCGT--CATAGCCA
>C131008217 CP003849|Gammaproteobacteria|Acinetobacter baumannii BJAB0868|1404615|1404691|Met|CAT|0|0||||||DDBJ/ENA/GenBank taxaddress:00.04.00.01.00.02.00.00.61B.00.69 STEML:TGCGGGG STEMRS:CCCCGCA ID:T CCA:CCA LEN:7 SCORE:35 pos8,9:TG W:CCApredicted W:cca W:pos89nTA tfam:X tfamX:77.79 tfamM:-60.15 tfamI:-70.58
-TGCGGGG-TGGAGC-A-GTCtGGT--A---G-CTCGTCGGGCTCATAACCCG-AAG---
-----------------GtC-GT-TGGTTCAAAT-CCGAC--CCCCGCAT
>C131008257 CP003849|Gammaproteobacteria|Acinetobacter baumannii BJAB0868|1746718|1746642|Met|CAT|0|0||||||DDBJ/ENA/GenBank taxaddress:00.04.00.01.00.02.00.00.61B.00.69 STEML:GGGCCTA STEMRS:TGGGCCC ID:A CCA:CCA LEN:7 SCORE:35 pos8,9:TA W:CCApredicted W:cca tfam:I tfamI:46.72 tfamM:-12.04 tfamX:-107.37
-GGGCCTA-TAGCTC-A-GTC-GGTt-A---G-AGCAGCGGACTCATAATCCG-TTG---
-----------------GtC-CA-CAGTTCGAGT-CTGTG--TGGGCCCA
>C131008345 CP003856|Gammaproteobacteria|Acinetobacter baumannii TYTH-1|629908|629984|Met|CAT|0|0||||||DDBJ/ENA/GenBank taxaddress:00.04.00.01.00.02.00.00.61B.00.6A STEML:TGCGGGA STEMRS:TCCCGCT ID:A CCA:CCA LEN:7 SCORE:31 pos8,9:TG W:CCApredicted W:cca W:pos89nTA tfam:X tfamX:69.91 tfamM:-55.54 tfamI:-64.92
-TGCGGGA-TGGAGC-A-GTCtGGT--A---G-CTCGTCGGGCTCATAACCCG-AAG---
-----------------GtC-GT-TGGTTCAAAT-CCAGC--TCCCGCTA
>C131008346 CP003856|Gammaproteobacteria|Acinetobacter baumannii TYTH-1|630074|630150|Met|CAT|0|0||||||DDBJ/ENA/GenBank taxaddress:00.04.00.01.00.02.00.00.61B.00.6A STEML:TGCGGGA STEMRS:TCCCGCT ID:A CCA:CCA LEN:7 SCORE:31 pos8,9:TG W:CCApredicted W:cca W:pos89nTA tfam:X tfamX:69.91 tfamM:-55.54 tfamI:-64.92
-TGCGGGA-TGGAGC-A-GTCtGGT--A---G-CTCGTCGGGCTCATAACCCG-AAG---
-----------------GtC-GT-TGGTTCAAAT-CCAGC--TCCCGCTA
>C131008353 CP003856|Gammaproteobacteria|Acinetobacter baumannii TYTH-1|1142617|1142693|Met|CAT|0|0||||||DDBJ/ENA/GenBank taxaddress:00.04.00.01.00.02.00.00.61B.00.6A STEML:GGCTATG STEMRS:CATAGCC ID:A CCA:CCA LEN:7 SCORE:35 pos8,9:TA W:CCApredicted W:cca tfam:M tfamM:37.31 tfamI:-8.36 tfamX:-94.67
-GGCTATG-TAGCTC-A-GTT-GGTt-A---G-AGCACCGCACTCATAATGCG-GGG---
-----------------GtC-AC-AAGTTCAAGT-CTCGT--CATAGCCA
>C131008354 CP003856|Gammaproteobacteria|Acinetobacter baumannii TYTH-1|1152770|1152846|Met|CAT|0|0||||||DDBJ/ENA/GenBank taxaddress:00.04.00.01.00.02.00.00.61B.00.6A STEML:GGCTATG STEMRS:CATAGCC ID:A CCA:CCA LEN:7 SCORE:35 pos8,9:TA W:CCApredicted W:cca tfam:M tfamM:37.31 tfamI:-8.36 tfamX:-94.67
-GGCTATG-TAGCTC-A-GTT-GGTt-A---G-AGCACCGCACTCATAATGCG-GGG---
-----------------GtC-AC-AAGTTCAAGT-CTCGT--CATAGCCA
>C131008357 CP003856|Gammaproteobacteria|Acinetobacter baumannii TYTH-1|1674360|1674436|Met|CAT|0|0||||||DDBJ/ENA/GenBank taxaddress:00.04.00.01.00.02.00.00.61B.00.6A STEML:TGCGGGG STEMRS:CCCCGCA ID:T CCA:CCA LEN:7 SCORE:35 pos8,9:TG W:CCApredicted W:cca W:pos89nTA tfam:X tfamX:77.79 tfamM:-60.15 tfamI:-70.58
-TGCGGGG-TGGAGC-A-GTCtGGT--A---G-CTCGTCGGGCTCATAACCCG-AAG---
-----------------GtC-GT-TGGTTCAAAT-CCGAC--CCCCGCAT
>C131008395 CP003856|Gammaproteobacteria|Acinetobacter baumannii TYTH-1|2007674|2007598|Met|CAT|0|0||||||DDBJ/ENA/GenBank taxaddress:00.04.00.01.00.02.00.00.61B.00.6A STEML:GGGCCTA STEMRS:TGGGCCC ID:A CCA:CCA LEN:7 SCORE:35 pos8,9:TA W:CCApredicted W:cca tfam:I tfamI:46.72 tfamM:-12.04 tfamX:-107.37
-GGGCCTA-TAGCTC-A-GTC-GGTt-A---G-AGCAGCGGACTCATAATCCG-TTG---
-----------------GtC-CA-CAGTTCGAGT-CTGTG--TGGGCCCA
>C11100411 CP002177|Gammaproteobacteria|Acinetobacter calcoaceticus PHEA-2|118404|118480|Met|CAT|0|0||||||DDBJ/ENA/GenBank taxaddress:00.04.00.01.00.02.00.00.61B.01.02 STEML:GGCTATG STEMRS:CATAGCC ID:A CCA:CCA LEN:7 SCORE:35 pos8,9:TA W:CCApredicted W:cca tfam:M tfamM:37.31 tfamI:-8.36 tfamX:-94.67
-GGCTATG-TAGCTC-A-GTT-GGTt-A---G-AGCACCGCACTCATAATGCG-GGG---
-----------------GtC-AC-AAGTTCAAGT-CTCGT--CATAGCCA
>C11100412 CP002177|Gammaproteobacteria|Acinetobacter calcoaceticus PHEA-2|128577|128653|Met|CAT|0|0||||||DDBJ/ENA/GenBank taxaddress:00.04.00.01.00.02.00.00.61B.01.02 STEML:GGCTATG STEMRS:CATAGCC ID:A CCA:CCA LEN:7 SCORE:35 pos8,9:TA W:CCApredicted W:cca tfam:M tfamM:37.31 tfamI:-8.36 tfamX:-94.67
-GGCTATG-TAGCTC-A-GTT-GGTt-A---G-AGCACCGCACTCATAATGCG-GGG---
-----------------GtC-AC-AAGTTCAAGT-CTCGT--CATAGCCA
>C11100414 CP002177|Gammaproteobacteria|Acinetobacter calcoaceticus PHEA-2|529898|529974|Met|CAT|0|0||||||DDBJ/ENA/GenBank taxaddress:00.04.00.01.00.02.00.00.61B.01.02 STEML:TGCGGGG STEMRS:TCCCGCA ID:T CCA:CCA LEN:7 SCORE:35 pos8,9:TG W:CCApredicted W:cca W:pos89nTA tfam:X tfamX:77.78 tfamM:-60.68 tfamI:-69.76
-TGCGGGG-TGGAGC-A-GTCtGGT--A---G-CTCGTCGGGCTCATAACCCG-AAG---
-----------------GtC-GT-TGGTTCAAAT-CCGAC--TCCCGCAT
>C11100438 CP002177|Gammaproteobacteria|Acinetobacter calcoaceticus PHEA-2|3479163|3479239|Met|CAT|0|0||||||DDBJ/ENA/GenBank taxaddress:00.04.00.01.00.02.00.00.61B.01.02 STEML:TGCGGGA STEMRS:TCCCGCT ID:A CCA:CCA LEN:7 SCORE:31 pos8,9:TG W:CCApredicted W:cca W:pos89nTA tfam:X tfamX:69.91 tfamM:-55.54 tfamI:-64.92
-TGCGGGA-TGGAGC-A-GTCtGGT--A---G-CTCGTCGGGCTCATAACCCG-AAG---
-----------------GtC-GT-TGGTTCAAAT-CCAGC--TCCCGCTA
>C11100439 CP002177|Gammaproteobacteria|Acinetobacter calcoaceticus PHEA-2|3479329|3479405|Met|CAT|0|0||||||DDBJ/ENA/GenBank taxaddress:00.04.00.01.00.02.00.00.61B.01.02 STEML:TGCGGGA STEMRS:TCCCGCT ID:A CCA:CCA LEN:7 SCORE:31 pos8,9:TG W:CCApredicted W:cca W:pos89nTA tfam:X tfamX:69.91 tfamM:-55.54 tfamI:-64.92
-TGCGGGA-TGGAGC-A-GTCtGGT--A---G-CTCGTCGGGCTCATAACCCG-AAG---
-----------------GtC-GT-TGGTTCAAAT-CCAGC--TCCCGCTA
>C11100469 CP002177|Gammaproteobacteria|Acinetobacter calcoaceticus PHEA-2|933986|933910|Met|CAT|0|0||||||DDBJ/ENA/GenBank taxaddress:00.04.00.01.00.02.00.00.61B.01.02 STEML:GGGCCTA STEMRS:TGGGCCC ID:A CCA:CCA LEN:7 SCORE:35 pos8,9:TA W:CCApredicted W:cca tfam:I tfamI:47.45 tfamM:-12.32 tfamX:-106.98
-GGGCCTA-TAGCTC-A-GTT-GGTt-A---G-AGCAGCGGACTCATAATCCG-TTG---
-----------------GtC-CA-CAGTTCAAGT-CTGTG--TGGGCCCA
>C10100246 CP002080|Gammaproteobacteria|Acinetobacter sp. DR1|2400321|2400397|Met|CAT|0|0||||||DDBJ/ENA/GenBank taxaddress:00.04.00.01.00.02.00.00.878.00 STEML:GGGCCTA STEMRS:TGGGCCC ID:A CCA:CCA LEN:7 SCORE:35 pos8,9:TA W:CCApredicted W:cca tfam:I tfamI:50.98 tfamM:-11.06 tfamX:-111.20
-GGGCCTA-TAGCTC-A-GTT-GGTt-A---G-AGCAGCGGACTCATAATCCG-TTG---
-----------------GtC-CC-GTGTTCAAGT-CACGG--TGGGCCCA
>C10100265 CP002080|Gammaproteobacteria|Acinetobacter sp. DR1|3789878|3789802|Met|CAT|0|0||||||DDBJ/ENA/GenBank taxaddress:00.04.00.01.00.02.00.00.878.00 STEML:TGCGGGA STEMRS:TCCCGCT ID:A CCA:CCA LEN:7 SCORE:31 pos8,9:TG W:CCApredicted W:cca W:pos89nTA tfam:X tfamX:69.91 tfamM:-55.54 tfamI:-64.92
-TGCGGGA-TGGAGC-A-GTCtGGT--A---G-CTCGTCGGGCTCATAACCCG-AAG---
-----------------GtC-GT-TGGTTCAAAT-CCAGC--TCCCGCTA
>C10100266 CP002080|Gammaproteobacteria|Acinetobacter sp. DR1|3789712|3789636|Met|CAT|0|0||||||DDBJ/ENA/GenBank taxaddress:00.04.00.01.00.02.00.00.878.00 STEML:TGCGGGA STEMRS:TCCCGCT ID:A CCA:CCA LEN:7 SCORE:31 pos8,9:TG W:CCApredicted W:cca W:pos89nTA tfam:X tfamX:69.91 tfamM:-55.54 tfamI:-64.92
-TGCGGGA-TGGAGC-A-GTCtGGT--A---G-CTCGTCGGGCTCATAACCCG-AAG---
-----------------GtC-GT-TGGTTCAAAT-CCAGC--TCCCGCTA
>C10100273 CP002080|Gammaproteobacteria|Acinetobacter sp. DR1|3292678|3292602|Met|CAT|0|0||||||DDBJ/ENA/GenBank taxaddress:00.04.00.01.00.02.00.00.878.00 STEML:GGCTATG STEMRS:CATAGCC ID:A CCA:CCA LEN:7 SCORE:35 pos8,9:TA W:CCApredicted W:cca tfam:M tfamM:37.31 tfamI:-8.36 tfamX:-94.67
-GGCTATG-TAGCTC-A-GTT-GGTt-A---G-AGCACCGCACTCATAATGCG-GGG---
-----------------GtC-AC-AAGTTCAAGT-CTCGT--CATAGCCA
>C10100274 CP002080|Gammaproteobacteria|Acinetobacter sp. DR1|3282524|3282448|Met|CAT|0|0||||||DDBJ/ENA/GenBank taxaddress:00.04.00.01.00.02.00.00.878.00 STEML:GGCTATG STEMRS:CATAGCC ID:A CCA:CCA LEN:7 SCORE:35 pos8,9:TA W:CCApredicted W:cca tfam:M tfamM:37.31 tfamI:-8.36 tfamX:-94.67
-GGCTATG-TAGCTC-A-GTT-GGTt-A---G-AGCACCGCACTCATAATGCG-GGG---
-----------------GtC-AC-AAGTTCAAGT-CTCGT--CATAGCCA
>C10100276 CP002080|Gammaproteobacteria|Acinetobacter sp. DR1|2820903|2820827|Met|CAT|0|0||||||DDBJ/ENA/GenBank taxaddress:00.04.00.01.00.02.00.00.878.00 STEML:TGCGGGG STEMRS:CCCCGCA ID:A CCA:CCA LEN:7 SCORE:35 pos8,9:TG W:CCApredicted W:cca W:pos89nTA tfam:X tfamX:77.90 tfamM:-60.01 tfamI:-71.84
-TGCGGGG-TGGAGC-A-GTCtGGT--A---G-CTCGTCGGGCTCATAACCCG-AAG---
-----------------GtC-GT-TGGTTCAAAT-CCGGC--CCCCGCAA
>C10109219 CP002005|Gammaproteobacteria|Moraxella catarrhalis RH4|1403343|1403419|Met|CAT|0|0||||||DDBJ/ENA/GenBank taxaddress:00.04.00.01.00.02.00.01.01.00.00 STEML:GGGCCTA STEMRS:TGGGCCT ID:A CCA:CCA LEN:7 SCORE:35 pos8,9:TA W:CCApredicted W:cca tfam:I tfamI:46.01 tfamM:-14.34 tfamX:-105.52
-GGGCCTA-TAGCTC-A-GTT-GGTt-A---G-AGCAGAGGACTCATAATCCT-TTG---
-----------------GtC-GC-AGGTTCAAGT-CCTGC--TGGGCCTA
>C10109227 CP002005|Gammaproteobacteria|Moraxella catarrhalis RH4|1740945|1740869|Met|CAT|0|0||||||DDBJ/ENA/GenBank taxaddress:00.04.00.01.00.02.00.01.01.00.00 STEML:TGCGGGG STEMRS:CCCCGCT ID:A CCA:CCA LEN:7 SCORE:31 pos8,9:TG W:CCApredicted W:cca W:pos89nTA tfam:X tfamX:69.71 tfamM:-54.09 tfamI:-66.68
-TGCGGGG-TGGAGC-A-GTCtGGT--A---G-CTCGTCGGGCTCATAACCCG-AAG---
-----------------GtC-GT-TGGTTCAAAT-CCAGC--CCCCGCTA
>C10109229 CP002005|Gammaproteobacteria|Moraxella catarrhalis RH4|1684712|1684636|Met|CAT|0|0||||||DDBJ/ENA/GenBank taxaddress:00.04.00.01.00.02.00.01.01.00.00 STEML:GGCGATG STEMRS:CATCGCC ID:A CCA:CCA LEN:7 SCORE:35 pos8,9:TA W:CCApredicted W:cca tfam:M tfamM:34.77 tfamI:-7.02 tfamX:-91.61
-GGCGATG-TAGCTC-A-GCT-GGTt-A---G-AGCGCACGACTCATAATCGT-GAG---
-----------------GtC-AA-GAGTTCAAGT-CTCTT--CATCGCCA
>C015956 CP000323|Gammaproteobacteria|Psychrobacter cryohalolentis K5|81762|81838|Met|CAT|0|0|||||tRNA-Met(initiator).|DDBJ/ENA/GenBank taxaddress:00.04.00.01.00.02.00.02.95.00 STEML:TGCGGGG STEMRS:CCCCGCT ID:A CCA:CCA LEN:7 SCORE:31 pos8,9:TG W:CCApredicted W:cca W:pos89nTA tfam:X tfamX:69.71 tfamM:-54.09 tfamI:-66.68
-TGCGGGG-TGGAGC-A-GTCtGGT--A---G-CTCGTCGGGCTCATAACCCG-AAG---
-----------------GtC-GT-TGGTTCAAAT-CCAGC--CCCCGCTA
>C015962 CP000323|Gammaproteobacteria|Psychrobacter cryohalolentis K5|441620|441696|Met|CAT|0|0|||||tRNA-Met(elongator).|DDBJ/ENA/GenBank taxaddress:00.04.00.01.00.02.00.02.95.00 STEML:GGCGATG STEMRS:CATCGCC ID:A CCA:CCA LEN:7 SCORE:35 pos8,9:TA W:CCApredicted W:cca tfam:M tfamM:37.23 tfamI:-9.49 tfamX:-90.02
-GGCGATG-TAGCTC-A-GCT-GGTt-A---G-AGCGCATGACTCATAATCGT-GAG---
-----------------GtC-AA-GAGTTCAAGT-CTCTT--CATCGCCA
>C015994 CP000323|Gammaproteobacteria|Psychrobacter cryohalolentis K5|1186793|1186717|Met|CAT|0|0|||||tRNA-Met(Ile) whose CAU anticodon is enzymatically converted to read AUA codons.|DDBJ/ENA/GenBank taxaddress:00.04.00.01.00.02.00.02.95.00 STEML:GGGCCCA STEMRS:TGGGCCC ID:A CCA:CCA LEN:7 SCORE:35 pos8,9:TA W:CCApredicted W:cca tfam:I tfamI:49.26 tfamM:-15.79 tfamX:-106.91
-GGGCCCA-TAGCTC-A-GTT-GGTt-A---G-AGCAGAGGACTCATAATCCT-TTG---
-----------------GtC-GT-AGGTTCAAGT-CCTAC--TGGGCCCA
>C015793 CP000082|Gammaproteobacteria|Psychrobacter arcticus 273-4|74842|74918|Met|CAT|0|0|||||tRNA-Met(initiator).|DDBJ/ENA/GenBank taxaddress:00.04.00.01.00.02.00.02.96.00 STEML:TGCGGGG STEMRS:CCCCGCT ID:A CCA:CCA LEN:7 SCORE:31 pos8,9:TG W:CCApredicted W:cca W:pos89nTA tfam:X tfamX:69.71 tfamM:-54.09 tfamI:-66.68
-TGCGGGG-TGGAGC-A-GTCtGGT--A---G-CTCGTCGGGCTCATAACCCG-AAG---
-----------------GtC-GT-TGGTTCAAAT-CCAGC--CCCCGCTA
>C015799 CP000082|Gammaproteobacteria|Psychrobacter arcticus 273-4|408595|408671|Met|CAT|0|0|||||tRNA-Met(elongator).|DDBJ/ENA/GenBank taxaddress:00.04.00.01.00.02.00.02.96.00 STEML:GGCGATG STEMRS:CATCGCC ID:A CCA:CCA LEN:7 SCORE:35 pos8,9:TA W:CCApredicted W:cca tfam:M tfamM:37.23 tfamI:-9.49 tfamX:-90.02
-GGCGATG-TAGCTC-A-GCT-GGTt-A---G-AGCGCATGACTCATAATCGT-GAG---
-----------------GtC-AA-GAGTTCAAGT-CTCTT--CATCGCCA
>C015809 CP000082|Gammaproteobacteria|Psychrobacter arcticus 273-4|1653280|1653356|Met|CAT|0|0|||||tRNA-Met(Ile) whose CAU anticodon is enzymatically converted to read AUA codons.|DDBJ/ENA/GenBank taxaddress:00.04.00.01.00.02.00.02.96.00 STEML:GGGCCCA STEMRS:TGGGCCC ID:A CCA:CCA LEN:7 SCORE:35 pos8,9:TA W:CCApredicted W:cca tfam:I tfamI:49.26 tfamM:-15.79 tfamX:-106.91
-GGGCCCA-TAGCTC-A-GTT-GGTt-A---G-AGCAGAGGACTCATAATCCT-TTG---
-----------------GtC-GT-AGGTTCAAGT-CCTAC--TGGGCCCA
>C08007190 CP000082|Gammaproteobacteria|Psychrobacter arcticus 273-4|74842|74918|Met|CAT|0|0|||||tRNA-Met(initiator).|DDBJ/ENA/GenBank taxaddress:00.04.00.01.00.02.00.02.96.00 STEML:TGCGGGG STEMRS:CCCCGCT ID:A CCA:CCA LEN:7 SCORE:31 pos8,9:TG W:CCApredicted W:cca W:pos89nTA tfam:X tfamX:69.71 tfamM:-54.09 tfamI:-66.68
-TGCGGGG-TGGAGC-A-GTCtGGT--A---G-CTCGTCGGGCTCATAACCCG-AAG---
-----------------GtC-GT-TGGTTCAAAT-CCAGC--CCCCGCTA
>C08007196 CP000082|Gammaproteobacteria|Psychrobacter arcticus 273-4|408595|408671|Met|CAT|0|0|||||tRNA-Met(elongator).|DDBJ/ENA/GenBank taxaddress:00.04.00.01.00.02.00.02.96.00 STEML:GGCGATG STEMRS:CATCGCC ID:A CCA:CCA LEN:7 SCORE:35 pos8,9:TA W:CCApredicted W:cca tfam:M tfamM:37.23 tfamI:-9.49 tfamX:-90.02
-GGCGATG-TAGCTC-A-GCT-GGTt-A---G-AGCGCATGACTCATAATCGT-GAG---
-----------------GtC-AA-GAGTTCAAGT-CTCTT--CATCGCCA
>C08007206 CP000082|Gammaproteobacteria|Psychrobacter arcticus 273-4|1653280|1653356|Met|CAT|0|0|||||tRNA-Met(Ile) whose CAU anticodon is enzymatically converted to read AUA codons.|DDBJ/ENA/GenBank taxaddress:00.04.00.01.00.02.00.02.96.00 STEML:GGGCCCA STEMRS:TGGGCCC ID:A CCA:CCA LEN:7 SCORE:35 pos8,9:TA W:CCApredicted W:cca tfam:I tfamI:49.26 tfamM:-15.79 tfamX:-106.91
-GGGCCCA-TAGCTC-A-GTT-GGTt-A---G-AGCAGAGGACTCATAATCCT-TTG---
-----------------GtC-GT-AGGTTCAAGT-CCTAC--TGGGCCCA
>C017878 CP000713|Gammaproteobacteria|Psychrobacter sp. PRwf-1|183580|183656|Met|CAT|0|0|||||tRNA-Met(initiator).|DDBJ/ENA/GenBank taxaddress:00.04.00.01.00.02.00.02.9C STEML:TGCGGGG STEMRS:CCCCGCT ID:A CCA:CCA LEN:7 SCORE:31 pos8,9:TG W:CCApredicted W:cca W:pos89nTA tfam:X tfamX:69.71 tfamM:-54.09 tfamI:-66.68
-TGCGGGG-TGGAGC-A-GTCtGGT--A---G-CTCGTCGGGCTCATAACCCG-AAG---
-----------------GtC-GT-TGGTTCAAAT-CCAGC--CCCCGCTA
>C017883 CP000713|Gammaproteobacteria|Psychrobacter sp. PRwf-1|445350|445426|Met|CAT|0|0|||||tRNA-Met(elongator).|DDBJ/ENA/GenBank taxaddress:00.04.00.01.00.02.00.02.9C STEML:GGCGATG STEMRS:CATCGCC ID:A CCA:CCA LEN:7 SCORE:35 pos8,9:TA W:CCApredicted W:cca tfam:M tfamM:34.77 tfamI:-7.02 tfamX:-91.61
-GGCGATG-TAGCTC-A-GCT-GGTt-A---G-AGCGCACGACTCATAATCGT-GAG---
-----------------GtC-AA-GAGTTCAAGT-CTCTT--CATCGCCA
>C017890 CP000713|Gammaproteobacteria|Psychrobacter sp. PRwf-1|1566834|1566910|Met|CAT|0|0|||||tRNA-Met(Ile) whose CAU anticodon is enzymatically converted to read AUA codons.|DDBJ/ENA/GenBank taxaddress:00.04.00.01.00.02.00.02.9C STEML:GGGCTCA STEMRS:TGGGCCC ID:A CCA:CCA LEN:7 SCORE:35 pos8,9:TA W:CCApredicted W:cca tfam:I tfamI:48.52 tfamM:-14.92 tfamX:-105.14
-GGGCTCA-TAGCTC-A-GTT-GGTt-A---G-AGCAGAGGACTCATAATCCT-TTG---
-----------------GtC-GT-AGGTTCAAGT-CCTAC--TGGGCCCA
>C131017366 CP006265|Gammaproteobacteria|Psychrobacter sp. G|82888|82964|Met|CAT|0|0||||||DDBJ/ENA/GenBank taxaddress:00.04.00.01.00.02.00.02.192 STEML:TGCGGGG STEMRS:CCCCGCT ID:A CCA:CCA LEN:7 SCORE:31 pos8,9:TG W:CCApredicted W:cca W:pos89nTA tfam:X tfamX:69.71 tfamM:-54.09 tfamI:-66.68
-TGCGGGG-TGGAGC-A-GTCtGGT--A---G-CTCGTCGGGCTCATAACCCG-AAG---
-----------------GtC-GT-TGGTTCAAAT-CCAGC--CCCCGCTA
>C131017372 CP006265|Gammaproteobacteria|Psychrobacter sp. G|441787|441863|Met|CAT|0|0||||||DDBJ/ENA/GenBank taxaddress:00.04.00.01.00.02.00.02.192 STEML:GGCGATG STEMRS:CATCGCC ID:A CCA:CCA LEN:7 SCORE:35 pos8,9:TA W:CCApredicted W:cca tfam:M tfamM:37.23 tfamI:-9.49 tfamX:-90.02
-GGCGATG-TAGCTC-A-GCT-GGTt-A---G-AGCGCATGACTCATAATCGT-GAG---
-----------------GtC-AA-GAGTTCAAGT-CTCTT--CATCGCCA
>C131017404 CP006265|Gammaproteobacteria|Psychrobacter sp. G|1153731|1153655|Met|CAT|0|0||||||DDBJ/ENA/GenBank taxaddress:00.04.00.01.00.02.00.02.192 STEML:GGGCCCA STEMRS:TGGGCCC ID:A CCA:CCA LEN:7 SCORE:35 pos8,9:TA W:CCApredicted W:cca tfam:I tfamI:49.26 tfamM:-15.79 tfamX:-106.91
-GGGCCCA-TAGCTC-A-GTT-GGTt-A---G-AGCAGAGGACTCATAATCCT-TTG---
-----------------GtC-GT-AGGTTCAAGT-CCTAC--TGGGCCCA
>C08003207 CP000934|Gammaproteobacteria|Cellvibrio japonicus Ueda107|532266|532342|Met|CAT|0|0|||||tRNA-Met(initiator).|DDBJ/ENA/GenBank taxaddress:00.04.00.01.00.02.02.00.05.00 STEML:CGCGGGG STEMRS:CCCCGCA ID:A CCA:CCA LEN:7 SCORE:31 pos8,9:TG W:CCApredicted W:cca W:pos89nTA tfam:X tfamX:75.20 tfamM:-60.56 tfamI:-69.74
-CGCGGGG-TGGAGC-A-GCTtGGT--A---G-CTCGTCGGGCTCATAACCCG-AAG---
-----------------GtC-GT-TGGTTCAAAT-CCAGC--CCCCGCAA
>C08003250 CP000934|Gammaproteobacteria|Cellvibrio japonicus Ueda107|899646|899573|Met|CAT|0|0|||||tRNA-Met(Ile) whose CAU anticodon is enzymatically converted to read AUA codons.|DDBJ/ENA/GenBank taxaddress:00.04.00.01.00.02.02.00.05.00 STEML:GGGCCTA STEMRS:TGGGCCC ID:A CCA:cca LEN:7 SCORE:35 pos8,9:TA W:cca tfam:I tfamI:44.64 tfamM:-18.58 tfamX:-98.03
-GGGCCTA-TAGCTC-A-GTT-GGTt-A---G-AGCATCCGACTCATAATCGG-CAG---
-----------------GtC-GC-AGGTTCAAGT-CCTGC--TGGGCCCA
>C08003252 CP000934|Gammaproteobacteria|Cellvibrio japonicus Ueda107|759915|759842|Met|CAT|0|0|||||tRNA-Met(elongator).|DDBJ/ENA/GenBank taxaddress:00.04.00.01.00.02.02.00.05.00 STEML:GGCTAGA STEMRS:TCTAGCT ID:A CCA:cca LEN:7 SCORE:35 pos8,9:TA W:cca tfam:M tfamM:34.24 tfamI:-20.98 tfamX:-79.70
-GGCTAGA-TAGCTC-A-GCC-GGTt-A---G-AGCACAGCACTCATAATGCT-GGG---
-----------------GtC-GG-CGGTTCAAGT-CCGCC--TCTAGCTA
>C015755 CP000438|Gammaproteobacteria|Pseudomonas aeruginosa UCBPP-PA14|4643754|4643830|Met|CAT|0|0|||||tRNA-Met(initiator).|DDBJ/ENA/GenBank taxaddress:00.04.00.01.00.02.02.01.C9.00.00 STEML:CGCGGGA STEMRS:TCCCGCA ID:A CCA:CCA LEN:7 SCORE:31 pos8,9:TG W:CCApredicted W:cca W:pos89nTA tfam:X tfamX:76.90 tfamM:-63.85 tfamI:-68.38
-CGCGGGA-TGGAGC-A-GTCtGGT--A---G-CTCGTCGGGCTCATAACCCG-AAG---
-----------------GtC-GT-TGGTTCAAAT-CCAGC--TCCCGCAA
>C015758 CP000438|Gammaproteobacteria|Pseudomonas aeruginosa UCBPP-PA14|5513969|5514045|Met|CAT|0|0|||||tRNA-Met(elongator).|DDBJ/ENA/GenBank taxaddress:00.04.00.01.00.02.02.01.C9.00.00 STEML:GGCTACA STEMRS:TGTAGCC ID:A CCA:CCA LEN:7 SCORE:35 pos8,9:TA W:CCApredicted W:cca tfam:M tfamM:42.67 tfamI:-11.75 tfamX:-102.24
-GGCTACA-TAGCTC-A-GTC-GGTt-A---G-AGCGCAGCATTCATAATGCT-GAT---
-----------------GtC-CC-AGGTTCAAGT-CCCGG--TGTAGCCA
>C015767 CP000438|Gammaproteobacteria|Pseudomonas aeruginosa UCBPP-PA14|5604093|5604017|Met|CAT|0|0|||||tRNA-Met(initiator).|DDBJ/ENA/GenBank taxaddress:00.04.00.01.00.02.02.01.C9.00.00 STEML:CGCGGGG STEMRS:CCCCGCA ID:A CCA:CCA LEN:7 SCORE:31 pos8,9:TG W:CCApredicted W:cca W:pos89nTA tfam:X tfamX:76.71 tfamM:-62.40 tfamI:-70.14
-CGCGGGG-TGGAGC-A-GTCtGGT--A---G-CTCGTCGGGCTCATAACCCG-AAG---
-----------------GtC-GT-TGGTTCAAAT-CCAGC--CCCCGCAA
>C015790 CP000438|Gammaproteobacteria|Pseudomonas aeruginosa UCBPP-PA14|640483|640407|Met|CAT|0|0|||||tRNA-Met(Ile) whose CAU anticodon is enzymatically converted to read AUA codons.|DDBJ/ENA/GenBank taxaddress:00.04.00.01.00.02.02.01.C9.00.00 STEML:GGGCCTA STEMRS:TGGGCCC ID:A CCA:CCA LEN:7 SCORE:35 pos8,9:TA W:CCApredicted W:cca tfam:I tfamI:48.37 tfamM:-8.29 tfamX:-116.85
-GGGCCTA-TAGCTC-A-GTC-GGTt-A---G-AGCAGAGGACTCATAATCCT-TTG---
-----------------GtC-CA-CGGTTCGAGT-CCGTG--TGGGCCCA
>C015686 AE004091|Gammaproteobacteria|Pseudomonas aeruginosa PAO1|5242027|5242103|Met|CAT|0|0|||||tRNA-Met(elongator).|DDBJ/ENA/GenBank taxaddress:00.04.00.01.00.02.02.01.C9.00.01 STEML:GGCTACA STEMRS:TGTAGCC ID:A CCA:CCA LEN:7 SCORE:35 pos8,9:TA W:CCApredicted W:cca tfam:M tfamM:42.67 tfamI:-11.75 tfamX:-102.24
-GGCTACA-TAGCTC-A-GTC-GGTt-A---G-AGCGCAGCATTCATAATGCT-GAT---
-----------------GtC-CC-AGGTTCAAGT-CCCGG--TGTAGCCA
>C015695 AE004091|Gammaproteobacteria|Pseudomonas aeruginosa PAO1|5332164|5332088|Met|CAT|0|0|||||tRNA-Met(initiator).|DDBJ/ENA/GenBank taxaddress:00.04.00.01.00.02.02.01.C9.00.01 STEML:CGCGGGG STEMRS:CCCCGCA ID:A CCA:CCA LEN:7 SCORE:31 pos8,9:TG W:CCApredicted W:cca W:pos89nTA tfam:X tfamX:76.71 tfamM:-62.40 tfamI:-70.14
-CGCGGGG-TGGAGC-A-GTCtGGT--A---G-CTCGTCGGGCTCATAACCCG-AAG---
-----------------GtC-GT-TGGTTCAAAT-CCAGC--CCCCGCAA
>C015727 AE004091|Gammaproteobacteria|Pseudomonas aeruginosa PAO1|1007803|1007727|Met|CAT|0|0|||||tRNA-Met(initiator).|DDBJ/ENA/GenBank taxaddress:00.04.00.01.00.02.02.01.C9.00.01 STEML:CGCGGGA STEMRS:TCCCGCA ID:A CCA:CCA LEN:7 SCORE:31 pos8,9:TG W:CCApredicted W:cca W:pos89nTA tfam:X tfamX:76.90 tfamM:-63.85 tfamI:-68.38
-CGCGGGA-TGGAGC-A-GTCtGGT--A---G-CTCGTCGGGCTCATAACCCG-AAG---
-----------------GtC-GT-TGGTTCAAAT-CCAGC--TCCCGCAA
>C015729 AE004091|Gammaproteobacteria|Pseudomonas aeruginosa PAO1|630510|630434|Met|CAT|0|0|||||tRNA-Met(Ile) whose CAU anticodon is enzymatically converted to read AUA codons.|DDBJ/ENA/GenBank taxaddress:00.04.00.01.00.02.02.01.C9.00.01 STEML:GGGCCTA STEMRS:TGGGCCC ID:A CCA:CCA LEN:7 SCORE:35 pos8,9:TA W:CCApredicted W:cca tfam:I tfamI:48.37 tfamM:-8.29 tfamX:-116.85
-GGGCCTA-TAGCTC-A-GTC-GGTt-A---G-AGCAGAGGACTCATAATCCT-TTG---
-----------------GtC-CA-CGGTTCGAGT-CCGTG--TGGGCCCA
>C015632 CP000744|Gammaproteobacteria|Pseudomonas aeruginosa PA7|4711938|4712014|Met|CAT|0|0|||||tRNA-Met(initiator).|DDBJ/ENA/GenBank taxaddress:00.04.00.01.00.02.02.01.C9.00.04 STEML:CGCGGGA STEMRS:TCCCGCA ID:A CCA:CCA LEN:7 SCORE:31 pos8,9:TG W:CCApredicted W:cca W:pos89nTA tfam:X tfamX:76.90 tfamM:-63.85 tfamI:-68.38
-CGCGGGA-TGGAGC-A-GTCtGGT--A---G-CTCGTCGGGCTCATAACCCG-AAG---
-----------------GtC-GT-TGGTTCAAAT-CCAGC--TCCCGCAA
>C015635 CP000744|Gammaproteobacteria|Pseudomonas aeruginosa PA7|5528454|5528530|Met|CAT|0|0|||||tRNA-Met(elongator).|DDBJ/ENA/GenBank taxaddress:00.04.00.01.00.02.02.01.C9.00.04 STEML:GGCTACA STEMRS:TGTAGCC ID:A CCA:CCA LEN:7 SCORE:35 pos8,9:TA W:CCApredicted W:cca tfam:M tfamM:42.67 tfamI:-11.75 tfamX:-102.24
-GGCTACA-TAGCTC-A-GTC-GGTt-A---G-AGCGCAGCATTCATAATGCT-GAT---
-----------------GtC-CC-AGGTTCAAGT-CCCGG--TGTAGCCA
>C015644 CP000744|Gammaproteobacteria|Pseudomonas aeruginosa PA7|5634218|5634142|Met|CAT|0|0|||||tRNA-Met(initiator).|DDBJ/ENA/GenBank taxaddress:00.04.00.01.00.02.02.01.C9.00.04 STEML:CGCGGGG STEMRS:CCCCGCA ID:A CCA:CCA LEN:7 SCORE:31 pos8,9:TG W:CCApredicted W:cca W:pos89nTA tfam:X tfamX:76.71 tfamM:-62.40 tfamI:-70.14
-CGCGGGG-TGGAGC-A-GTCtGGT--A---G-CTCGTCGGGCTCATAACCCG-AAG---
-----------------GtC-GT-TGGTTCAAAT-CCAGC--CCCCGCAA
>C015667 CP000744|Gammaproteobacteria|Pseudomonas aeruginosa PA7|717944|717868|Met|CAT|0|0|||||tRNA-Met(Ile) whose CAU anticodon is enzymatically converted to read AUA codons.|DDBJ/ENA/GenBank taxaddress:00.04.00.01.00.02.02.01.C9.00.04 STEML:GGGCCTA STEMRS:TGGGCCC ID:A CCA:CCA LEN:7 SCORE:35 pos8,9:TA W:CCApredicted W:cca tfam:I tfamI:48.37 tfamM:-8.29 tfamX:-116.85
-GGGCCTA-TAGCTC-A-GTC-GGTt-A---G-AGCAGAGGACTCATAATCCT-TTG---
-----------------GtC-CA-CGGTTCGAGT-CCGTG--TGGGCCCA
>C09108277 FM209186|Gammaproteobacteria|Pseudomonas aeruginosa LESB58|4830587|4830663|Met|CAT|0|0|||||tRNA-Met(initiator).|DDBJ/ENA/GenBank taxaddress:00.04.00.01.00.02.02.01.C9.00.09 STEML:CGCGGGA STEMRS:TCCCGCA ID:A CCA:CCA LEN:7 SCORE:31 pos8,9:TG W:CCApredicted W:cca W:pos89nTA tfam:X tfamX:76.90 tfamM:-63.85 tfamI:-68.38
-CGCGGGA-TGGAGC-A-GTCtGGT--A---G-CTCGTCGGGCTCATAACCCG-AAG---
-----------------GtC-GT-TGGTTCAAAT-CCAGC--TCCCGCAA
>C09108280 FM209186|Gammaproteobacteria|Pseudomonas aeruginosa LESB58|5577172|5577248|Met|CAT|0|0|||||tRNA-Met(elongator).|DDBJ/ENA/GenBank taxaddress:00.04.00.01.00.02.02.01.C9.00.09 STEML:GGCTACA STEMRS:TGTAGCC ID:A CCA:CCA LEN:7 SCORE:35 pos8,9:TA W:CCApredicted W:cca tfam:M tfamM:42.67 tfamI:-11.75 tfamX:-102.24
-GGCTACA-TAGCTC-A-GTC-GGTt-A---G-AGCGCAGCATTCATAATGCT-GAT---
-----------------GtC-CC-AGGTTCAAGT-CCCGG--TGTAGCCA
>C09108289 FM209186|Gammaproteobacteria|Pseudomonas aeruginosa LESB58|5665990|5665914|Met|CAT|0|0|||||tRNA-Met(initiator).|DDBJ/ENA/GenBank taxaddress:00.04.00.01.00.02.02.01.C9.00.09 STEML:CGCGGGG STEMRS:CCCCGCA ID:A CCA:CCA LEN:7 SCORE:31 pos8,9:TG W:CCApredicted W:cca W:pos89nTA tfam:X tfamX:76.71 tfamM:-62.40 tfamI:-70.14
-CGCGGGG-TGGAGC-A-GTCtGGT--A---G-CTCGTCGGGCTCATAACCCG-AAG---
-----------------GtC-GT-TGGTTCAAAT-CCAGC--CCCCGCAA
>C09108312 FM209186|Gammaproteobacteria|Pseudomonas aeruginosa LESB58|621639|621563|Met|CAT|0|0|||||tRNA-Met(Ile) whose CAU anticodon is enzymatically converted to read AUA codons.|DDBJ/ENA/GenBank taxaddress:00.04.00.01.00.02.02.01.C9.00.09 STEML:GGGCCTA STEMRS:TGGGCCC ID:A CCA:CCA LEN:7 SCORE:35 pos8,9:TA W:CCApredicted W:cca tfam:I tfamI:48.37 tfamM:-8.29 tfamX:-116.85
-GGGCCTA-TAGCTC-A-GTC-GGTt-A---G-AGCAGAGGACTCATAATCCT-TTG---
-----------------GtC-CA-CGGTTCGAGT-CCGTG--TGGGCCCA
>C11116558 CP002496|Gammaproteobacteria|Pseudomonas aeruginosa M18|4550337|4550413|Met|CAT|0|0||||||DDBJ/ENA/GenBank taxaddress:00.04.00.01.00.02.02.01.C9.00.12 STEML:CGCGGGA STEMRS:TCCCGCA ID:A CCA:CCA LEN:7 SCORE:31 pos8,9:TG W:CCApredicted W:cca W:pos89nTA tfam:X tfamX:76.90 tfamM:-63.85 tfamI:-68.38
-CGCGGGA-TGGAGC-A-GTCtGGT--A---G-CTCGTCGGGCTCATAACCCG-AAG---
-----------------GtC-GT-TGGTTCAAAT-CCAGC--TCCCGCAA
>C11116561 CP002496|Gammaproteobacteria|Pseudomonas aeruginosa M18|5281973|5282049|Met|CAT|0|0||||||DDBJ/ENA/GenBank taxaddress:00.04.00.01.00.02.02.01.C9.00.12 STEML:GGCTACA STEMRS:TGTAGCC ID:A CCA:CCA LEN:7 SCORE:35 pos8,9:TA W:CCApredicted W:cca tfam:M tfamM:42.67 tfamI:-11.75 tfamX:-102.24
-GGCTACA-TAGCTC-A-GTC-GGTt-A---G-AGCGCAGCATTCATAATGCT-GAT---
-----------------GtC-CC-AGGTTCAAGT-CCCGG--TGTAGCCA
>C11116570 CP002496|Gammaproteobacteria|Pseudomonas aeruginosa M18|5385066|5384990|Met|CAT|0|0||||||DDBJ/ENA/GenBank taxaddress:00.04.00.01.00.02.02.01.C9.00.12 STEML:CGCGGGG STEMRS:CCCCGCA ID:A CCA:CCA LEN:7 SCORE:31 pos8,9:TG W:CCApredicted W:cca W:pos89nTA tfam:X tfamX:76.71 tfamM:-62.40 tfamI:-70.14
-CGCGGGG-TGGAGC-A-GTCtGGT--A---G-CTCGTCGGGCTCATAACCCG-AAG---
-----------------GtC-GT-TGGTTCAAAT-CCAGC--CCCCGCAA
>C11116593 CP002496|Gammaproteobacteria|Pseudomonas aeruginosa M18|621497|621421|Met|CAT|0|0||||||DDBJ/ENA/GenBank taxaddress:00.04.00.01.00.02.02.01.C9.00.12 STEML:GGGCCTA STEMRS:TGGGCCC ID:A CCA:CCA LEN:7 SCORE:35 pos8,9:TA W:CCApredicted W:cca tfam:I tfamI:48.37 tfamM:-8.29 tfamX:-116.85
-GGGCCTA-TAGCTC-A-GTC-GGTt-A---G-AGCAGAGGACTCATAATCCT-TTG---
-----------------GtC-CA-CGGTTCGAGT-CCGTG--TGGGCCCA
>C121000757 AP012280|Gammaproteobacteria|Pseudomonas aeruginosa NCGM2.S1|865101|865177|Met|CAT|0|0||||||DDBJ/ENA/GenBank taxaddress:00.04.00.01.00.02.02.01.C9.00.30 STEML:CGCGGGG STEMRS:CCCCGCA ID:A CCA:CCA LEN:7 SCORE:31 pos8,9:TG W:CCApredicted W:cca W:pos89nTA tfam:X tfamX:76.71 tfamM:-62.40 tfamI:-70.14
-CGCGGGG-TGGAGC-A-GTCtGGT--A---G-CTCGTCGGGCTCATAACCCG-AAG---
-----------------GtC-GT-TGGTTCAAAT-CCAGC--CCCCGCAA
>C121000783 AP012280|Gammaproteobacteria|Pseudomonas aeruginosa NCGM2.S1|5997713|5997789|Met|CAT|0|0||||||DDBJ/ENA/GenBank taxaddress:00.04.00.01.00.02.02.01.C9.00.30 STEML:GGGCCTA STEMRS:TGGGCCC ID:A CCA:CCA LEN:7 SCORE:35 pos8,9:TA W:CCApredicted W:cca tfam:I tfamI:50.70 tfamM:-18.50 tfamX:-102.37
-GGGCCTA-TAGCTC-A-GTT-GGTt-A---G-AGCGCTCGACTCATAATCGA-TCG---
-----------------GtC-GC-AGGTTCAAGT-CCTGC--TGGGCCCA
>C121000812 AP012280|Gammaproteobacteria|Pseudomonas aeruginosa NCGM2.S1|1846902|1846826|Met|CAT|0|0||||||DDBJ/ENA/GenBank taxaddress:00.04.00.01.00.02.02.01.C9.00.30 STEML:CGCGGGA STEMRS:TCCCGCA ID:A CCA:CCA LEN:7 SCORE:31 pos8,9:TG W:CCApredicted W:cca W:pos89nTA tfam:X tfamX:76.90 tfamM:-63.85 tfamI:-68.38
-CGCGGGA-TGGAGC-A-GTCtGGT--A---G-CTCGTCGGGCTCATAACCCG-AAG---
-----------------GtC-GT-TGGTTCAAAT-CCAGC--TCCCGCAA
>C121000815 AP012280|Gammaproteobacteria|Pseudomonas aeruginosa NCGM2.S1|1002214|1002138|Met|CAT|0|0||||||DDBJ/ENA/GenBank taxaddress:00.04.00.01.00.02.02.01.C9.00.30 STEML:GGCTACA STEMRS:TGTAGCC ID:A CCA:CCA LEN:7 SCORE:35 pos8,9:TA W:CCApredicted W:cca tfam:M tfamM:42.67 tfamI:-11.75 tfamX:-102.24
-GGCTACA-TAGCTC-A-GTC-GGTt-A---G-AGCGCAGCATTCATAATGCT-GAT---
-----------------GtC-CC-AGGTTCAAGT-CCCGG--TGTAGCCA
>C121006744 CP003149|Gammaproteobacteria|Pseudomonas aeruginosa DK2|4531797|4531873|Met|CAT|0|0||||||DDBJ/ENA/GenBank taxaddress:00.04.00.01.00.02.02.01.C9.00.31 STEML:CGCGGGA STEMRS:TCCCGCA ID:A CCA:CCA LEN:7 SCORE:31 pos8,9:TG W:CCApredicted W:cca W:pos89nTA tfam:X tfamX:76.90 tfamM:-63.85 tfamI:-68.38
-CGCGGGA-TGGAGC-A-GTCtGGT--A---G-CTCGTCGGGCTCATAACCCG-AAG---
-----------------GtC-GT-TGGTTCAAAT-CCAGC--TCCCGCAA
>C121006747 CP003149|Gammaproteobacteria|Pseudomonas aeruginosa DK2|5343459|5343535|Met|CAT|0|0||||||DDBJ/ENA/GenBank taxaddress:00.04.00.01.00.02.02.01.C9.00.31 STEML:GGCTACA STEMRS:TGTAGCC ID:A CCA:CCA LEN:7 SCORE:35 pos8,9:TA W:CCApredicted W:cca tfam:M tfamM:42.67 tfamI:-11.75 tfamX:-102.24
-GGCTACA-TAGCTC-A-GTC-GGTt-A---G-AGCGCAGCATTCATAATGCT-GAT---
-----------------GtC-CC-AGGTTCAAGT-CCCGG--TGTAGCCA
>C121006756 CP003149|Gammaproteobacteria|Pseudomonas aeruginosa DK2|5433603|5433527|Met|CAT|0|0||||||DDBJ/ENA/GenBank taxaddress:00.04.00.01.00.02.02.01.C9.00.31 STEML:CGCGGGG STEMRS:CCCCGCA ID:A CCA:CCA LEN:7 SCORE:31 pos8,9:TG W:CCApredicted W:cca W:pos89nTA tfam:X tfamX:76.71 tfamM:-62.40 tfamI:-70.14
-CGCGGGG-TGGAGC-A-GTCtGGT--A---G-CTCGTCGGGCTCATAACCCG-AAG---
-----------------GtC-GT-TGGTTCAAAT-CCAGC--CCCCGCAA
>C121006779 CP003149|Gammaproteobacteria|Pseudomonas aeruginosa DK2|621068|620992|Met|CAT|0|0||||||DDBJ/ENA/GenBank taxaddress:00.04.00.01.00.02.02.01.C9.00.31 STEML:GGGCCTA STEMRS:TGGGCCC ID:A CCA:CCA LEN:7 SCORE:35 pos8,9:TA W:CCApredicted W:cca tfam:I tfamI:48.37 tfamM:-8.29 tfamX:-116.85
-GGGCCTA-TAGCTC-A-GTC-GGTt-A---G-AGCAGAGGACTCATAATCCT-TTG---
-----------------GtC-CA-CGGTTCGAGT-CCGTG--TGGGCCCA
>C131012197 CP004061|Gammaproteobacteria|Pseudomonas aeruginosa B136-33|4551891|4551967|Met|CAT|0|0||||||DDBJ/ENA/GenBank taxaddress:00.04.00.01.00.02.02.01.C9.00.58 STEML:CGCGGGA STEMRS:TCCCGCA ID:A CCA:CCA LEN:7 SCORE:31 pos8,9:TG W:CCApredicted W:cca W:pos89nTA tfam:X tfamX:76.90 tfamM:-63.85 tfamI:-68.38
-CGCGGGA-TGGAGC-A-GTCtGGT--A---G-CTCGTCGGGCTCATAACCCG-AAG---
-----------------GtC-GT-TGGTTCAAAT-CCAGC--TCCCGCAA
>C131012200 CP004061|Gammaproteobacteria|Pseudomonas aeruginosa B136-33|5391213|5391289|Met|CAT|0|0||||||DDBJ/ENA/GenBank taxaddress:00.04.00.01.00.02.02.01.C9.00.58 STEML:GGCTACA STEMRS:TGTAGCC ID:A CCA:CCA LEN:7 SCORE:35 pos8,9:TA W:CCApredicted W:cca tfam:M tfamM:42.67 tfamI:-11.75 tfamX:-102.24
-GGCTACA-TAGCTC-A-GTC-GGTt-A---G-AGCGCAGCATTCATAATGCT-GAT---
-----------------GtC-CC-AGGTTCAAGT-CCCGG--TGTAGCCA
>C131012209 CP004061|Gammaproteobacteria|Pseudomonas aeruginosa B136-33|5478427|5478351|Met|CAT|0|0||||||DDBJ/ENA/GenBank taxaddress:00.04.00.01.00.02.02.01.C9.00.58 STEML:CGCGGGG STEMRS:CCCCGCA ID:A CCA:CCA LEN:7 SCORE:31 pos8,9:TG W:CCApredicted W:cca W:pos89nTA tfam:X tfamX:76.71 tfamM:-62.40 tfamI:-70.14
-CGCGGGG-TGGAGC-A-GTCtGGT--A---G-CTCGTCGGGCTCATAACCCG-AAG---
-----------------GtC-GT-TGGTTCAAAT-CCAGC--CCCCGCAA
>C131012232 CP004061|Gammaproteobacteria|Pseudomonas aeruginosa B136-33|616653|616577|Met|CAT|0|0||||||DDBJ/ENA/GenBank taxaddress:00.04.00.01.00.02.02.01.C9.00.58 STEML:GGGCCTA STEMRS:TGGGCCC ID:A CCA:CCA LEN:7 SCORE:35 pos8,9:TA W:CCApredicted W:cca tfam:I tfamI:48.37 tfamM:-8.29 tfamX:-116.85
-GGGCCTA-TAGCTC-A-GTC-GGTt-A---G-AGCAGAGGACTCATAATCCT-TTG---
-----------------GtC-CA-CGGTTCGAGT-CCGTG--TGGGCCCA
>C131017162 CP006245|Gammaproteobacteria|Pseudomonas aeruginosa RP73|5306752|5306828|Met|CAT|0|0||||||DDBJ/ENA/GenBank taxaddress:00.04.00.01.00.02.02.01.C9.00.7A STEML:GGCTACA STEMRS:TGTAGCC ID:A CCA:CCA LEN:7 SCORE:35 pos8,9:TA W:CCApredicted W:cca tfam:M tfamM:42.67 tfamI:-11.75 tfamX:-102.24
-GGCTACA-TAGCTC-A-GTC-GGTt-A---G-AGCGCAGCATTCATAATGCT-GAT---
-----------------GtC-CC-AGGTTCAAGT-CCCGG--TGTAGCCA
>C131017171 CP006245|Gammaproteobacteria|Pseudomonas aeruginosa RP73|5396891|5396815|Met|CAT|0|0||||||DDBJ/ENA/GenBank taxaddress:00.04.00.01.00.02.02.01.C9.00.7A STEML:CGCGGGG STEMRS:CCCCGCA ID:A CCA:CCA LEN:7 SCORE:31 pos8,9:TG W:CCApredicted W:cca W:pos89nTA tfam:X tfamX:76.71 tfamM:-62.40 tfamI:-70.14
-CGCGGGG-TGGAGC-A-GTCtGGT--A---G-CTCGTCGGGCTCATAACCCG-AAG---
-----------------GtC-GT-TGGTTCAAAT-CCAGC--CCCCGCAA
>C131017203 CP006245|Gammaproteobacteria|Pseudomonas aeruginosa RP73|970940|970864|Met|CAT|0|0||||||DDBJ/ENA/GenBank taxaddress:00.04.00.01.00.02.02.01.C9.00.7A STEML:CGCGGGA STEMRS:TCCCGCA ID:A CCA:CCA LEN:7 SCORE:31 pos8,9:TG W:CCApredicted W:cca W:pos89nTA tfam:X tfamX:76.90 tfamM:-63.85 tfamI:-68.38
-CGCGGGA-TGGAGC-A-GTCtGGT--A---G-CTCGTCGGGCTCATAACCCG-AAG---
-----------------GtC-GT-TGGTTCAAAT-CCAGC--TCCCGCAA
>C131017205 CP006245|Gammaproteobacteria|Pseudomonas aeruginosa RP73|621288|621212|Met|CAT|0|0||||||DDBJ/ENA/GenBank taxaddress:00.04.00.01.00.02.02.01.C9.00.7A STEML:GGGCCTA STEMRS:TGGGCCC ID:A CCA:CCA LEN:7 SCORE:35 pos8,9:TA W:CCApredicted W:cca tfam:I tfamI:48.37 tfamM:-8.29 tfamX:-116.85
-GGGCCTA-TAGCTC-A-GTC-GGTt-A---G-AGCAGAGGACTCATAATCCT-TTG---
-----------------GtC-CA-CGGTTCGAGT-CCGTG--TGGGCCCA
>C017165 CP000680|Gammaproteobacteria|Pseudomonas mendocina ymp|1180764|1180840|Met|CAT|0|0|||||tRNA-Met(elongator).|DDBJ/ENA/GenBank taxaddress:00.04.00.01.00.02.02.01.C9.01.00 STEML:GGCTACA STEMRS:TGTAGCC ID:A CCA:CCA LEN:7 SCORE:35 pos8,9:TA W:CCApredicted W:cca tfam:M tfamM:42.67 tfamI:-11.75 tfamX:-102.24
-GGCTACA-TAGCTC-A-GTC-GGTt-A---G-AGCGCAGCATTCATAATGCT-GAT---
-----------------GtC-CC-AGGTTCAAGT-CCCGG--TGTAGCCA
>C017183 CP000680|Gammaproteobacteria|Pseudomonas mendocina ymp|4410691|4410767|Met|CAT|0|0|||||tRNA-Met(Ile) whose CAU anticodon is enzymatically converted to read AUA codons.|DDBJ/ENA/GenBank taxaddress:00.04.00.01.00.02.02.01.C9.01.00 STEML:GGGCCTA STEMRS:TGGGCCC ID:A CCA:CCA LEN:7 SCORE:35 pos8,9:TA W:CCApredicted W:cca tfam:I tfamI:49.86 tfamM:-6.80 tfamX:-118.92
-GGGCCTA-TAGCTC-A-GTT-GGTt-A---G-AGCAGAGGACTCATAATCCT-TTG---
-----------------GtC-CA-CGGTTCGAGT-CCGTG--TGGGCCCA
>C017195 CP000680|Gammaproteobacteria|Pseudomonas mendocina ymp|3984750|3984674|Met|CAT|0|0|||||tRNA-Met(initiator).|DDBJ/ENA/GenBank taxaddress:00.04.00.01.00.02.02.01.C9.01.00 STEML:CGCGGGG STEMRS:CCCCGCA ID:A CCA:CCA LEN:7 SCORE:31 pos8,9:TG W:CCApredicted W:cca W:pos89nTA tfam:X tfamX:78.36 tfamM:-63.71 tfamI:-71.66
-CGCGGGG-TGGAGC-A-GTCtGGT--A---G-CTCGTCGGGCTCATAACCCG-AAG---
-----------------GtC-GT-AGGTTCAAAT-CCTGC--CCCCGCAA
>C017216 CP000680|Gammaproteobacteria|Pseudomonas mendocina ymp|1887308|1887232|Met|CAT|0|0|||||tRNA-Met(initiator).|DDBJ/ENA/GenBank taxaddress:00.04.00.01.00.02.02.01.C9.01.00 STEML:CGCGGGA STEMRS:TCCCGCA ID:A CCA:CCA LEN:7 SCORE:31 pos8,9:TG W:CCApredicted W:cca W:pos89nTA tfam:X tfamX:78.55 tfamM:-65.15 tfamI:-69.91
-CGCGGGA-TGGAGC-A-GTCtGGT--A---G-CTCGTCGGGCTCATAACCCG-AAG---
-----------------GtC-GT-AGGTTCAAAT-CCTGC--TCCCGCAA
>C017217 CP000680|Gammaproteobacteria|Pseudomonas mendocina ymp|1887116|1887040|Met|CAT|0|0|||||tRNA-Met(initiator).|DDBJ/ENA/GenBank taxaddress:00.04.00.01.00.02.02.01.C9.01.00 STEML:CGCGGGA STEMRS:TCCCGCA ID:A CCA:CCA LEN:7 SCORE:31 pos8,9:TG W:CCApredicted W:cca W:pos89nTA tfam:X tfamX:78.55 tfamM:-65.15 tfamI:-69.91
-CGCGGGA-TGGAGC-A-GTCtGGT--A---G-CTCGTCGGGCTCATAACCCG-AAG---
-----------------GtC-GT-AGGTTCAAAT-CCTGC--TCCCGCAA
>C11117342 CP002620|Gammaproteobacteria|Pseudomonas mendocina NK-01|1200899|1200975|Met|CAT|0|0||||||DDBJ/ENA/GenBank taxaddress:00.04.00.01.00.02.02.01.C9.01.01 STEML:GGCTACA STEMRS:TGTAGCC ID:A CCA:CCA LEN:7 SCORE:35 pos8,9:TA W:CCApredicted W:cca tfam:M tfamM:42.67 tfamI:-11.75 tfamX:-102.24
-GGCTACA-TAGCTC-A-GTC-GGTt-A---G-AGCGCAGCATTCATAATGCT-GAT---
-----------------GtC-CC-AGGTTCAAGT-CCCGG--TGTAGCCA
>C11117365 CP002620|Gammaproteobacteria|Pseudomonas mendocina NK-01|3459711|3459787|Met|CAT|0|0||||||DDBJ/ENA/GenBank taxaddress:00.04.00.01.00.02.02.01.C9.01.01 STEML:CGCGGGA STEMRS:TCCCGCA ID:A CCA:CCA LEN:7 SCORE:31 pos8,9:TG W:CCApredicted W:cca W:pos89nTA tfam:X tfamX:78.55 tfamM:-65.15 tfamI:-69.91
-CGCGGGA-TGGAGC-A-GTCtGGT--A---G-CTCGTCGGGCTCATAACCCG-AAG---
-----------------GtC-GT-AGGTTCAAAT-CCTGC--TCCCGCAA
>C11117366 CP002620|Gammaproteobacteria|Pseudomonas mendocina NK-01|3459902|3459978|Met|CAT|0|0||||||DDBJ/ENA/GenBank taxaddress:00.04.00.01.00.02.02.01.C9.01.01 STEML:CGCGGGA STEMRS:TCCCGCA ID:A CCA:CCA LEN:7 SCORE:31 pos8,9:TG W:CCApredicted W:cca W:pos89nTA tfam:X tfamX:78.55 tfamM:-65.15 tfamI:-69.91
-CGCGGGA-TGGAGC-A-GTCtGGT--A---G-CTCGTCGGGCTCATAACCCG-AAG---
-----------------GtC-GT-AGGTTCAAAT-CCTGC--TCCCGCAA
>C11117368 CP002620|Gammaproteobacteria|Pseudomonas mendocina NK-01|4785156|4785232|Met|CAT|0|0||||||DDBJ/ENA/GenBank taxaddress:00.04.00.01.00.02.02.01.C9.01.01 STEML:GGGCCTA STEMRS:TGGGCCC ID:A CCA:CCA LEN:7 SCORE:35 pos8,9:TA W:CCApredicted W:cca tfam:I tfamI:49.86 tfamM:-6.80 tfamX:-118.92
-GGGCCTA-TAGCTC-A-GTT-GGTt-A---G-AGCAGAGGACTCATAATCCT-TTG---
-----------------GtC-CA-CGGTTCGAGT-CCGTG--TGGGCCCA
>C11117380 CP002620|Gammaproteobacteria|Pseudomonas mendocina NK-01|4312608|4312532|Met|CAT|0|0||||||DDBJ/ENA/GenBank taxaddress:00.04.00.01.00.02.02.01.C9.01.01 STEML:CGCGGGG STEMRS:CCCCGCA ID:A CCA:CCA LEN:7 SCORE:31 pos8,9:TG W:CCApredicted W:cca W:pos89nTA tfam:X tfamX:78.36 tfamM:-63.71 tfamI:-71.66
-CGCGGGG-TGGAGC-A-GTCtGGT--A---G-CTCGTCGGGCTCATAACCCG-AAG---
-----------------GtC-GT-AGGTTCAAAT-CCTGC--CCCCGCAA
>C016213 CP000094|Gammaproteobacteria|Pseudomonas fluorescens PfO-1|911510|911586|Met|CAT|0|0|||||tRNA-Met(initiator).|DDBJ/ENA/GenBank taxaddress:00.04.00.01.00.02.02.01.CB.00.04 STEML:CGCGGGG STEMRS:CCCCGCA ID:A CCA:CCA LEN:7 SCORE:31 pos8,9:TG W:CCApredicted W:cca W:pos89nTA tfam:X tfamX:79.50 tfamM:-61.69 tfamI:-74.11
-CGCGGGG-TGGAGC-A-GTCtGGT--A---G-CTCGTCGGGCTCATAACCCG-AAG---
-----------------GtC-GT-CGGTTCAAAT-CCGGC--CCCCGCAA
>C016233 CP000094|Gammaproteobacteria|Pseudomonas fluorescens PfO-1|5364391|5364467|Met|CAT|0|0|||||tRNA-Met(elongator).|DDBJ/ENA/GenBank taxaddress:00.04.00.01.00.02.02.01.CB.00.04 STEML:GGCTACA STEMRS:TGTAGCC ID:A CCA:CCA LEN:7 SCORE:35 pos8,9:TA W:CCApredicted W:cca tfam:M tfamM:50.71 tfamI:-12.01 tfamX:-113.66
-GGCTACA-TAGCTC-A-GTT-GGTt-A---G-AGCATAGCATTCATAATGCT-GGG---
-----------------GtC-CG-GGGTTCAAGT-CCCTG--TGTAGCCA
>C016234 CP000094|Gammaproteobacteria|Pseudomonas fluorescens PfO-1|5791565|5791641|Met|CAT|0|0|||||tRNA-Met(Ile) whose CAU anticodon is enzymatically converted to read AUA codons.|DDBJ/ENA/GenBank taxaddress:00.04.00.01.00.02.02.01.CB.00.04 STEML:GGGCCTA STEMRS:TGGGCCC ID:A CCA:CCA LEN:7 SCORE:35 pos8,9:TA W:CCApredicted W:cca tfam:I tfamI:49.09 tfamM:-8.57 tfamX:-116.46
-GGGCCTA-TAGCTC-A-GTT-GGTt-A---G-AGCAGAGGACTCATAATCCT-TTG---
-----------------GtC-CA-CGGTTCAAGT-CCGTG--TGGGCCCA
>C016272 CP000094|Gammaproteobacteria|Pseudomonas fluorescens PfO-1|1366063|1365987|Met|CAT|0|0|||||tRNA-Met(initiator).|DDBJ/ENA/GenBank taxaddress:00.04.00.01.00.02.02.01.CB.00.04 STEML:CGCGGGA STEMRS:TCCCGCA ID:A CCA:CCA LEN:7 SCORE:31 pos8,9:TG W:CCApredicted W:cca W:pos89nTA tfam:X tfamX:79.69 tfamM:-63.14 tfamI:-72.36
-CGCGGGA-TGGAGC-A-GTCtGGT--A---G-CTCGTCGGGCTCATAACCCG-AAG---
-----------------GtC-GT-CGGTTCAAAT-CCGGC--TCCCGCAA
>C016273 CP000094|Gammaproteobacteria|Pseudomonas fluorescens PfO-1|1365783|1365707|Met|CAT|0|0|||||tRNA-Met(initiator).|DDBJ/ENA/GenBank taxaddress:00.04.00.01.00.02.02.01.CB.00.04 STEML:CGCGGGA STEMRS:TCCCGCA ID:A CCA:CCA LEN:7 SCORE:31 pos8,9:TG W:CCApredicted W:cca W:pos89nTA tfam:X tfamX:79.69 tfamM:-63.14 tfamI:-72.36
-CGCGGGA-TGGAGC-A-GTCtGGT--A---G-CTCGTCGGGCTCATAACCCG-AAG---
-----------------GtC-GT-CGGTTCAAAT-CCGGC--TCCCGCAA
>C09108491 AM181176|Gammaproteobacteria|Pseudomonas fluorescens SBW25|5488630|5488706|Met|CAT|0|0|||||tRNA-Met(initiator).|DDBJ/ENA/GenBank taxaddress:00.04.00.01.00.02.02.01.CB.00.05 STEML:CGCGGGA STEMRS:TCCCGCA ID:A CCA:CCA LEN:7 SCORE:31 pos8,9:TG W:CCApredicted W:cca W:pos89nTA tfam:X tfamX:79.69 tfamM:-63.14 tfamI:-72.36
-CGCGGGA-TGGAGC-A-GTCtGGT--A---G-CTCGTCGGGCTCATAACCCG-AAG---
-----------------GtC-GT-CGGTTCAAAT-CCGGC--TCCCGCAA
>C09108492 AM181176|Gammaproteobacteria|Pseudomonas fluorescens SBW25|5489022|5489098|Met|CAT|0|0|||||tRNA-Met(initiator).|DDBJ/ENA/GenBank taxaddress:00.04.00.01.00.02.02.01.CB.00.05 STEML:CGCGGGA STEMRS:TCCCGCA ID:A CCA:CCA LEN:7 SCORE:31 pos8,9:TG W:CCApredicted W:cca W:pos89nTA tfam:X tfamX:79.69 tfamM:-63.14 tfamI:-72.36
-CGCGGGA-TGGAGC-A-GTCtGGT--A---G-CTCGTCGGGCTCATAACCCG-AAG---
-----------------GtC-GT-CGGTTCAAAT-CCGGC--TCCCGCAA
>C09108494 AM181176|Gammaproteobacteria|Pseudomonas fluorescens SBW25|6129999|6130075|Met|CAT|0|0|||||tRNA-Met(Ile) whose CAU anticodon is enzymatically converted to read AUA codons.|DDBJ/ENA/GenBank taxaddress:00.04.00.01.00.02.02.01.CB.00.05 STEML:GGGCCTA STEMRS:TGGGCCC ID:A CCA:CCA LEN:7 SCORE:35 pos8,9:TA W:CCApredicted W:cca tfam:I tfamI:54.69 tfamM:-18.70 tfamX:-109.55
-GGGCCTA-TAGCTC-A-GTT-GGTt-A---G-AGCAGGGGACTCATAATCCC-TTG---
-----------------GtC-GT-AGGTTCGAGT-CCTAC--TGGGCCCA
>C09108502 AM181176|Gammaproteobacteria|Pseudomonas fluorescens SBW25|5770353|5770277|Met|CAT|0|0|||||tRNA-Met(initiator).|DDBJ/ENA/GenBank taxaddress:00.04.00.01.00.02.02.01.CB.00.05 STEML:CGCGGGG STEMRS:CCCCGCA ID:A CCA:CCA LEN:7 SCORE:31 pos8,9:TG W:CCApredicted W:cca W:pos89nTA tfam:X tfamX:79.50 tfamM:-61.69 tfamI:-74.11
-CGCGGGG-TGGAGC-A-GTCtGGT--A---G-CTCGTCGGGCTCATAACCCG-AAG---
-----------------GtC-GT-CGGTTCAAAT-CCGGC--CCCCGCAA
>C09108529 AM181176|Gammaproteobacteria|Pseudomonas fluorescens SBW25|816792|816716|Met|CAT|0|0|||||tRNA-Met(elongator).|DDBJ/ENA/GenBank taxaddress:00.04.00.01.00.02.02.01.CB.00.05 STEML:GGCTACA STEMRS:TGTAGCC ID:A CCA:CCA LEN:7 SCORE:35 pos8,9:TA W:CCApredicted W:cca tfam:M tfamM:50.71 tfamI:-12.01 tfamX:-113.66
-GGCTACA-TAGCTC-A-GTT-GGTt-A---G-AGCATAGCATTCATAATGCT-GGG---
-----------------GtC-CG-GGGTTCAAGT-CCCTG--TGTAGCCA
>C121004432 CP003041|Gammaproteobacteria|Pseudomonas fluorescens A506|4747453|4747529|Met|CAT|0|0||||||DDBJ/ENA/GenBank taxaddress:00.04.00.01.00.02.02.01.CB.00.15 STEML:CGCGGGA STEMRS:TCCCGCA ID:A CCA:CCA LEN:7 SCORE:31 pos8,9:TG W:CCApredicted W:cca W:pos89nTA tfam:X tfamX:79.69 tfamM:-63.14 tfamI:-72.36
-CGCGGGA-TGGAGC-A-GTCtGGT--A---G-CTCGTCGGGCTCATAACCCG-AAG---
-----------------GtC-GT-CGGTTCAAAT-CCGGC--TCCCGCAA
>C121004433 CP003041|Gammaproteobacteria|Pseudomonas fluorescens A506|4747696|4747772|Met|CAT|0|0||||||DDBJ/ENA/GenBank taxaddress:00.04.00.01.00.02.02.01.CB.00.15 STEML:CGCGGGA STEMRS:TCCCGCA ID:A CCA:CCA LEN:7 SCORE:31 pos8,9:TG W:CCApredicted W:cca W:pos89nTA tfam:X tfamX:79.69 tfamM:-63.14 tfamI:-72.36
-CGCGGGA-TGGAGC-A-GTCtGGT--A---G-CTCGTCGGGCTCATAACCCG-AAG---
-----------------GtC-GT-CGGTTCAAAT-CCGGC--TCCCGCAA
>C121004435 CP003041|Gammaproteobacteria|Pseudomonas fluorescens A506|5374230|5374306|Met|CAT|0|0||||||DDBJ/ENA/GenBank taxaddress:00.04.00.01.00.02.02.01.CB.00.15 STEML:GGGCCTA STEMRS:TGGGCCC ID:A CCA:CCA LEN:7 SCORE:35 pos8,9:TA W:CCApredicted W:cca tfam:I tfamI:54.69 tfamM:-18.70 tfamX:-109.55
-GGGCCTA-TAGCTC-A-GTT-GGTt-A---G-AGCAGGGGACTCATAATCCC-TTG---
-----------------GtC-GT-AGGTTCGAGT-CCTAC--TGGGCCCA
>C121004443 CP003041|Gammaproteobacteria|Pseudomonas fluorescens A506|5014461|5014385|Met|CAT|0|0||||||DDBJ/ENA/GenBank taxaddress:00.04.00.01.00.02.02.01.CB.00.15 STEML:CGCGGGG STEMRS:CCCCGCA ID:A CCA:CCA LEN:7 SCORE:31 pos8,9:TG W:CCApredicted W:cca W:pos89nTA tfam:X tfamX:79.50 tfamM:-61.69 tfamI:-74.11
-CGCGGGG-TGGAGC-A-GTCtGGT--A---G-CTCGTCGGGCTCATAACCCG-AAG---
-----------------GtC-GT-CGGTTCAAAT-CCGGC--CCCCGCAA
>C121004472 CP003041|Gammaproteobacteria|Pseudomonas fluorescens A506|811230|811154|Met|CAT|0|0||||||DDBJ/ENA/GenBank taxaddress:00.04.00.01.00.02.02.01.CB.00.15 STEML:GGCTACA STEMRS:TGTAGCC ID:A CCA:CCA LEN:7 SCORE:35 pos8,9:TA W:CCApredicted W:cca tfam:M tfamM:50.71 tfamI:-12.01 tfamX:-113.66
-GGCTACA-TAGCTC-A-GTT-GGTt-A---G-AGCATAGCATTCATAATGCT-GGG---
-----------------GtC-CG-GGGTTCAAGT-CCCTG--TGTAGCCA
>C121006786 CP003150|Gammaproteobacteria|Pseudomonas fluorescens F113|1044781|1044857|Met|CAT|0|0||||||DDBJ/ENA/GenBank taxaddress:00.04.00.01.00.02.02.01.CB.00.1D STEML:CGCGGGA STEMRS:TCCCGCA ID:A CCA:CCA LEN:7 SCORE:31 pos8,9:TG W:CCApredicted W:cca W:pos89nTA tfam:X tfamX:79.69 tfamM:-63.14 tfamI:-72.36
-CGCGGGA-TGGAGC-A-GTCtGGT--A---G-CTCGTCGGGCTCATAACCCG-AAG---
-----------------GtC-GT-CGGTTCAAAT-CCGGC--TCCCGCAA
>C121006803 CP003150|Gammaproteobacteria|Pseudomonas fluorescens F113|5737989|5738065|Met|CAT|0|0||||||DDBJ/ENA/GenBank taxaddress:00.04.00.01.00.02.02.01.CB.00.1D STEML:GGCTACA STEMRS:TGTAGCC ID:A CCA:CCA LEN:7 SCORE:35 pos8,9:TA W:CCApredicted W:cca tfam:M tfamM:50.71 tfamI:-12.01 tfamX:-113.66
-GGCTACA-TAGCTC-A-GTT-GGTt-A---G-AGCATAGCATTCATAATGCT-GGG---
-----------------GtC-CG-GGGTTCAAGT-CCCTG--TGTAGCCA
>C121006804 CP003150|Gammaproteobacteria|Pseudomonas fluorescens F113|6214503|6214579|Met|CAT|0|0||||||DDBJ/ENA/GenBank taxaddress:00.04.00.01.00.02.02.01.CB.00.1D STEML:GGGCCTA STEMRS:TGGGCCC ID:A CCA:CCA LEN:7 SCORE:35 pos8,9:TA W:CCApredicted W:cca tfam:I tfamI:49.09 tfamM:-8.57 tfamX:-116.46
-GGGCCTA-TAGCTC-A-GTT-GGTt-A---G-AGCAGAGGACTCATAATCCT-TTG---
-----------------GtC-CA-CGGTTCAAGT-CCGTG--TGGGCCCA
>C121006837 CP003150|Gammaproteobacteria|Pseudomonas fluorescens F113|1425418|1425342|Met|CAT|0|0||||||DDBJ/ENA/GenBank taxaddress:00.04.00.01.00.02.02.01.CB.00.1D STEML:CGCGGGA STEMRS:TCCCGCA ID:A CCA:CCA LEN:7 SCORE:31 pos8,9:TG W:CCApredicted W:cca W:pos89nTA tfam:X tfamX:79.69 tfamM:-63.14 tfamI:-72.36
-CGCGGGA-TGGAGC-A-GTCtGGT--A---G-CTCGTCGGGCTCATAACCCG-AAG---
-----------------GtC-GT-CGGTTCAAAT-CCGGC--TCCCGCAA
>C121006838 CP003150|Gammaproteobacteria|Pseudomonas fluorescens F113|1425109|1425033|Met|CAT|0|0||||||DDBJ/ENA/GenBank taxaddress:00.04.00.01.00.02.02.01.CB.00.1D STEML:CGCGGGA STEMRS:TCCCGCA ID:A CCA:CCA LEN:7 SCORE:31 pos8,9:TG W:CCApredicted W:cca W:pos89nTA tfam:X tfamX:79.69 tfamM:-63.14 tfamI:-72.36
-CGCGGGA-TGGAGC-A-GTCtGGT--A---G-CTCGTCGGGCTCATAACCCG-AAG---
-----------------GtC-GT-CGGTTCAAAT-CCGGC--TCCCGCAA
>C131011954 CP004045|Gammaproteobacteria|Pseudomonas poae RE*1-1-14|3610696|3610772|Met|CAT|0|0||||||DDBJ/ENA/GenBank taxaddress:00.04.00.01.00.02.02.01.CB.29.00 STEML:CGCGGGA STEMRS:TCCCGCA ID:A CCA:CCA LEN:7 SCORE:31 pos8,9:TG W:CCApredicted W:cca W:pos89nTA tfam:X tfamX:79.69 tfamM:-63.14 tfamI:-72.36
-CGCGGGA-TGGAGC-A-GTCtGGT--A---G-CTCGTCGGGCTCATAACCCG-AAG---
-----------------GtC-GT-CGGTTCAAAT-CCGGC--TCCCGCAA
>C131011955 CP004045|Gammaproteobacteria|Pseudomonas poae RE*1-1-14|3611016|3611092|Met|CAT|0|0||||||DDBJ/ENA/GenBank taxaddress:00.04.00.01.00.02.02.01.CB.29.00 STEML:CGCGGGA STEMRS:TCCCGCA ID:A CCA:CCA LEN:7 SCORE:31 pos8,9:TG W:CCApredicted W:cca W:pos89nTA tfam:X tfamX:79.69 tfamM:-63.14 tfamI:-72.36
-CGCGGGA-TGGAGC-A-GTCtGGT--A---G-CTCGTCGGGCTCATAACCCG-AAG---
-----------------GtC-GT-CGGTTCAAAT-CCGGC--TCCCGCAA
>C131011957 CP004045|Gammaproteobacteria|Pseudomonas poae RE*1-1-14|4196028|4196104|Met|CAT|0|0||||||DDBJ/ENA/GenBank taxaddress:00.04.00.01.00.02.02.01.CB.29.00 STEML:GGGCCTA STEMRS:TGGGCCC ID:A CCA:CCA LEN:7 SCORE:35 pos8,9:TA W:CCApredicted W:cca tfam:I tfamI:54.69 tfamM:-18.70 tfamX:-109.55
-GGGCCTA-TAGCTC-A-GTT-GGTt-A---G-AGCAGGGGACTCATAATCCC-TTG---
-----------------GtC-GT-AGGTTCGAGT-CCTAC--TGGGCCCA
>C131011974 CP004045|Gammaproteobacteria|Pseudomonas poae RE*1-1-14|3855048|3854972|Met|CAT|0|0||||||DDBJ/ENA/GenBank taxaddress:00.04.00.01.00.02.02.01.CB.29.00 STEML:CGCGGGG STEMRS:CCCCGCA ID:A CCA:CCA LEN:7 SCORE:31 pos8,9:TG W:CCApredicted W:cca W:pos89nTA tfam:X tfamX:79.50 tfamM:-61.69 tfamI:-74.11
-CGCGGGG-TGGAGC-A-GTCtGGT--A---G-CTCGTCGGGCTCATAACCCG-AAG---
-----------------GtC-GT-CGGTTCAAAT-CCGGC--CCCCGCAA
>C131012002 CP004045|Gammaproteobacteria|Pseudomonas poae RE*1-1-14|35984|35908|Met|CAT|0|0||||||DDBJ/ENA/GenBank taxaddress:00.04.00.01.00.02.02.01.CB.29.00 STEML:GGCTACG STEMRS:CGTAGCC ID:A CCA:CCA LEN:7 SCORE:35 pos8,9:TA W:CCApredicted W:cca tfam:M tfamM:52.15 tfamI:-13.77 tfamX:-113.85
-GGCTACG-TAGCTC-A-GTT-GGTt-A---G-AGCATAGCATTCATAATGCT-GGG---
-----------------GtC-CG-GGGTTCAAGT-CCCTG--CGTAGCCA
>C016284 CP000076|Gammaproteobacteria|Pseudomonas fluorescens Pf-5|971145|971221|Met|CAT|0|0|||||tRNA-Met(initiator).|DDBJ/ENA/GenBank taxaddress:00.04.00.01.00.02.02.01.CB.2E.00 STEML:CGCGGGG STEMRS:CCCCGCA ID:A CCA:CCA LEN:7 SCORE:31 pos8,9:TG W:CCApredicted W:cca W:pos89nTA tfam:X tfamX:79.50 tfamM:-61.69 tfamI:-74.11
-CGCGGGG-TGGAGC-A-GTCtGGT--A---G-CTCGTCGGGCTCATAACCCG-AAG---
-----------------GtC-GT-CGGTTCAAAT-CCGGC--CCCCGCAA
>C016307 CP000076|Gammaproteobacteria|Pseudomonas fluorescens Pf-5|5940615|5940691|Met|CAT|0|0|||||tRNA-Met(elongator).|DDBJ/ENA/GenBank taxaddress:00.04.00.01.00.02.02.01.CB.2E.00 STEML:GGCTACA STEMRS:TGTAGCC ID:A CCA:CCA LEN:7 SCORE:35 pos8,9:TA W:CCApredicted W:cca tfam:M tfamM:50.71 tfamI:-12.01 tfamX:-113.66
-GGCTACA-TAGCTC-A-GTT-GGTt-A---G-AGCATAGCATTCATAATGCT-GGG---
-----------------GtC-CG-GGGTTCAAGT-CCCTG--TGTAGCCA
>C016308 CP000076|Gammaproteobacteria|Pseudomonas fluorescens Pf-5|6455714|6455790|Met|CAT|0|0|||||tRNA-Met(Ile) whose CAU anticodon is enzymatically converted to read AUA codons.|DDBJ/ENA/GenBank taxaddress:00.04.00.01.00.02.02.01.CB.2E.00 STEML:GGGCCTA STEMRS:TGGGCCC ID:A CCA:CCA LEN:7 SCORE:35 pos8,9:TA W:CCApredicted W:cca tfam:I tfamI:49.09 tfamM:-8.57 tfamX:-116.46
-GGGCCTA-TAGCTC-A-GTT-GGTt-A---G-AGCAGAGGACTCATAATCCT-TTG---
-----------------GtC-CA-CGGTTCAAGT-CCGTG--TGGGCCCA
>C016341 CP000076|Gammaproteobacteria|Pseudomonas fluorescens Pf-5|1424848|1424772|Met|CAT|0|0|||||tRNA-Met(initiator).|DDBJ/ENA/GenBank taxaddress:00.04.00.01.00.02.02.01.CB.2E.00 STEML:CGCGGGA STEMRS:TCCCGCA ID:A CCA:CCA LEN:7 SCORE:31 pos8,9:TG W:CCApredicted W:cca W:pos89nTA tfam:X tfamX:79.69 tfamM:-63.14 tfamI:-72.36
-CGCGGGA-TGGAGC-A-GTCtGGT--A---G-CTCGTCGGGCTCATAACCCG-AAG---
-----------------GtC-GT-CGGTTCAAAT-CCGGC--TCCCGCAA
>C016342 CP000076|Gammaproteobacteria|Pseudomonas fluorescens Pf-5|1424569|1424493|Met|CAT|0|0|||||tRNA-Met(initiator).|DDBJ/ENA/GenBank taxaddress:00.04.00.01.00.02.02.01.CB.2E.00 STEML:CGCGGGA STEMRS:TCCCGCA ID:A CCA:CCA LEN:7 SCORE:31 pos8,9:TG W:CCApredicted W:cca W:pos89nTA tfam:X tfamX:79.69 tfamM:-63.14 tfamI:-72.36
-CGCGGGA-TGGAGC-A-GTCtGGT--A---G-CTCGTCGGGCTCATAACCCG-AAG---
-----------------GtC-GT-CGGTTCAAAT-CCGGC--TCCCGCAA
>C131002231 CP003190|Gammaproteobacteria|Pseudomonas protegens CHA0|974969|975045|Met|CAT|0|0||||||DDBJ/ENA/GenBank taxaddress:00.04.00.01.00.02.02.01.CB.2E.01 STEML:CGCGGGG STEMRS:CCCCGCA ID:A CCA:CCA LEN:7 SCORE:31 pos8,9:TG W:CCApredicted W:cca W:pos89nTA tfam:X tfamX:79.50 tfamM:-61.69 tfamI:-74.11
-CGCGGGG-TGGAGC-A-GTCtGGT--A---G-CTCGTCGGGCTCATAACCCG-AAG---
-----------------GtC-GT-CGGTTCAAAT-CCGGC--CCCCGCAA
>C131002252 CP003190|Gammaproteobacteria|Pseudomonas protegens CHA0|5744628|5744704|Met|CAT|0|0||||||DDBJ/ENA/GenBank taxaddress:00.04.00.01.00.02.02.01.CB.2E.01 STEML:GGCTACA STEMRS:TGTAGCC ID:A CCA:CCA LEN:7 SCORE:35 pos8,9:TA W:CCApredicted W:cca tfam:M tfamM:50.71 tfamI:-12.01 tfamX:-113.66
-GGCTACA-TAGCTC-A-GTT-GGTt-A---G-AGCATAGCATTCATAATGCT-GGG---
-----------------GtC-CG-GGGTTCAAGT-CCCTG--TGTAGCCA
>C131002253 CP003190|Gammaproteobacteria|Pseudomonas protegens CHA0|6248711|6248787|Met|CAT|0|0||||||DDBJ/ENA/GenBank taxaddress:00.04.00.01.00.02.02.01.CB.2E.01 STEML:GGGCCTA STEMRS:TGGGCCC ID:A CCA:CCA LEN:7 SCORE:35 pos8,9:TA W:CCApredicted W:cca tfam:I tfamI:49.09 tfamM:-8.57 tfamX:-116.46
-GGGCCTA-TAGCTC-A-GTT-GGTt-A---G-AGCAGAGGACTCATAATCCT-TTG---
-----------------GtC-CA-CGGTTCAAGT-CCGTG--TGGGCCCA
>C131002286 CP003190|Gammaproteobacteria|Pseudomonas protegens CHA0|1442896|1442820|Met|CAT|0|0||||||DDBJ/ENA/GenBank taxaddress:00.04.00.01.00.02.02.01.CB.2E.01 STEML:CGCGGGA STEMRS:TCCCGCA ID:A CCA:CCA LEN:7 SCORE:31 pos8,9:TG W:CCApredicted W:cca W:pos89nTA tfam:X tfamX:79.69 tfamM:-63.14 tfamI:-72.36
-CGCGGGA-TGGAGC-A-GTCtGGT--A---G-CTCGTCGGGCTCATAACCCG-AAG---
-----------------GtC-GT-CGGTTCAAAT-CCGGC--TCCCGCAA
>C131002287 CP003190|Gammaproteobacteria|Pseudomonas protegens CHA0|1442617|1442541|Met|CAT|0|0||||||DDBJ/ENA/GenBank taxaddress:00.04.00.01.00.02.02.01.CB.2E.01 STEML:CGCGGGA STEMRS:TCCCGCA ID:A CCA:CCA LEN:7 SCORE:31 pos8,9:TG W:CCApredicted W:cca W:pos89nTA tfam:X tfamX:79.69 tfamM:-63.14 tfamI:-72.36
-CGCGGGA-TGGAGC-A-GTCtGGT--A---G-CTCGTCGGGCTCATAACCCG-AAG---
-----------------GtC-GT-CGGTTCAAAT-CCGGC--TCCCGCAA
>C131013299 CP004143|Gammaproteobacteria|Pseudomonas denitrificans ATCC 13867|4626797|4626873|Met|CAT|0|0||||||DDBJ/ENA/GenBank taxaddress:00.04.00.01.00.02.02.01.CC.00.00 STEML:GGCTACA STEMRS:TGTAGCC ID:A CCA:CCA LEN:7 SCORE:35 pos8,9:TA W:CCApredicted W:cca tfam:M tfamM:42.67 tfamI:-11.75 tfamX:-102.24
-GGCTACA-TAGCTC-A-GTC-GGTt-A---G-AGCGCAGCATTCATAATGCT-GAT---
-----------------GtC-CC-AGGTTCAAGT-CCCGG--TGTAGCCA
>C131013307 CP004143|Gammaproteobacteria|Pseudomonas denitrificans ATCC 13867|4720314|4720238|Met|CAT|0|0||||||DDBJ/ENA/GenBank taxaddress:00.04.00.01.00.02.02.01.CC.00.00 STEML:CGCGGGA STEMRS:TCCCGCA ID:A CCA:CCA LEN:7 SCORE:31 pos8,9:TG W:CCApredicted W:cca W:pos89nTA tfam:X tfamX:78.55 tfamM:-65.15 tfamI:-69.91
-CGCGGGA-TGGAGC-A-GTCtGGT--A---G-CTCGTCGGGCTCATAACCCG-AAG---
-----------------GtC-GT-AGGTTCAAAT-CCTGC--TCCCGCAA
>C131013326 CP004143|Gammaproteobacteria|Pseudomonas denitrificans ATCC 13867|1711801|1711725|Met|CAT|0|0||||||DDBJ/ENA/GenBank taxaddress:00.04.00.01.00.02.02.01.CC.00.00 STEML:CGCGGGA STEMRS:TCCCGCA ID:A CCA:CCA LEN:7 SCORE:31 pos8,9:TG W:CCApredicted W:cca W:pos89nTA tfam:X tfamX:78.55 tfamM:-65.15 tfamI:-69.91
-CGCGGGA-TGGAGC-A-GTCtGGT--A---G-CTCGTCGGGCTCATAACCCG-AAG---
-----------------GtC-GT-AGGTTCAAAT-CCTGC--TCCCGCAA
>C131013327 CP004143|Gammaproteobacteria|Pseudomonas denitrificans ATCC 13867|1711598|1711522|Met|CAT|0|0||||||DDBJ/ENA/GenBank taxaddress:00.04.00.01.00.02.02.01.CC.00.00 STEML:CGCGGGA STEMRS:TCCCGCA ID:A CCA:CCA LEN:7 SCORE:31 pos8,9:TG W:CCApredicted W:cca W:pos89nTA tfam:X tfamX:78.55 tfamM:-65.15 tfamI:-69.91
-CGCGGGA-TGGAGC-A-GTCtGGT--A---G-CTCGTCGGGCTCATAACCCG-AAG---
-----------------GtC-GT-AGGTTCAAAT-CCTGC--TCCCGCAA
>C131013329 CP004143|Gammaproteobacteria|Pseudomonas denitrificans ATCC 13867|528945|528869|Met|CAT|0|0||||||DDBJ/ENA/GenBank taxaddress:00.04.00.01.00.02.02.01.CC.00.00 STEML:GGGCCTA STEMRS:TGGGCCC ID:A CCA:CCA LEN:7 SCORE:35 pos8,9:TA W:CCApredicted W:cca tfam:I tfamI:48.37 tfamM:-8.29 tfamX:-116.85
-GGGCCTA-TAGCTC-A-GTC-GGTt-A---G-AGCAGAGGACTCATAATCCT-TTG---
-----------------GtC-CA-CGGTTCGAGT-CCGTG--TGGGCCCA
>C08007770 CP000926|Gammaproteobacteria|Pseudomonas putida GB-1|4712509|4712585|Met|CAT|0|0|||||tRNA-Met(initiator).|DDBJ/ENA/GenBank taxaddress:00.04.00.01.00.02.02.01.CD.00.00 STEML:CGCGGGA STEMRS:TCCCGCA ID:A CCA:CCA LEN:7 SCORE:31 pos8,9:TG W:CCApredicted W:cca W:pos89nTA tfam:X tfamX:80.26 tfamM:-62.78 tfamI:-73.45
-CGCGGGA-TGGAGC-A-GCCtGGT--A---G-CTCGTCGGGCTCATAACCCG-AAG---
-----------------GtC-GT-CGGTTCAAAT-CCGGC--TCCCGCAA
>C08007771 CP000926|Gammaproteobacteria|Pseudomonas putida GB-1|4712720|4712796|Met|CAT|0|0|||||tRNA-Met(initiator).|DDBJ/ENA/GenBank taxaddress:00.04.00.01.00.02.02.01.CD.00.00 STEML:CGCGGGA STEMRS:TCCCGCA ID:A CCA:CCA LEN:7 SCORE:31 pos8,9:TG W:CCApredicted W:cca W:pos89nTA tfam:X tfamX:80.26 tfamM:-62.78 tfamI:-73.45
-CGCGGGA-TGGAGC-A-GCCtGGT--A---G-CTCGTCGGGCTCATAACCCG-AAG---
-----------------GtC-GT-CGGTTCAAAT-CCGGC--TCCCGCAA
>C08007772 CP000926|Gammaproteobacteria|Pseudomonas putida GB-1|4712930|4713006|Met|CAT|0|0|||||tRNA-Met(initiator).|DDBJ/ENA/GenBank taxaddress:00.04.00.01.00.02.02.01.CD.00.00 STEML:CGCGGGA STEMRS:TCCCGCA ID:A CCA:CCA LEN:7 SCORE:31 pos8,9:TG W:CCApredicted W:cca W:pos89nTA tfam:X tfamX:80.26 tfamM:-62.78 tfamI:-73.45
-CGCGGGA-TGGAGC-A-GCCtGGT--A---G-CTCGTCGGGCTCATAACCCG-AAG---
-----------------GtC-GT-CGGTTCAAAT-CCGGC--TCCCGCAA
>C08007777 CP000926|Gammaproteobacteria|Pseudomonas putida GB-1|5269445|5269372|Met|CAT|0|0|||||tRNA-Met(initiator).|DDBJ/ENA/GenBank taxaddress:00.04.00.01.00.02.02.01.CD.00.00 STEML:CGCGGGG STEMRS:CCCCGCA ID:A CCA:cca LEN:7 SCORE:31 pos8,9:TG W:cca W:pos89nTA tfam:X tfamX:73.83 tfamM:-60.37 tfamI:-68.32
-CGCGGGG-TGGAGC-A-GCTtGGT--A---G-CTCGTCGGGCTCATAACCCG-AAG---
-----------------GtC-GT-TGGTTCAAAT-CCAGC--CCCCGCAA
>C08007797 CP000926|Gammaproteobacteria|Pseudomonas putida GB-1|834742|834669|Met|CAT|0|0|||||tRNA-Met(elongator).|DDBJ/ENA/GenBank taxaddress:00.04.00.01.00.02.02.01.CD.00.00 STEML:GGCTACA STEMRS:TGTAGCC ID:A CCA:cca LEN:7 SCORE:35 pos8,9:TA W:cca tfam:M tfamM:50.90 tfamI:-10.59 tfamX:-115.03
-GGCTACA-TAGCTC-A-GTT-GGTt-A---G-AGCATAGCATTCATAATGCT-GGG---
-----------------GtC-CG-GGGTTCAAGT-CCCTG--TGTAGCCA
>C08007798 CP000926|Gammaproteobacteria|Pseudomonas putida GB-1|485181|485108|Met|CAT|0|0|||||tRNA-Met(Ile) whose CAU anticodon is enzymatically converted to read AUA codons.|DDBJ/ENA/GenBank taxaddress:00.04.00.01.00.02.02.01.CD.00.00 STEML:GGGCCTA STEMRS:TGGGCCC ID:A CCA:cca LEN:7 SCORE:35 pos8,9:TA W:cca tfam:I tfamI:49.79 tfamM:-8.09 tfamX:-118.22
-GGGCCTA-TAGCTC-A-GTC-GGTt-A---G-AGCAGAGGACTCATAATCCT-TTG---
-----------------GtC-CA-CGGTTCGAGT-CCGTG--TGGGCCCA
>C017794 AE015451|Gammaproteobacteria|Pseudomonas putida KT2440|5360991|5360915|Met|CAT|0|0|||||tRNA-Met(initiator).|DDBJ/ENA/GenBank taxaddress:00.04.00.01.00.02.02.01.CD.00.01 STEML:CGCGGGG STEMRS:CCCCGCA ID:A CCA:CCA LEN:7 SCORE:31 pos8,9:TG W:CCApredicted W:cca W:pos89nTA tfam:X tfamX:75.20 tfamM:-60.56 tfamI:-69.74
-CGCGGGG-TGGAGC-A-GCTtGGT--A---G-CTCGTCGGGCTCATAACCCG-AAG---
-----------------GtC-GT-TGGTTCAAAT-CCAGC--CCCCGCAA
>C017809 AE015451|Gammaproteobacteria|Pseudomonas putida KT2440|1381032|1380956|Met|CAT|0|0|||||tRNA-Met(initiator).|DDBJ/ENA/GenBank taxaddress:00.04.00.01.00.02.02.01.CD.00.01 STEML:CGCGGGA STEMRS:TCCCGCA ID:A CCA:CCA LEN:7 SCORE:31 pos8,9:TG W:CCApredicted W:cca W:pos89nTA tfam:X tfamX:80.26 tfamM:-62.78 tfamI:-73.45
-CGCGGGA-TGGAGC-A-GCCtGGT--A---G-CTCGTCGGGCTCATAACCCG-AAG---
-----------------GtC-GT-CGGTTCAAAT-CCGGC--TCCCGCAA
>C017810 AE015451|Gammaproteobacteria|Pseudomonas putida KT2440|1380821|1380745|Met|CAT|0|0|||||tRNA-Met(initiator).|DDBJ/ENA/GenBank taxaddress:00.04.00.01.00.02.02.01.CD.00.01 STEML:CGCGGGA STEMRS:TCCCGCA ID:A CCA:CCA LEN:7 SCORE:31 pos8,9:TG W:CCApredicted W:cca W:pos89nTA tfam:X tfamX:80.26 tfamM:-62.78 tfamI:-73.45
-CGCGGGA-TGGAGC-A-GCCtGGT--A---G-CTCGTCGGGCTCATAACCCG-AAG---
-----------------GtC-GT-CGGTTCAAAT-CCGGC--TCCCGCAA
>C017811 AE015451|Gammaproteobacteria|Pseudomonas putida KT2440|1380610|1380534|Met|CAT|0|0|||||tRNA-Met(initiator).|DDBJ/ENA/GenBank taxaddress:00.04.00.01.00.02.02.01.CD.00.01 STEML:CGCGGGA STEMRS:TCCCGCA ID:A CCA:CCA LEN:7 SCORE:31 pos8,9:TG W:CCApredicted W:cca W:pos89nTA tfam:X tfamX:80.26 tfamM:-62.78 tfamI:-73.45
-CGCGGGA-TGGAGC-A-GCCtGGT--A---G-CTCGTCGGGCTCATAACCCG-AAG---
-----------------GtC-GT-CGGTTCAAAT-CCGGC--TCCCGCAA
>C017814 AE015451|Gammaproteobacteria|Pseudomonas putida KT2440|813298|813222|Met|CAT|0|0|||||tRNA-Met(elongator).|DDBJ/ENA/GenBank taxaddress:00.04.00.01.00.02.02.01.CD.00.01 STEML:GGCTACA STEMRS:TGTAGCC ID:A CCA:CCA LEN:7 SCORE:35 pos8,9:TA W:CCApredicted W:cca tfam:M tfamM:50.71 tfamI:-12.01 tfamX:-113.66
-GGCTACA-TAGCTC-A-GTT-GGTt-A---G-AGCATAGCATTCATAATGCT-GGG---
-----------------GtC-CG-GGGTTCAAGT-CCCTG--TGTAGCCA
>C017815 AE015451|Gammaproteobacteria|Pseudomonas putida KT2440|467195|467119|Met|CAT|0|0|||||tRNA-Met(Ile) whose CAU anticodon is enzymatically converted to read AUA codons.|DDBJ/ENA/GenBank taxaddress:00.04.00.01.00.02.02.01.CD.00.01 STEML:GGGCCTA STEMRS:TGGGCCC ID:A CCA:CCA LEN:7 SCORE:35 pos8,9:TA W:CCApredicted W:cca tfam:I tfamI:49.86 tfamM:-6.80 tfamX:-118.92
-GGGCCTA-TAGCTC-A-GTT-GGTt-A---G-AGCAGAGGACTCATAATCCT-TTG---
-----------------GtC-CA-CGGTTCGAGT-CCGTG--TGGGCCCA
>C121014715 CP003588|Gammaproteobacteria|Pseudomonas putida ND6|4058278|4058202|Met|CAT|0|0||||||DDBJ/ENA/GenBank taxaddress:00.04.00.01.00.02.02.01.CD.00.03 STEML:CGCGGGA STEMRS:TCCCGCA ID:A CCA:CCA LEN:7 SCORE:31 pos8,9:TG W:CCApredicted W:cca W:pos89nTA tfam:X tfamX:80.26 tfamM:-62.78 tfamI:-73.45
-CGCGGGA-TGGAGC-A-GCCtGGT--A---G-CTCGTCGGGCTCATAACCCG-AAG---
-----------------GtC-GT-CGGTTCAAAT-CCGGC--TCCCGCAA
>C121014716 CP003588|Gammaproteobacteria|Pseudomonas putida ND6|4058067|4057991|Met|CAT|0|0||||||DDBJ/ENA/GenBank taxaddress:00.04.00.01.00.02.02.01.CD.00.03 STEML:CGCGGGA STEMRS:TCCCGCA ID:A CCA:CCA LEN:7 SCORE:31 pos8,9:TG W:CCApredicted W:cca W:pos89nTA tfam:X tfamX:80.26 tfamM:-62.78 tfamI:-73.45
-CGCGGGA-TGGAGC-A-GCCtGGT--A---G-CTCGTCGGGCTCATAACCCG-AAG---
-----------------GtC-GT-CGGTTCAAAT-CCGGC--TCCCGCAA
>C121014717 CP003588|Gammaproteobacteria|Pseudomonas putida ND6|4057856|4057780|Met|CAT|0|0||||||DDBJ/ENA/GenBank taxaddress:00.04.00.01.00.02.02.01.CD.00.03 STEML:CGCGGGA STEMRS:TCCCGCA ID:A CCA:CCA LEN:7 SCORE:31 pos8,9:TG W:CCApredicted W:cca W:pos89nTA tfam:X tfamX:80.26 tfamM:-62.78 tfamI:-73.45
-CGCGGGA-TGGAGC-A-GCCtGGT--A---G-CTCGTCGGGCTCATAACCCG-AAG---
-----------------GtC-GT-CGGTTCAAAT-CCGGC--TCCCGCAA
>C121014720 CP003588|Gammaproteobacteria|Pseudomonas putida ND6|3479874|3479798|Met|CAT|0|0||||||DDBJ/ENA/GenBank taxaddress:00.04.00.01.00.02.02.01.CD.00.03 STEML:GGCTACA STEMRS:TGTAGCC ID:A CCA:CCA LEN:7 SCORE:35 pos8,9:TA W:CCApredicted W:cca tfam:M tfamM:50.71 tfamI:-12.01 tfamX:-113.66
-GGCTACA-TAGCTC-A-GTT-GGTt-A---G-AGCATAGCATTCATAATGCT-GGG---
-----------------GtC-CG-GGGTTCAAGT-CCCTG--TGTAGCCA
>C121014721 CP003588|Gammaproteobacteria|Pseudomonas putida ND6|3135007|3134931|Met|CAT|0|0||||||DDBJ/ENA/GenBank taxaddress:00.04.00.01.00.02.02.01.CD.00.03 STEML:GGGCCTA STEMRS:TGGGCCC ID:A CCA:CCA LEN:7 SCORE:35 pos8,9:TA W:CCApredicted W:cca tfam:I tfamI:49.86 tfamM:-6.80 tfamX:-118.92
-GGGCCTA-TAGCTC-A-GTT-GGTt-A---G-AGCAGAGGACTCATAATCCT-TTG---
-----------------GtC-CA-CGGTTCGAGT-CCGTG--TGGGCCCA
>C121014726 CP003588|Gammaproteobacteria|Pseudomonas putida ND6|1836704|1836628|Met|CAT|0|0||||||DDBJ/ENA/GenBank taxaddress:00.04.00.01.00.02.02.01.CD.00.03 STEML:CGCGGGG STEMRS:CCCCGCA ID:A CCA:CCA LEN:7 SCORE:31 pos8,9:TG W:CCApredicted W:cca W:pos89nTA tfam:X tfamX:75.20 tfamM:-60.56 tfamI:-69.74
-CGCGGGG-TGGAGC-A-GCTtGGT--A---G-CTCGTCGGGCTCATAACCCG-AAG---
-----------------GtC-GT-TGGTTCAAAT-CCAGC--CCCCGCAA
>C017703 CP000712|Gammaproteobacteria|Pseudomonas putida F1|5124969|5124893|Met|CAT|0|0|||||tRNA-Met(initiator).|DDBJ/ENA/GenBank taxaddress:00.04.00.01.00.02.02.01.CD.00.05 STEML:CGCGGGG STEMRS:CCCCGCA ID:A CCA:CCA LEN:7 SCORE:31 pos8,9:TG W:CCApredicted W:cca W:pos89nTA tfam:X tfamX:75.20 tfamM:-60.56 tfamI:-69.74
-CGCGGGG-TGGAGC-A-GCTtGGT--A---G-CTCGTCGGGCTCATAACCCG-AAG---
-----------------GtC-GT-TGGTTCAAAT-CCAGC--CCCCGCAA
>C017737 CP000712|Gammaproteobacteria|Pseudomonas putida F1|1398682|1398606|Met|CAT|0|0|||||tRNA-Met(initiator).|DDBJ/ENA/GenBank taxaddress:00.04.00.01.00.02.02.01.CD.00.05 STEML:CGCGGGA STEMRS:TCCCGCA ID:A CCA:CCA LEN:7 SCORE:31 pos8,9:TG W:CCApredicted W:cca W:pos89nTA tfam:X tfamX:80.26 tfamM:-62.78 tfamI:-73.45
-CGCGGGA-TGGAGC-A-GCCtGGT--A---G-CTCGTCGGGCTCATAACCCG-AAG---
-----------------GtC-GT-CGGTTCAAAT-CCGGC--TCCCGCAA
>C017738 CP000712|Gammaproteobacteria|Pseudomonas putida F1|1398471|1398395|Met|CAT|0|0|||||tRNA-Met(initiator).|DDBJ/ENA/GenBank taxaddress:00.04.00.01.00.02.02.01.CD.00.05 STEML:CGCGGGA STEMRS:TCCCGCA ID:A CCA:CCA LEN:7 SCORE:31 pos8,9:TG W:CCApredicted W:cca W:pos89nTA tfam:X tfamX:80.26 tfamM:-62.78 tfamI:-73.45
-CGCGGGA-TGGAGC-A-GCCtGGT--A---G-CTCGTCGGGCTCATAACCCG-AAG---
-----------------GtC-GT-CGGTTCAAAT-CCGGC--TCCCGCAA
>C017739 CP000712|Gammaproteobacteria|Pseudomonas putida F1|1398260|1398184|Met|CAT|0|0|||||tRNA-Met(initiator).|DDBJ/ENA/GenBank taxaddress:00.04.00.01.00.02.02.01.CD.00.05 STEML:CGCGGGA STEMRS:TCCCGCA ID:A CCA:CCA LEN:7 SCORE:31 pos8,9:TG W:CCApredicted W:cca W:pos89nTA tfam:X tfamX:80.26 tfamM:-62.78 tfamI:-73.45
-CGCGGGA-TGGAGC-A-GCCtGGT--A---G-CTCGTCGGGCTCATAACCCG-AAG---
-----------------GtC-GT-CGGTTCAAAT-CCGGC--TCCCGCAA
>C017742 CP000712|Gammaproteobacteria|Pseudomonas putida F1|820562|820486|Met|CAT|0|0|||||tRNA-Met(elongator).|DDBJ/ENA/GenBank taxaddress:00.04.00.01.00.02.02.01.CD.00.05 STEML:GGCTACA STEMRS:TGTAGCC ID:A CCA:CCA LEN:7 SCORE:35 pos8,9:TA W:CCApredicted W:cca tfam:M tfamM:50.71 tfamI:-12.01 tfamX:-113.66
-GGCTACA-TAGCTC-A-GTT-GGTt-A---G-AGCATAGCATTCATAATGCT-GGG---
-----------------GtC-CG-GGGTTCAAGT-CCCTG--TGTAGCCA
>C017743 CP000712|Gammaproteobacteria|Pseudomonas putida F1|482115|482039|Met|CAT|0|0|||||tRNA-Met(Ile) whose CAU anticodon is enzymatically converted to read AUA codons.|DDBJ/ENA/GenBank taxaddress:00.04.00.01.00.02.02.01.CD.00.05 STEML:GGGCCTA STEMRS:TGGGCCC ID:A CCA:CCA LEN:7 SCORE:35 pos8,9:TA W:CCApredicted W:cca tfam:I tfamI:49.86 tfamM:-6.80 tfamX:-118.92
-GGGCCTA-TAGCTC-A-GTT-GGTt-A---G-AGCAGAGGACTCATAATCCT-TTG---
-----------------GtC-CA-CGGTTCGAGT-CCGTG--TGGGCCCA
>C08007804 CP000949|Gammaproteobacteria|Pseudomonas putida W619|791689|791765|Met|CAT|0|0|||||tRNA-Met(initiator).|DDBJ/ENA/GenBank taxaddress:00.04.00.01.00.02.02.01.CD.00.06 STEML:CGCGGGG STEMRS:CCCCGCA ID:A CCA:CCA LEN:7 SCORE:31 pos8,9:TG W:CCApredicted W:cca W:pos89nTA tfam:X tfamX:75.20 tfamM:-60.56 tfamI:-69.74
-CGCGGGG-TGGAGC-A-GCTtGGT--A---G-CTCGTCGGGCTCATAACCCG-AAG---
-----------------GtC-GT-TGGTTCAAAT-CCAGC--CCCCGCAA
>C08007838 CP000949|Gammaproteobacteria|Pseudomonas putida W619|4436096|4436172|Met|CAT|0|0|||||tRNA-Met(initiator).|DDBJ/ENA/GenBank taxaddress:00.04.00.01.00.02.02.01.CD.00.06 STEML:CGCGGGA STEMRS:TCCCGCA ID:A CCA:CCA LEN:7 SCORE:31 pos8,9:TG W:CCApredicted W:cca W:pos89nTA tfam:X tfamX:80.26 tfamM:-62.78 tfamI:-73.45
-CGCGGGA-TGGAGC-A-GCCtGGT--A---G-CTCGTCGGGCTCATAACCCG-AAG---
-----------------GtC-GT-CGGTTCAAAT-CCGGC--TCCCGCAA
>C08007839 CP000949|Gammaproteobacteria|Pseudomonas putida W619|4436309|4436385|Met|CAT|0|0|||||tRNA-Met(initiator).|DDBJ/ENA/GenBank taxaddress:00.04.00.01.00.02.02.01.CD.00.06 STEML:CGCGGGA STEMRS:TCCCGCA ID:A CCA:CCA LEN:7 SCORE:31 pos8,9:TG W:CCApredicted W:cca W:pos89nTA tfam:X tfamX:80.26 tfamM:-62.78 tfamI:-73.45
-CGCGGGA-TGGAGC-A-GCCtGGT--A---G-CTCGTCGGGCTCATAACCCG-AAG---
-----------------GtC-GT-CGGTTCAAAT-CCGGC--TCCCGCAA
>C08007840 CP000949|Gammaproteobacteria|Pseudomonas putida W619|4436521|4436597|Met|CAT|0|0|||||tRNA-Met(initiator).|DDBJ/ENA/GenBank taxaddress:00.04.00.01.00.02.02.01.CD.00.06 STEML:CGCGGGA STEMRS:TCCCGCA ID:A CCA:CCA LEN:7 SCORE:31 pos8,9:TG W:CCApredicted W:cca W:pos89nTA tfam:X tfamX:79.69 tfamM:-63.14 tfamI:-72.36
-CGCGGGA-TGGAGC-A-GTCtGGT--A---G-CTCGTCGGGCTCATAACCCG-AAG---
-----------------GtC-GT-CGGTTCAAAT-CCGGC--TCCCGCAA
>C08007843 CP000949|Gammaproteobacteria|Pseudomonas putida W619|4951516|4951592|Met|CAT|0|0|||||tRNA-Met(elongator).|DDBJ/ENA/GenBank taxaddress:00.04.00.01.00.02.02.01.CD.00.06 STEML:GGCTACA STEMRS:TGTAGCC ID:A CCA:CCA LEN:7 SCORE:35 pos8,9:TA W:CCApredicted W:cca tfam:M tfamM:50.71 tfamI:-12.01 tfamX:-113.66
-GGCTACA-TAGCTC-A-GTT-GGTt-A---G-AGCATAGCATTCATAATGCT-GGG---
-----------------GtC-CG-GGGTTCAAGT-CCCTG--TGTAGCCA
>C08007846 CP000949|Gammaproteobacteria|Pseudomonas putida W619|5313279|5313355|Met|CAT|0|0|||||tRNA-Met(Ile) whose CAU anticodon is enzymatically converted to read AUA codons.|DDBJ/ENA/GenBank taxaddress:00.04.00.01.00.02.02.01.CD.00.06 STEML:GGGCCTA STEMRS:TGGGCCC ID:A CCA:CCA LEN:7 SCORE:35 pos8,9:TA W:CCApredicted W:cca tfam:I tfamI:49.86 tfamM:-6.80 tfamX:-118.92
-GGGCCTA-TAGCTC-A-GTT-GGTt-A---G-AGCAGAGGACTCATAATCCT-TTG---
-----------------GtC-CA-CGGTTCGAGT-CCGTG--TGGGCCCA
>C11117801 CP002290|Gammaproteobacteria|Pseudomonas putida BIRD-1|4933293|4933217|Met|CAT|0|0||||||DDBJ/ENA/GenBank taxaddress:00.04.00.01.00.02.02.01.CD.00.07 STEML:CGCGGGG STEMRS:CCCCGCA ID:A CCA:CCA LEN:7 SCORE:31 pos8,9:TG W:CCApredicted W:cca W:pos89nTA tfam:X tfamX:75.20 tfamM:-60.56 tfamI:-69.74
-CGCGGGG-TGGAGC-A-GCTtGGT--A---G-CTCGTCGGGCTCATAACCCG-AAG---
-----------------GtC-GT-TGGTTCAAAT-CCAGC--CCCCGCAA
>C11117828 CP002290|Gammaproteobacteria|Pseudomonas putida BIRD-1|1405588|1405512|Met|CAT|0|0||||||DDBJ/ENA/GenBank taxaddress:00.04.00.01.00.02.02.01.CD.00.07 STEML:CGCGGGA STEMRS:TCCCGCA ID:A CCA:CCA LEN:7 SCORE:31 pos8,9:TG W:CCApredicted W:cca W:pos89nTA tfam:X tfamX:80.26 tfamM:-62.78 tfamI:-73.45
-CGCGGGA-TGGAGC-A-GCCtGGT--A---G-CTCGTCGGGCTCATAACCCG-AAG---
-----------------GtC-GT-CGGTTCAAAT-CCGGC--TCCCGCAA
>C11117829 CP002290|Gammaproteobacteria|Pseudomonas putida BIRD-1|1405377|1405301|Met|CAT|0|0||||||DDBJ/ENA/GenBank taxaddress:00.04.00.01.00.02.02.01.CD.00.07 STEML:CGCGGGA STEMRS:TCCCGCA ID:A CCA:CCA LEN:7 SCORE:31 pos8,9:TG W:CCApredicted W:cca W:pos89nTA tfam:X tfamX:80.26 tfamM:-62.78 tfamI:-73.45
-CGCGGGA-TGGAGC-A-GCCtGGT--A---G-CTCGTCGGGCTCATAACCCG-AAG---
-----------------GtC-GT-CGGTTCAAAT-CCGGC--TCCCGCAA
>C11117832 CP002290|Gammaproteobacteria|Pseudomonas putida BIRD-1|841505|841429|Met|CAT|0|0||||||DDBJ/ENA/GenBank taxaddress:00.04.00.01.00.02.02.01.CD.00.07 STEML:GGCTACA STEMRS:TGTAGCC ID:A CCA:CCA LEN:7 SCORE:35 pos8,9:TA W:CCApredicted W:cca tfam:M tfamM:50.71 tfamI:-12.01 tfamX:-113.66
-GGCTACA-TAGCTC-A-GTT-GGTt-A---G-AGCATAGCATTCATAATGCT-GGG---
-----------------GtC-CG-GGGTTCAAGT-CCCTG--TGTAGCCA
>C11117833 CP002290|Gammaproteobacteria|Pseudomonas putida BIRD-1|490432|490356|Met|CAT|0|0||||||DDBJ/ENA/GenBank taxaddress:00.04.00.01.00.02.02.01.CD.00.07 STEML:GGGCCTA STEMRS:TGGGCCC ID:A CCA:CCA LEN:7 SCORE:35 pos8,9:TA W:CCApredicted W:cca tfam:I tfamI:48.37 tfamM:-8.29 tfamX:-116.85
-GGGCCTA-TAGCTC-A-GTC-GGTt-A---G-AGCAGAGGACTCATAATCCT-TTG---
-----------------GtC-CA-CGGTTCGAGT-CCGTG--TGGGCCCA
>C11117875 CP002870|Gammaproteobacteria|Pseudomonas putida S16|4533649|4533725|Met|CAT|0|0||||||DDBJ/ENA/GenBank taxaddress:00.04.00.01.00.02.02.01.CD.00.09 STEML:CGCGGGA STEMRS:TCCCGCA ID:A CCA:CCA LEN:7 SCORE:31 pos8,9:TG W:CCApredicted W:cca W:pos89nTA tfam:X tfamX:80.26 tfamM:-62.78 tfamI:-73.45
-CGCGGGA-TGGAGC-A-GCCtGGT--A---G-CTCGTCGGGCTCATAACCCG-AAG---
-----------------GtC-GT-CGGTTCAAAT-CCGGC--TCCCGCAA
>C11117876 CP002870|Gammaproteobacteria|Pseudomonas putida S16|4533860|4533936|Met|CAT|0|0||||||DDBJ/ENA/GenBank taxaddress:00.04.00.01.00.02.02.01.CD.00.09 STEML:CGCGGGA STEMRS:TCCCGCA ID:A CCA:CCA LEN:7 SCORE:31 pos8,9:TG W:CCApredicted W:cca W:pos89nTA tfam:X tfamX:80.26 tfamM:-62.78 tfamI:-73.45
-CGCGGGA-TGGAGC-A-GCCtGGT--A---G-CTCGTCGGGCTCATAACCCG-AAG---
-----------------GtC-GT-CGGTTCAAAT-CCGGC--TCCCGCAA
>C11117881 CP002870|Gammaproteobacteria|Pseudomonas putida S16|5164197|5164121|Met|CAT|0|0||||||DDBJ/ENA/GenBank taxaddress:00.04.00.01.00.02.02.01.CD.00.09 STEML:CGCGGGG STEMRS:CCCCGCA ID:A CCA:CCA LEN:7 SCORE:31 pos8,9:TG W:CCApredicted W:cca W:pos89nTA tfam:X tfamX:75.20 tfamM:-60.56 tfamI:-69.74
-CGCGGGG-TGGAGC-A-GCTtGGT--A---G-CTCGTCGGGCTCATAACCCG-AAG---
-----------------GtC-GT-TGGTTCAAAT-CCAGC--CCCCGCAA
>C11117896 CP002870|Gammaproteobacteria|Pseudomonas putida S16|799192|799116|Met|CAT|0|0||||||DDBJ/ENA/GenBank taxaddress:00.04.00.01.00.02.02.01.CD.00.09 STEML:GGCTACA STEMRS:TGTAGCC ID:A CCA:CCA LEN:7 SCORE:35 pos8,9:TA W:CCApredicted W:cca tfam:M tfamM:50.71 tfamI:-12.01 tfamX:-113.66
-GGCTACA-TAGCTC-A-GTT-GGTt-A---G-AGCATAGCATTCATAATGCT-GGG---
-----------------GtC-CG-GGGTTCAAGT-CCCTG--TGTAGCCA
>C11117897 CP002870|Gammaproteobacteria|Pseudomonas putida S16|453101|453026|Met|CAT|0|0||||||DDBJ/ENA/GenBank taxaddress:00.04.00.01.00.02.02.01.CD.00.09 STEML:GGGCCGG STEMRS:CCGGCCC ID:A CCA:CCA LEN:7 SCORE:35 pos8,9:TA W:CCApredicted W:cca tfam:I tfamI:51.90 tfamM:-25.72 tfamX:-79.54
-GGGCCGG-TAGCAT-A-AC--GGTt-A---A-TGCAGCGGCCTCATAAGCCG-TTG---
-----------------AgT-GC-GGGTTCAAAT-CCCGC--CCGGCCCA
>C121015527 CP003734|Gammaproteobacteria|Pseudomonas putida DOT-T1E|2373796|2373872|Met|CAT|0|0||||||DDBJ/ENA/GenBank taxaddress:00.04.00.01.00.02.02.01.CD.00.10 STEML:GGGCCTA STEMRS:TGGGCCC ID:A CCA:CCA LEN:7 SCORE:35 pos8,9:TA W:CCApredicted W:cca tfam:I tfamI:49.86 tfamM:-6.80 tfamX:-118.92
-GGGCCTA-TAGCTC-A-GTT-GGTt-A---G-AGCAGAGGACTCATAATCCT-TTG---
-----------------GtC-CA-CGGTTCGAGT-CCGTG--TGGGCCCA
>C121015528 CP003734|Gammaproteobacteria|Pseudomonas putida DOT-T1E|3241336|3241412|Met|CAT|0|0||||||DDBJ/ENA/GenBank taxaddress:00.04.00.01.00.02.02.01.CD.00.10 STEML:CGCGGGA STEMRS:TCCCGCA ID:A CCA:CCA LEN:7 SCORE:31 pos8,9:TG W:CCApredicted W:cca W:pos89nTA tfam:X tfamX:80.26 tfamM:-62.78 tfamI:-73.45
-CGCGGGA-TGGAGC-A-GCCtGGT--A---G-CTCGTCGGGCTCATAACCCG-AAG---
-----------------GtC-GT-CGGTTCAAAT-CCGGC--TCCCGCAA
>C121015530 CP003734|Gammaproteobacteria|Pseudomonas putida DOT-T1E|4411893|4411969|Met|CAT|0|0||||||DDBJ/ENA/GenBank taxaddress:00.04.00.01.00.02.02.01.CD.00.10 STEML:CGCGGGA STEMRS:TCCCGCA ID:A CCA:CCA LEN:7 SCORE:31 pos8,9:TG W:CCApredicted W:cca W:pos89nTA tfam:X tfamX:80.26 tfamM:-62.78 tfamI:-73.45
-CGCGGGA-TGGAGC-A-GCCtGGT--A---G-CTCGTCGGGCTCATAACCCG-AAG---
-----------------GtC-GT-CGGTTCAAAT-CCGGC--TCCCGCAA
>C121015552 CP003734|Gammaproteobacteria|Pseudomonas putida DOT-T1E|5263908|5263832|Met|CAT|0|0||||||DDBJ/ENA/GenBank taxaddress:00.04.00.01.00.02.02.01.CD.00.10 STEML:GGCTACA STEMRS:TGTAGCC ID:A CCA:CCA LEN:7 SCORE:35 pos8,9:TA W:CCApredicted W:cca tfam:M tfamM:50.71 tfamI:-12.01 tfamX:-113.66
-GGCTACA-TAGCTC-A-GTT-GGTt-A---G-AGCATAGCATTCATAATGCT-GGG---
-----------------GtC-CG-GGGTTCAAGT-CCCTG--TGTAGCCA
>C121015570 CP003734|Gammaproteobacteria|Pseudomonas putida DOT-T1E|724990|724914|Met|CAT|0|0||||||DDBJ/ENA/GenBank taxaddress:00.04.00.01.00.02.02.01.CD.00.10 STEML:CGCGGGG STEMRS:CCCCGCA ID:A CCA:CCA LEN:7 SCORE:31 pos8,9:TG W:CCApredicted W:cca W:pos89nTA tfam:X tfamX:75.20 tfamM:-60.56 tfamI:-69.74
-CGCGGGG-TGGAGC-A-GCTtGGT--A---G-CTCGTCGGGCTCATAACCCG-AAG---
-----------------GtC-GT-TGGTTCAAAT-CCAGC--CCCCGCAA
>C131000931 AP013070|Gammaproteobacteria|Pseudomonas putida NBRC 14164|5190845|5190921|Met|CAT|0|0||||||DDBJ/ENA/GenBank taxaddress:00.04.00.01.00.02.02.01.CD.00.11 STEML:GGCTACA STEMRS:TGTAGCC ID:A CCA:CCA LEN:7 SCORE:35 pos8,9:TA W:CCApredicted W:cca tfam:M tfamM:50.71 tfamI:-12.01 tfamX:-113.66
-GGCTACA-TAGCTC-A-GTT-GGTt-A---G-AGCATAGCATTCATAATGCT-GGG---
-----------------GtC-CG-GGGTTCAAGT-CCCTG--TGTAGCCA
>C131000935 AP013070|Gammaproteobacteria|Pseudomonas putida NBRC 14164|5324021|5323945|Met|CAT|0|0||||||DDBJ/ENA/GenBank taxaddress:00.04.00.01.00.02.02.01.CD.00.11 STEML:CGCGGGG STEMRS:CCCCGCA ID:A CCA:CCA LEN:7 SCORE:31 pos8,9:TG W:CCApredicted W:cca W:pos89nTA tfam:X tfamX:75.20 tfamM:-60.56 tfamI:-69.74
-CGCGGGG-TGGAGC-A-GCTtGGT--A---G-CTCGTCGGGCTCATAACCCG-AAG---
-----------------GtC-GT-TGGTTCAAAT-CCAGC--CCCCGCAA
>C131000971 AP013070|Gammaproteobacteria|Pseudomonas putida NBRC 14164|1320748|1320672|Met|CAT|0|0||||||DDBJ/ENA/GenBank taxaddress:00.04.00.01.00.02.02.01.CD.00.11 STEML:CGCGGGA STEMRS:TCCCGCA ID:A CCA:CCA LEN:7 SCORE:31 pos8,9:TG W:CCApredicted W:cca W:pos89nTA tfam:X tfamX:80.26 tfamM:-62.78 tfamI:-73.45
-CGCGGGA-TGGAGC-A-GCCtGGT--A---G-CTCGTCGGGCTCATAACCCG-AAG---
-----------------GtC-GT-CGGTTCAAAT-CCGGC--TCCCGCAA
>C131000972 AP013070|Gammaproteobacteria|Pseudomonas putida NBRC 14164|1320537|1320461|Met|CAT|0|0||||||DDBJ/ENA/GenBank taxaddress:00.04.00.01.00.02.02.01.CD.00.11 STEML:CGCGGGA STEMRS:TCCCGCA ID:A CCA:CCA LEN:7 SCORE:31 pos8,9:TG W:CCApredicted W:cca W:pos89nTA tfam:X tfamX:79.69 tfamM:-63.14 tfamI:-72.36
-CGCGGGA-TGGAGC-A-GTCtGGT--A---G-CTCGTCGGGCTCATAACCCG-AAG---
-----------------GtC-GT-CGGTTCAAAT-CCGGC--TCCCGCAA
>C131000973 AP013070|Gammaproteobacteria|Pseudomonas putida NBRC 14164|1320327|1320251|Met|CAT|0|0||||||DDBJ/ENA/GenBank taxaddress:00.04.00.01.00.02.02.01.CD.00.11 STEML:CGCGGGA STEMRS:TCCCGCA ID:A CCA:CCA LEN:7 SCORE:31 pos8,9:TG W:CCApredicted W:cca W:pos89nTA tfam:X tfamX:80.26 tfamM:-62.78 tfamI:-73.45
-CGCGGGA-TGGAGC-A-GCCtGGT--A---G-CTCGTCGGGCTCATAACCCG-AAG---
-----------------GtC-GT-CGGTTCAAAT-CCGGC--TCCCGCAA
>C131000975 AP013070|Gammaproteobacteria|Pseudomonas putida NBRC 14164|491878|491802|Met|CAT|0|0||||||DDBJ/ENA/GenBank taxaddress:00.04.00.01.00.02.02.01.CD.00.11 STEML:GGGCCTA STEMRS:TGGGCCC ID:A CCA:CCA LEN:7 SCORE:35 pos8,9:TA W:CCApredicted W:cca tfam:I tfamI:49.09 tfamM:-8.57 tfamX:-116.46
-GGGCCTA-TAGCTC-A-GTT-GGTt-A---G-AGCAGAGGACTCATAATCCT-TTG---
-----------------GtC-CA-CGGTTCAAGT-CCGTG--TGGGCCCA
>C131005888 CP003738|Gammaproteobacteria|Pseudomonas putida HB3267|4475869|4475945|Met|CAT|0|0||||||DDBJ/ENA/GenBank taxaddress:00.04.00.01.00.02.02.01.CD.00.13 STEML:CGCGGGA STEMRS:TCCCGCA ID:A CCA:CCA LEN:7 SCORE:31 pos8,9:TG W:CCApredicted W:cca W:pos89nTA tfam:X tfamX:80.26 tfamM:-62.78 tfamI:-73.45
-CGCGGGA-TGGAGC-A-GCCtGGT--A---G-CTCGTCGGGCTCATAACCCG-AAG---
-----------------GtC-GT-CGGTTCAAAT-CCGGC--TCCCGCAA
>C131005889 CP003738|Gammaproteobacteria|Pseudomonas putida HB3267|4476079|4476155|Met|CAT|0|0||||||DDBJ/ENA/GenBank taxaddress:00.04.00.01.00.02.02.01.CD.00.13 STEML:CGCGGGA STEMRS:TCCCGCA ID:A CCA:CCA LEN:7 SCORE:31 pos8,9:TG W:CCApredicted W:cca W:pos89nTA tfam:X tfamX:80.26 tfamM:-62.78 tfamI:-73.45
-CGCGGGA-TGGAGC-A-GCCtGGT--A---G-CTCGTCGGGCTCATAACCCG-AAG---
-----------------GtC-GT-CGGTTCAAAT-CCGGC--TCCCGCAA
>C131005894 CP003738|Gammaproteobacteria|Pseudomonas putida HB3267|5053100|5053024|Met|CAT|0|0||||||DDBJ/ENA/GenBank taxaddress:00.04.00.01.00.02.02.01.CD.00.13 STEML:CGCGGGG STEMRS:CCCCGCA ID:A CCA:CCA LEN:7 SCORE:31 pos8,9:TG W:CCApredicted W:cca W:pos89nTA tfam:X tfamX:75.20 tfamM:-60.56 tfamI:-69.74
-CGCGGGG-TGGAGC-A-GCTtGGT--A---G-CTCGTCGGGCTCATAACCCG-AAG---
-----------------GtC-GT-TGGTTCAAAT-CCAGC--CCCCGCAA
>C131005911 CP003738|Gammaproteobacteria|Pseudomonas putida HB3267|900021|899945|Met|CAT|0|0||||||DDBJ/ENA/GenBank taxaddress:00.04.00.01.00.02.02.01.CD.00.13 STEML:GGCTACA STEMRS:TGTAGCC ID:A CCA:CCA LEN:7 SCORE:35 pos8,9:TA W:CCApredicted W:cca tfam:M tfamM:50.71 tfamI:-12.01 tfamX:-113.66
-GGCTACA-TAGCTC-A-GTT-GGTt-A---G-AGCATAGCATTCATAATGCT-GGG---
-----------------GtC-CG-GGGTTCAAGT-CCCTG--TGTAGCCA
>C131005912 CP003738|Gammaproteobacteria|Pseudomonas putida HB3267|568391|568315|Met|CAT|0|0||||||DDBJ/ENA/GenBank taxaddress:00.04.00.01.00.02.02.01.CD.00.13 STEML:GGGCCTA STEMRS:TGGGCCC ID:A CCA:CCA LEN:7 SCORE:35 pos8,9:TA W:CCApredicted W:cca tfam:I tfamI:48.37 tfamM:-8.29 tfamX:-116.85
-GGGCCTA-TAGCTC-A-GTC-GGTt-A---G-AGCAGAGGACTCATAATCCT-TTG---
-----------------GtC-CA-CGGTTCGAGT-CCGTG--TGGGCCCA
>C131016587 CP005976|Gammaproteobacteria|Pseudomonas putida H8234|5370871|5370947|Met|CAT|0|0||||||DDBJ/ENA/GenBank taxaddress:00.04.00.01.00.02.02.01.CD.00.1C STEML:CGCGGGA STEMRS:TCCCGCA ID:A CCA:CCA LEN:7 SCORE:31 pos8,9:TG W:CCApredicted W:cca W:pos89nTA tfam:X tfamX:80.26 tfamM:-62.78 tfamI:-73.45
-CGCGGGA-TGGAGC-A-GCCtGGT--A---G-CTCGTCGGGCTCATAACCCG-AAG---
-----------------GtC-GT-CGGTTCAAAT-CCGGC--TCCCGCAA
>C131016588 CP005976|Gammaproteobacteria|Pseudomonas putida H8234|5371082|5371158|Met|CAT|0|0||||||DDBJ/ENA/GenBank taxaddress:00.04.00.01.00.02.02.01.CD.00.1C STEML:CGCGGGA STEMRS:TCCCGCA ID:A CCA:CCA LEN:7 SCORE:31 pos8,9:TG W:CCApredicted W:cca W:pos89nTA tfam:X tfamX:79.69 tfamM:-63.14 tfamI:-72.36
-CGCGGGA-TGGAGC-A-GTCtGGT--A---G-CTCGTCGGGCTCATAACCCG-AAG---
-----------------GtC-GT-CGGTTCAAAT-CCGGC--TCCCGCAA
>C131016589 CP005976|Gammaproteobacteria|Pseudomonas putida H8234|5371294|5371370|Met|CAT|0|0||||||DDBJ/ENA/GenBank taxaddress:00.04.00.01.00.02.02.01.CD.00.1C STEML:CGCGGGA STEMRS:TCCCGCA ID:A CCA:CCA LEN:7 SCORE:31 pos8,9:TG W:CCApredicted W:cca W:pos89nTA tfam:X tfamX:80.26 tfamM:-62.78 tfamI:-73.45
-CGCGGGA-TGGAGC-A-GCCtGGT--A---G-CTCGTCGGGCTCATAACCCG-AAG---
-----------------GtC-GT-CGGTTCAAAT-CCGGC--TCCCGCAA
>C131016594 CP005976|Gammaproteobacteria|Pseudomonas putida H8234|5964696|5964620|Met|CAT|0|0||||||DDBJ/ENA/GenBank taxaddress:00.04.00.01.00.02.02.01.CD.00.1C STEML:CGCGGGG STEMRS:CCCCGCA ID:A CCA:CCA LEN:7 SCORE:31 pos8,9:TG W:CCApredicted W:cca W:pos89nTA tfam:X tfamX:75.20 tfamM:-60.56 tfamI:-69.74
-CGCGGGG-TGGAGC-A-GCTtGGT--A---G-CTCGTCGGGCTCATAACCCG-AAG---
-----------------GtC-GT-TGGTTCAAAT-CCAGC--CCCCGCAA
>C131016615 CP005976|Gammaproteobacteria|Pseudomonas putida H8234|760305|760229|Met|CAT|0|0||||||DDBJ/ENA/GenBank taxaddress:00.04.00.01.00.02.02.01.CD.00.1C STEML:GGCTACA STEMRS:TGTAGCC ID:A CCA:CCA LEN:7 SCORE:35 pos8,9:TA W:CCApredicted W:cca tfam:M tfamM:50.71 tfamI:-12.01 tfamX:-113.66
-GGCTACA-TAGCTC-A-GTT-GGTt-A---G-AGCATAGCATTCATAATGCT-GGG---
-----------------GtC-CG-GGGTTCAAGT-CCCTG--TGTAGCCA
>C131016616 CP005976|Gammaproteobacteria|Pseudomonas putida H8234|429409|429333|Met|CAT|0|0||||||DDBJ/ENA/GenBank taxaddress:00.04.00.01.00.02.02.01.CD.00.1C STEML:GGGCCTA STEMRS:TGGGCCC ID:A CCA:CCA LEN:7 SCORE:35 pos8,9:TA W:CCApredicted W:cca tfam:I tfamI:49.09 tfamM:-8.57 tfamX:-116.46
-GGGCCTA-TAGCTC-A-GTT-GGTt-A---G-AGCAGAGGACTCATAATCCT-TTG---
-----------------GtC-CA-CGGTTCAAGT-CCGTG--TGGGCCCA
>C11117203 CP002727|Gammaproteobacteria|Pseudomonas fulva 12-X|4048254|4048178|Met|CAT|0|0||||||DDBJ/ENA/GenBank taxaddress:00.04.00.01.00.02.02.01.CD.01.00 STEML:GGGCCTA STEMRS:TGGGCCC ID:A CCA:CCA LEN:7 SCORE:35 pos8,9:TA W:CCApredicted W:cca tfam:I tfamI:49.86 tfamM:-6.80 tfamX:-118.92
-GGGCCTA-TAGCTC-A-GTT-GGTt-A---G-AGCAGAGGACTCATAATCCT-TTG---
-----------------GtC-CA-CGGTTCGAGT-CCGTG--TGGGCCCA
>C11117233 CP002727|Gammaproteobacteria|Pseudomonas fulva 12-X|1597283|1597207|Met|CAT|0|0||||||DDBJ/ENA/GenBank taxaddress:00.04.00.01.00.02.02.01.CD.01.00 STEML:CGCGGGA STEMRS:TCCCGCA ID:A CCA:CCA LEN:7 SCORE:31 pos8,9:TG W:CCApredicted W:cca W:pos89nTA tfam:X tfamX:79.69 tfamM:-63.14 tfamI:-72.36
-CGCGGGA-TGGAGC-A-GTCtGGT--A---G-CTCGTCGGGCTCATAACCCG-AAG---
-----------------GtC-GT-CGGTTCAAAT-CCGGC--TCCCGCAA
>C11117234 CP002727|Gammaproteobacteria|Pseudomonas fulva 12-X|1597086|1597010|Met|CAT|0|0||||||DDBJ/ENA/GenBank taxaddress:00.04.00.01.00.02.02.01.CD.01.00 STEML:CGCGGGA STEMRS:TCCCGCA ID:A CCA:CCA LEN:7 SCORE:31 pos8,9:TG W:CCApredicted W:cca W:pos89nTA tfam:X tfamX:79.69 tfamM:-63.14 tfamI:-72.36
-CGCGGGA-TGGAGC-A-GTCtGGT--A---G-CTCGTCGGGCTCATAACCCG-AAG---
-----------------GtC-GT-CGGTTCAAAT-CCGGC--TCCCGCAA
>C11117235 CP002727|Gammaproteobacteria|Pseudomonas fulva 12-X|1596889|1596813|Met|CAT|0|0||||||DDBJ/ENA/GenBank taxaddress:00.04.00.01.00.02.02.01.CD.01.00 STEML:CGCGGGA STEMRS:TCCCGCA ID:A CCA:CCA LEN:7 SCORE:31 pos8,9:TG W:CCApredicted W:cca W:pos89nTA tfam:X tfamX:79.69 tfamM:-63.14 tfamI:-72.36
-CGCGGGA-TGGAGC-A-GTCtGGT--A---G-CTCGTCGGGCTCATAACCCG-AAG---
-----------------GtC-GT-CGGTTCAAAT-CCGGC--TCCCGCAA
>C11117238 CP002727|Gammaproteobacteria|Pseudomonas fulva 12-X|995810|995734|Met|CAT|0|0||||||DDBJ/ENA/GenBank taxaddress:00.04.00.01.00.02.02.01.CD.01.00 STEML:GGCTACG STEMRS:CGTAGCC ID:A CCA:CCA LEN:7 SCORE:35 pos8,9:TA W:CCApredicted W:cca tfam:M tfamM:52.51 tfamI:-14.86 tfamX:-113.28
-GGCTACG-TAGCTC-A-GCT-GGTt-A---G-AGCATAGCATTCATAATGCT-GGG---
-----------------GtC-CG-GGGTTCAAGT-CCCTG--CGTAGCCA
>C11118045 CP002881|Gammaproteobacteria|Pseudomonas stutzeri ATCC 17588 = LMG 11199|3597236|3597160|Met|CAT|0|0||||||DDBJ/ENA/GenBank taxaddress:00.04.00.01.00.02.02.01.CE.05.00.03 STEML:CGCGGGG STEMRS:CCCCGCA ID:A CCA:CCA LEN:7 SCORE:31 pos8,9:TG W:CCApredicted W:cca W:pos89nTA tfam:X tfamX:76.71 tfamM:-62.40 tfamI:-70.14
-CGCGGGG-TGGAGC-A-GTCtGGT--A---G-CTCGTCGGGCTCATAACCCG-AAG---
-----------------GtC-GT-TGGTTCAAAT-CCAGC--CCCCGCAA
>C11118048 CP002881|Gammaproteobacteria|Pseudomonas stutzeri ATCC 17588 = LMG 11199|3504326|3504250|Met|CAT|0|0||||||DDBJ/ENA/GenBank taxaddress:00.04.00.01.00.02.02.01.CE.05.00.03 STEML:GGCTACA STEMRS:TGTAGCC ID:A CCA:CCA LEN:7 SCORE:35 pos8,9:TA W:CCApredicted W:cca tfam:M tfamM:44.15 tfamI:-10.26 tfamX:-104.32
-GGCTACA-TAGCTC-A-GTT-GGTt-A---G-AGCGCAGCATTCATAATGCT-GAT---
-----------------GtC-CC-AGGTTCAAGT-CCCGG--TGTAGCCA
>C11118064 CP002881|Gammaproteobacteria|Pseudomonas stutzeri ATCC 17588 = LMG 11199|1743673|1743597|Met|CAT|0|0||||||DDBJ/ENA/GenBank taxaddress:00.04.00.01.00.02.02.01.CE.05.00.03 STEML:CGCGGGA STEMRS:TCCCGCA ID:A CCA:CCA LEN:7 SCORE:31 pos8,9:TG W:CCApredicted W:cca W:pos89nTA tfam:X tfamX:79.69 tfamM:-63.14 tfamI:-72.36
-CGCGGGA-TGGAGC-A-GTCtGGT--A---G-CTCGTCGGGCTCATAACCCG-AAG---
-----------------GtC-GT-CGGTTCAAAT-CCGGC--TCCCGCAA
>C11118065 CP002881|Gammaproteobacteria|Pseudomonas stutzeri ATCC 17588 = LMG 11199|1743437|1743361|Met|CAT|0|0||||||DDBJ/ENA/GenBank taxaddress:00.04.00.01.00.02.02.01.CE.05.00.03 STEML:CGCGGGA STEMRS:TCCCGCA ID:A CCA:CCA LEN:7 SCORE:31 pos8,9:TG W:CCApredicted W:cca W:pos89nTA tfam:X tfamX:79.69 tfamM:-63.14 tfamI:-72.36
-CGCGGGA-TGGAGC-A-GTCtGGT--A---G-CTCGTCGGGCTCATAACCCG-AAG---
-----------------GtC-GT-CGGTTCAAAT-CCGGC--TCCCGCAA
>C11118068 CP002881|Gammaproteobacteria|Pseudomonas stutzeri ATCC 17588 = LMG 11199|666523|666447|Met|CAT|0|0||||||DDBJ/ENA/GenBank taxaddress:00.04.00.01.00.02.02.01.CE.05.00.03 STEML:GGGCCTA STEMRS:TGGGCCC ID:A CCA:CCA LEN:7 SCORE:35 pos8,9:TA W:CCApredicted W:cca tfam:I tfamI:49.86 tfamM:-6.80 tfamX:-118.92
-GGGCCTA-TAGCTC-A-GTT-GGTt-A---G-AGCAGAGGACTCATAATCCT-TTG---
-----------------GtC-CA-CGGTTCGAGT-CCGTG--TGGGCCCA
>C017851 CP000304|Gammaproteobacteria|Pseudomonas stutzeri A1501|3587391|3587315|Met|CAT|0|0|||||tRNA-Met(initiator).|DDBJ/ENA/GenBank taxaddress:00.04.00.01.00.02.02.01.CE.05.00.05 STEML:CGCGGGG STEMRS:CCCCGCA ID:A CCA:CCA LEN:7 SCORE:31 pos8,9:TG W:CCApredicted W:cca W:pos89nTA tfam:X tfamX:76.71 tfamM:-62.40 tfamI:-70.14
-CGCGGGG-TGGAGC-A-GTCtGGT--A---G-CTCGTCGGGCTCATAACCCG-AAG---
-----------------GtC-GT-TGGTTCAAAT-CCAGC--CCCCGCAA
>C017854 CP000304|Gammaproteobacteria|Pseudomonas stutzeri A1501|3493884|3493808|Met|CAT|0|0|||||tRNA-Met(elongator).|DDBJ/ENA/GenBank taxaddress:00.04.00.01.00.02.02.01.CE.05.00.05 STEML:GGCTACA STEMRS:TGTAGCC ID:A CCA:CCA LEN:7 SCORE:35 pos8,9:TA W:CCApredicted W:cca tfam:M tfamM:44.15 tfamI:-10.26 tfamX:-104.32
-GGCTACA-TAGCTC-A-GTT-GGTt-A---G-AGCGCAGCATTCATAATGCT-GAT---
-----------------GtC-CC-AGGTTCAAGT-CCCGG--TGTAGCCA
>C017870 CP000304|Gammaproteobacteria|Pseudomonas stutzeri A1501|1904927|1904851|Met|CAT|0|0|||||tRNA-Met(initiator).|DDBJ/ENA/GenBank taxaddress:00.04.00.01.00.02.02.01.CE.05.00.05 STEML:CGCGGGA STEMRS:TCCCGCA ID:A CCA:CCA LEN:7 SCORE:31 pos8,9:TG W:CCApredicted W:cca W:pos89nTA tfam:X tfamX:79.69 tfamM:-63.14 tfamI:-72.36
-CGCGGGA-TGGAGC-A-GTCtGGT--A---G-CTCGTCGGGCTCATAACCCG-AAG---
-----------------GtC-GT-CGGTTCAAAT-CCGGC--TCCCGCAA
>C017871 CP000304|Gammaproteobacteria|Pseudomonas stutzeri A1501|1904691|1904615|Met|CAT|0|0|||||tRNA-Met(initiator).|DDBJ/ENA/GenBank taxaddress:00.04.00.01.00.02.02.01.CE.05.00.05 STEML:CGCGGGA STEMRS:TCCCGCA ID:A CCA:CCA LEN:7 SCORE:31 pos8,9:TG W:CCApredicted W:cca W:pos89nTA tfam:X tfamX:79.69 tfamM:-63.14 tfamI:-72.36
-CGCGGGA-TGGAGC-A-GTCtGGT--A---G-CTCGTCGGGCTCATAACCCG-AAG---
-----------------GtC-GT-CGGTTCAAAT-CCGGC--TCCCGCAA
>C017874 CP000304|Gammaproteobacteria|Pseudomonas stutzeri A1501|813734|813658|Met|CAT|0|0|||||tRNA-Met(Ile) whose CAU anticodon is enzymatically converted to read AUA codons.|DDBJ/ENA/GenBank taxaddress:00.04.00.01.00.02.02.01.CE.05.00.05 STEML:GGGCCTA STEMRS:TGGGCCC ID:A CCA:CCA LEN:7 SCORE:35 pos8,9:TA W:CCApredicted W:cca tfam:I tfamI:49.86 tfamM:-6.80 tfamX:-118.92
-GGGCCTA-TAGCTC-A-GTT-GGTt-A---G-AGCAGAGGACTCATAATCCT-TTG---
-----------------GtC-CA-CGGTTCGAGT-CCGTG--TGGGCCCA
>C131001955 CP003071|Gammaproteobacteria|Pseudomonas stutzeri RCH2|1060471|1060547|Met|CAT|0|0||||||DDBJ/ENA/GenBank taxaddress:00.04.00.01.00.02.02.01.CE.05.00.08 STEML:CGCGGGG STEMRS:CCCCGCA ID:A CCA:CCA LEN:7 SCORE:31 pos8,9:TG W:CCApredicted W:cca W:pos89nTA tfam:X tfamX:76.71 tfamM:-62.40 tfamI:-70.14
-CGCGGGG-TGGAGC-A-GTCtGGT--A---G-CTCGTCGGGCTCATAACCCG-AAG---
-----------------GtC-GT-TGGTTCAAAT-CCAGC--CCCCGCAA
>C131001958 CP003071|Gammaproteobacteria|Pseudomonas stutzeri RCH2|1153395|1153471|Met|CAT|0|0||||||DDBJ/ENA/GenBank taxaddress:00.04.00.01.00.02.02.01.CE.05.00.08 STEML:GGCTACA STEMRS:TGTAGCC ID:A CCA:CCA LEN:7 SCORE:35 pos8,9:TA W:CCApredicted W:cca tfam:M tfamM:44.15 tfamI:-10.26 tfamX:-104.32
-GGCTACA-TAGCTC-A-GTT-GGTt-A---G-AGCGCAGCATTCATAATGCT-GAT---
-----------------GtC-CC-AGGTTCAAGT-CCCGG--TGTAGCCA
>C131001974 CP003071|Gammaproteobacteria|Pseudomonas stutzeri RCH2|2778975|2779051|Met|CAT|0|0||||||DDBJ/ENA/GenBank taxaddress:00.04.00.01.00.02.02.01.CE.05.00.08 STEML:CGCGGGA STEMRS:TCCCGCA ID:A CCA:CCA LEN:7 SCORE:31 pos8,9:TG W:CCApredicted W:cca W:pos89nTA tfam:X tfamX:79.69 tfamM:-63.14 tfamI:-72.36
-CGCGGGA-TGGAGC-A-GTCtGGT--A---G-CTCGTCGGGCTCATAACCCG-AAG---
-----------------GtC-GT-CGGTTCAAAT-CCGGC--TCCCGCAA
>C131001975 CP003071|Gammaproteobacteria|Pseudomonas stutzeri RCH2|2779221|2779297|Met|CAT|0|0||||||DDBJ/ENA/GenBank taxaddress:00.04.00.01.00.02.02.01.CE.05.00.08 STEML:CGCGGGA STEMRS:TCCCGCA ID:A CCA:CCA LEN:7 SCORE:31 pos8,9:TG W:CCApredicted W:cca W:pos89nTA tfam:X tfamX:79.69 tfamM:-63.14 tfamI:-72.36
-CGCGGGA-TGGAGC-A-GTCtGGT--A---G-CTCGTCGGGCTCATAACCCG-AAG---
-----------------GtC-GT-CGGTTCAAAT-CCGGC--TCCCGCAA
>C131001978 CP003071|Gammaproteobacteria|Pseudomonas stutzeri RCH2|3848497|3848573|Met|CAT|0|0||||||DDBJ/ENA/GenBank taxaddress:00.04.00.01.00.02.02.01.CE.05.00.08 STEML:GGGCCTA STEMRS:TGGGCCC ID:A CCA:CCA LEN:7 SCORE:35 pos8,9:TA W:CCApredicted W:cca tfam:I tfamI:49.86 tfamM:-6.80 tfamX:-118.92
-GGGCCTA-TAGCTC-A-GTT-GGTt-A---G-AGCAGAGGACTCATAATCCT-TTG---
-----------------GtC-CA-CGGTTCGAGT-CCGTG--TGGGCCCA
>C11118104 CP002622|Gammaproteobacteria|Pseudomonas stutzeri DSM 4166|3685917|3685841|Met|CAT|0|0||||||DDBJ/ENA/GenBank taxaddress:00.04.00.01.00.02.02.01.CE.05.00.09 STEML:CGCGGGG STEMRS:CCCCGCA ID:A CCA:CCA LEN:7 SCORE:31 pos8,9:TG W:CCApredicted W:cca W:pos89nTA tfam:X tfamX:76.71 tfamM:-62.40 tfamI:-70.14
-CGCGGGG-TGGAGC-A-GTCtGGT--A---G-CTCGTCGGGCTCATAACCCG-AAG---
-----------------GtC-GT-TGGTTCAAAT-CCAGC--CCCCGCAA
>C11118107 CP002622|Gammaproteobacteria|Pseudomonas stutzeri DSM 4166|3588871|3588795|Met|CAT|0|0||||||DDBJ/ENA/GenBank taxaddress:00.04.00.01.00.02.02.01.CE.05.00.09 STEML:GGCTACA STEMRS:TGTAGCC ID:A CCA:CCA LEN:7 SCORE:35 pos8,9:TA W:CCApredicted W:cca tfam:M tfamM:44.15 tfamI:-10.26 tfamX:-104.32
-GGCTACA-TAGCTC-A-GTT-GGTt-A---G-AGCGCAGCATTCATAATGCT-GAT---
-----------------GtC-CC-AGGTTCAAGT-CCCGG--TGTAGCCA
>C11118123 CP002622|Gammaproteobacteria|Pseudomonas stutzeri DSM 4166|1886549|1886473|Met|CAT|0|0||||||DDBJ/ENA/GenBank taxaddress:00.04.00.01.00.02.02.01.CE.05.00.09 STEML:CGCGGGA STEMRS:TCCCGCA ID:A CCA:CCA LEN:7 SCORE:31 pos8,9:TG W:CCApredicted W:cca W:pos89nTA tfam:X tfamX:79.69 tfamM:-63.14 tfamI:-72.36
-CGCGGGA-TGGAGC-A-GTCtGGT--A---G-CTCGTCGGGCTCATAACCCG-AAG---
-----------------GtC-GT-CGGTTCAAAT-CCGGC--TCCCGCAA
>C11118124 CP002622|Gammaproteobacteria|Pseudomonas stutzeri DSM 4166|1886313|1886237|Met|CAT|0|0||||||DDBJ/ENA/GenBank taxaddress:00.04.00.01.00.02.02.01.CE.05.00.09 STEML:CGCGGGA STEMRS:TCCCGCA ID:A CCA:CCA LEN:7 SCORE:31 pos8,9:TG W:CCApredicted W:cca W:pos89nTA tfam:X tfamX:79.69 tfamM:-63.14 tfamI:-72.36
-CGCGGGA-TGGAGC-A-GTCtGGT--A---G-CTCGTCGGGCTCATAACCCG-AAG---
-----------------GtC-GT-CGGTTCAAAT-CCGGC--TCCCGCAA
>C11118127 CP002622|Gammaproteobacteria|Pseudomonas stutzeri DSM 4166|726919|726843|Met|CAT|0|0||||||DDBJ/ENA/GenBank taxaddress:00.04.00.01.00.02.02.01.CE.05.00.09 STEML:GGGCCTA STEMRS:TGGGCCC ID:A CCA:CCA LEN:7 SCORE:35 pos8,9:TA W:CCApredicted W:cca tfam:I tfamI:49.86 tfamM:-6.80 tfamX:-118.92
-GGGCCTA-TAGCTC-A-GTT-GGTt-A---G-AGCAGAGGACTCATAATCCT-TTG---
-----------------GtC-CA-CGGTTCGAGT-CCGTG--TGGGCCCA
>C121015352 CP003725|Gammaproteobacteria|Pseudomonas stutzeri DSM 10701|3239948|3240024|Met|CAT|0|0||||||DDBJ/ENA/GenBank taxaddress:00.04.00.01.00.02.02.01.CE.05.00.0B STEML:GGCTACG STEMRS:CGTAGCC ID:A CCA:CCA LEN:7 SCORE:35 pos8,9:TA W:CCApredicted W:cca tfam:M tfamM:52.15 tfamI:-13.77 tfamX:-113.85
-GGCTACG-TAGCTC-A-GTT-GGTt-A---G-AGCATAGCATTCATAATGCT-GGG---
-----------------GtC-CG-GGGTTCAAGT-CCCTG--CGTAGCCA
>C121015364 CP003725|Gammaproteobacteria|Pseudomonas stutzeri DSM 10701|3343937|3343861|Met|CAT|0|0||||||DDBJ/ENA/GenBank taxaddress:00.04.00.01.00.02.02.01.CE.05.00.0B STEML:GGCGGGG STEMRS:CCCCGCA ID:A CCA:CCA LEN:7 SCORE:31 pos8,9:TG W:CCApredicted W:cca W:pos89nTA tfam:X tfamX:67.57 tfamM:-57.41 tfamI:-66.48
-GGCGGGG-TGGAGC-A-GTCtGGT--A---G-CTCGTCGGGCTCATAACCCG-AAG---
-----------------GtC-GT-TGGTTCAAAT-CCAGC--CCCCGCAA
>C121015377 CP003725|Gammaproteobacteria|Pseudomonas stutzeri DSM 10701|1492711|1492635|Met|CAT|0|0||||||DDBJ/ENA/GenBank taxaddress:00.04.00.01.00.02.02.01.CE.05.00.0B STEML:CGCGGGA STEMRS:TCCCGCA ID:A CCA:CCA LEN:7 SCORE:31 pos8,9:TG W:CCApredicted W:cca W:pos89nTA tfam:X tfamX:79.69 tfamM:-63.14 tfamI:-72.36
-CGCGGGA-TGGAGC-A-GTCtGGT--A---G-CTCGTCGGGCTCATAACCCG-AAG---
-----------------GtC-GT-CGGTTCAAAT-CCGGC--TCCCGCAA
>C121015378 CP003725|Gammaproteobacteria|Pseudomonas stutzeri DSM 10701|1492501|1492425|Met|CAT|0|0||||||DDBJ/ENA/GenBank taxaddress:00.04.00.01.00.02.02.01.CE.05.00.0B STEML:CGCGGGA STEMRS:TCCCGCA ID:A CCA:CCA LEN:7 SCORE:31 pos8,9:TG W:CCApredicted W:cca W:pos89nTA tfam:X tfamX:79.69 tfamM:-63.14 tfamI:-72.36
-CGCGGGA-TGGAGC-A-GTCtGGT--A---G-CTCGTCGGGCTCATAACCCG-AAG---
-----------------GtC-GT-CGGTTCAAAT-CCGGC--TCCCGCAA
>C121015381 CP003725|Gammaproteobacteria|Pseudomonas stutzeri DSM 10701|643770|643694|Met|CAT|0|0||||||DDBJ/ENA/GenBank taxaddress:00.04.00.01.00.02.02.01.CE.05.00.0B STEML:GGGCCTA STEMRS:TGGGCCC ID:A CCA:CCA LEN:7 SCORE:35 pos8,9:TA W:CCApredicted W:cca tfam:I tfamI:49.86 tfamM:-6.80 tfamX:-118.92
-GGGCCTA-TAGCTC-A-GTT-GGTt-A---G-AGCAGAGGACTCATAATCCT-TTG---
-----------------GtC-CA-CGGTTCGAGT-CCGTG--TGGGCCCA
>C121014952 CP003677|Gammaproteobacteria|Pseudomonas stutzeri CCUG 29243|919652|919728|Met|CAT|0|0||||||DDBJ/ENA/GenBank taxaddress:00.04.00.01.00.02.02.01.CE.05.00.0C STEML:CGCGGGG STEMRS:CCCCGCA ID:A CCA:CCA LEN:7 SCORE:31 pos8,9:TG W:CCApredicted W:cca W:pos89nTA tfam:X tfamX:76.71 tfamM:-62.40 tfamI:-70.14
-CGCGGGG-TGGAGC-A-GTCtGGT--A---G-CTCGTCGGGCTCATAACCCG-AAG---
-----------------GtC-GT-TGGTTCAAAT-CCAGC--CCCCGCAA
>C121014955 CP003677|Gammaproteobacteria|Pseudomonas stutzeri CCUG 29243|1012433|1012509|Met|CAT|0|0||||||DDBJ/ENA/GenBank taxaddress:00.04.00.01.00.02.02.01.CE.05.00.0C STEML:GGCTACA STEMRS:TGTAGCC ID:A CCA:CCA LEN:7 SCORE:35 pos8,9:TA W:CCApredicted W:cca tfam:M tfamM:44.15 tfamI:-10.26 tfamX:-104.32
-GGCTACA-TAGCTC-A-GTT-GGTt-A---G-AGCGCAGCATTCATAATGCT-GAT---
-----------------GtC-CC-AGGTTCAAGT-CCCGG--TGTAGCCA
>C121014964 CP003677|Gammaproteobacteria|Pseudomonas stutzeri CCUG 29243|2618902|2618978|Met|CAT|0|0||||||DDBJ/ENA/GenBank taxaddress:00.04.00.01.00.02.02.01.CE.05.00.0C STEML:CGCGGGA STEMRS:TCCCGCA ID:A CCA:CCA LEN:7 SCORE:31 pos8,9:TG W:CCApredicted W:cca W:pos89nTA tfam:X tfamX:79.69 tfamM:-63.14 tfamI:-72.36
-CGCGGGA-TGGAGC-A-GTCtGGT--A---G-CTCGTCGGGCTCATAACCCG-AAG---
-----------------GtC-GT-CGGTTCAAAT-CCGGC--TCCCGCAA
>C121014965 CP003677|Gammaproteobacteria|Pseudomonas stutzeri CCUG 29243|2619149|2619225|Met|CAT|0|0||||||DDBJ/ENA/GenBank taxaddress:00.04.00.01.00.02.02.01.CE.05.00.0C STEML:CGCGGGA STEMRS:TCCCGCA ID:A CCA:CCA LEN:7 SCORE:31 pos8,9:TG W:CCApredicted W:cca W:pos89nTA tfam:X tfamX:79.69 tfamM:-63.14 tfamI:-72.36
-CGCGGGA-TGGAGC-A-GTCtGGT--A---G-CTCGTCGGGCTCATAACCCG-AAG---
-----------------GtC-GT-CGGTTCAAAT-CCGGC--TCCCGCAA
>C121014968 CP003677|Gammaproteobacteria|Pseudomonas stutzeri CCUG 29243|3967451|3967527|Met|CAT|0|0||||||DDBJ/ENA/GenBank taxaddress:00.04.00.01.00.02.02.01.CE.05.00.0C STEML:GGGCCTA STEMRS:TGGGCCC ID:A CCA:CCA LEN:7 SCORE:35 pos8,9:TA W:CCApredicted W:cca tfam:I tfamI:49.86 tfamM:-6.80 tfamX:-118.92
-GGGCCTA-TAGCTC-A-GTT-GGTt-A---G-AGCAGAGGACTCATAATCCT-TTG---
-----------------GtC-CA-CGGTTCGAGT-CCGTG--TGGGCCCA
>C017999 CP000075|Gammaproteobacteria|Pseudomonas syringae pv. syringae B728a|5506840|5506916|Met|CAT|0|0|||||tRNA-Met(Ile) whose CAU anticodon is enzymatically converted to read AUA codons.|DDBJ/ENA/GenBank taxaddress:00.04.00.01.00.02.02.01.CF.09.00.00.00 STEML:GGGCCCA STEMRS:TGGGCCC ID:A CCA:CCA LEN:7 SCORE:35 pos8,9:TA W:CCApredicted W:cca tfam:I tfamI:49.12 tfamM:-6.09 tfamX:-117.58
-GGGCCCA-TAGCTC-A-GTT-GGTt-A---G-AGCAGAGGACTCATAATCCT-TTG---
-----------------GtC-CA-CGGTTCGAGT-CCGTG--TGGGCCCA
>C018011 CP000075|Gammaproteobacteria|Pseudomonas syringae pv. syringae B728a|4976325|4976249|Met|CAT|0|0|||||tRNA-Met(initiator).|DDBJ/ENA/GenBank taxaddress:00.04.00.01.00.02.02.01.CF.09.00.00.00 STEML:CGCGGGG STEMRS:CCCCGCA ID:A CCA:CCA LEN:7 SCORE:31 pos8,9:TG W:CCApredicted W:cca W:pos89nTA tfam:X tfamX:74.63 tfamM:-60.92 tfamI:-68.65
-CGCGGGG-TGGAGC-A-GTTtGGT--A---G-CTCGTCGGGCTCATAACCCG-AAG---
-----------------GtC-GT-TGGTTCAAAT-CCAGC--CCCCGCAA
>C018026 CP000075|Gammaproteobacteria|Pseudomonas syringae pv. syringae B728a|1582340|1582264|Met|CAT|0|0|||||tRNA-Met(initiator).|DDBJ/ENA/GenBank taxaddress:00.04.00.01.00.02.02.01.CF.09.00.00.00 STEML:CGCGGGA STEMRS:TCCCGCA ID:A CCA:CCA LEN:7 SCORE:31 pos8,9:TG W:CCApredicted W:cca W:pos89nTA tfam:X tfamX:79.69 tfamM:-63.14 tfamI:-72.36
-CGCGGGA-TGGAGC-A-GTCtGGT--A---G-CTCGTCGGGCTCATAACCCG-AAG---
-----------------GtC-GT-CGGTTCAAAT-CCGGC--TCCCGCAA
>C018027 CP000075|Gammaproteobacteria|Pseudomonas syringae pv. syringae B728a|1582058|1581982|Met|CAT|0|0|||||tRNA-Met(initiator).|DDBJ/ENA/GenBank taxaddress:00.04.00.01.00.02.02.01.CF.09.00.00.00 STEML:CGCGGGA STEMRS:TCCCGCA ID:A CCA:CCA LEN:7 SCORE:31 pos8,9:TG W:CCApredicted W:cca W:pos89nTA tfam:X tfamX:79.69 tfamM:-63.14 tfamI:-72.36
-CGCGGGA-TGGAGC-A-GTCtGGT--A---G-CTCGTCGGGCTCATAACCCG-AAG---
-----------------GtC-GT-CGGTTCAAAT-CCGGC--TCCCGCAA
>C018030 CP000075|Gammaproteobacteria|Pseudomonas syringae pv. syringae B728a|1034666|1034590|Met|CAT|0|0|||||tRNA-Met(elongator).|DDBJ/ENA/GenBank taxaddress:00.04.00.01.00.02.02.01.CF.09.00.00.00 STEML:GGCTACA STEMRS:TGTAGCC ID:A CCA:CCA LEN:7 SCORE:35 pos8,9:TA W:CCApredicted W:cca tfam:M tfamM:50.71 tfamI:-12.01 tfamX:-113.66
-GGCTACA-TAGCTC-A-GTT-GGTt-A---G-AGCATAGCATTCATAATGCT-GGG---
-----------------GtC-CG-GGGTTCAAGT-CCCTG--TGTAGCCA
>C018123 CP000058|Gammaproteobacteria|Pseudomonas syringae pv. phaseolicola 1448A|4336498|4336574|Met|CAT|0|0|||||tRNA-Met(initiator).|DDBJ/ENA/GenBank taxaddress:00.04.00.01.00.02.02.01.CF.0A.00.01.00 STEML:CGCGGGA STEMRS:TCCCGCA ID:A CCA:CCA LEN:7 SCORE:31 pos8,9:TG W:CCApredicted W:cca W:pos89nTA tfam:X tfamX:79.69 tfamM:-63.14 tfamI:-72.36
-CGCGGGA-TGGAGC-A-GTCtGGT--A---G-CTCGTCGGGCTCATAACCCG-AAG---
-----------------GtC-GT-CGGTTCAAAT-CCGGC--TCCCGCAA
>C018124 CP000058|Gammaproteobacteria|Pseudomonas syringae pv. phaseolicola 1448A|4336806|4336882|Met|CAT|0|0|||||tRNA-Met(initiator).|DDBJ/ENA/GenBank taxaddress:00.04.00.01.00.02.02.01.CF.0A.00.01.00 STEML:CGCGGGA STEMRS:TCCCGCA ID:A CCA:CCA LEN:7 SCORE:31 pos8,9:TG W:CCApredicted W:cca W:pos89nTA tfam:X tfamX:79.69 tfamM:-63.14 tfamI:-72.36
-CGCGGGA-TGGAGC-A-GTCtGGT--A---G-CTCGTCGGGCTCATAACCCG-AAG---
-----------------GtC-GT-CGGTTCAAAT-CCGGC--TCCCGCAA
>C018130 CP000058|Gammaproteobacteria|Pseudomonas syringae pv. phaseolicola 1448A|5323328|5323252|Met|CAT|0|0|||||tRNA-Met(Ile) whose CAU anticodon is enzymatically converted to read AUA codons.|DDBJ/ENA/GenBank taxaddress:00.04.00.01.00.02.02.01.CF.0A.00.01.00 STEML:GCCACTG STEMRS:CGGTGGC ID:C CCA:CCA LEN:7 SCORE:35 pos8,9:TA W:CCApredicted W:cca tfam:I tfamI:25.04 tfamM:14.16 tfamX:-107.65
-GCCACTG-TAGCTC-A-ATT-GGTt-A---G-AGCAACCGACTCATAATCGG-TGG---
-----------------GtC-GC-GGGTTCGATT-CCCGC--CGGTGGCC
>C018155 CP000058|Gammaproteobacteria|Pseudomonas syringae pv. phaseolicola 1448A|1125981|1125905|Met|CAT|0|0|||||tRNA-Met(elongator).|DDBJ/ENA/GenBank taxaddress:00.04.00.01.00.02.02.01.CF.0A.00.01.00 STEML:GGCTACA STEMRS:TGTAGCC ID:A CCA:CCA LEN:7 SCORE:35 pos8,9:TA W:CCApredicted W:cca tfam:M tfamM:50.71 tfamI:-12.01 tfamX:-113.66
-GGCTACA-TAGCTC-A-GTT-GGTt-A---G-AGCATAGCATTCATAATGCT-GGG---
-----------------GtC-CG-GGGTTCAAGT-CCCTG--TGTAGCCA
>C027995 CP000058|Gammaproteobacteria|Pseudomonas syringae pv. phaseolicola 1448A|4780832|4780754|Met|CAT|0|0|||||tRNA-Met(initiator). 1base downstream start|DDBJ/ENA/GenBank taxaddress:00.04.00.01.00.02.02.01.CF.0A.00.01.00 STEML:TCGCGGG STEMRS:CCCGCAA ID:C CCA:CAG LEN:7 SCORE:31 pos8,9:GC W:pos89nTA tfam:X tfamX:74.87 tfamM:-59.96 tfamI:-67.72
tCGCGGGG-CGGAGC-A-GTTtGGT--A---G-CTCGTCGGGCTCATAACCCG-AAG---
-----------------GtC-GT-TGGTTCAAAT-CCAGC--CCCCGCAA
>C018064 AE016853|Gammaproteobacteria|Pseudomonas syringae pv. tomato str. DC3000|4498448|4498524|Met|CAT|0|0|||||tRNA-Met(initiator).|DDBJ/ENA/GenBank taxaddress:00.04.00.01.00.02.02.01.CF.0C.00.00 STEML:CGCGGGA STEMRS:TCCCGCA ID:A CCA:CCA LEN:7 SCORE:31 pos8,9:TG W:CCApredicted W:cca W:pos89nTA tfam:X tfamX:79.69 tfamM:-63.14 tfamI:-72.36
-CGCGGGA-TGGAGC-A-GTCtGGT--A---G-CTCGTCGGGCTCATAACCCG-AAG---
-----------------GtC-GT-CGGTTCAAAT-CCGGC--TCCCGCAA
>C018065 AE016853|Gammaproteobacteria|Pseudomonas syringae pv. tomato str. DC3000|4498716|4498792|Met|CAT|0|0|||||tRNA-Met(initiator).|DDBJ/ENA/GenBank taxaddress:00.04.00.01.00.02.02.01.CF.0C.00.00 STEML:CGCGGGA STEMRS:TCCCGCA ID:A CCA:CCA LEN:7 SCORE:31 pos8,9:TG W:CCApredicted W:cca W:pos89nTA tfam:X tfamX:79.69 tfamM:-63.14 tfamI:-72.36
-CGCGGGA-TGGAGC-A-GTCtGGT--A---G-CTCGTCGGGCTCATAACCCG-AAG---
-----------------GtC-GT-CGGTTCAAAT-CCGGC--TCCCGCAA
>C018074 AE016853|Gammaproteobacteria|Pseudomonas syringae pv. tomato str. DC3000|5061367|5061291|Met|CAT|0|0|||||tRNA-Met(initiator).|DDBJ/ENA/GenBank taxaddress:00.04.00.01.00.02.02.01.CF.0C.00.00 STEML:CGCGGGG STEMRS:CCCCGCA ID:A CCA:CCA LEN:7 SCORE:31 pos8,9:TG W:CCApredicted W:cca W:pos89nTA tfam:X tfamX:74.63 tfamM:-60.92 tfamI:-68.65
-CGCGGGG-TGGAGC-A-GTTtGGT--A---G-CTCGTCGGGCTCATAACCCG-AAG---
-----------------GtC-GT-TGGTTCAAAT-CCAGC--CCCCGCAA
>C018093 AE016853|Gammaproteobacteria|Pseudomonas syringae pv. tomato str. DC3000|1162664|1162588|Met|CAT|0|0|||||tRNA-Met(elongator).|DDBJ/ENA/GenBank taxaddress:00.04.00.01.00.02.02.01.CF.0C.00.00 STEML:GGCTACA STEMRS:TGTAGCC ID:A CCA:CCA LEN:7 SCORE:35 pos8,9:TA W:CCApredicted W:cca tfam:M tfamM:50.71 tfamI:-12.01 tfamX:-113.66
-GGCTACA-TAGCTC-A-GTT-GGTt-A---G-AGCATAGCATTCATAATGCT-GGG---
-----------------GtC-CG-GGGTTCAAGT-CCCTG--TGTAGCCA
>C018094 AE016853|Gammaproteobacteria|Pseudomonas syringae pv. tomato str. DC3000|586084|586008|Met|CAT|0|0|||||tRNA-Met(Ile) whose CAU anticodon is enzymatically converted to read AUA codons.|DDBJ/ENA/GenBank taxaddress:00.04.00.01.00.02.02.01.CF.0C.00.00 STEML:GGGCCCA STEMRS:TGGGCCC ID:A CCA:CCA LEN:7 SCORE:35 pos8,9:TA W:CCApredicted W:cca tfam:I tfamI:49.12 tfamM:-6.09 tfamX:-117.58
-GGGCCCA-TAGCTC-A-GTT-GGTt-A---G-AGCAGAGGACTCATAATCCT-TTG---
-----------------GtC-CA-CGGTTCGAGT-CCGTG--TGGGCCCA
>C016143 CT573326|Gammaproteobacteria|Pseudomonas entomophila L48|822475|822551|Met|CAT|0|0|||||tRNA-Met(initiator).|DDBJ/ENA/GenBank taxaddress:00.04.00.01.00.02.02.01.671.00 STEML:CGCGGGG STEMRS:CCCCGCA ID:A CCA:CCA LEN:7 SCORE:31 pos8,9:TG W:CCApredicted W:cca W:pos89nTA tfam:X tfamX:75.20 tfamM:-60.56 tfamI:-69.74
-CGCGGGG-TGGAGC-A-GCTtGGT--A---G-CTCGTCGGGCTCATAACCCG-AAG---
-----------------GtC-GT-TGGTTCAAAT-CCAGC--CCCCGCAA
>C016176 CT573326|Gammaproteobacteria|Pseudomonas entomophila L48|4402622|4402698|Met|CAT|0|0|||||tRNA-Met(initiator).|DDBJ/ENA/GenBank taxaddress:00.04.00.01.00.02.02.01.671.00 STEML:CGCGGGA STEMRS:TCCCGCA ID:A CCA:CCA LEN:7 SCORE:31 pos8,9:TG W:CCApredicted W:cca W:pos89nTA tfam:X tfamX:80.26 tfamM:-62.78 tfamI:-73.45
-CGCGGGA-TGGAGC-A-GCCtGGT--A---G-CTCGTCGGGCTCATAACCCG-AAG---
-----------------GtC-GT-CGGTTCAAAT-CCGGC--TCCCGCAA
>C016177 CT573326|Gammaproteobacteria|Pseudomonas entomophila L48|4402830|4402906|Met|CAT|0|0|||||tRNA-Met(initiator).|DDBJ/ENA/GenBank taxaddress:00.04.00.01.00.02.02.01.671.00 STEML:CGCGGGA STEMRS:TCCCGCA ID:A CCA:CCA LEN:7 SCORE:31 pos8,9:TG W:CCApredicted W:cca W:pos89nTA tfam:X tfamX:80.26 tfamM:-62.78 tfamI:-73.45
-CGCGGGA-TGGAGC-A-GCCtGGT--A---G-CTCGTCGGGCTCATAACCCG-AAG---
-----------------GtC-GT-CGGTTCAAAT-CCGGC--TCCCGCAA
>C016178 CT573326|Gammaproteobacteria|Pseudomonas entomophila L48|4403039|4403115|Met|CAT|0|0|||||tRNA-Met(initiator).|DDBJ/ENA/GenBank taxaddress:00.04.00.01.00.02.02.01.671.00 STEML:CGCGGGA STEMRS:TCCCGCA ID:A CCA:CCA LEN:7 SCORE:31 pos8,9:TG W:CCApredicted W:cca W:pos89nTA tfam:X tfamX:80.26 tfamM:-62.78 tfamI:-73.45
-CGCGGGA-TGGAGC-A-GCCtGGT--A---G-CTCGTCGGGCTCATAACCCG-AAG---
-----------------GtC-GT-CGGTTCAAAT-CCGGC--TCCCGCAA
>C016205 CT573326|Gammaproteobacteria|Pseudomonas entomophila L48|872480|872404|Met|CAT|0|0|||||tRNA-Met(elongator).|DDBJ/ENA/GenBank taxaddress:00.04.00.01.00.02.02.01.671.00 STEML:GGCTACA STEMRS:TGTAGCC ID:A CCA:CCA LEN:7 SCORE:35 pos8,9:TA W:CCApredicted W:cca tfam:M tfamM:50.71 tfamI:-12.01 tfamX:-113.66
-GGCTACA-TAGCTC-A-GTT-GGTt-A---G-AGCATAGCATTCATAATGCT-GGG---
-----------------GtC-CG-GGGTTCAAGT-CCCTG--TGTAGCCA
>C016206 CT573326|Gammaproteobacteria|Pseudomonas entomophila L48|431689|431613|Met|CAT|0|0|||||tRNA-Met(Ile) whose CAU anticodon is enzymatically converted to read AUA codons.|DDBJ/ENA/GenBank taxaddress:00.04.00.01.00.02.02.01.671.00 STEML:GGGCCTA STEMRS:TGGGCCC ID:A CCA:CCA LEN:7 SCORE:35 pos8,9:TA W:CCApredicted W:cca tfam:I tfamI:48.37 tfamM:-8.29 tfamX:-116.85
-GGGCCTA-TAGCTC-A-GTC-GGTt-A---G-AGCAGAGGACTCATAATCCT-TTG---
-----------------GtC-CA-CGGTTCGAGT-CCGTG--TGGGCCCA
>C11116922 CP002585|Gammaproteobacteria|Pseudomonas brassicacearum subsp. brassicacearum NFM421|1003131|1003207|Met|CAT|0|0||||||DDBJ/ENA/GenBank taxaddress:00.04.00.01.00.02.02.01.2145.00.00 STEML:CGCGGGA STEMRS:TCCCGCA ID:A CCA:CCA LEN:7 SCORE:31 pos8,9:TG W:CCApredicted W:cca W:pos89nTA tfam:X tfamX:79.69 tfamM:-63.14 tfamI:-72.36
-CGCGGGA-TGGAGC-A-GTCtGGT--A---G-CTCGTCGGGCTCATAACCCG-AAG---
-----------------GtC-GT-CGGTTCAAAT-CCGGC--TCCCGCAA
>C11116932 CP002585|Gammaproteobacteria|Pseudomonas brassicacearum subsp. brassicacearum NFM421|5785399|5785475|Met|CAT|0|0||||||DDBJ/ENA/GenBank taxaddress:00.04.00.01.00.02.02.01.2145.00.00 STEML:GGCTACA STEMRS:TGTAGCC ID:A CCA:CCA LEN:7 SCORE:35 pos8,9:TA W:CCApredicted W:cca tfam:M tfamM:50.71 tfamI:-12.01 tfamX:-113.66
-GGCTACA-TAGCTC-A-GTT-GGTt-A---G-AGCATAGCATTCATAATGCT-GGG---
-----------------GtC-CG-GGGTTCAAGT-CCCTG--TGTAGCCA
>C11116933 CP002585|Gammaproteobacteria|Pseudomonas brassicacearum subsp. brassicacearum NFM421|6232395|6232471|Met|CAT|0|0||||||DDBJ/ENA/GenBank taxaddress:00.04.00.01.00.02.02.01.2145.00.00 STEML:GGGCCTA STEMRS:TGGGCCC ID:A CCA:CCA LEN:7 SCORE:35 pos8,9:TA W:CCApredicted W:cca tfam:I tfamI:49.09 tfamM:-8.57 tfamX:-116.46
-GGGCCTA-TAGCTC-A-GTT-GGTt-A---G-AGCAGAGGACTCATAATCCT-TTG---
-----------------GtC-CA-CGGTTCAAGT-CCGTG--TGGGCCCA
>C11116973 CP002585|Gammaproteobacteria|Pseudomonas brassicacearum subsp. brassicacearum NFM421|1422484|1422408|Met|CAT|0|0||||||DDBJ/ENA/GenBank taxaddress:00.04.00.01.00.02.02.01.2145.00.00 STEML:CGCGGGA STEMRS:TCCCGCA ID:A CCA:CCA LEN:7 SCORE:31 pos8,9:TG W:CCApredicted W:cca W:pos89nTA tfam:X tfamX:79.69 tfamM:-63.14 tfamI:-72.36
-CGCGGGA-TGGAGC-A-GTCtGGT--A---G-CTCGTCGGGCTCATAACCCG-AAG---
-----------------GtC-GT-CGGTTCAAAT-CCGGC--TCCCGCAA
>C11116974 CP002585|Gammaproteobacteria|Pseudomonas brassicacearum subsp. brassicacearum NFM421|1422176|1422100|Met|CAT|0|0||||||DDBJ/ENA/GenBank taxaddress:00.04.00.01.00.02.02.01.2145.00.00 STEML:CGCGGGA STEMRS:TCCCGCA ID:A CCA:CCA LEN:7 SCORE:31 pos8,9:TG W:CCApredicted W:cca W:pos89nTA tfam:X tfamX:79.69 tfamM:-63.14 tfamI:-72.36
-CGCGGGA-TGGAGC-A-GTCtGGT--A---G-CTCGTCGGGCTCATAACCCG-AAG---
-----------------GtC-GT-CGGTTCAAAT-CCGGC--TCCCGCAA
>C131008965 CP003880|Gammaproteobacteria|Pseudomonas sp. UW4|842727|842803|Met|CAT|0|0||||||DDBJ/ENA/GenBank taxaddress:00.04.00.01.00.02.02.01.2F17 STEML:CGCGGGG STEMRS:CCCCGCA ID:A CCA:CCA LEN:7 SCORE:31 pos8,9:TG W:CCApredicted W:cca W:pos89nTA tfam:X tfamX:79.50 tfamM:-61.69 tfamI:-74.11
-CGCGGGG-TGGAGC-A-GTCtGGT--A---G-CTCGTCGGGCTCATAACCCG-AAG---
-----------------GtC-GT-CGGTTCAAAT-CCGGC--CCCCGCAA
>C131008980 CP003880|Gammaproteobacteria|Pseudomonas sp. UW4|5258966|5259042|Met|CAT|0|0||||||DDBJ/ENA/GenBank taxaddress:00.04.00.01.00.02.02.01.2F17 STEML:GGCTACA STEMRS:TGTAGCC ID:A CCA:CCA LEN:7 SCORE:35 pos8,9:TA W:CCApredicted W:cca tfam:M tfamM:50.71 tfamI:-12.01 tfamX:-113.66
-GGCTACA-TAGCTC-A-GTT-GGTt-A---G-AGCATAGCATTCATAATGCT-GGG---
-----------------GtC-CG-GGGTTCAAGT-CCCTG--TGTAGCCA
>C131008981 CP003880|Gammaproteobacteria|Pseudomonas sp. UW4|5657147|5657223|Met|CAT|0|0||||||DDBJ/ENA/GenBank taxaddress:00.04.00.01.00.02.02.01.2F17 STEML:GGGCCTA STEMRS:TGGGCCC ID:A CCA:CCA LEN:7 SCORE:35 pos8,9:TA W:CCApredicted W:cca tfam:I tfamI:49.09 tfamM:-8.57 tfamX:-116.46
-GGGCCTA-TAGCTC-A-GTT-GGTt-A---G-AGCAGAGGACTCATAATCCT-TTG---
-----------------GtC-CA-CGGTTCAAGT-CCGTG--TGGGCCCA
>C131009022 CP003880|Gammaproteobacteria|Pseudomonas sp. UW4|1352283|1352207|Met|CAT|0|0||||||DDBJ/ENA/GenBank taxaddress:00.04.00.01.00.02.02.01.2F17 STEML:CGCGGGA STEMRS:TCCCGCA ID:A CCA:CCA LEN:7 SCORE:31 pos8,9:TG W:CCApredicted W:cca W:pos89nTA tfam:X tfamX:79.69 tfamM:-63.14 tfamI:-72.36
-CGCGGGA-TGGAGC-A-GTCtGGT--A---G-CTCGTCGGGCTCATAACCCG-AAG---
-----------------GtC-GT-CGGTTCAAAT-CCGGC--TCCCGCAA
>C131009023 CP003880|Gammaproteobacteria|Pseudomonas sp. UW4|1351974|1351898|Met|CAT|0|0||||||DDBJ/ENA/GenBank taxaddress:00.04.00.01.00.02.02.01.2F17 STEML:CGCGGGA STEMRS:TCCCGCA ID:A CCA:CCA LEN:7 SCORE:31 pos8,9:TG W:CCApredicted W:cca W:pos89nTA tfam:X tfamX:79.69 tfamM:-63.14 tfamI:-72.36
-CGCGGGA-TGGAGC-A-GTCtGGT--A---G-CTCGTCGGGCTCATAACCCG-AAG---
-----------------GtC-GT-CGGTTCAAAT-CCGGC--TCCCGCAA
>C09100891 CP001157|Gammaproteobacteria|Azotobacter vinelandii DJ|3771806|3771882|Met|CAT|0|0|||||tRNA-Met(initiator).|DDBJ/ENA/GenBank taxaddress:00.04.00.01.00.02.02.02.00.01.00 STEML:CGCGGGG STEMRS:CCCCGCA ID:A CCA:CCA LEN:7 SCORE:31 pos8,9:TG W:CCApredicted W:cca W:pos89nTA tfam:X tfamX:76.71 tfamM:-62.40 tfamI:-70.14
-CGCGGGG-TGGAGC-A-GTCtGGT--A---G-CTCGTCGGGCTCATAACCCG-AAG---
-----------------GtC-GT-TGGTTCAAAT-CCAGC--CCCCGCAA
>C09100895 CP001157|Gammaproteobacteria|Azotobacter vinelandii DJ|4252947|4253023|Met|CAT|0|0|||||tRNA-Met(elongator).|DDBJ/ENA/GenBank taxaddress:00.04.00.01.00.02.02.02.00.01.00 STEML:GGCTACA STEMRS:TGTAGCC ID:A CCA:CCA LEN:7 SCORE:35 pos8,9:TA W:CCApredicted W:cca tfam:M tfamM:42.67 tfamI:-11.75 tfamX:-102.24
-GGCTACA-TAGCTC-A-GTC-GGTt-A---G-AGCGCAGCATTCATAATGCT-GAT---
-----------------GtC-CC-AGGTTCAAGT-CCCGG--TGTAGCCA
>C09100896 CP001157|Gammaproteobacteria|Azotobacter vinelandii DJ|4774025|4774101|Met|CAT|0|0|||||tRNA-Met(Ile) whose CAU anticodon is enzymatically converted to read AUA codons.|DDBJ/ENA/GenBank taxaddress:00.04.00.01.00.02.02.02.00.01.00 STEML:GGGCCTG STEMRS:CGGGCCC ID:A CCA:CCA LEN:7 SCORE:35 pos8,9:TA W:CCApredicted W:cca tfam:I tfamI:48.25 tfamM:-1.98 tfamX:-124.11
-GGGCCTG-TAGCTC-A-GTC-GGTt-A---G-AGCAGAGGACTCATAATCCT-TTG---
-----------------GtC-CA-GGGTTCGAGT-CCCTG--CGGGCCCA
>C09100901 CP001157|Gammaproteobacteria|Azotobacter vinelandii DJ|4324053|4323977|Met|CAT|0|0|||||tRNA-Met(initiator).|DDBJ/ENA/GenBank taxaddress:00.04.00.01.00.02.02.02.00.01.00 STEML:CGCGGGG STEMRS:CCCCGCA ID:A CCA:CCA LEN:7 SCORE:31 pos8,9:TG W:CCApredicted W:cca W:pos89nTA tfam:X tfamX:76.71 tfamM:-62.40 tfamI:-70.14
-CGCGGGG-TGGAGC-A-GTCtGGT--A---G-CTCGTCGGGCTCATAACCCG-AAG---
-----------------GtC-GT-TGGTTCAAAT-CCAGC--CCCCGCAA
>C131014900 CP005094|Gammaproteobacteria|Azotobacter vinelandii CA|3771817|3771893|Met|CAT|0|0||||||DDBJ/ENA/GenBank taxaddress:00.04.00.01.00.02.02.02.00.01.01 STEML:CGCGGGG STEMRS:CCCCGCA ID:A CCA:CCA LEN:7 SCORE:31 pos8,9:TG W:CCApredicted W:cca W:pos89nTA tfam:X tfamX:76.71 tfamM:-62.40 tfamI:-70.14
-CGCGGGG-TGGAGC-A-GTCtGGT--A---G-CTCGTCGGGCTCATAACCCG-AAG---
-----------------GtC-GT-TGGTTCAAAT-CCAGC--CCCCGCAA
>C131014904 CP005094|Gammaproteobacteria|Azotobacter vinelandii CA|4252955|4253031|Met|CAT|0|0||||||DDBJ/ENA/GenBank taxaddress:00.04.00.01.00.02.02.02.00.01.01 STEML:GGCTACA STEMRS:TGTAGCC ID:A CCA:CCA LEN:7 SCORE:35 pos8,9:TA W:CCApredicted W:cca tfam:M tfamM:42.67 tfamI:-11.75 tfamX:-102.24
-GGCTACA-TAGCTC-A-GTC-GGTt-A---G-AGCGCAGCATTCATAATGCT-GAT---
-----------------GtC-CC-AGGTTCAAGT-CCCGG--TGTAGCCA
>C131014905 CP005094|Gammaproteobacteria|Azotobacter vinelandii CA|4775077|4775153|Met|CAT|0|0||||||DDBJ/ENA/GenBank taxaddress:00.04.00.01.00.02.02.02.00.01.01 STEML:GGGCCTG STEMRS:CGGGCCC ID:A CCA:CCA LEN:7 SCORE:35 pos8,9:TA W:CCApredicted W:cca tfam:I tfamI:48.25 tfamM:-1.98 tfamX:-124.11
-GGGCCTG-TAGCTC-A-GTC-GGTt-A---G-AGCAGAGGACTCATAATCCT-TTG---
-----------------GtC-CA-GGGTTCGAGT-CCCTG--CGGGCCCA
>C131014910 CP005094|Gammaproteobacteria|Azotobacter vinelandii CA|4324061|4323985|Met|CAT|0|0||||||DDBJ/ENA/GenBank taxaddress:00.04.00.01.00.02.02.02.00.01.01 STEML:CGCGGGG STEMRS:CCCCGCA ID:A CCA:CCA LEN:7 SCORE:31 pos8,9:TG W:CCApredicted W:cca W:pos89nTA tfam:X tfamX:76.71 tfamM:-62.40 tfamI:-70.14
-CGCGGGG-TGGAGC-A-GTCtGGT--A---G-CTCGTCGGGCTCATAACCCG-AAG---
-----------------GtC-GT-TGGTTCAAAT-CCAGC--CCCCGCAA
>C131014964 CP005095|Gammaproteobacteria|Azotobacter vinelandii CA6|3771805|3771881|Met|CAT|0|0||||||DDBJ/ENA/GenBank taxaddress:00.04.00.01.00.02.02.02.00.01.01.00 STEML:CGCGGGG STEMRS:CCCCGCA ID:A CCA:CCA LEN:7 SCORE:31 pos8,9:TG W:CCApredicted W:cca W:pos89nTA tfam:X tfamX:76.71 tfamM:-62.40 tfamI:-70.14
-CGCGGGG-TGGAGC-A-GTCtGGT--A---G-CTCGTCGGGCTCATAACCCG-AAG---
-----------------GtC-GT-TGGTTCAAAT-CCAGC--CCCCGCAA
>C131014968 CP005095|Gammaproteobacteria|Azotobacter vinelandii CA6|4252943|4253019|Met|CAT|0|0||||||DDBJ/ENA/GenBank taxaddress:00.04.00.01.00.02.02.02.00.01.01.00 STEML:GGCTACA STEMRS:TGTAGCC ID:A CCA:CCA LEN:7 SCORE:35 pos8,9:TA W:CCApredicted W:cca tfam:M tfamM:42.67 tfamI:-11.75 tfamX:-102.24
-GGCTACA-TAGCTC-A-GTC-GGTt-A---G-AGCGCAGCATTCATAATGCT-GAT---
-----------------GtC-CC-AGGTTCAAGT-CCCGG--TGTAGCCA
>C131014969 CP005095|Gammaproteobacteria|Azotobacter vinelandii CA6|4774012|4774088|Met|CAT|0|0||||||DDBJ/ENA/GenBank taxaddress:00.04.00.01.00.02.02.02.00.01.01.00 STEML:GGGCCTG STEMRS:CGGGCCC ID:A CCA:CCA LEN:7 SCORE:35 pos8,9:TA W:CCApredicted W:cca tfam:I tfamI:48.25 tfamM:-1.98 tfamX:-124.11
-GGGCCTG-TAGCTC-A-GTC-GGTt-A---G-AGCAGAGGACTCATAATCCT-TTG---
-----------------GtC-CA-GGGTTCGAGT-CCCTG--CGGGCCCA
>C131014974 CP005095|Gammaproteobacteria|Azotobacter vinelandii CA6|4324049|4323973|Met|CAT|0|0||||||DDBJ/ENA/GenBank taxaddress:00.04.00.01.00.02.02.02.00.01.01.00 STEML:CGCGGGG STEMRS:CCCCGCA ID:A CCA:CCA LEN:7 SCORE:31 pos8,9:TG W:CCApredicted W:cca W:pos89nTA tfam:X tfamX:76.71 tfamM:-62.40 tfamI:-70.14
-CGCGGGG-TGGAGC-A-GTCtGGT--A---G-CTCGTCGGGCTCATAACCCG-AAG---
-----------------GtC-GT-TGGTTCAAAT-CCAGC--CCCCGCAA
>C08003420 CP000822|Gammaproteobacteria|Citrobacter koseri ATCC BAA-895|2307417|2307493|Met|CAT|0|0|||||tRNA-Met(elongator).|DDBJ/ENA/GenBank taxaddress:00.04.00.01.00.03.00.00.00.00 STEML:GGCTACG STEMRS:CGTAGCC ID:A CCA:CCA LEN:7 SCORE:35 pos8,9:TA W:CCApredicted W:cca tfam:M tfamM:50.31 tfamI:-9.65 tfamX:-111.76
-GGCTACG-TAGCTC-A-GTT-GGTt-A---G-AGCACATCACTCATAATGAT-GGG---
-----------------GtC-AC-AGGTTCGAAT-CCCGT--CGTAGCCA
>C08003424 CP000822|Gammaproteobacteria|Citrobacter koseri ATCC BAA-895|2307812|2307888|Met|CAT|0|0|||||tRNA-Met(elongator).|DDBJ/ENA/GenBank taxaddress:00.04.00.01.00.03.00.00.00.00 STEML:GGCTACG STEMRS:CGTAGCC ID:A CCA:CCA LEN:7 SCORE:35 pos8,9:TA W:CCApredicted W:cca tfam:M tfamM:50.31 tfamI:-9.65 tfamX:-111.76
-GGCTACG-TAGCTC-A-GTT-GGTt-A---G-AGCACATCACTCATAATGAT-GGG---
-----------------GtC-AC-AGGTTCGAAT-CCCGT--CGTAGCCA
>C08003431 CP000822|Gammaproteobacteria|Citrobacter koseri ATCC BAA-895|3882291|3882367|Met|CAT|0|0|||||tRNA-Met(initiator).|DDBJ/ENA/GenBank taxaddress:00.04.00.01.00.03.00.00.00.00 STEML:CGCGGGG STEMRS:CCCCGCA ID:A CCA:CCA LEN:7 SCORE:31 pos8,9:TG W:CCApredicted W:cca W:pos89nTA tfam:X tfamX:78.06 tfamM:-58.98 tfamI:-75.54
-CGCGGGG-TGGAGC-A-GCCtGGT--A---G-CTCGTCGGGCTCATAACCCG-AAG---
-----------------GtC-GT-CAGTTCAAAT-CTGGC--CCCCGCAA
>C08003432 CP000822|Gammaproteobacteria|Citrobacter koseri ATCC BAA-895|3882519|3882595|Met|CAT|0|0|||||tRNA-Met(initiator).|DDBJ/ENA/GenBank taxaddress:00.04.00.01.00.03.00.00.00.00 STEML:CGCGGGG STEMRS:CCCCGCA ID:A CCA:CCA LEN:7 SCORE:31 pos8,9:TG W:CCApredicted W:cca W:pos89nTA tfam:X tfamX:80.07 tfamM:-61.33 tfamI:-75.21
-CGCGGGG-TGGAGC-A-GCCtGGT--A---G-CTCGTCGGGCTCATAACCCG-AAG---
-----------------GtC-GT-CGGTTCAAAT-CCGGC--CCCCGCAA
>C08003433 CP000822|Gammaproteobacteria|Citrobacter koseri ATCC BAA-895|3882747|3882823|Met|CAT|0|0|||||tRNA-Met(initiator).|DDBJ/ENA/GenBank taxaddress:00.04.00.01.00.03.00.00.00.00 STEML:CGCGGGG STEMRS:CCCCGCA ID:A CCA:CCA LEN:7 SCORE:31 pos8,9:TG W:CCApredicted W:cca W:pos89nTA tfam:X tfamX:80.07 tfamM:-61.33 tfamI:-75.21
-CGCGGGG-TGGAGC-A-GCCtGGT--A---G-CTCGTCGGGCTCATAACCCG-AAG---
-----------------GtC-GT-CGGTTCAAAT-CCGGC--CCCCGCAA
>C08003435 CP000822|Gammaproteobacteria|Citrobacter koseri ATCC BAA-895|4133781|4133856|Met|CAT|0|0|||||tRNA-Met(Ile) whose CAU anticodon is enzymatically converted to read AUA codons.|DDBJ/ENA/GenBank taxaddress:00.04.00.01.00.03.00.00.00.00 STEML:GGCCCCT STEMRS:AGGGGCC ID:A CCA:CCA LEN:7 SCORE:35 pos8,9:TA W:CCApredicted W:cca tfam:I tfamI:55.66 tfamM:-12.26 tfamX:-122.41
-GGCCCCT-TAGCTC-A-GT--GGTt-A---G-AGCAGGCGACTCATAATCGC-TTG---
-----------------GtC-GC-TGGTTCAAGT-CCAGC--AGGGGCCA
>C08003441 CP000822|Gammaproteobacteria|Citrobacter koseri ATCC BAA-895|4223560|4223487|Met|CAT|0|0|||||tRNA-Met(initiator).|DDBJ/ENA/GenBank taxaddress:00.04.00.01.00.03.00.00.00.00 STEML:CGCGGGG STEMRS:CCCCGCA ID:A CCA:cca LEN:7 SCORE:31 pos8,9:TG W:cca W:pos89nTA tfam:X tfamX:78.70 tfamM:-61.14 tfamI:-73.78
-CGCGGGG-TGGAGC-A-GCCtGGT--A---G-CTCGTCGGGCTCATAACCCG-AAG---
-----------------GtC-GT-CGGTTCAAAT-CCGGC--CCCCGCAA
>C10103983 FN543502|Gammaproteobacteria|Citrobacter rodentium ICC168|3022747|3022823|Met|CAT|0|0||||||DDBJ/ENA/GenBank taxaddress:00.04.00.01.00.03.00.00.07.00 STEML:CGCGGGG STEMRS:CCCCGCA ID:A CCA:CCA LEN:7 SCORE:31 pos8,9:TG W:CCApredicted W:cca W:pos89nTA tfam:X tfamX:80.07 tfamM:-61.33 tfamI:-75.21
-CGCGGGG-TGGAGC-A-GCCtGGT--A---G-CTCGTCGGGCTCATAACCCG-AAG---
-----------------GtC-GT-CGGTTCAAAT-CCGGC--CCCCGCAA
>C10103984 FN543502|Gammaproteobacteria|Citrobacter rodentium ICC168|3022868|3022944|Met|CAT|0|0||||||DDBJ/ENA/GenBank taxaddress:00.04.00.01.00.03.00.00.07.00 STEML:CGCGGGG STEMRS:CCCCGCA ID:A CCA:CCA LEN:7 SCORE:31 pos8,9:TG W:CCApredicted W:cca W:pos89nTA tfam:X tfamX:80.07 tfamM:-61.33 tfamI:-75.21
-CGCGGGG-TGGAGC-A-GCCtGGT--A---G-CTCGTCGGGCTCATAACCCG-AAG---
-----------------GtC-GT-CGGTTCAAAT-CCGGC--CCCCGCAA
>C10103985 FN543502|Gammaproteobacteria|Citrobacter rodentium ICC168|3022988|3023064|Met|CAT|0|0||||||DDBJ/ENA/GenBank taxaddress:00.04.00.01.00.03.00.00.07.00 STEML:CGCGGGG STEMRS:CCCCGCA ID:A CCA:CCA LEN:7 SCORE:31 pos8,9:TG W:CCApredicted W:cca W:pos89nTA tfam:X tfamX:80.07 tfamM:-61.33 tfamI:-75.21
-CGCGGGG-TGGAGC-A-GCCtGGT--A---G-CTCGTCGGGCTCATAACCCG-AAG---
-----------------GtC-GT-CGGTTCAAAT-CCGGC--CCCCGCAA
>C10103995 FN543502|Gammaproteobacteria|Citrobacter rodentium ICC168|3814881|3814956|Met|CAT|0|0||||||DDBJ/ENA/GenBank taxaddress:00.04.00.01.00.03.00.00.07.00 STEML:GGCCCCT STEMRS:AGGGGCC ID:A CCA:CCA LEN:7 SCORE:35 pos8,9:TA W:CCApredicted W:cca tfam:I tfamI:55.66 tfamM:-12.26 tfamX:-122.41
-GGCCCCT-TAGCTC-A-GT--GGTt-A---G-AGCAGGCGACTCATAATCGC-TTG---
-----------------GtC-GC-TGGTTCAAGT-CCAGC--AGGGGCCA
>C10104001 FN543502|Gammaproteobacteria|Citrobacter rodentium ICC168|4917911|4917987|Met|CAT|0|0||||||DDBJ/ENA/GenBank taxaddress:00.04.00.01.00.03.00.00.07.00 STEML:CGCGGGG STEMRS:CCCCGCA ID:A CCA:CCA LEN:7 SCORE:31 pos8,9:TG W:CCApredicted W:cca W:pos89nTA tfam:X tfamX:80.07 tfamM:-61.33 tfamI:-75.21
-CGCGGGG-TGGAGC-A-GCCtGGT--A---G-CTCGTCGGGCTCATAACCCG-AAG---
-----------------GtC-GT-CGGTTCAAAT-CCGGC--CCCCGCAA
>C10104040 FN543502|Gammaproteobacteria|Citrobacter rodentium ICC168|737509|737433|Met|CAT|0|0||||||DDBJ/ENA/GenBank taxaddress:00.04.00.01.00.03.00.00.07.00 STEML:GGCTACG STEMRS:CGTAGCC ID:A CCA:CCA LEN:7 SCORE:35 pos8,9:TA W:CCApredicted W:cca tfam:M tfamM:50.31 tfamI:-9.65 tfamX:-111.76
-GGCTACG-TAGCTC-A-GTT-GGTt-A---G-AGCACATCACTCATAATGAT-GGG---
-----------------GtC-AC-AGGTTCGAAT-CCCGT--CGTAGCCA
>C10104044 FN543502|Gammaproteobacteria|Citrobacter rodentium ICC168|737086|737010|Met|CAT|0|0||||||DDBJ/ENA/GenBank taxaddress:00.04.00.01.00.03.00.00.07.00 STEML:GGCTACG STEMRS:CGTAGCC ID:A CCA:CCA LEN:7 SCORE:35 pos8,9:TA W:CCApredicted W:cca tfam:M tfamM:50.31 tfamI:-9.65 tfamX:-111.76
-GGCTACG-TAGCTC-A-GTT-GGTt-A---G-AGCACATCACTCATAATGAT-GGG---
-----------------GtC-AC-AGGTTCGAAT-CCCGT--CGTAGCCA
>C131017830 FO203355|Gammaproteobacteria|Enterobacter aerogenes EA1509E|2458608|2458684|Met|CAT|0|0||||||DDBJ/ENA/GenBank taxaddress:00.04.00.01.00.03.00.01.00.01 STEML:GGCTACG STEMRS:CGTAGCC ID:A CCA:CCA LEN:7 SCORE:35 pos8,9:TA W:CCApredicted W:cca tfam:M tfamM:50.67 tfamI:-10.74 tfamX:-111.19
-GGCTACG-TAGCTC-A-GCT-GGTt-A---G-AGCACATCACTCATAATGAT-GGG---
-----------------GtC-AC-AGGTTCGAAT-CCCGT--CGTAGCCA
>C131017834 FO203355|Gammaproteobacteria|Enterobacter aerogenes EA1509E|2459010|2459086|Met|CAT|0|0||||||DDBJ/ENA/GenBank taxaddress:00.04.00.01.00.03.00.01.00.01 STEML:GGCTACG STEMRS:CGTAGCC ID:A CCA:CCA LEN:7 SCORE:35 pos8,9:TA W:CCApredicted W:cca tfam:M tfamM:50.67 tfamI:-10.74 tfamX:-111.19
-GGCTACG-TAGCTC-A-GCT-GGTt-A---G-AGCACATCACTCATAATGAT-GGG---
-----------------GtC-AC-AGGTTCGAAT-CCCGT--CGTAGCCA
>C131017845 FO203355|Gammaproteobacteria|Enterobacter aerogenes EA1509E|4499414|4499490|Met|CAT|0|0||||||DDBJ/ENA/GenBank taxaddress:00.04.00.01.00.03.00.01.00.01 STEML:CGCGGGG STEMRS:CCCCGCA ID:A CCA:CCA LEN:7 SCORE:31 pos8,9:TG W:CCApredicted W:cca W:pos89nTA tfam:X tfamX:80.07 tfamM:-61.33 tfamI:-75.21
-CGCGGGG-TGGAGC-A-GCCtGGT--A---G-CTCGTCGGGCTCATAACCCG-AAG---
-----------------GtC-GT-CGGTTCAAAT-CCGGC--CCCCGCAA
>C131017853 FO203355|Gammaproteobacteria|Enterobacter aerogenes EA1509E|4946494|4946418|Met|CAT|0|0||||||DDBJ/ENA/GenBank taxaddress:00.04.00.01.00.03.00.01.00.01 STEML:CGCGGGG STEMRS:CCCCGCA ID:A CCA:CCA LEN:7 SCORE:31 pos8,9:TG W:CCApredicted W:cca W:pos89nTA tfam:X tfamX:80.07 tfamM:-61.33 tfamI:-75.21
-CGCGGGG-TGGAGC-A-GCCtGGT--A---G-CTCGTCGGGCTCATAACCCG-AAG---
-----------------GtC-GT-CGGTTCAAAT-CCGGC--CCCCGCAA
>C131017854 FO203355|Gammaproteobacteria|Enterobacter aerogenes EA1509E|4946372|4946296|Met|CAT|0|0||||||DDBJ/ENA/GenBank taxaddress:00.04.00.01.00.03.00.01.00.01 STEML:CGCGGGG STEMRS:CCCCGCA ID:A CCA:CCA LEN:7 SCORE:31 pos8,9:TG W:CCApredicted W:cca W:pos89nTA tfam:X tfamX:80.07 tfamM:-61.33 tfamI:-75.21
-CGCGGGG-TGGAGC-A-GCCtGGT--A---G-CTCGTCGGGCTCATAACCCG-AAG---
-----------------GtC-GT-CGGTTCAAAT-CCGGC--CCCCGCAA
>C131017855 FO203355|Gammaproteobacteria|Enterobacter aerogenes EA1509E|4946250|4946174|Met|CAT|0|0||||||DDBJ/ENA/GenBank taxaddress:00.04.00.01.00.03.00.01.00.01 STEML:CGCGGGG STEMRS:CCCCGCA ID:A CCA:CCA LEN:7 SCORE:31 pos8,9:TG W:CCApredicted W:cca W:pos89nTA tfam:X tfamX:80.07 tfamM:-61.33 tfamI:-75.21
-CGCGGGG-TGGAGC-A-GCCtGGT--A---G-CTCGTCGGGCTCATAACCCG-AAG---
-----------------GtC-GT-CGGTTCAAAT-CCGGC--CCCCGCAA
>C131017857 FO203355|Gammaproteobacteria|Enterobacter aerogenes EA1509E|4615227|4615152|Met|CAT|0|0||||||DDBJ/ENA/GenBank taxaddress:00.04.00.01.00.03.00.01.00.01 STEML:GGCCCCT STEMRS:AGGGGCC ID:A CCA:CCA LEN:7 SCORE:35 pos8,9:TA W:CCApredicted W:cca tfam:I tfamI:53.72 tfamM:-12.10 tfamX:-122.27
-GGCCCCT-TAGCTC-A-GT--GGTt-A---G-AGCAGGCGACTCATAATCGC-TTG---
-----------------GtC-GT-TGGTTCAAAC-CCAAC--AGGGGCCA
>C11107486 CP002824|Gammaproteobacteria|Enterobacter aerogenes KCTC 2190|436519|436595|Met|CAT|0|0||||||DDBJ/ENA/GenBank taxaddress:00.04.00.01.00.03.00.01.00.02 STEML:CGCGGGG STEMRS:CCCCGCA ID:A CCA:CCA LEN:7 SCORE:31 pos8,9:TG W:CCApredicted W:cca W:pos89nTA tfam:X tfamX:80.07 tfamM:-61.33 tfamI:-75.21
-CGCGGGG-TGGAGC-A-GCCtGGT--A---G-CTCGTCGGGCTCATAACCCG-AAG---
-----------------GtC-GT-CGGTTCAAAT-CCGGC--CCCCGCAA
>C11107487 CP002824|Gammaproteobacteria|Enterobacter aerogenes KCTC 2190|436641|436717|Met|CAT|0|0||||||DDBJ/ENA/GenBank taxaddress:00.04.00.01.00.03.00.01.00.02 STEML:CGCGGGG STEMRS:CCCCGCA ID:A CCA:CCA LEN:7 SCORE:31 pos8,9:TG W:CCApredicted W:cca W:pos89nTA tfam:X tfamX:80.07 tfamM:-61.33 tfamI:-75.21
-CGCGGGG-TGGAGC-A-GCCtGGT--A---G-CTCGTCGGGCTCATAACCCG-AAG---
-----------------GtC-GT-CGGTTCAAAT-CCGGC--CCCCGCAA
>C11107488 CP002824|Gammaproteobacteria|Enterobacter aerogenes KCTC 2190|436763|436839|Met|CAT|0|0||||||DDBJ/ENA/GenBank taxaddress:00.04.00.01.00.03.00.01.00.02 STEML:CGCGGGG STEMRS:CCCCGCA ID:A CCA:CCA LEN:7 SCORE:31 pos8,9:TG W:CCApredicted W:cca W:pos89nTA tfam:X tfamX:80.07 tfamM:-61.33 tfamI:-75.21
-CGCGGGG-TGGAGC-A-GCCtGGT--A---G-CTCGTCGGGCTCATAACCCG-AAG---
-----------------GtC-GT-CGGTTCAAAT-CCGGC--CCCCGCAA
>C11107490 CP002824|Gammaproteobacteria|Enterobacter aerogenes KCTC 2190|774927|775002|Met|CAT|0|0||||||DDBJ/ENA/GenBank taxaddress:00.04.00.01.00.03.00.01.00.02 STEML:GGCCCCT STEMRS:AGGGGCC ID:A CCA:CCA LEN:7 SCORE:35 pos8,9:TA W:CCApredicted W:cca tfam:I tfamI:53.72 tfamM:-12.10 tfamX:-122.27
-GGCCCCT-TAGCTC-A-GT--GGTt-A---G-AGCAGGCGACTCATAATCGC-TTG---
-----------------GtC-GT-TGGTTCAAAC-CCAAC--AGGGGCCA
>C11107541 CP002824|Gammaproteobacteria|Enterobacter aerogenes KCTC 2190|3002270|3002194|Met|CAT|0|0||||||DDBJ/ENA/GenBank taxaddress:00.04.00.01.00.03.00.01.00.02 STEML:GGCTACG STEMRS:CGTAGCC ID:A CCA:CCA LEN:7 SCORE:35 pos8,9:TA W:CCApredicted W:cca tfam:M tfamM:50.67 tfamI:-10.74 tfamX:-111.19
-GGCTACG-TAGCTC-A-GCT-GGTt-A---G-AGCACATCACTCATAATGAT-GGG---
-----------------GtC-AC-AGGTTCGAAT-CCCGT--CGTAGCCA
>C11107545 CP002824|Gammaproteobacteria|Enterobacter aerogenes KCTC 2190|3001868|3001792|Met|CAT|0|0||||||DDBJ/ENA/GenBank taxaddress:00.04.00.01.00.03.00.01.00.02 STEML:GGCTACG STEMRS:CGTAGCC ID:A CCA:CCA LEN:7 SCORE:35 pos8,9:TA W:CCApredicted W:cca tfam:M tfamM:50.67 tfamI:-10.74 tfamX:-111.19
-GGCTACG-TAGCTC-A-GCT-GGTt-A---G-AGCACATCACTCATAATGAT-GGG---
-----------------GtC-AC-AGGTTCGAAT-CCCGT--CGTAGCCA
>C11107555 CP002824|Gammaproteobacteria|Enterobacter aerogenes KCTC 2190|898850|898774|Met|CAT|0|0||||||DDBJ/ENA/GenBank taxaddress:00.04.00.01.00.03.00.01.00.02 STEML:CGCGGGG STEMRS:CCCCGCA ID:A CCA:CCA LEN:7 SCORE:31 pos8,9:TG W:CCApredicted W:cca W:pos89nTA tfam:X tfamX:80.07 tfamM:-61.33 tfamI:-75.21
-CGCGGGG-TGGAGC-A-GCCtGGT--A---G-CTCGTCGGGCTCATAACCCG-AAG---
-----------------GtC-GT-CGGTTCAAAT-CCGGC--CCCCGCAA
>C121015040 CP003678|Gammaproteobacteria|Enterobacter cloacae subsp. dissolvens SDM|3941044|3941120|Met|CAT|0|0||||||DDBJ/ENA/GenBank taxaddress:00.04.00.01.00.03.00.01.75.00.00.00 STEML:CGCGGGG STEMRS:CCCCGCA ID:A CCA:CCA LEN:7 SCORE:31 pos8,9:TG W:CCApredicted W:cca W:pos89nTA tfam:X tfamX:80.07 tfamM:-61.33 tfamI:-75.21
-CGCGGGG-TGGAGC-A-GCCtGGT--A---G-CTCGTCGGGCTCATAACCCG-AAG---
-----------------GtC-GT-CGGTTCAAAT-CCGGC--CCCCGCAA
>C121015042 CP003678|Gammaproteobacteria|Enterobacter cloacae subsp. dissolvens SDM|4211949|4212024|Met|CAT|0|0||||||DDBJ/ENA/GenBank taxaddress:00.04.00.01.00.03.00.01.75.00.00.00 STEML:GGCCCCT STEMRS:AGGGGCC ID:A CCA:CCA LEN:7 SCORE:35 pos8,9:TA W:CCApredicted W:cca tfam:I tfamI:55.66 tfamM:-12.26 tfamX:-122.41
-GGCCCCT-TAGCTC-A-GT--GGTt-A---G-AGCAGGCGACTCATAATCGC-TTG---
-----------------GtC-GC-TGGTTCAAGT-CCAGC--AGGGGCCA
>C121015057 CP003678|Gammaproteobacteria|Enterobacter cloacae subsp. dissolvens SDM|4346318|4346242|Met|CAT|0|0||||||DDBJ/ENA/GenBank taxaddress:00.04.00.01.00.03.00.01.75.00.00.00 STEML:CGCGGGG STEMRS:CCCCGCA ID:A CCA:CCA LEN:7 SCORE:31 pos8,9:TG W:CCApredicted W:cca W:pos89nTA tfam:X tfamX:80.07 tfamM:-61.33 tfamI:-75.21
-CGCGGGG-TGGAGC-A-GCCtGGT--A---G-CTCGTCGGGCTCATAACCCG-AAG---
-----------------GtC-GT-CGGTTCAAAT-CCGGC--CCCCGCAA
>C121015075 CP003678|Gammaproteobacteria|Enterobacter cloacae subsp. dissolvens SDM|1385086|1385010|Met|CAT|0|0||||||DDBJ/ENA/GenBank taxaddress:00.04.00.01.00.03.00.01.75.00.00.00 STEML:GGCTACG STEMRS:CGTAGCC ID:A CCA:CCA LEN:7 SCORE:35 pos8,9:TA W:CCApredicted W:cca tfam:M tfamM:50.31 tfamI:-9.65 tfamX:-111.76
-GGCTACG-TAGCTC-A-GTT-GGTt-A---G-AGCACATCACTCATAATGAT-GGG---
-----------------GtC-AC-AGGTTCGAAT-CCCGT--CGTAGCCA
>C121015079 CP003678|Gammaproteobacteria|Enterobacter cloacae subsp. dissolvens SDM|1384694|1384618|Met|CAT|0|0||||||DDBJ/ENA/GenBank taxaddress:00.04.00.01.00.03.00.01.75.00.00.00 STEML:GGCTACG STEMRS:CGTAGCC ID:A CCA:CCA LEN:7 SCORE:35 pos8,9:TA W:CCApredicted W:cca tfam:M tfamM:50.31 tfamI:-9.65 tfamX:-111.76
-GGCTACG-TAGCTC-A-GTT-GGTt-A---G-AGCACATCACTCATAATGAT-GGG---
-----------------GtC-AC-AGGTTCGAAT-CCCGT--CGTAGCCA
>C10105643 CP001918|Gammaproteobacteria|Enterobacter cloacae subsp. cloacae ATCC 13047|3098613|3098689|Met|CAT|0|0||||||DDBJ/ENA/GenBank taxaddress:00.04.00.01.00.03.00.01.75.00.01.00 STEML:GGCTACG STEMRS:CGTAGCC ID:A CCA:CCA LEN:7 SCORE:35 pos8,9:TA W:CCApredicted W:cca tfam:M tfamM:50.31 tfamI:-9.65 tfamX:-111.76
-GGCTACG-TAGCTC-A-GTT-GGTt-A---G-AGCACATCACTCATAATGAT-GGG---
-----------------GtC-AC-AGGTTCGAAT-CCCGT--CGTAGCCA
>C10105647 CP001918|Gammaproteobacteria|Enterobacter cloacae subsp. cloacae ATCC 13047|3099005|3099081|Met|CAT|0|0||||||DDBJ/ENA/GenBank taxaddress:00.04.00.01.00.03.00.01.75.00.01.00 STEML:GGCTACG STEMRS:CGTAGCC ID:A CCA:CCA LEN:7 SCORE:35 pos8,9:TA W:CCApredicted W:cca tfam:M tfamM:50.31 tfamI:-9.65 tfamX:-111.76
-GGCTACG-TAGCTC-A-GTT-GGTt-A---G-AGCACATCACTCATAATGAT-GGG---
-----------------GtC-AC-AGGTTCGAAT-CCCGT--CGTAGCCA
>C10105657 CP001918|Gammaproteobacteria|Enterobacter cloacae subsp. cloacae ATCC 13047|4246647|4246723|Met|CAT|0|0||||||DDBJ/ENA/GenBank taxaddress:00.04.00.01.00.03.00.01.75.00.01.00 STEML:CGCGGGG STEMRS:CCCCGCA ID:A CCA:CCA LEN:7 SCORE:31 pos8,9:TG W:CCApredicted W:cca W:pos89nTA tfam:X tfamX:80.07 tfamM:-61.33 tfamI:-75.21
-CGCGGGG-TGGAGC-A-GCCtGGT--A---G-CTCGTCGGGCTCATAACCCG-AAG---
-----------------GtC-GT-CGGTTCAAAT-CCGGC--CCCCGCAA
>C10105658 CP001918|Gammaproteobacteria|Enterobacter cloacae subsp. cloacae ATCC 13047|4246758|4246834|Met|CAT|0|0||||||DDBJ/ENA/GenBank taxaddress:00.04.00.01.00.03.00.01.75.00.01.00 STEML:CGCGGGG STEMRS:CCCCGCA ID:A CCA:CCA LEN:7 SCORE:31 pos8,9:TG W:CCApredicted W:cca W:pos89nTA tfam:X tfamX:80.07 tfamM:-61.33 tfamI:-75.21
-CGCGGGG-TGGAGC-A-GCCtGGT--A---G-CTCGTCGGGCTCATAACCCG-AAG---
-----------------GtC-GT-CGGTTCAAAT-CCGGC--CCCCGCAA
>C10105659 CP001918|Gammaproteobacteria|Enterobacter cloacae subsp. cloacae ATCC 13047|4246868|4246944|Met|CAT|0|0||||||DDBJ/ENA/GenBank taxaddress:00.04.00.01.00.03.00.01.75.00.01.00 STEML:CGCGGGG STEMRS:CCCCGCA ID:A CCA:CCA LEN:7 SCORE:31 pos8,9:TG W:CCApredicted W:cca W:pos89nTA tfam:X tfamX:80.07 tfamM:-61.33 tfamI:-75.21
-CGCGGGG-TGGAGC-A-GCCtGGT--A---G-CTCGTCGGGCTCATAACCCG-AAG---
-----------------GtC-GT-CGGTTCAAAT-CCGGC--CCCCGCAA
>C10105661 CP001918|Gammaproteobacteria|Enterobacter cloacae subsp. cloacae ATCC 13047|4519441|4519516|Met|CAT|0|0||||||DDBJ/ENA/GenBank taxaddress:00.04.00.01.00.03.00.01.75.00.01.00 STEML:GGCCCCT STEMRS:AGGGGCC ID:A CCA:CCA LEN:7 SCORE:35 pos8,9:TA W:CCApredicted W:cca tfam:I tfamI:53.72 tfamM:-12.10 tfamX:-122.27
-GGCCCCT-TAGCTC-A-GT--GGTt-A---G-AGCAGGCGACTCATAATCGC-TTG---
-----------------GtC-GT-TGGTTCAAAC-CCAAC--AGGGGCCA
>C10105676 CP001918|Gammaproteobacteria|Enterobacter cloacae subsp. cloacae ATCC 13047|4674953|4674877|Met|CAT|0|0||||||DDBJ/ENA/GenBank taxaddress:00.04.00.01.00.03.00.01.75.00.01.00 STEML:CGCGGGG STEMRS:CCCCGCA ID:A CCA:CCA LEN:7 SCORE:31 pos8,9:TG W:CCApredicted W:cca W:pos89nTA tfam:X tfamX:80.07 tfamM:-61.33 tfamI:-75.21
-CGCGGGG-TGGAGC-A-GCCtGGT--A---G-CTCGTCGGGCTCATAACCCG-AAG---
-----------------GtC-GT-CGGTTCAAAT-CCGGC--CCCCGCAA
>C131005802 CP003737|Gammaproteobacteria|Enterobacter cloacae subsp. cloacae ENHKU01|3827602|3827678|Met|CAT|0|0||||||DDBJ/ENA/GenBank taxaddress:00.04.00.01.00.03.00.01.75.00.01.04 STEML:CGCGGGG STEMRS:CCCCGCA ID:A CCA:CCA LEN:7 SCORE:31 pos8,9:TG W:CCApredicted W:cca W:pos89nTA tfam:X tfamX:80.07 tfamM:-61.33 tfamI:-75.21
-CGCGGGG-TGGAGC-A-GCCtGGT--A---G-CTCGTCGGGCTCATAACCCG-AAG---
-----------------GtC-GT-CGGTTCAAAT-CCGGC--CCCCGCAA
>C131005803 CP003737|Gammaproteobacteria|Enterobacter cloacae subsp. cloacae ENHKU01|3827724|3827800|Met|CAT|0|0||||||DDBJ/ENA/GenBank taxaddress:00.04.00.01.00.03.00.01.75.00.01.04 STEML:CGCGGGG STEMRS:CCCCGCA ID:A CCA:CCA LEN:7 SCORE:31 pos8,9:TG W:CCApredicted W:cca W:pos89nTA tfam:X tfamX:80.07 tfamM:-61.33 tfamI:-75.21
-CGCGGGG-TGGAGC-A-GCCtGGT--A---G-CTCGTCGGGCTCATAACCCG-AAG---
-----------------GtC-GT-CGGTTCAAAT-CCGGC--CCCCGCAA
>C131005805 CP003737|Gammaproteobacteria|Enterobacter cloacae subsp. cloacae ENHKU01|4084478|4084553|Met|CAT|0|0||||||DDBJ/ENA/GenBank taxaddress:00.04.00.01.00.03.00.01.75.00.01.04 STEML:GGCCCCT STEMRS:AGGGGCC ID:A CCA:CCA LEN:7 SCORE:35 pos8,9:TA W:CCApredicted W:cca tfam:I tfamI:55.66 tfamM:-12.26 tfamX:-122.41
-GGCCCCT-TAGCTC-A-GT--GGTt-A---G-AGCAGGCGACTCATAATCGC-TTG---
-----------------GtC-GC-TGGTTCAAGT-CCAGC--AGGGGCCA
>C131005819 CP003737|Gammaproteobacteria|Enterobacter cloacae subsp. cloacae ENHKU01|4179704|4179628|Met|CAT|0|0||||||DDBJ/ENA/GenBank taxaddress:00.04.00.01.00.03.00.01.75.00.01.04 STEML:CGCGGGG STEMRS:CCCCGCA ID:A CCA:CCA LEN:7 SCORE:31 pos8,9:TG W:CCApredicted W:cca W:pos89nTA tfam:X tfamX:80.07 tfamM:-61.33 tfamI:-75.21
-CGCGGGG-TGGAGC-A-GCCtGGT--A---G-CTCGTCGGGCTCATAACCCG-AAG---
-----------------GtC-GT-CGGTTCAAAT-CCGGC--CCCCGCAA
>C131005837 CP003737|Gammaproteobacteria|Enterobacter cloacae subsp. cloacae ENHKU01|1390421|1390345|Met|CAT|0|0||||||DDBJ/ENA/GenBank taxaddress:00.04.00.01.00.03.00.01.75.00.01.04 STEML:GGCTACG STEMRS:CGTAGCC ID:A CCA:CCA LEN:7 SCORE:35 pos8,9:TA W:CCApredicted W:cca tfam:M tfamM:50.31 tfamI:-9.65 tfamX:-111.76
-GGCTACG-TAGCTC-A-GTT-GGTt-A---G-AGCACATCACTCATAATGAT-GGG---
-----------------GtC-AC-AGGTTCGAAT-CCCGT--CGTAGCCA
>C131005841 CP003737|Gammaproteobacteria|Enterobacter cloacae subsp. cloacae ENHKU01|1390029|1389953|Met|CAT|0|0||||||DDBJ/ENA/GenBank taxaddress:00.04.00.01.00.03.00.01.75.00.01.04 STEML:GGCTACG STEMRS:CGTAGCC ID:A CCA:CCA LEN:7 SCORE:35 pos8,9:TA W:CCApredicted W:cca tfam:M tfamM:50.31 tfamI:-9.65 tfamX:-111.76
-GGCTACG-TAGCTC-A-GTT-GGTt-A---G-AGCACATCACTCATAATGAT-GGG---
-----------------GtC-AC-AGGTTCGAAT-CCCGT--CGTAGCCA
>C121003209 CP002886|Gammaproteobacteria|Enterobacter cloacae EcWSU1|3771898|3771974|Met|CAT|0|0||||||DDBJ/ENA/GenBank taxaddress:00.04.00.01.00.03.00.01.75.00.02 STEML:CGCGGGG STEMRS:CCCCGCA ID:A CCA:CCA LEN:7 SCORE:31 pos8,9:TG W:CCApredicted W:cca W:pos89nTA tfam:X tfamX:80.07 tfamM:-61.33 tfamI:-75.21
-CGCGGGG-TGGAGC-A-GCCtGGT--A---G-CTCGTCGGGCTCATAACCCG-AAG---
-----------------GtC-GT-CGGTTCAAAT-CCGGC--CCCCGCAA
>C121003210 CP002886|Gammaproteobacteria|Enterobacter cloacae EcWSU1|3772017|3772093|Met|CAT|0|0||||||DDBJ/ENA/GenBank taxaddress:00.04.00.01.00.03.00.01.75.00.02 STEML:CGCGGGG STEMRS:CCCCGCA ID:A CCA:CCA LEN:7 SCORE:31 pos8,9:TG W:CCApredicted W:cca W:pos89nTA tfam:X tfamX:80.07 tfamM:-61.33 tfamI:-75.21
-CGCGGGG-TGGAGC-A-GCCtGGT--A---G-CTCGTCGGGCTCATAACCCG-AAG---
-----------------GtC-GT-CGGTTCAAAT-CCGGC--CCCCGCAA
>C121003212 CP002886|Gammaproteobacteria|Enterobacter cloacae EcWSU1|4021471|4021546|Met|CAT|0|0||||||DDBJ/ENA/GenBank taxaddress:00.04.00.01.00.03.00.01.75.00.02 STEML:GGCCCCT STEMRS:AGGGGCC ID:A CCA:CCA LEN:7 SCORE:35 pos8,9:TA W:CCApredicted W:cca tfam:I tfamI:55.66 tfamM:-12.26 tfamX:-122.41
-GGCCCCT-TAGCTC-A-GT--GGTt-A---G-AGCAGGCGACTCATAATCGC-TTG---
-----------------GtC-GC-TGGTTCAAGT-CCAGC--AGGGGCCA
>C121003227 CP002886|Gammaproteobacteria|Enterobacter cloacae EcWSU1|4134953|4134877|Met|CAT|0|0||||||DDBJ/ENA/GenBank taxaddress:00.04.00.01.00.03.00.01.75.00.02 STEML:CGCGGGG STEMRS:CCCCGCA ID:A CCA:CCA LEN:7 SCORE:31 pos8,9:TG W:CCApredicted W:cca W:pos89nTA tfam:X tfamX:80.07 tfamM:-61.33 tfamI:-75.21
-CGCGGGG-TGGAGC-A-GCCtGGT--A---G-CTCGTCGGGCTCATAACCCG-AAG---
-----------------GtC-GT-CGGTTCAAAT-CCGGC--CCCCGCAA
>C121003245 CP002886|Gammaproteobacteria|Enterobacter cloacae EcWSU1|1294279|1294203|Met|CAT|0|0||||||DDBJ/ENA/GenBank taxaddress:00.04.00.01.00.03.00.01.75.00.02 STEML:GGCTACG STEMRS:CGTAGCC ID:A CCA:CCA LEN:7 SCORE:35 pos8,9:TA W:CCApredicted W:cca tfam:M tfamM:50.31 tfamI:-9.65 tfamX:-111.76
-GGCTACG-TAGCTC-A-GTT-GGTt-A---G-AGCACATCACTCATAATGAT-GGG---
-----------------GtC-AC-AGGTTCGAAT-CCCGT--CGTAGCCA
>C121003249 CP002886|Gammaproteobacteria|Enterobacter cloacae EcWSU1|1293887|1293811|Met|CAT|0|0||||||DDBJ/ENA/GenBank taxaddress:00.04.00.01.00.03.00.01.75.00.02 STEML:GGCTACG STEMRS:CGTAGCC ID:A CCA:CCA LEN:7 SCORE:35 pos8,9:TA W:CCApredicted W:cca tfam:M tfamM:50.31 tfamI:-9.65 tfamX:-111.76
-GGCTACG-TAGCTC-A-GTT-GGTt-A---G-AGCACATCACTCATAATGAT-GGG---
-----------------GtC-AC-AGGTTCGAAT-CCCGT--CGTAGCCA
>C11107599 CP003026|Gammaproteobacteria|Enterobacter asburiae LF7a|3767362|3767438|Met|CAT|0|0||||||DDBJ/ENA/GenBank taxaddress:00.04.00.01.00.03.00.01.75.01.00 STEML:CGCGGGG STEMRS:CCCCGCA ID:A CCA:CCA LEN:7 SCORE:31 pos8,9:TG W:CCApredicted W:cca W:pos89nTA tfam:X tfamX:80.07 tfamM:-61.33 tfamI:-75.21
-CGCGGGG-TGGAGC-A-GCCtGGT--A---G-CTCGTCGGGCTCATAACCCG-AAG---
-----------------GtC-GT-CGGTTCAAAT-CCGGC--CCCCGCAA
>C11107600 CP003026|Gammaproteobacteria|Enterobacter asburiae LF7a|3767551|3767627|Met|CAT|0|0||||||DDBJ/ENA/GenBank taxaddress:00.04.00.01.00.03.00.01.75.01.00 STEML:CGCGGGG STEMRS:CCCCGCA ID:A CCA:CCA LEN:7 SCORE:31 pos8,9:TG W:CCApredicted W:cca W:pos89nTA tfam:X tfamX:80.07 tfamM:-61.33 tfamI:-75.21
-CGCGGGG-TGGAGC-A-GCCtGGT--A---G-CTCGTCGGGCTCATAACCCG-AAG---
-----------------GtC-GT-CGGTTCAAAT-CCGGC--CCCCGCAA
>C11107601 CP003026|Gammaproteobacteria|Enterobacter asburiae LF7a|3767670|3767746|Met|CAT|0|0||||||DDBJ/ENA/GenBank taxaddress:00.04.00.01.00.03.00.01.75.01.00 STEML:CGCGGGG STEMRS:CCCCGCA ID:A CCA:CCA LEN:7 SCORE:31 pos8,9:TG W:CCApredicted W:cca W:pos89nTA tfam:X tfamX:80.07 tfamM:-61.33 tfamI:-75.21
-CGCGGGG-TGGAGC-A-GCCtGGT--A---G-CTCGTCGGGCTCATAACCCG-AAG---
-----------------GtC-GT-CGGTTCAAAT-CCGGC--CCCCGCAA
>C11107603 CP003026|Gammaproteobacteria|Enterobacter asburiae LF7a|4026572|4026647|Met|CAT|0|0||||||DDBJ/ENA/GenBank taxaddress:00.04.00.01.00.03.00.01.75.01.00 STEML:GGCCCCT STEMRS:AGGGGCC ID:A CCA:CCA LEN:7 SCORE:35 pos8,9:TA W:CCApredicted W:cca tfam:I tfamI:55.66 tfamM:-12.26 tfamX:-122.41
-GGCCCCT-TAGCTC-A-GT--GGTt-A---G-AGCAGGCGACTCATAATCGC-TTG---
-----------------GtC-GC-TGGTTCAAGT-CCAGC--AGGGGCCA
>C11107618 CP003026|Gammaproteobacteria|Enterobacter asburiae LF7a|4122817|4122741|Met|CAT|0|0||||||DDBJ/ENA/GenBank taxaddress:00.04.00.01.00.03.00.01.75.01.00 STEML:CGCGGGG STEMRS:CCCCGCA ID:A CCA:CCA LEN:7 SCORE:31 pos8,9:TG W:CCApredicted W:cca W:pos89nTA tfam:X tfamX:80.07 tfamM:-61.33 tfamI:-75.21
-CGCGGGG-TGGAGC-A-GCCtGGT--A---G-CTCGTCGGGCTCATAACCCG-AAG---
-----------------GtC-GT-CGGTTCAAAT-CCGGC--CCCCGCAA
>C11107636 CP003026|Gammaproteobacteria|Enterobacter asburiae LF7a|1270161|1270085|Met|CAT|0|0||||||DDBJ/ENA/GenBank taxaddress:00.04.00.01.00.03.00.01.75.01.00 STEML:GGCTACG STEMRS:CGTAGCC ID:A CCA:CCA LEN:7 SCORE:35 pos8,9:TA W:CCApredicted W:cca tfam:M tfamM:50.31 tfamI:-9.65 tfamX:-111.76
-GGCTACG-TAGCTC-A-GTT-GGTt-A---G-AGCACATCACTCATAATGAT-GGG---
-----------------GtC-AC-AGGTTCGAAT-CCCGT--CGTAGCCA
>C11107640 CP003026|Gammaproteobacteria|Enterobacter asburiae LF7a|1269769|1269693|Met|CAT|0|0||||||DDBJ/ENA/GenBank taxaddress:00.04.00.01.00.03.00.01.75.01.00 STEML:GGCTACG STEMRS:CGTAGCC ID:A CCA:CCA LEN:7 SCORE:35 pos8,9:TA W:CCApredicted W:cca tfam:M tfamM:50.31 tfamI:-9.65 tfamX:-111.76
-GGCTACG-TAGCTC-A-GTT-GGTt-A---G-AGCACATCACTCATAATGAT-GGG---
-----------------GtC-AC-AGGTTCGAAT-CCCGT--CGTAGCCA
>C11107652 CP002272|Gammaproteobacteria|Enterobacter cloacae SCF1|546409|546485|Met|CAT|0|0||||||DDBJ/ENA/GenBank taxaddress:00.04.00.01.00.03.00.01.75.78.00 STEML:CGCGGGG STEMRS:CCCCGCA ID:A CCA:CCA LEN:7 SCORE:31 pos8,9:TG W:CCApredicted W:cca W:pos89nTA tfam:X tfamX:80.07 tfamM:-61.33 tfamI:-75.21
-CGCGGGG-TGGAGC-A-GCCtGGT--A---G-CTCGTCGGGCTCATAACCCG-AAG---
-----------------GtC-GT-CGGTTCAAAT-CCGGC--CCCCGCAA
>C11107669 CP002272|Gammaproteobacteria|Enterobacter cloacae SCF1|3356904|3356980|Met|CAT|0|0||||||DDBJ/ENA/GenBank taxaddress:00.04.00.01.00.03.00.01.75.78.00 STEML:GGCTACG STEMRS:CGTAGCC ID:A CCA:CCA LEN:7 SCORE:35 pos8,9:TA W:CCApredicted W:cca tfam:M tfamM:50.31 tfamI:-9.65 tfamX:-111.76
-GGCTACG-TAGCTC-A-GTT-GGTt-A---G-AGCACATCACTCATAATGAT-GGG---
-----------------GtC-AC-AGGTTCGAAT-CCCGT--CGTAGCCA
>C11107673 CP002272|Gammaproteobacteria|Enterobacter cloacae SCF1|3357303|3357379|Met|CAT|0|0||||||DDBJ/ENA/GenBank taxaddress:00.04.00.01.00.03.00.01.75.78.00 STEML:GGCTACG STEMRS:CGTAGCC ID:A CCA:CCA LEN:7 SCORE:35 pos8,9:TA W:CCApredicted W:cca tfam:M tfamM:50.31 tfamI:-9.65 tfamX:-111.76
-GGCTACG-TAGCTC-A-GTT-GGTt-A---G-AGCACATCACTCATAATGAT-GGG---
-----------------GtC-AC-AGGTTCGAAT-CCCGT--CGTAGCCA
>C11107725 CP002272|Gammaproteobacteria|Enterobacter cloacae SCF1|955545|955469|Met|CAT|0|0||||||DDBJ/ENA/GenBank taxaddress:00.04.00.01.00.03.00.01.75.78.00 STEML:CGCGGGG STEMRS:CCCCGCA ID:A CCA:CCA LEN:7 SCORE:31 pos8,9:TG W:CCApredicted W:cca W:pos89nTA tfam:X tfamX:80.07 tfamM:-61.33 tfamI:-75.21
-CGCGGGG-TGGAGC-A-GCCtGGT--A---G-CTCGTCGGGCTCATAACCCG-AAG---
-----------------GtC-GT-CGGTTCAAAT-CCGGC--CCCCGCAA
>C11107726 CP002272|Gammaproteobacteria|Enterobacter cloacae SCF1|955419|955343|Met|CAT|0|0||||||DDBJ/ENA/GenBank taxaddress:00.04.00.01.00.03.00.01.75.78.00 STEML:CGCGGGG STEMRS:CCCCGCA ID:A CCA:CCA LEN:7 SCORE:31 pos8,9:TG W:CCApredicted W:cca W:pos89nTA tfam:X tfamX:80.07 tfamM:-61.33 tfamI:-75.21
-CGCGGGG-TGGAGC-A-GCCtGGT--A---G-CTCGTCGGGCTCATAACCCG-AAG---
-----------------GtC-GT-CGGTTCAAAT-CCGGC--CCCCGCAA
>C11107728 CP002272|Gammaproteobacteria|Enterobacter cloacae SCF1|725848|725773|Met|CAT|0|0||||||DDBJ/ENA/GenBank taxaddress:00.04.00.01.00.03.00.01.75.78.00 STEML:GGCCCCT STEMRS:AGGGGCC ID:A CCA:CCA LEN:7 SCORE:35 pos8,9:TA W:CCApredicted W:cca tfam:I tfamI:55.66 tfamM:-12.26 tfamX:-122.41
-GGCCCCT-TAGCTC-A-GT--GGTt-A---G-AGCAGGCGACTCATAATCGC-TTG---
-----------------GtC-GC-TGGTTCAAGT-CCAGC--AGGGGCCA
>C009189 CP000653|Gammaproteobacteria|Enterobacter sp. 638|3552385|3552461|Met|CAT|0|0|||||tRNA-Met(initiator).|DDBJ/ENA/GenBank taxaddress:00.04.00.01.00.03.00.01.AF STEML:CGCGGGG STEMRS:CCCCGCA ID:A CCA:CCA LEN:7 SCORE:31 pos8,9:TG W:CCApredicted W:cca W:pos89nTA tfam:X tfamX:78.06 tfamM:-58.98 tfamI:-75.54
-CGCGGGG-TGGAGC-A-GCCtGGT--A---G-CTCGTCGGGCTCATAACCCG-AAG---
-----------------GtC-GT-CAGTTCAAAT-CTGGC--CCCCGCAA
>C009190 CP000653|Gammaproteobacteria|Enterobacter sp. 638|3552521|3552597|Met|CAT|0|0|||||tRNA-Met(initiator).|DDBJ/ENA/GenBank taxaddress:00.04.00.01.00.03.00.01.AF STEML:CGCGGGG STEMRS:CCCCGCA ID:A CCA:CCA LEN:7 SCORE:31 pos8,9:TG W:CCApredicted W:cca W:pos89nTA tfam:X tfamX:78.06 tfamM:-58.98 tfamI:-75.54
-CGCGGGG-TGGAGC-A-GCCtGGT--A---G-CTCGTCGGGCTCATAACCCG-AAG---
-----------------GtC-GT-CAGTTCAAAT-CTGGC--CCCCGCAA
>C009191 CP000653|Gammaproteobacteria|Enterobacter sp. 638|3552655|3552731|Met|CAT|0|0|||||tRNA-Met(initiator).|DDBJ/ENA/GenBank taxaddress:00.04.00.01.00.03.00.01.AF STEML:CGCGGGG STEMRS:CCCCGCA ID:A CCA:CCA LEN:7 SCORE:31 pos8,9:TG W:CCApredicted W:cca W:pos89nTA tfam:X tfamX:78.06 tfamM:-58.98 tfamI:-75.54
-CGCGGGG-TGGAGC-A-GCCtGGT--A---G-CTCGTCGGGCTCATAACCCG-AAG---
-----------------GtC-GT-CAGTTCAAAT-CTGGC--CCCCGCAA
>C009193 CP000653|Gammaproteobacteria|Enterobacter sp. 638|3783413|3783488|Met|CAT|0|0|||||tRNA-Met(Ile) whose CAU anticodon is enzymatically converted to read AUA codons.|DDBJ/ENA/GenBank taxaddress:00.04.00.01.00.03.00.01.AF STEML:GGCCCCT STEMRS:AGGGGCC ID:A CCA:CCA LEN:7 SCORE:35 pos8,9:TA W:CCApredicted W:cca tfam:I tfamI:55.66 tfamM:-12.26 tfamX:-122.41
-GGCCCCT-TAGCTC-A-GT--GGTt-A---G-AGCAGGCGACTCATAATCGC-TTG---
-----------------GtC-GC-TGGTTCAAGT-CCAGC--AGGGGCCA
>C009208 CP000653|Gammaproteobacteria|Enterobacter sp. 638|3913229|3913153|Met|CAT|0|0|||||tRNA-Met(initiator).|DDBJ/ENA/GenBank taxaddress:00.04.00.01.00.03.00.01.AF STEML:CGCGGGG STEMRS:CCCCGCA ID:A CCA:CCA LEN:7 SCORE:31 pos8,9:TG W:CCApredicted W:cca W:pos89nTA tfam:X tfamX:80.07 tfamM:-61.33 tfamI:-75.21
-CGCGGGG-TGGAGC-A-GCCtGGT--A---G-CTCGTCGGGCTCATAACCCG-AAG---
-----------------GtC-GT-CGGTTCAAAT-CCGGC--CCCCGCAA
>C009226 CP000653|Gammaproteobacteria|Enterobacter sp. 638|1305945|1305869|Met|CAT|0|0|||||tRNA-Met(elongator).|DDBJ/ENA/GenBank taxaddress:00.04.00.01.00.03.00.01.AF STEML:GGCTACG STEMRS:CGTAGCC ID:A CCA:CCA LEN:7 SCORE:35 pos8,9:TA W:CCApredicted W:cca tfam:M tfamM:50.31 tfamI:-9.65 tfamX:-111.76
-GGCTACG-TAGCTC-A-GTT-GGTt-A---G-AGCACATCACTCATAATGAT-GGG---
-----------------GtC-AC-AGGTTCGAAT-CCCGT--CGTAGCCA
>C009230 CP000653|Gammaproteobacteria|Enterobacter sp. 638|1305554|1305478|Met|CAT|0|0|||||tRNA-Met(elongator).|DDBJ/ENA/GenBank taxaddress:00.04.00.01.00.03.00.01.AF STEML:GGCTACG STEMRS:CGTAGCC ID:A CCA:CCA LEN:7 SCORE:35 pos8,9:TA W:CCApredicted W:cca tfam:M tfamM:50.31 tfamI:-9.65 tfamX:-111.76
-GGCTACG-TAGCTC-A-GTT-GGTt-A---G-AGCACATCACTCATAATGAT-GGG---
-----------------GtC-AC-AGGTTCGAAT-CCCGT--CGTAGCCA
>C131016631 CP005991|Gammaproteobacteria|Enterobacter sp. R4-368|1996114|1996190|Met|CAT|0|0||||||DDBJ/ENA/GenBank taxaddress:00.04.00.01.00.03.00.01.6C9 STEML:CGCGGGG STEMRS:CCCCGCA ID:A CCA:CCA LEN:7 SCORE:31 pos8,9:TG W:CCApredicted W:cca W:pos89nTA tfam:X tfamX:80.07 tfamM:-61.33 tfamI:-75.21
-CGCGGGG-TGGAGC-A-GCCtGGT--A---G-CTCGTCGGGCTCATAACCCG-AAG---
-----------------GtC-GT-CGGTTCAAAT-CCGGC--CCCCGCAA
>C131016632 CP005991|Gammaproteobacteria|Enterobacter sp. R4-368|1996242|1996318|Met|CAT|0|0||||||DDBJ/ENA/GenBank taxaddress:00.04.00.01.00.03.00.01.6C9 STEML:CGCGGGG STEMRS:CCCCGCA ID:A CCA:CCA LEN:7 SCORE:31 pos8,9:TG W:CCApredicted W:cca W:pos89nTA tfam:X tfamX:80.07 tfamM:-61.33 tfamI:-75.21
-CGCGGGG-TGGAGC-A-GCCtGGT--A---G-CTCGTCGGGCTCATAACCCG-AAG---
-----------------GtC-GT-CGGTTCAAAT-CCGGC--CCCCGCAA
>C131016634 CP005991|Gammaproteobacteria|Enterobacter sp. R4-368|2329226|2329301|Met|CAT|0|0||||||DDBJ/ENA/GenBank taxaddress:00.04.00.01.00.03.00.01.6C9 STEML:GGCCCCT STEMRS:AGGGGCC ID:A CCA:CCA LEN:7 SCORE:35 pos8,9:TA W:CCApredicted W:cca tfam:I tfamI:53.72 tfamM:-12.10 tfamX:-122.27
-GGCCCCT-TAGCTC-A-GT--GGTt-A---G-AGCAGGCGACTCATAATCGC-TTG---
-----------------GtC-GT-TGGTTCAAAC-CCAAC--AGGGGCCA
>C131016673 CP005991|Gammaproteobacteria|Enterobacter sp. R4-368|4482830|4482754|Met|CAT|0|0||||||DDBJ/ENA/GenBank taxaddress:00.04.00.01.00.03.00.01.6C9 STEML:GGCTACG STEMRS:CGTAGCC ID:A CCA:CCA LEN:7 SCORE:35 pos8,9:TA W:CCApredicted W:cca tfam:M tfamM:47.84 tfamI:-11.76 tfamX:-105.07
-GGCTACG-TAGCTC-A-GCT-GGTt-A---G-AGCACAGCACTCATAATGCT-GGG---
-----------------GtC-AC-AGGTTCGATT-CCCGT--CGTAGCCA
>C131016677 CP005991|Gammaproteobacteria|Enterobacter sp. R4-368|4482424|4482348|Met|CAT|0|0||||||DDBJ/ENA/GenBank taxaddress:00.04.00.01.00.03.00.01.6C9 STEML:GGCTACG STEMRS:CGTAGCC ID:A CCA:CCA LEN:7 SCORE:35 pos8,9:TA W:CCApredicted W:cca tfam:M tfamM:47.84 tfamI:-11.76 tfamX:-105.07
-GGCTACG-TAGCTC-A-GCT-GGTt-A---G-AGCACAGCACTCATAATGCT-GGG---
-----------------GtC-AC-AGGTTCGATT-CCCGT--CGTAGCCA
>C131016689 CP005991|Gammaproteobacteria|Enterobacter sp. R4-368|2436963|2436887|Met|CAT|0|0||||||DDBJ/ENA/GenBank taxaddress:00.04.00.01.00.03.00.01.6C9 STEML:CGCGGGG STEMRS:CCCCGCA ID:A CCA:CCA LEN:7 SCORE:31 pos8,9:TG W:CCApredicted W:cca W:pos89nTA tfam:X tfamX:80.07 tfamM:-61.33 tfamI:-75.21
-CGCGGGG-TGGAGC-A-GCCtGGT--A---G-CTCGTCGGGCTCATAACCCG-AAG---
-----------------GtC-GT-CGGTTCAAAT-CCGGC--CCCCGCAA
>C10105446 FN434113|Gammaproteobacteria|Erwinia amylovora CFBP1430|401586|401662|Met|CAT|0|0||||||DDBJ/ENA/GenBank taxaddress:00.04.00.01.00.03.00.02.00.00 STEML:CGCGGGG STEMRS:CCCCGCA ID:A CCA:CCA LEN:7 SCORE:31 pos8,9:TG W:CCApredicted W:cca W:pos89nTA tfam:X tfamX:80.07 tfamM:-61.33 tfamI:-75.21
-CGCGGGG-TGGAGC-A-GCCtGGT--A---G-CTCGTCGGGCTCATAACCCG-AAG---
-----------------GtC-GT-CGGTTCAAAT-CCGGC--CCCCGCAA
>C10105481 FN434113|Gammaproteobacteria|Erwinia amylovora CFBP1430|3148890|3148966|Met|CAT|0|0||||||DDBJ/ENA/GenBank taxaddress:00.04.00.01.00.03.00.02.00.00 STEML:GGCCCCT STEMRS:AGGGGCC ID:A CCA:CCA LEN:7 SCORE:35 pos8,9:TA W:CCApredicted W:cca tfam:I tfamI:49.02 tfamM:-10.87 tfamX:-111.42
-GGCCCCT-TAGCTC-A-GTT-GGTt-A---G-AGCGCGCGACTCATAATCGC-TCG---
-----------------GtC-GC-TGGTTCAAGT-CCAGC--AGGGGCCA
>C10105493 FN434113|Gammaproteobacteria|Erwinia amylovora CFBP1430|1202616|1202540|Met|CAT|0|0||||||DDBJ/ENA/GenBank taxaddress:00.04.00.01.00.03.00.02.00.00 STEML:GGCTACT STEMRS:AGTAGCC ID:A CCA:CCA LEN:7 SCORE:35 pos8,9:TA W:CCApredicted W:cca tfam:M tfamM:44.38 tfamI:-3.00 tfamX:-115.70
-GGCTACT-TAGCTC-A-GCT-GGTt-A---G-AGCACAGCACTCATAATGCT-GGG---
-----------------GtC-AC-AGGTTCGATT-CCCGT--AGTAGCCA
>C10105496 FN434113|Gammaproteobacteria|Erwinia amylovora CFBP1430|1202313|1202237|Met|CAT|0|0||||||DDBJ/ENA/GenBank taxaddress:00.04.00.01.00.03.00.02.00.00 STEML:GGCTACT STEMRS:AGTAGCC ID:A CCA:CCA LEN:7 SCORE:35 pos8,9:TA W:CCApredicted W:cca tfam:M tfamM:44.38 tfamI:-3.00 tfamX:-115.70
-GGCTACT-TAGCTC-A-GCT-GGTt-A---G-AGCACAGCACTCATAATGCT-GGG---
-----------------GtC-AC-AGGTTCGATT-CCCGT--AGTAGCCA
>C10105500 FN434113|Gammaproteobacteria|Erwinia amylovora CFBP1430|804024|803948|Met|CAT|0|0||||||DDBJ/ENA/GenBank taxaddress:00.04.00.01.00.03.00.02.00.00 STEML:CGCGGGA STEMRS:TCCCGCA ID:A CCA:CCA LEN:7 SCORE:31 pos8,9:TG W:CCApredicted W:cca W:pos89nTA tfam:X tfamX:80.26 tfamM:-62.78 tfamI:-73.45
-CGCGGGA-TGGAGC-A-GCCtGGT--A---G-CTCGTCGGGCTCATAACCCG-AAG---
-----------------GtC-GT-CGGTTCAAAT-CCGGC--TCCCGCAA
>C10105501 FN434113|Gammaproteobacteria|Erwinia amylovora CFBP1430|803873|803797|Met|CAT|0|0||||||DDBJ/ENA/GenBank taxaddress:00.04.00.01.00.03.00.02.00.00 STEML:CGCGGGA STEMRS:TCCCGCA ID:A CCA:CCA LEN:7 SCORE:31 pos8,9:TG W:CCApredicted W:cca W:pos89nTA tfam:X tfamX:80.26 tfamM:-62.78 tfamI:-73.45
-CGCGGGA-TGGAGC-A-GCCtGGT--A---G-CTCGTCGGGCTCATAACCCG-AAG---
-----------------GtC-GT-CGGTTCAAAT-CCGGC--TCCCGCAA
>C10105502 FN434113|Gammaproteobacteria|Erwinia amylovora CFBP1430|803755|803679|Met|CAT|0|0||||||DDBJ/ENA/GenBank taxaddress:00.04.00.01.00.03.00.02.00.00 STEML:CGCGGGA STEMRS:TCCCGCA ID:A CCA:CCA LEN:7 SCORE:31 pos8,9:TG W:CCApredicted W:cca W:pos89nTA tfam:X tfamX:80.26 tfamM:-62.78 tfamI:-73.45
-CGCGGGA-TGGAGC-A-GCCtGGT--A---G-CTCGTCGGGCTCATAACCCG-AAG---
-----------------GtC-GT-CGGTTCAAAT-CCGGC--TCCCGCAA
>C10105550 FN666575|Gammaproteobacteria|Erwinia amylovora ATCC 49946|2967276|2967352|Met|CAT|0|0||||||DDBJ/ENA/GenBank taxaddress:00.04.00.01.00.03.00.02.00.01 STEML:CGCGGGA STEMRS:TCCCGCA ID:A CCA:CCA LEN:7 SCORE:31 pos8,9:TG W:CCApredicted W:cca W:pos89nTA tfam:X tfamX:80.26 tfamM:-62.78 tfamI:-73.45
-CGCGGGA-TGGAGC-A-GCCtGGT--A---G-CTCGTCGGGCTCATAACCCG-AAG---
-----------------GtC-GT-CGGTTCAAAT-CCGGC--TCCCGCAA
>C10105551 FN666575|Gammaproteobacteria|Erwinia amylovora ATCC 49946|2967427|2967503|Met|CAT|0|0||||||DDBJ/ENA/GenBank taxaddress:00.04.00.01.00.03.00.02.00.01 STEML:CGCGGGA STEMRS:TCCCGCA ID:A CCA:CCA LEN:7 SCORE:31 pos8,9:TG W:CCApredicted W:cca W:pos89nTA tfam:X tfamX:80.26 tfamM:-62.78 tfamI:-73.45
-CGCGGGA-TGGAGC-A-GCCtGGT--A---G-CTCGTCGGGCTCATAACCCG-AAG---
-----------------GtC-GT-CGGTTCAAAT-CCGGC--TCCCGCAA
>C10105552 FN666575|Gammaproteobacteria|Erwinia amylovora ATCC 49946|2967545|2967621|Met|CAT|0|0||||||DDBJ/ENA/GenBank taxaddress:00.04.00.01.00.03.00.02.00.01 STEML:CGCGGGA STEMRS:TCCCGCA ID:A CCA:CCA LEN:7 SCORE:31 pos8,9:TG W:CCApredicted W:cca W:pos89nTA tfam:X tfamX:80.26 tfamM:-62.78 tfamI:-73.45
-CGCGGGA-TGGAGC-A-GCCtGGT--A---G-CTCGTCGGGCTCATAACCCG-AAG---
-----------------GtC-GT-CGGTTCAAAT-CCGGC--TCCCGCAA
>C10105557 FN666575|Gammaproteobacteria|Erwinia amylovora ATCC 49946|3369703|3369627|Met|CAT|0|0||||||DDBJ/ENA/GenBank taxaddress:00.04.00.01.00.03.00.02.00.01 STEML:CGCGGGG STEMRS:CCCCGCA ID:A CCA:CCA LEN:7 SCORE:31 pos8,9:TG W:CCApredicted W:cca W:pos89nTA tfam:X tfamX:80.07 tfamM:-61.33 tfamI:-75.21
-CGCGGGG-TGGAGC-A-GCCtGGT--A---G-CTCGTCGGGCTCATAACCCG-AAG---
-----------------GtC-GT-CGGTTCAAAT-CCGGC--CCCCGCAA
>C10105569 FN666575|Gammaproteobacteria|Erwinia amylovora ATCC 49946|1240104|1240028|Met|CAT|0|0||||||DDBJ/ENA/GenBank taxaddress:00.04.00.01.00.03.00.02.00.01 STEML:GGCTACT STEMRS:AGTAGCC ID:A CCA:CCA LEN:7 SCORE:35 pos8,9:TA W:CCApredicted W:cca tfam:M tfamM:44.38 tfamI:-3.00 tfamX:-115.70
-GGCTACT-TAGCTC-A-GCT-GGTt-A---G-AGCACAGCACTCATAATGCT-GGG---
-----------------GtC-AC-AGGTTCGATT-CCCGT--AGTAGCCA
>C10105572 FN666575|Gammaproteobacteria|Erwinia amylovora ATCC 49946|1239801|1239725|Met|CAT|0|0||||||DDBJ/ENA/GenBank taxaddress:00.04.00.01.00.03.00.02.00.01 STEML:GGCTACT STEMRS:AGTAGCC ID:A CCA:CCA LEN:7 SCORE:35 pos8,9:TA W:CCApredicted W:cca tfam:M tfamM:44.38 tfamI:-3.00 tfamX:-115.70
-GGCTACT-TAGCTC-A-GCT-GGTt-A---G-AGCACAGCACTCATAATGCT-GGG---
-----------------GtC-AC-AGGTTCGATT-CCCGT--AGTAGCCA
>C10105579 FN666575|Gammaproteobacteria|Erwinia amylovora ATCC 49946|622492|622416|Met|CAT|0|0||||||DDBJ/ENA/GenBank taxaddress:00.04.00.01.00.03.00.02.00.01 STEML:GGCCCCT STEMRS:AGGGGCC ID:A CCA:CCA LEN:7 SCORE:35 pos8,9:TA W:CCApredicted W:cca tfam:I tfamI:49.02 tfamM:-10.87 tfamX:-111.42
-GGCCCCT-TAGCTC-A-GTT-GGTt-A---G-AGCGCGCGACTCATAATCGC-TCG---
-----------------GtC-GC-TGGTTCAAGT-CCAGC--AGGGGCCA
>C10106519 FP236842|Gammaproteobacteria|Erwinia pyrifoliae|426250|426326|Met|CAT|0|0||||||DDBJ/ENA/GenBank taxaddress:00.04.00.01.00.03.00.02.08 STEML:CGCGGGG STEMRS:CCCCGCA ID:A CCA:CCA LEN:7 SCORE:31 pos8,9:TG W:CCApredicted W:cca W:pos89nTA tfam:X tfamX:80.07 tfamM:-61.33 tfamI:-75.21
-CGCGGGG-TGGAGC-A-GCCtGGT--A---G-CTCGTCGGGCTCATAACCCG-AAG---
-----------------GtC-GT-CGGTTCAAAT-CCGGC--CCCCGCAA
>C10106530 FP236842|Gammaproteobacteria|Erwinia pyrifoliae|2742844|2742920|Met|CAT|0|0||||||DDBJ/ENA/GenBank taxaddress:00.04.00.01.00.03.00.02.08 STEML:GGCTACT STEMRS:AGTAGCC ID:A CCA:CCA LEN:7 SCORE:35 pos8,9:TA W:CCApredicted W:cca tfam:M tfamM:44.38 tfamI:-3.00 tfamX:-115.70
-GGCTACT-TAGCTC-A-GCT-GGTt-A---G-AGCACAGCACTCATAATGCT-GGG---
-----------------GtC-AC-AGGTTCGATT-CCCGT--AGTAGCCA
>C10106533 FP236842|Gammaproteobacteria|Erwinia pyrifoliae|2743149|2743225|Met|CAT|0|0||||||DDBJ/ENA/GenBank taxaddress:00.04.00.01.00.03.00.02.08 STEML:GGCTACT STEMRS:AGTAGCC ID:A CCA:CCA LEN:7 SCORE:35 pos8,9:TA W:CCApredicted W:cca tfam:M tfamM:44.38 tfamI:-3.00 tfamX:-115.70
-GGCTACT-TAGCTC-A-GCT-GGTt-A---G-AGCACAGCACTCATAATGCT-GGG---
-----------------GtC-AC-AGGTTCGATT-CCCGT--AGTAGCCA
>C10106537 FP236842|Gammaproteobacteria|Erwinia pyrifoliae|3142095|3142171|Met|CAT|0|0||||||DDBJ/ENA/GenBank taxaddress:00.04.00.01.00.03.00.02.08 STEML:CGCGGGA STEMRS:TCCCGCA ID:A CCA:CCA LEN:7 SCORE:31 pos8,9:TG W:CCApredicted W:cca W:pos89nTA tfam:X tfamX:80.26 tfamM:-62.78 tfamI:-73.45
-CGCGGGA-TGGAGC-A-GCCtGGT--A---G-CTCGTCGGGCTCATAACCCG-AAG---
-----------------GtC-GT-CGGTTCAAAT-CCGGC--TCCCGCAA
>C10106538 FP236842|Gammaproteobacteria|Erwinia pyrifoliae|3142248|3142324|Met|CAT|0|0||||||DDBJ/ENA/GenBank taxaddress:00.04.00.01.00.03.00.02.08 STEML:CGCGGGA STEMRS:TCCCGCA ID:A CCA:CCA LEN:7 SCORE:31 pos8,9:TG W:CCApredicted W:cca W:pos89nTA tfam:X tfamX:80.26 tfamM:-62.78 tfamI:-73.45
-CGCGGGA-TGGAGC-A-GCCtGGT--A---G-CTCGTCGGGCTCATAACCCG-AAG---
-----------------GtC-GT-CGGTTCAAAT-CCGGC--TCCCGCAA
>C10106539 FP236842|Gammaproteobacteria|Erwinia pyrifoliae|3142366|3142442|Met|CAT|0|0||||||DDBJ/ENA/GenBank taxaddress:00.04.00.01.00.03.00.02.08 STEML:CGCGGGA STEMRS:TCCCGCA ID:A CCA:CCA LEN:7 SCORE:31 pos8,9:TG W:CCApredicted W:cca W:pos89nTA tfam:X tfamX:80.26 tfamM:-62.78 tfamI:-73.45
-CGCGGGA-TGGAGC-A-GCCtGGT--A---G-CTCGTCGGGCTCATAACCCG-AAG---
-----------------GtC-GT-CGGTTCAAAT-CCGGC--TCCCGCAA
>C10106573 FP236842|Gammaproteobacteria|Erwinia pyrifoliae|697602|697526|Met|CAT|0|0||||||DDBJ/ENA/GenBank taxaddress:00.04.00.01.00.03.00.02.08 STEML:GGCCCCT STEMRS:AGGGGCC ID:A CCA:CCA LEN:7 SCORE:35 pos8,9:TA W:CCApredicted W:cca tfam:I tfamI:49.02 tfamM:-10.87 tfamX:-111.42
-GGCCCCT-TAGCTC-A-GTT-GGTt-A---G-AGCGCGCGACTCATAATCGC-TCG---
-----------------GtC-GC-TGGTTCAAGT-CCAGC--AGGGGCCA
>C10106604 FN392235|Gammaproteobacteria|Erwinia pyrifoliae DSM 12163|2742902|2742978|Met|CAT|0|0||||||DDBJ/ENA/GenBank taxaddress:00.04.00.01.00.03.00.02.08.01 STEML:GGCTACT STEMRS:AGTAGCC ID:A CCA:CCA LEN:7 SCORE:35 pos8,9:TA W:CCApredicted W:cca tfam:M tfamM:44.38 tfamI:-3.00 tfamX:-115.70
-GGCTACT-TAGCTC-A-GCT-GGTt-A---G-AGCACAGCACTCATAATGCT-GGG---
-----------------GtC-AC-AGGTTCGATT-CCCGT--AGTAGCCA
>C10106607 FN392235|Gammaproteobacteria|Erwinia pyrifoliae DSM 12163|2743207|2743283|Met|CAT|0|0||||||DDBJ/ENA/GenBank taxaddress:00.04.00.01.00.03.00.02.08.01 STEML:GGCTACT STEMRS:AGTAGCC ID:A CCA:CCA LEN:7 SCORE:35 pos8,9:TA W:CCApredicted W:cca tfam:M tfamM:44.38 tfamI:-3.00 tfamX:-115.70
-GGCTACT-TAGCTC-A-GCT-GGTt-A---G-AGCACAGCACTCATAATGCT-GGG---
-----------------GtC-AC-AGGTTCGATT-CCCGT--AGTAGCCA
>C10106611 FN392235|Gammaproteobacteria|Erwinia pyrifoliae DSM 12163|3142020|3142096|Met|CAT|0|0||||||DDBJ/ENA/GenBank taxaddress:00.04.00.01.00.03.00.02.08.01 STEML:CGCGGGA STEMRS:TCCCGCA ID:A CCA:CCA LEN:7 SCORE:31 pos8,9:TG W:CCApredicted W:cca W:pos89nTA tfam:X tfamX:80.26 tfamM:-62.78 tfamI:-73.45
-CGCGGGA-TGGAGC-A-GCCtGGT--A---G-CTCGTCGGGCTCATAACCCG-AAG---
-----------------GtC-GT-CGGTTCAAAT-CCGGC--TCCCGCAA
>C10106612 FN392235|Gammaproteobacteria|Erwinia pyrifoliae DSM 12163|3142173|3142249|Met|CAT|0|0||||||DDBJ/ENA/GenBank taxaddress:00.04.00.01.00.03.00.02.08.01 STEML:CGCGGGA STEMRS:TCCCGCA ID:A CCA:CCA LEN:7 SCORE:31 pos8,9:TG W:CCApredicted W:cca W:pos89nTA tfam:X tfamX:80.26 tfamM:-62.78 tfamI:-73.45
-CGCGGGA-TGGAGC-A-GCCtGGT--A---G-CTCGTCGGGCTCATAACCCG-AAG---
-----------------GtC-GT-CGGTTCAAAT-CCGGC--TCCCGCAA
>C10106613 FN392235|Gammaproteobacteria|Erwinia pyrifoliae DSM 12163|3142291|3142367|Met|CAT|0|0||||||DDBJ/ENA/GenBank taxaddress:00.04.00.01.00.03.00.02.08.01 STEML:CGCGGGA STEMRS:TCCCGCA ID:A CCA:CCA LEN:7 SCORE:31 pos8,9:TG W:CCApredicted W:cca W:pos89nTA tfam:X tfamX:80.26 tfamM:-62.78 tfamI:-73.45
-CGCGGGA-TGGAGC-A-GCCtGGT--A---G-CTCGTCGGGCTCATAACCCG-AAG---
-----------------GtC-GT-CGGTTCAAAT-CCGGC--TCCCGCAA
>C10106647 FN392235|Gammaproteobacteria|Erwinia pyrifoliae DSM 12163|697625|697549|Met|CAT|0|0||||||DDBJ/ENA/GenBank taxaddress:00.04.00.01.00.03.00.02.08.01 STEML:GGCCCCT STEMRS:AGGGGCC ID:A CCA:CCA LEN:7 SCORE:35 pos8,9:TA W:CCApredicted W:cca tfam:I tfamI:49.02 tfamM:-10.87 tfamX:-111.42
-GGCCCCT-TAGCTC-A-GTT-GGTt-A---G-AGCGCGCGACTCATAATCGC-TCG---
-----------------GtC-GC-TGGTTCAAGT-CCAGC--AGGGGCCA
>C10200021 FN392235|Gammaproteobacteria|Erwinia pyrifoliae DSM 12163|426266|426342|Met|CAT|0|0|||||N7, N66?|DDBJ/ENA/GenBank taxaddress:00.04.00.01.00.03.00.02.08.01 STEML:CGCGGGN STEMRS:NCCCGCA ID:A CCA:CCA LEN:7 SCORE:27 pos8,9:TG W:CCApredicted W:cca W:pos89nTA tfam:X tfamX:79.35 tfamM:-62.07 tfamI:-72.92
-CGCGGGN-TGGAGC-A-GCCtGGT--A---G-CTCGTCGGGCTCATAACCCG-AAG---
-----------------GtC-GT-CGGTTCAAAT-CCGGC--NCCCGCAA
>C121016306 FP236843|Gammaproteobacteria|Erwinia billingiae Eb661|3974286|3974362|Met|CAT|0|0||||||DDBJ/ENA/GenBank taxaddress:00.04.00.01.00.03.00.02.10.00 STEML:CGCGGGA STEMRS:TCCCGCA ID:A CCA:CCA LEN:7 SCORE:31 pos8,9:TG W:CCApredicted W:cca W:pos89nTA tfam:X tfamX:78.25 tfamM:-60.43 tfamI:-73.78
-CGCGGGA-TGGAGC-A-GCCtGGT--A---G-CTCGTCGGGCTCATAACCCG-AAG---
-----------------GtC-GT-CAGTTCAAAT-CTGGC--TCCCGCAA
>C121016307 FP236843|Gammaproteobacteria|Erwinia billingiae Eb661|3974428|3974504|Met|CAT|0|0||||||DDBJ/ENA/GenBank taxaddress:00.04.00.01.00.03.00.02.10.00 STEML:CGCGGGA STEMRS:TCCCGCA ID:A CCA:CCA LEN:7 SCORE:31 pos8,9:TG W:CCApredicted W:cca W:pos89nTA tfam:X tfamX:78.25 tfamM:-60.43 tfamI:-73.78
-CGCGGGA-TGGAGC-A-GCCtGGT--A---G-CTCGTCGGGCTCATAACCCG-AAG---
-----------------GtC-GT-CAGTTCAAAT-CTGGC--TCCCGCAA
>C121016308 FP236843|Gammaproteobacteria|Erwinia billingiae Eb661|3974572|3974648|Met|CAT|0|0||||||DDBJ/ENA/GenBank taxaddress:00.04.00.01.00.03.00.02.10.00 STEML:CGCGGGA STEMRS:TCCCGCA ID:A CCA:CCA LEN:7 SCORE:31 pos8,9:TG W:CCApredicted W:cca W:pos89nTA tfam:X tfamX:80.26 tfamM:-62.78 tfamI:-73.45
-CGCGGGA-TGGAGC-A-GCCtGGT--A---G-CTCGTCGGGCTCATAACCCG-AAG---
-----------------GtC-GT-CGGTTCAAAT-CCGGC--TCCCGCAA
>C121016314 FP236843|Gammaproteobacteria|Erwinia billingiae Eb661|4473724|4473648|Met|CAT|0|0||||||DDBJ/ENA/GenBank taxaddress:00.04.00.01.00.03.00.02.10.00 STEML:CGCGGGG STEMRS:CCCCGCA ID:A CCA:CCA LEN:7 SCORE:31 pos8,9:TG W:CCApredicted W:cca W:pos89nTA tfam:X tfamX:80.07 tfamM:-61.33 tfamI:-75.21
-CGCGGGG-TGGAGC-A-GCCtGGT--A---G-CTCGTCGGGCTCATAACCCG-AAG---
-----------------GtC-GT-CGGTTCAAAT-CCGGC--CCCCGCAA
>C121016327 FP236843|Gammaproteobacteria|Erwinia billingiae Eb661|1435755|1435679|Met|CAT|0|0||||||DDBJ/ENA/GenBank taxaddress:00.04.00.01.00.03.00.02.10.00 STEML:GGCTACG STEMRS:CGTAGCC ID:A CCA:CCA LEN:7 SCORE:35 pos8,9:TA W:CCApredicted W:cca tfam:M tfamM:47.84 tfamI:-11.76 tfamX:-105.07
-GGCTACG-TAGCTC-A-GCT-GGTt-A---G-AGCACAGCACTCATAATGCT-GGG---
-----------------GtC-AC-AGGTTCGATT-CCCGT--CGTAGCCA
>C121016331 FP236843|Gammaproteobacteria|Erwinia billingiae Eb661|1435334|1435258|Met|CAT|0|0||||||DDBJ/ENA/GenBank taxaddress:00.04.00.01.00.03.00.02.10.00 STEML:GGCTACT STEMRS:AGTAGCC ID:A CCA:CCA LEN:7 SCORE:35 pos8,9:TA W:CCApredicted W:cca tfam:M tfamM:44.38 tfamI:-3.00 tfamX:-115.70
-GGCTACT-TAGCTC-A-GCT-GGTt-A---G-AGCACAGCACTCATAATGCT-GGG---
-----------------GtC-AC-AGGTTCGATT-CCCGT--AGTAGCCA
>C121016337 FP236843|Gammaproteobacteria|Erwinia billingiae Eb661|654635|654559|Met|CAT|0|0||||||DDBJ/ENA/GenBank taxaddress:00.04.00.01.00.03.00.02.10.00 STEML:GGCCCCA STEMRS:TGGGGCC ID:A CCA:CCA LEN:7 SCORE:35 pos8,9:TA W:CCApredicted W:cca tfam:I tfamI:43.32 tfamM:-4.28 tfamX:-108.59
-GGCCCCA-TAGCTC-A-GTT-GGTt-A---G-AGCACGCGACTCATAATCGC-TTG---
-----------------GtC-AC-TGGTTCAAGT-CCAGT--TGGGGCCA
>C11108908 CP002124|Gammaproteobacteria|Erwinia sp. Ejp617|550700|550776|Met|CAT|0|0||||||DDBJ/ENA/GenBank taxaddress:00.04.00.01.00.03.00.02.1A STEML:GGCCCCT STEMRS:AGGGGCC ID:A CCA:CCA LEN:7 SCORE:35 pos8,9:TA W:CCApredicted W:cca tfam:I tfamI:49.02 tfamM:-10.87 tfamX:-111.42
-GGCCCCT-TAGCTC-A-GTT-GGTt-A---G-AGCGCGCGACTCATAATCGC-TCG---
-----------------GtC-GC-TGGTTCAAGT-CCAGC--AGGGGCCA
>C11108929 CP002124|Gammaproteobacteria|Erwinia sp. Ejp617|1698699|1698775|Met|CAT|0|0||||||DDBJ/ENA/GenBank taxaddress:00.04.00.01.00.03.00.02.1A STEML:CGCGGGG STEMRS:CCCCGCA ID:A CCA:CCA LEN:7 SCORE:31 pos8,9:TG W:CCApredicted W:cca W:pos89nTA tfam:X tfamX:80.07 tfamM:-61.33 tfamI:-75.21
-CGCGGGG-TGGAGC-A-GCCtGGT--A---G-CTCGTCGGGCTCATAACCCG-AAG---
-----------------GtC-GT-CGGTTCAAAT-CCGGC--CCCCGCAA
>C11108965 CP002124|Gammaproteobacteria|Erwinia sp. Ejp617|2468585|2468509|Met|CAT|0|0||||||DDBJ/ENA/GenBank taxaddress:00.04.00.01.00.03.00.02.1A STEML:GGCTACT STEMRS:AGTAGCC ID:A CCA:CCA LEN:7 SCORE:35 pos8,9:TA W:CCApredicted W:cca tfam:M tfamM:44.38 tfamI:-3.00 tfamX:-115.70
-GGCTACT-TAGCTC-A-GCT-GGTt-A---G-AGCACAGCACTCATAATGCT-GGG---
-----------------GtC-AC-AGGTTCGATT-CCCGT--AGTAGCCA
>C11108968 CP002124|Gammaproteobacteria|Erwinia sp. Ejp617|2468281|2468205|Met|CAT|0|0||||||DDBJ/ENA/GenBank taxaddress:00.04.00.01.00.03.00.02.1A STEML:GGCTACT STEMRS:AGTAGCC ID:A CCA:CCA LEN:7 SCORE:35 pos8,9:TA W:CCApredicted W:cca tfam:M tfamM:44.38 tfamI:-3.00 tfamX:-115.70
-GGCTACT-TAGCTC-A-GCT-GGTt-A---G-AGCACAGCACTCATAATGCT-GGG---
-----------------GtC-AC-AGGTTCGATT-CCCGT--AGTAGCCA
>C11108972 CP002124|Gammaproteobacteria|Erwinia sp. Ejp617|2076620|2076544|Met|CAT|0|0||||||DDBJ/ENA/GenBank taxaddress:00.04.00.01.00.03.00.02.1A STEML:CGCGGGA STEMRS:TCCCGCA ID:A CCA:CCA LEN:7 SCORE:31 pos8,9:TG W:CCApredicted W:cca W:pos89nTA tfam:X tfamX:80.26 tfamM:-62.78 tfamI:-73.45
-CGCGGGA-TGGAGC-A-GCCtGGT--A---G-CTCGTCGGGCTCATAACCCG-AAG---
-----------------GtC-GT-CGGTTCAAAT-CCGGC--TCCCGCAA
>C11108973 CP002124|Gammaproteobacteria|Erwinia sp. Ejp617|2076467|2076391|Met|CAT|0|0||||||DDBJ/ENA/GenBank taxaddress:00.04.00.01.00.03.00.02.1A STEML:CGCGGGA STEMRS:TCCCGCA ID:A CCA:CCA LEN:7 SCORE:31 pos8,9:TG W:CCApredicted W:cca W:pos89nTA tfam:X tfamX:80.26 tfamM:-62.78 tfamI:-73.45
-CGCGGGA-TGGAGC-A-GCCtGGT--A---G-CTCGTCGGGCTCATAACCCG-AAG---
-----------------GtC-GT-CGGTTCAAAT-CCGGC--TCCCGCAA
>C11108974 CP002124|Gammaproteobacteria|Erwinia sp. Ejp617|2076349|2076273|Met|CAT|0|0||||||DDBJ/ENA/GenBank taxaddress:00.04.00.01.00.03.00.02.1A STEML:CGCGGGA STEMRS:TCCCGCA ID:A CCA:CCA LEN:7 SCORE:31 pos8,9:TG W:CCApredicted W:cca W:pos89nTA tfam:X tfamX:80.26 tfamM:-62.78 tfamI:-73.45
-CGCGGGA-TGGAGC-A-GCCtGGT--A---G-CTCGTCGGGCTCATAACCCG-AAG---
-----------------GtC-GT-CGGTTCAAAT-CCGGC--TCCCGCAA
>C08004857 CU468135|Gammaproteobacteria|Erwinia tasmaniensis|401742|401818|Met|CAT|0|0|||||tRNA-Met(initiator).|DDBJ/ENA/GenBank taxaddress:00.04.00.01.00.03.00.02.2B STEML:CGCGGGG STEMRS:CCCCGCA ID:A CCA:CCA LEN:7 SCORE:31 pos8,9:TG W:CCApredicted W:cca W:pos89nTA tfam:X tfamX:80.07 tfamM:-61.33 tfamI:-75.21
-CGCGGGG-TGGAGC-A-GCCtGGT--A---G-CTCGTCGGGCTCATAACCCG-AAG---
-----------------GtC-GT-CGGTTCAAAT-CCGGC--CCCCGCAA
>C08004865 CU468135|Gammaproteobacteria|Erwinia tasmaniensis|2639634|2639710|Met|CAT|0|0|||||tRNA-Met(elongator).|DDBJ/ENA/GenBank taxaddress:00.04.00.01.00.03.00.02.2B STEML:GGCTACT STEMRS:AGTAGCC ID:A CCA:CCA LEN:7 SCORE:35 pos8,9:TA W:CCApredicted W:cca tfam:M tfamM:44.38 tfamI:-3.00 tfamX:-115.70
-GGCTACT-TAGCTC-A-GCT-GGTt-A---G-AGCACAGCACTCATAATGCT-GGG---
-----------------GtC-AC-AGGTTCGATT-CCCGT--AGTAGCCA
>C08004868 CU468135|Gammaproteobacteria|Erwinia tasmaniensis|2639939|2640015|Met|CAT|0|0|||||tRNA-Met(elongator).|DDBJ/ENA/GenBank taxaddress:00.04.00.01.00.03.00.02.2B STEML:GGCTACT STEMRS:AGTAGCC ID:A CCA:CCA LEN:7 SCORE:35 pos8,9:TA W:CCApredicted W:cca tfam:M tfamM:44.38 tfamI:-3.00 tfamX:-115.70
-GGCTACT-TAGCTC-A-GCT-GGTt-A---G-AGCACAGCACTCATAATGCT-GGG---
-----------------GtC-AC-AGGTTCGATT-CCCGT--AGTAGCCA
>C08004872 CU468135|Gammaproteobacteria|Erwinia tasmaniensis|3049491|3049567|Met|CAT|0|0|||||tRNA-Met(initiator).|DDBJ/ENA/GenBank taxaddress:00.04.00.01.00.03.00.02.2B STEML:CGCGGGA STEMRS:TCCCGCA ID:A CCA:CCA LEN:7 SCORE:31 pos8,9:TG W:CCApredicted W:cca W:pos89nTA tfam:X tfamX:80.26 tfamM:-62.78 tfamI:-73.45
-CGCGGGA-TGGAGC-A-GCCtGGT--A---G-CTCGTCGGGCTCATAACCCG-AAG---
-----------------GtC-GT-CGGTTCAAAT-CCGGC--TCCCGCAA
>C08004873 CU468135|Gammaproteobacteria|Erwinia tasmaniensis|3049642|3049718|Met|CAT|0|0|||||tRNA-Met(initiator).|DDBJ/ENA/GenBank taxaddress:00.04.00.01.00.03.00.02.2B STEML:CGCGGGA STEMRS:TCCCGCA ID:A CCA:CCA LEN:7 SCORE:31 pos8,9:TG W:CCApredicted W:cca W:pos89nTA tfam:X tfamX:80.26 tfamM:-62.78 tfamI:-73.45
-CGCGGGA-TGGAGC-A-GCCtGGT--A---G-CTCGTCGGGCTCATAACCCG-AAG---
-----------------GtC-GT-CGGTTCAAAT-CCGGC--TCCCGCAA
>C08004874 CU468135|Gammaproteobacteria|Erwinia tasmaniensis|3049760|3049836|Met|CAT|0|0|||||tRNA-Met(initiator).|DDBJ/ENA/GenBank taxaddress:00.04.00.01.00.03.00.02.2B STEML:CGCGGGA STEMRS:TCCCGCA ID:A CCA:CCA LEN:7 SCORE:31 pos8,9:TG W:CCApredicted W:cca W:pos89nTA tfam:X tfamX:80.26 tfamM:-62.78 tfamI:-73.45
-CGCGGGA-TGGAGC-A-GCCtGGT--A---G-CTCGTCGGGCTCATAACCCG-AAG---
-----------------GtC-GT-CGGTTCAAAT-CCGGC--TCCCGCAA
>C08004917 CU468135|Gammaproteobacteria|Erwinia tasmaniensis|657229|657156|Met|CAT|0|0|||||tRNA-Met(Ile) whose CAU anticodon is enzymatically converted to read AUA codons.|DDBJ/ENA/GenBank taxaddress:00.04.00.01.00.03.00.02.2B STEML:GGCCCCT STEMRS:AGGGGCC ID:A CCA:cca LEN:7 SCORE:35 pos8,9:TA W:cca tfam:I tfamI:52.26 tfamM:-8.50 tfamX:-118.89
-GGCCCCT-TAGCTC-A-GTT-GGTt-A---G-AGCACGCGACTCATAATCGC-TTG---
-----------------GtC-GC-TGGTTCAAGT-CCAGC--AGGGGCCA
>C09105516 CP000819|Gammaproteobacteria|Escherichia coli B str. REL606|2842006|2842082|Met|CAT|0|0|||||tRNA-Met(initiator).|DDBJ/ENA/GenBank taxaddress:00.04.00.01.00.03.00.03.00.00.00 STEML:CGCGGGG STEMRS:CCCCGCA ID:A CCA:CCA LEN:7 SCORE:31 pos8,9:TG W:CCApredicted W:cca W:pos89nTA tfam:X tfamX:80.07 tfamM:-61.33 tfamI:-75.21
-CGCGGGG-TGGAGC-A-GCCtGGT--A---G-CTCGTCGGGCTCATAACCCG-AAG---
-----------------GtC-GT-CGGTTCAAAT-CCGGC--CCCCGCAA
>C09105517 CP000819|Gammaproteobacteria|Escherichia coli B str. REL606|2842116|2842192|Met|CAT|0|0|||||tRNA-Met(initiator).|DDBJ/ENA/GenBank taxaddress:00.04.00.01.00.03.00.03.00.00.00 STEML:CGCGGGG STEMRS:CCCCGCA ID:A CCA:CCA LEN:7 SCORE:31 pos8,9:TG W:CCApredicted W:cca W:pos89nTA tfam:X tfamX:80.07 tfamM:-61.33 tfamI:-75.21
-CGCGGGG-TGGAGC-A-GCCtGGT--A---G-CTCGTCGGGCTCATAACCCG-AAG---
-----------------GtC-GT-CGGTTCAAAT-CCGGC--CCCCGCAA
>C09105518 CP000819|Gammaproteobacteria|Escherichia coli B str. REL606|2842226|2842302|Met|CAT|0|0|||||tRNA-Met(initiator).|DDBJ/ENA/GenBank taxaddress:00.04.00.01.00.03.00.03.00.00.00 STEML:CGCGGGG STEMRS:CCCCGCA ID:A CCA:CCA LEN:7 SCORE:31 pos8,9:TG W:CCApredicted W:cca W:pos89nTA tfam:X tfamX:80.07 tfamM:-61.33 tfamI:-75.21
-CGCGGGG-TGGAGC-A-GCCtGGT--A---G-CTCGTCGGGCTCATAACCCG-AAG---
-----------------GtC-GT-CGGTTCAAAT-CCGGC--CCCCGCAA
>C09105520 CP000819|Gammaproteobacteria|Escherichia coli B str. REL606|3148415|3148490|Met|CAT|0|0|||||tRNA-Met(Ile) whose CAU anticodon is enzymatically converted to read AUA codons.|DDBJ/ENA/GenBank taxaddress:00.04.00.01.00.03.00.03.00.00.00 STEML:GGCCCCT STEMRS:AGGGGCC ID:A CCA:CCA LEN:7 SCORE:35 pos8,9:TA W:CCApredicted W:cca tfam:I tfamI:55.66 tfamM:-12.26 tfamX:-122.41
-GGCCCCT-TAGCTC-A-GT--GGTt-A---G-AGCAGGCGACTCATAATCGC-TTG---
-----------------GtC-GC-TGGTTCAAGT-CCAGC--AGGGGCCA
>C09105550 CP000819|Gammaproteobacteria|Escherichia coli B str. REL606|3253523|3253447|Met|CAT|0|0|||||tRNA-Met(initiator).|DDBJ/ENA/GenBank taxaddress:00.04.00.01.00.03.00.03.00.00.00 STEML:CGCGGGG STEMRS:CCCCGCA ID:A CCA:CCA LEN:7 SCORE:31 pos8,9:TG W:CCApredicted W:cca W:pos89nTA tfam:X tfamX:80.07 tfamM:-61.33 tfamI:-75.21
-CGCGGGG-TGGAGC-A-GCCtGGT--A---G-CTCGTCGGGCTCATAACCCG-AAG---
-----------------GtC-GT-CGGTTCAAAT-CCGGC--CCCCGCAA
>C09105570 CP000819|Gammaproteobacteria|Escherichia coli B str. REL606|679227|679151|Met|CAT|0|0|||||tRNA-Met(elongator).|DDBJ/ENA/GenBank taxaddress:00.04.00.01.00.03.00.03.00.00.00 STEML:GGCTACG STEMRS:CGTAGCC ID:A CCA:CCA LEN:7 SCORE:35 pos8,9:TA W:CCApredicted W:cca tfam:M tfamM:50.31 tfamI:-9.65 tfamX:-111.76
-GGCTACG-TAGCTC-A-GTT-GGTt-A---G-AGCACATCACTCATAATGAT-GGG---
-----------------GtC-AC-AGGTTCGAAT-CCCGT--CGTAGCCA
>C09105574 CP000819|Gammaproteobacteria|Escherichia coli B str. REL606|678835|678759|Met|CAT|0|0|||||tRNA-Met(elongator).|DDBJ/ENA/GenBank taxaddress:00.04.00.01.00.03.00.03.00.00.00 STEML:GGCTACG STEMRS:CGTAGCC ID:A CCA:CCA LEN:7 SCORE:35 pos8,9:TA W:CCApredicted W:cca tfam:M tfamM:50.31 tfamI:-9.65 tfamX:-111.76
-GGCTACG-TAGCTC-A-GTT-GGTt-A---G-AGCACATCACTCATAATGAT-GGG---
-----------------GtC-AC-AGGTTCGAAT-CCCGT--CGTAGCCA
>C008611 U00096|Gammaproteobacteria|Escherichia coli K-12|2945409|2945485|Met|CAT|0|0|||||tRNA-Met(initiator).|DDBJ/ENA/GenBank taxaddress:00.04.00.01.00.03.00.03.00.01 STEML:CGCGGGG STEMRS:CCCCGCA ID:A CCA:CCA LEN:7 SCORE:31 pos8,9:TG W:CCApredicted W:cca W:pos89nTA tfam:X tfamX:80.07 tfamM:-61.33 tfamI:-75.21
-CGCGGGG-TGGAGC-A-GCCtGGT--A---G-CTCGTCGGGCTCATAACCCG-AAG---
-----------------GtC-GT-CGGTTCAAAT-CCGGC--CCCCGCAA
>C008612 U00096|Gammaproteobacteria|Escherichia coli K-12|2945519|2945595|Met|CAT|0|0|||||tRNA-Met(initiator).|DDBJ/ENA/GenBank taxaddress:00.04.00.01.00.03.00.03.00.01 STEML:CGCGGGG STEMRS:CCCCGCA ID:A CCA:CCA LEN:7 SCORE:31 pos8,9:TG W:CCApredicted W:cca W:pos89nTA tfam:X tfamX:80.07 tfamM:-61.33 tfamI:-75.21
-CGCGGGG-TGGAGC-A-GCCtGGT--A---G-CTCGTCGGGCTCATAACCCG-AAG---
-----------------GtC-GT-CGGTTCAAAT-CCGGC--CCCCGCAA
>C008613 U00096|Gammaproteobacteria|Escherichia coli K-12|2945629|2945705|Met|CAT|0|0|||||tRNA-Met(initiator).|DDBJ/ENA/GenBank taxaddress:00.04.00.01.00.03.00.03.00.01 STEML:CGCGGGG STEMRS:CCCCGCA ID:A CCA:CCA LEN:7 SCORE:31 pos8,9:TG W:CCApredicted W:cca W:pos89nTA tfam:X tfamX:80.07 tfamM:-61.33 tfamI:-75.21
-CGCGGGG-TGGAGC-A-GCCtGGT--A---G-CTCGTCGGGCTCATAACCCG-AAG---
-----------------GtC-GT-CGGTTCAAAT-CCGGC--CCCCGCAA
>C008615 U00096|Gammaproteobacteria|Escherichia coli K-12|3213620|3213695|Met|CAT|0|0|||||tRNA-Met(Ile) whose CAU anticodon is enzymatically converted to read AUA codons.|DDBJ/ENA/GenBank taxaddress:00.04.00.01.00.03.00.03.00.01 STEML:GGCCCCT STEMRS:AGGGGCC ID:A CCA:CCA LEN:7 SCORE:35 pos8,9:TA W:CCApredicted W:cca tfam:I tfamI:55.66 tfamM:-12.26 tfamX:-122.41
-GGCCCCT-TAGCTC-A-GT--GGTt-A---G-AGCAGGCGACTCATAATCGC-TTG---
-----------------GtC-GC-TGGTTCAAGT-CCAGC--AGGGGCCA
>C008645 U00096|Gammaproteobacteria|Escherichia coli K-12|3316311|3316235|Met|CAT|0|0|||||tRNA-Met(initiator).|DDBJ/ENA/GenBank taxaddress:00.04.00.01.00.03.00.03.00.01 STEML:CGCGGGG STEMRS:CCCCGCA ID:A CCA:CCA LEN:7 SCORE:31 pos8,9:TG W:CCApredicted W:cca W:pos89nTA tfam:X tfamX:79.03 tfamM:-61.77 tfamI:-73.39
-CGCGGGG-TGGAGC-A-GCCtGGT--A---G-CTCGTCGGGCTCATAACCCG-AAG---
-----------------AtC-GT-CGGTTCAAAT-CCGGC--CCCCGCAA
>C008652 U00096|Gammaproteobacteria|Escherichia coli K-12|2783859|2783784|Met|CAT|0|0|||||tRNA-Met(Ile) whose CAU anticodon is enzymatically converted to read AUA codons.|DDBJ/ENA/GenBank taxaddress:00.04.00.01.00.03.00.03.00.01 STEML:GGCCCTT STEMRS:AAGGGCC ID:A CCA:CCA LEN:7 SCORE:35 pos8,9:TA W:CCApredicted W:cca tfam:I tfamI:57.34 tfamM:-13.90 tfamX:-124.08
-GGCCCTT-TAGCTC-A-GT--GGTt-A---G-AGCAGGCGACTCATAATCGC-TTG---
-----------------GtC-GC-TGGTTCAAGT-CCAGC--AAGGGCCA
>C008666 U00096|Gammaproteobacteria|Escherichia coli K-12|696356|696280|Met|CAT|0|0|||||tRNA-Met(elongator).|DDBJ/ENA/GenBank taxaddress:00.04.00.01.00.03.00.03.00.01 STEML:GGCTACG STEMRS:CGTAGCC ID:A CCA:CCA LEN:7 SCORE:35 pos8,9:TA W:CCApredicted W:cca tfam:M tfamM:50.31 tfamI:-9.65 tfamX:-111.76
-GGCTACG-TAGCTC-A-GTT-GGTt-A---G-AGCACATCACTCATAATGAT-GGG---
-----------------GtC-AC-AGGTTCGAAT-CCCGT--CGTAGCCA
>C008670 U00096|Gammaproteobacteria|Escherichia coli K-12|695963|695887|Met|CAT|0|0|||||tRNA-Met(elongator).|DDBJ/ENA/GenBank taxaddress:00.04.00.01.00.03.00.03.00.01 STEML:GGCTACG STEMRS:CGTAGCC ID:A CCA:CCA LEN:7 SCORE:35 pos8,9:TA W:CCApredicted W:cca tfam:M tfamM:50.31 tfamI:-9.65 tfamX:-111.76
-GGCTACG-TAGCTC-A-GTT-GGTt-A---G-AGCACATCACTCATAATGAT-GGG---
-----------------GtC-AC-AGGTTCGAAT-CCCGT--CGTAGCCA
>C08004492 CP000948|Gammaproteobacteria|Escherichia coli str. K12 substr. DH10B|3039279|3039355|Met|CAT|0|0|||||tRNA-Met(initiator).|DDBJ/ENA/GenBank taxaddress:00.04.00.01.00.03.00.03.00.01.00 STEML:CGCGGGG STEMRS:CCCCGCA ID:A CCA:CCA LEN:7 SCORE:31 pos8,9:TG W:CCApredicted W:cca W:pos89nTA tfam:X tfamX:80.07 tfamM:-61.33 tfamI:-75.21
-CGCGGGG-TGGAGC-A-GCCtGGT--A---G-CTCGTCGGGCTCATAACCCG-AAG---
-----------------GtC-GT-CGGTTCAAAT-CCGGC--CCCCGCAA
>C08004493 CP000948|Gammaproteobacteria|Escherichia coli str. K12 substr. DH10B|3039389|3039465|Met|CAT|0|0|||||tRNA-Met(initiator).|DDBJ/ENA/GenBank taxaddress:00.04.00.01.00.03.00.03.00.01.00 STEML:CGCGGGG STEMRS:CCCCGCA ID:A CCA:CCA LEN:7 SCORE:31 pos8,9:TG W:CCApredicted W:cca W:pos89nTA tfam:X tfamX:80.07 tfamM:-61.33 tfamI:-75.21
-CGCGGGG-TGGAGC-A-GCCtGGT--A---G-CTCGTCGGGCTCATAACCCG-AAG---
-----------------GtC-GT-CGGTTCAAAT-CCGGC--CCCCGCAA
>C08004494 CP000948|Gammaproteobacteria|Escherichia coli str. K12 substr. DH10B|3039499|3039575|Met|CAT|0|0|||||tRNA-Met(initiator).|DDBJ/ENA/GenBank taxaddress:00.04.00.01.00.03.00.03.00.01.00 STEML:CGCGGGG STEMRS:CCCCGCA ID:A CCA:CCA LEN:7 SCORE:31 pos8,9:TG W:CCApredicted W:cca W:pos89nTA tfam:X tfamX:80.07 tfamM:-61.33 tfamI:-75.21
-CGCGGGG-TGGAGC-A-GCCtGGT--A---G-CTCGTCGGGCTCATAACCCG-AAG---
-----------------GtC-GT-CGGTTCAAAT-CCGGC--CCCCGCAA
>C08004495 CP000948|Gammaproteobacteria|Escherichia coli str. K12 substr. DH10B|3311365|3311440|Met|CAT|0|0|||||tRNA-Met(Ile) whose CAU anticodon is enzymatically converted to read AUA codons.|DDBJ/ENA/GenBank taxaddress:00.04.00.01.00.03.00.03.00.01.00 STEML:GGCCCCT STEMRS:AGGGGCC ID:A CCA:CCA LEN:7 SCORE:35 pos8,9:TA W:CCApredicted W:cca tfam:I tfamI:55.66 tfamM:-12.26 tfamX:-122.41
-GGCCCCT-TAGCTC-A-GT--GGTt-A---G-AGCAGGCGACTCATAATCGC-TTG---
-----------------GtC-GC-TGGTTCAAGT-CCAGC--AGGGGCCA
>C08004525 CP000948|Gammaproteobacteria|Escherichia coli str. K12 substr. DH10B|3414056|3413983|Met|CAT|0|0|||||tRNA-Met(initiator).|DDBJ/ENA/GenBank taxaddress:00.04.00.01.00.03.00.03.00.01.00 STEML:CGCGGGG STEMRS:CCCCGCA ID:A CCA:cca LEN:7 SCORE:31 pos8,9:TG W:cca W:pos89nTA tfam:X tfamX:77.66 tfamM:-61.58 tfamI:-71.96
-CGCGGGG-TGGAGC-A-GCCtGGT--A---G-CTCGTCGGGCTCATAACCCG-AAG---
-----------------AtC-GT-CGGTTCAAAT-CCGGC--CCCCGCAA
>C08004533 CP000948|Gammaproteobacteria|Escherichia coli str. K12 substr. DH10B|2875624|2875552|Met|CAT|0|0|||||tRNA-Met(Ile) whose CAU anticodon is enzymatically converted to read AUA codons.|DDBJ/ENA/GenBank taxaddress:00.04.00.01.00.03.00.03.00.01.00 STEML:GGCCCTT STEMRS:AAGGGCC ID:A CCA:cca LEN:7 SCORE:35 pos8,9:TA W:cca tfam:I tfamI:58.76 tfamM:-13.71 tfamX:-125.45
-GGCCCTT-TAGCTC-A-GT--GGTt-A---G-AGCAGGCGACTCATAATCGC-TTG---
-----------------GtC-GC-TGGTTCAAGT-CCAGC--AAGGGCCA
>C08004547 CP000948|Gammaproteobacteria|Escherichia coli str. K12 substr. DH10B|748948|748875|Met|CAT|0|0|||||tRNA-Met(elongator).|DDBJ/ENA/GenBank taxaddress:00.04.00.01.00.03.00.03.00.01.00 STEML:GGCTACG STEMRS:CGTAGCC ID:A CCA:cca LEN:7 SCORE:35 pos8,9:TA W:cca tfam:M tfamM:50.51 tfamI:-8.23 tfamX:-113.13
-GGCTACG-TAGCTC-A-GTT-GGTt-A---G-AGCACATCACTCATAATGAT-GGG---
-----------------GtC-AC-AGGTTCGAAT-CCCGT--CGTAGCCA
>C08004551 CP000948|Gammaproteobacteria|Escherichia coli str. K12 substr. DH10B|748555|748482|Met|CAT|0|0|||||tRNA-Met(elongator).|DDBJ/ENA/GenBank taxaddress:00.04.00.01.00.03.00.03.00.01.00 STEML:GGCTACG STEMRS:CGTAGCC ID:A CCA:cca LEN:7 SCORE:35 pos8,9:TA W:cca tfam:M tfamM:50.51 tfamI:-8.23 tfamX:-113.13
-GGCTACG-TAGCTC-A-GTT-GGTt-A---G-AGCACATCACTCATAATGAT-GGG---
-----------------GtC-AC-AGGTTCGAAT-CCCGT--CGTAGCCA
>C008697 AP009048|Gammaproteobacteria|Escherichia coli W3110|2946043|2946119|Met|CAT|0|0|||||tRNA-Met(initiator).|DDBJ/ENA/GenBank taxaddress:00.04.00.01.00.03.00.03.00.01.01 STEML:CGCGGGG STEMRS:CCCCGCA ID:A CCA:CCA LEN:7 SCORE:31 pos8,9:TG W:CCApredicted W:cca W:pos89nTA tfam:X tfamX:80.07 tfamM:-61.33 tfamI:-75.21
-CGCGGGG-TGGAGC-A-GCCtGGT--A---G-CTCGTCGGGCTCATAACCCG-AAG---
-----------------GtC-GT-CGGTTCAAAT-CCGGC--CCCCGCAA
>C008698 AP009048|Gammaproteobacteria|Escherichia coli W3110|2946153|2946229|Met|CAT|0|0|||||tRNA-Met(initiator).|DDBJ/ENA/GenBank taxaddress:00.04.00.01.00.03.00.03.00.01.01 STEML:CGCGGGG STEMRS:CCCCGCA ID:A CCA:CCA LEN:7 SCORE:31 pos8,9:TG W:CCApredicted W:cca W:pos89nTA tfam:X tfamX:80.07 tfamM:-61.33 tfamI:-75.21
-CGCGGGG-TGGAGC-A-GCCtGGT--A---G-CTCGTCGGGCTCATAACCCG-AAG---
-----------------GtC-GT-CGGTTCAAAT-CCGGC--CCCCGCAA
>C008699 AP009048|Gammaproteobacteria|Escherichia coli W3110|2946263|2946339|Met|CAT|0|0|||||tRNA-Met(initiator).|DDBJ/ENA/GenBank taxaddress:00.04.00.01.00.03.00.03.00.01.01 STEML:CGCGGGG STEMRS:CCCCGCA ID:A CCA:CCA LEN:7 SCORE:31 pos8,9:TG W:CCApredicted W:cca W:pos89nTA tfam:X tfamX:80.07 tfamM:-61.33 tfamI:-75.21
-CGCGGGG-TGGAGC-A-GCCtGGT--A---G-CTCGTCGGGCTCATAACCCG-AAG---
-----------------GtC-GT-CGGTTCAAAT-CCGGC--CCCCGCAA
>C008701 AP009048|Gammaproteobacteria|Escherichia coli W3110|3214254|3214329|Met|CAT|0|0|||||tRNA-Met(Ile) whose CAU anticodon is enzymatically converted to read AUA codons.|DDBJ/ENA/GenBank taxaddress:00.04.00.01.00.03.00.03.00.01.01 STEML:GGCCCCT STEMRS:AGGGGCC ID:A CCA:CCA LEN:7 SCORE:35 pos8,9:TA W:CCApredicted W:cca tfam:I tfamI:55.66 tfamM:-12.26 tfamX:-122.41
-GGCCCCT-TAGCTC-A-GT--GGTt-A---G-AGCAGGCGACTCATAATCGC-TTG---
-----------------GtC-GC-TGGTTCAAGT-CCAGC--AGGGGCCA
>C008731 AP009048|Gammaproteobacteria|Escherichia coli W3110|3318144|3318068|Met|CAT|0|0|||||tRNA-Met(initiator).|DDBJ/ENA/GenBank taxaddress:00.04.00.01.00.03.00.03.00.01.01 STEML:CGCGGGG STEMRS:CCCCGCA ID:A CCA:CCA LEN:7 SCORE:31 pos8,9:TG W:CCApredicted W:cca W:pos89nTA tfam:X tfamX:79.03 tfamM:-61.77 tfamI:-73.39
-CGCGGGG-TGGAGC-A-GCCtGGT--A---G-CTCGTCGGGCTCATAACCCG-AAG---
-----------------AtC-GT-CGGTTCAAAT-CCGGC--CCCCGCAA
>C008738 AP009048|Gammaproteobacteria|Escherichia coli W3110|2784493|2784418|Met|CAT|0|0|||||tRNA-Met(Ile) whose CAU anticodon is enzymatically converted to read AUA codons.|DDBJ/ENA/GenBank taxaddress:00.04.00.01.00.03.00.03.00.01.01 STEML:GGCCCTT STEMRS:AAGGGCC ID:A CCA:CCA LEN:7 SCORE:35 pos8,9:TA W:CCApredicted W:cca tfam:I tfamI:57.34 tfamM:-13.90 tfamX:-124.08
-GGCCCTT-TAGCTC-A-GT--GGTt-A---G-AGCAGGCGACTCATAATCGC-TTG---
-----------------GtC-GC-TGGTTCAAGT-CCAGC--AAGGGCCA
>C008752 AP009048|Gammaproteobacteria|Escherichia coli W3110|697555|697479|Met|CAT|0|0|||||tRNA-Met(elongator).|DDBJ/ENA/GenBank taxaddress:00.04.00.01.00.03.00.03.00.01.01 STEML:GGCTACG STEMRS:CGTAGCC ID:A CCA:CCA LEN:7 SCORE:35 pos8,9:TA W:CCApredicted W:cca tfam:M tfamM:50.31 tfamI:-9.65 tfamX:-111.76
-GGCTACG-TAGCTC-A-GTT-GGTt-A---G-AGCACATCACTCATAATGAT-GGG---
-----------------GtC-AC-AGGTTCGAAT-CCCGT--CGTAGCCA
>C008756 AP009048|Gammaproteobacteria|Escherichia coli W3110|697162|697086|Met|CAT|0|0|||||tRNA-Met(elongator).|DDBJ/ENA/GenBank taxaddress:00.04.00.01.00.03.00.03.00.01.01 STEML:GGCTACG STEMRS:CGTAGCC ID:A CCA:CCA LEN:7 SCORE:35 pos8,9:TA W:CCApredicted W:cca tfam:M tfamM:50.31 tfamI:-9.65 tfamX:-111.76
-GGCTACG-TAGCTC-A-GTT-GGTt-A---G-AGCACATCACTCATAATGAT-GGG---
-----------------GtC-AC-AGGTTCGAAT-CCCGT--CGTAGCCA
>C09105066 CP001396|Gammaproteobacteria|Escherichia coli BW2952|2832557|2832633|Met|CAT|0|0|||||tRNA-Met(initiator).|DDBJ/ENA/GenBank taxaddress:00.04.00.01.00.03.00.03.00.01.05 STEML:CGCGGGG STEMRS:CCCCGCA ID:A CCA:CCA LEN:7 SCORE:31 pos8,9:TG W:CCApredicted W:cca W:pos89nTA tfam:X tfamX:80.07 tfamM:-61.33 tfamI:-75.21
-CGCGGGG-TGGAGC-A-GCCtGGT--A---G-CTCGTCGGGCTCATAACCCG-AAG---
-----------------GtC-GT-CGGTTCAAAT-CCGGC--CCCCGCAA
>C09105067 CP001396|Gammaproteobacteria|Escherichia coli BW2952|2832667|2832743|Met|CAT|0|0|||||tRNA-Met(initiator).|DDBJ/ENA/GenBank taxaddress:00.04.00.01.00.03.00.03.00.01.05 STEML:CGCGGGG STEMRS:CCCCGCA ID:A CCA:CCA LEN:7 SCORE:31 pos8,9:TG W:CCApredicted W:cca W:pos89nTA tfam:X tfamX:80.07 tfamM:-61.33 tfamI:-75.21
-CGCGGGG-TGGAGC-A-GCCtGGT--A---G-CTCGTCGGGCTCATAACCCG-AAG---
-----------------GtC-GT-CGGTTCAAAT-CCGGC--CCCCGCAA
>C09105068 CP001396|Gammaproteobacteria|Escherichia coli BW2952|2832777|2832853|Met|CAT|0|0|||||tRNA-Met(initiator).|DDBJ/ENA/GenBank taxaddress:00.04.00.01.00.03.00.03.00.01.05 STEML:CGCGGGG STEMRS:CCCCGCA ID:A CCA:CCA LEN:7 SCORE:31 pos8,9:TG W:CCApredicted W:cca W:pos89nTA tfam:X tfamX:80.07 tfamM:-61.33 tfamI:-75.21
-CGCGGGG-TGGAGC-A-GCCtGGT--A---G-CTCGTCGGGCTCATAACCCG-AAG---
-----------------GtC-GT-CGGTTCAAAT-CCGGC--CCCCGCAA
>C09105070 CP001396|Gammaproteobacteria|Escherichia coli BW2952|3100768|3100843|Met|CAT|0|0|||||tRNA-Met(Ile) whose CAU anticodon is enzymatically converted to read AUA codons.|DDBJ/ENA/GenBank taxaddress:00.04.00.01.00.03.00.03.00.01.05 STEML:GGCCCCT STEMRS:AGGGGCC ID:A CCA:CCA LEN:7 SCORE:35 pos8,9:TA W:CCApredicted W:cca tfam:I tfamI:55.66 tfamM:-12.26 tfamX:-122.41
-GGCCCCT-TAGCTC-A-GT--GGTt-A---G-AGCAGGCGACTCATAATCGC-TTG---
-----------------GtC-GC-TGGTTCAAGT-CCAGC--AGGGGCCA
>C09105099 CP001396|Gammaproteobacteria|Escherichia coli BW2952|3203459|3203383|Met|CAT|0|0|||||tRNA-Met(initiator).|DDBJ/ENA/GenBank taxaddress:00.04.00.01.00.03.00.03.00.01.05 STEML:CGCGGGG STEMRS:CCCCGCA ID:A CCA:CCA LEN:7 SCORE:31 pos8,9:TG W:CCApredicted W:cca W:pos89nTA tfam:X tfamX:79.03 tfamM:-61.77 tfamI:-73.39
-CGCGGGG-TGGAGC-A-GCCtGGT--A---G-CTCGTCGGGCTCATAACCCG-AAG---
-----------------AtC-GT-CGGTTCAAAT-CCGGC--CCCCGCAA
>C09105106 CP001396|Gammaproteobacteria|Escherichia coli BW2952|2669671|2669596|Met|CAT|0|0|||||tRNA-Met(Ile) whose CAU anticodon is enzymatically converted to read AUA codons.|DDBJ/ENA/GenBank taxaddress:00.04.00.01.00.03.00.03.00.01.05 STEML:GGCCCTT STEMRS:AAGGGCC ID:A CCA:CCA LEN:7 SCORE:35 pos8,9:TA W:CCApredicted W:cca tfam:I tfamI:57.34 tfamM:-13.90 tfamX:-124.08
-GGCCCTT-TAGCTC-A-GT--GGTt-A---G-AGCAGGCGACTCATAATCGC-TTG---
-----------------GtC-GC-TGGTTCAAGT-CCAGC--AAGGGCCA
>C09105120 CP001396|Gammaproteobacteria|Escherichia coli BW2952|599116|599040|Met|CAT|0|0|||||tRNA-Met(elongator).|DDBJ/ENA/GenBank taxaddress:00.04.00.01.00.03.00.03.00.01.05 STEML:GGCTACG STEMRS:CGTAGCC ID:A CCA:CCA LEN:7 SCORE:35 pos8,9:TA W:CCApredicted W:cca tfam:M tfamM:50.31 tfamI:-9.65 tfamX:-111.76
-GGCTACG-TAGCTC-A-GTT-GGTt-A---G-AGCACATCACTCATAATGAT-GGG---
-----------------GtC-AC-AGGTTCGAAT-CCCGT--CGTAGCCA
>C09105124 CP001396|Gammaproteobacteria|Escherichia coli BW2952|598723|598647|Met|CAT|0|0|||||tRNA-Met(elongator).|DDBJ/ENA/GenBank taxaddress:00.04.00.01.00.03.00.03.00.01.05 STEML:GGCTACG STEMRS:CGTAGCC ID:A CCA:CCA LEN:7 SCORE:35 pos8,9:TA W:CCApredicted W:cca tfam:M tfamM:50.31 tfamI:-9.65 tfamX:-111.76
-GGCTACG-TAGCTC-A-GTT-GGTt-A---G-AGCACATCACTCATAATGAT-GGG---
-----------------GtC-AC-AGGTTCGAAT-CCCGT--CGTAGCCA
>C131000366 AP012306|Gammaproteobacteria|Escherichia coli str. K-12 substr. MDS42|2457922|2457998|Met|CAT|0|0||||||DDBJ/ENA/GenBank taxaddress:00.04.00.01.00.03.00.03.00.01.07 STEML:CGCGGGG STEMRS:CCCCGCA ID:A CCA:CCA LEN:7 SCORE:31 pos8,9:TG W:CCApredicted W:cca W:pos89nTA tfam:X tfamX:80.07 tfamM:-61.33 tfamI:-75.21
-CGCGGGG-TGGAGC-A-GCCtGGT--A---G-CTCGTCGGGCTCATAACCCG-AAG---
-----------------GtC-GT-CGGTTCAAAT-CCGGC--CCCCGCAA
>C131000367 AP012306|Gammaproteobacteria|Escherichia coli str. K-12 substr. MDS42|2458032|2458108|Met|CAT|0|0||||||DDBJ/ENA/GenBank taxaddress:00.04.00.01.00.03.00.03.00.01.07 STEML:CGCGGGG STEMRS:CCCCGCA ID:A CCA:CCA LEN:7 SCORE:31 pos8,9:TG W:CCApredicted W:cca W:pos89nTA tfam:X tfamX:80.07 tfamM:-61.33 tfamI:-75.21
-CGCGGGG-TGGAGC-A-GCCtGGT--A---G-CTCGTCGGGCTCATAACCCG-AAG---
-----------------GtC-GT-CGGTTCAAAT-CCGGC--CCCCGCAA
>C131000368 AP012306|Gammaproteobacteria|Escherichia coli str. K-12 substr. MDS42|2458142|2458218|Met|CAT|0|0||||||DDBJ/ENA/GenBank taxaddress:00.04.00.01.00.03.00.03.00.01.07 STEML:CGCGGGG STEMRS:CCCCGCA ID:A CCA:CCA LEN:7 SCORE:31 pos8,9:TG W:CCApredicted W:cca W:pos89nTA tfam:X tfamX:80.07 tfamM:-61.33 tfamI:-75.21
-CGCGGGG-TGGAGC-A-GCCtGGT--A---G-CTCGTCGGGCTCATAACCCG-AAG---
-----------------GtC-GT-CGGTTCAAAT-CCGGC--CCCCGCAA
>C131000370 AP012306|Gammaproteobacteria|Escherichia coli str. K-12 substr. MDS42|2688931|2689006|Met|CAT|0|0||||||DDBJ/ENA/GenBank taxaddress:00.04.00.01.00.03.00.03.00.01.07 STEML:GGCCCCT STEMRS:AGGGGCC ID:A CCA:CCA LEN:7 SCORE:35 pos8,9:TA W:CCApredicted W:cca tfam:I tfamI:55.66 tfamM:-12.26 tfamX:-122.41
-GGCCCCT-TAGCTC-A-GT--GGTt-A---G-AGCAGGCGACTCATAATCGC-TTG---
-----------------GtC-GC-TGGTTCAAGT-CCAGC--AGGGGCCA
>C131000400 AP012306|Gammaproteobacteria|Escherichia coli str. K-12 substr. MDS42|2791622|2791546|Met|CAT|0|0||||||DDBJ/ENA/GenBank taxaddress:00.04.00.01.00.03.00.03.00.01.07 STEML:CGCGGGG STEMRS:CCCCGCA ID:A CCA:CCA LEN:7 SCORE:31 pos8,9:TG W:CCApredicted W:cca W:pos89nTA tfam:X tfamX:79.03 tfamM:-61.77 tfamI:-73.39
-CGCGGGG-TGGAGC-A-GCCtGGT--A---G-CTCGTCGGGCTCATAACCCG-AAG---
-----------------AtC-GT-CGGTTCAAAT-CCGGC--CCCCGCAA
>C131000420 AP012306|Gammaproteobacteria|Escherichia coli str. K-12 substr. MDS42|569464|569388|Met|CAT|0|0||||||DDBJ/ENA/GenBank taxaddress:00.04.00.01.00.03.00.03.00.01.07 STEML:GGCTACG STEMRS:CGTAGCC ID:A CCA:CCA LEN:7 SCORE:35 pos8,9:TA W:CCApredicted W:cca tfam:M tfamM:50.31 tfamI:-9.65 tfamX:-111.76
-GGCTACG-TAGCTC-A-GTT-GGTt-A---G-AGCACATCACTCATAATGAT-GGG---
-----------------GtC-AC-AGGTTCGAAT-CCCGT--CGTAGCCA
>C131000424 AP012306|Gammaproteobacteria|Escherichia coli str. K-12 substr. MDS42|569071|568995|Met|CAT|0|0||||||DDBJ/ENA/GenBank taxaddress:00.04.00.01.00.03.00.03.00.01.07 STEML:GGCTACG STEMRS:CGTAGCC ID:A CCA:CCA LEN:7 SCORE:35 pos8,9:TA W:CCApredicted W:cca tfam:M tfamM:50.31 tfamI:-9.65 tfamX:-111.76
-GGCTACG-TAGCTC-A-GTT-GGTt-A---G-AGCACATCACTCATAATGAT-GGG---
-----------------GtC-AC-AGGTTCGAAT-CCCGT--CGTAGCCA
>C008771 AE005174|Gammaproteobacteria|Escherichia coli O157:H7 EDL933|1351948|1352023|Met|CAT|0|0|||||tRNA-Met(Ile) whose CAU anticodon is enzymatically converted to read AUA codons.|DDBJ/ENA/GenBank taxaddress:00.04.00.01.00.03.00.03.00.02.00 STEML:GGCCCTT STEMRS:AAGGGCC ID:A CCA:CCA LEN:7 SCORE:35 pos8,9:TA W:CCApredicted W:cca tfam:I tfamI:48.62 tfamM:-15.97 tfamX:-107.70
-GGCCCTT-TAGCTC-A-GT--GGTg-A---G-AGCGAGCGACTCATAATCGC-CAG---
-----------------GtC-GC-TGGTTCAAAT-CCAGC--AAGGGCCA
>C008774 AE005174|Gammaproteobacteria|Escherichia coli O157:H7 EDL933|1640997|1641072|Met|CAT|0|0|||||tRNA-Met(Ile) whose CAU anticodon is enzymatically converted to read AUA codons.|DDBJ/ENA/GenBank taxaddress:00.04.00.01.00.03.00.03.00.02.00 STEML:AGCCCTT STEMRS:AAGGGCC ID:A CCA:CCA LEN:7 SCORE:31 pos8,9:TA W:CCApredicted W:cca tfam:I tfamI:48.06 tfamM:-16.67 tfamX:-102.40
-AGCCCTT-TAGCTC-A-GT--GGTg-A---G-AGCGAGCGACTCATAATCGC-CAG---
-----------------GtC-GC-TGGTTCAAAT-CCAGC--AAGGGCCA
>C008776 AE005174|Gammaproteobacteria|Escherichia coli O157:H7 EDL933|1865882|1865957|Met|CAT|0|0|||||tRNA-Met(Ile) whose CAU anticodon is enzymatically converted to read AUA codons.|DDBJ/ENA/GenBank taxaddress:00.04.00.01.00.03.00.03.00.02.00 STEML:GGCCCTT STEMRS:AAGGGCC ID:A CCA:CCA LEN:7 SCORE:35 pos8,9:TA W:CCApredicted W:cca tfam:I tfamI:47.52 tfamM:-15.61 tfamX:-107.13
-GGCCCTT-TAGCTC-A-GC--GGTg-A---G-AGCGAGCGACTCATAATCGC-CAG---
-----------------GtC-GC-TGGTTCAAAT-CCAGC--AAGGGCCA
>C008778 AE005174|Gammaproteobacteria|Escherichia coli O157:H7 EDL933|1892952|1893027|Met|CAT|0|0|||||tRNA-Met(Ile) whose CAU anticodon is enzymatically converted to read AUA codons.|DDBJ/ENA/GenBank taxaddress:00.04.00.01.00.03.00.03.00.02.00 STEML:GGCCCTT STEMRS:AAGGGCC ID:A CCA:CCA LEN:7 SCORE:35 pos8,9:TA W:CCApredicted W:cca tfam:I tfamI:48.62 tfamM:-15.97 tfamX:-107.70
-GGCCCTT-TAGCTC-A-GT--GGTg-A---G-AGCGAGCGACTCATAATCGC-CAG---
-----------------GtC-GC-TGGTTCAAAT-CCAGC--AAGGGCCA
>C008790 AE005174|Gammaproteobacteria|Escherichia coli O157:H7 EDL933|3737085|3737161|Met|CAT|0|0|||||tRNA-Met(initiator).|DDBJ/ENA/GenBank taxaddress:00.04.00.01.00.03.00.03.00.02.00 STEML:CGCGGGG STEMRS:CCCCGCA ID:A CCA:CCA LEN:7 SCORE:31 pos8,9:TG W:CCApredicted W:cca W:pos89nTA tfam:X tfamX:80.07 tfamM:-61.33 tfamI:-75.21
-CGCGGGG-TGGAGC-A-GCCtGGT--A---G-CTCGTCGGGCTCATAACCCG-AAG---
-----------------GtC-GT-CGGTTCAAAT-CCGGC--CCCCGCAA
>C008791 AE005174|Gammaproteobacteria|Escherichia coli O157:H7 EDL933|3737195|3737271|Met|CAT|0|0|||||tRNA-Met(initiator).|DDBJ/ENA/GenBank taxaddress:00.04.00.01.00.03.00.03.00.02.00 STEML:CGCGGGG STEMRS:CCCCGCA ID:A CCA:CCA LEN:7 SCORE:31 pos8,9:TG W:CCApredicted W:cca W:pos89nTA tfam:X tfamX:80.07 tfamM:-61.33 tfamI:-75.21
-CGCGGGG-TGGAGC-A-GCCtGGT--A---G-CTCGTCGGGCTCATAACCCG-AAG---
-----------------GtC-GT-CGGTTCAAAT-CCGGC--CCCCGCAA
>C008792 AE005174|Gammaproteobacteria|Escherichia coli O157:H7 EDL933|3737305|3737381|Met|CAT|0|0|||||tRNA-Met(initiator).|DDBJ/ENA/GenBank taxaddress:00.04.00.01.00.03.00.03.00.02.00 STEML:CGCGGGG STEMRS:CCCCGCA ID:A CCA:CCA LEN:7 SCORE:31 pos8,9:TG W:CCApredicted W:cca W:pos89nTA tfam:X tfamX:80.07 tfamM:-61.33 tfamI:-75.21
-CGCGGGG-TGGAGC-A-GCCtGGT--A---G-CTCGTCGGGCTCATAACCCG-AAG---
-----------------GtC-GT-CGGTTCAAAT-CCGGC--CCCCGCAA
>C008794 AE005174|Gammaproteobacteria|Escherichia coli O157:H7 EDL933|4022444|4022519|Met|CAT|0|0|||||tRNA-Met(Ile) whose CAU anticodon is enzymatically converted to read AUA codons.|DDBJ/ENA/GenBank taxaddress:00.04.00.01.00.03.00.03.00.02.00 STEML:GGCCCCT STEMRS:AGGGGCC ID:A CCA:CCA LEN:7 SCORE:35 pos8,9:TA W:CCApredicted W:cca tfam:I tfamI:55.66 tfamM:-12.26 tfamX:-122.41
-GGCCCCT-TAGCTC-A-GT--GGTt-A---G-AGCAGGCGACTCATAATCGC-TTG---
-----------------GtC-GC-TGGTTCAAGT-CCAGC--AGGGGCCA
>C008822 AE005174|Gammaproteobacteria|Escherichia coli O157:H7 EDL933|4128003|4127927|Met|CAT|0|0|||||tRNA-Met(initiator).|DDBJ/ENA/GenBank taxaddress:00.04.00.01.00.03.00.03.00.02.00 STEML:CGCGGGG STEMRS:CCCCGCA ID:A CCA:CCA LEN:7 SCORE:31 pos8,9:TG W:CCApredicted W:cca W:pos89nTA tfam:X tfamX:80.07 tfamM:-61.33 tfamI:-75.21
-CGCGGGG-TGGAGC-A-GCCtGGT--A---G-CTCGTCGGGCTCATAACCCG-AAG---
-----------------GtC-GT-CGGTTCAAAT-CCGGC--CCCCGCAA
>C008829 AE005174|Gammaproteobacteria|Escherichia coli O157:H7 EDL933|3575312|3575237|Met|CAT|0|0|||||tRNA-Met(Ile) whose CAU anticodon is enzymatically converted to read AUA codons.|DDBJ/ENA/GenBank taxaddress:00.04.00.01.00.03.00.03.00.02.00 STEML:GGCCCTT STEMRS:AAGGGCC ID:A CCA:CCA LEN:7 SCORE:35 pos8,9:TA W:CCApredicted W:cca tfam:I tfamI:55.88 tfamM:-12.45 tfamX:-123.64
-GGCCCTT-TAGCTC-A-GT--GGTt-A---G-AGCAGGCGACTCATAATCGT-CCG---
-----------------GtC-GC-TGGTTCAAGT-CCAGC--AAGGGCCA
>C008834 AE005174|Gammaproteobacteria|Escherichia coli O157:H7 EDL933|2774369|2774294|Met|CAT|0|0|||||tRNA-Met(Ile) whose CAU anticodon is enzymatically converted to read AUA codons.|DDBJ/ENA/GenBank taxaddress:00.04.00.01.00.03.00.03.00.02.00 STEML:GGCCCTT STEMRS:AAGGGCC ID:A CCA:CCA LEN:7 SCORE:35 pos8,9:TA W:CCApredicted W:cca tfam:I tfamI:48.28 tfamM:-18.29 tfamX:-106.16
-GGCCCTT-TAGCTC-A-GT--GGTg-A---G-AGCGAGCGACTCATAATCGC-CAG---
-----------------GcC-GC-TGGTTCAAAT-CCAGC--AAGGGCCA
>C008840 AE005174|Gammaproteobacteria|Escherichia coli O157:H7 EDL933|2316020|2315945|Met|CAT|0|0|||||tRNA-Met(Ile) whose CAU anticodon is enzymatically converted to read AUA codons.|DDBJ/ENA/GenBank taxaddress:00.04.00.01.00.03.00.03.00.02.00 STEML:GGCCCTT STEMRS:AAGGGCC ID:A CCA:CCA LEN:7 SCORE:35 pos8,9:TA W:CCApredicted W:cca tfam:I tfamI:48.28 tfamM:-18.29 tfamX:-106.16
-GGCCCTT-TAGCTC-A-GT--GGTg-A---G-AGCGAGCGACTCATAATCGC-CAG---
-----------------GcC-GC-TGGTTCAAAT-CCAGC--AAGGGCCA
>C008843 AE005174|Gammaproteobacteria|Escherichia coli O157:H7 EDL933|2146596|2146521|Met|CAT|0|0|||||tRNA-Met(Ile) whose CAU anticodon is enzymatically converted to read AUA codons.|DDBJ/ENA/GenBank taxaddress:00.04.00.01.00.03.00.03.00.02.00 STEML:GGCCCTT STEMRS:AAGGGCC ID:A CCA:CCA LEN:7 SCORE:35 pos8,9:TA W:CCApredicted W:cca tfam:I tfamI:48.62 tfamM:-15.97 tfamX:-107.70
-GGCCCTT-TAGCTC-A-GT--GGTg-A---G-AGCGAGCGACTCATAATCGC-CAG---
-----------------GtC-GC-TGGTTCAAAT-CCAGC--AAGGGCCA
>C008850 AE005174|Gammaproteobacteria|Escherichia coli O157:H7 EDL933|777077|777001|Met|CAT|0|0|||||tRNA-Met(elongator).|DDBJ/ENA/GenBank taxaddress:00.04.00.01.00.03.00.03.00.02.00 STEML:GGCTACG STEMRS:CGTAGCC ID:A CCA:CCA LEN:7 SCORE:35 pos8,9:TA W:CCApredicted W:cca tfam:M tfamM:50.31 tfamI:-9.65 tfamX:-111.76
-GGCTACG-TAGCTC-A-GTT-GGTt-A---G-AGCACATCACTCATAATGAT-GGG---
-----------------GtC-AC-AGGTTCGAAT-CCCGT--CGTAGCCA
>C008854 AE005174|Gammaproteobacteria|Escherichia coli O157:H7 EDL933|776683|776607|Met|CAT|0|0|||||tRNA-Met(elongator).|DDBJ/ENA/GenBank taxaddress:00.04.00.01.00.03.00.03.00.02.00 STEML:GGCTACG STEMRS:CGTAGCC ID:A CCA:CCA LEN:7 SCORE:35 pos8,9:TA W:CCApredicted W:cca tfam:M tfamM:50.31 tfamI:-9.65 tfamX:-111.76
-GGCTACG-TAGCTC-A-GTT-GGTt-A---G-AGCACATCACTCATAATGAT-GGG---
-----------------GtC-AC-AGGTTCGAAT-CCCGT--CGTAGCCA
>C008869 BA000007|Gammaproteobacteria|Escherichia coli O157:H7 str. Sakai|1179418|1179493|Met|CAT|0|0|||||tRNA-Met(Ile) whose CAU anticodon is enzymatically converted to read AUA codons.|DDBJ/ENA/GenBank taxaddress:00.04.00.01.00.03.00.03.00.02.01 STEML:AGCCCTT STEMRS:AAGGGCC ID:A CCA:CCA LEN:7 SCORE:31 pos8,9:TA W:CCApredicted W:cca tfam:I tfamI:48.06 tfamM:-16.67 tfamX:-102.40
-AGCCCTT-TAGCTC-A-GT--GGTg-A---G-AGCGAGCGACTCATAATCGC-CAG---
-----------------GtC-GC-TGGTTCAAAT-CCAGC--AAGGGCCA
>C008871 BA000007|Gammaproteobacteria|Escherichia coli O157:H7 str. Sakai|1266623|1266698|Met|CAT|0|0|||||tRNA-Met(Ile) whose CAU anticodon is enzymatically converted to read AUA codons.|DDBJ/ENA/GenBank taxaddress:00.04.00.01.00.03.00.03.00.02.01 STEML:GGCCCTT STEMRS:AAGGGCC ID:A CCA:CCA LEN:7 SCORE:35 pos8,9:TA W:CCApredicted W:cca tfam:I tfamI:48.62 tfamM:-15.97 tfamX:-107.70
-GGCCCTT-TAGCTC-A-GT--GGTg-A---G-AGCGAGCGACTCATAATCGC-CAG---
-----------------GtC-GC-TGGTTCAAAT-CCAGC--AAGGGCCA
>C008874 BA000007|Gammaproteobacteria|Escherichia coli O157:H7 str. Sakai|1773942|1774017|Met|CAT|0|0|||||tRNA-Met(Ile) whose CAU anticodon is enzymatically converted to read AUA codons.|DDBJ/ENA/GenBank taxaddress:00.04.00.01.00.03.00.03.00.02.01 STEML:GGCCCTT STEMRS:AAGGGCC ID:A CCA:CCA LEN:7 SCORE:35 pos8,9:TA W:CCApredicted W:cca tfam:I tfamI:47.52 tfamM:-15.61 tfamX:-107.13
-GGCCCTT-TAGCTC-A-GC--GGTg-A---G-AGCGAGCGACTCATAATCGC-CAG---
-----------------GtC-GC-TGGTTCAAAT-CCAGC--AAGGGCCA
>C008876 BA000007|Gammaproteobacteria|Escherichia coli O157:H7 str. Sakai|1940568|1940643|Met|CAT|0|0|||||tRNA-Met(Ile) whose CAU anticodon is enzymatically converted to read AUA codons.|DDBJ/ENA/GenBank taxaddress:00.04.00.01.00.03.00.03.00.02.01 STEML:GGCCCTT STEMRS:AAGGGCC ID:A CCA:CCA LEN:7 SCORE:35 pos8,9:TA W:CCApredicted W:cca tfam:I tfamI:48.62 tfamM:-15.97 tfamX:-107.70
-GGCCCTT-TAGCTC-A-GT--GGTg-A---G-AGCGAGCGACTCATAATCGC-CAG---
-----------------GtC-GC-TGGTTCAAAT-CCAGC--AAGGGCCA
>C008889 BA000007|Gammaproteobacteria|Escherichia coli O157:H7 str. Sakai|3669787|3669863|Met|CAT|0|0|||||tRNA-Met(initiator).|DDBJ/ENA/GenBank taxaddress:00.04.00.01.00.03.00.03.00.02.01 STEML:CGCGGGG STEMRS:CCCCGCA ID:A CCA:CCA LEN:7 SCORE:31 pos8,9:TG W:CCApredicted W:cca W:pos89nTA tfam:X tfamX:80.07 tfamM:-61.33 tfamI:-75.21
-CGCGGGG-TGGAGC-A-GCCtGGT--A---G-CTCGTCGGGCTCATAACCCG-AAG---
-----------------GtC-GT-CGGTTCAAAT-CCGGC--CCCCGCAA
>C008890 BA000007|Gammaproteobacteria|Escherichia coli O157:H7 str. Sakai|3669897|3669973|Met|CAT|0|0|||||tRNA-Met(initiator).|DDBJ/ENA/GenBank taxaddress:00.04.00.01.00.03.00.03.00.02.01 STEML:CGCGGGG STEMRS:CCCCGCA ID:A CCA:CCA LEN:7 SCORE:31 pos8,9:TG W:CCApredicted W:cca W:pos89nTA tfam:X tfamX:80.07 tfamM:-61.33 tfamI:-75.21
-CGCGGGG-TGGAGC-A-GCCtGGT--A---G-CTCGTCGGGCTCATAACCCG-AAG---
-----------------GtC-GT-CGGTTCAAAT-CCGGC--CCCCGCAA
>C008891 BA000007|Gammaproteobacteria|Escherichia coli O157:H7 str. Sakai|3670007|3670083|Met|CAT|0|0|||||tRNA-Met(initiator).|DDBJ/ENA/GenBank taxaddress:00.04.00.01.00.03.00.03.00.02.01 STEML:CGCGGGG STEMRS:CCCCGCA ID:A CCA:CCA LEN:7 SCORE:31 pos8,9:TG W:CCApredicted W:cca W:pos89nTA tfam:X tfamX:80.07 tfamM:-61.33 tfamI:-75.21
-CGCGGGG-TGGAGC-A-GCCtGGT--A---G-CTCGTCGGGCTCATAACCCG-AAG---
-----------------GtC-GT-CGGTTCAAAT-CCGGC--CCCCGCAA
>C008893 BA000007|Gammaproteobacteria|Escherichia coli O157:H7 str. Sakai|3955129|3955204|Met|CAT|0|0|||||tRNA-Met(Ile) whose CAU anticodon is enzymatically converted to read AUA codons.|DDBJ/ENA/GenBank taxaddress:00.04.00.01.00.03.00.03.00.02.01 STEML:GGCCCCT STEMRS:AGGGGCC ID:A CCA:CCA LEN:7 SCORE:35 pos8,9:TA W:CCApredicted W:cca tfam:I tfamI:55.66 tfamM:-12.26 tfamX:-122.41
-GGCCCCT-TAGCTC-A-GT--GGTt-A---G-AGCAGGCGACTCATAATCGC-TTG---
-----------------GtC-GC-TGGTTCAAGT-CCAGC--AGGGGCCA
>C008922 BA000007|Gammaproteobacteria|Escherichia coli O157:H7 str. Sakai|4060787|4060711|Met|CAT|0|0|||||tRNA-Met(initiator).|DDBJ/ENA/GenBank taxaddress:00.04.00.01.00.03.00.03.00.02.01 STEML:CGCGGGG STEMRS:CCCCGCA ID:A CCA:CCA LEN:7 SCORE:31 pos8,9:TG W:CCApredicted W:cca W:pos89nTA tfam:X tfamX:80.07 tfamM:-61.33 tfamI:-75.21
-CGCGGGG-TGGAGC-A-GCCtGGT--A---G-CTCGTCGGGCTCATAACCCG-AAG---
-----------------GtC-GT-CGGTTCAAAT-CCGGC--CCCCGCAA
>C008929 BA000007|Gammaproteobacteria|Escherichia coli O157:H7 str. Sakai|3508022|3507947|Met|CAT|0|0|||||tRNA-Met(Ile) whose CAU anticodon is enzymatically converted to read AUA codons.|DDBJ/ENA/GenBank taxaddress:00.04.00.01.00.03.00.03.00.02.01 STEML:GGCCCTT STEMRS:AAGGGCC ID:A CCA:CCA LEN:7 SCORE:35 pos8,9:TA W:CCApredicted W:cca tfam:I tfamI:55.88 tfamM:-12.45 tfamX:-123.64
-GGCCCTT-TAGCTC-A-GT--GGTt-A---G-AGCAGGCGACTCATAATCGT-CCG---
-----------------GtC-GC-TGGTTCAAGT-CCAGC--AAGGGCCA
>C008935 BA000007|Gammaproteobacteria|Escherichia coli O157:H7 str. Sakai|2698005|2697930|Met|CAT|0|0|||||tRNA-Met(Ile) whose CAU anticodon is enzymatically converted to read AUA codons.|DDBJ/ENA/GenBank taxaddress:00.04.00.01.00.03.00.03.00.02.01 STEML:GGCCCTT STEMRS:AAGGGCC ID:A CCA:CCA LEN:7 SCORE:35 pos8,9:TA W:CCApredicted W:cca tfam:I tfamI:48.28 tfamM:-18.29 tfamX:-106.16
-GGCCCTT-TAGCTC-A-GT--GGTg-A---G-AGCGAGCGACTCATAATCGC-CAG---
-----------------GcC-GC-TGGTTCAAAT-CCAGC--AAGGGCCA
>C008941 BA000007|Gammaproteobacteria|Escherichia coli O157:H7 str. Sakai|2240735|2240660|Met|CAT|0|0|||||tRNA-Met(Ile) whose CAU anticodon is enzymatically converted to read AUA codons.|DDBJ/ENA/GenBank taxaddress:00.04.00.01.00.03.00.03.00.02.01 STEML:GGCCCTT STEMRS:AAGGGCC ID:A CCA:CCA LEN:7 SCORE:35 pos8,9:TA W:CCApredicted W:cca tfam:I tfamI:48.28 tfamM:-18.29 tfamX:-106.16
-GGCCCTT-TAGCTC-A-GT--GGTg-A---G-AGCGAGCGACTCATAATCGC-CAG---
-----------------GcC-GC-TGGTTCAAAT-CCAGC--AAGGGCCA
>C008944 BA000007|Gammaproteobacteria|Escherichia coli O157:H7 str. Sakai|2189767|2189692|Met|CAT|0|0|||||tRNA-Met(Ile) whose CAU anticodon is enzymatically converted to read AUA codons.|DDBJ/ENA/GenBank taxaddress:00.04.00.01.00.03.00.03.00.02.01 STEML:GGCCCTT STEMRS:AAGGGCC ID:A CCA:CCA LEN:7 SCORE:35 pos8,9:TA W:CCApredicted W:cca tfam:I tfamI:48.62 tfamM:-15.97 tfamX:-107.70
-GGCCCTT-TAGCTC-A-GT--GGTg-A---G-AGCGAGCGACTCATAATCGC-CAG---
-----------------GtC-GC-TGGTTCAAAT-CCAGC--AAGGGCCA
>C008951 BA000007|Gammaproteobacteria|Escherichia coli O157:H7 str. Sakai|777296|777220|Met|CAT|0|0|||||tRNA-Met(elongator).|DDBJ/ENA/GenBank taxaddress:00.04.00.01.00.03.00.03.00.02.01 STEML:GGCTACG STEMRS:CGTAGCC ID:A CCA:CCA LEN:7 SCORE:35 pos8,9:TA W:CCApredicted W:cca tfam:M tfamM:50.31 tfamI:-9.65 tfamX:-111.76
-GGCTACG-TAGCTC-A-GTT-GGTt-A---G-AGCACATCACTCATAATGAT-GGG---
-----------------GtC-AC-AGGTTCGAAT-CCCGT--CGTAGCCA
>C008955 BA000007|Gammaproteobacteria|Escherichia coli O157:H7 str. Sakai|776902|776826|Met|CAT|0|0|||||tRNA-Met(elongator).|DDBJ/ENA/GenBank taxaddress:00.04.00.01.00.03.00.03.00.02.01 STEML:GGCTACG STEMRS:CGTAGCC ID:A CCA:CCA LEN:7 SCORE:35 pos8,9:TA W:CCApredicted W:cca tfam:M tfamM:50.31 tfamI:-9.65 tfamX:-111.76
-GGCTACG-TAGCTC-A-GTT-GGTt-A---G-AGCACATCACTCATAATGAT-GGG---
-----------------GtC-AC-AGGTTCGAAT-CCCGT--CGTAGCCA
>C09104606 CP001164|Gammaproteobacteria|Escherichia coli O157:H7 str. EC4115|1182760|1182835|Met|CAT|0|0|||||tRNA-Met(Ile) whose CAU anticodon is enzymatically converted to read AUA codons.|DDBJ/ENA/GenBank taxaddress:00.04.00.01.00.03.00.03.00.02.06 STEML:AGCCCTT STEMRS:AAGGGCC ID:A CCA:CCA LEN:7 SCORE:31 pos8,9:TA W:CCApredicted W:cca tfam:I tfamI:48.06 tfamM:-16.67 tfamX:-102.40
-AGCCCTT-TAGCTC-A-GT--GGTg-A---G-AGCGAGCGACTCATAATCGC-CAG---
-----------------GtC-GC-TGGTTCAAAT-CCAGC--AAGGGCCA
>C09104608 CP001164|Gammaproteobacteria|Escherichia coli O157:H7 str. EC4115|1695522|1695597|Met|CAT|0|0|||||tRNA-Met(Ile) whose CAU anticodon is enzymatically converted to read AUA codons.|DDBJ/ENA/GenBank taxaddress:00.04.00.01.00.03.00.03.00.02.06 STEML:GGCCCTT STEMRS:AAGGGCC ID:A CCA:CCA LEN:7 SCORE:35 pos8,9:TA W:CCApredicted W:cca tfam:I tfamI:47.52 tfamM:-15.61 tfamX:-107.13
-GGCCCTT-TAGCTC-A-GC--GGTg-A---G-AGCGAGCGACTCATAATCGC-CAG---
-----------------GtC-GC-TGGTTCAAAT-CCAGC--AAGGGCCA
>C09104621 CP001164|Gammaproteobacteria|Escherichia coli O157:H7 str. EC4115|3774184|3774260|Met|CAT|0|0|||||tRNA-Met(initiator).|DDBJ/ENA/GenBank taxaddress:00.04.00.01.00.03.00.03.00.02.06 STEML:CGCGGGG STEMRS:CCCCGCA ID:A CCA:CCA LEN:7 SCORE:31 pos8,9:TG W:CCApredicted W:cca W:pos89nTA tfam:X tfamX:80.07 tfamM:-61.33 tfamI:-75.21
-CGCGGGG-TGGAGC-A-GCCtGGT--A---G-CTCGTCGGGCTCATAACCCG-AAG---
-----------------GtC-GT-CGGTTCAAAT-CCGGC--CCCCGCAA
>C09104622 CP001164|Gammaproteobacteria|Escherichia coli O157:H7 str. EC4115|3774294|3774370|Met|CAT|0|0|||||tRNA-Met(initiator).|DDBJ/ENA/GenBank taxaddress:00.04.00.01.00.03.00.03.00.02.06 STEML:CGCGGGG STEMRS:CCCCGCA ID:A CCA:CCA LEN:7 SCORE:31 pos8,9:TG W:CCApredicted W:cca W:pos89nTA tfam:X tfamX:80.07 tfamM:-61.33 tfamI:-75.21
-CGCGGGG-TGGAGC-A-GCCtGGT--A---G-CTCGTCGGGCTCATAACCCG-AAG---
-----------------GtC-GT-CGGTTCAAAT-CCGGC--CCCCGCAA
>C09104623 CP001164|Gammaproteobacteria|Escherichia coli O157:H7 str. EC4115|3774404|3774480|Met|CAT|0|0|||||tRNA-Met(initiator).|DDBJ/ENA/GenBank taxaddress:00.04.00.01.00.03.00.03.00.02.06 STEML:CGCGGGG STEMRS:CCCCGCA ID:A CCA:CCA LEN:7 SCORE:31 pos8,9:TG W:CCApredicted W:cca W:pos89nTA tfam:X tfamX:80.07 tfamM:-61.33 tfamI:-75.21
-CGCGGGG-TGGAGC-A-GCCtGGT--A---G-CTCGTCGGGCTCATAACCCG-AAG---
-----------------GtC-GT-CGGTTCAAAT-CCGGC--CCCCGCAA
>C09104625 CP001164|Gammaproteobacteria|Escherichia coli O157:H7 str. EC4115|4058212|4058287|Met|CAT|0|0|||||tRNA-Met(Ile) whose CAU anticodon is enzymatically converted to read AUA codons.|DDBJ/ENA/GenBank taxaddress:00.04.00.01.00.03.00.03.00.02.06 STEML:GGCCCCT STEMRS:AGGGGCC ID:A CCA:CCA LEN:7 SCORE:35 pos8,9:TA W:CCApredicted W:cca tfam:I tfamI:55.66 tfamM:-12.26 tfamX:-122.41
-GGCCCCT-TAGCTC-A-GT--GGTt-A---G-AGCAGGCGACTCATAATCGC-TTG---
-----------------GtC-GC-TGGTTCAAGT-CCAGC--AGGGGCCA
>C09104654 CP001164|Gammaproteobacteria|Escherichia coli O157:H7 str. EC4115|4162554|4162478|Met|CAT|0|0|||||tRNA-Met(initiator).|DDBJ/ENA/GenBank taxaddress:00.04.00.01.00.03.00.03.00.02.06 STEML:CGCGGGG STEMRS:CCCCGCA ID:A CCA:CCA LEN:7 SCORE:31 pos8,9:TG W:CCApredicted W:cca W:pos89nTA tfam:X tfamX:80.07 tfamM:-61.33 tfamI:-75.21
-CGCGGGG-TGGAGC-A-GCCtGGT--A---G-CTCGTCGGGCTCATAACCCG-AAG---
-----------------GtC-GT-CGGTTCAAAT-CCGGC--CCCCGCAA
>C09104661 CP001164|Gammaproteobacteria|Escherichia coli O157:H7 str. EC4115|3612258|3612183|Met|CAT|0|0|||||tRNA-Met(Ile) whose CAU anticodon is enzymatically converted to read AUA codons.|DDBJ/ENA/GenBank taxaddress:00.04.00.01.00.03.00.03.00.02.06 STEML:GGCCCTT STEMRS:AAGGGCC ID:A CCA:CCA LEN:7 SCORE:35 pos8,9:TA W:CCApredicted W:cca tfam:I tfamI:55.88 tfamM:-12.45 tfamX:-123.64
-GGCCCTT-TAGCTC-A-GT--GGTt-A---G-AGCAGGCGACTCATAATCGT-CCG---
-----------------GtC-GC-TGGTTCAAGT-CCAGC--AAGGGCCA
>C09104665 CP001164|Gammaproteobacteria|Escherichia coli O157:H7 str. EC4115|3272587|3272512|Met|CAT|0|0|||||tRNA-Met(Ile) whose CAU anticodon is enzymatically converted to read AUA codons.|DDBJ/ENA/GenBank taxaddress:00.04.00.01.00.03.00.03.00.02.06 STEML:GGCCCTT STEMRS:AAGGGCC ID:A CCA:CCA LEN:7 SCORE:35 pos8,9:TA W:CCApredicted W:cca tfam:I tfamI:48.62 tfamM:-15.97 tfamX:-107.70
-GGCCCTT-TAGCTC-A-GT--GGTg-A---G-AGCGAGCGACTCATAATCGC-CAG---
-----------------GtC-GC-TGGTTCAAAT-CCAGC--AAGGGCCA
>C09104668 CP001164|Gammaproteobacteria|Escherichia coli O157:H7 str. EC4115|2964350|2964275|Met|CAT|0|0|||||tRNA-Met(Ile) whose CAU anticodon is enzymatically converted to read AUA codons.|DDBJ/ENA/GenBank taxaddress:00.04.00.01.00.03.00.03.00.02.06 STEML:GGCCCTT STEMRS:AAGGGCC ID:A CCA:CCA LEN:7 SCORE:35 pos8,9:TA W:CCApredicted W:cca tfam:I tfamI:48.62 tfamM:-15.97 tfamX:-107.70
-GGCCCTT-TAGCTC-A-GT--GGTg-A---G-AGCGAGCGACTCATAATCGC-CAG---
-----------------GtC-GC-TGGTTCAAAT-CCAGC--AAGGGCCA
>C09104670 CP001164|Gammaproteobacteria|Escherichia coli O157:H7 str. EC4115|2697778|2697703|Met|CAT|0|0|||||tRNA-Met(Ile) whose CAU anticodon is enzymatically converted to read AUA codons.|DDBJ/ENA/GenBank taxaddress:00.04.00.01.00.03.00.03.00.02.06 STEML:GGCCCTT STEMRS:AAGGGCC ID:A CCA:CCA LEN:7 SCORE:35 pos8,9:TA W:CCApredicted W:cca tfam:I tfamI:48.62 tfamM:-15.97 tfamX:-107.70
-GGCCCTT-TAGCTC-A-GT--GGTg-A---G-AGCGAGCGACTCATAATCGC-CAG---
-----------------GtC-GC-TGGTTCAAAT-CCAGC--AAGGGCCA
>C09104675 CP001164|Gammaproteobacteria|Escherichia coli O157:H7 str. EC4115|2605619|2605544|Met|CAT|0|0|||||tRNA-Met(Ile) whose CAU anticodon is enzymatically converted to read AUA codons.|DDBJ/ENA/GenBank taxaddress:00.04.00.01.00.03.00.03.00.02.06 STEML:GGCCCTT STEMRS:AAGGGCC ID:A CCA:CCA LEN:7 SCORE:35 pos8,9:TA W:CCApredicted W:cca tfam:I tfamI:48.28 tfamM:-18.29 tfamX:-106.16
-GGCCCTT-TAGCTC-A-GT--GGTg-A---G-AGCGAGCGACTCATAATCGC-CAG---
-----------------GcC-GC-TGGTTCAAAT-CCAGC--AAGGGCCA
>C09104681 CP001164|Gammaproteobacteria|Escherichia coli O157:H7 str. EC4115|2145716|2145641|Met|CAT|0|0|||||tRNA-Met(Ile) whose CAU anticodon is enzymatically converted to read AUA codons.|DDBJ/ENA/GenBank taxaddress:00.04.00.01.00.03.00.03.00.02.06 STEML:GGCCCTT STEMRS:AAGGGCC ID:A CCA:CCA LEN:7 SCORE:35 pos8,9:TA W:CCApredicted W:cca tfam:I tfamI:48.28 tfamM:-18.29 tfamX:-106.16
-GGCCCTT-TAGCTC-A-GT--GGTg-A---G-AGCGAGCGACTCATAATCGC-CAG---
-----------------GcC-GC-TGGTTCAAAT-CCAGC--AAGGGCCA
>C09104684 CP001164|Gammaproteobacteria|Escherichia coli O157:H7 str. EC4115|2097809|2097734|Met|CAT|0|0|||||tRNA-Met(Ile) whose CAU anticodon is enzymatically converted to read AUA codons.|DDBJ/ENA/GenBank taxaddress:00.04.00.01.00.03.00.03.00.02.06 STEML:GGCCCTT STEMRS:AAGGGCC ID:A CCA:CCA LEN:7 SCORE:35 pos8,9:TA W:CCApredicted W:cca tfam:I tfamI:48.62 tfamM:-15.97 tfamX:-107.70
-GGCCCTT-TAGCTC-A-GT--GGTg-A---G-AGCGAGCGACTCATAATCGC-CAG---
-----------------GtC-GC-TGGTTCAAAT-CCAGC--AAGGGCCA
>C09104691 CP001164|Gammaproteobacteria|Escherichia coli O157:H7 str. EC4115|780571|780495|Met|CAT|0|0|||||tRNA-Met(elongator).|DDBJ/ENA/GenBank taxaddress:00.04.00.01.00.03.00.03.00.02.06 STEML:GGCTACG STEMRS:CGTAGCC ID:A CCA:CCA LEN:7 SCORE:35 pos8,9:TA W:CCApredicted W:cca tfam:M tfamM:50.31 tfamI:-9.65 tfamX:-111.76
-GGCTACG-TAGCTC-A-GTT-GGTt-A---G-AGCACATCACTCATAATGAT-GGG---
-----------------GtC-AC-AGGTTCGAAT-CCCGT--CGTAGCCA
>C09104695 CP001164|Gammaproteobacteria|Escherichia coli O157:H7 str. EC4115|780177|780101|Met|CAT|0|0|||||tRNA-Met(elongator).|DDBJ/ENA/GenBank taxaddress:00.04.00.01.00.03.00.03.00.02.06 STEML:GGCTACG STEMRS:CGTAGCC ID:A CCA:CCA LEN:7 SCORE:35 pos8,9:TA W:CCApredicted W:cca tfam:M tfamM:50.31 tfamI:-9.65 tfamX:-111.76
-GGCTACG-TAGCTC-A-GTT-GGTt-A---G-AGCACATCACTCATAATGAT-GGG---
-----------------GtC-AC-AGGTTCGAAT-CCCGT--CGTAGCCA
>C09105400 CP001368|Gammaproteobacteria|Escherichia coli O157:H7 str. TW14359|1184359|1184434|Met|CAT|0|0|||||tRNA-Met(Ile) whose CAU anticodon is enzymatically converted to read AUA codons.|DDBJ/ENA/GenBank taxaddress:00.04.00.01.00.03.00.03.00.02.11 STEML:AGCCCTT STEMRS:AAGGGCC ID:A CCA:CCA LEN:7 SCORE:31 pos8,9:TA W:CCApredicted W:cca tfam:I tfamI:48.06 tfamM:-16.67 tfamX:-102.40
-AGCCCTT-TAGCTC-A-GT--GGTg-A---G-AGCGAGCGACTCATAATCGC-CAG---
-----------------GtC-GC-TGGTTCAAAT-CCAGC--AAGGGCCA
>C09105402 CP001368|Gammaproteobacteria|Escherichia coli O157:H7 str. TW14359|1694497|1694572|Met|CAT|0|0|||||tRNA-Met(Ile) whose CAU anticodon is enzymatically converted to read AUA codons.|DDBJ/ENA/GenBank taxaddress:00.04.00.01.00.03.00.03.00.02.11 STEML:GGCCCTT STEMRS:AAGGGCC ID:A CCA:CCA LEN:7 SCORE:35 pos8,9:TA W:CCApredicted W:cca tfam:I tfamI:47.52 tfamM:-15.61 tfamX:-107.13
-GGCCCTT-TAGCTC-A-GC--GGTg-A---G-AGCGAGCGACTCATAATCGC-CAG---
-----------------GtC-GC-TGGTTCAAAT-CCAGC--AAGGGCCA
>C09105415 CP001368|Gammaproteobacteria|Escherichia coli O157:H7 str. TW14359|3728910|3728986|Met|CAT|0|0|||||tRNA-Met(initiator).|DDBJ/ENA/GenBank taxaddress:00.04.00.01.00.03.00.03.00.02.11 STEML:CGCGGGG STEMRS:CCCCGCA ID:A CCA:CCA LEN:7 SCORE:31 pos8,9:TG W:CCApredicted W:cca W:pos89nTA tfam:X tfamX:80.07 tfamM:-61.33 tfamI:-75.21
-CGCGGGG-TGGAGC-A-GCCtGGT--A---G-CTCGTCGGGCTCATAACCCG-AAG---
-----------------GtC-GT-CGGTTCAAAT-CCGGC--CCCCGCAA
>C09105416 CP001368|Gammaproteobacteria|Escherichia coli O157:H7 str. TW14359|3729020|3729096|Met|CAT|0|0|||||tRNA-Met(initiator).|DDBJ/ENA/GenBank taxaddress:00.04.00.01.00.03.00.03.00.02.11 STEML:CGCGGGG STEMRS:CCCCGCA ID:A CCA:CCA LEN:7 SCORE:31 pos8,9:TG W:CCApredicted W:cca W:pos89nTA tfam:X tfamX:80.07 tfamM:-61.33 tfamI:-75.21
-CGCGGGG-TGGAGC-A-GCCtGGT--A---G-CTCGTCGGGCTCATAACCCG-AAG---
-----------------GtC-GT-CGGTTCAAAT-CCGGC--CCCCGCAA
>C09105417 CP001368|Gammaproteobacteria|Escherichia coli O157:H7 str. TW14359|3729130|3729206|Met|CAT|0|0|||||tRNA-Met(initiator).|DDBJ/ENA/GenBank taxaddress:00.04.00.01.00.03.00.03.00.02.11 STEML:CGCGGGG STEMRS:CCCCGCA ID:A CCA:CCA LEN:7 SCORE:31 pos8,9:TG W:CCApredicted W:cca W:pos89nTA tfam:X tfamX:80.07 tfamM:-61.33 tfamI:-75.21
-CGCGGGG-TGGAGC-A-GCCtGGT--A---G-CTCGTCGGGCTCATAACCCG-AAG---
-----------------GtC-GT-CGGTTCAAAT-CCGGC--CCCCGCAA
>C09105419 CP001368|Gammaproteobacteria|Escherichia coli O157:H7 str. TW14359|4014253|4014328|Met|CAT|0|0|||||tRNA-Met(Ile) whose CAU anticodon is enzymatically converted to read AUA codons.|DDBJ/ENA/GenBank taxaddress:00.04.00.01.00.03.00.03.00.02.11 STEML:GGCCCCT STEMRS:AGGGGCC ID:A CCA:CCA LEN:7 SCORE:35 pos8,9:TA W:CCApredicted W:cca tfam:I tfamI:55.66 tfamM:-12.26 tfamX:-122.41
-GGCCCCT-TAGCTC-A-GT--GGTt-A---G-AGCAGGCGACTCATAATCGC-TTG---
-----------------GtC-GC-TGGTTCAAGT-CCAGC--AGGGGCCA
>C09105448 CP001368|Gammaproteobacteria|Escherichia coli O157:H7 str. TW14359|4118595|4118519|Met|CAT|0|0|||||tRNA-Met(initiator).|DDBJ/ENA/GenBank taxaddress:00.04.00.01.00.03.00.03.00.02.11 STEML:CGCGGGG STEMRS:CCCCGCA ID:A CCA:CCA LEN:7 SCORE:31 pos8,9:TG W:CCApredicted W:cca W:pos89nTA tfam:X tfamX:80.07 tfamM:-61.33 tfamI:-75.21
-CGCGGGG-TGGAGC-A-GCCtGGT--A---G-CTCGTCGGGCTCATAACCCG-AAG---
-----------------GtC-GT-CGGTTCAAAT-CCGGC--CCCCGCAA
>C09105455 CP001368|Gammaproteobacteria|Escherichia coli O157:H7 str. TW14359|3566983|3566908|Met|CAT|0|0|||||tRNA-Met(Ile) whose CAU anticodon is enzymatically converted to read AUA codons.|DDBJ/ENA/GenBank taxaddress:00.04.00.01.00.03.00.03.00.02.11 STEML:GGCCCTT STEMRS:AAGGGCC ID:A CCA:CCA LEN:7 SCORE:35 pos8,9:TA W:CCApredicted W:cca tfam:I tfamI:55.88 tfamM:-12.45 tfamX:-123.64
-GGCCCTT-TAGCTC-A-GT--GGTt-A---G-AGCAGGCGACTCATAATCGT-CCG---
-----------------GtC-GC-TGGTTCAAGT-CCAGC--AAGGGCCA
>C09105459 CP001368|Gammaproteobacteria|Escherichia coli O157:H7 str. TW14359|3227458|3227383|Met|CAT|0|0|||||tRNA-Met(Ile) whose CAU anticodon is enzymatically converted to read AUA codons.|DDBJ/ENA/GenBank taxaddress:00.04.00.01.00.03.00.03.00.02.11 STEML:GGCCCTT STEMRS:AAGGGCC ID:A CCA:CCA LEN:7 SCORE:35 pos8,9:TA W:CCApredicted W:cca tfam:I tfamI:48.62 tfamM:-15.97 tfamX:-107.70
-GGCCCTT-TAGCTC-A-GT--GGTg-A---G-AGCGAGCGACTCATAATCGC-CAG---
-----------------GtC-GC-TGGTTCAAAT-CCAGC--AAGGGCCA
>C09105462 CP001368|Gammaproteobacteria|Escherichia coli O157:H7 str. TW14359|2919221|2919146|Met|CAT|0|0|||||tRNA-Met(Ile) whose CAU anticodon is enzymatically converted to read AUA codons.|DDBJ/ENA/GenBank taxaddress:00.04.00.01.00.03.00.03.00.02.11 STEML:GGCCCTT STEMRS:AAGGGCC ID:A CCA:CCA LEN:7 SCORE:35 pos8,9:TA W:CCApredicted W:cca tfam:I tfamI:48.62 tfamM:-15.97 tfamX:-107.70
-GGCCCTT-TAGCTC-A-GT--GGTg-A---G-AGCGAGCGACTCATAATCGC-CAG---
-----------------GtC-GC-TGGTTCAAAT-CCAGC--AAGGGCCA
>C09105464 CP001368|Gammaproteobacteria|Escherichia coli O157:H7 str. TW14359|2696759|2696684|Met|CAT|0|0|||||tRNA-Met(Ile) whose CAU anticodon is enzymatically converted to read AUA codons.|DDBJ/ENA/GenBank taxaddress:00.04.00.01.00.03.00.03.00.02.11 STEML:GGCCCTT STEMRS:AAGGGCC ID:A CCA:CCA LEN:7 SCORE:35 pos8,9:TA W:CCApredicted W:cca tfam:I tfamI:48.62 tfamM:-15.97 tfamX:-107.70
-GGCCCTT-TAGCTC-A-GT--GGTg-A---G-AGCGAGCGACTCATAATCGC-CAG---
-----------------GtC-GC-TGGTTCAAAT-CCAGC--AAGGGCCA
>C09105469 CP001368|Gammaproteobacteria|Escherichia coli O157:H7 str. TW14359|2604599|2604524|Met|CAT|0|0|||||tRNA-Met(Ile) whose CAU anticodon is enzymatically converted to read AUA codons.|DDBJ/ENA/GenBank taxaddress:00.04.00.01.00.03.00.03.00.02.11 STEML:GGCCCTT STEMRS:AAGGGCC ID:A CCA:CCA LEN:7 SCORE:35 pos8,9:TA W:CCApredicted W:cca tfam:I tfamI:48.28 tfamM:-18.29 tfamX:-106.16
-GGCCCTT-TAGCTC-A-GT--GGTg-A---G-AGCGAGCGACTCATAATCGC-CAG---
-----------------GcC-GC-TGGTTCAAAT-CCAGC--AAGGGCCA
>C09105475 CP001368|Gammaproteobacteria|Escherichia coli O157:H7 str. TW14359|2144697|2144622|Met|CAT|0|0|||||tRNA-Met(Ile) whose CAU anticodon is enzymatically converted to read AUA codons.|DDBJ/ENA/GenBank taxaddress:00.04.00.01.00.03.00.03.00.02.11 STEML:GGCCCTT STEMRS:AAGGGCC ID:A CCA:CCA LEN:7 SCORE:35 pos8,9:TA W:CCApredicted W:cca tfam:I tfamI:48.28 tfamM:-18.29 tfamX:-106.16
-GGCCCTT-TAGCTC-A-GT--GGTg-A---G-AGCGAGCGACTCATAATCGC-CAG---
-----------------GcC-GC-TGGTTCAAAT-CCAGC--AAGGGCCA
>C09105478 CP001368|Gammaproteobacteria|Escherichia coli O157:H7 str. TW14359|2096785|2096710|Met|CAT|0|0|||||tRNA-Met(Ile) whose CAU anticodon is enzymatically converted to read AUA codons.|DDBJ/ENA/GenBank taxaddress:00.04.00.01.00.03.00.03.00.02.11 STEML:GGCCCTT STEMRS:AAGGGCC ID:A CCA:CCA LEN:7 SCORE:35 pos8,9:TA W:CCApredicted W:cca tfam:I tfamI:48.62 tfamM:-15.97 tfamX:-107.70
-GGCCCTT-TAGCTC-A-GT--GGTg-A---G-AGCGAGCGACTCATAATCGC-CAG---
-----------------GtC-GC-TGGTTCAAAT-CCAGC--AAGGGCCA
>C09105485 CP001368|Gammaproteobacteria|Escherichia coli O157:H7 str. TW14359|782164|782088|Met|CAT|0|0|||||tRNA-Met(elongator).|DDBJ/ENA/GenBank taxaddress:00.04.00.01.00.03.00.03.00.02.11 STEML:GGCTACG STEMRS:CGTAGCC ID:A CCA:CCA LEN:7 SCORE:35 pos8,9:TA W:CCApredicted W:cca tfam:M tfamM:50.31 tfamI:-9.65 tfamX:-111.76
-GGCTACG-TAGCTC-A-GTT-GGTt-A---G-AGCACATCACTCATAATGAT-GGG---
-----------------GtC-AC-AGGTTCGAAT-CCCGT--CGTAGCCA
>C09105489 CP001368|Gammaproteobacteria|Escherichia coli O157:H7 str. TW14359|781770|781694|Met|CAT|0|0|||||tRNA-Met(elongator).|DDBJ/ENA/GenBank taxaddress:00.04.00.01.00.03.00.03.00.02.11 STEML:GGCTACG STEMRS:CGTAGCC ID:A CCA:CCA LEN:7 SCORE:35 pos8,9:TA W:CCApredicted W:cca tfam:M tfamM:50.31 tfamI:-9.65 tfamX:-111.76
-GGCTACG-TAGCTC-A-GTT-GGTt-A---G-AGCACATCACTCATAATGAT-GGG---
-----------------GtC-AC-AGGTTCGAAT-CCCGT--CGTAGCCA
>C09104519 FM180568|Gammaproteobacteria|Escherichia coli O127:H6 str. E2348/69|1287238|1287313|Met|CAT|0|0|||||tRNA-Met(Ile) whose CAU anticodon is enzymatically converted to read AUA codons.|DDBJ/ENA/GenBank taxaddress:00.04.00.01.00.03.00.03.00.03.00 STEML:GGCCCTT STEMRS:AAGGGCC ID:A CCA:CCA LEN:7 SCORE:35 pos8,9:TA W:CCApredicted W:cca tfam:I tfamI:48.62 tfamM:-15.97 tfamX:-107.70
-GGCCCTT-TAGCTC-A-GT--GGTg-A---G-AGCGAGCGACTCATAATCGC-CAG---
-----------------GtC-GC-TGGTTCAAAT-CCAGC--AAGGGCCA
>C09104521 FM180568|Gammaproteobacteria|Escherichia coli O127:H6 str. E2348/69|1442730|1442805|Met|CAT|0|0|||||tRNA-Met(Ile) whose CAU anticodon is enzymatically converted to read AUA codons.|DDBJ/ENA/GenBank taxaddress:00.04.00.01.00.03.00.03.00.03.00 STEML:GGCCCTT STEMRS:AAGGGCC ID:A CCA:CCA LEN:7 SCORE:35 pos8,9:TA W:CCApredicted W:cca tfam:I tfamI:48.62 tfamM:-15.97 tfamX:-107.70
-GGCCCTT-TAGCTC-A-GT--GGTg-A---G-AGCGAGCGACTCATAATCGC-CAG---
-----------------GtC-GC-TGGTTCAAAT-CCAGC--AAGGGCCA
>C09104534 FM180568|Gammaproteobacteria|Escherichia coli O127:H6 str. E2348/69|3179174|3179250|Met|CAT|0|0|||||tRNA-Met(initiator).|DDBJ/ENA/GenBank taxaddress:00.04.00.01.00.03.00.03.00.03.00 STEML:CGCGGGG STEMRS:CCCCGCA ID:A CCA:CCA LEN:7 SCORE:31 pos8,9:TG W:CCApredicted W:cca W:pos89nTA tfam:X tfamX:80.07 tfamM:-61.33 tfamI:-75.21
-CGCGGGG-TGGAGC-A-GCCtGGT--A---G-CTCGTCGGGCTCATAACCCG-AAG---
-----------------GtC-GT-CGGTTCAAAT-CCGGC--CCCCGCAA
>C09104535 FM180568|Gammaproteobacteria|Escherichia coli O127:H6 str. E2348/69|3179284|3179360|Met|CAT|0|0|||||tRNA-Met(initiator).|DDBJ/ENA/GenBank taxaddress:00.04.00.01.00.03.00.03.00.03.00 STEML:CGCGGGG STEMRS:CCCCGCA ID:A CCA:CCA LEN:7 SCORE:31 pos8,9:TG W:CCApredicted W:cca W:pos89nTA tfam:X tfamX:80.07 tfamM:-61.33 tfamI:-75.21
-CGCGGGG-TGGAGC-A-GCCtGGT--A---G-CTCGTCGGGCTCATAACCCG-AAG---
-----------------GtC-GT-CGGTTCAAAT-CCGGC--CCCCGCAA
>C09104536 FM180568|Gammaproteobacteria|Escherichia coli O127:H6 str. E2348/69|3179394|3179470|Met|CAT|0|0|||||tRNA-Met(initiator).|DDBJ/ENA/GenBank taxaddress:00.04.00.01.00.03.00.03.00.03.00 STEML:CGCGGGG STEMRS:CCCCGCA ID:A CCA:CCA LEN:7 SCORE:31 pos8,9:TG W:CCApredicted W:cca W:pos89nTA tfam:X tfamX:80.07 tfamM:-61.33 tfamI:-75.21
-CGCGGGG-TGGAGC-A-GCCtGGT--A---G-CTCGTCGGGCTCATAACCCG-AAG---
-----------------GtC-GT-CGGTTCAAAT-CCGGC--CCCCGCAA
>C09104538 FM180568|Gammaproteobacteria|Escherichia coli O127:H6 str. E2348/69|3500243|3500318|Met|CAT|0|0|||||tRNA-Met(Ile) whose CAU anticodon is enzymatically converted to read AUA codons.|DDBJ/ENA/GenBank taxaddress:00.04.00.01.00.03.00.03.00.03.00 STEML:GGCCCCT STEMRS:AGGGGCC ID:A CCA:CCA LEN:7 SCORE:35 pos8,9:TA W:CCApredicted W:cca tfam:I tfamI:55.66 tfamM:-12.26 tfamX:-122.41
-GGCCCCT-TAGCTC-A-GT--GGTt-A---G-AGCAGGCGACTCATAATCGC-TTG---
-----------------GtC-GC-TGGTTCAAGT-CCAGC--AGGGGCCA
>C09104567 FM180568|Gammaproteobacteria|Escherichia coli O127:H6 str. E2348/69|3596569|3596493|Met|CAT|0|0|||||tRNA-Met(initiator).|DDBJ/ENA/GenBank taxaddress:00.04.00.01.00.03.00.03.00.03.00 STEML:CGCGGGG STEMRS:CCCCGCA ID:A CCA:CCA LEN:7 SCORE:31 pos8,9:TG W:CCApredicted W:cca W:pos89nTA tfam:X tfamX:80.07 tfamM:-61.33 tfamI:-75.21
-CGCGGGG-TGGAGC-A-GCCtGGT--A---G-CTCGTCGGGCTCATAACCCG-AAG---
-----------------GtC-GT-CGGTTCAAAT-CCGGC--CCCCGCAA
>C09104588 FM180568|Gammaproteobacteria|Escherichia coli O127:H6 str. E2348/69|618749|618673|Met|CAT|0|0|||||tRNA-Met(elongator).|DDBJ/ENA/GenBank taxaddress:00.04.00.01.00.03.00.03.00.03.00 STEML:GGCTACG STEMRS:CGTAGCC ID:A CCA:CCA LEN:7 SCORE:35 pos8,9:TA W:CCApredicted W:cca tfam:M tfamM:50.31 tfamI:-9.65 tfamX:-111.76
-GGCTACG-TAGCTC-A-GTT-GGTt-A---G-AGCACATCACTCATAATGAT-GGG---
-----------------GtC-AC-AGGTTCGAAT-CCCGT--CGTAGCCA
>C09104592 FM180568|Gammaproteobacteria|Escherichia coli O127:H6 str. E2348/69|618355|618279|Met|CAT|0|0|||||tRNA-Met(elongator).|DDBJ/ENA/GenBank taxaddress:00.04.00.01.00.03.00.03.00.03.00 STEML:GGCTACG STEMRS:CGTAGCC ID:A CCA:CCA LEN:7 SCORE:35 pos8,9:TA W:CCApredicted W:cca tfam:M tfamM:50.31 tfamI:-9.65 tfamX:-111.76
-GGCTACG-TAGCTC-A-GTT-GGTt-A---G-AGCACATCACTCATAATGAT-GGG---
-----------------GtC-AC-AGGTTCGAAT-CCCGT--CGTAGCCA
>C10105805 AP010960|Gammaproteobacteria|Escherichia coli O111:H- str. 11128|1138830|1138905|Met|CAT|0|0||||||DDBJ/ENA/GenBank taxaddress:00.04.00.01.00.03.00.03.00.04.00 STEML:GGCCCTT STEMRS:AAGGGCC ID:A CCA:CCA LEN:7 SCORE:35 pos8,9:TA W:CCApredicted W:cca tfam:I tfamI:48.62 tfamM:-15.97 tfamX:-107.70
-GGCCCTT-TAGCTC-A-GT--GGTg-A---G-AGCGAGCGACTCATAATCGC-CAG---
-----------------GtC-GC-TGGTTCAAAT-CCAGC--AAGGGCCA
>C10105807 AP010960|Gammaproteobacteria|Escherichia coli O111:H- str. 11128|1203205|1203280|Met|CAT|0|0||||||DDBJ/ENA/GenBank taxaddress:00.04.00.01.00.03.00.03.00.04.00 STEML:GGCCCTT STEMRS:AAGGGCC ID:A CCA:CCA LEN:7 SCORE:35 pos8,9:TA W:CCApredicted W:cca tfam:I tfamI:48.62 tfamM:-15.97 tfamX:-107.70
-GGCCCTT-TAGCTC-A-GT--GGTg-A---G-AGCGAGCGACTCATAATCGC-CAG---
-----------------GtC-GC-TGGTTCAAAT-CCAGC--AAGGGCCA
>C10105810 AP010960|Gammaproteobacteria|Escherichia coli O111:H- str. 11128|1453564|1453639|Met|CAT|0|0||||||DDBJ/ENA/GenBank taxaddress:00.04.00.01.00.03.00.03.00.04.00 STEML:GGCCCTT STEMRS:AAGGGCC ID:A CCA:CCA LEN:7 SCORE:35 pos8,9:TA W:CCApredicted W:cca tfam:I tfamI:48.62 tfamM:-15.97 tfamX:-107.70
-GGCCCTT-TAGCTC-A-GT--GGTg-A---G-AGCGAGCGACTCATAATCGC-CAG---
-----------------GtC-GC-TGGTTCAAAT-CCAGC--AAGGGCCA
>C10105823 AP010960|Gammaproteobacteria|Escherichia coli O111:H- str. 11128|3515168|3515244|Met|CAT|0|0||||||DDBJ/ENA/GenBank taxaddress:00.04.00.01.00.03.00.03.00.04.00 STEML:CGCGGGG STEMRS:CCCCGCA ID:A CCA:CCA LEN:7 SCORE:31 pos8,9:TG W:CCApredicted W:cca W:pos89nTA tfam:X tfamX:80.07 tfamM:-61.33 tfamI:-75.21
-CGCGGGG-TGGAGC-A-GCCtGGT--A---G-CTCGTCGGGCTCATAACCCG-AAG---
-----------------GtC-GT-CGGTTCAAAT-CCGGC--CCCCGCAA
>C10105824 AP010960|Gammaproteobacteria|Escherichia coli O111:H- str. 11128|3515278|3515354|Met|CAT|0|0||||||DDBJ/ENA/GenBank taxaddress:00.04.00.01.00.03.00.03.00.04.00 STEML:CGCGGGG STEMRS:CCCCGCA ID:A CCA:CCA LEN:7 SCORE:31 pos8,9:TG W:CCApredicted W:cca W:pos89nTA tfam:X tfamX:80.07 tfamM:-61.33 tfamI:-75.21
-CGCGGGG-TGGAGC-A-GCCtGGT--A---G-CTCGTCGGGCTCATAACCCG-AAG---
-----------------GtC-GT-CGGTTCAAAT-CCGGC--CCCCGCAA
>C10105825 AP010960|Gammaproteobacteria|Escherichia coli O111:H- str. 11128|3515388|3515464|Met|CAT|0|0||||||DDBJ/ENA/GenBank taxaddress:00.04.00.01.00.03.00.03.00.04.00 STEML:CGCGGGG STEMRS:CCCCGCA ID:A CCA:CCA LEN:7 SCORE:31 pos8,9:TG W:CCApredicted W:cca W:pos89nTA tfam:X tfamX:80.07 tfamM:-61.33 tfamI:-75.21
-CGCGGGG-TGGAGC-A-GCCtGGT--A---G-CTCGTCGGGCTCATAACCCG-AAG---
-----------------GtC-GT-CGGTTCAAAT-CCGGC--CCCCGCAA
>C10105827 AP010960|Gammaproteobacteria|Escherichia coli O111:H- str. 11128|3876201|3876276|Met|CAT|0|0||||||DDBJ/ENA/GenBank taxaddress:00.04.00.01.00.03.00.03.00.04.00 STEML:GGCCCCT STEMRS:AGGGGCC ID:A CCA:CCA LEN:7 SCORE:35 pos8,9:TA W:CCApredicted W:cca tfam:I tfamI:55.66 tfamM:-12.26 tfamX:-122.41
-GGCCCCT-TAGCTC-A-GT--GGTt-A---G-AGCAGGCGACTCATAATCGC-TTG---
-----------------GtC-GC-TGGTTCAAGT-CCAGC--AGGGGCCA
>C10105844 AP010960|Gammaproteobacteria|Escherichia coli O111:H- str. 11128|4968757|4968832|Met|CAT|0|0||||||DDBJ/ENA/GenBank taxaddress:00.04.00.01.00.03.00.03.00.04.00 STEML:GGCCCTT STEMRS:AAGGGCC ID:A CCA:CCA LEN:7 SCORE:35 pos8,9:TA W:CCApredicted W:cca tfam:I tfamI:48.62 tfamM:-15.97 tfamX:-107.70
-GGCCCTT-TAGCTC-A-GT--GGTg-A---G-AGCGAGCGACTCATAATCGC-CAG---
-----------------GtC-GC-TGGTTCAAAT-CCAGC--AAGGGCCA
>C10105860 AP010960|Gammaproteobacteria|Escherichia coli O111:H- str. 11128|3986096|3986020|Met|CAT|0|0||||||DDBJ/ENA/GenBank taxaddress:00.04.00.01.00.03.00.03.00.04.00 STEML:CGCGGGG STEMRS:CCCCGCA ID:A CCA:CCA LEN:7 SCORE:31 pos8,9:TG W:CCApredicted W:cca W:pos89nTA tfam:X tfamX:80.07 tfamM:-61.33 tfamI:-75.21
-CGCGGGG-TGGAGC-A-GCCtGGT--A---G-CTCGTCGGGCTCATAACCCG-AAG---
-----------------GtC-GT-CGGTTCAAAT-CCGGC--CCCCGCAA
>C10105874 AP010960|Gammaproteobacteria|Escherichia coli O111:H- str. 11128|2569104|2569029|Met|CAT|0|0||||||DDBJ/ENA/GenBank taxaddress:00.04.00.01.00.03.00.03.00.04.00 STEML:GGTCCTT STEMRS:AAGGGCC ID:A CCA:CCA LEN:7 SCORE:35 pos8,9:TA W:CCApredicted W:cca tfam:I tfamI:49.99 tfamM:-15.05 tfamX:-109.16
-GGTCCTT-TAGCTC-A-GT--GGTg-A---G-AGCGAGCGACTCATAATCGC-CAG---
-----------------GtC-GC-TGGTTCAAAT-CCAGC--AAGGGCCA
>C10105879 AP010960|Gammaproteobacteria|Escherichia coli O111:H- str. 11128|2425662|2425587|Met|CAT|0|0||||||DDBJ/ENA/GenBank taxaddress:00.04.00.01.00.03.00.03.00.04.00 STEML:GGCCCTT STEMRS:AAGGGCC ID:A CCA:CCA LEN:7 SCORE:35 pos8,9:TA W:CCApredicted W:cca tfam:I tfamI:48.62 tfamM:-15.97 tfamX:-107.70
-GGCCCTT-TAGCTC-A-GT--GGTg-A---G-AGCGAGCGACTCATAATCGC-CAG---
-----------------GtC-GC-TGGTTCAAAT-CCAGC--AAGGGCCA
>C10105882 AP010960|Gammaproteobacteria|Escherichia coli O111:H- str. 11128|1984110|1984035|Met|CAT|0|0||||||DDBJ/ENA/GenBank taxaddress:00.04.00.01.00.03.00.03.00.04.00 STEML:GGCCCTT STEMRS:AAGGGCC ID:A CCA:CCA LEN:7 SCORE:35 pos8,9:TA W:CCApredicted W:cca tfam:I tfamI:48.62 tfamM:-15.97 tfamX:-107.70
-GGCCCTT-TAGCTC-A-GT--GGTg-A---G-AGCGAGCGACTCATAATCGC-CAG---
-----------------GtC-GC-TGGTTCAAAT-CCAGC--AAGGGCCA
>C10105889 AP010960|Gammaproteobacteria|Escherichia coli O111:H- str. 11128|744200|744124|Met|CAT|0|0||||||DDBJ/ENA/GenBank taxaddress:00.04.00.01.00.03.00.03.00.04.00 STEML:GGCTACG STEMRS:CGTAGCC ID:A CCA:CCA LEN:7 SCORE:35 pos8,9:TA W:CCApredicted W:cca tfam:M tfamM:50.31 tfamI:-9.65 tfamX:-111.76
-GGCTACG-TAGCTC-A-GTT-GGTt-A---G-AGCACATCACTCATAATGAT-GGG---
-----------------GtC-AC-AGGTTCGAAT-CCCGT--CGTAGCCA
>C10105893 AP010960|Gammaproteobacteria|Escherichia coli O111:H- str. 11128|743808|743732|Met|CAT|0|0||||||DDBJ/ENA/GenBank taxaddress:00.04.00.01.00.03.00.03.00.04.00 STEML:GGCTACG STEMRS:CGTAGCC ID:A CCA:CCA LEN:7 SCORE:35 pos8,9:TA W:CCApredicted W:cca tfam:M tfamM:50.31 tfamI:-9.65 tfamX:-111.76
-GGCTACG-TAGCTC-A-GTT-GGTt-A---G-AGCACATCACTCATAATGAT-GGG---
-----------------GtC-AC-AGGTTCGAAT-CCCGT--CGTAGCCA
>C008513 AE014075|Gammaproteobacteria|Escherichia coli CFT073|1342304|1342379|Met|CAT|0|0|||||tRNA-Met(Ile) whose CAU anticodon is enzymatically converted to read AUA codons.|DDBJ/ENA/GenBank taxaddress:00.04.00.01.00.03.00.03.00.06 STEML:GGCCCTT STEMRS:AAGGGCC ID:A CCA:CCA LEN:7 SCORE:35 pos8,9:TA W:CCApredicted W:cca tfam:I tfamI:48.62 tfamM:-15.97 tfamX:-107.70
-GGCCCTT-TAGCTC-A-GT--GGTg-A---G-AGCGAGCGACTCATAATCGC-CAG---
-----------------GtC-GC-TGGTTCAAAT-CCAGC--AAGGGCCA
>C008526 AE014075|Gammaproteobacteria|Escherichia coli CFT073|3222091|3222167|Met|CAT|0|0|||||tRNA-Met(initiator).|DDBJ/ENA/GenBank taxaddress:00.04.00.01.00.03.00.03.00.06 STEML:CGCGGGG STEMRS:CCCCGCA ID:A CCA:CCA LEN:7 SCORE:31 pos8,9:TG W:CCApredicted W:cca W:pos89nTA tfam:X tfamX:80.07 tfamM:-61.33 tfamI:-75.21
-CGCGGGG-TGGAGC-A-GCCtGGT--A---G-CTCGTCGGGCTCATAACCCG-AAG---
-----------------GtC-GT-CGGTTCAAAT-CCGGC--CCCCGCAA
>C008527 AE014075|Gammaproteobacteria|Escherichia coli CFT073|3222201|3222277|Met|CAT|0|0|||||tRNA-Met(initiator).|DDBJ/ENA/GenBank taxaddress:00.04.00.01.00.03.00.03.00.06 STEML:CGCGGGG STEMRS:CCCCGCA ID:A CCA:CCA LEN:7 SCORE:31 pos8,9:TG W:CCApredicted W:cca W:pos89nTA tfam:X tfamX:80.09 tfamM:-60.80 tfamI:-76.64
-CGCGGGG-TGGAGC-A-GCAtGGT--A---G-CTCGTCGGGCTCATAACCCG-AAG---
-----------------GtC-GT-CGGTTCAAAT-CCGGC--CCCCGCAA
>C008528 AE014075|Gammaproteobacteria|Escherichia coli CFT073|3222311|3222387|Met|CAT|0|0|||||tRNA-Met(initiator).|DDBJ/ENA/GenBank taxaddress:00.04.00.01.00.03.00.03.00.06 STEML:CGCGGGG STEMRS:CCCCGCA ID:A CCA:CCA LEN:7 SCORE:31 pos8,9:TG W:CCApredicted W:cca W:pos89nTA tfam:X tfamX:80.07 tfamM:-61.33 tfamI:-75.21
-CGCGGGG-TGGAGC-A-GCCtGGT--A---G-CTCGTCGGGCTCATAACCCG-AAG---
-----------------GtC-GT-CGGTTCAAAT-CCGGC--CCCCGCAA
>C008530 AE014075|Gammaproteobacteria|Escherichia coli CFT073|3656193|3656268|Met|CAT|0|0|||||tRNA-Met(Ile) whose CAU anticodon is enzymatically converted to read AUA codons.|DDBJ/ENA/GenBank taxaddress:00.04.00.01.00.03.00.03.00.06 STEML:GGCCCCT STEMRS:AGGGGCC ID:A CCA:CCA LEN:7 SCORE:35 pos8,9:TA W:CCApredicted W:cca tfam:I tfamI:55.66 tfamM:-12.26 tfamX:-122.41
-GGCCCCT-TAGCTC-A-GT--GGTt-A---G-AGCAGGCGACTCATAATCGC-TTG---
-----------------GtC-GC-TGGTTCAAGT-CCAGC--AGGGGCCA
>C008558 AE014075|Gammaproteobacteria|Escherichia coli CFT073|3751922|3751846|Met|CAT|0|0|||||tRNA-Met(initiator).|DDBJ/ENA/GenBank taxaddress:00.04.00.01.00.03.00.03.00.06 STEML:CGCGGGG STEMRS:CCCCGCA ID:A CCA:CCA LEN:7 SCORE:31 pos8,9:TG W:CCApredicted W:cca W:pos89nTA tfam:X tfamX:80.07 tfamM:-61.33 tfamI:-75.21
-CGCGGGG-TGGAGC-A-GCCtGGT--A---G-CTCGTCGGGCTCATAACCCG-AAG---
-----------------GtC-GT-CGGTTCAAAT-CCGGC--CCCCGCAA
>C008580 AE014075|Gammaproteobacteria|Escherichia coli CFT073|730007|729931|Met|CAT|0|0|||||tRNA-Met(elongator).|DDBJ/ENA/GenBank taxaddress:00.04.00.01.00.03.00.03.00.06 STEML:GGCTACG STEMRS:CGTAGCC ID:A CCA:CCA LEN:7 SCORE:35 pos8,9:TA W:CCApredicted W:cca tfam:M tfamM:50.31 tfamI:-9.65 tfamX:-111.76
-GGCTACG-TAGCTC-A-GTT-GGTt-A---G-AGCACATCACTCATAATGAT-GGG---
-----------------GtC-AC-AGGTTCGAAT-CCCGT--CGTAGCCA
>C008584 AE014075|Gammaproteobacteria|Escherichia coli CFT073|729613|729537|Met|CAT|0|0|||||tRNA-Met(elongator).|DDBJ/ENA/GenBank taxaddress:00.04.00.01.00.03.00.03.00.06 STEML:GGCTACG STEMRS:CGTAGCC ID:A CCA:CCA LEN:7 SCORE:35 pos8,9:TA W:CCApredicted W:cca tfam:M tfamM:50.31 tfamI:-9.65 tfamX:-111.76
-GGCTACG-TAGCTC-A-GTT-GGTt-A---G-AGCACATCACTCATAATGAT-GGG---
-----------------GtC-AC-AGGTTCGAAT-CCCGT--CGTAGCCA
>C10105909 AP010953|Gammaproteobacteria|Escherichia coli O26:H11 str. 11368|1190560|1190635|Met|CAT|0|0||||||DDBJ/ENA/GenBank taxaddress:00.04.00.01.00.03.00.03.00.0D.00 STEML:GGCCCTT STEMRS:AAGGGCC ID:A CCA:CCA LEN:7 SCORE:35 pos8,9:TA W:CCApredicted W:cca tfam:I tfamI:48.62 tfamM:-15.97 tfamX:-107.70
-GGCCCTT-TAGCTC-A-GT--GGTg-A---G-AGCGAGCGACTCATAATCGC-CAG---
-----------------GtC-GC-TGGTTCAAAT-CCAGC--AAGGGCCA
>C10105911 AP010953|Gammaproteobacteria|Escherichia coli O26:H11 str. 11368|1238572|1238647|Met|CAT|0|0||||||DDBJ/ENA/GenBank taxaddress:00.04.00.01.00.03.00.03.00.0D.00 STEML:GGCCCTT STEMRS:AAGGGCC ID:A CCA:CCA LEN:7 SCORE:35 pos8,9:TA W:CCApredicted W:cca tfam:I tfamI:48.62 tfamM:-15.97 tfamX:-107.70
-GGCCCTT-TAGCTC-A-GT--GGTg-A---G-AGCGAGCGACTCATAATCGC-CAG---
-----------------GtC-GC-TGGTTCAAAT-CCAGC--AAGGGCCA
>C10105914 AP010953|Gammaproteobacteria|Escherichia coli O26:H11 str. 11368|1489352|1489427|Met|CAT|0|0||||||DDBJ/ENA/GenBank taxaddress:00.04.00.01.00.03.00.03.00.0D.00 STEML:GGCCCTT STEMRS:AAGGGCC ID:A CCA:CCA LEN:7 SCORE:35 pos8,9:TA W:CCApredicted W:cca tfam:I tfamI:48.62 tfamM:-15.97 tfamX:-107.70
-GGCCCTT-TAGCTC-A-GT--GGTg-A---G-AGCGAGCGACTCATAATCGC-CAG---
-----------------GtC-GC-TGGTTCAAAT-CCAGC--AAGGGCCA
>C10105916 AP010953|Gammaproteobacteria|Escherichia coli O26:H11 str. 11368|1755231|1755306|Met|CAT|0|0||||||DDBJ/ENA/GenBank taxaddress:00.04.00.01.00.03.00.03.00.0D.00 STEML:GGCCCTT STEMRS:AAGGGCC ID:A CCA:CCA LEN:7 SCORE:35 pos8,9:TA W:CCApredicted W:cca tfam:I tfamI:48.62 tfamM:-15.97 tfamX:-107.70
-GGCCCTT-TAGCTC-A-GT--GGTg-A---G-AGCGAGCGACTCATAATCGC-CAG---
-----------------GtC-GC-TGGTTCAAAT-CCAGC--AAGGGCCA
>C10105929 AP010953|Gammaproteobacteria|Escherichia coli O26:H11 str. 11368|3830429|3830505|Met|CAT|0|0||||||DDBJ/ENA/GenBank taxaddress:00.04.00.01.00.03.00.03.00.0D.00 STEML:CGCGGGG STEMRS:CCCCGCA ID:A CCA:CCA LEN:7 SCORE:31 pos8,9:TG W:CCApredicted W:cca W:pos89nTA tfam:X tfamX:80.07 tfamM:-61.33 tfamI:-75.21
-CGCGGGG-TGGAGC-A-GCCtGGT--A---G-CTCGTCGGGCTCATAACCCG-AAG---
-----------------GtC-GT-CGGTTCAAAT-CCGGC--CCCCGCAA
>C10105930 AP010953|Gammaproteobacteria|Escherichia coli O26:H11 str. 11368|3830539|3830615|Met|CAT|0|0||||||DDBJ/ENA/GenBank taxaddress:00.04.00.01.00.03.00.03.00.0D.00 STEML:CGCGGGG STEMRS:CCCCGCA ID:A CCA:CCA LEN:7 SCORE:31 pos8,9:TG W:CCApredicted W:cca W:pos89nTA tfam:X tfamX:80.07 tfamM:-61.33 tfamI:-75.21
-CGCGGGG-TGGAGC-A-GCCtGGT--A---G-CTCGTCGGGCTCATAACCCG-AAG---
-----------------GtC-GT-CGGTTCAAAT-CCGGC--CCCCGCAA
>C10105931 AP010953|Gammaproteobacteria|Escherichia coli O26:H11 str. 11368|3830649|3830725|Met|CAT|0|0||||||DDBJ/ENA/GenBank taxaddress:00.04.00.01.00.03.00.03.00.0D.00 STEML:CGCGGGG STEMRS:CCCCGCA ID:A CCA:CCA LEN:7 SCORE:31 pos8,9:TG W:CCApredicted W:cca W:pos89nTA tfam:X tfamX:80.07 tfamM:-61.33 tfamI:-75.21
-CGCGGGG-TGGAGC-A-GCCtGGT--A---G-CTCGTCGGGCTCATAACCCG-AAG---
-----------------GtC-GT-CGGTTCAAAT-CCGGC--CCCCGCAA
>C10105933 AP010953|Gammaproteobacteria|Escherichia coli O26:H11 str. 11368|4137392|4137467|Met|CAT|0|0||||||DDBJ/ENA/GenBank taxaddress:00.04.00.01.00.03.00.03.00.0D.00 STEML:GGCCCCT STEMRS:AGGGGCC ID:A CCA:CCA LEN:7 SCORE:35 pos8,9:TA W:CCApredicted W:cca tfam:I tfamI:55.66 tfamM:-12.26 tfamX:-122.41
-GGCCCCT-TAGCTC-A-GT--GGTt-A---G-AGCAGGCGACTCATAATCGC-TTG---
-----------------GtC-GC-TGGTTCAAGT-CCAGC--AGGGGCCA
>C10105963 AP010953|Gammaproteobacteria|Escherichia coli O26:H11 str. 11368|4248548|4248472|Met|CAT|0|0||||||DDBJ/ENA/GenBank taxaddress:00.04.00.01.00.03.00.03.00.0D.00 STEML:CGCGGGG STEMRS:CCCCGCA ID:A CCA:CCA LEN:7 SCORE:31 pos8,9:TG W:CCApredicted W:cca W:pos89nTA tfam:X tfamX:80.07 tfamM:-61.33 tfamI:-75.21
-CGCGGGG-TGGAGC-A-GCCtGGT--A---G-CTCGTCGGGCTCATAACCCG-AAG---
-----------------GtC-GT-CGGTTCAAAT-CCGGC--CCCCGCAA
>C10105970 AP010953|Gammaproteobacteria|Escherichia coli O26:H11 str. 11368|3642034|3641959|Met|CAT|0|0||||||DDBJ/ENA/GenBank taxaddress:00.04.00.01.00.03.00.03.00.0D.00 STEML:GGCCCTT STEMRS:AAGGGCC ID:A CCA:CCA LEN:7 SCORE:35 pos8,9:TA W:CCApredicted W:cca tfam:I tfamI:48.62 tfamM:-15.97 tfamX:-107.70
-GGCCCTT-TAGCTC-A-GT--GGTg-A---G-AGCGAGCGACTCATAATCGC-CAG---
-----------------GtC-GC-TGGTTCAAAT-CCAGC--AAGGGCCA
>C10105981 AP010953|Gammaproteobacteria|Escherichia coli O26:H11 str. 11368|2202318|2202243|Met|CAT|0|0||||||DDBJ/ENA/GenBank taxaddress:00.04.00.01.00.03.00.03.00.0D.00 STEML:GGCCCTT STEMRS:AAGGGCC ID:A CCA:CCA LEN:7 SCORE:35 pos8,9:TA W:CCApredicted W:cca tfam:I tfamI:48.62 tfamM:-15.97 tfamX:-107.70
-GGCCCTT-TAGCTC-A-GT--GGTg-A---G-AGCGAGCGACTCATAATCGC-CAG---
-----------------GtC-GC-TGGTTCAAAT-CCAGC--AAGGGCCA
>C10105988 AP010953|Gammaproteobacteria|Escherichia coli O26:H11 str. 11368|783909|783833|Met|CAT|0|0||||||DDBJ/ENA/GenBank taxaddress:00.04.00.01.00.03.00.03.00.0D.00 STEML:GGCTACG STEMRS:CGTAGCC ID:A CCA:CCA LEN:7 SCORE:35 pos8,9:TA W:CCApredicted W:cca tfam:M tfamM:50.31 tfamI:-9.65 tfamX:-111.76
-GGCTACG-TAGCTC-A-GTT-GGTt-A---G-AGCACATCACTCATAATGAT-GGG---
-----------------GtC-AC-AGGTTCGAAT-CCCGT--CGTAGCCA
>C10105992 AP010953|Gammaproteobacteria|Escherichia coli O26:H11 str. 11368|783517|783441|Met|CAT|0|0||||||DDBJ/ENA/GenBank taxaddress:00.04.00.01.00.03.00.03.00.0D.00 STEML:GGCTACG STEMRS:CGTAGCC ID:A CCA:CCA LEN:7 SCORE:35 pos8,9:TA W:CCApredicted W:cca tfam:M tfamM:50.31 tfamI:-9.65 tfamX:-111.76
-GGCTACG-TAGCTC-A-GTT-GGTt-A---G-AGCACATCACTCATAATGAT-GGG---
-----------------GtC-AC-AGGTTCGAAT-CCCGT--CGTAGCCA
>C10106106 CP001846|Gammaproteobacteria|Escherichia coli O55:H7 str. CB9615|1589899|1589974|Met|CAT|0|0||||||DDBJ/ENA/GenBank taxaddress:00.04.00.01.00.03.00.03.00.0E.00 STEML:GGCCCTT STEMRS:AAGGGCC ID:A CCA:CCA LEN:7 SCORE:35 pos8,9:TA W:CCApredicted W:cca tfam:I tfamI:48.62 tfamM:-15.97 tfamX:-107.70
-GGCCCTT-TAGCTC-A-GT--GGTg-A---G-AGCGAGCGACTCATAATCGC-CAG---
-----------------GtC-GC-TGGTTCAAAT-CCAGC--AAGGGCCA
>C10106108 CP001846|Gammaproteobacteria|Escherichia coli O55:H7 str. CB9615|1746989|1747064|Met|CAT|0|0||||||DDBJ/ENA/GenBank taxaddress:00.04.00.01.00.03.00.03.00.0E.00 STEML:GGCCCTT STEMRS:AAGGGCC ID:A CCA:CCA LEN:7 SCORE:35 pos8,9:TA W:CCApredicted W:cca tfam:I tfamI:48.62 tfamM:-15.97 tfamX:-107.70
-GGCCCTT-TAGCTC-A-GT--GGTg-A---G-AGCGAGCGACTCATAATCGC-CAG---
-----------------GtC-GC-TGGTTCAAAT-CCAGC--AAGGGCCA
>C10106122 CP001846|Gammaproteobacteria|Escherichia coli O55:H7 str. CB9615|3507863|3507939|Met|CAT|0|0||||||DDBJ/ENA/GenBank taxaddress:00.04.00.01.00.03.00.03.00.0E.00 STEML:CGCGGGG STEMRS:CCCCGCA ID:A CCA:CCA LEN:7 SCORE:31 pos8,9:TG W:CCApredicted W:cca W:pos89nTA tfam:X tfamX:80.07 tfamM:-61.33 tfamI:-75.21
-CGCGGGG-TGGAGC-A-GCCtGGT--A---G-CTCGTCGGGCTCATAACCCG-AAG---
-----------------GtC-GT-CGGTTCAAAT-CCGGC--CCCCGCAA
>C10106123 CP001846|Gammaproteobacteria|Escherichia coli O55:H7 str. CB9615|3507973|3508049|Met|CAT|0|0||||||DDBJ/ENA/GenBank taxaddress:00.04.00.01.00.03.00.03.00.0E.00 STEML:CGCGGGG STEMRS:CCCCGCA ID:A CCA:CCA LEN:7 SCORE:31 pos8,9:TG W:CCApredicted W:cca W:pos89nTA tfam:X tfamX:80.07 tfamM:-61.33 tfamI:-75.21
-CGCGGGG-TGGAGC-A-GCCtGGT--A---G-CTCGTCGGGCTCATAACCCG-AAG---
-----------------GtC-GT-CGGTTCAAAT-CCGGC--CCCCGCAA
>C10106124 CP001846|Gammaproteobacteria|Escherichia coli O55:H7 str. CB9615|3508083|3508159|Met|CAT|0|0||||||DDBJ/ENA/GenBank taxaddress:00.04.00.01.00.03.00.03.00.0E.00 STEML:CGCGGGG STEMRS:CCCCGCA ID:A CCA:CCA LEN:7 SCORE:31 pos8,9:TG W:CCApredicted W:cca W:pos89nTA tfam:X tfamX:80.07 tfamM:-61.33 tfamI:-75.21
-CGCGGGG-TGGAGC-A-GCCtGGT--A---G-CTCGTCGGGCTCATAACCCG-AAG---
-----------------GtC-GT-CGGTTCAAAT-CCGGC--CCCCGCAA
>C10106126 CP001846|Gammaproteobacteria|Escherichia coli O55:H7 str. CB9615|3844883|3844958|Met|CAT|0|0||||||DDBJ/ENA/GenBank taxaddress:00.04.00.01.00.03.00.03.00.0E.00 STEML:GGCCCCT STEMRS:AGGGGCC ID:A CCA:CCA LEN:7 SCORE:35 pos8,9:TA W:CCApredicted W:cca tfam:I tfamI:55.66 tfamM:-12.26 tfamX:-122.41
-GGCCCCT-TAGCTC-A-GT--GGTt-A---G-AGCAGGCGACTCATAATCGC-TTG---
-----------------GtC-GC-TGGTTCAAGT-CCAGC--AGGGGCCA
>C10106156 CP001846|Gammaproteobacteria|Escherichia coli O55:H7 str. CB9615|3949472|3949396|Met|CAT|0|0||||||DDBJ/ENA/GenBank taxaddress:00.04.00.01.00.03.00.03.00.0E.00 STEML:CGCGGGG STEMRS:CCCCGCA ID:A CCA:CCA LEN:7 SCORE:31 pos8,9:TG W:CCApredicted W:cca W:pos89nTA tfam:X tfamX:80.07 tfamM:-61.33 tfamI:-75.21
-CGCGGGG-TGGAGC-A-GCCtGGT--A---G-CTCGTCGGGCTCATAACCCG-AAG---
-----------------GtC-GT-CGGTTCAAAT-CCGGC--CCCCGCAA
>C10106163 CP001846|Gammaproteobacteria|Escherichia coli O55:H7 str. CB9615|3345766|3345691|Met|CAT|0|0||||||DDBJ/ENA/GenBank taxaddress:00.04.00.01.00.03.00.03.00.0E.00 STEML:GGCCCTT STEMRS:AAGGGCC ID:A CCA:CCA LEN:7 SCORE:35 pos8,9:TA W:CCApredicted W:cca tfam:I tfamI:55.88 tfamM:-12.45 tfamX:-123.64
-GGCCCTT-TAGCTC-A-GT--GGTt-A---G-AGCAGGCGACTCATAATCGT-CCG---
-----------------GtC-GC-TGGTTCAAGT-CCAGC--AAGGGCCA
>C10106164 CP001846|Gammaproteobacteria|Escherichia coli O55:H7 str. CB9615|3295362|3295287|Met|CAT|0|0||||||DDBJ/ENA/GenBank taxaddress:00.04.00.01.00.03.00.03.00.0E.00 STEML:GGCCCTT STEMRS:AAGGGCC ID:A CCA:CCA LEN:7 SCORE:35 pos8,9:TA W:CCApredicted W:cca tfam:I tfamI:48.62 tfamM:-15.97 tfamX:-107.70
-GGCCCTT-TAGCTC-A-GT--GGTg-A---G-AGCGAGCGACTCATAATCGC-CAG---
-----------------GtC-GC-TGGTTCAAAT-CCAGC--AAGGGCCA
>C10106171 CP001846|Gammaproteobacteria|Escherichia coli O55:H7 str. CB9615|2469674|2469599|Met|CAT|0|0||||||DDBJ/ENA/GenBank taxaddress:00.04.00.01.00.03.00.03.00.0E.00 STEML:GGCCCTT STEMRS:AAGGGCC ID:A CCA:CCA LEN:7 SCORE:35 pos8,9:TA W:CCApredicted W:cca tfam:I tfamI:48.62 tfamM:-15.97 tfamX:-107.70
-GGCCCTT-TAGCTC-A-GT--GGTg-A---G-AGCGAGCGACTCATAATCGC-CAG---
-----------------GtC-GC-TGGTTCAAAT-CCAGC--AAGGGCCA
>C10106181 CP001846|Gammaproteobacteria|Escherichia coli O55:H7 str. CB9615|866758|866682|Met|CAT|0|0||||||DDBJ/ENA/GenBank taxaddress:00.04.00.01.00.03.00.03.00.0E.00 STEML:GGCTACG STEMRS:CGTAGCC ID:A CCA:CCA LEN:7 SCORE:35 pos8,9:TA W:CCApredicted W:cca tfam:M tfamM:50.31 tfamI:-9.65 tfamX:-111.76
-GGCTACG-TAGCTC-A-GTT-GGTt-A---G-AGCACATCACTCATAATGAT-GGG---
-----------------GtC-AC-AGGTTCGAAT-CCCGT--CGTAGCCA
>C10106185 CP001846|Gammaproteobacteria|Escherichia coli O55:H7 str. CB9615|866364|866288|Met|CAT|0|0||||||DDBJ/ENA/GenBank taxaddress:00.04.00.01.00.03.00.03.00.0E.00 STEML:GGCTACG STEMRS:CGTAGCC ID:A CCA:CCA LEN:7 SCORE:35 pos8,9:TA W:CCApredicted W:cca tfam:M tfamM:50.31 tfamI:-9.65 tfamX:-111.76
-GGCTACG-TAGCTC-A-GTT-GGTt-A---G-AGCACATCACTCATAATGAT-GGG---
-----------------GtC-AC-AGGTTCGAAT-CCCGT--CGTAGCCA
>C121006006 CP003109|Gammaproteobacteria|Escherichia coli O55:H7 str. RM12579|1583485|1583560|Met|CAT|0|0||||||DDBJ/ENA/GenBank taxaddress:00.04.00.01.00.03.00.03.00.0E.03 STEML:GGCCCTT STEMRS:AAGGGCC ID:A CCA:CCA LEN:7 SCORE:35 pos8,9:TA W:CCApredicted W:cca tfam:I tfamI:48.62 tfamM:-15.97 tfamX:-107.70
-GGCCCTT-TAGCTC-A-GT--GGTg-A---G-AGCGAGCGACTCATAATCGC-CAG---
-----------------GtC-GC-TGGTTCAAAT-CCAGC--AAGGGCCA
>C121006008 CP003109|Gammaproteobacteria|Escherichia coli O55:H7 str. RM12579|1741689|1741764|Met|CAT|0|0||||||DDBJ/ENA/GenBank taxaddress:00.04.00.01.00.03.00.03.00.0E.03 STEML:GGCCCTT STEMRS:AAGGGCC ID:A CCA:CCA LEN:7 SCORE:35 pos8,9:TA W:CCApredicted W:cca tfam:I tfamI:48.62 tfamM:-15.97 tfamX:-107.70
-GGCCCTT-TAGCTC-A-GT--GGTg-A---G-AGCGAGCGACTCATAATCGC-CAG---
-----------------GtC-GC-TGGTTCAAAT-CCAGC--AAGGGCCA
>C121006022 CP003109|Gammaproteobacteria|Escherichia coli O55:H7 str. RM12579|3421926|3422002|Met|CAT|0|0||||||DDBJ/ENA/GenBank taxaddress:00.04.00.01.00.03.00.03.00.0E.03 STEML:CGCGGGG STEMRS:CCCCGCA ID:A CCA:CCA LEN:7 SCORE:31 pos8,9:TG W:CCApredicted W:cca W:pos89nTA tfam:X tfamX:80.07 tfamM:-61.33 tfamI:-75.21
-CGCGGGG-TGGAGC-A-GCCtGGT--A---G-CTCGTCGGGCTCATAACCCG-AAG---
-----------------GtC-GT-CGGTTCAAAT-CCGGC--CCCCGCAA
>C121006023 CP003109|Gammaproteobacteria|Escherichia coli O55:H7 str. RM12579|3422036|3422112|Met|CAT|0|0||||||DDBJ/ENA/GenBank taxaddress:00.04.00.01.00.03.00.03.00.0E.03 STEML:CGCGGGG STEMRS:CCCCGCA ID:A CCA:CCA LEN:7 SCORE:31 pos8,9:TG W:CCApredicted W:cca W:pos89nTA tfam:X tfamX:80.07 tfamM:-61.33 tfamI:-75.21
-CGCGGGG-TGGAGC-A-GCCtGGT--A---G-CTCGTCGGGCTCATAACCCG-AAG---
-----------------GtC-GT-CGGTTCAAAT-CCGGC--CCCCGCAA
>C121006024 CP003109|Gammaproteobacteria|Escherichia coli O55:H7 str. RM12579|3422146|3422222|Met|CAT|0|0||||||DDBJ/ENA/GenBank taxaddress:00.04.00.01.00.03.00.03.00.0E.03 STEML:CGCGGGG STEMRS:CCCCGCA ID:A CCA:CCA LEN:7 SCORE:31 pos8,9:TG W:CCApredicted W:cca W:pos89nTA tfam:X tfamX:80.07 tfamM:-61.33 tfamI:-75.21
-CGCGGGG-TGGAGC-A-GCCtGGT--A---G-CTCGTCGGGCTCATAACCCG-AAG---
-----------------GtC-GT-CGGTTCAAAT-CCGGC--CCCCGCAA
>C121006026 CP003109|Gammaproteobacteria|Escherichia coli O55:H7 str. RM12579|3753366|3753441|Met|CAT|0|0||||||DDBJ/ENA/GenBank taxaddress:00.04.00.01.00.03.00.03.00.0E.03 STEML:GGCCCCT STEMRS:AGGGGCC ID:A CCA:CCA LEN:7 SCORE:35 pos8,9:TA W:CCApredicted W:cca tfam:I tfamI:55.66 tfamM:-12.26 tfamX:-122.41
-GGCCCCT-TAGCTC-A-GT--GGTt-A---G-AGCAGGCGACTCATAATCGC-TTG---
-----------------GtC-GC-TGGTTCAAGT-CCAGC--AGGGGCCA
>C121006056 CP003109|Gammaproteobacteria|Escherichia coli O55:H7 str. RM12579|3857955|3857879|Met|CAT|0|0||||||DDBJ/ENA/GenBank taxaddress:00.04.00.01.00.03.00.03.00.0E.03 STEML:CGCGGGG STEMRS:CCCCGCA ID:A CCA:CCA LEN:7 SCORE:31 pos8,9:TG W:CCApredicted W:cca W:pos89nTA tfam:X tfamX:80.07 tfamM:-61.33 tfamI:-75.21
-CGCGGGG-TGGAGC-A-GCCtGGT--A---G-CTCGTCGGGCTCATAACCCG-AAG---
-----------------GtC-GT-CGGTTCAAAT-CCGGC--CCCCGCAA
>C121006063 CP003109|Gammaproteobacteria|Escherichia coli O55:H7 str. RM12579|3259828|3259753|Met|CAT|0|0||||||DDBJ/ENA/GenBank taxaddress:00.04.00.01.00.03.00.03.00.0E.03 STEML:GGCCCTT STEMRS:AAGGGCC ID:A CCA:CCA LEN:7 SCORE:35 pos8,9:TA W:CCApredicted W:cca tfam:I tfamI:55.88 tfamM:-12.45 tfamX:-123.64
-GGCCCTT-TAGCTC-A-GT--GGTt-A---G-AGCAGGCGACTCATAATCGT-CCG---
-----------------GtC-GC-TGGTTCAAGT-CCAGC--AAGGGCCA
>C121006067 CP003109|Gammaproteobacteria|Escherichia coli O55:H7 str. RM12579|2676499|2676424|Met|CAT|0|0||||||DDBJ/ENA/GenBank taxaddress:00.04.00.01.00.03.00.03.00.0E.03 STEML:GGCCCTT STEMRS:AAGGGCC ID:A CCA:CCA LEN:7 SCORE:35 pos8,9:TA W:CCApredicted W:cca tfam:I tfamI:48.62 tfamM:-15.97 tfamX:-107.70
-GGCCCTT-TAGCTC-A-GT--GGTg-A---G-AGCGAGCGACTCATAATCGC-CAG---
-----------------GtC-GC-TGGTTCAAAT-CCAGC--AAGGGCCA
>C121006071 CP003109|Gammaproteobacteria|Escherichia coli O55:H7 str. RM12579|2428694|2428619|Met|CAT|0|0||||||DDBJ/ENA/GenBank taxaddress:00.04.00.01.00.03.00.03.00.0E.03 STEML:GGCCCTT STEMRS:AAGGGCC ID:A CCA:CCA LEN:7 SCORE:35 pos8,9:TA W:CCApredicted W:cca tfam:I tfamI:48.62 tfamM:-15.97 tfamX:-107.70
-GGCCCTT-TAGCTC-A-GT--GGTg-A---G-AGCGAGCGACTCATAATCGC-CAG---
-----------------GtC-GC-TGGTTCAAAT-CCAGC--AAGGGCCA
>C121006081 CP003109|Gammaproteobacteria|Escherichia coli O55:H7 str. RM12579|860994|860918|Met|CAT|0|0||||||DDBJ/ENA/GenBank taxaddress:00.04.00.01.00.03.00.03.00.0E.03 STEML:GGCTACG STEMRS:CGTAGCC ID:A CCA:CCA LEN:7 SCORE:35 pos8,9:TA W:CCApredicted W:cca tfam:M tfamM:50.31 tfamI:-9.65 tfamX:-111.76
-GGCTACG-TAGCTC-A-GTT-GGTt-A---G-AGCACATCACTCATAATGAT-GGG---
-----------------GtC-AC-AGGTTCGAAT-CCCGT--CGTAGCCA
>C121006085 CP003109|Gammaproteobacteria|Escherichia coli O55:H7 str. RM12579|860600|860524|Met|CAT|0|0||||||DDBJ/ENA/GenBank taxaddress:00.04.00.01.00.03.00.03.00.0E.03 STEML:GGCTACG STEMRS:CGTAGCC ID:A CCA:CCA LEN:7 SCORE:35 pos8,9:TA W:CCApredicted W:cca tfam:M tfamM:50.31 tfamI:-9.65 tfamX:-111.76
-GGCTACG-TAGCTC-A-GTT-GGTt-A---G-AGCACATCACTCATAATGAT-GGG---
-----------------GtC-AC-AGGTTCGAAT-CCCGT--CGTAGCCA
>C11107916 FN649414|Gammaproteobacteria|Escherichia coli ETEC H10407|1304817|1304892|Met|CAT|0|0||||||DDBJ/ENA/GenBank taxaddress:00.04.00.01.00.03.00.03.00.15 STEML:GGCCCTT STEMRS:AAGGGCC ID:A CCA:CCA LEN:7 SCORE:35 pos8,9:TA W:CCApredicted W:cca tfam:I tfamI:48.62 tfamM:-15.97 tfamX:-107.70
-GGCCCTT-TAGCTC-A-GT--GGTg-A---G-AGCGAGCGACTCATAATCGC-CAG---
-----------------GtC-GC-TGGTTCAAAT-CCAGC--AAGGGCCA
>C11107930 FN649414|Gammaproteobacteria|Escherichia coli ETEC H10407|3243318|3243394|Met|CAT|0|0||||||DDBJ/ENA/GenBank taxaddress:00.04.00.01.00.03.00.03.00.15 STEML:CGCGGGG STEMRS:CCCCGCA ID:A CCA:CCA LEN:7 SCORE:31 pos8,9:TG W:CCApredicted W:cca W:pos89nTA tfam:X tfamX:80.07 tfamM:-61.33 tfamI:-75.21
-CGCGGGG-TGGAGC-A-GCCtGGT--A---G-CTCGTCGGGCTCATAACCCG-AAG---
-----------------GtC-GT-CGGTTCAAAT-CCGGC--CCCCGCAA
>C11107931 FN649414|Gammaproteobacteria|Escherichia coli ETEC H10407|3243428|3243504|Met|CAT|0|0||||||DDBJ/ENA/GenBank taxaddress:00.04.00.01.00.03.00.03.00.15 STEML:CGCGGGG STEMRS:CCCCGCA ID:A CCA:CCA LEN:7 SCORE:31 pos8,9:TG W:CCApredicted W:cca W:pos89nTA tfam:X tfamX:78.37 tfamM:-60.68 tfamI:-73.78
-CGCGGGG-TGGAGC-A-GCCtGGT--A---G-CTCGTCGGGCTCATAACCCG-AAA---
-----------------GtC-GT-CGGTTCAAAT-CCGGC--CCCCGCAA
[truncated: 3,769,124 more chars]
