# Supplementary material for: Initiator tRNA genes template the 3′ CCA end at high frequencies in bacteria
Source: BMC Genomics. 2016 Dec 8;17:1003. doi: 10.1186/s12864-016-3314-x (PMC5143459; doi:10.1186/s12864-016-3314-x)
Supplement: Additional file 4: — Prokaryotic genome size data from NCBI, downloaded on October 26, 2015. (TXT 10 MB) [file 12864_2016_3314_MOESM4_ESM.txt]

#Organism/Name	TaxID	BioProject Accession	BioProject ID	Group	SubGroup	Size (Mb)	GC%	Chromosomes/RefSeq	Chromosomes/INSDC	Plasmids/RefSeq	Plasmids/INSDC	WGS	Scaffolds	Genes	Proteins	Release Date	Modify Date	Status	Center	BioSample Accession	Assembly Accession	Reference	FTP Path	Pubmed ID
Salmonella enterica subsp. enterica serovar Saintpaul str. SARA29	439847	PRJNA19463	19463	Proteobacteria	Gammaproteobacteria	4.92896	52.2	-	-	-	-	ABAN01	182	4774	4538	2007/05/10	2015/08/18	Contig	TIGR	SAMN02415272	GCA_000170235.1	-	Salmonella_enterica/GCF_000170235	21602358
Salmonella enterica subsp. enterica serovar 4,[5],12:i:- str. CVM23701	440534	PRJNA19465	19465	Proteobacteria	Gammaproteobacteria	4.89592	52.3	-	-	-	-	ABAO01	113	4762	4598	2007/05/10	2015/08/18	Contig	TIGR	SAMN02415273	GCA_000170255.1	-	Salmonella_enterica/GCF_000170255	21602358
Salmonella enterica subsp. enterica serovar Javiana str. GA_MM04042433	454167	PRJNA20049	20049	Proteobacteria	Gammaproteobacteria	4.54614	52.2	-	-	-	-	ABEH02	19	4374	4209	2007/07/20	2015/08/19	Contig	TIGR/J. Craig Venter Institute	SAMN02415242	GCA_000171255.1	-	Salmonella_enterica/GCF_000171255	-
Salmonella enterica subsp. enterica serovar Kentucky str. CDC 191	454231	PRJNA20069	20069	Proteobacteria	Gammaproteobacteria	4.69657	52.2	-	-	-	-	ABEI01	53	4465	4336	2007/07/20	2015/08/18	Contig	TIGR/J. Craig Venter Institute	SAMN02415243	GCA_000171275.1	-	Salmonella_enterica/GCF_000171275	21602358
Salmonella enterica subsp. enterica serovar Schwarzengrund str. SL480	454165	PRJNA20071	20071	Proteobacteria	Gammaproteobacteria	4.76158	52.2	-	-	-	-	ABEJ01	67	4624	4466	2007/07/20	2015/08/19	Contig	TIGR/J. Craig Venter Institute	SAMN02415244	GCA_000171295.1	-	Salmonella_enterica/GCF_000171295	21602358
Salmonella enterica subsp. enterica serovar Heidelberg str. SL486	454164	PRJNA20065	20065	Proteobacteria	Gammaproteobacteria	4.72823	52.1	-	-	-	-	ABEL01	48	4533	4420	2007/07/20	2015/08/18	Contig	TIGR/JCVI	SAMN02415245	GCA_000171315.1	-	Salmonella_enterica/GCF_000171315	21602358
Salmonella enterica subsp. enterica serovar Weltevreden str. HI_N05-537	465518	PRJNA20591	20591	Proteobacteria	Gammaproteobacteria	5.04746	52.2	-	-	-	-	ABFF01	81	4887	4702	2007/08/31	2015/08/18	Contig	TIGR/JCVI	SAMN02415247	GCA_000171495.1	-	Salmonella_enterica/GCF_000171495	21602358
Salmonella enterica subsp. enterica serovar Typhimurium str. L847	1310133	PRJNA193456	193456	Proteobacteria	Gammaproteobacteria	4.61951	52.3	-	-	-	-	AROG01	3227	-	-	2013/11/01	2013/11/20	Contig	Nankai University	SAMN02415311	GCA_000495235.1	-	-	24138507
Yersinia pestis FV-1	375450	PRJNA16429	16429	Proteobacteria	Gammaproteobacteria	4.47265	47.6	-	-	-	-	AAUB01	400	4361	3811	2006/10/13	2015/07/30	Contig	TGen	SAMN02404406	GCA_000168835.1	-	Yersinia_pestis/GCF_000168835	17311096
Staphylococcus aureus subsp. aureus str. Newman	426430	PRJDA18801	18801	Firmicutes	Bacilli	2.8789	32.9	NC_009641.1	AP009351.1	-	-	-	1	2990	2894	2007/07/03	2015/07/30	Complete Genome	Juntendo University School of Medicine, Department of Bacteriology	-	GCA_000010465.1	-	Staphylococcus_aureus/GCF_000010465	17951380
Bacillus cereus G9241	269801	PRJNA10788	10788	Firmicutes	Bacilli	5.93494	35.2	-	-	-	-	AAEK01	207	6093	5610	2004/05/21	2015/08/07	Scaffold	TIGR	SAMN02435890	GCA_000167215.1	-	Bacillus_cereus/GCF_000167215	15155910
Bacillus cereus W	405917	PRJNA17717	17717	Firmicutes	Bacilli	5.24057	35.5	-	-	-	-	ABCZ02	102	5355	5075	2007/06/26	2015/08/08	Scaffold	TIGR	SAMN02436288	GCA_000181595.1	-	Bacillus_cereus/GCF_000181595	-
Bacillus cereus NVH0597-99	451707	PRJNA19955	19955	Firmicutes	Bacilli	5.3487	35.3	-	-	-	-	ABDK02	71	5633	5310	2007/07/11	2015/08/08	Scaffold	TIGR	SAMN02436289	GCA_000181635.1	-	Bacillus_cereus/GCF_000181635	-
Bacillus cereus 03BB108	451709	PRJNA19959	19959	Firmicutes	Bacilli	5.92578	34.9	-	-	-	-	ABDM02	66	6126	5840	2007/07/11	2015/08/18	Scaffold	TIGR	SAMN02436291	GCA_000181655.1	-	Bacillus_cereus/GCF_000181655	-
Bacillus cereus H3081.97	451708	PRJNA19957	19957	Firmicutes	Bacilli	5.54331	35.1464	-	-	NC_011339.1,NC_011338.1,NC_011337.1,NC_011341.1,NC_011340.1,NC_011342.1	CP001166.1,CP001171.1,CP001170.1,CP001168.1,CP001167.1,CP001169.1	ABDL02	86	5737	5387	2007/07/11	2015/08/18	Contig	TIGR	SAMN02436290	GCA_000171035.2	-	Bacillus_cereus/GCF_000171035	-
synthetic Escherichia coli C321.deltaA	1385755	PRJNA215084	215084	Proteobacteria	Gammaproteobacteria	4.64355	50.8	-	CP006698.1	-	-	-	1	4508	4103	2013/10/18	2015/01/21	Complete Genome	Church Lab, Department of Genetics, Harvard Medical School	SAMN02603139	GCA_000474035.1	-	-	24136966
Escherichia coli B7A	340184	PRJNA15572	15572	Proteobacteria	Gammaproteobacteria	5.30024	50.7	-	-	-	-	AAJT02	289	5427	5007	2005/09/07	2015/08/18	Contig	TIGR	SAMN02435852	GCA_000167815.1	-	Escherichia_coli/GCF_000167815	-
Escherichia coli O157:H7 str. EC4501	478006	PRJNA27753	27753	Proteobacteria	Gammaproteobacteria	5.67718	50.6	-	-	-	-	ABHT01	250	5923	5534	2007/11/08	2015/08/18	Contig	J. Craig Venter Institute	SAMN02436282	GCA_000172015.1	-	Escherichia_coli/GCF_000172015	-
Escherichia coli O157:H7 str. EC508	478007	PRJNA27755	27755	Proteobacteria	Gammaproteobacteria	5.65667	50.6	-	-	-	-	ABHW01	272	5829	5416	2007/11/15	2015/08/18	Contig	J. Craig Venter Institute	SAMN02436284	GCA_000172055.1	-	Escherichia_coli/GCF_000172055	-
Pseudomonas putida MR3	1312921	PRJNA195540	195540	Proteobacteria	Gammaproteobacteria	2.99472	60.9	-	-	-	-	ARYY01	1268	-	-	2013/05/13	2014/01/08	Contig	Department of Biotechnology, Junagadh Agricultural University, Junagadh, Gujarat, INDIA	SAMN02470115	GCA_000390445.1	-	-	-
Streptococcus pyogenes M49 591	294934	PRJNA13286	13286	Firmicutes	Bacilli	1.32768	38.3	-	-	-	-	AAFV01	295	1349	1112	2004/12/23	2015/08/18	Contig	Department of Medical Microbiology and Hospital Hygiene, University Hospital Rostock, Germany	SAMN02469731	GCA_000167435.1	-	Streptococcus_pyogenes/GCF_000167435	-
Agrobacterium radiobacter DSM 30147	1336745	PRJNA205087	205087	Proteobacteria	Alphaproteobacteria	7.17889	59.9	-	-	-	-	ASXY01	612	6814	6505	2013/07/10	2015/07/31	Contig	Huazhong Agricultural University	SAMN02469899	GCA_000421945.1	-	Agrobacterium_tumefaciens/GCF_000421945	-
Bacillus anthracis str. Tsiankovskii-I	405536	PRJNA17709	17709	Firmicutes	Bacilli	5.50473	35.2	-	-	-	-	ABDN02	56	5859	5505	2007/07/11	2015/08/09	Scaffold	J. Craig Venter Institute	SAMN02436236	GCA_000181675.2	-	Bacillus_anthracis/GCF_000181675	-
Bacillus anthracis str. A0488	486624	PRJNA27913	27913	Firmicutes	Bacilli	5.39217	35.2	-	-	-	-	ABJC01	63	5743	5417	2008/01/15	2015/08/18	Scaffold	Los Alamos National Laboratory	SAMN02470254	GCA_000181835.1	-	Bacillus_anthracis/GCF_000181835	-
Bacillus anthracis str. A0193	486619	PRJNA27923	27923	Firmicutes	Bacilli	5.39288	35.1	-	-	-	-	ABKF01	60	6115	5309	2008/02/08	2014/01/08	Scaffold	Los Alamos National Laboratory	SAMN02470282	GCA_000181915.1	-	Bacillus_anthracis/GCF_000181915	-
Bacillus anthracis str. A0442	486621	PRJNA27915	27915	Firmicutes	Bacilli	5.37484	35.2	-	-	-	-	ABKG01	46	5715	5349	2008/02/08	2015/08/18	Scaffold	Los Alamos National Laboratory	SAMN02470279	GCA_000181935.1	-	Bacillus_anthracis/GCF_000181935	-
Bacillus anthracis str. A0465	486620	PRJNA27919	27919	Firmicutes	Bacilli	5.40715	35.2	-	-	-	-	ABLH01	57	5766	5413	2008/03/21	2015/08/18	Scaffold	Los Alamos National Laboratory	SAMN02470255	GCA_000181995.1	-	Bacillus_anthracis/GCF_000181995	-
Bacillus anthracis str. A0174	486622	PRJNA27921	27921	Firmicutes	Bacilli	5.29191	35.2	-	-	-	-	ABLT01	60	5955	5198	2008/04/04	2014/01/08	Scaffold	Los Alamos National Laboratory	SAMN02470265	GCA_000182055.1	-	Bacillus_anthracis/GCF_000182055	-
Bacillus anthracis str. A0389	486623	PRJNA27917	27917	Firmicutes	Bacilli	5.4204	35.1662	-	-	NZ_ABLB01000067.1,NZ_ABLB01000068.1	ABLB01000067.1,ABLB01000068.1	ABLB01	68	5787	5449	2008/03/17	2015/08/18	Contig	Los Alamos National Laboratory	SAMN02470266	GCA_000219895.1	-	Bacillus_anthracis/GCF_000219895	-
Streptococcus agalactiae MRI Z1-039	1154870	PRJNA86399	86399	Firmicutes	Bacilli	1.98521	35	-	-	-	-	ALSA01	176	2122	1893	2012/08/15	2015/07/30	Contig	The J. Craig Venter Institute	SAMN00993336	GCA_000287975.1	-	Streptococcus_agalactiae/GCF_000287975	-
Streptococcus agalactiae FSL S3-170	1154792	PRJNA86175	86175	Firmicutes	Bacilli	2.24851	35.5	-	-	-	-	ALQG01	103	2281	2079	2012/08/15	2015/07/30	Contig	The J. Craig Venter Institute	SAMN00993311	GCA_000289835.1	-	Streptococcus_agalactiae/GCF_000289835	-
Streptococcus agalactiae MRI Z1-049	1154872	PRJNA86403	86403	Firmicutes	Bacilli	2.0364	35.2	-	-	-	-	ANER01	200	2148	1906	2012/11/07	2015/07/30	Contig	The J. Craig Venter Institute	SAMN00993334	GCA_000310345.1	-	Streptococcus_agalactiae/GCF_000310345	-
Streptococcus agalactiae FSL S3-062	1154774	PRJNA86137	86137	Firmicutes	Bacilli	2.12085	35.5	-	-	-	-	ANQF01	108	2235	2084	2012/12/17	2015/07/30	Contig	The J. Craig Venter Institute	SAMN02436305	GCA_000322745.1	-	Streptococcus_agalactiae/GCF_000322745	-
Streptococcus agalactiae FSL S3-077	1154772	PRJNA86133	86133	Firmicutes	Bacilli	2.29297	35.6	-	-	-	-	ANPY01	91	2334	2184	2012/12/17	2015/07/30	Contig	The J. Craig Venter Institute	SAMN02436215	GCA_000322805.1	-	Streptococcus_agalactiae/GCF_000322805	-
Streptococcus agalactiae GB00951	1154958	PRJNA86589	86589	Firmicutes	Bacilli	2.05019	35.2	-	-	-	-	ANQU01	36	2000	1926	2012/12/17	2015/07/30	Contig	The J. Craig Venter Institute	SAMN02436192	GCA_000322905.1	-	Streptococcus_agalactiae/GCF_000322905	-
Pseudomonas aeruginosa 2192	350703	PRJNA16171	16171	Proteobacteria	Gammaproteobacteria	6.90512	66	-	-	-	-	AAKW01	1	6361	5964	2006/01/04	2015/08/18	Scaffold	Broad Institute	SAMN02595211	GCA_000152545.1	-	Pseudomonas_aeruginosa/GCF_000152545	18287045
Burkholderia pseudomallei NCTC 13179	1241583	PRJNA177186	177186	Proteobacteria	Betaproteobacteria	7.33716	67.991	NC_022658.1,NC_022659.1	CP003977.1,CP003976.1	-	-	-	2	6290	6008	2013/11/01	2015/08/15	Complete Genome	Los Alamos National Laboratory	SAMN02603566	GCA_000494855.1	-	Burkholderia_pseudomallei/GCF_000494855	25931592
Ehrlichia chaffeensis str. Sapulpa	332415	PRJNA13916	13916	Proteobacteria	Alphaproteobacteria	1.00581	30	-	-	-	-	AAIF01	125	832	658	2005/06/20	2015/08/17	Contig	DOE Joint Genome Institute	SAMN02441793	GCA_000167655.1	-	Ehrlichia_chaffeensis/GCF_000167655	-
Bacillus thuringiensis serovar israelensis ATCC 35646	339854	PRJNA15522	15522	Firmicutes	Bacilli	5.88084	35	-	-	-	-	AAJM01	866	6221	6132	2005/09/13	2014/01/08	Contig	Integrated Genomics	SAMN02470058	GCA_000167695.1	-	Bacillus_thuringiensis/GCF_000167695	-
Vibrio cholerae NCTC 8457	417399	PRJNA18497	18497	Proteobacteria	Gammaproteobacteria	4.08209	47.4	-	-	-	-	AAWD01	203	3852	3469	2007/01/03	2015/08/18	Scaffold	TIGR	SAMN02435855	GCA_000153945.1	-	Vibrio_cholerae/GCF_000153945	-
Vibrio cholerae RC27	675807	PRJNA40505	40505	Proteobacteria	Gammaproteobacteria	4.01178	47.4	-	-	-	-	ADAI01	45	3766	3545	2009/10/23	2015/08/18	Contig	Los Alamos National Laboratory (LANL), National Microbial Pathogen Data Resource (NMPDR)	SAMN02393826	GCA_000176395.1	-	Vibrio_cholerae/GCF_000176395	-
Vibrio cholerae INDRE 91/1	675808	PRJNA40503	40503	Proteobacteria	Gammaproteobacteria	3.94771	47.5	-	-	-	-	ADAK01	60	3684	3469	2009/10/23	2015/08/18	Contig	Los Alamos National Laboratory (LANL), National Microbial Pathogen Data Resource (NMPDR)	SAMN02393825	GCA_000176435.1	-	Vibrio_cholerae/GCF_000176435	-
Vibrio cholerae CT 5369-93	675809	PRJNA40501	40501	Proteobacteria	Gammaproteobacteria	3.55731	47.6	-	-	-	-	ADAL01	269	3383	2832	2009/10/23	2015/08/18	Contig	Los Alamos National Laboratory (LANL), National Microbial Pathogen Data Resource (NMPDR)	SAMN02393824	GCA_000176455.1	-	Vibrio_cholerae/GCF_000176455	-
Vibrio cholerae B33	417400	PRJNA18499	18499	Proteobacteria	Gammaproteobacteria	4.04373	47.4	-	-	-	-	AAWE01	200	3798	3483	2007/01/03	2015/08/18	Scaffold	TIGR	SAMN02471145	GCA_000153965.1	-	Vibrio_cholerae/GCF_000153965	-
Francisella tularensis subsp. tularensis MA00-2987	543737	PRJNA30443	30443	Proteobacteria	Gammaproteobacteria	1.87187	32.1	-	-	-	-	ABRI01	19	1947	1701	2008/08/26	2015/08/18	Scaffold	Broad Institute	SAMN02595231	GCA_000155535.1	-	Francisella_tularensis/GCF_000155535	-
Peptoclostridium difficile CD22	1151259	PRJNA85691	85691	Firmicutes	Clostridia	4.03466	28.2	-	-	-	-	AVGP01	168	3739	3521	2013/08/20	2015/08/18	Contig	Institute for Genome Sciences	SAMN01766608	GCA_000448785.1	-	Peptoclostridium_difficile/GCF_000448785	-
Peptoclostridium difficile CD3	1151252	PRJNA85677	85677	Firmicutes	Clostridia	4.07865	28.3	-	-	-	-	AVGI01	345	3748	3592	2013/08/20	2015/08/19	Contig	Institute for Genome Sciences	SAMN01766610	GCA_000448825.1	-	Peptoclostridium_difficile/GCF_000448825	-
Peptoclostridium difficile CD39	1151262	PRJNA85697	85697	Firmicutes	Clostridia	3.99567	28.3	-	-	-	-	AVGS01	173	3807	3775	2013/08/20	2013/08/20	Contig	Institute for Genome Sciences	SAMN01766613	GCA_000448945.1	-	Peptoclostridium_difficile/GCF_000448945	-
Peptoclostridium difficile CD51	1151272	PRJNA85717	85717	Firmicutes	Clostridia	4.01762	28.2	-	-	-	-	AVHC01	147	3709	3507	2013/08/20	2015/08/18	Contig	Institute for Genome Sciences	SAMN01766622	GCA_000449145.1	-	Peptoclostridium_difficile/GCF_000449145	-
Peptoclostridium difficile CD68	1151273	PRJNA85719	85719	Firmicutes	Clostridia	3.9818	28.2	-	-	-	-	AVHD01	142	3671	3451	2013/08/20	2015/08/18	Contig	Institute for Genome Sciences	SAMN01766623	GCA_000449165.1	-	Peptoclostridium_difficile/GCF_000449165	-
Peptoclostridium difficile CD129	1151285	PRJNA85743	85743	Firmicutes	Clostridia	3.98081	28.6	-	-	-	-	AVHP01	963	4043	4023	2013/08/20	2013/08/20	Contig	Institute for Genome Sciences	SAMN01766583	GCA_000449285.1	-	Peptoclostridium_difficile/GCF_000449285	-
Peptoclostridium difficile CD175	1151297	PRJNA85767	85767	Firmicutes	Clostridia	3.99216	28.6	-	-	-	-	AVIB01	688	3729	3551	2013/08/20	2015/08/19	Contig	Institute for Genome Sciences	SAMN01766597	GCA_000449525.1	-	Peptoclostridium_difficile/GCF_000449525	-
Peptoclostridium difficile CD200	1151300	PRJNA85775	85775	Firmicutes	Clostridia	4.30304	28.3	-	-	-	-	AVIF01	219	3989	3833	2013/08/20	2015/08/19	Contig	Institute for Genome Sciences	SAMN01766602	GCA_000449645.1	-	Peptoclostridium_difficile/GCF_000449645	-
Peptoclostridium difficile 840	1151310	PRJNA85795	85795	Firmicutes	Clostridia	4.05763	28.3	-	-	-	-	AVIN01	184	3894	3868	2013/08/20	2013/08/20	Contig	Institute for Genome Sciences	SAMN01766566	GCA_000449805.1	-	Peptoclostridium_difficile/GCF_000449805	-
Peptoclostridium difficile 842	1151312	PRJNA85799	85799	Firmicutes	Clostridia	4.0114	28.2	-	-	-	-	AVIO01	163	3722	3497	2013/08/20	2015/08/18	Contig	Institute for Genome Sciences	SAMN01766567	GCA_000449825.1	-	Peptoclostridium_difficile/GCF_000449825	-
Peptoclostridium difficile 6041	1151313	PRJNA85801	85801	Firmicutes	Clostridia	4.02657	28.2	-	-	-	-	AVIP01	174	3683	3536	2013/08/20	2015/08/19	Contig	Institute for Genome Sciences	SAMN01766561	GCA_000449845.1	-	Peptoclostridium_difficile/GCF_000449845	-
Peptoclostridium difficile 6042	1151314	PRJNA85803	85803	Firmicutes	Clostridia	3.95206	28.2	-	-	-	-	AVIQ01	315	3598	3453	2013/08/20	2015/08/19	Contig	Institute for Genome Sciences	SAMN01766562	GCA_000449865.1	-	Peptoclostridium_difficile/GCF_000449865	-
Peptoclostridium difficile DA00129	1151323	PRJNA85821	85821	Firmicutes	Clostridia	4.19906	28.3	-	-	-	-	AVIY01	74	3935	3744	2013/08/20	2015/08/18	Contig	Institute for Genome Sciences	SAMN01766637	GCA_000450025.1	-	Peptoclostridium_difficile/GCF_000450025	-
Peptoclostridium difficile DA00149	1151331	PRJNA85837	85837	Firmicutes	Clostridia	3.72213	28.2	-	-	-	-	AVJF01	96	3367	3199	2013/08/20	2015/08/19	Contig	Institute for Genome Sciences	SAMN01766647	GCA_000450165.1	-	Peptoclostridium_difficile/GCF_000450165	-
Peptoclostridium difficile DA00193	1151340	PRJNA85855	85855	Firmicutes	Clostridia	3.97481	28.4	-	-	-	-	AVJO01	61	3614	3485	2013/08/20	2015/08/19	Contig	Institute for Genome Sciences	SAMN01766655	GCA_000450325.1	-	Peptoclostridium_difficile/GCF_000450325	-
Peptoclostridium difficile DA00212	1151347	PRJNA85869	85869	Firmicutes	Clostridia	4.15503	28.2	-	-	-	-	AVJV01	90	3863	3702	2013/08/20	2015/08/10	Contig	Institute for Genome Sciences	SAMN01766666	GCA_000450465.1	-	Peptoclostridium_difficile/GCF_000450465	-
Peptoclostridium difficile DA00310	1151362	PRJNA85899	85899	Firmicutes	Clostridia	3.91638	28.6	-	-	-	-	AVKK01	616	3614	3478	2013/08/20	2015/08/19	Contig	Institute for Genome Sciences	SAMN01766680	GCA_000450685.1	-	Peptoclostridium_difficile/GCF_000450685	-
Peptoclostridium difficile Y184	1151379	PRJNA85933	85933	Firmicutes	Clostridia	3.02695	28.6	-	-	-	-	AVKX01	709	2898	2624	2013/08/20	2015/08/10	Contig	Institute for Genome Sciences	SAMN01766739	GCA_000451125.1	-	Peptoclostridium_difficile/GCF_000451125	-
Peptoclostridium difficile Y202	1151380	PRJNA85935	85935	Firmicutes	Clostridia	3.90809	28.3	-	-	-	-	AVKY01	341	3685	3465	2013/08/20	2015/08/18	Contig	Institute for Genome Sciences	SAMN01766740	GCA_000451165.1	-	Peptoclostridium_difficile/GCF_000451165	-
Peptoclostridium difficile CD92	1151279	PRJNA85731	85731	Firmicutes	Clostridia	4.04313	28.4	-	-	-	-	AVHJ01	414	3841	3818	2013/08/20	2013/08/20	Contig	Institute for Genome Sciences	SAMN01766630	GCA_000451225.1	-	Peptoclostridium_difficile/GCF_000451225	-
Peptoclostridium difficile Y215	1151381	PRJNA85937	85937	Firmicutes	Clostridia	4.07406	28.2	-	-	-	-	AVKZ01	96	3719	3590	2013/08/20	2015/08/19	Contig	Institute for Genome Sciences	SAMN01766742	GCA_000451265.1	-	Peptoclostridium_difficile/GCF_000451265	-
Peptoclostridium difficile CD127	1151284	PRJNA85741	85741	Firmicutes	Clostridia	3.73337	28.7	-	-	-	-	AVHO01	986	3714	3694	2013/08/20	2013/08/20	Contig	Institute for Genome Sciences	SAMN01766582	GCA_000451325.1	-	Peptoclostridium_difficile/GCF_000451325	-
Peptoclostridium difficile DA00305	1151359	PRJNA85893	85893	Firmicutes	Clostridia	3.98816	28.4	-	-	-	-	AVKH01	674	3750	3556	2013/08/20	2015/08/18	Contig	Institute for Genome Sciences	SAMN01766676	GCA_000451345.1	-	Peptoclostridium_difficile/GCF_000451345	-
Peptoclostridium difficile Y165	1151377	PRJNA85929	85929	Firmicutes	Clostridia	4.2696	28.5	-	-	-	-	AVKV01	368	4010	3837	2013/08/20	2015/08/19	Contig	Institute for Genome Sciences	SAMN01766737	GCA_000451365.1	-	Peptoclostridium_difficile/GCF_000451365	-
Peptoclostridium difficile Y307	1151386	PRJNA85947	85947	Firmicutes	Clostridia	3.93266	28.3	-	-	-	-	AVLE01	388	3581	3422	2013/08/20	2015/08/19	Contig	Institute for Genome Sciences	SAMN01766747	GCA_000451485.1	-	Peptoclostridium_difficile/GCF_000451485	-
Peptoclostridium difficile P7	1151398	PRJNA85971	85971	Firmicutes	Clostridia	4.04959	28.4	-	-	-	-	AVLQ01	243	3701	3550	2013/08/20	2015/08/18	Contig	Institute for Genome Sciences	SAMN01766724	GCA_000451605.1	-	Peptoclostridium_difficile/GCF_000451605	-
Peptoclostridium difficile CD196	645462	PRJNA85773	85773	Firmicutes	Clostridia	3.60642	28.6	-	-	-	-	AVIE01	1000	3424	3234	2013/08/20	2015/08/19	Contig	Institute for Genome Sciences	SAMN01766601	GCA_000449605.1	-	Peptoclostridium_difficile/GCF_000449605	-
Vibrio parahaemolyticus AQ4037	563772	PRJNA33623	33623	Proteobacteria	Gammaproteobacteria	4.9398	45.4	-	-	-	-	ACFN01	164	4469	4181	2009/02/03	2015/08/08	Contig	J Craig Venter Institute	SAMN02436312	GCA_000182365.1	-	Vibrio_parahaemolyticus/GCF_000182365	21645368
Vibrio parahaemolyticus K5030	627611	PRJNA36311	36311	Proteobacteria	Gammaproteobacteria	5.02824	45.3	-	-	-	-	ACKB01	164	4541	4314	2009/03/31	2015/08/08	Contig	MSC	SAMN02436183	GCA_000182465.1	-	Vibrio_parahaemolyticus/GCF_000182465	21645368
Chlamydia psittaci 06-1683	1112244	PRJNA77061	77061	Chlamydiae/Verrucomicrobia group	Chlamydiae	1.27069	39.7	-	-	-	-	ATLF01	345	2229	2188	2013/06/25	2013/11/19	Scaffold	University of Maryland School of Medicine	SAMN01821298	GCA_000415845.1	-	-	-
Enterococcus faecium DO	333849	PRJNA71	71	Firmicutes	Bacilli	2.84838	37.9	-	-	-	-	AAAK03	163	2823	2541	2002/07/10	2015/08/18	Contig	DOE Joint Genome Institute	SAMN02440386	GCA_000166815.1	-	Enterococcus_faecium/GCF_000166815	-
Stenotrophomonas maltophilia stmalt0435	1347913	PRJEB3963	215666	Proteobacteria	Gammaproteobacteria	4.71082	66.4	-	-	-	-	CBQU01	219	4397	4154	2013/08/16	2015/08/15	Contig	IUK	SAMEA2272536	GCA_000455625.1	-	-	-
Haemophilus parasuis SW114	1275966	PRJNA184679	184679	Proteobacteria	Gammaproteobacteria	1.93854	39.7	-	-	-	-	APBU01	98	1859	1682	2013/08/07	2015/08/18	Contig	Iowa State University	SAMN02470068	GCA_000444565.1	-	-	24051319
Haemophilus parasuis MN-H	1275967	PRJNA184680	184680	Proteobacteria	Gammaproteobacteria	1.76109	39.7	-	-	-	-	APBV01	82	1767	1593	2013/08/07	2015/08/18	Contig	Iowa State University	SAMN02470070	GCA_000444585.1	-	-	24051319
Haemophilus parasuis 12939	1275968	PRJNA184681	184681	Proteobacteria	Gammaproteobacteria	1.95303	39.8	-	-	-	-	APBW01	76	1914	1715	2013/08/07	2015/08/18	Contig	Iowa State University	SAMN02470072	GCA_000444605.1	-	-	24051319
Haemophilus parasuis H465	1275970	PRJNA184683	184683	Proteobacteria	Gammaproteobacteria	1.49851	39.9	-	-	-	-	APBY01	94	1475	1298	2013/08/07	2015/08/18	Contig	Iowa State University	SAMN02470069	GCA_000444645.1	-	-	24051319
Haemophilus parasuis D74	1275971	PRJNA184684	184684	Proteobacteria	Gammaproteobacteria	2.22957	39.7	-	-	-	-	APBZ01	68	2116	1933	2013/08/07	2015/08/18	Contig	Iowa State University	SAMN02470066	GCA_000444665.1	-	-	24051319
Haemophilus parasuis 174	1275972	PRJNA184685	184685	Proteobacteria	Gammaproteobacteria	1.36981	40	-	-	-	-	APCA01	63	1360	1234	2013/08/07	2015/08/18	Contig	Iowa State University	SAMN02470073	GCA_000444685.1	-	-	24051319
Haemophilus parasuis SW140	1275973	PRJNA184686	184686	Proteobacteria	Gammaproteobacteria	1.41342	39.7	-	-	-	-	APCB01	77	1419	1271	2013/08/07	2015/08/18	Contig	Iowa State University	SAMN02470067	GCA_000444705.1	-	-	24051319
Burkholderia sp. JGI 0001005-I06	1268350	PRJNA183584	183584	Proteobacteria	Betaproteobacteria	0.437773	60.1	-	-	-	-	AXXX01	55	-	-	2013/10/25	2015/07/29	Scaffold	DOE Joint Genome Institute	SAMN02441433	GCA_000483185.1	-	-	-
Burkholderia sp. JGI 0001021-N16	1268348	PRJNA183582	183582	Proteobacteria	Betaproteobacteria	0.273795	60.1	-	-	-	-	AXXZ01	56	-	-	2013/10/25	2015/07/29	Scaffold	DOE Joint Genome Institute	SAMN02440749	GCA_000483205.1	-	-	-
Burkholderia sp. JGI 0001021-E12	1268337	PRJNA183571	183571	Proteobacteria	Betaproteobacteria	0.407238	59.7	-	-	-	-	AXYE01	98	-	-	2013/10/25	2015/07/29	Scaffold	DOE Joint Genome Institute	SAMN02440732	GCA_000483245.1	-	-	-
Burkholderia sp. JGI 0001009-M21	1286831	PRJNA187224	187224	Proteobacteria	Betaproteobacteria	1.11304	60.2	-	-	-	-	AXXH01	138	-	-	2013/10/25	2015/07/29	Contig	DOE Joint Genome Institute	SAMN02440727	GCA_000485075.1	-	-	-
Burkholderia sp. JGI 0001009-G23	1279034	PRJNA185346	185346	Proteobacteria	Betaproteobacteria	0.706758	60.2	-	-	-	-	AXXU01	73	-	-	2013/10/25	2015/07/29	Contig	DOE Joint Genome Institute	SAMN02440730	GCA_000485195.1	-	-	-
Burkholderia sp. JGI 0001021-D09	1268349	PRJNA183583	183583	Proteobacteria	Betaproteobacteria	0.233151	59.1	-	-	-	-	AXXY01	64	-	-	2013/10/25	2015/07/29	Contig	DOE Joint Genome Institute	SAMN02441434	GCA_000485235.1	-	-	-
Burkholderia sp. JGI 0001021-N20	1268333	PRJNA183567	183567	Proteobacteria	Betaproteobacteria	0.394324	59.9	-	-	-	-	AXYH01	87	-	-	2013/10/25	2015/07/29	Contig	DOE Joint Genome Institute	SAMN02441100	GCA_000485355.1	-	-	-
Burkholderia sp. JGI 0001021-E08	1268316	PRJNA183550	183550	Proteobacteria	Betaproteobacteria	0.568302	59.7	-	-	-	-	AXYQ01	62	-	-	2013/10/25	2015/07/29	Contig	DOE Joint Genome Institute	SAMN02441089	GCA_000485395.1	-	-	-
Burkholderia sp. JGI 001009-G21	1167737	PRJNA175207	175207	Proteobacteria	Betaproteobacteria	0.456139	59.9	-	-	-	-	AUNM02	46	-	-	2013/07/16	2015/07/29	Contig	DOE Joint Genome Institute	SAMN02441465	GCA_000463695.2	-	-	-
Burkholderia sp. JGI 001013-G13	1167739	PRJNA175210	175210	Proteobacteria	Betaproteobacteria	0.362705	60.1	-	-	-	-	AYGV01	48	-	-	2013/10/28	2015/07/29	Contig	DOE Joint Genome Institute	SAMN02441081	GCA_000493855.1	-	-	-
Burkholderia graminis C4D1M	396598	PRJNA20537	20537	Proteobacteria	Betaproteobacteria	7.47726	62.9	-	-	-	-	ABLD01	70	6618	6331	2008/03/17	2015/08/18	Contig	US DOE Joint Genome Institute (JGI-PGF)	SAMN02441790	GCA_000172415.1	-	Burkholderia_graminis/GCF_000172415	-
Vibrio sp. 16	391586	PRJNA19395	19395	Proteobacteria	Gammaproteobacteria	4.53583	46.3	-	-	-	-	ACCV01	80	4099	3835	2008/12/22	2015/08/18	Scaffold	Gordon and Betty Moore Foundation Microbial Genome Sequencing Project	SAMN02436182	GCA_000158115.1	-	Vibrio_sp._16/GCF_000158115	-
Vibrio sp. AND4	314289	PRJNA13564	13564	Proteobacteria	Gammaproteobacteria	4.2558	44.7	-	-	-	-	ABGR01	143	3817	3581	2007/11/07	2015/08/18	Contig	The Gordon and Betty Moore Foundation Marine Microbiology Initiative	SAMN02436117	GCA_000171815.1	-	Vibrio_sp._AND4/GCF_000171815	20436956
Vibrio jasicida 090810c	1280002	PRJDB723	203000	Proteobacteria	Gammaproteobacteria	5.95445	45.1	-	-	-	-	BAOC01	168	5274	5144	2013/05/14	2015/08/10	Contig	University of Miyazaki	SAMD00036656	GCA_000400285.1	-	-	23710045
Vibrio sagamiensis NBRC 104589	1219064	PRJDB730	203007	Proteobacteria	Gammaproteobacteria	4.55758	40.7	-	-	-	-	BAOJ01	504	3904	3787	2013/05/14	2015/08/10	Contig	University of Miyazaki	SAMD00036663	GCA_000400425.1	-	-	23710045
Vibrio jasicida MWB 21	1280001	PRJDB721	202998	Proteobacteria	Gammaproteobacteria	5.96756	45.2	-	-	-	-	BAOA01	282	5311	5159	2013/05/14	2015/08/10	Contig	University of Miyazaki	SAMD00036654	GCA_000400245.1	-	-	23710045
Vibrio jasicida CAIM 1864 = LMG 25398	1229494	PRJDB727	203004	Proteobacteria	Gammaproteobacteria	6.0523	45	-	-	-	-	BAOG01	278	5365	5222	2013/05/14	2015/08/10	Contig	University of Miyazaki	SAMD00036660	GCA_000400365.1	-	-	23710045
Candidatus Endoriftia persephone str. Hot96_1+Hot96_2	394104	PRJNA16744	16744	Proteobacteria	Gammaproteobacteria	3.20325	57.9	-	-	-	-	AASF01	2170	-	-	2007/01/12	2014/01/08	Contig	SymBio Corporation	SAMN02471028	GCA_000168735.1	-	-	17218528,18237306
Candidatus Carsonella ruddii DC	667013	PRJNA39871	39871	Proteobacteria	Gammaproteobacteria	0.174014	17.6	-	CP003467.1	-	-	-	1	238	207	2013/07/26	2014/01/31	Complete Genome	RIKEN	SAMN02603759	GCA_000441575.1	-	Candidatus_Carsonella_ruddii/GCF_000441575	23850282
Candidatus Carsonella ruddii PV	387662	PRJNA17977	17977	Proteobacteria	Gammaproteobacteria	0.159662	16.6	-	AP009180.1	-	-	-	1	213	182	2006/10/17	2008/12/06	Complete Genome	Kitasato Institute for Life Sciences	-	GCA_000010365.1	-	Candidatus_Carsonella_ruddii/GCF_000010365	17038615
Candidatus Carsonella ruddii CE isolate Thao2000	1202536	PRJNA165179	165179	Proteobacteria	Gammaproteobacteria	0.162589	14	-	CP003541.1	-	-	-	1	221	190	2012/08/13	2014/02/14	Complete Genome	Yale University	SAMN02641648	GCA_000287235.1	-	Candidatus_Carsonella_ruddii/GCF_000287235	22821013
Candidatus Carsonella ruddii CS isolate Thao2000	1202537	PRJNA165183	165183	Proteobacteria	Gammaproteobacteria	0.162504	14.2	-	CP003542.1	-	-	-	1	221	190	2012/08/13	2014/02/14	Complete Genome	Yale University	SAMN02641649	GCA_000287255.1	-	Candidatus_Carsonella_ruddii/GCF_000287255	22821013
Candidatus Carsonella ruddii HC isolate Thao2000	1202538	PRJNA165187	165187	Proteobacteria	Gammaproteobacteria	0.166163	14.2	-	CP003543.1	-	-	-	1	223	192	2012/08/13	2014/01/31	Complete Genome	Yale University	SAMN02604335	GCA_000287275.1	-	Candidatus_Carsonella_ruddii/GCF_000287275	22821013
Candidatus Carsonella ruddii HT isolate Thao2000	1202539	PRJNA165189	165189	Proteobacteria	Gammaproteobacteria	0.157543	14.6	NC_018417.1	CP003544.1	-	-	-	1	192	166	2012/08/13	2015/08/29	Complete Genome	Yale University	SAMN02641650	GCA_000287295.1	-	Candidatus_Carsonella_ruddii/GCF_000287295	22821013
Candidatus Carsonella ruddii PC isolate NHV	1202540	PRJNA165191	165191	Proteobacteria	Gammaproteobacteria	0.159923	15.6	-	CP003545.1	-	-	-	1	213	182	2012/08/13	2014/02/14	Complete Genome	Yale University	SAMN02641651	GCA_000287315.1	-	Candidatus_Carsonella_ruddii/GCF_000287315	22821013
candidate division TM7 single-cell isolate TM7a	447454	PRJNA19081	19081	unclassified Bacteria	Candidatus Saccharibacteria	2.86436	34.3	-	-	-	-	ABBV01	8553	-	-	2007/06/08	2015/07/28	Contig	US DOE Joint Genome Institute	SAMN02441791	GCA_000170635.1	-	-	17620602
candidate division TM7 single-cell isolate TM7b	447455	PRJNA19083	19083	unclassified Bacteria	Candidatus Saccharibacteria	0.112753	37	-	-	-	-	ABBW01	85	-	-	2007/06/08	2015/07/28	Contig	US DOE Joint Genome Institute	SAMN02441781	GCA_000170655.1	-	-	17620602
candidate division TM7 single-cell isolate TM7c	447456	PRJNA19085	19085	unclassified Bacteria	Candidatus Saccharibacteria	0.474179	39.1	-	-	-	-	ABBX01	129	-	-	2007/06/08	2015/07/28	Contig	US DOE Joint Genome Institute	SAMN02441782	GCA_000170675.1	-	-	17620602
Azorhizobium caulinodans ORS 571	438753	PRJDA19267	19267	Proteobacteria	Alphaproteobacteria	5.36977	67.3	NC_009937.1	AP009384.1	-	-	-	1	4812	4667	2007/10/17	2015/08/17	Complete Genome	University of Tokyo	-	GCA_000010525.1	-	Azorhizobium_caulinodans/GCF_000010525	17720818,18522759,19542345
Methylophaga thiooxydans DMS010	637616	PRJNA19323	19323	Proteobacteria	Gammaproteobacteria	3.04765	46.2	-	-	-	-	ABXT01	26	3134	3028	2008/10/02	2015/08/18	Scaffold	Moore Foundation	SAMN02436314	GCA_000156355.1	-	Methylophaga_thiooxydans/GCF_000156355	21478352
candidate division TM7 genomosp. GTL1	443342	PRJNA19421	19421	unclassified Bacteria	Candidatus Saccharibacteria	0.679415	48.5	-	-	-	-	AAXS01	132	824	686	2007/05/21	2015/08/02	Contig	Diversa Corporation	SAMN02469743	GCA_000169295.1	-	candidate_division_TM7_genomosp._GTL1/GCF_000169295	17369337
Rhodococcus erythropolis CCM2595	1136179	PRJNA81583	81583	Actinobacteria	Actinobacteria	6.37142	62.5	NC_022115.1	CP003761.1	NC_022125.1	CP003762.1	-	2	5855	5753	2013/08/22	2015/08/15	Complete Genome	Institute of Molecular Genetics of the ASCR	SAMN02603403	GCA_000454045.1	-	Rhodococcus_erythropolis/GCF_000454045	24652983
Lactobacillus johnsonii pf01	1037411	PRJNA67469	67469	Firmicutes	Bacilli	1.8828	34.6	-	-	-	-	AFQJ01	5	1795	1679	2011/06/28	2015/08/18	Contig	chunlab.Inc	SAMN02469597	GCA_000219475.2	-	Lactobacillus_johnsonii/GCF_000219475	21742886
Diplosphaera colitermitum TAV2	278957	PRJNA18333	18333	Chlamydiae/Verrucomicrobia group	Verrucomicrobia	5.6715	60.9	-	-	-	-	ABEA03	225	4916	4514	2007/07/12	2015/08/18	Contig	US DOE Joint Genome Institute (JGI-PGF)	SAMN02256391	GCA_000171235.2	REFR	-	-
Rickettsia peacockii str. Rustic	562019	PRJNA31309	31309	Proteobacteria	Alphaproteobacteria	1.3149	32.6422	-	CP001227.1	-	CP001228.1	-	2	984	947	2009/05/29	2014/01/31	Complete Genome	U of MN Entomology	SAMN02604073	GCA_000021525.1	-	-	20027221
Lactobacillus crispatus CTV-05	440496	PRJNA36325	36325	Firmicutes	Bacilli	2.36458	37.4	-	-	-	-	ADML01	25	2346	2099	2010/10/29	2015/08/18	Scaffold	Broad Institute	SAMN02463723	GCA_000165885.1	-	Lactobacillus_crispatus/GCF_000165885	-
Candidatus Hodgkinia cicadicola Dsem	573234	PRJNA32135	32135	Proteobacteria	Alphaproteobacteria	0.143795	58.4	-	CP001226.1	-	-	-	1	188	169	2009/07/13	2014/01/31	Complete Genome	University of Arizona	SAMN02604136	GCA_000021505.1	-	Candidatus_Hodgkinia_cicadicola/GCF_000021505	19609354
Candidatus Regiella insecticola 5.15	1005043	PRJNA65437	65437	Proteobacteria	Gammaproteobacteria	2.01307	42.6	-	-	-	-	AGCA01	562	1896	1548	2011/09/23	2015/08/18	Contig	Yale University	SAMN02472138	GCA_000284655.1	-	Candidatus_Regiella_insecticola/GCF_000284655	21948522
Vibrio alginolyticus 12G01	314288	PRJNA13571	13571	Proteobacteria	Gammaproteobacteria	5.25738	44.6	-	-	-	-	AAPS01	20	4599	4411	2006/04/06	2015/07/31	Scaffold	The Gordon and Betty Moore Foundation Marine Microbiology Initiative	SAMN02436162	GCA_000153505.1	-	Vibrio_alginolyticus/GCF_000153505	-
Listeria marthii FSL S4-120	702457	PRJNA42849	42849	Firmicutes	Bacilli	2.88455	36.8	-	CM001047.1	-	-	ADXF01	1	2969	2963	2010/12/06	2013/11/19	Chromosome	Life Technologies Corporation	SAMN01909075	GCA_000183865.1	-	-	21126366
Mycoplasma suis str. Illinois	768700	PRJNA49421	49421	Tenericutes	Mollicutes	0.742431	31.1	NC_015155.1	CP002525.1	-	-	-	1	865	814	2011/02/18	2015/08/18	Complete Genome	Purdue University	SAMN02603730	GCA_000179035.2	-	Mycoplasma_suis/GCF_000179035	21317328
Mycoplasma suis KI3806	708248	PRJNA43245	43245	Tenericutes	Mollicutes	0.70927	31.1	NC_015153.1	FQ790233.1	-	-	-	1	814	775	2011/02/17	2015/08/18	Complete Genome	Institute of Veterinary Bacteriology	SAMEA3138343	GCA_000203215.1	-	Mycoplasma_suis/GCF_000203215	21398558
Candidatus Nitrosopumilus salaria BD31	859350	PRJNA50075	50075	Thaumarchaeota	Nitrosopumilales	1.57296	33.8	-	-	-	-	AEXL02	171	1874	1660	2012/01/17	2015/08/18	Contig	Gordon and Betty Moore Foundation Marine Microbiology Initiative	SAMN00016669	GCA_000242875.3	-	Candidatus_Nitrosopumilus_salaria/GCF_000242875	22461555
Candidatus Zinderia insecticola CARI	871271	PRJNA51243	51243	Proteobacteria	Betaproteobacteria	0.208564	13.5	-	CP002161.1	-	-	-	1	236	206	2010/09/09	2014/01/31	Complete Genome	University of Montana	SAMN02604227	GCA_000147015.1	-	Candidatus_Zinderia_insecticola/GCF_000147015	20829280
gamma proteobacterium IMCC2047	434085	PRJNA51617	51617	Proteobacteria	Gammaproteobacteria	2.23402	48.6	-	-	-	-	AEGL01	815	2284	2263	2011/04/27	2014/01/08	Contig	Inha University	SAMN02469923	GCA_000211335.2	-	-	21602327
Candidatus Nitrosoarchaeum limnia BG20	859192	PRJNA50027	50027	Thaumarchaeota	Nitrosopumilales	1.85556	32.5	-	-	-	-	AHJG01	343	2200	1850	2012/01/04	2015/08/18	Contig	Gordon and Betty Moore Foundation Marine Microbiology Initiative	SAMN00016663	GCA_000241145.2	-	Candidatus_Nitrosoarchaeum_limnia/GCF_000241145	22461554
Kingella kingae KK98	1348243	PRJEB4191	209621	Proteobacteria	Betaproteobacteria	1.99292	46.6	-	-	-	-	CBRU01	1	-	-	2013/08/28	2015/01/30	Scaffold	URMITE	SAMEA2272124	GCA_000470435.1	-	-	-
Kingella kingae BB114	1305780	PRJEB1632	194421	Proteobacteria	Betaproteobacteria	1.99202	46.7	-	-	-	-	CBRD01	1	1933	1712	2013/08/15	2015/08/15	Scaffold	URMITE	SAMEA2272120	GCA_000455465.1	-	-	-
Kingella kingae BB016	1305793	PRJEB1648	194483	Proteobacteria	Betaproteobacteria	1.99312	46.6	-	-	-	-	CBRB01	1	1874	1662	2013/08/15	2015/08/15	Scaffold	URMITE	SAMEA2271962	GCA_000469885.1	-	-	-
Kingella kingae BB060	1305783	PRJEB1635	194479	Proteobacteria	Betaproteobacteria	1.99304	46.7	-	-	-	-	CBRC01	1	1890	1650	2013/08/15	2015/08/15	Scaffold	URMITE	SAMEA2271957	GCA_000469925.1	-	-	-
Kingella kingae D2363	1305794	PRJEB1649	194506	Proteobacteria	Betaproteobacteria	1.99297	46.6	-	-	-	-	CBRW01	1	1830	1597	2013/08/28	2015/08/15	Scaffold	URMITE	SAMEA2272742	GCA_000469965.1	-	-	-
Kingella kingae KK113	1305782	PRJEB1634	194490	Proteobacteria	Betaproteobacteria	1.99218	46.7	-	-	-	-	CBSO01	1	1930	1701	2013/09/11	2015/08/15	Scaffold	URMITE	SAMEA2272104	GCA_000470005.1	-	-	-
Kingella kingae D7330	1305781	PRJEB1633	194493	Proteobacteria	Betaproteobacteria	1.99279	46.7	-	-	-	-	CBRY01	1	1905	1674	2013/09/10	2015/08/15	Scaffold	URMITE	SAMEA2272369	GCA_000470035.1	-	-	-
Kingella kingae CC254	1305796	PRJEB1653	194473	Proteobacteria	Betaproteobacteria	1.99303	46.6	-	-	-	-	CBRT01	1	1822	1559	2013/08/28	2015/08/15	Scaffold	URMITE	SAMEA2272661	GCA_000470095.1	-	-	-
Kingella kingae KK199	1305776	PRJEB1628	194477	Proteobacteria	Betaproteobacteria	1.99125	46.8	-	-	-	-	CBTF01	1	1962	1785	2013/09/12	2015/08/15	Scaffold	URMITE	SAMEA2272761	GCA_000470115.1	-	-	-
Kingella kingae PV1748	1305795	PRJEB1652	194472	Proteobacteria	Betaproteobacteria	1.99214	46.7	-	-	-	-	CBSP01	1	1916	1652	2013/09/11	2015/08/15	Scaffold	URMITE	SAMEA2272527	GCA_000470175.1	-	-	-
Kingella kingae KK12	1305786	PRJEB1638	194481	Proteobacteria	Betaproteobacteria	1.99102	46.8	-	-	-	-	CBSF01	1	1972	1821	2013/09/11	2015/08/15	Scaffold	URMITE	SAMEA2272103	GCA_000470255.1	-	-	-
Kingella kingae Vir5453	1305785	PRJEB1637	194480	Proteobacteria	Betaproteobacteria	1.99263	46.7	-	-	-	-	CBSQ01	1	1917	1674	2013/09/11	2015/08/18	Scaffold	URMITE	SAMEA2272475	GCA_000470375.1	-	-	-
Kingella kingae KK107	1305790	PRJEB1645	194482	Proteobacteria	Betaproteobacteria	1.99128	46.8	-	-	-	-	CBSN01	1	1963	1784	2013/09/11	2015/08/15	Scaffold	URMITE	SAMEA2272676	GCA_000470415.1	-	-	-
Kingella kingae KK128	1305778	PRJEB1630	194504	Proteobacteria	Betaproteobacteria	1.99301	46.6	-	-	-	-	CBSS01	1	1836	1615	2013/09/11	2015/08/15	Scaffold	URMITE	SAMEA2272776	GCA_000470515.1	-	-	-
Kingella kingae KK190	1305779	PRJEB1631	194501	Proteobacteria	Betaproteobacteria	1.99284	46.6	-	-	-	-	CBTE01	1	-	-	2013/09/12	2015/01/30	Scaffold	URMITE	SAMEA2272399	GCA_000470555.1	-	-	-
Kingella kingae KK60	1305775	PRJEB1627	194503	Proteobacteria	Betaproteobacteria	1.99298	46.6	-	-	-	-	CBSR01	1	1854	1610	2013/09/11	2015/08/15	Scaffold	URMITE	SAMEA2271998	GCA_000470575.1	-	-	-
Kingella kingae KK411	1305777	PRJEB1629	194478	Proteobacteria	Betaproteobacteria	1.99145	46.7	-	-	-	-	CBTG01	1	1958	1668	2013/09/12	2015/08/15	Scaffold	URMITE	SAMEA2272158	GCA_000470615.1	-	-	-
Candidatus Tremblaya princeps PCVAL	1053648	PRJNA68831	68831	Proteobacteria	Betaproteobacteria	0.138931	58.8	-	CP002918.1	-	-	-	1	155	116	2011/07/19	2014/01/31	Complete Genome	University of Valencia	SAMN02604250	GCA_000220965.1	-	Candidatus_Tremblaya_princeps/GCF_000220965	21914892
Candidatus Tremblaya princeps PCIT	891398	PRJNA53211	53211	Proteobacteria	Betaproteobacteria	0.138927	58.8	-	CP002244.1	-	-	-	1	160	121	2011/06/24	2014/01/31	Complete Genome	University of Montana	SAMN02604228	GCA_000219195.1	-	Candidatus_Tremblaya_princeps/GCF_000219195	21835622
gamma proteobacterium SCGC AAA001-B15	913324	PRJNA66019	66019	Proteobacteria	Gammaproteobacteria	0.771017	36.9	-	-	-	-	AFHZ01	190	-	-	2011/05/12	2015/07/29	Contig	US DOE Joint Genome Institute (JGI-PGF)	SAMN00260143	GCA_000213375.2	-	-	21885783
gamma proteobacterium SCGC AAA007-O20	913327	PRJNA66021	66021	Proteobacteria	Gammaproteobacteria	1.02811	38.1	-	-	-	-	AFHY01	166	-	-	2011/05/12	2015/07/29	Contig	US DOE Joint Genome Institute (JGI-PGF)	SAMN00260145	GCA_000213395.2	-	-	21885783
Prochloron didemni P4-Papua_New_Guinea	1094894	PRJNA82337	82337	Cyanobacteria	Prochlorales	5.68656	41.9	-	-	-	-	AGGA01	690	-	-	2011/12/29	2014/08/12	Scaffold	Institute for Genome Sciences	SAMN02954252	GCA_000252485.1	-	-	22123943
Prochloron didemni P2-Fiji	910454	PRJNA82333	82333	Cyanobacteria	Prochlorales	7.51931	41.5	-	-	-	-	AFSJ01	3261	-	-	2011/12/29	2014/08/12	Scaffold	Institute for Genome Sciences	SAMN02954250	GCA_000252425.1	-	-	22123943
Prochloron didemni P3-Solomon	910458	PRJNA82335	82335	Cyanobacteria	Prochlorales	5.86255	41.9	-	-	-	-	AFSK01	1964	-	-	2011/12/29	2014/08/12	Scaffold	Institute for Genome Sciences	SAMN02954251	GCA_000252465.1	-	-	22123943
Vibrio campbellii HY01	410291	PRJNA17467	17467	Proteobacteria	Gammaproteobacteria	5.41538	45.5	-	-	-	-	AAWP01	205	4857	4467	2007/01/10	2015/08/18	Scaffold	TIGR	SAMN02435842	GCA_000154025.1	-	Vibrio_campbellii/GCF_000154025	-
Leptothrix ochracea L12	735332	PRJNA56115	56115	Proteobacteria	Betaproteobacteria	0.510792	58	-	-	-	-	AJUC01	36	503	413	2012/05/07	2015/08/18	Scaffold	DOE Joint Genome Institute	SAMN02256546	GCA_000262525.1	-	Leptothrix_ochracea/GCF_000262525	-
Candidatus Poribacteria sp. WGA-4E	857041	PRJNA66473	66473	unclassified Bacteria	Poribacteria	3.64767	49.5	-	-	-	-	AQTV01	521	-	-	2013/04/19	2015/07/29	Contig	DOE Joint Genome Institute	SAMN02256499	GCA_000372285.1	-	-	23842652
Candidatus Poribacteria sp. WGA-4G	857042	PRJNA66475	66475	unclassified Bacteria	Poribacteria	0.189191	47.3	-	-	-	-	AQPC01	15	-	-	2013/04/15	2015/07/29	Contig	DOE Joint Genome Institute	SAMN02256513	GCA_000364585.1	-	-	23842652
Candidatus Poribacteria sp. WGA-4C	1027271	PRJNA66477	66477	unclassified Bacteria	Poribacteria	1.62966	40.9	-	-	-	-	APGO01	276	-	-	2013/05/22	2015/07/29	Contig	LGC genomics	SAMN02472028	GCA_000401015.1	-	-	23842652
Thaumarchaeota archaeon SCGC AAA007-O23	913333	PRJNA66857	66857	Thaumarchaeota	unclassified Thaumarchaeota	1.10444	35.7	-	-	-	-	ARWO01	32	-	-	2013/05/29	2015/07/28	Contig	JGI	SAMN02440520	GCA_000402075.1	-	-	23851394
Marine Group III euryarchaeote SCGC AAA007-O11	913335	PRJNA66861	66861	Euryarchaeota	unclassified Euryarchaeota	0.233168	47	-	-	-	-	AQTW01	33	-	-	2013/04/19	2015/07/29	Contig	JGI	SAMN02261270	GCA_000372505.1	-	-	-
Marine Group III euryarchaeote SCGC AAA288-E19	913336	PRJNA66863	66863	Euryarchaeota	unclassified Euryarchaeota	0.474487	50	-	-	-	-	AQTX01	102	-	-	2013/04/25	2015/07/29	Contig	JGI	SAMN02261271	GCA_000382725.2	-	-	-
Marinimicrobia bacterium SCGC AAA003-E22	699266	PRJNA66867	66867	Fibrobacteres/Acidobacteria group	Marinimicrobia	0.888773	37	-	-	-	-	ASPI01	53	-	-	2013/06/03	2015/07/28	Contig	JGI	SAMN02441258	GCA_000405465.1	-	-	23851394
Marinimicrobia bacterium SCGC AAA003-L08	939844	PRJNA66869	66869	Fibrobacteres/Acidobacteria group	Marinimicrobia	1.26563	30.3	-	-	-	-	ASPJ01	84	-	-	2013/06/03	2015/07/28	Contig	JGI	SAMN02440556	GCA_000405805.1	-	-	23851394
SAR202 cluster bacterium SCGC AAA240-N13	913328	PRJNA66871	66871	Chloroflexi	unclassified Chloroflexi	1.45623	55	-	-	-	-	AQTZ01	215	-	-	2013/04/19	2015/07/29	Contig	JGI	SAMN02261273	GCA_000372165.1	-	-	-
Marine group II euryarchaeote SCGC AAA288-C18	1032475	PRJNA66859	66859	Euryarchaeota	unclassified Euryarchaeota	0.429678	56.8	-	-	-	-	ARPJ01	47	-	-	2013/04/25	2015/07/29	Contig	JGI	SAMN02261269	GCA_000382765.1	-	-	-
Candidatus Mycoplasma haemolamae str. Purdue	1212765	PRJNA68151	68151	Tenericutes	Mollicutes	0.756845	39.3	-	CP003731.1	-	-	-	1	961	925	2012/07/24	2014/01/31	Complete Genome	Purdue University	SAMN02603732	GCA_000281235.1	-	Candidatus_Mycoplasma_haemolamae/GCF_000281235	23105057
Candidatus Haloredivivus sp. G17	1072681	PRJNA71229	71229	Nanohaloarchaeota	Nanohaloarchaea	1.1986	42	-	-	-	-	AGNT01	448	2259	2228	2011/11/25	2015/07/29	Contig	Evolutionary Genomics Group, Laboratorio de Microbiologia, Universidad Miguel Hernandez, San Juan de Alicante, Alicante, Spain	SAMN02469764	GCA_000236195.2	-	-	-
Mycoplasma wenyonii str. Massachusetts	1197325	PRJNA168067	168067	Tenericutes	Mollicutes	0.650228	33.9	NC_018149.1	CP003703.1	-	-	-	1	714	678	2012/07/16	2015/08/18	Complete Genome	Purdue University	SAMN02603734	GCA_000277795.1	-	Mycoplasma_wenyonii/GCF_000277795	22965086
Flavobacterium indicum GPTSA100-9 = DSM 17447	1094466	PRJNA73387	73387	Bacteroidetes/Chlorobi group	Bacteroidetes	2.99309	31.4	NC_017025.1	HE774682.1	-	-	-	1	2769	2671	2012/03/15	2015/08/15	Complete Genome	French National Institute for Agricultural Research	SAMEA3138809	GCA_000455605.1	REFR	Flavobacterium_indicum/GCF_000455605	22582381
alpha proteobacterium SCGC AAA487-M09	938672	PRJNA77029	77029	Proteobacteria	Alphaproteobacteria	0.627365	29.1	-	-	-	-	ATTC01	97	-	-	2013/07/09	2015/07/29	Contig	JGI	SAMN02440558	GCA_000419485.1	-	-	-
alpha proteobacterium SCGC AAA023-L09	938615	PRJNA77227	77227	Proteobacteria	Alphaproteobacteria	0.774923	29.4	-	-	-	-	ATTD01	76	-	-	2013/07/09	2015/07/29	Contig	JGI	SAMN02441599	GCA_000419505.1	-	-	-
actinobacterium SCGC AAA278-I18	938557	PRJNA77631	77631	Actinobacteria	Actinobacteria	0.944397	41.4	-	-	-	-	AQZH01	54	-	-	2013/04/22	2015/07/29	Scaffold	JGI	SAMN02261281	GCA_000378865.1	-	-	-
actinobacterium SCGC AAA044-N04	932043	PRJNA77633	77633	Actinobacteria	Actinobacteria	1.28666	45.6	-	-	-	-	AQZI01	23	-	-	2013/04/22	2015/07/29	Scaffold	JGI	SAMN02261282	GCA_000378885.1	-	-	-
actinobacterium SCGC AAA023-D18	932037	PRJNA77749	77749	Actinobacteria	Actinobacteria	0.753259	39.6	-	-	-	-	AQZL01	67	-	-	2013/04/22	2015/07/29	Scaffold	JGI	SAMN02261285	GCA_000378925.1	-	-	-
actinobacterium SCGC AAA023-J06	932038	PRJNA77811	77811	Actinobacteria	Actinobacteria	0.695943	45.1	-	-	-	-	AQUB01	98	-	-	2013/04/19	2015/07/29	Contig	JGI	SAMN02261286	GCA_000372265.1	-	-	-
alpha proteobacterium SCGC AAA300-J04	939390	PRJNA77873	77873	Proteobacteria	Alphaproteobacteria	0.621089	39.1	-	-	-	-	ARPB01	77	-	-	2013/04/25	2015/07/29	Contig	JGI	SAMN02261287	GCA_000382645.1	-	-	-
Candidatus Parvarchaeum acidophilus ARMAN-5_'5-way FS'	994838	PRJNA63557	63557	Parvarchaeota	Candidatus Parvarchaeum	0.100212	33.5	-	-	-	-	AEYO01	5	124	124	2011/03/10	2014/08/12	Scaffold	University of California Berkeley	SAMN02954274	GCA_000192615.1	-	-	-
SAR86 cluster bacterium SAR86D	1123865	PRJNA173064	173064	Proteobacteria	Gammaproteobacteria	0.920921	34.3	-	-	-	-	AHBJ01	194	-	-	2012/02/28	2015/07/28	Scaffold	NCBI	SAMN02436216	GCA_000252585.1	-	SAR86_cluster_bacterium_SAR86D/GCF_000252585	22170421
Senegalimassilia anaerobia JC110	1034345	PRJEA70543	70543	Actinobacteria	Coriobacteriia	2.39802	61.8	-	-	-	-	CAEM01	30	1973	1832	2011/11/20	2015/08/18	Scaffold	laboratoire URMITE CNRS 6236	SAMEA2272806	GCA_000236865.1	REFR	-	-
alpha proteobacterium SCGC AAA027-J10	938631	PRJNA82097	82097	Proteobacteria	Alphaproteobacteria	0.79298	29.8	-	-	-	-	AQUF01	82	-	-	2013/04/19	2015/07/29	Contig	JGI	SAMN02261302	GCA_000371825.1	-	-	-
alpha proteobacterium SCGC AAA027-L15	938633	PRJNA82099	82099	Proteobacteria	Alphaproteobacteria	0.719587	29.4	-	-	-	-	AQUG01	56	-	-	2013/04/19	2015/07/29	Contig	JGI	SAMN02261303	GCA_000371865.1	-	-	-
Enorma massiliensis phI	1118060	PRJEA82083	82083	Actinobacteria	Coriobacteriia	2.2805	61.9	-	-	-	-	CAGZ01	3	1908	1764	2012/05/30	2015/08/14	Scaffold	URMITE CNRS UMR 6236 IRD 198	SAMEA2272149	GCA_000311845.1	REFR	-	-
alpha proteobacterium SCGC AAA280-B11	938663	PRJNA82173	82173	Proteobacteria	Alphaproteobacteria	0.67425	29.8	-	-	-	-	AQUH01	47	-	-	2013/04/19	2015/07/29	Contig	JGI	SAMN02261304	GCA_000371745.1	-	-	-
Verrucomicrobia bacterium SCGC AAA164-A21	1009695	PRJEA82353	82353	Chlamydiae/Verrucomicrobia group	Verrucomicrobia	1.01144	46.7	-	-	-	-	CAGK02	754	-	-	2012/04/13	2014/04/29	Scaffold	Los Alamos National Laboratory	SAMEA2272220	GCA_000264585.3	-	-	22536372
Verrucomicrobia bacterium SCGC AAA164-L15	1009417	PRJEA82355	82355	Chlamydiae/Verrucomicrobia group	Verrucomicrobia	2.64141	48.3	-	-	-	-	CAGL02	710	2300	1734	2012/04/13	2015/08/18	Scaffold	Los Alamos National Laboratory	SAMEA2272746	GCA_000285795.3	-	-	22536372
Verrucomicrobia bacterium SCGC AAA164-O14	1009420	PRJEA82357	82357	Chlamydiae/Verrucomicrobia group	Verrucomicrobia	3.34646	48.3	-	-	-	-	CAGM02	1141	2829	2069	2012/04/13	2015/08/18	Scaffold	Los Alamos National Laboratory	SAMEA2272694	GCA_000264605.3	-	-	22536372
Verrucomicrobia bacterium SCGC AAA168-E21	1009422	PRJEA82359	82359	Chlamydiae/Verrucomicrobia group	Verrucomicrobia	2.06056	47.8	-	-	-	-	CAGN02	1084	-	-	2012/04/13	2014/04/29	Scaffold	Los Alamos National Laboratory	SAMEA2272309	GCA_000264625.3	-	-	22536372
endosymbiont of Bathymodiolus sp.	174145	PRJNA65421	65421	Proteobacteria	Gammaproteobacteria	0.619851	38.5	-	-	-	-	CAEB01	78	645	588	2011/08/08	2015/08/14	Contig	Max Planck Institute Bremen	SAMEA3138420	GCA_000297135.1	-	-	21833083
Serratia plymuthica PRI-2C	1154756	PRJNA84283	84283	Proteobacteria	Gammaproteobacteria	3.91916	55.8	-	-	-	-	AJTB01	104	3610	3533	2012/05/04	2015/08/18	Contig	NIOO-KNAW	SAMN02470676	GCA_000261045.1	-	Serratia_plymuthica/GCF_000261045	22815440
Cronobacter muytjensii ATCC 51329	1159613	PRJNA89111	89111	Proteobacteria	Gammaproteobacteria	4.32261	57.7	-	-	-	-	AJKU01	72	3971	3833	2013/06/07	2015/08/10	Contig	Cronobacter Genus Genome Sequencing Consortium	SAMN02952928	GCA_000409285.1	-	-	23724777
Pseudomonas sp. JGI 0001012-A11	1298872	PRJNA190848	190848	Proteobacteria	Gammaproteobacteria	0.235002	56.4	-	-	-	-	AXWF01	38	-	-	2013/10/25	2015/07/29	Contig	DOE Joint Genome Institute	SAMN02440763	GCA_000484855.1	-	-	-
Pseudomonas gingeri NCPPB 3146	707248	PRJNA41405	41405	Proteobacteria	Gammaproteobacteria	7.66664	62.3	-	-	-	-	AKBP01	75	6833	6208	2012/07/23	2015/08/18	Scaffold	University of Oxford	SAMN02471742	GCA_000280765.1	-	-	-
Klebsiella cf. planticola B43	95610	PRJDA69977	69977	Proteobacteria	Gammaproteobacteria	4.47933	56.3	-	-	-	-	BADH01	847	4255	3613	2012/12/26	2015/09/16	Contig	Kazusa DNA Research Institute	SAMD00036578	GCA_000333535.1	-	-	-
Streptomyces lysosuperificus ATCC 31396	1079984	PRJNA72669	72669	Actinobacteria	Actinobacteria	8.90964	70.2	-	-	-	-	AGDC01	2358	-	-	2011/09/26	2014/01/08	Scaffold	US Dept of Agriculture, NCAUR-USDA	SAMN02471827	GCA_000226415.1	-	-	22123769
Streptomyces xinghaiensis S187	1038929	PRJNA67543	67543	Actinobacteria	Actinobacteria	6.79052	72.5	-	-	-	-	AFRP01	2303	5852	4998	2011/07/12	2015/08/13	Scaffold	School of Life Science and Biotechnology, Dalian University of Technology	SAMN02469701	GCA_000220705.1	-	-	21914869
Flavobacterium sp. JGI 0001001-D01	1235980	PRJNA176083	176083	Bacteroidetes/Chlorobi group	Bacteroidetes	1.54493	34.6	-	-	-	-	AUOT02	141	-	-	2013/07/16	2015/07/29	Contig	DOE Joint Genome Institute	SAMN02441462	GCA_000464355.2	-	-	-
Flavobacterium sp. MS220-5C	926447	PRJNA60085	60085	Bacteroidetes/Chlorobi group	Bacteroidetes	0.71137	39.4	-	-	-	-	AOTS01	22	682	619	2013/02/21	2015/07/30	Scaffold	JGI	SAMN02261264	GCA_000341755.1	-	-	-
Bacillus psychrosaccharolyticus ATCC 23296	1174504	PRJNA159255	159255	Firmicutes	Bacilli	4.59045	38.8	-	-	-	-	AJTN02	265	4584	4184	2012/10/15	2015/08/15	Contig	Complutense University	SAMN00857837	GCA_000305495.2	REFR	-	23723405
Bacillus sp. JGI 001005-J19	1167731	PRJNA177737	177737	Firmicutes	Bacilli	1.13906	32.8	-	-	-	-	ATZK02	85	-	-	2013/07/15	2015/07/29	Contig	DOE Joint Genome Institute	SAMN02441213	GCA_000428165.2	-	-	-
Bacillus sp. JGI 0001002-E22	1094928	PRJNA176071	176071	Firmicutes	Bacilli	0.560042	37.6	-	-	-	-	AUOK02	70	-	-	2013/07/16	2015/07/29	Contig	DOE Joint Genome Institute	SAMN02441471	GCA_000464175.2	-	-	-
Bacillus sp. JGI 001006-L10	1167733	PRJNA175199	175199	Firmicutes	Bacilli	1.21169	37.7	-	-	-	-	AYGU01	78	-	-	2013/10/28	2015/07/29	Contig	DOE Joint Genome Institute	SAMN02440737	GCA_000493835.1	-	-	-
Bacillus sp. B14905	388400	PRJNA18949	18949	Firmicutes	Bacilli	4.49727	37.6	-	-	-	-	AAXV01	99	4410	4133	2007/03/06	2015/08/18	Contig	The Gordon and Betty Moore Foundation Marine Microbiology Initiative	SAMN02436156	GCA_000169315.1	-	Bacillus_sp._B14905/GCF_000169315	-
Bacillus sp. SG-1	161544	PRJNA19283	19283	Firmicutes	Bacilli	3.94896	42.1	-	-	-	-	ABCF01	186	3902	3686	2007/06/15	2015/08/18	Contig	J. Craig Venter Institute	SAMN02436121	GCA_000181495.1	-	-	-
Bacillus vallismortis DV1-F-3	1051502	PRJNA68565	68565	Firmicutes	Bacilli	3.87621	43.8	-	-	-	-	AFSH01	80	4068	3697	2012/01/25	2015/08/18	Scaffold	Institute for Genome Sciences	SAMN02435815	GCA_000245315.1	-	Bacillus_vallismortis/GCF_000245315	22493193
Sphingomonas sp. JGI 0001003-C6	1094946	PRJNA176450	176450	Proteobacteria	Alphaproteobacteria	0.155074	57.4	-	-	-	-	AUOV01	38	-	-	2013/07/16	2015/07/29	Contig	DOE Joint Genome Institute	SAMN02440703	GCA_000464395.1	-	-	-
Sphingomonas sp. JGI 0001002-C18	1094941	PRJNA176079	176079	Proteobacteria	Alphaproteobacteria	0.651875	64.7	-	-	-	-	ATTZ02	53	-	-	2013/07/09	2015/07/29	Contig	DOE Joint Genome Institute	SAMN02440915	GCA_000419945.2	-	-	-
Sphingomonas sp. JGI 0001002-D21	1094942	PRJNA176058	176058	Proteobacteria	Alphaproteobacteria	0.519583	65.2	-	-	-	-	AUNZ02	52	-	-	2013/07/16	2015/07/29	Contig	DOE Joint Genome Institute	SAMN02441131	GCA_000463955.2	-	-	-
Sphingomonas sp. JGI 0001003-D23	1094944	PRJNA176072	176072	Proteobacteria	Alphaproteobacteria	0.969519	65.5	-	-	-	-	AUOL02	68	-	-	2013/07/16	2015/07/29	Contig	DOE Joint Genome Institute	SAMN02441460	GCA_000464195.2	-	-	-
Sphingomonas sp. JGI 0001002-I20	1094943	PRJNA176076	176076	Proteobacteria	Alphaproteobacteria	1.38265	65.5	-	-	-	-	AUOO02	91	-	-	2013/07/16	2015/07/29	Contig	DOE Joint Genome Institute	SAMN02440700	GCA_000464255.2	-	-	-
Sphingomonas sp. JGI 0001003-H15	1094945	PRJNA176077	176077	Proteobacteria	Alphaproteobacteria	0.590467	65.8	-	-	-	-	AUOP02	46	-	-	2013/07/16	2015/07/29	Contig	DOE Joint Genome Institute	SAMN02441134	GCA_000464275.2	-	-	-
Sphingomonas sp. JGI 0001002-A17	1094939	PRJNA176078	176078	Proteobacteria	Alphaproteobacteria	0.56336	62.8	-	-	-	-	AUOQ02	35	-	-	2013/07/16	2015/07/29	Contig	DOE Joint Genome Institute	SAMN02440701	GCA_000464295.2	-	-	-
Clostridium tunisiense TJ	1233099	PRJNA175408	175408	Firmicutes	Clostridia	4.30839	31.2	-	-	-	-	AMQH01	60	3936	3766	2012/09/28	2015/08/09	Contig	Zhejiang University	SAMN02472167	GCA_000300195.1	-	Clostridium_tunisiense/GCF_000300195	23209212
Clostridium diolis DSM 15410	1316937	PRJNA196562	196562	Firmicutes	Clostridia	5.85389	29.7	-	-	-	-	AQQG01	175	5084	4902	2013/06/10	2015/08/15	Contig	State Key Laboratory of Microbial Metabolism and School of Life Sciences and Biotechnology, Shanghai Jiao Tong University	SAMN02470960	GCA_000409695.1	-	-	23908285
Enterobacter massiliensis JC163	1095768	PRJEA70551	70551	Proteobacteria	Gammaproteobacteria	5.00354	55.3	-	-	-	-	CAEO01	77	4664	4308	2012/11/19	2015/08/18	Scaffold	Laboratoire URMITE CNRS 6236	SAMEA2272705	GCA_000321045.2	-	-	-
Enterobacter mori LMG 25706	980518	PRJNA62277	62277	Proteobacteria	Gammaproteobacteria	4.96022	55.3	-	-	-	-	AEXB01	23	4660	4456	2011/04/28	2015/08/18	Scaffold	Institute of Biotechnology, Zhejiang University	SAMN02471025	GCA_000211415.1	-	Enterobacter_mori/GCF_000211415	21602328
Staphylococcus sp. JGI 0001002-I23	1157683	PRJNA169804	169804	Firmicutes	Bacilli	1.16617	35.3	-	-	-	-	AQWX01	183	-	-	2013/04/20	2015/07/29	Contig	DOE Joint Genome Institute	SAMN02441062	GCA_000376205.1	-	-	-
Corynebacterium timonense 5401744	1203190	PRJEB67	169192	Actinobacteria	Actinobacteria	2.59042	66.6	-	-	-	-	CAJP01	18	2336	2199	2012/07/25	2015/08/14	Scaffold	URMITE	SAMEA2271986	GCA_000312345.1	REFR	-	-
Leptospirillum sp. Group IV 'UBA BS'	1260983	PRJNA221601	221601	Nitrospirae	Nitrospira	1.52216	58.5	-	-	-	-	AURA01	296	1903	1879	2013/08/19	2014/01/08	Scaffold	NCBI	SAMN02471615	GCA_000496115.1	-	-	23645189
Nocardia abscessus NBRC 100374	1206723	PRJDB119	170626	Actinobacteria	Actinobacteria	8.4104	68.2	-	-	-	-	BAFP01	274	7627	7252	2012/07/13	2015/08/15	Contig	National Institute of Technology and Evaluation	-	GCA_000308455.1	-	-	-
Nocardia araoensis NBRC 100135	1206722	PRJDB118	170625	Actinobacteria	Actinobacteria	7.72254	68.4	-	-	-	-	BAFR01	352	7023	6611	2012/07/13	2015/08/14	Contig	National Institute of Technology and Evaluation	-	GCA_000308435.1	-	-	-
Nocardia asiatica NBRC 100129	1206721	PRJDB117	170624	Actinobacteria	Actinobacteria	8.46132	68.4	-	-	-	-	BAFS01	475	7833	7308	2012/07/13	2015/08/14	Contig	National Institute of Technology and Evaluation	-	GCA_000308415.1	-	-	-
Nocardia brevicatena NBRC 12119	1206725	PRJDB121	170628	Actinobacteria	Actinobacteria	7.00717	67	-	-	-	-	BAFU01	248	6500	5983	2012/07/13	2015/08/15	Contig	National Institute of Technology and Evaluation	-	GCA_000308495.1	REFR	-	-
Nocardia carnea NBRC 14403	1206726	PRJDB122	170629	Actinobacteria	Actinobacteria	7.49294	67.1	-	-	-	-	BAFV01	126	6829	6491	2012/07/13	2015/08/15	Contig	National Institute of Technology and Evaluation	-	GCA_000308515.1	-	-	-
Nocardia cerradoensis NBRC 101014	1206727	PRJDB123	170630	Actinobacteria	Actinobacteria	7.60233	68.2	-	-	-	-	BAFW01	388	7057	6545	2012/07/13	2015/08/14	Contig	National Institute of Technology and Evaluation	-	GCA_000308535.1	-	-	-
Nocardia concava NBRC 100430	1206741	PRJDB137	170645	Actinobacteria	Actinobacteria	8.93335	67.7	-	-	-	-	BAFX01	206	8348	7945	2012/07/13	2015/08/15	Contig	National Institute of Technology and Evaluation	-	GCA_000308815.1	REFR	-	-
Nocardia exalbida NBRC 100660	1206729	PRJDB125	170632	Actinobacteria	Actinobacteria	7.36799	68.6	-	-	-	-	BAFZ01	165	6648	6336	2012/07/13	2015/08/15	Contig	National Institute of Technology and Evaluation	-	GCA_000308575.1	REFR	-	-
Nocardia higoensis NBRC 100133	1206730	PRJDB126	170633	Actinobacteria	Actinobacteria	6.98071	69.3	-	-	-	-	BAGA01	185	6253	5925	2012/07/13	2015/08/14	Contig	National Institute of Technology and Evaluation	-	GCA_000308595.1	REFR	-	-
Nocardia jiangxiensis NBRC 101359	1206731	PRJDB127	170634	Actinobacteria	Actinobacteria	10.4459	66.8	-	-	-	-	BAGB01	174	9495	9092	2012/07/13	2015/08/15	Contig	National Institute of Technology and Evaluation	-	GCA_000308615.1	REFR	-	-
Nocardia niigatensis NBRC 100131	1206733	PRJDB129	170636	Actinobacteria	Actinobacteria	8.22421	68.2	-	-	-	-	BAGC01	114	7520	7195	2012/07/13	2015/08/15	Contig	National Institute of Technology and Evaluation	-	GCA_000308655.1	REFR	-	-
Nocardia otitidiscaviarum NBRC 14405	1206732	PRJDB128	170635	Actinobacteria	Actinobacteria	7.48255	69	-	-	-	-	BAGD01	281	6794	6441	2012/07/13	2015/08/14	Contig	National Institute of Technology and Evaluation	-	GCA_000308635.1	-	-	-
Nocardia paucivorans NBRC 100373	1206734	PRJDB130	170637	Actinobacteria	Actinobacteria	6.00107	66.6	-	-	-	-	BAGE01	128	5281	4995	2012/07/13	2015/08/14	Contig	National Institute of Technology and Evaluation	-	GCA_000308675.1	REFR	-	-
Nocardia pneumoniae NBRC 100136	1206737	PRJDB133	170641	Actinobacteria	Actinobacteria	7.5882	68.1	-	-	-	-	BAGF01	152	6602	6360	2012/07/13	2015/08/14	Contig	National Institute of Technology and Evaluation	-	GCA_000308755.1	REFR	-	-
Nocardia takedensis NBRC 100417	1206735	PRJDB131	170638	Actinobacteria	Actinobacteria	8.03387	69.5	-	-	-	-	BAGG01	266	7068	6689	2012/07/13	2015/08/14	Contig	National Institute of Technology and Evaluation	-	GCA_000308695.1	REFR	-	-
Nocardia tenerifensis NBRC 101015	1206736	PRJDB132	170640	Actinobacteria	Actinobacteria	9.73157	68.4	-	-	-	-	BAGH01	615	8998	8315	2012/07/13	2015/08/15	Contig	National Institute of Technology and Evaluation	-	GCA_000308715.1	REFR	-	-
Nocardia terpenica NBRC 100888	1206738	PRJDB134	170642	Actinobacteria	Actinobacteria	8.63246	68.3	-	-	-	-	BAGI01	4460	-	-	2012/07/13	2012/07/13	Contig	National Institute of Technology and Evaluation	-	GCA_000320925.1	-	-	-
Nocardia testacea NBRC 100365	1206739	PRJDB135	170643	Actinobacteria	Actinobacteria	7.26841	68.5	-	-	-	-	BAGJ01	274	6713	6281	2012/07/13	2015/08/15	Contig	National Institute of Technology and Evaluation	-	GCA_000308775.1	-	-	-
Nocardia thailandica NBRC 100428	1206740	PRJDB136	170644	Actinobacteria	Actinobacteria	6.82183	71.6	-	-	-	-	BAGK01	312	6450	6064	2012/07/13	2015/08/18	Contig	National Institute of Technology and Evaluation	-	GCA_000308795.1	REFR	-	-
Nocardia veterana NBRC 100344	1206743	PRJDB139	170647	Actinobacteria	Actinobacteria	6.78521	68.2	-	-	-	-	BAGM01	210	6080	5733	2012/07/13	2015/08/14	Contig	National Institute of Technology and Evaluation	-	GCA_000308855.1	REFR	-	-
Nocardia vinacea NBRC 16497	1206742	PRJDB138	170646	Actinobacteria	Actinobacteria	10.1553	65.5	-	-	-	-	BAGN01	429	9171	8634	2012/07/13	2015/08/15	Contig	National Institute of Technology and Evaluation	-	GCA_000308835.1	REFR	-	-
Nocardia transvalensis NBRC 15921	1206744	PRJDB140	170648	Actinobacteria	Actinobacteria	8.3833	69.2	-	-	-	-	BAGL01	128	7701	7380	2012/07/13	2015/08/15	Contig	National Institute of Technology and Evaluation	-	GCA_000308875.1	REFR	-	-
Bradyrhizobium sp. JGI 0001019-J21	1268345	PRJNA183579	183579	Proteobacteria	Alphaproteobacteria	1.19168	62.5	-	-	-	-	AXYA01	106	-	-	2013/10/25	2015/07/29	Contig	DOE Joint Genome Institute	SAMN02441098	GCA_000485255.1	-	-	-
Bradyrhizobium sp. JGI 0001019-M21	1268334	PRJNA183568	183568	Proteobacteria	Alphaproteobacteria	0.23634	58	-	-	-	-	AXYG01	41	-	-	2013/10/25	2015/07/29	Contig	DOE Joint Genome Institute	SAMN02441421	GCA_000485335.1	-	-	-
Bradyrhizobium liaoningense CCBAU 05525	1128287	PRJNA77219	77219	Proteobacteria	Alphaproteobacteria	8.16412	63.8	-	-	-	-	AJQC01	1040	7898	6953	2012/05/03	2015/08/14	Contig	China Agricultural University	SAMN02469466	GCA_000261645.1	-	-	22586130
Bradyrhizobium yuanmingense CCBAU 25021	1128327	PRJNA77219	77219	Proteobacteria	Alphaproteobacteria	7.99095	63.8	-	-	-	-	AJQK01	490	7528	6969	2012/05/03	2015/08/14	Contig	China Agricultural University	SAMN02469474	GCA_000261805.1	-	-	22586130
Bradyrhizobium liaoningense CCBAU 83689	1128288	PRJNA77219	77219	Proteobacteria	Alphaproteobacteria	8.00982	63.8	-	-	-	-	AJQD01	1133	7760	6864	2012/05/03	2015/08/14	Contig	China Agricultural University	SAMN02469477	GCA_000261665.1	-	-	22586130
Bradyrhizobium yuanmingense CCBAU 05623	1128326	PRJNA77219	77219	Proteobacteria	Alphaproteobacteria	8.24575	63.8	-	-	-	-	AJQJ01	570	7815	7204	2012/05/03	2015/08/14	Contig	China Agricultural University	SAMN02469473	GCA_000261785.1	-	-	22586130
Bradyrhizobium yuanmingense CCBAU 35157	1128328	PRJNA77219	77219	Proteobacteria	Alphaproteobacteria	7.85413	63.9	-	-	-	-	AJQL01	457	7413	6862	2012/05/03	2015/08/14	Contig	China Agricultural University	SAMN02469469	GCA_000261825.1	-	-	22586130
Streptococcus dentisani 7746	1297534	PRJEB1503	198473	Firmicutes	Bacilli	1.98109	40.9	-	-	-	-	CAUJ01	8	1957	1873	2013/04/22	2015/08/10	Contig	CSISP	SAMEA2272693	GCA_000382805.1	-	-	24006481
Streptococcus dentisani 7747	1297857	PRJEB1510	198655	Firmicutes	Bacilli	1.88439	41.2	-	-	-	-	CAUK01	6	1823	1736	2013/04/22	2015/08/10	Contig	CSISP	SAMEA2272194	GCA_000382825.1	-	-	24006481
Sulfurovum sp. SCGC AAA036-F05	1218800	PRJNA169696	169696	Proteobacteria	delta/epsilon subdivisions	0.611024	33.6	-	-	-	-	AQWF01	107	-	-	2013/04/20	2015/07/29	Contig	DOE Joint Genome Institute	SAMN02441057	GCA_000375865.1	-	-	-
Mycobacterium septicum DSM 44393	1341646	PRJEB4006	207065	Actinobacteria	Actinobacteria	6.90883	66.6	-	-	-	-	CBMO01	7	6520	6203	2013/06/27	2015/08/02	Scaffold	URMITE	SAMEA2272699	GCA_000455325.1	REFR	-	-
Lactobacillus ingluviei str. Autruche 4	1203076	PRJEB104	169213	Firmicutes	Bacilli	2.01383	50.9	-	-	-	-	CAKF01	8	1936	1825	2012/06/27	2015/08/14	Scaffold	Seydina	SAMEA2272482	GCA_000312405.1	REFR	-	-
Methanobrevibacter boviskoreani JH1	1214066	PRJDB198	171363	Euryarchaeota	Methanobacteria	2.0458	29	-	-	-	-	BAGX02	54	1766	1705	2012/08/29	2015/08/09	Contig	Korea Research Institute of Bioscience and Biotechnology	-	GCA_000320505.2	REFR	-	23469331
Prevotella conceptionensis 9403948	1197728	PRJEB56	169890	Bacteroidetes/Chlorobi group	Bacteroidetes	4.08012	46.9	-	-	-	-	CAJK01	102	3189	2689	2012/06/08	2015/08/18	Scaffold	URMITE	SAMEA2272768	GCA_000312305.1	-	-	-
Prevotella timonensis 4401737 = DSM 22865 = JCM 15640	1122992	PRJEB81	169199	Bacteroidetes/Chlorobi group	Bacteroidetes	3.21707	42.6	-	-	-	-	CBQQ01	25	2536	2409	2013/08/07	2015/08/18	Scaffold	URMITE	SAMEA2272439	GCA_000455445.1	REFR	-	-
Amycolatopsis sp. JGI 0001006-E10	1286828	PRJNA187220	187220	Actinobacteria	Actinobacteria	0.294779	67.5	-	-	-	-	AXXI01	41	-	-	2013/10/25	2015/07/29	Contig	DOE Joint Genome Institute	SAMN02441430	GCA_000485095.1	-	-	-
Candidatus Arthromitus sp. SFB-2	1054943	PRJNA68847	68847	Firmicutes	Clostridia	1.13526	28.1	-	-	-	-	AFXS01	329	1386	1362	2012/03/14	2015/07/29	Contig	Stanford University, Relman Lab	SAMN00630893	GCA_000252685.2	-	-	22434425
Candidatus Arthromitus sp. SFB-5	1054946	PRJNA69909	69909	Firmicutes	Clostridia	0.928724	28.3	-	-	-	-	AFXV01	338	1216	1200	2012/03/14	2015/07/29	Contig	Stanford University	SAMN00631071	GCA_000252745.2	-	-	-
Nocardioides sp. JGI 0001009-J09	1298875	PRJNA190853	190853	Actinobacteria	Actinobacteria	1.11678	52.6	-	-	-	-	AXWB01	171	-	-	2013/10/25	2015/07/29	Scaffold	DOE Joint Genome Institute	SAMN02440760	GCA_000482665.1	-	-	-
Moritella sp. PE36	58051	PRJNA13535	13535	Proteobacteria	Gammaproteobacteria	5.22309	41	-	-	-	-	ABCQ01	131	4705	4418	2007/06/26	2015/08/18	Contig	The Gordon and Betty Moore Foundation Marine Microbiology Initiative	SAMN02436150	GCA_000170855.1	-	Moritella_sp._PE36/GCF_000170855	-
Caulobacter sp. JGI 0001002-P11	1094930	PRJNA176063	176063	Proteobacteria	Alphaproteobacteria	0.257202	66.3	-	-	-	-	AUOD02	25	-	-	2013/07/16	2015/07/29	Contig	DOE Joint Genome Institute	SAMN02440696	GCA_000464035.2	-	-	-
Caulobacter sp. JGI 0001013-O16	1157681	PRJNA169704	169704	Proteobacteria	Alphaproteobacteria	1.85898	67.8	-	-	-	-	AQWG01	316	-	-	2013/04/20	2015/07/29	Contig	DOE Joint Genome Institute	SAMN02441389	GCA_000376365.1	-	-	-
Caulobacter sp. JGI 0001013-D04	1157680	PRJNA169803	169803	Proteobacteria	Alphaproteobacteria	0.895702	67.3	-	-	-	-	AQWW01	207	-	-	2013/04/20	2015/07/29	Contig	DOE Joint Genome Institute	SAMN02440411	GCA_000376305.1	-	-	-
Caulobacter sp. JGI 0001010-J14	1157689	PRJNA169806	169806	Proteobacteria	Alphaproteobacteria	1.76822	67.5	-	-	-	-	AQWZ01	326	-	-	2013/04/25	2015/07/29	Contig	DOE Joint Genome Institute	SAMN02441392	GCA_000382625.1	-	-	-
Beggiatoa sp. SS	422288	PRJNA18685	18685	Proteobacteria	Gammaproteobacteria	1.33417	43.3	-	-	-	-	ABBY01	1090	1440	1437	2007/07/18	2014/01/08	Contig	Center for Genomic Sciences	SAMN02470513	GCA_000170695.1	-	-	-
Beggiatoa sp. PS	422289	PRJNA18683	18683	Proteobacteria	Gammaproteobacteria	7.63154	38.2	-	-	-	-	ABBZ01	6769	6676	6644	2007/07/17	2014/01/08	Contig	Center for Genomic Sciences	SAMN02470514	GCA_000170715.1	-	-	-
Sulfurihydrogenibium yellowstonense SS-5	432331	PRJNA19071	19071	Aquificae	Aquificae	1.53447	32.8	-	-	-	-	ABZS01	228	1574	1309	2009/05/18	2015/08/18	Contig	TIGR	SAMN02436268	GCA_000173615.1	-	Sulfurihydrogenibium_yellowstonense/GCF_000173615	-
Thauera selenatis AX	905052	PRJEA72823	72823	Proteobacteria	Betaproteobacteria	9.14388	61	-	-	-	-	CACR01	1256	-	-	2011/09/14	2011/09/14	Contig	University of Exeter	SAMEA2271963	GCA_000284915.1	-	-	21808043
Paenibacillus sonchi X19-5	1173684	PRJNA158933	158933	Firmicutes	Bacilli	7.50728	50.4	-	-	-	-	AJTY01	1327	6794	5967	2012/12/03	2015/08/14	Contig	China Agricultural University	SAMN02469471	GCA_000316285.1	-	-	-
Paenibacillus riograndensis SBR5	1073571	PRJNA71317	71317	Firmicutes	Bacilli	7.40722	51.4	-	-	-	-	AGBD01	1976	6535	5748	2011/08/31	2015/08/14	Contig	UFRGS	SAMN02471384	GCA_000224945.2	-	-	-
Paenibacillus lentimorbus NRRL B-30488	1244087	PRJNA177790	177790	Firmicutes	Bacilli	3.91256	46.4	-	-	-	-	ANAT01	47	-	-	2013/06/14	2014/01/08	Contig	CSIR-National Botanical Research Institute	SAMN02469679	GCA_000411595.1	-	-	-
Wolbachia endosymbiont of Drosophila willistoni TSC#14030-0811.24	384035	PRJNA16739	16739	Proteobacteria	Alphaproteobacteria	1.14592	26.4	-	-	-	-	AAQP01	53	-	-	2006/05/22	2013/12/05	Scaffold	J. Craig Venter Institute	SAMN02436133	GCA_000153585.1	-	-	-
Wolbachia endosymbiont of Muscidifurax uniraptor	77037	PRJNA33275	33275	Proteobacteria	Alphaproteobacteria	0.867873	35.2	-	-	-	-	ACFP01	256	850	680	2009/03/24	2015/08/03	Contig	Uppsala University	SAMN02472032	GCA_000174095.1	-	Wolbachia_endosymbiont_of_Muscidifurax_uniraptor/GCF_000174095	19307581
Wolbachia endosymbiont str. valsugana of Drosophila suzukii	1261555	PRJEB596	183210	Proteobacteria	Alphaproteobacteria	1.41535	35.2	-	-	-	-	CAOU02	110	1314	1211	2012/12/10	2015/08/02	Contig	CRI-FEM	SAMEA2271959	GCA_000333795.2	-	-	-
Wolbachia endosymbiont of Wuchereria bancrofti	96496	PRJNA43539	43539	Proteobacteria	Alphaproteobacteria	1.05233	34	-	-	-	-	ADHD01	763	-	-	2013/02/07	2014/02/07	Contig	Broad Institute	SAMN02595378	GCA_000338395.1	-	-	23525074
Prochlorococcus sp. W3	569152	PRJNA169362	169362	Cyanobacteria	Prochlorales	0.339045	30.7	-	-	-	-	ALPC01	197	-	-	2012/08/20	2015/07/29	Contig	Massachusetts Institute of Technology	SAMN02470511	GCA_000291905.1	-	Prochlorococcus_sp._W3/GCF_000291905	22895163
Prochlorococcus sp. W4	569153	PRJNA169363	169363	Cyanobacteria	Prochlorales	0.765485	29.9	-	-	-	-	ALPD01	104	-	-	2012/08/20	2015/07/29	Contig	Massachusetts Institute of Technology	SAMN02470471	GCA_000291785.1	-	Prochlorococcus_sp._W4/GCF_000291785	22895163
Prochlorococcus sp. W7	613198	PRJNA169364	169364	Cyanobacteria	Prochlorales	0.905221	30.7	-	-	-	-	ALPE01	109	-	-	2012/08/20	2015/07/29	Contig	Massachusetts Institute of Technology	SAMN02470468	GCA_000291805.1	-	Prochlorococcus_sp._W7/GCF_000291805	22895163
Prochlorococcus sp. W11	613202	PRJNA169368	169368	Cyanobacteria	Prochlorales	0.766829	30.6	-	-	-	-	ALPI01	158	-	-	2012/08/20	2015/07/29	Contig	Massachusetts Institute of Technology	SAMN02470447	GCA_000291945.1	-	Prochlorococcus_sp._W11/GCF_000291945	22895163
Porphyromonas bennonis DSM 23058 = JCM 16335	1122971	PRJNA169760	169760	Bacteroidetes/Chlorobi group	Bacteroidetes	2.02324	56.3	-	-	-	-	AQWR01	87	1636	1535	2013/04/20	2015/08/10	Contig	DOE Joint Genome Institute	SAMN02441061	GCA_000375645.1	-	Porphyromonas_bennonis/GCF_000375645	-
Bartonella queenslandensis AUST/NH15	1221525	PRJEB364	173348	Proteobacteria	Alphaproteobacteria	2.37786	38.9	-	-	-	-	CALX01	598	1917	1548	2012/08/23	2015/08/14	Scaffold	URMITE	SAMEA2272465	GCA_000312585.1	-	-	-
Bartonella senegalensis OS02	929794	PRJEB226	171824	Proteobacteria	Alphaproteobacteria	2.00232	38.8	-	-	-	-	CALV01	41	1662	1485	2012/08/17	2015/08/14	Scaffold	URMITE	SAMEA2272101	GCA_000312545.1	REFR	-	-
Peptoniphilus grossensis ph5	1118057	PRJEA82079	82079	Firmicutes	Tissierellia	2.10187	34.4	-	-	-	-	CAGX01	8	1978	1886	2012/05/30	2015/08/14	Scaffold	URMITE CNRS UMR 6236 IRD 198	SAMEA2271924	GCA_000311825.1	REFR	-	-
Peptoniphilus timonensis JC401	1095770	PRJEA82283	82283	Firmicutes	Tissierellia	1.7586	30.9	-	-	-	-	CAHE01	7	1720	1371	2012/05/30	2015/08/14	Scaffold	URMITE CNRS UMR 6236 IRD 198	SAMEA2272625	GCA_000312025.1	REFR	-	-
Delftia sp. JGI 0001020-O15	1298870	PRJNA190845	190845	Proteobacteria	Betaproteobacteria	0.372793	54.2	-	-	-	-	AXWG01	52	-	-	2013/10/25	2015/07/29	Contig	DOE Joint Genome Institute	SAMN02440764	GCA_000484875.1	-	-	-
Ahrensia kielensis DSM 5890	1120961	PRJNA174973	174973	Proteobacteria	Alphaproteobacteria	3.36477	48.1	-	-	-	-	ARFW01	13	3269	3187	2013/04/19	2015/08/18	Scaffold	DOE Joint Genome Institute	SAMN02441016	GCA_000374465.1	-	Ahrensia_kielensis/GCF_000374465	-
Acidithiobacillus sp. GGI-221	872330	PRJNA51403	51403	Proteobacteria	Gammaproteobacteria	3.17493	58.6	-	-	-	-	AEFB01	1602	4079	4007	2010/09/03	2014/01/08	Contig	Gujarat Genomics Initiative	SAMN02469859	GCA_000179815.2	-	-	-
Candidatus Nanosalinarum sp. J07AB56	889962	PRJNA52645	52645	Nanohaloarchaeota	Nanohaloarchaea	1.2158	55.4	-	-	-	-	AEIX01	3	1450	1407	2011/07/06	2013/03/11	Scaffold	University of California, San Diego, Scripps Institution of Oceanography	SAMN01940911	GCA_000220355.1	-	-	21716304
Candidatus Nanosalina sp. J07AB43	889948	PRJNA52647	52647	Nanohaloarchaeota	Nanohaloarchaea	1.22716	43.6	-	-	-	-	AEIY01	7	1738	1677	2011/07/06	2013/03/11	Scaffold	University of California, San Diego, Scripps Institution of Oceanography	SAMN01940911	GCA_000220375.1	-	-	21716304
Chromobacterium sp. C-61	238241	PRJEA68181	68181	Proteobacteria	Betaproteobacteria	5.11574	62.7	-	-	-	-	CAEE01	1118	4780	4186	2011/08/19	2015/08/14	Contig	Chonnam National University	SAMEA2272075	GCA_000285415.1	-	-	-
Anaerococcus pacaensis 9403502	938294	PRJEB55	169186	Firmicutes	Tissierellia	2.36609	35.9	-	-	-	-	CAJJ02	14	2209	2076	2012/06/06	2015/08/18	Scaffold	URMITE	SAMEA2271967	GCA_000308255.3	-	Anaerococcus_pacaensis/GCF_000308255	-
Sedimentibacter sp. B4	304766	PRJEB385	177097	Firmicutes	Tissierellia	4.10635	38.1	-	-	-	-	CANG01	1164	3575	3437	2012/09/19	2015/08/14	Contig	WUR	SAMEA2271919	GCA_000309315.1	-	-	-
Mitsuaria sp. H24L5A	557855	PRJEA73045	73045	Proteobacteria	Betaproteobacteria	6.65505	67.8	-	-	-	-	CAFG01	607	-	-	2011/10/11	2011/12/15	Contig	The Ohio State Univeristy	SAMEA2272077	GCA_000285635.1	-	-	-
Rhizobium sp. JGI 0001003-J22	1268320	PRJNA183554	183554	Proteobacteria	Alphaproteobacteria	1.14399	60.9	-	-	-	-	AXYM01	83	-	-	2013/10/25	2015/07/29	Scaffold	DOE Joint Genome Institute	SAMN02441088	GCA_000483325.1	-	-	-
Rhizobium sp. JGI 0001019-L19	1268317	PRJNA183551	183551	Proteobacteria	Alphaproteobacteria	1.64337	61	-	-	-	-	AXYP01	171	-	-	2013/10/25	2015/07/29	Scaffold	DOE Joint Genome Institute	SAMN02441423	GCA_000483365.1	-	-	-
Rhizobium sp. JGI 0001003-A11	1268313	PRJNA183547	183547	Proteobacteria	Alphaproteobacteria	2.24554	60.1	-	-	-	-	AXYS01	216	-	-	2013/10/25	2015/07/29	Scaffold	DOE Joint Genome Institute	SAMN02441425	GCA_000483385.1	-	-	-
Rhizobium sp. JGI 0001011-C22	1298874	PRJNA190850	190850	Proteobacteria	Alphaproteobacteria	0.385581	58.8	-	-	-	-	AXWD01	38	-	-	2013/10/25	2015/07/29	Contig	DOE Joint Genome Institute	SAMN02440761	GCA_000484815.1	-	-	-
Rhizobium sp. JGI 0001005-L20	1298873	PRJNA190849	190849	Proteobacteria	Alphaproteobacteria	0.662116	58.9	-	-	-	-	AXWE01	127	-	-	2013/10/25	2015/07/29	Contig	DOE Joint Genome Institute	SAMN02440762	GCA_000484835.1	-	-	-
Rhizobium sp. JGI 0001012-L22	1286827	PRJNA187219	187219	Proteobacteria	Alphaproteobacteria	0.320319	59.6	-	-	-	-	AXXJ01	42	-	-	2013/10/25	2015/07/29	Contig	DOE Joint Genome Institute	SAMN02440743	GCA_000485115.1	-	-	-
Rhizobium sp. JGI 0001012-J08	1279033	PRJNA185345	185345	Proteobacteria	Alphaproteobacteria	0.2047	58.4	-	-	-	-	AXXV01	36	-	-	2013/10/25	2015/07/29	Contig	DOE Joint Genome Institute	SAMN02440748	GCA_000485215.1	-	-	-
Rhizobium sp. JGI 0001002-E20	1268339	PRJNA183573	183573	Proteobacteria	Alphaproteobacteria	1.08503	60.2	-	-	-	-	AXYD01	102	-	-	2013/10/25	2015/07/29	Contig	DOE Joint Genome Institute	SAMN02441420	GCA_000485295.1	-	-	-
Rhizobium sp. JGI 0001014-F05	1268336	PRJNA183570	183570	Proteobacteria	Alphaproteobacteria	0.375406	59.7	-	-	-	-	AXYF01	79	-	-	2013/10/25	2015/07/29	Contig	DOE Joint Genome Institute	SAMN02441099	GCA_000485315.1	-	-	-
Rhizobium sp. JGI 0001002-C21	1094947	PRJNA176069	176069	Proteobacteria	Alphaproteobacteria	0.439553	60.5	-	-	-	-	ATTX02	32	-	-	2013/07/09	2015/07/29	Contig	DOE Joint Genome Institute	SAMN02440914	GCA_000419905.2	-	-	-
Rhizobium sp. JGI 001012-K08	1167747	PRJNA177739	177739	Proteobacteria	Alphaproteobacteria	0.896722	59.3	-	-	-	-	ATZL02	40	-	-	2013/07/15	2015/07/29	Contig	DOE Joint Genome Institute	SAMN02441566	GCA_000428185.2	-	-	-
Rhizobium sp. JGI 0001005-K05	1157686	PRJNA169805	169805	Proteobacteria	Alphaproteobacteria	2.07467	59.8	-	-	-	-	AQWY01	391	-	-	2013/04/20	2015/07/29	Contig	DOE Joint Genome Institute	SAMN02441049	GCA_000376185.1	-	-	-
zeta proteobacterium SCGC AB-604-B04	1131289	PRJNA165211	165211	Proteobacteria	Zetaproteobacteria	0.947176	50.3	-	-	-	-	ARAJ01	130	-	-	2013/04/22	2015/07/29	Scaffold	DOE Joint Genome Institute	SAMN02256464	GCA_000379205.1	-	-	-
zeta proteobacterium SCGC AB-137-J06	1131286	PRJNA165215	165215	Proteobacteria	Zetaproteobacteria	0.889605	46.7	-	-	-	-	ARAL01	119	-	-	2013/04/22	2015/07/29	Scaffold	DOE Joint Genome Institute	SAMN02256463	GCA_000379245.1	-	-	-
zeta proteobacterium SCGC AB-602-E04	1131288	PRJNA165217	165217	Proteobacteria	Zetaproteobacteria	0.45271	46.2	-	-	-	-	ARAM01	99	-	-	2013/04/22	2015/07/29	Scaffold	DOE Joint Genome Institute	SAMN02256462	GCA_000379265.1	-	-	-
zeta proteobacterium SCGC AB-604-O16	1131290	PRJNA165219	165219	Proteobacteria	Zetaproteobacteria	0.979689	50.5	-	-	-	-	AQUP01	97	-	-	2013/04/19	2015/07/29	Contig	DOE Joint Genome Institute	SAMN02256498	GCA_000372125.1	-	-	-
zeta proteobacterium SCGC AB-602-C20	1131287	PRJNA165227	165227	Proteobacteria	Zetaproteobacteria	0.990274	46.2	-	-	-	-	ARAQ01	125	-	-	2013/04/22	2015/07/29	Scaffold	DOE Joint Genome Institute	SAMN02256459	GCA_000379345.1	-	-	-
Thiomicrospira sp. Kp2	1123518	PRJNA165233	165233	Proteobacteria	Gammaproteobacteria	2.72571	39.9	-	-	-	-	ARWI01	1	2494	2411	2013/04/26	2015/08/15	Contig	DOE Joint Genome Institute	SAMN02256393	GCA_000478585.1	-	-	-
Verrucomicrobia bacterium SCGC AB-629-E09	1131271	PRJNA165237	165237	Chlamydiae/Verrucomicrobia group	Verrucomicrobia	0.764777	42.6	-	-	-	-	AQUQ01	189	-	-	2013/04/19	2015/07/29	Contig	DOE Joint Genome Institute	SAMN02256496	GCA_000371985.1	-	-	-
Gallionella sp. SCGC AAA018-N21	1131291	PRJNA165243	165243	Proteobacteria	Betaproteobacteria	1.39611	49.9	-	-	-	-	ARAT01	137	-	-	2013/04/22	2015/07/29	Scaffold	DOE Joint Genome Institute	SAMN02256456	GCA_000379385.1	-	-	-
alpha proteobacterium SCGC AAA024-N17	938623	PRJNA165275	165275	Proteobacteria	Alphaproteobacteria	0.328144	30.1	-	-	-	-	AQZA01	45	-	-	2013/04/19	2015/07/29	Contig	DOE Joint Genome Institute	SAMN02256488	GCA_000372045.1	-	-	-
Variovorax sp. JGI 001013-H06	1167756	PRJNA179469	179469	Proteobacteria	Betaproteobacteria	0.188129	62.8	-	-	-	-	ATUC01	39	-	-	2013/07/09	2015/07/29	Contig	DOE Joint Genome Institute	SAMN02441243	GCA_000420005.1	-	-	-
Variovorax sp. JGI 0001020-M05	1286839	PRJNA187232	187232	Proteobacteria	Betaproteobacteria	1.4375	66.4	-	-	-	-	AXWZ01	136	-	-	2013/10/25	2015/07/29	Scaffold	DOE Joint Genome Institute	SAMN02440726	GCA_000482885.1	-	-	-
Variovorax sp. JGI 0001013-B23	1286838	PRJNA187231	187231	Proteobacteria	Betaproteobacteria	0.391287	65.8	-	-	-	-	AXXA01	49	-	-	2013/10/25	2015/07/29	Scaffold	DOE Joint Genome Institute	SAMN02440757	GCA_000482905.1	-	-	-
Variovorax sp. JGI 0001016-C20	1286837	PRJNA187230	187230	Proteobacteria	Betaproteobacteria	0.775561	66.3	-	-	-	-	AXXB01	60	-	-	2013/10/25	2015/07/29	Scaffold	DOE Joint Genome Institute	SAMN02441108	GCA_000482925.1	-	-	-
Variovorax sp. JGI 0001014-H11	1286836	PRJNA187229	187229	Proteobacteria	Betaproteobacteria	1.18053	65.7	-	-	-	-	AXXC01	110	-	-	2013/10/25	2015/07/29	Scaffold	DOE Joint Genome Institute	SAMN02441428	GCA_000482945.1	-	-	-
Variovorax sp. JGI 0001020-D06	1286835	PRJNA187228	187228	Proteobacteria	Betaproteobacteria	0.267607	64.7	-	-	-	-	AXXD01	33	-	-	2013/10/25	2015/07/29	Scaffold	DOE Joint Genome Institute	SAMN02441093	GCA_000482965.1	-	-	-
Variovorax sp. JGI 0001011-P21	1286834	PRJNA187227	187227	Proteobacteria	Betaproteobacteria	1.58398	65.8	-	-	-	-	AXXE01	91	-	-	2013/10/25	2015/07/29	Scaffold	DOE Joint Genome Institute	SAMN02441429	GCA_000482985.1	-	-	-
Variovorax sp. JGI 0001013-M04	1279036	PRJNA185348	185348	Proteobacteria	Betaproteobacteria	0.95515	66.2	-	-	-	-	AXXS01	72	-	-	2013/10/25	2015/07/29	Scaffold	DOE Joint Genome Institute	SAMN02441096	GCA_000483145.1	-	-	-
Variovorax sp. JGI 0001014-I04	1286833	PRJNA187226	187226	Proteobacteria	Betaproteobacteria	0.253116	63.6	-	-	-	-	AXXF01	47	-	-	2013/10/25	2015/07/29	Contig	DOE Joint Genome Institute	SAMN02440758	GCA_000485055.1	-	-	-
Variovorax sp. JGI 0001013-L10	1279035	PRJNA185347	185347	Proteobacteria	Betaproteobacteria	0.427235	65.6	-	-	-	-	AXXT01	52	-	-	2013/10/25	2015/07/29	Contig	DOE Joint Genome Institute	SAMN02441432	GCA_000485175.1	-	-	-
Marine Group I thaumarchaeote SCGC AB-629-A13	1131267	PRJNA165499	165499	Thaumarchaeota	unclassified Thaumarchaeota	0.404769	35.7	-	-	-	-	ARWP01	70	-	-	2013/05/16	2015/07/29	Contig	DOE Joint Genome Institute	SAMN02441629	GCA_000399745.1	-	-	-
Marine Group II euryarchaeote SCGC AB-629-J06	1131268	PRJNA165503	165503	Euryarchaeota	unclassified Euryarchaeota	0.534847	34.1	-	-	-	-	AQVM01	113	-	-	2013/04/20	2015/07/29	Contig	DOE Joint Genome Institute	SAMN02256479	GCA_000376045.1	-	-	-
Alicycliphilus sp. CRZ1	1200791	PRJNA168652	168652	Proteobacteria	Betaproteobacteria	3.00778	69.5	-	-	-	-	ALEE01	836	2955	2432	2012/07/30	2015/08/14	Contig	Institute of Urban Environment, Chinese Academy of Sciences	SAMN02470048	GCA_000282995.1	-	-	-
Cupriavidus sp. JGI 0001016-D21	1268322	PRJNA183556	183556	Proteobacteria	Betaproteobacteria	1.52809	64.1	-	-	-	-	AXYL01	146	-	-	2013/10/25	2015/07/29	Scaffold	DOE Joint Genome Institute	SAMN02440733	GCA_000483305.1	-	-	-
SAR324 cluster bacterium SCGC AB-629-J17	1131278	PRJNA165619	165619	Proteobacteria	delta/epsilon subdivisions	1.38766	39.3	-	-	-	-	AQVW01	415	-	-	2013/04/20	2015/07/29	Contig	DOE Joint Genome Institute	SAMN02256480	GCA_000375785.1	-	-	-
SAR324 cluster bacterium SCGC AB-629-O05	1131279	PRJNA165621	165621	Proteobacteria	delta/epsilon subdivisions	0.863261	40.7	-	-	-	-	AQVX01	192	-	-	2013/04/20	2015/07/29	Contig	DOE Joint Genome Institute	SAMN02256473	GCA_000375805.1	-	-	-
Marinimicrobia bacterium SCGC AB-629-J13	1131273	PRJNA165623	165623	Fibrobacteres/Acidobacteria group	Marinimicrobia	1.93395	37.8	-	-	-	-	AQVY01	251	-	-	2013/04/20	2015/07/29	Contig	DOE Joint Genome Institute	SAMN02256470	GCA_000375825.1	-	-	-
Tsukamurella sp. 1534	1151061	PRJEB87	169195	Actinobacteria	Actinobacteria	4.5034	71	-	-	-	-	CAJY01	4	4371	4202	2012/06/19	2015/08/15	Scaffold	URMITE	SAMEA2272095	GCA_000312385.1	-	-	-
Legionella anisa str. Linanisette	1230343	PRJNA174470	174470	Proteobacteria	Gammaproteobacteria	4.31973	38.2	-	-	-	-	CANP01	56	3822	3608	2013/01/15	2015/08/14	Contig	URMITE	SAMEA3138431	GCA_000333755.1	REFR	-	11136802,24503989
Reyranella massiliensis 521	1205680	PRJEB111	169215	Proteobacteria	Alphaproteobacteria	5.79226	64.8	-	-	-	-	CAKO01	1	5673	5515	2012/07/18	2015/08/15	Scaffold	URMITE	SAMEA2272098	GCA_000312425.1	-	-	-
Oscillibacter ruminantium GH1	1007096	PRJDB197	171362	Firmicutes	Clostridia	3.10824	54.9	-	-	-	-	BAGW01	29	2938	2833	2012/08/29	2015/09/15	Scaffold	Korea Research Institute of Bioscience and Biotechnology	SAMD00036625	GCA_000307265.1	REFR	-	23105088
Helicobacter heilmannii ASB1.4	1216962	PRJEB367	178269	Proteobacteria	delta/epsilon subdivisions	1.8046	47.8	-	HE984298.2	-	-	-	1	1983	1928	2012/10/15	2015/02/27	Chromosome	ansmet	SAMEA2272416	GCA_000319205.1	REPR	-	-
Dickeya sp. CSL RW240	1224144	PRJNA172955	172955	Proteobacteria	Gammaproteobacteria	4.39741	56.2526	NZ_CM001973.1	CM001973.1	-	-	AONZ01	28	3887	3648	2013/06/04	2015/08/14	Chromosome	James Hutton Institute	SAMN02470084	GCA_000406085.1	-	-	24265502
Dickeya sp. NCPPB 569	568768	PRJNA172910	172910	Proteobacteria	Gammaproteobacteria	4.22076	52.601	NZ_CM001975.1	CM001975.1	-	-	AOOD01	6	3766	3488	2013/06/04	2015/08/10	Chromosome	James Hutton Institute	SAMN02470100	GCA_000406125.1	-	-	24265502
Dickeya sp. NCPPB 3274	568766	PRJNA172949	172949	Proteobacteria	Gammaproteobacteria	5.11502	56.4419	NZ_CM001979.1	CM001979.1	-	-	AOOH01	15	4433	4267	2013/06/04	2015/08/10	Chromosome	James Hutton Institute	SAMN02470096	GCA_000406205.1	-	-	24265502
Dickeya sp. DW 0440	1225785	PRJNA173398	173398	Proteobacteria	Gammaproteobacteria	4.34194	53.3482	NZ_CM001983.1	CM001983.1	-	-	AOON01	47	3840	3599	2013/06/04	2015/08/14	Chromosome	James Hutton Institute	SAMN02470098	GCA_000406285.1	-	-	24265502
Dickeya sp. MK7	1224145	PRJNA172956	172956	Proteobacteria	Gammaproteobacteria	4.9314	56.5926	NZ_CM001984.1	CM001984.1	-	-	AOOO01	21	4246	4116	2013/06/04	2015/08/10	Chromosome	James Hutton Institute	SAMN02470104	GCA_000406305.1	-	-	24265502
Gordonia sp. KTR9	337191	PRJNA50495	50495	Actinobacteria	Actinobacteria	5.88571	67.5101	NC_018581.1	CP002907.1	NC_018582.1,NC_018583.1,NC_018580.1	CP002908.1,CP002909.1,CP002112.1	-	4	5275	5149	2012/09/10	2015/08/02	Complete Genome	Department of Microbiology & Immunology, University of British Columbia, Vancouver, British Columbia, Canada.	SAMN02603183	GCA_000143885.2	-	Gordonia_sp._KTR9/GCF_000143885	22923396
Pelomonas sp. JGI 0001002-B21	1094937	PRJNA176062	176062	Proteobacteria	Betaproteobacteria	0.154118	60.5	-	-	-	-	AUOC01	75	-	-	2013/07/16	2015/07/29	Contig	DOE Joint Genome Institute	SAMN02441133	GCA_000464015.1	-	-	-
Pelomonas sp. JGI 001013-K11	1167741	PRJNA175216	175216	Proteobacteria	Betaproteobacteria	0.507844	66.2	-	-	-	-	AUNN02	58	-	-	2013/07/16	2015/07/29	Contig	DOE Joint Genome Institute	SAMN02441466	GCA_000463715.2	-	-	-
Rhizobacter sp. JGI 0001007-A16	1298878	PRJNA190858	190858	Proteobacteria	Betaproteobacteria	1.05799	59.2	-	-	-	-	AXVY01	120	-	-	2013/10/25	2015/07/29	Contig	DOE Joint Genome Institute	SAMN02440723	GCA_000484755.1	-	-	-
Donghicola sp. S598	1232674	PRJNA175352	175352	Proteobacteria	Alphaproteobacteria	3.22122	65.7	-	-	-	-	AMWC01	2046	-	-	2012/10/26	2014/01/08	Contig	Korea Institute of Ocean Science & Technology	SAMN02470145	GCA_000308135.1	-	-	-
Herbaspirillum huttiense subsp. putei IAM 15032	1235558	PRJNA175917	175917	Proteobacteria	Betaproteobacteria	5.77792	62.3	-	-	-	-	ANJR01	32	5203	4802	2012/12/17	2015/08/15	Contig	Universidade Federal do Parana	SAMN02471379	GCA_000478365.1	-	-	23469362
candidate division TM7 bacterium JGI 0001002-L20	1094954	PRJNA176055	176055	unclassified Bacteria	Candidatus Saccharibacteria	0.752653	46.4	-	-	-	-	AUNW02	68	-	-	2013/07/16	2015/07/29	Contig	DOE Joint Genome Institute	SAMN02440694	GCA_000463895.2	-	-	-
Chitinophaga sp. JGI 0001002-D04	1235985	PRJNA176042	176042	Bacteroidetes/Chlorobi group	Bacteroidetes	1.82996	47.7	-	-	-	-	AUNO01	290	-	-	2013/07/16	2015/07/29	Contig	DOE Joint Genome Institute	SAMN02441138	GCA_000463735.1	-	-	-
Massilia sp. JGI 0001003-B08	1235984	PRJNA176051	176051	Proteobacteria	Betaproteobacteria	0.302198	60.1	-	-	-	-	AUNT02	27	-	-	2013/07/16	2015/07/29	Contig	DOE Joint Genome Institute	SAMN02440693	GCA_000463835.2	-	-	-
SAR86 cluster bacterium SAR86A	1123866	PRJNA76773	76773	Proteobacteria	Gammaproteobacteria	1.25039	32.8	-	-	-	-	AHBG01	2	1336	1298	2012/02/24	2014/08/12	Scaffold	J. Craig Venter Institute	SAMN02954345	GCA_000252525.1	-	-	22170421
SAR86 cluster bacterium SAR86B	1123867	PRJNA76775	76775	Proteobacteria	Gammaproteobacteria	1.74902	33.2	-	-	-	-	AHBH01	36	1853	1809	2012/02/24	2014/08/12	Scaffold	J. Craig Venter Institute	SAMN02954345	GCA_000252545.1	-	-	22170421
Ensifer sp. JGI 0001011-A08	1286840	PRJNA187235	187235	Proteobacteria	Alphaproteobacteria	0.657917	60.5	-	-	-	-	AXWX01	38	-	-	2013/10/25	2015/07/29	Contig	DOE Joint Genome Institute	SAMN02440756	GCA_000485015.1	-	-	-
Ensifer sojae CCBAU 05684	716928	PRJNA77219	77219	Proteobacteria	Alphaproteobacteria	5.96434	62	-	-	-	-	AJQT01	231	5597	5291	2012/05/03	2015/08/13	Contig	China Agricultural University	SAMN02469481	GCA_000261485.1	REFR	-	22586130
Treponema pedis isoM1111	1291000	PRJNA188676	188676	Spirochaetes	Spirochaetia	3.16146	37.2	-	-	-	-	AOTO01	1352	-	-	2013/09/06	2013/11/22	Contig	Swedish University of Agricultural Sciences	SAMN02379486	GCA_000465115.1	-	-	23977007
Desulfobulbus sp. Dsb5	1292025	PRJNA188739	188739	Proteobacteria	delta/epsilon subdivisions	0.956973	59.7	-	-	-	-	APCO01	182	-	-	2013/05/31	2015/07/29	Contig	Oak Ridge National Laboratory	SAMN02470755	GCA_000403885.1	-	-	23555659
Desulfobulbus sp. oral taxon 041 str. Dsb4	1302613	PRJNA192194	192194	Proteobacteria	delta/epsilon subdivisions	0.748241	59	-	-	-	-	APKC01	83	-	-	2013/05/31	2015/07/29	Contig	Oak Ridge National Laboratory	SAMN02470744	GCA_000403925.1	-	-	-
Desulfobulbus sp. Dsb1	1292026	PRJNA188740	188740	Proteobacteria	delta/epsilon subdivisions	0.452719	56.6	-	-	-	-	AOSN01	64	-	-	2013/05/31	2015/07/29	Contig	Oak Ridge National Laboratory	SAMN02470752	GCA_000403905.1	-	-	23555659
Desulfobulbus sp. oral taxon 041 str. Dsb3	1292048	PRJNA188738	188738	Proteobacteria	delta/epsilon subdivisions	0.736505	57.9	-	-	-	-	APBO01	210	-	-	2013/03/27	2015/07/29	Contig	Oak Ridge National Laboratory	SAMN02470740	GCA_000349345.1	-	-	23555659
Desulfobulbus sp. oral taxon 041 str. Dsb2	1292047	PRJNA188737	188737	Proteobacteria	delta/epsilon subdivisions	0.676885	57.6	-	-	-	-	APBP01	162	-	-	2013/03/27	2015/07/29	Contig	Oak Ridge National Laboratory	SAMN02470751	GCA_000349365.1	-	-	23555659
Desulfobulbus sp. oral taxon 041 str. Dsb1-5	1292046	PRJNA188735	188735	Proteobacteria	delta/epsilon subdivisions	1.87613	58.8	-	-	-	-	APCF01	384	-	-	2013/05/31	2015/07/29	Contig	Oak Ridge National Laboratory	SAMN02470741	GCA_000403865.1	-	-	23555659
candidate division SR1 bacterium MGEHA	1293577	PRJNA189303	189303	unclassified Bacteria	candidate division SR1	1.10971	35.7	-	-	-	-	AOTF01	62	-	-	2013/04/02	2015/07/29	Contig	Oak Ridge National Laboratory	SAMN02470745	GCA_000350285.1	-	-	23509275
Caldicellulosiruptor sp. F32	1214564	PRJNA190822	190822	Firmicutes	Clostridia	2.37864	35.2	-	-	-	-	APGP01	127	2331	2136	2013/05/31	2015/08/14	Contig	Institute of Bioenergy and Bioprocess Technology, CAS	SAMN02469949	GCA_000404025.1	-	-	25576604
Ilumatobacter nonamiensis YM16-303	1313171	PRJDB737	187050	Actinobacteria	Acidimicrobiia	4.28223	67	-	-	-	-	BAOL01	399	4091	3866	2013/03/16	2015/09/16	Contig	Kitasato University	SAMD00036665	GCA_000350145.1	REFR	-	23524358
Anaerococcus senegalensis JC48	1033733	PRJEA70539	70539	Firmicutes	Tissierellia	1.79583	28.6	-	-	-	-	CAEK01	21	1731	1608	2012/11/19	2015/08/15	Scaffold	laboratoire URMITE CNRS 6236	SAMEA2272803	GCA_000321005.2	REFR	-	-
Crenarchaeota archaeon SCGC AAA471-L14	1052805	PRJNA192313	192313	Crenarchaeota	unclassified Crenarchaeota	0.940474	28.8	-	-	-	-	ASMI01	63	-	-	2013/05/16	2015/07/28	Contig	DOE Joint Genome Institute	SAMN02440535	GCA_000399825.1	-	-	23851394
Crenarchaeota archaeon SCGC AAA471-O08	1052806	PRJNA192330	192330	Crenarchaeota	unclassified Crenarchaeota	1.14991	28.7	-	-	-	-	ASMJ01	24	-	-	2013/05/16	2015/07/28	Contig	DOE Joint Genome Institute	SAMN02440536	GCA_000398765.1	-	-	23851394
Crenarchaeota archaeon SCGC AAA471-B23	1052802	PRJNA192284	192284	Crenarchaeota	unclassified Crenarchaeota	1.11069	28.7	-	-	-	-	ASPO01	58	-	-	2013/06/03	2015/07/28	Contig	DOE Joint Genome Institute	SAMN02441603	GCA_000405885.1	-	-	23851394
Crenarchaeota archaeon SCGC AAA471-C03	1052803	PRJNA192285	192285	Crenarchaeota	unclassified Crenarchaeota	0.797737	28.7	-	-	-	-	AQTC01	59	-	-	2013/05/29	2015/07/28	Contig	DOE Joint Genome Institute	SAMN02440401	GCA_000402895.1	-	-	23851394
Marinimicrobia bacterium JGI 0000039-E15	1047056	PRJNA192292	192292	Fibrobacteres/Acidobacteria group	Marinimicrobia	0.493984	47.2	-	-	-	-	AQSY01	30	-	-	2013/05/29	2015/07/28	Contig	DOE Joint Genome Institute	SAMN02441063	GCA_000403015.1	-	-	23851394
Marinimicrobia bacterium JGI 0000039-O11	1047058	PRJNA192297	192297	Fibrobacteres/Acidobacteria group	Marinimicrobia	0.828046	47	-	-	-	-	AQSX01	75	-	-	2013/05/29	2015/07/28	Contig	DOE Joint Genome Institute	SAMN02440399	GCA_000403095.1	-	-	23851394
Crenarchaeota archaeon SCGC AAA471-L13	1052804	PRJNA192312	192312	Crenarchaeota	unclassified Crenarchaeota	0.833677	28.7	-	-	-	-	AQSU01	48	-	-	2013/05/29	2015/07/28	Contig	DOE Joint Genome Institute	SAMN02440397	GCA_000402095.1	-	-	23851394
Marinimicrobia bacterium JGI 0000059-D20	1047059	PRJNA192316	192316	Fibrobacteres/Acidobacteria group	Marinimicrobia	0.772719	47.7	-	-	-	-	AQSS01	34	-	-	2013/05/29	2015/07/28	Contig	DOE Joint Genome Institute	SAMN02441404	GCA_000402135.1	-	-	23851394
Marinimicrobia bacterium JGI 0000059-E23	1047060	PRJNA192317	192317	Fibrobacteres/Acidobacteria group	Marinimicrobia	0.61806	47.3	-	-	-	-	AQSR01	41	-	-	2013/05/29	2015/07/28	Contig	DOE Joint Genome Institute	SAMN02440396	GCA_000402155.1	-	-	23851394
Marinimicrobia bacterium JGI 0000077-B04	1104641	PRJNA192367	192367	Fibrobacteres/Acidobacteria group	Marinimicrobia	0.496915	47.4	-	-	-	-	AQSG01	28	-	-	2013/05/29	2015/07/28	Contig	DOE Joint Genome Institute	SAMN02441739	GCA_000402695.1	-	-	23851394
Marinimicrobia bacterium SCGC AAA160-B08	1007121	PRJNA192377	192377	Fibrobacteres/Acidobacteria group	Marinimicrobia	0.92255	32.8	-	-	-	-	AQSD01	26	-	-	2013/05/29	2015/07/28	Contig	DOE Joint Genome Institute	SAMN02441750	GCA_000402755.1	-	-	23851394
Euryarchaeota archaeon SCGC AAA252-I15	913322	PRJNA192382	192382	Euryarchaeota	unclassified Euryarchaeota	1.32568	44.8	-	-	-	-	AQSC01	61	-	-	2013/05/29	2015/07/28	Contig	DOE Joint Genome Institute	SAMN02441070	GCA_000402775.1	-	-	23851394
Marinimicrobia bacterium JGI 0000090-C20	1104671	PRJNA192481	192481	Fibrobacteres/Acidobacteria group	Marinimicrobia	0.566695	47.6	-	-	-	-	ASPH01	46	-	-	2013/06/03	2015/07/28	Contig	DOE Joint Genome Institute	SAMN02440927	GCA_000405825.1	-	-	23851394
Marinimicrobia bacterium SCGC AAA257-N23	1047054	PRJNA192500	192500	Fibrobacteres/Acidobacteria group	Marinimicrobia	0.948616	38.7	-	-	-	-	AQRN01	71	-	-	2013/05/29	2015/07/28	Contig	DOE Joint Genome Institute	SAMN02440390	GCA_000402455.1	-	-	23851394
Aenigmarchaeota archaeon JGI 0000106-F11	1130284	PRJNA192504	192504	Aenigmarchaeota	unclassified Aenigmarchaeota	0.361035	37.5	-	-	-	-	ASMO01	24	-	-	2013/06/03	2015/07/28	Contig	DOE Joint Genome Institute	SAMN02440538	GCA_000404305.1	-	-	23851394
Candidatus Tremblaya phenacola PAVE	1266371	PRJNA182905	182905	Proteobacteria	Betaproteobacteria	0.1715	42.1004	-	CP003982.1	-	CP003983.1	-	2	214	175	2013/06/20	2014/01/31	Complete Genome	University of South Bohemia	SAMN02604242	GCA_000412755.1	-	-	23791183
Salinibacter sp. J07SB67	1238423	PRJNA209809	209809	Bacteroidetes/Chlorobi group	Bacteroidetes	1.93102	58.7	-	-	-	-	ARQC01	443	-	-	2013/06/26	2013/09/04	Scaffold	NCBI	SAMN01940911	GCA_000416125.1	-	-	23637883
Yersinia massiliensis CCUG 53443	1205683	PRJEB119	169899	Proteobacteria	Gammaproteobacteria	5.05028	47.3	-	-	-	-	CAKR01	22	4554	4413	2012/07/23	2015/08/15	Scaffold	URMITE	SAMEA2272758	GCA_000312485.1	-	-	-
Mycoplasma parvum str. Indiana	1403316	PRJNA219646	219646	Tenericutes	Mollicutes	0.564395	27	NC_022575.1	CP006771.1	-	-	-	1	568	526	2013/10/21	2015/08/18	Complete Genome	Purdue University	SAMN02360547	GCA_000477415.1	-	Mycoplasma_parvum/GCF_000477415	24285648
Osedax symbiont Rs2	1330035	PRJNA210379	210379	Proteobacteria	Gammaproteobacteria	4.64984	45.2	-	-	-	-	ASZI01	411	4533	4523	2013/06/27	2014/01/08	Contig	NCBI	SAMN02470759	GCA_000416315.1	-	Osedax_symbiont_Rs2/GCF_000416315	-
beta proteobacterium JGI 0001003-N18	1094972	PRJNA176046	176046	Proteobacteria	Betaproteobacteria	0.150727	60.9	-	-	-	-	ATTT01	41	-	-	2013/07/09	2015/07/29	Contig	DOE Joint Genome Institute	SAMN02440562	GCA_000419825.1	-	-	-
Candidatus Nasuia deltocephalinicola str. NAS-ALF	1343077	PRJNA206993	206993	Proteobacteria	Betaproteobacteria	0.112091	17.1	-	CP006059.1	-	-	-	1	169	137	2013/08/01	2014/02/14	Complete Genome	Yale	SAMN02641653	GCA_000442605.1	-	Candidatus_Nasuia_deltocephalinicola/GCF_000442605	23918810
Acidobacteria bacterium JGI 0001001-H03	1235986	PRJNA176045	176045	Fibrobacteres/Acidobacteria group	Acidobacteria	0.789133	52.9	-	-	-	-	AUNQ01	157	-	-	2013/07/16	2015/07/29	Contig	DOE Joint Genome Institute	SAMN02441467	GCA_000463775.1	-	-	-
Comamonadaceae bacterium JGI 0001003-E14	1094956	PRJNA176054	176054	Proteobacteria	Betaproteobacteria	0.113075	54.1	-	-	-	-	AUNV01	52	-	-	2013/07/16	2015/07/29	Contig	DOE Joint Genome Institute	SAMN02441469	GCA_000463875.1	-	-	-
Xanthomonadaceae bacterium JGI 0001002-D18	1094967	PRJNA176080	176080	Proteobacteria	Gammaproteobacteria	0.112613	60	-	-	-	-	AUOR01	39	-	-	2013/07/16	2015/07/29	Contig	DOE Joint Genome Institute	SAMN02440799	GCA_000464315.1	-	-	-
halophilic archaeon J07HX5	1325472	PRJNA209886	209886	Euryarchaeota	Halobacteria	2.04094	59.2	-	-	-	-	ARPW01	1	2158	2128	2013/06/26	2013/09/04	Scaffold	NCBI	SAMN01940911	GCA_000415945.1	-	-	23637883
halophilic archaeon J07HB67	1085029	PRJNA209885	209885	Euryarchaeota	Halobacteria	2.64955	64	-	-	-	-	AGCZ01	3	2874	2833	2013/06/26	2013/09/04	Scaffold	NCBI	SAMN01940911	GCA_000416105.1	-	-	23637883
Proteobacteria bacterium JGI 0000113-E04	1245601	PRJNA177747	177747	Proteobacteria	unclassified Proteobacteria	6.87819	42.4	-	-	-	-	ATZM01	865	-	-	2013/07/15	2015/07/29	Scaffold	DOE Joint Genome Institute	SAMN02440604	GCA_000428205.1	-	-	-
Proteobacteria bacterium JGI 0000113-L05	1245607	PRJNA177750	177750	Proteobacteria	unclassified Proteobacteria	1.65308	35.2	-	-	-	-	ATZN01	179	-	-	2013/07/15	2015/07/29	Scaffold	DOE Joint Genome Institute	SAMN02441567	GCA_000428225.1	-	-	-
beta proteobacterium SCGC AAA024-K11	938763	PRJNA177874	177874	Proteobacteria	Betaproteobacteria	0.149624	51	-	-	-	-	ATZO01	67	-	-	2013/07/15	2015/07/29	Scaffold	DOE Joint Genome Institute	SAMN02440605	GCA_000428245.1	-	-	-
beta proteobacterium SCGC AAA027-C02	938772	PRJNA179457	179457	Proteobacteria	Betaproteobacteria	1.29754	43.7	-	-	-	-	ATZV01	63	-	-	2013/07/15	2015/07/29	Scaffold	DOE Joint Genome Institute	SAMN02441554	GCA_000428385.1	-	-	-
Firmicutes bacterium JGI 0000119-C08	1259808	PRJNA179474	179474	Firmicutes	unclassified Firmicutes sensu stricto	0.301848	52	-	-	-	-	ATZX01	35	-	-	2013/07/15	2015/07/29	Scaffold	DOE Joint Genome Institute	SAMN02440886	GCA_000428425.1	-	-	-
Proteobacteria bacterium JGI 0000113-D06	1259809	PRJNA179475	179475	Proteobacteria	unclassified Proteobacteria	0.604773	33.4	-	-	-	-	ATZY01	65	-	-	2013/07/15	2015/07/29	Scaffold	DOE Joint Genome Institute	SAMN02441555	GCA_000428445.1	-	-	-
Firmicutes bacterium JGI 0000119-P10	1265501	PRJNA182429	182429	Firmicutes	unclassified Firmicutes sensu stricto	0.307136	54.2	-	-	-	-	AUAD01	52	-	-	2013/07/15	2015/07/29	Scaffold	DOE Joint Genome Institute	SAMN02441556	GCA_000428545.1	-	-	-
Dehalococcoidia bacterium SCGC AB-539-J10	1318599	PRJNA196991	196991	Chloroflexi	Dehalococcoidia	1.43549	47.3	-	-	-	-	ARPL01	614	-	-	2013/09/05	2014/01/08	Contig	Helmholtz Centre for Environmental Research	SAMN02469886	GCA_000464595.1	-	-	23966099
Latescibacteria bacterium SCGC AAA252-B13	910048	PRJNA192325	192325	unclassified Bacteria	Latescibacteria	1.75998	40.9	-	-	-	-	ASWY01	138	-	-	2013/05/29	2015/07/28	Contig	DOE Joint Genome Institute	SAMN02440557	GCA_000478645.1	-	-	23851394
delta proteobacterium PSCGC 5342	1286375	PRJNA187121	187121	Proteobacteria	delta/epsilon subdivisions	1.75707	45.9	-	-	-	-	AXXL01	181	1715	1544	2013/10/25	2015/07/31	Scaffold	DOE Joint Genome Institute	SAMN02440745	GCA_000483045.1	-	delta_proteobacterium_PSCGC_5342/GCF_000483045	-
delta proteobacterium PSCGC 5296	1286374	PRJNA187120	187120	Proteobacteria	delta/epsilon subdivisions	1.39445	39.1	-	-	-	-	AXXM01	136	1139	1116	2013/10/25	2014/07/12	Scaffold	DOE Joint Genome Institute	SAMN02441431	GCA_000483065.1	-	delta_proteobacterium_PSCGC_5296/GCF_000483065	-
delta proteobacterium JGI 0000059-O15	1283296	PRJNA186461	186461	Proteobacteria	delta/epsilon subdivisions	0.545615	55.6	-	-	-	-	AXXO01	100	-	-	2013/10/25	2015/07/29	Scaffold	DOE Joint Genome Institute	SAMN02440728	GCA_000483085.1	-	-	-
Xanthomonadaceae bacterium JGI 0001020-F16	1268327	PRJNA183561	183561	Proteobacteria	Gammaproteobacteria	1.20834	65.8	-	-	-	-	AXYI01	83	-	-	2013/10/25	2015/07/29	Scaffold	DOE Joint Genome Institute	SAMN02441085	GCA_000483265.1	-	-	-
Proteobacteria bacterium JGI 0001019-D04	1268324	PRJNA183558	183558	Proteobacteria	unclassified Proteobacteria	1.33104	59.2	-	-	-	-	AXYJ01	112	-	-	2013/10/25	2015/07/29	Scaffold	DOE Joint Genome Institute	SAMN02441086	GCA_000483285.1	-	-	-
beta proteobacterium JGI 0001013-N12	1268299	PRJNA183373	183373	Proteobacteria	Betaproteobacteria	0.229348	63.7	-	-	-	-	AXYV01	43	-	-	2013/10/25	2015/07/29	Scaffold	DOE Joint Genome Institute	SAMN02440741	GCA_000483425.1	-	-	-
Bacteroidetes bacterium JGI 0000119-L22	1305741	PRJNA195865	195865	Bacteroidetes/Chlorobi group	Bacteroidetes	0.608022	61.6	-	-	-	-	AXVH01	82	-	-	2013/10/25	2015/07/29	Contig	DOE Joint Genome Institute	SAMN02440770	GCA_000484615.1	-	-	-
Deltaproteobacteria bacterium SCGC AAA003-F15	939568	PRJNA190865	190865	Proteobacteria	delta/epsilon subdivisions	1.05753	41.4	-	-	-	-	AXVT01	139	-	-	2013/10/25	2015/07/29	Contig	DOE Joint Genome Institute	SAMN02441101	GCA_000484715.1	-	-	-
Gammaproteobacteria bacterium SCGC AAA003-E02	939637	PRJNA190862	190862	Proteobacteria	Gammaproteobacteria	1.60472	46.4	-	-	-	-	AXVV01	109	-	-	2013/10/25	2015/07/29	Contig	DOE Joint Genome Institute	SAMN02441435	GCA_000484735.1	-	-	-
Oxalobacteraceae bacterium JGI 0001012-C15	1298909	PRJNA190855	190855	Proteobacteria	Betaproteobacteria	0.640975	65.3	-	-	-	-	AXWA01	41	-	-	2013/10/25	2015/07/29	Contig	DOE Joint Genome Institute	SAMN02440724	GCA_000484775.1	-	-	-
Thaumarchaeota archaeon SCGC AAA287-I03	1298899	PRJNA190811	190811	Thaumarchaeota	unclassified Thaumarchaeota	0.622569	35.7	-	-	-	-	AXWH01	44	-	-	2013/10/25	2015/07/29	Contig	DOE Joint Genome Institute	SAMN02441104	GCA_000484895.1	-	-	-
Euryarchaeota archaeon SCGC AAA286-E23	1298898	PRJNA190810	190810	Euryarchaeota	unclassified Euryarchaeota	0.512945	26.5	-	-	-	-	AXWI01	54	-	-	2013/10/25	2015/07/29	Contig	DOE Joint Genome Institute	SAMN02441439	GCA_000484915.1	-	-	-
Thaumarchaeota archaeon SCGC AAA287-E17	1298895	PRJNA190806	190806	Thaumarchaeota	unclassified Thaumarchaeota	0.928936	35.6	-	-	-	-	AXWJ01	52	-	-	2013/10/25	2015/07/29	Contig	DOE Joint Genome Institute	SAMN02441105	GCA_000484935.1	-	-	-
Thaumarchaeota archaeon SCGC AAA287-N16	1298894	PRJNA190801	190801	Thaumarchaeota	unclassified Thaumarchaeota	0.394893	34.4	-	-	-	-	AXWK01	53	-	-	2013/10/25	2015/07/29	Contig	DOE Joint Genome Institute	SAMN02441106	GCA_000484955.1	-	-	-
Thaumarchaeota archaeon SCGC AAA282-K18	1298885	PRJNA190793	190793	Thaumarchaeota	unclassified Thaumarchaeota	1.04351	33.4	-	-	-	-	AXWL01	40	-	-	2013/10/25	2015/07/29	Contig	DOE Joint Genome Institute	SAMN02440765	GCA_000484975.1	-	-	-
Planctomycetes bacterium SCGC AAA282-C19	1298906	PRJNA190784	190784	Planctomycetes	unclassified Planctomycetes	0.873207	44.6	-	-	-	-	AXWN01	71	-	-	2013/10/25	2015/07/29	Contig	DOE Joint Genome Institute	SAMN02441441	GCA_000484995.1	-	-	-
Comamonadaceae bacterium JGI 0001013-A16	1286843	PRJNA187234	187234	Proteobacteria	Betaproteobacteria	0.295955	61.5	-	-	-	-	AXWY01	34	-	-	2013/10/25	2015/07/29	Contig	DOE Joint Genome Institute	SAMN02440725	GCA_000485035.1	-	-	-
delta proteobacterium JGI 0000059-J07	1283297	PRJNA186463	186463	Proteobacteria	delta/epsilon subdivisions	1.172	52.2	-	-	-	-	AXXN01	131	-	-	2013/10/25	2015/07/29	Contig	DOE Joint Genome Institute	SAMN02440746	GCA_000485135.1	-	-	-
delta proteobacterium JGI 0000059-K16	1283295	PRJNA186460	186460	Proteobacteria	delta/epsilon subdivisions	0.926329	52.2	-	-	-	-	AXXP01	114	-	-	2013/10/25	2015/07/29	Contig	DOE Joint Genome Institute	SAMN02441095	GCA_000485155.1	-	-	-
Proteobacteria bacterium JGI 0001013-N05	1268340	PRJNA183574	183574	Proteobacteria	unclassified Proteobacteria	0.80962	59.5	-	-	-	-	AXYC01	141	-	-	2013/10/25	2015/07/29	Contig	DOE Joint Genome Institute	SAMN02441419	GCA_000485275.1	-	-	-
Chitinophagaceae bacterium JGI 0001013-J17	1268323	PRJNA183557	183557	Bacteroidetes/Chlorobi group	Bacteroidetes	1.18226	38.9	-	-	-	-	AXYK01	163	-	-	2013/10/25	2015/07/29	Contig	DOE Joint Genome Institute	SAMN02441087	GCA_000485375.1	-	-	-
Bacteroidetes bacterium JGI 0001001-A08	1268295	PRJNA183374	183374	Bacteroidetes/Chlorobi group	Bacteroidetes	0.180196	36.6	-	-	-	-	AXYU01	22	-	-	2013/10/25	2015/07/29	Contig	DOE Joint Genome Institute	SAMN02441090	GCA_000485435.1	-	-	-
alpha proteobacterium JGI 0001002-I18	1094970	PRJNA176048	176048	Proteobacteria	Alphaproteobacteria	0.565176	58.9	-	-	-	-	ATTU02	53	-	-	2013/07/09	2015/07/29	Contig	DOE Joint Genome Institute	SAMN02440563	GCA_000419845.2	-	-	-
Chitinophagaceae bacterium JGI 0001002-J12	1094955	PRJNA176052	176052	Bacteroidetes/Chlorobi group	Bacteroidetes	0.942013	38.8	-	-	-	-	ATTW02	122	-	-	2013/07/09	2015/07/29	Contig	DOE Joint Genome Institute	SAMN02441596	GCA_000419885.2	-	-	-
Rhizobiales bacterium JGI 0001002-O7	1094965	PRJNA176044	176044	Proteobacteria	Alphaproteobacteria	0.67278	59	-	-	-	-	AUNP02	70	-	-	2013/07/16	2015/07/29	Contig	DOE Joint Genome Institute	SAMN02441139	GCA_000463755.2	-	-	-
Oxalobacteraceae bacterium JGI 0001002-K6	1094960	PRJNA176064	176064	Proteobacteria	Betaproteobacteria	0.368093	62	-	-	-	-	AUOE02	33	-	-	2013/07/16	2015/07/29	Contig	DOE Joint Genome Institute	SAMN02440697	GCA_000464055.2	-	-	-
Burkholderiales bacterium JGI 0001003-J08	1235982	PRJNA176065	176065	Proteobacteria	Betaproteobacteria	0.394907	64.6	-	-	-	-	AUOF02	28	-	-	2013/07/16	2015/07/29	Contig	DOE Joint Genome Institute	SAMN02440797	GCA_000464075.2	-	-	-
Rhizobiales bacterium JGI 0001003-E12	1094966	PRJNA176066	176066	Proteobacteria	Alphaproteobacteria	0.223414	60.5	-	-	-	-	AUOG02	19	-	-	2013/07/16	2015/07/29	Contig	DOE Joint Genome Institute	SAMN02440698	GCA_000464095.2	-	-	-
Burkholderiales bacterium JGI 0001002-H06	1235981	PRJNA176068	176068	Proteobacteria	Betaproteobacteria	0.415398	66.4	-	-	-	-	AUOI02	26	-	-	2013/07/16	2015/07/29	Contig	DOE Joint Genome Institute	SAMN02440798	GCA_000464135.2	-	-	-
alpha proteobacterium JGI 0001002-C12	1094971	PRJNA176073	176073	Proteobacteria	Alphaproteobacteria	0.658223	62.8	-	-	-	-	AUOM02	78	-	-	2013/07/16	2015/07/29	Contig	DOE Joint Genome Institute	SAMN02441461	GCA_000464215.2	-	-	-
Cytophagaceae bacterium JGI 0001001-B3	1094958	PRJNA176081	176081	Bacteroidetes/Chlorobi group	Bacteroidetes	2.08938	48.5	-	-	-	-	AUOS02	173	-	-	2013/07/16	2015/07/29	Contig	DOE Joint Genome Institute	SAMN02441135	GCA_000464335.2	-	-	-
Rhizobiales bacterium JGI 001012-O08	1167727	PRJNA175201	175201	Proteobacteria	Alphaproteobacteria	0.81083	58.5	-	-	-	-	AUSA02	48	-	-	2013/07/17	2015/07/29	Contig	DOE Joint Genome Institute	SAMN02440704	GCA_000438885.2	-	-	-
Oxalobacteraceae bacterium JGI 001010-B17	1167724	PRJNA175213	175213	Proteobacteria	Betaproteobacteria	0.825556	62	-	-	-	-	AUSC02	77	-	-	2013/07/17	2015/07/29	Contig	DOE Joint Genome Institute	SAMN02441130	GCA_000438925.2	-	-	-
Proteobacteria bacterium JGI 0001002-H11	1268319	PRJNA183553	183553	Proteobacteria	unclassified Proteobacteria	0.405062	64.1	-	-	-	-	AXYN01	40	-	-	2013/10/25	2015/07/29	Scaffold	DOE Joint Genome Institute	SAMN02441422	GCA_000492135.1	-	-	-
Cloacimonetes bacterium JGI OTU-2	1379398	PRJNA213458	213458	unclassified Bacteria	Cloacimonetes	1.84289	37.1	-	-	-	-	AWNY01	154	-	-	2013/10/31	2015/07/28	Contig	DOE Joint Genome Institute	SAMN02441775	GCA_000493905.1	-	-	23851394
Cloacimonetes bacterium JGI OTU-5	1379393	PRJNA213455	213455	unclassified Bacteria	Cloacimonetes	1.09558	32.9	-	-	-	-	AWNS01	85	-	-	2013/10/31	2015/07/28	Contig	DOE Joint Genome Institute	SAMN02441773	GCA_000494005.1	-	-	23851394
Cloacimonetes bacterium JGI OTU-6	1379394	PRJNA213456	213456	unclassified Bacteria	Cloacimonetes	0.839959	31.2	-	-	-	-	AWNR01	90	-	-	2013/10/31	2015/07/28	Contig	DOE Joint Genome Institute	SAMN02441771	GCA_000494025.1	-	-	23851394
Nanoarchaeota archaeon JGI OTU-2	1379391	PRJNA213453	213453	Nanoarchaeota	unclassified Nanoarchaeota	0.558681	32.1	-	-	-	-	AWOH01	46	-	-	2013/10/31	2015/07/28	Contig	DOE Joint Genome Institute	SAMN02441767	GCA_000494085.1	-	-	23851394
Nanoarchaeota archaeon JGI OTU-1	1379390	PRJNA213452	213452	Nanoarchaeota	unclassified Nanoarchaeota	1.1439	32	-	-	-	-	AWOG01	69	-	-	2013/10/31	2015/07/28	Contig	DOE Joint Genome Institute	SAMN02441766	GCA_000494105.1	-	-	23851394
Thaumarchaeota archaeon JGI OTU-4	1379389	PRJNA213451	213451	Thaumarchaeota	unclassified Thaumarchaeota	0.617045	60.4	-	-	-	-	AWOF01	44	-	-	2013/10/31	2015/07/28	Contig	DOE Joint Genome Institute	SAMN02441770	GCA_000494125.1	-	-	23851394
Thaumarchaeota archaeon JGI OTU-1	1378080	PRJNA213352	213352	Thaumarchaeota	unclassified Thaumarchaeota	1.18034	61.4	-	-	-	-	AWOE01	128	-	-	2013/10/31	2015/07/28	Contig	DOE Joint Genome Institute	SAMN02441769	GCA_000494145.1	-	-	23851394
Thaumarchaeota archaeon JGI OTU-2	1395101	PRJNA212803	212803	Thaumarchaeota	unclassified Thaumarchaeota	0.654645	61.7	-	-	-	-	AWOD01	44	-	-	2013/10/31	2015/07/28	Contig	DOE Joint Genome Institute	SAMN02441762	GCA_000494165.1	-	-	23851394
Thaumarchaeota archaeon JGI OTU-3	1379386	PRJNA213450	213450	Thaumarchaeota	unclassified Thaumarchaeota	0.688171	54.9	-	-	-	-	AWOC01	51	-	-	2013/10/31	2015/07/28	Contig	DOE Joint Genome Institute	SAMN02441761	GCA_000494185.1	-	-	23851394
Candidatus Fervidibacter sacchari JGI OTU-1	1383060	PRJNA213354	213354	unclassified Bacteria	Fervidibacteria	1.53686	50.7	-	-	-	-	AWNZ01	150	-	-	2013/10/31	2015/07/28	Contig	DOE Joint Genome Institute	SAMN02441768	GCA_000494245.1	-	-	23851394
Cloacimonetes bacterium JGI OTU-4	1379392	PRJNA213454	213454	unclassified Bacteria	Cloacimonetes	0.611376	37.5	-	-	-	-	AWNQ01	60	-	-	2013/10/31	2015/07/28	Contig	DOE Joint Genome Institute	SAMN02441777	GCA_000494285.1	-	-	23851394
Firmicutes bacterium JGI 0000112-L22	1239288	PRJNA176561	176561	Firmicutes	unclassified Firmicutes sensu stricto	0.237125	48	-	-	-	-	AYKX01	98	-	-	2013/10/31	2015/07/29	Contig	DOE Joint Genome Institute	SAMN02441077	GCA_000494545.1	-	-	-
Firmicutes bacterium JGI 0000112-P22	1239287	PRJNA176562	176562	Firmicutes	unclassified Firmicutes sensu stricto	1.17147	66.4	-	-	-	-	AYKY01	418	-	-	2013/10/31	2015/07/29	Contig	DOE Joint Genome Institute	SAMN02440739	GCA_000494565.1	-	-	-
Chloroflexi bacterium JGI 0000112-G22	1239289	PRJNA176563	176563	Chloroflexi	unclassified Chloroflexi	1.24039	55.7	-	-	-	-	AYKZ01	417	-	-	2013/10/31	2015/07/29	Contig	DOE Joint Genome Institute	SAMN02441078	GCA_000494585.1	-	-	-
Gemmatimonadetes bacterium JGI 0000112-M07	1239290	PRJNA176564	176564	Gemmatimonadetes	Gemmatimonadetes	2.91259	57.8	-	-	-	-	AYLA01	863	-	-	2013/10/31	2015/07/29	Contig	DOE Joint Genome Institute	SAMN02441416	GCA_000494605.1	-	-	-
Bacteroidetes bacterium JGI 0000112-P09	1239291	PRJNA176565	176565	Bacteroidetes/Chlorobi group	Bacteroidetes	0.89049	58.4	-	-	-	-	AYLB01	361	-	-	2013/10/31	2015/07/29	Contig	DOE Joint Genome Institute	SAMN02441417	GCA_000494625.1	-	-	-
Firmicutes bacterium JGI 0000112-H15	1239286	PRJNA176566	176566	Firmicutes	unclassified Firmicutes sensu stricto	0.554853	60.3	-	-	-	-	AYLC01	248	-	-	2013/10/31	2015/07/29	Contig	DOE Joint Genome Institute	SAMN02440740	GCA_000494645.1	-	-	-
Firmicutes bacterium JGI 0000112-M16	1239285	PRJNA176567	176567	Firmicutes	unclassified Firmicutes sensu stricto	1.15866	67.2	-	-	-	-	AYLD01	571	-	-	2013/10/31	2015/07/29	Contig	DOE Joint Genome Institute	SAMN02441079	GCA_000494665.1	-	-	-
Deinococcus-Thermus bacterium JGI 0000112-G17	1239293	PRJNA176577	176577	Deinococcus-Thermus	unclassified Thermus/Deinococcus group	0.82054	58.4	-	-	-	-	AYLE01	337	-	-	2013/10/31	2015/07/29	Contig	DOE Joint Genome Institute	SAMN02441418	GCA_000494685.1	-	-	-
Dehalobacter sp. E1 x Sedimentibacter sp. B4 coculture	1079111	PRJEB387	177098	Firmicutes	Clostridia	6.91235	41.6	-	-	-	-	CANF01	2357	-	-	2012/10/02	2015/09/30	Contig	WUR	SAMEA2272415	GCA_000309335.1	-	-	-
butyrate-producing bacterium SM4/1	245012	PRJNA45955	45955	Firmicutes	Clostridia	3.10887	49.8	-	FP929060.1	-	-	-	1	1715	1684	2010/03/25	2015/02/27	Chromosome	metaHIT	SAMEA3138375	GCA_000210675.1	-	-	-
Kallipyga massiliensis ph2	1118059	PRJEA82277	82277	Firmicutes	Tissierellia	1.77067	51.3	-	-	-	-	CAHC01	3	1616	1517	2012/05/30	2015/08/14	Scaffold	URMITE CNRS UMR 6236 IRD 198	SAMEA2272041	GCA_000311985.1	-	-	-
Casaltella massiliensis	938278	PRJEB70	169203	Firmicutes	Clostridia	2.37524	36	-	-	-	-	CAJO01	35	2202	2033	2012/07/25	2015/08/14	Scaffold	URMITE	SAMEA2272377	GCA_000312325.1	-	-	-
Thaumarchaeota archaeon SCGC AB-539-E09	1198115	PRJNA168252	168252	Thaumarchaeota	unclassified Thaumarchaeota	0.529171	43.3	-	-	-	-	ALXK01	87	658	650	2013/03/28	2015/07/28	Contig	Max Plank Institute for Marine Microbiology	SAMN02261086	GCA_000349625.1	-	-	23535597
Thermoplasmatales archaeon SCGC AB-539-N05	1198116	PRJNA168253	168253	Euryarchaeota	Thermoplasmata	0.801028	36.5	-	-	-	-	ALXL01	99	875	852	2013/03/28	2015/07/28	Contig	Max Plank Institute for Marine Microbiology	SAMN02261087	GCA_000349645.1	-	-	23535597
Thermoplasmatales archaeon SCGC AB-540-F20	1242866	PRJNA177372	177372	Euryarchaeota	Thermoplasmata	1.03725	35.6	-	-	-	-	AOSI01	172	1268	1255	2013/03/28	2015/07/28	Contig	Center for Geomicorbiology, Aarhus University	SAMN02261089	GCA_000349685.1	-	-	23535597
beta proteobacterium FWI2	1229488	PRJNA174217	174217	Proteobacteria	Betaproteobacteria	7.33421	63.5	-	-	-	-	AMZA01	1459	7227	6029	2013/02/01	2015/08/14	Contig	University of Notre Dame	SAMN02471200	GCA_000335695.1	-	-	-
crenarchaeote SCGC AAA261-C22	1130299	PRJNA165469	165469	Crenarchaeota	unclassified Crenarchaeota	0.775531	32.8	-	-	-	-	AQVF01	193	-	-	2013/04/19	2015/07/29	Contig	DOE Joint Genome Institute	SAMN02256501	GCA_000371945.1	-	-	-
crenarchaeote SCGC AAA261-F05	1130300	PRJNA165471	165471	Crenarchaeota	unclassified Crenarchaeota	0.716004	32.4	-	-	-	-	AQVG01	179	-	-	2013/04/20	2015/07/29	Contig	DOE Joint Genome Institute	SAMN02256487	GCA_000375565.1	-	-	-
crenarchaeote SCGC AAA261-G18	1130301	PRJNA165473	165473	Crenarchaeota	unclassified Crenarchaeota	0.523162	32.1	-	-	-	-	AQVH01	137	-	-	2013/04/20	2015/07/29	Contig	DOE Joint Genome Institute	SAMN02256485	GCA_000375605.1	-	-	-
crenarchaeote SCGC AAA261-L14	1130302	PRJNA165475	165475	Crenarchaeota	unclassified Crenarchaeota	0.593616	33.4	-	-	-	-	AQVI01	108	-	-	2013/04/19	2015/07/29	Contig	DOE Joint Genome Institute	SAMN02256489	GCA_000372145.1	-	-	-
crenarchaeote SCGC AAA261-N13	1130304	PRJNA165477	165477	Crenarchaeota	unclassified Crenarchaeota	0.758618	32.3	-	-	-	-	AQVJ01	147	-	-	2013/04/20	2015/07/29	Contig	DOE Joint Genome Institute	SAMN02256482	GCA_000376005.1	-	-	-
euryarchaeote SCGC AAA261-E04	1130317	PRJNA165491	165491	Euryarchaeota	unclassified Euryarchaeota	0.75864	36.8	-	-	-	-	AQVK01	148	-	-	2013/04/20	2015/07/29	Contig	DOE Joint Genome Institute	SAMN02256486	GCA_000375985.1	-	-	-
euryarchaeote SCGC AAA261-G15	1130318	PRJNA165493	165493	Euryarchaeota	unclassified Euryarchaeota	0.965738	38.7	-	-	-	-	AQVL01	240	-	-	2013/04/20	2015/07/29	Contig	DOE Joint Genome Institute	SAMN02256483	GCA_000376025.1	-	-	-
crenarchaeote SCGC AAA261-L22	1130303	PRJNA165543	165543	Crenarchaeota	unclassified Crenarchaeota	0.467463	32.4	-	-	-	-	AQVP01	141	-	-	2013/04/20	2015/07/29	Contig	DOE Joint Genome Institute	SAMN02256478	GCA_000375665.1	-	-	-
crenarchaeote SCGC AAA261-N23	1130305	PRJNA165545	165545	Crenarchaeota	unclassified Crenarchaeota	1.20389	32	-	-	-	-	AQVQ01	176	-	-	2013/04/20	2015/07/29	Contig	DOE Joint Genome Institute	SAMN02256477	GCA_000375685.1	-	-	-
gamma proteobacterium SCGC AB-629-K02	1131275	PRJNA165557	165557	Proteobacteria	Gammaproteobacteria	1.05449	46.9	-	-	-	-	AQVR01	282	-	-	2013/04/20	2015/07/29	Contig	DOE Joint Genome Institute	SAMN02256474	GCA_000376165.1	-	-	-
Oxalobacteraceae bacterium JGI 0001004-K23	1157679	PRJNA169694	169694	Proteobacteria	Betaproteobacteria	2.57348	63.5	-	-	-	-	AQWD01	216	-	-	2013/04/20	2015/07/29	Contig	DOE Joint Genome Institute	SAMN02441398	GCA_000375965.1	-	-	-
Oxalobacteraceae bacterium JGI 0001004-J12	1157678	PRJNA169695	169695	Proteobacteria	Betaproteobacteria	0.301938	64.3	-	-	-	-	AQWE01	69	-	-	2013/04/20	2015/07/29	Contig	DOE Joint Genome Institute	SAMN02440405	GCA_000375845.1	-	-	-
bacterium UW 659-2-F09	1207071	PRJNA170086	170086	unclassified Bacteria	unclassified Bacteria (miscellaneous)	0.427235	56.7	-	-	-	-	AQXJ01	134	-	-	2013/04/20	2015/07/29	Contig	DOE Joint Genome Institute	SAMN02440414	GCA_000376465.1	-	-	-
Aigarchaeota archaeon SCGC AAA471-A16	1052823	PRJNA192281	192281	Thaumarchaeota	unclassified Thaumarchaeota	0.62462	60.4	-	-	-	-	AQYL01	49	-	-	2013/04/23	2015/07/28	Contig	DOE Joint Genome Institute	SAMN02441044	GCA_000380685.1	-	-	23851394
Fervidibacteria bacterium SCGC AAA471-D06	1052808	PRJNA192286	192286	unclassified Bacteria	Fervidibacteria	2.09435	50.8	-	-	-	-	AQYN01	279	-	-	2013/04/23	2015/07/28	Contig	DOE Joint Genome Institute	SAMN02441045	GCA_000380725.1	-	-	23851394
Cloacimonetes bacterium JGI 0000039-A21	1047069	PRJNA192290	192290	unclassified Bacteria	Cloacimonetes	0.633964	37.5	-	-	-	-	AQYO01	67	-	-	2013/04/23	2015/07/28	Contig	DOE Joint Genome Institute	SAMN02441046	GCA_000380745.1	-	-	23851394
Cloacimonetes bacterium JGI 0000039-P09	1047077	PRJNA192315	192315	unclassified Bacteria	Cloacimonetes	0.289645	39.6	-	-	-	-	AQYR01	22	-	-	2013/04/23	2015/07/28	Contig	DOE Joint Genome Institute	SAMN02441728	GCA_000380805.1	-	-	23851394
Candidatus Microgenomatus auricola SCGC AAA011-E14	1047003	PRJNA192345	192345	unclassified Bacteria	Microgenomates	0.508619	34.9	-	-	-	-	AQYS01	16	-	-	2013/04/23	2015/07/28	Contig	DOE Joint Genome Institute	SAMN02441729	GCA_000380825.1	-	-	23851394
Parcubacteria bacterium SCGC AAA011-A08	1046985	PRJNA192356	192356	unclassified Bacteria	Parcubacteria	0.388659	37.5	-	-	-	-	AQYT01	28	-	-	2013/04/23	2015/07/28	Contig	DOE Joint Genome Institute	SAMN02441047	GCA_000380845.1	-	-	23851394
Aenigmarchaeota archaeon SCGC AAA011-F07	1046938	PRJNA192357	192357	Aenigmarchaeota	unclassified Aenigmarchaeota	0.248182	53.5	-	-	-	-	AQYU01	18	-	-	2013/04/23	2015/07/28	Contig	DOE Joint Genome Institute	SAMN02441388	GCA_000380865.1	-	-	23851394
Parcubacteria bacterium SCGC AAA011-J21	1046989	PRJNA192359	192359	unclassified Bacteria	Parcubacteria	0.505716	43.2	-	-	-	-	AQYV01	30	-	-	2013/04/23	2015/07/28	Contig	DOE Joint Genome Institute	SAMN02440423	GCA_000380885.1	-	-	23851394
Nanoarchaeota archaeon SCGC AAA011-L22	1046946	PRJNA192360	192360	Nanoarchaeota	unclassified Nanoarchaeota	1.16224	32	-	-	-	-	AQYW01	81	-	-	2013/04/23	2015/07/28	Contig	DOE Joint Genome Institute	SAMN02440424	GCA_000380905.1	-	-	23851394
Promicromonosporaceae bacterium W15	1214064	PRJDB195	171360	Actinobacteria	Actinobacteria	4.50057	71.1	-	-	-	-	BAGU01	626	4064	3090	2012/08/29	2015/09/16	Scaffold	Korea Research Institute of Bioscience and Biotechnology	SAMD00036623	GCA_000307245.1	-	-	-
Enterobacteriaceae bacterium B14	1214065	PRJDB196	171361	Proteobacteria	Gammaproteobacteria	3.82707	45.9	-	-	-	-	BAGV01	174	3362	3181	2012/08/29	2015/09/16	Scaffold	Korea Research Institute of Bioscience and Biotechnology	SAMD00036624	GCA_000307305.1	-	-	23144398
Peptoniphilus obesi ph1	1118062	PRJEA82275	82275	Firmicutes	Tissierellia	1.774	30.4	-	-	-	-	CAHB01	5	1678	1607	2012/05/30	2015/08/14	Scaffold	URMITE CNRS UMR 6236 IRD 198	SAMEA2272531	GCA_000311865.1	REFR	-	-
Phocaeicola abscessus CCUG 55929	1204719	PRJEB57	169187	Bacteroidetes/Chlorobi group	Bacteroidetes	2.53688	47.3	-	-	-	-	CAKQ01	14	2084	1968	2012/07/23	2015/08/14	Scaffold	URMITE	SAMEA2272382	GCA_000312445.1	-	-	-
Microgenomates bacterium SCGC AAA011-J08	1047004	PRJNA195634	195634	unclassified Bacteria	Microgenomates	0.168747	35.7	-	-	-	-	ARQN01	15	-	-	2013/04/26	2015/07/29	Contig	DOE Joint Genome Institute	SAMN02440970	GCA_000384715.1	-	-	-
Parcubacteria bacterium SCGC AAA011-J16	1046986	PRJNA195635	195635	unclassified Bacteria	Parcubacteria	0.167323	45.9	-	-	-	-	ARQO01	19	-	-	2013/04/26	2015/07/29	Contig	DOE Joint Genome Institute	SAMN02441310	GCA_000384675.1	-	-	-
alpha proteobacterium SCGC AAA300-B11	939383	PRJNA195637	195637	Proteobacteria	Alphaproteobacteria	0.177561	45.7	-	-	-	-	ARQQ01	51	-	-	2013/04/26	2015/07/29	Contig	DOE Joint Genome Institute	SAMN02441311	GCA_000384575.1	-	-	-
actinobacterium SCGC AAA015-D07	939195	PRJNA195638	195638	Actinobacteria	Actinobacteria	0.629035	31.8	-	-	-	-	ARQR01	42	-	-	2013/04/26	2015/07/29	Contig	DOE Joint Genome Institute	SAMN02440506	GCA_000384495.1	-	-	-
alpha proteobacterium SCGC AAA160-J14	1007113	PRJNA195654	195654	Proteobacteria	Alphaproteobacteria	0.712447	31.1	-	-	-	-	ARQT01	37	-	-	2013/04/26	2015/07/29	Contig	DOE Joint Genome Institute	SAMN02441312	GCA_000384595.1	-	-	-
gamma proteobacterium SCGC AAA076-E13	1007116	PRJNA195661	195661	Proteobacteria	Gammaproteobacteria	0.953811	36.7	-	-	-	-	ARQY01	49	-	-	2013/04/26	2015/07/29	Contig	DOE Joint Genome Institute	SAMN02440973	GCA_000384875.1	-	-	-
gamma proteobacterium SCGC AAA536-J20	1009710	PRJNA195674	195674	Proteobacteria	Gammaproteobacteria	0.358127	33.1	-	-	-	-	ARRD01	94	-	-	2013/04/26	2015/07/29	Contig	DOE Joint Genome Institute	SAMN02441302	GCA_000385015.1	-	-	-
Verrucomicrobia bacterium SCGC AAA164-B23	1009414	PRJNA195678	195678	Chlamydiae/Verrucomicrobia group	Verrucomicrobia	0.118923	43.8	-	-	-	-	ARRH01	30	-	-	2013/04/26	2015/07/29	Contig	DOE Joint Genome Institute	SAMN02440513	GCA_000385255.1	-	-	-
Verrucomicrobia bacterium SCGC AAA164-P11	1009421	PRJNA195683	195683	Chlamydiae/Verrucomicrobia group	Verrucomicrobia	0.278809	44.3	-	-	-	-	ARRK01	35	-	-	2013/04/26	2015/07/29	Contig	DOE Joint Genome Institute	SAMN02440975	GCA_000385315.1	-	-	-
alpha proteobacterium SCGC AAA298-K06	939374	PRJNA195746	195746	Proteobacteria	Alphaproteobacteria	1.74427	40.3	-	-	-	-	ARRN01	231	-	-	2013/04/26	2015/07/29	Contig	DOE Joint Genome Institute	SAMN02440976	GCA_000384635.1	-	-	-
actinobacterium SCGC AAA027-M14	932041	PRJNA195747	195747	Actinobacteria	Actinobacteria	0.822296	47.3	-	-	-	-	ARRO01	22	-	-	2013/04/26	2015/07/29	Contig	DOE Joint Genome Institute	SAMN02440968	GCA_000384535.1	-	-	-
Cloacimonetes bacterium JGI 0000039-I07	1047071	PRJNA195756	195756	unclassified Bacteria	Cloacimonetes	0.173565	39.5	-	-	-	-	ARRP01	16	-	-	2013/04/26	2015/07/29	Contig	DOE Joint Genome Institute	SAMN02441644	GCA_000384755.1	-	-	-
Cloacimonetes bacterium JGI 0000039-I11	1047072	PRJNA195757	195757	unclassified Bacteria	Cloacimonetes	0.104827	45.2	-	-	-	-	ARRQ01	16	-	-	2013/04/26	2015/07/29	Contig	DOE Joint Genome Institute	SAMN02440514	GCA_000384775.1	-	-	-
Cloacimonetes bacterium JGI 0000039-L21	1047075	PRJNA195758	195758	unclassified Bacteria	Cloacimonetes	0.145842	37.5	-	-	-	-	ARRR01	14	-	-	2013/04/26	2015/07/29	Contig	DOE Joint Genome Institute	SAMN02441306	GCA_000384795.1	-	-	-
Latescibacteria bacterium JGI 0000059-A10	1047067	PRJNA195890	195890	unclassified Bacteria	Latescibacteria	0.142565	55.7	-	-	-	-	ARRS01	9	-	-	2013/04/26	2015/07/29	Contig	DOE Joint Genome Institute	SAMN02441307	GCA_000384735.1	-	-	-
alpha proteobacterium SCGC AAA015-O19	939301	PRJNA195641	195641	Proteobacteria	Alphaproteobacteria	1.74267	39.1	-	-	-	-	ARSS01	157	-	-	2013/04/26	2015/07/29	Scaffold	DOE Joint Genome Institute	SAMN02440961	GCA_000383135.1	-	-	-
alpha proteobacterium SCGC AAA076-C03	1007109	PRJNA195650	195650	Proteobacteria	Alphaproteobacteria	1.96778	36.7	-	-	-	-	ARST01	46	-	-	2013/04/26	2015/07/29	Scaffold	DOE Joint Genome Institute	SAMN02441634	GCA_000383155.1	-	-	-
alpha proteobacterium SCGC AAA076-E06	1007110	PRJNA195651	195651	Proteobacteria	Alphaproteobacteria	0.222504	36.8	-	-	-	-	ARSU01	11	-	-	2013/04/26	2015/07/29	Scaffold	DOE Joint Genome Institute	SAMN02441298	GCA_000383175.1	-	-	-
alpha proteobacterium SCGC AAA158-B04	1007111	PRJNA195652	195652	Proteobacteria	Alphaproteobacteria	0.502819	47.4	-	-	-	-	ARSV01	40	-	-	2013/04/26	2015/07/29	Scaffold	DOE Joint Genome Institute	SAMN02440962	GCA_000383195.1	-	-	-
alpha proteobacterium SCGC AAA158-M15	1007112	PRJNA195653	195653	Proteobacteria	Alphaproteobacteria	0.390267	30.5	-	-	-	-	ARSW01	29	-	-	2013/04/26	2015/07/29	Scaffold	DOE Joint Genome Institute	SAMN02440963	GCA_000383215.1	-	-	-
gamma proteobacterium SCGC AAA160-D02	1007120	PRJNA195671	195671	Proteobacteria	Gammaproteobacteria	0.847628	43.1	-	-	-	-	ARTF01	54	-	-	2013/04/26	2015/07/29	Scaffold	DOE Joint Genome Institute	SAMN02441300	GCA_000383395.1	-	-	-
Verrucomicrobia bacterium SCGC AAA164-M04	1009418	PRJNA195681	195681	Chlamydiae/Verrucomicrobia group	Verrucomicrobia	2.43311	48.5	-	-	-	-	ARTW01	143	-	-	2013/04/26	2015/07/29	Scaffold	DOE Joint Genome Institute	SAMN02441301	GCA_000383735.1	-	-	-
Verrucomicrobia bacterium SCGC AAA300-N18	939920	PRJNA195705	195705	Chlamydiae/Verrucomicrobia group	Verrucomicrobia	1.69362	43.7	-	-	-	-	ARTX01	260	-	-	2013/04/26	2015/07/29	Scaffold	DOE Joint Genome Institute	SAMN02440960	GCA_000383755.1	-	-	-
Thermoplasmatales archaeon SCGC AB-539-C06	1242690	PRJNA177371	177371	Euryarchaeota	Thermoplasmata	0.593453	35	-	-	-	-	AOSH01	104	792	781	2013/04/15	2015/07/28	Contig	Center for Geomicorbiology, Aarhus University	SAMN02261088	GCA_000364885.1	-	-	23535597
nanoarchaeote Nst1	1294122	PRJNA189432	189432	Nanoarchaeota	unclassified Nanoarchaeota	0.593789	24.3	-	-	-	-	APJZ01	7	694	647	2013/05/02	2015/07/29	Contig	Oak Ridge National Lab	SAMN02470757	GCA_000387965.1	-	nanoarchaeote_Nst1/GCF_000387965	-
BRC1 bacterium SCGC AAA252-M09	910028	PRJNA192400	192400	unclassified Bacteria	candidate division BRC1	1.17425	57.7	-	-	-	-	ASKJ01	113	-	-	2013/05/16	2015/07/28	Contig	DOE Joint Genome Institute	SAMN02440521	GCA_000399785.1	-	-	23851394
Fervidibacteria bacterium JGI 0000001-D5	1052812	PRJNA192302	192302	unclassified Bacteria	Fervidibacteria	0.586165	50.4	-	-	-	-	ASKK01	46	-	-	2013/05/16	2015/07/28	Contig	DOE Joint Genome Institute	SAMN02440522	GCA_000397785.1	-	-	23851394
Fervidibacteria bacterium JGI 0000001-G10	1052813	PRJNA192303	192303	unclassified Bacteria	Fervidibacteria	1.01389	50.7	-	-	-	-	ASKL01	94	-	-	2013/05/16	2015/07/28	Contig	DOE Joint Genome Institute	SAMN02440954	GCA_000397765.1	-	-	23851394
Cloacimonetes bacterium SCGC AAA252-N05	1046964	PRJNA192341	192341	unclassified Bacteria	Cloacimonetes	0.90405	37	-	-	-	-	ASKM01	72	-	-	2013/05/16	2015/07/28	Contig	DOE Joint Genome Institute	SAMN02441628	GCA_000397805.1	-	-	23851394
Cloacimonetes bacterium SCGC AAA252-L05	1046961	PRJNA192407	192407	unclassified Bacteria	Cloacimonetes	0.753308	36.5	-	-	-	-	ASKP01	71	-	-	2013/05/16	2015/07/28	Contig	DOE Joint Genome Institute	SAMN02441293	GCA_000397865.1	-	-	23851394
Cloacimonetes bacterium SCGC AAA255-L20	1046978	PRJNA192494	192494	unclassified Bacteria	Cloacimonetes	0.319853	36.2	-	-	-	-	ASKS01	41	-	-	2013/05/16	2015/07/28	Contig	DOE Joint Genome Institute	SAMN02440956	GCA_000397925.1	-	-	23851394
Parcubacteria bacterium SCGC AAA036-E14	1052848	PRJNA192342	192342	unclassified Bacteria	Parcubacteria	0.530689	32.4	-	-	-	-	ASKT01	53	-	-	2013/05/16	2015/07/28	Contig	DOE Joint Genome Institute	SAMN02440523	GCA_000397945.1	-	-	23851394
Parcubacteria bacterium SCGC AAA040-L21	1052844	PRJNA192343	192343	unclassified Bacteria	Parcubacteria	0.217827	41.7	-	-	-	-	ASKU01	22	-	-	2013/05/16	2015/07/28	Contig	DOE Joint Genome Institute	SAMN02441285	GCA_000397965.1	-	-	23851394
Parcubacteria bacterium SCGC AAA010-E09	1046996	PRJNA192366	192366	unclassified Bacteria	Parcubacteria	0.375352	43	-	-	-	-	ASKW01	28	-	-	2013/05/16	2015/07/28	Contig	DOE Joint Genome Institute	SAMN02440957	GCA_000398005.1	-	-	23851394
Candidatus Paceibacter normanii SCGC AAA255-P19	1047085	PRJNA192497	192497	unclassified Bacteria	Parcubacteria	0.553464	39	-	-	-	-	ASKX01	29	-	-	2013/05/16	2015/07/28	Contig	DOE Joint Genome Institute	SAMN02440524	GCA_000398025.1	-	-	23851394
Microgenomates bacterium SCGC AAA040-P11	699263	PRJNA192370	192370	unclassified Bacteria	Microgenomates	0.52743	35	-	-	-	-	ASKY01	66	-	-	2013/05/16	2015/07/28	Contig	DOE Joint Genome Institute	SAMN02441623	GCA_000398045.1	-	-	23851394
Microgenomates bacterium SCGC AAA255-J07	1047002	PRJNA192492	192492	unclassified Bacteria	Microgenomates	0.211711	39.4	-	-	-	-	ASKZ01	25	-	-	2013/05/16	2015/07/28	Contig	DOE Joint Genome Institute	SAMN02441287	GCA_000398065.1	-	-	23851394
Omnitrophica bacterium SCGC AAA252-B19	1047006	PRJNA192327	192327	unclassified Bacteria	Omnitrophica	0.518969	41.5	-	-	-	-	ASLA01	54	-	-	2013/05/16	2015/07/28	Contig	DOE Joint Genome Institute	SAMN02441624	GCA_000398085.1	-	-	23851394
Marinimicrobia bacterium SCGC AAA011-A05	1047009	PRJNA192344	192344	Fibrobacteres/Acidobacteria group	Marinimicrobia	0.237314	48.2	-	-	-	-	ASLB01	10	-	-	2013/05/16	2015/07/28	Contig	DOE Joint Genome Institute	SAMN02440525	GCA_000398105.1	-	-	23851394
Omnitrophica bacterium SCGC AAA011-L16	1047010	PRJNA192346	192346	unclassified Bacteria	Omnitrophica	0.468565	43	-	-	-	-	ASLC01	35	-	-	2013/05/16	2015/07/28	Contig	DOE Joint Genome Institute	SAMN02441288	GCA_000398125.1	-	-	23851394
Aminicenantes bacterium SCGC AAA252-C08	1047015	PRJNA192328	192328	unclassified Bacteria	Aminicenantes	1.08214	39	-	-	-	-	ASLD01	79	-	-	2013/05/16	2015/07/28	Contig	DOE Joint Genome Institute	SAMN02440526	GCA_000398145.1	-	-	23851394
Aminicenantes bacterium SCGC AAA252-N07	1047031	PRJNA192339	192339	unclassified Bacteria	Aminicenantes	0.751034	38.3	-	-	-	-	ASLE01	39	-	-	2013/05/16	2015/07/28	Contig	DOE Joint Genome Institute	SAMN02441289	GCA_000398165.1	-	-	23851394
Aminicenantes bacterium SCGC AAA252-N06	1047030	PRJNA192340	192340	unclassified Bacteria	Aminicenantes	0.475639	38.7	-	-	-	-	ASLF01	43	-	-	2013/05/16	2015/07/28	Contig	DOE Joint Genome Institute	SAMN02440946	GCA_000398185.1	-	-	23851394
Aminicenantes bacterium SCGC AAA252-G21	1047021	PRJNA192379	192379	unclassified Bacteria	Aminicenantes	1.4528	39	-	-	-	-	ASLG01	95	-	-	2013/05/16	2015/07/28	Contig	DOE Joint Genome Institute	SAMN02441625	GCA_000398205.1	-	-	23851394
Aminicenantes bacterium SCGC AAA252-J15	1047024	PRJNA192386	192386	unclassified Bacteria	Aminicenantes	1.00557	38.7	-	-	-	-	ASLH01	71	-	-	2013/05/16	2015/07/28	Contig	DOE Joint Genome Institute	SAMN02440527	GCA_000398225.1	-	-	23851394
Aminicenantes bacterium SCGC AAA252-L02	1047028	PRJNA192406	192406	unclassified Bacteria	Aminicenantes	0.752971	38.3	-	-	-	-	ASLI01	63	-	-	2013/05/16	2015/07/28	Contig	DOE Joint Genome Institute	SAMN02440947	GCA_000398245.1	-	-	23851394
Aminicenantes bacterium SCGC AAA252-O09	1047032	PRJNA192466	192466	unclassified Bacteria	Aminicenantes	1.87556	39	-	-	-	-	ASLJ01	101	-	-	2013/05/16	2015/07/28	Contig	DOE Joint Genome Institute	SAMN02441290	GCA_000398265.1	-	-	23851394
Aminicenantes bacterium SCGC AAA252-O10	1047033	PRJNA192467	192467	unclassified Bacteria	Aminicenantes	1.18666	39.1	-	-	-	-	ASLK01	99	-	-	2013/05/16	2015/07/28	Contig	DOE Joint Genome Institute	SAMN02440528	GCA_000398285.1	-	-	23851394
Aminicenantes bacterium SCGC AAA252-O11	1047034	PRJNA192468	192468	unclassified Bacteria	Aminicenantes	0.964336	39.1	-	-	-	-	ASLL01	76	-	-	2013/05/16	2015/07/28	Contig	DOE Joint Genome Institute	SAMN02440529	GCA_000398305.1	-	-	23851394
Aminicenantes bacterium SCGC AAA252-O19	1047035	PRJNA192470	192470	unclassified Bacteria	Aminicenantes	0.436443	39.4	-	-	-	-	ASLM01	45	-	-	2013/05/16	2015/07/28	Contig	DOE Joint Genome Institute	SAMN02440948	GCA_000398325.1	-	-	23851394
Aminicenantes bacterium SCGC AAA255-E10	1047041	PRJNA192483	192483	unclassified Bacteria	Aminicenantes	0.979257	40.4	-	-	-	-	ASLN01	103	-	-	2013/05/16	2015/07/28	Contig	DOE Joint Genome Institute	SAMN02440530	GCA_000398345.1	-	-	23851394
Aminicenantes bacterium SCGC AAA255-F06	1047042	PRJNA192484	192484	unclassified Bacteria	Aminicenantes	0.444384	38.9	-	-	-	-	ASLO01	43	-	-	2013/05/16	2015/07/28	Contig	DOE Joint Genome Institute	SAMN02441291	GCA_000398365.1	-	-	23851394
Aminicenantes bacterium SCGC AAA255-F09	1047043	PRJNA192485	192485	unclassified Bacteria	Aminicenantes	1.00531	38.8	-	-	-	-	ASLP01	74	-	-	2013/05/16	2015/07/28	Contig	DOE Joint Genome Institute	SAMN02441292	GCA_000398385.1	-	-	23851394
Aminicenantes bacterium SCGC AAA255-K14	1047044	PRJNA192493	192493	unclassified Bacteria	Aminicenantes	0.275018	39	-	-	-	-	ASLQ01	31	-	-	2013/05/16	2015/07/28	Contig	DOE Joint Genome Institute	SAMN02440531	GCA_000398405.1	-	-	23851394
Aminicenantes bacterium SCGC AAA255-O15	1047045	PRJNA192496	192496	unclassified Bacteria	Aminicenantes	0.431713	38.4	-	-	-	-	ASLR01	34	-	-	2013/05/16	2015/07/28	Contig	DOE Joint Genome Institute	SAMN02441626	GCA_000398425.1	-	-	23851394
Atribacteria bacterium JGI 0000059-I14	1047053	PRJNA192319	192319	unclassified Bacteria	Atribacteria	0.498825	34.7	-	-	-	-	ASLS01	27	-	-	2013/05/16	2015/07/28	Contig	DOE Joint Genome Institute	SAMN02440949	GCA_000398445.1	-	-	23851394
Atribacteria bacterium SCGC AAA255-E04	1047050	PRJNA192375	192375	unclassified Bacteria	Atribacteria	0.152628	33.2	-	-	-	-	ASLT01	20	-	-	2013/05/16	2015/07/28	Contig	DOE Joint Genome Institute	SAMN02440532	GCA_000398465.1	-	-	23851394
Aigarchaeota archaeon SCGC AAA471-E16	1052828	PRJNA192306	192306	Thaumarchaeota	unclassified Thaumarchaeota	0.525966	61.1	-	-	-	-	ASLU01	39	-	-	2013/05/16	2015/07/28	Contig	DOE Joint Genome Institute	SAMN02441277	GCA_000398485.1	-	-	23851394
Aigarchaeota archaeon SCGC AAA471-G05	1052830	PRJNA192308	192308	Thaumarchaeota	unclassified Thaumarchaeota	0.640245	61.9	-	-	-	-	ASLV01	39	-	-	2013/05/16	2015/07/28	Contig	DOE Joint Genome Institute	SAMN02440950	GCA_000398505.1	-	-	23851394
Aigarchaeota archaeon SCGC AAA471-J07	1052832	PRJNA192310	192310	Thaumarchaeota	unclassified Thaumarchaeota	0.249792	61.8	-	-	-	-	ASLW01	19	-	-	2013/05/16	2015/07/28	Contig	DOE Joint Genome Institute	SAMN02441627	GCA_000398525.1	-	-	23851394
Aigarchaeota archaeon SCGC AAA471-J08	1052833	PRJNA192311	192311	Thaumarchaeota	unclassified Thaumarchaeota	0.252228	61.2	-	-	-	-	ASLX01	16	-	-	2013/05/16	2015/07/28	Contig	DOE Joint Genome Institute	SAMN02441278	GCA_000398545.1	-	-	23851394
Aigarchaeota archaeon JGI 0000001-A7	1052838	PRJNA192536	192536	Thaumarchaeota	unclassified Thaumarchaeota	0.412511	54.2	-	-	-	-	ASLY01	33	-	-	2013/05/16	2015/07/28	Contig	DOE Joint Genome Institute	SAMN02440951	GCA_000398565.1	-	-	23851394
Aigarchaeota archaeon JGI 0000001-H6	1052841	PRJNA192539	192539	Thaumarchaeota	unclassified Thaumarchaeota	0.198883	59.4	-	-	-	-	ASLZ01	21	-	-	2013/05/16	2015/07/28	Contig	DOE Joint Genome Institute	SAMN02440533	GCA_000398585.1	-	-	23851394
WS1 bacterium JGI 0000059-K21	1047063	PRJNA192320	192320	unclassified Bacteria	candidate division WS1	0.509551	64.6	-	-	-	-	ASMA01	54	-	-	2013/05/16	2015/07/28	Contig	DOE Joint Genome Institute	SAMN02440952	GCA_000398605.1	-	-	23851394
Cloacimonetes bacterium JGI 0000039-I17	1047073	PRJNA192294	192294	unclassified Bacteria	Cloacimonetes	0.327619	37.8	-	-	-	-	ASMC01	33	-	-	2013/05/16	2015/07/28	Contig	DOE Joint Genome Institute	SAMN02441279	GCA_000398645.1	-	-	23851394
Cloacimonetes bacterium JGI 0000039-M09	1047076	PRJNA192296	192296	unclassified Bacteria	Cloacimonetes	0.516961	37.4	-	-	-	-	ASMD01	44	-	-	2013/05/16	2015/07/28	Contig	DOE Joint Genome Institute	SAMN02440953	GCA_000398665.1	-	-	23851394
Cloacimonetes bacterium JGI 0000059-F17	1047078	PRJNA192318	192318	unclassified Bacteria	Cloacimonetes	0.360882	38	-	-	-	-	ASME01	25	-	-	2013/05/16	2015/07/28	Contig	DOE Joint Genome Institute	SAMN02441612	GCA_000398685.1	-	-	23851394
Cloacimonetes bacterium JGI 0000059-L07	1047079	PRJNA192322	192322	unclassified Bacteria	Cloacimonetes	0.71261	37.5	-	-	-	-	ASMF01	50	-	-	2013/05/16	2015/07/28	Contig	DOE Joint Genome Institute	SAMN02441280	GCA_000398705.1	-	-	23851394
Cloacimonetes bacterium JGI 0000059-P03	1047080	PRJNA192412	192412	unclassified Bacteria	Cloacimonetes	0.50668	37.6	-	-	-	-	ASMG01	29	-	-	2013/05/16	2015/07/28	Contig	DOE Joint Genome Institute	SAMN02440938	GCA_000398725.1	-	-	23851394
Cloacimonetes bacterium JGI 0000059-P11	1047081	PRJNA192413	192413	unclassified Bacteria	Cloacimonetes	0.385079	37.5	-	-	-	-	ASMH01	28	-	-	2013/05/16	2015/07/28	Contig	DOE Joint Genome Institute	SAMN02440939	GCA_000398745.1	-	-	23851394
Aminicenantes bacterium SCGC AAA252-B17	1047014	PRJNA192326	192326	unclassified Bacteria	Aminicenantes	0.965122	38.5	-	-	-	-	ASOF01	74	-	-	2013/06/03	2015/07/28	Contig	DOE Joint Genome Institute	SAMN02441606	GCA_000404325.1	-	-	23851394
Aerophobetes bacterium SCGC AAA255-F10	1052817	PRJNA192487	192487	unclassified Bacteria	Aerophobetes	1.26362	40.5	-	-	-	-	ASMN01	102	-	-	2013/06/03	2015/07/28	Contig	DOE Joint Genome Institute	SAMN02440537	GCA_000404345.1	-	-	23851394
Aerophobetes bacterium JGI 0000014-A15	1104574	PRJNA192368	192368	unclassified Bacteria	Aerophobetes	0.368019	37.4	-	-	-	-	ASMM01	32	-	-	2013/06/03	2015/07/28	Contig	DOE Joint Genome Institute	SAMN02441282	GCA_000404365.1	-	-	23851394
Aminicenantes bacterium SCGC AAA252-G04	1047019	PRJNA192353	192353	unclassified Bacteria	Aminicenantes	0.978461	38.6	-	-	-	-	ASOH01	102	-	-	2013/06/03	2015/07/28	Contig	DOE Joint Genome Institute	SAMN02441608	GCA_000404385.1	-	-	23851394
Aminicenantes bacterium SCGC AAA252-D18	1047017	PRJNA192347	192347	unclassified Bacteria	Aminicenantes	1.40893	39.2	-	-	-	-	ASOG01	99	-	-	2013/06/03	2015/07/28	Contig	DOE Joint Genome Institute	SAMN02441607	GCA_000404405.1	-	-	23851394
BRC1 bacterium SCGC AAA257-C11	1046935	PRJNA192498	192498	unclassified Bacteria	candidate division BRC1	2.38373	48.4	-	-	-	-	ASML01	163	-	-	2013/06/03	2015/07/28	Contig	DOE Joint Genome Institute	SAMN02441281	GCA_000404445.1	-	-	23851394
Aminicenantes bacterium JGI 0000014-B08	1104591	PRJNA192278	192278	unclassified Bacteria	Aminicenantes	0.363946	49	-	-	-	-	ASOE01	41	-	-	2013/06/03	2015/07/28	Contig	DOE Joint Genome Institute	SAMN02441265	GCA_000404465.1	-	-	23851394
Calescamantes bacterium JGI 0000106-N5	1130335	PRJNA192228	192228	unclassified Bacteria	Calescamantes	0.638377	33.5	-	-	-	-	ASMT01	36	-	-	2013/06/03	2015/07/28	Contig	DOE Joint Genome Institute	SAMN02441614	GCA_000404485.1	-	-	23851394
Calescamantes bacterium JGI 0000106-I17	1130331	PRJNA192460	192460	unclassified Bacteria	Calescamantes	1.1816	30.1	-	-	-	-	ASMX01	36	-	-	2013/06/03	2015/07/28	Contig	DOE Joint Genome Institute	SAMN02440941	GCA_000404505.1	-	-	23851394
Diapherotrites archaeon SCGC AAA011-N19	743731	PRJNA192502	192502	Diapherotrites	unclassified Diapherotrites	0.302064	47	-	-	-	-	ASMS01	30	-	-	2013/06/03	2015/07/28	Contig	DOE Joint Genome Institute	SAMN02441613	GCA_000404525.1	-	-	23851394
Diapherotrites archaeon SCGC AAA011-K09	1104575	PRJNA192491	192491	Diapherotrites	unclassified Diapherotrites	0.316537	44.3	-	-	-	-	ASMR01	24	-	-	2013/06/03	2015/07/28	Contig	DOE Joint Genome Institute	SAMN02440541	GCA_000404545.1	-	-	23851394
Calescamantes bacterium JGI 0000106-H18	1130330	PRJNA192476	192476	unclassified Bacteria	Calescamantes	0.590496	34.2	-	-	-	-	ASMY01	54	-	-	2013/06/03	2015/07/28	Contig	DOE Joint Genome Institute	SAMN02441284	GCA_000404565.1	-	-	23851394
Calescamantes bacterium JGI 0000106-P5	1130337	PRJNA192477	192477	unclassified Bacteria	Calescamantes	0.531498	34.2	-	-	-	-	ASMZ01	36	-	-	2013/06/03	2015/07/28	Contig	DOE Joint Genome Institute	SAMN02440942	GCA_000404585.1	-	-	23851394
Calescamantes bacterium JGI 0000106-M22	1130334	PRJNA192373	192373	unclassified Bacteria	Calescamantes	1.07507	33.7	-	-	-	-	ASMW01	48	-	-	2013/06/03	2015/07/28	Contig	DOE Joint Genome Institute	SAMN02441283	GCA_000404605.1	-	-	23851394
Calescamantes bacterium JGI 0000106-I5	1130332	PRJNA192503	192503	unclassified Bacteria	Calescamantes	0.292729	34.2	-	-	-	-	ASNA01	43	-	-	2013/06/03	2015/07/28	Contig	DOE Joint Genome Institute	SAMN02440943	GCA_000404625.1	-	-	23851394
Fervidibacteria bacterium JGI 0000001-B9	1052811	PRJNA192538	192538	unclassified Bacteria	Fervidibacteria	0.811947	51.3	-	-	-	-	ASNB01	74	-	-	2013/06/03	2015/07/28	Contig	DOE Joint Genome Institute	SAMN02441269	GCA_000404645.1	-	-	23851394
Calescamantes bacterium JGI 0000106-J16	1130333	PRJNA192335	192335	unclassified Bacteria	Calescamantes	1.07592	33.8	-	-	-	-	ASMV01	55	-	-	2013/06/03	2015/07/28	Contig	DOE Joint Genome Institute	SAMN02440543	GCA_000404665.1	-	-	23851394
Calescamantes bacterium JGI 0000106-N7	1130336	PRJNA192277	192277	unclassified Bacteria	Calescamantes	1.4777	33.8	-	-	-	-	ASMU01	52	-	-	2013/06/03	2015/07/28	Contig	DOE Joint Genome Institute	SAMN02440542	GCA_000404685.1	-	-	23851394
EM3 bacterium JGI 0000106-B10	1130338	PRJNA192334	192334	unclassified Bacteria	candidate division EM 3	1.31394	33.8	-	-	-	-	ASNC01	62	-	-	2013/06/03	2015/07/28	Contig	DOE Joint Genome Institute	SAMN02441615	GCA_000404705.1	-	-	23851394
Gracilibacteria bacterium JGI 0000069-P22	1130343	PRJNA192390	192390	unclassified Bacteria	Gracilibacteria	0.341011	21.9	-	-	-	-	ASND01	30	-	-	2013/06/03	2015/07/28	Contig	DOE Joint Genome Institute	SAMN02440944	GCA_000404725.1	-	-	23851394
Cloacimonetes bacterium SCGC AAA252-P14	1046973	PRJNA192364	192364	unclassified Bacteria	Cloacimonetes	0.813448	37.1	-	-	-	-	ASNL01	71	-	-	2013/06/03	2015/07/28	Contig	DOE Joint Genome Institute	SAMN02441273	GCA_000404845.1	-	-	23851394
Cloacimonetes bacterium SCGC AAA252-G08	1046957	PRJNA192378	192378	unclassified Bacteria	Cloacimonetes	1.83778	37.1	-	-	-	-	ASNM01	125	-	-	2013/06/03	2015/07/28	Contig	DOE Joint Genome Institute	SAMN02440546	GCA_000404865.1	-	-	23851394
Cloacimonetes bacterium SCGC AAA252-I16	1046959	PRJNA192383	192383	unclassified Bacteria	Cloacimonetes	1.96521	37.4	-	-	-	-	ASNO01	114	-	-	2013/06/03	2015/07/28	Contig	DOE Joint Genome Institute	SAMN02441275	GCA_000404905.1	-	-	23851394
Microgenomates bacterium SCGC AAA011-I21	1104614	PRJNA192541	192541	unclassified Bacteria	Microgenomates	0.363612	49.8	-	-	-	-	ASOA01	30	-	-	2013/06/03	2015/07/28	Contig	DOE Joint Genome Institute	SAMN02440550	GCA_000404945.1	-	-	23851394
Acetothermia bacterium SCGC AAA255-C06	1046991	PRJNA192374	192374	unclassified Bacteria	Acetothermia	0.669384	54.9	-	-	-	-	ASOB01	85	-	-	2013/06/03	2015/07/28	Contig	DOE Joint Genome Institute	SAMN02441605	GCA_000404965.1	-	-	23851394
Gracilibacteria bacterium JGI 0000069-K10	1130342	PRJNA192474	192474	unclassified Bacteria	Gracilibacteria	0.759477	23	-	-	-	-	ASNE01	65	-	-	2013/06/03	2015/07/28	Contig	DOE Joint Genome Institute	SAMN02441616	GCA_000404985.1	-	-	23851394
Candidatus Altimarinus pacificus JGI 0000068-E11	1104584	PRJNA192505	192505	unclassified Bacteria	Gracilibacteria	0.501814	29.2	-	-	-	-	ASNF01	54	-	-	2013/06/03	2015/07/28	Contig	DOE Joint Genome Institute	SAMN02441270	GCA_000405005.1	-	-	23851394
Cloacimonetes bacterium SCGC AAA252-G07	1046956	PRJNA192384	192384	unclassified Bacteria	Cloacimonetes	0.499464	37.7	-	-	-	-	ASNP01	60	-	-	2013/06/03	2015/07/28	Contig	DOE Joint Genome Institute	SAMN02441276	GCA_000405025.1	-	-	23851394
Cloacimonetes bacterium SCGC AAA252-K16	1046960	PRJNA192404	192404	unclassified Bacteria	Cloacimonetes	1.18443	37	-	-	-	-	ASNQ01	87	-	-	2013/06/03	2015/07/28	Contig	DOE Joint Genome Institute	SAMN02441261	GCA_000405045.1	-	-	23851394
Cloacimonetes bacterium SCGC AAA252-L13	1046962	PRJNA192458	192458	unclassified Bacteria	Cloacimonetes	0.919075	36.8	-	-	-	-	ASNR01	74	-	-	2013/06/03	2015/07/28	Contig	DOE Joint Genome Institute	SAMN02441618	GCA_000405065.1	-	-	23851394
Cloacimonetes bacterium SCGC AAA252-P02	1046971	PRJNA192471	192471	unclassified Bacteria	Cloacimonetes	0.890714	36.5	-	-	-	-	ASNS01	73	-	-	2013/06/03	2015/07/28	Contig	DOE Joint Genome Institute	SAMN02441262	GCA_000405085.1	-	-	23851394
Hydrogenedentes bacterium JGI 0000077-D07	1104619	PRJNA192227	192227	unclassified Bacteria	Hydrogenedentes	1.40094	36.7	-	-	-	-	ASNU01	84	-	-	2013/06/03	2015/07/28	Contig	DOE Joint Genome Institute	SAMN02441264	GCA_000405125.1	-	-	23851394
Parcubacteria bacterium SCGC AB-164-E21	1104582	PRJNA192299	192299	unclassified Bacteria	Parcubacteria	0.306368	33.3	-	-	-	-	ASNW01	17	-	-	2013/06/03	2015/07/28	Contig	DOE Joint Genome Institute	SAMN02441619	GCA_000405165.1	-	-	23851394
Microgenomates bacterium SCGC AAA011-F5	699261	PRJNA192221	192221	unclassified Bacteria	Microgenomates	0.201385	34.6	-	-	-	-	ASNY01	31	-	-	2013/06/03	2015/07/28	Contig	DOE Joint Genome Institute	SAMN02441604	GCA_000405205.1	-	-	23851394
Nanoarchaeota archaeon SCGC AAA011-D5	743729	PRJNA192371	192371	Nanoarchaeota	unclassified Nanoarchaeota	0.547038	37.3	-	-	-	-	ASMP01	13	-	-	2013/06/03	2015/07/28	Contig	DOE Joint Genome Institute	SAMN02440539	GCA_000405225.1	-	-	23851394
Candidatus Aenigmarchaeum subterraneum SCGC AAA011-O16	743730	PRJNA192394	192394	Aenigmarchaeota	Candidatus Aenigmarchaeum	0.428886	38.6	-	-	-	-	ASMQ01	15	-	-	2013/06/03	2015/07/28	Contig	DOE Joint Genome Institute	SAMN02440540	GCA_000405245.1	-	-	23851394
Aminicenantes bacterium SCGC AAA252-P19	1047037	PRJNA192365	192365	unclassified Bacteria	Aminicenantes	1.34928	38.7	-	-	-	-	ASOL01	100	-	-	2013/06/03	2015/07/28	Contig	DOE Joint Genome Institute	SAMN02441267	GCA_000405285.1	-	-	23851394
Aminicenantes bacterium SCGC AAA252-D06	1047016	PRJNA192409	192409	unclassified Bacteria	Aminicenantes	1.85177	39	-	-	-	-	ASOS01	98	-	-	2013/06/03	2015/07/28	Contig	DOE Joint Genome Institute	SAMN02441255	GCA_000405305.1	-	-	23851394
Aminicenantes bacterium SCGC AAA252-G06	1047020	PRJNA192355	192355	unclassified Bacteria	Aminicenantes	1.47392	39.2	-	-	-	-	ASOJ01	98	-	-	2013/06/03	2015/07/28	Contig	DOE Joint Genome Institute	SAMN02441609	GCA_000405365.1	-	-	23851394
Aminicenantes bacterium SCGC AAA252-J21	1047025	PRJNA192401	192401	unclassified Bacteria	Aminicenantes	1.36109	38.9	-	-	-	-	ASOO01	87	-	-	2013/06/03	2015/07/28	Contig	DOE Joint Genome Institute	SAMN02441268	GCA_000405405.1	-	-	23851394
Aminicenantes bacterium SCGC AAA252-G05	910041	PRJNA192354	192354	unclassified Bacteria	Aminicenantes	1.13269	38.9	-	-	-	-	ASOI01	78	-	-	2013/06/03	2015/07/28	Contig	DOE Joint Genome Institute	SAMN02441266	GCA_000405425.1	-	-	23851394
Atribacteria bacterium SCGC AB-164-L03	1104595	PRJNA192389	192389	unclassified Bacteria	Atribacteria	0.436823	34.1	-	-	-	-	ASOW01	53	-	-	2013/06/03	2015/07/28	Contig	DOE Joint Genome Institute	SAMN02440932	GCA_000405485.1	-	-	23851394
Aminicenantes bacterium SCGC AAA252-I14	1047022	PRJNA192381	192381	unclassified Bacteria	Aminicenantes	1.4692	39.2	-	-	-	-	ASOM01	103	-	-	2013/06/03	2015/07/28	Contig	DOE Joint Genome Institute	SAMN02440553	GCA_000405505.1	-	-	23851394
Aminicenantes bacterium SCGC AAA252-K18	1047027	PRJNA192405	192405	unclassified Bacteria	Aminicenantes	0.820697	38.3	-	-	-	-	ASOR01	71	-	-	2013/06/03	2015/07/28	Contig	DOE Joint Genome Institute	SAMN02440554	GCA_000405525.1	-	-	23851394
Aminicenantes bacterium SCGC AAA252-P13	1047036	PRJNA192363	192363	unclassified Bacteria	Aminicenantes	1.03813	38.9	-	-	-	-	ASOK01	86	-	-	2013/06/03	2015/07/28	Contig	DOE Joint Genome Institute	SAMN02440552	GCA_000405545.1	-	-	23851394
Atribacteria bacterium JGI 0000014-F07	1104602	PRJNA192473	192473	unclassified Bacteria	Atribacteria	0.321674	35.4	-	-	-	-	ASOZ01	28	-	-	2013/06/03	2015/07/28	Contig	DOE Joint Genome Institute	SAMN02440934	GCA_000405565.1	-	-	23851394
Cloacimonetes bacterium JGI 0000014-K11	1130348	PRJNA192475	192475	unclassified Bacteria	Cloacimonetes	0.671361	31	-	-	-	-	ASPN01	73	-	-	2013/06/03	2015/07/28	Contig	DOE Joint Genome Institute	SAMN02441260	GCA_000405585.1	-	-	23851394
Atribacteria bacterium SCGC AAA255-G05	1047051	PRJNA192488	192488	unclassified Bacteria	Atribacteria	1.65332	34.6	-	-	-	-	ASPA01	131	-	-	2013/06/03	2015/07/28	Contig	DOE Joint Genome Institute	SAMN02440935	GCA_000405605.1	-	-	23851394
Aminicenantes bacterium SCGC AAA255-A06	1047038	PRJNA192540	192540	unclassified Bacteria	Aminicenantes	1.38724	39.1	-	-	-	-	ASOV01	105	-	-	2013/06/03	2015/07/28	Contig	DOE Joint Genome Institute	SAMN02440555	GCA_000405625.1	-	-	23851394
Atribacteria bacterium JGI 0000079-L04	1104603	PRJNA192462	192462	unclassified Bacteria	Atribacteria	1.01128	35.6	-	-	-	-	ASOY01	52	-	-	2013/06/03	2015/07/28	Contig	DOE Joint Genome Institute	SAMN02441256	GCA_000405645.1	-	-	23851394
Aminicenantes bacterium SCGC AAA255-E05	1047040	PRJNA192482	192482	unclassified Bacteria	Aminicenantes	0.83673	39	-	-	-	-	ASOU01	71	-	-	2013/06/03	2015/07/28	Contig	DOE Joint Genome Institute	SAMN02441611	GCA_000405665.1	-	-	23851394
Aigarchaeota archaeon JGI 0000106-J15	1130285	PRJNA192397	192397	Thaumarchaeota	unclassified Thaumarchaeota	1.08532	37.9	-	-	-	-	ASPF01	34	-	-	2013/06/03	2015/07/28	Contig	DOE Joint Genome Institute	SAMN02440925	GCA_000405685.1	-	-	23851394
Atribacteria bacterium SCGC AB-164-P05	1104597	PRJNA192392	192392	unclassified Bacteria	Atribacteria	0.504973	35	-	-	-	-	ASOX01	32	-	-	2013/06/03	2015/07/28	Contig	DOE Joint Genome Institute	SAMN02440933	GCA_000405705.1	-	-	23851394
Aminicenantes bacterium SCGC AAA252-J09	1047023	PRJNA192385	192385	unclassified Bacteria	Aminicenantes	1.92074	38.7	-	-	-	-	ASON01	107	-	-	2013/06/03	2015/07/28	Contig	DOE Joint Genome Institute	SAMN02441610	GCA_000405725.1	-	-	23851394
Thaumarchaeota archaeon SCGC AB-179-E04	1104571	PRJNA192508	192508	Thaumarchaeota	unclassified Thaumarchaeota	0.29149	45.9	-	-	-	-	ASPK01	20	-	-	2013/06/03	2015/07/28	Contig	DOE Joint Genome Institute	SAMN02440928	GCA_000405745.1	-	-	23851394
Aigarchaeota archaeon JGI 0000001-B8	1052839	PRJNA192537	192537	Thaumarchaeota	unclassified Thaumarchaeota	0.373687	62.2	-	-	-	-	ASPG01	36	-	-	2013/06/03	2015/07/28	Contig	DOE Joint Genome Institute	SAMN02440926	GCA_000405765.1	-	-	23851394
Aminicenantes bacterium SCGC AAA252-K07	1047026	PRJNA192403	192403	unclassified Bacteria	Aminicenantes	1.83055	39.1	-	-	-	-	ASOQ01	122	-	-	2013/06/03	2015/07/28	Contig	DOE Joint Genome Institute	SAMN02440930	GCA_000405785.1	-	-	23851394
Cloacimonetes bacterium JGI 0000014-D18	1130346	PRJNA192223	192223	unclassified Bacteria	Cloacimonetes	0.63106	33	-	-	-	-	ASPM01	43	-	-	2013/06/03	2015/07/28	Contig	DOE Joint Genome Institute	SAMN02440929	GCA_000405845.1	-	-	23851394
Thermotogae bacterium JGI 0000106-O11	1130327	PRJNA192506	192506	Thermotogae	unclassified Thermotogae	0.343694	39	-	-	-	-	ASPL01	33	-	-	2013/06/03	2015/07/28	Contig	DOE Joint Genome Institute	SAMN02441259	GCA_000405865.1	-	-	23851394
Aigarchaeota archaeon SCGC AAA471-F17	1052829	PRJNA192307	192307	Thaumarchaeota	unclassified Thaumarchaeota	0.741841	62.1	-	-	-	-	ASPD01	43	-	-	2013/06/03	2015/07/28	Contig	DOE Joint Genome Institute	SAMN02440937	GCA_000405905.1	-	-	23851394
Aigarchaeota archaeon SCGC AAA471-I13	1052831	PRJNA192309	192309	Thaumarchaeota	unclassified Thaumarchaeota	0.164795	61.2	-	-	-	-	ASPE01	18	-	-	2013/06/03	2015/07/28	Contig	DOE Joint Genome Institute	SAMN02441257	GCA_000405925.1	-	-	23851394
Aminicenantes bacterium SCGC AAA252-O03	910040	PRJNA192226	192226	unclassified Bacteria	Aminicenantes	1.06598	39.5	-	-	-	-	ASOD01	90	-	-	2013/06/03	2015/07/28	Contig	DOE Joint Genome Institute	SAMN02440551	GCA_000405965.1	-	-	23851394
Atribacteria bacterium SCGC AB-164-M20	1104600	PRJNA192305	192305	unclassified Bacteria	Atribacteria	0.497803	33.9	-	-	-	-	ASZL01	37	-	-	2013/06/03	2015/07/28	Contig	DOE Joint Genome Institute	SAMN02440923	GCA_000405985.1	-	-	23851394
Poribacteria bacterium WGA-4CII	1104565	PRJNA202343	202343	unclassified Bacteria	Poribacteria	0.543453	47.7	-	-	-	-	ASZM01	44	-	-	2013/06/03	2015/07/29	Contig	DOE Joint Genome Institute	SAMN02440924	GCA_000406025.1	-	-	23842652
Chloroflexi bacterium oral taxon 439 isolate Chl2	1311575	PRJNA194442	194442	Chloroflexi	unclassified Chloroflexi	1.16002	53.9	-	-	-	-	APVJ01	113	-	-	2013/06/04	2015/07/29	Contig	Oak Ridge National Laboratory	SAMN02470748	GCA_000406805.1	-	Chloroflexi_bacterium_oral_taxon_439/GCF_000406805	24738594
Nanoarchaeota archaeon SCGC AAA011-G17	1104577	PRJNA192509	192509	Nanoarchaeota	unclassified Nanoarchaeota	1.02122	32.1	-	-	-	-	AQRL01	38	-	-	2013/05/29	2015/07/28	Contig	DOE Joint Genome Institute	SAMN02440388	GCA_000402515.1	-	-	23851394
Nanoarchaeota archaeon SCGC AAA011-L15	1104580	PRJNA192501	192501	Nanoarchaeota	unclassified Nanoarchaeota	0.204081	33	-	-	-	-	AQRM01	17	-	-	2013/05/29	2015/07/28	Contig	DOE Joint Genome Institute	SAMN02440389	GCA_000402475.1	-	-	23851394
Latescibacteria bacterium SCGC AAA257-K07	1047066	PRJNA192499	192499	unclassified Bacteria	Latescibacteria	1.77147	42.1	-	-	-	-	AQRO01	120	-	-	2013/05/29	2015/07/28	Contig	DOE Joint Genome Institute	SAMN02441746	GCA_000402435.1	-	-	23851394
Cloacimonetes bacterium JGI 0000014-D06	1130345	PRJNA192489	192489	unclassified Bacteria	Cloacimonetes	1.10916	32.9	-	-	-	-	AQRP01	91	-	-	2013/05/29	2015/07/28	Contig	DOE Joint Genome Institute	SAMN02441747	GCA_000402415.1	-	-	23851394
Microgenomates bacterium SCGC AAA011-M05	1104609	PRJNA192479	192479	unclassified Bacteria	Microgenomates	0.39093	37.4	-	-	-	-	AQRQ01	17	-	-	2013/05/29	2015/07/28	Contig	DOE Joint Genome Institute	SAMN02441409	GCA_000402395.1	-	-	23851394
Atribacteria bacterium JGI 0000079-F20	1104604	PRJNA192478	192478	unclassified Bacteria	Atribacteria	0.719583	37.4	-	-	-	-	AQRR01	43	-	-	2013/05/29	2015/07/28	Contig	DOE Joint Genome Institute	SAMN02441748	GCA_000402375.1	-	-	23851394
Candidatus Iainarchaeum andersonii SCGC AAA011-E11	1104576	PRJNA192465	192465	Diapherotrites	Candidatus Iainarchaeum	1.09804	47.4	-	-	-	-	AQRS01	43	-	-	2013/05/29	2015/07/28	Contig	DOE Joint Genome Institute	SAMN02441399	GCA_000402355.1	-	-	23851394
Aerophobetes bacterium JGI 0000014-C22	1104573	PRJNA192464	192464	unclassified Bacteria	Aerophobetes	0.428566	38.9	-	-	-	-	AQRT01	51	-	-	2013/05/29	2015/07/28	Contig	DOE Joint Genome Institute	SAMN02441066	GCA_000402335.1	-	-	23851394
Fervidibacteria bacterium JGI 0000054-H05	1052814	PRJNA192414	192414	unclassified Bacteria	Fervidibacteria	0.289531	50.1	-	-	-	-	AQRU01	46	-	-	2013/05/29	2015/07/28	Contig	DOE Joint Genome Institute	SAMN02441400	GCA_000402315.1	-	-	23851394
Hydrogenedentes bacterium JGI 0000059-N10	1046983	PRJNA192411	192411	unclassified Bacteria	Hydrogenedentes	1.20029	37	-	-	-	-	AQRV01	72	-	-	2013/05/29	2015/07/28	Contig	DOE Joint Genome Institute	SAMN02441401	GCA_000402275.1	-	-	23851394
Candidatus Aerophobus profundus SCGC AAA252-L23	913320	PRJNA192396	192396	unclassified Bacteria	Aerophobetes	2.30596	43.4	-	-	-	-	AQRW01	190	-	-	2013/05/29	2015/07/28	Contig	DOE Joint Genome Institute	SAMN02441749	GCA_000402295.1	-	-	23851394
Microgenomates bacterium SCGC AAA011-L05	1104615	PRJNA192395	192395	unclassified Bacteria	Microgenomates	0.485374	34.2	-	-	-	-	AQRX01	18	-	-	2013/05/29	2015/07/28	Contig	DOE Joint Genome Institute	SAMN02441067	GCA_000402875.1	-	-	23851394
Atribacteria bacterium SCGC AB-164-G04	1104599	PRJNA192393	192393	unclassified Bacteria	Atribacteria	0.329112	34.1	-	-	-	-	AQRY01	27	-	-	2013/05/29	2015/07/28	Contig	DOE Joint Genome Institute	SAMN02441068	GCA_000402855.1	-	-	23851394
Nanoarchaeota archaeon SCGC AAA011-K22	1104578	PRJNA192372	192372	Nanoarchaeota	unclassified Nanoarchaeota	0.57711	32	-	-	-	-	AQSE01	52	-	-	2013/05/29	2015/07/28	Contig	DOE Joint Genome Institute	SAMN02441751	GCA_000402735.1	-	-	23851394
Microgenomates bacterium SCGC AAA011-B20	1104610	PRJNA192369	192369	unclassified Bacteria	Microgenomates	0.633002	38.1	-	-	-	-	AQSF01	20	-	-	2013/05/29	2015/07/28	Contig	DOE Joint Genome Institute	SAMN02441752	GCA_000402715.1	-	-	23851394
Cloacimonetes bacterium SCGC AAA252-E13	913318	PRJNA192349	192349	unclassified Bacteria	Cloacimonetes	3.1711	36.7	-	-	-	-	AQSK01	215	-	-	2013/05/29	2015/07/28	Contig	DOE Joint Genome Institute	SAMN02441071	GCA_000402615.1	-	-	23851394
Cloacimonetes bacterium SCGC AAA252-N14	1046965	PRJNA192337	192337	unclassified Bacteria	Cloacimonetes	2.05587	37.1	-	-	-	-	AQSM01	159	-	-	2013/05/29	2015/07/28	Contig	DOE Joint Genome Institute	SAMN02441402	GCA_000403055.1	-	-	23851394
Microgenomates bacterium SCGC AAA011-A19	1104607	PRJNA192333	192333	unclassified Bacteria	Microgenomates	0.594449	35.4	-	-	-	-	AQSN01	30	-	-	2013/05/29	2015/07/28	Contig	DOE Joint Genome Institute	SAMN02441743	GCA_000402195.1	-	-	23851394
Cloacimonetes bacterium SCGC AAA252-D03	1046952	PRJNA192329	192329	unclassified Bacteria	Cloacimonetes	1.89377	37	-	-	-	-	AQSO01	179	-	-	2013/05/29	2015/07/28	Contig	DOE Joint Genome Institute	SAMN02441403	GCA_000402215.1	-	-	23851394
Caldiserica bacterium JGI 0000059-M03	1047012	PRJNA192323	192323	Caldiserica	unclassified Caldiserica	0.503801	35.1	-	-	-	-	AQSQ01	30	-	-	2013/05/29	2015/07/28	Contig	DOE Joint Genome Institute	SAMN02440395	GCA_000402575.1	-	-	23851394
Cloacimonetes bacterium JGI 0000014-H19	1130347	PRJNA192301	192301	unclassified Bacteria	Cloacimonetes	0.868254	31.2	-	-	-	-	AQSV01	105	-	-	2013/05/29	2015/07/28	Contig	DOE Joint Genome Institute	SAMN02441405	GCA_000402175.1	-	-	23851394
Atribacteria bacterium SCGC AB-164-A22	1104601	PRJNA192300	192300	unclassified Bacteria	Atribacteria	0.939094	34.6	-	-	-	-	AQSW01	83	-	-	2013/05/29	2015/07/28	Contig	DOE Joint Genome Institute	SAMN02440398	GCA_000402235.1	-	-	23851394
Aigarchaeota archaeon SCGC AAA471-E14	1052827	PRJNA192288	192288	Thaumarchaeota	unclassified Thaumarchaeota	0.703726	54.8	-	-	-	-	AQTA01	58	-	-	2013/05/29	2015/07/28	Contig	DOE Joint Genome Institute	SAMN02441745	GCA_000402965.1	-	-	23851394
Aigarchaeota archaeon SCGC AAA471-D15	1052826	PRJNA192287	192287	Thaumarchaeota	unclassified Thaumarchaeota	0.667371	61.8	-	-	-	-	AQTB01	53	-	-	2013/05/29	2015/07/28	Contig	DOE Joint Genome Institute	SAMN02440400	GCA_000402915.1	-	-	23851394
Aigarchaeota archaeon SCGC AAA471-B22	1052825	PRJNA192283	192283	Thaumarchaeota	unclassified Thaumarchaeota	0.267561	61.6	-	-	-	-	AQTD01	17	-	-	2013/05/29	2015/07/28	Contig	DOE Joint Genome Institute	SAMN02441064	GCA_000402935.1	-	-	23851394
Nanoarchaeota archaeon SCGC AAA011-J2	1302614	PRJNA192224	192224	Nanoarchaeota	unclassified Nanoarchaeota	0.29949	32.1	-	-	-	-	AQTF01	25	-	-	2013/05/29	2015/07/28	Contig	DOE Joint Genome Institute	SAMN02441065	GCA_000402255.1	-	-	23851394
Providencia sneebia DSM 19967	1141660	PRJNA82569	82569	Proteobacteria	Gammaproteobacteria	3.89612	39.0669	NZ_CM001773.1	CM001773.1	NZ_CM001854.1,NZ_CM001855.1,NZ_CM001853.1	CM001854.1,CM001855.1,CM001853.1	AKKN01	4	3215	3004	2012/11/13	2015/08/18	Chromosome	Cornell University	SAMN02428955	GCA_000314895.2	-	Providencia_sneebia/GCF_000314895	23145767
Burkholderia cenocepacia KC-01	1396830	PRJNA217851	217851	Proteobacteria	Betaproteobacteria	5.83509	66.9	-	-	-	-	AWOP01	283	5346	5033	2013/11/13	2015/08/18	Contig	Institute of Microbial Technology	SAMN02469983	GCA_000498115.1	-	Burkholderia_cenocepacia/GCF_000498115	-
Mycobacterium avium subsp. hominissuis MAH 2721	1402214	PRJNA219506	219506	Actinobacteria	Actinobacteria	5.21135	68.6	-	-	-	-	AWXJ01	2194	-	-	2013/11/26	2014/01/08	Contig	Robert Koch Institute	SAMN02470865	GCA_000499985.1	-	-	-
Escherichia coli TTSH84137	1407067	PRJEB4711	227281	Proteobacteria	Gammaproteobacteria	2.48071	50.4	-	-	-	-	CBVN01	242	-	-	2013/11/11	2015/01/30	Contig	NUS	SAMEA3138823	GCA_000499625.1	-	-	24356827
Borrelia afzelii IPT109	1408883	PRJNA223339	223339	Spirochaetes	Spirochaetia	1.07824	27.9	-	-	-	-	AYCG01	537	-	-	2013/12/03	2013/12/03	Contig	Animal Epidemiology Unit - INRA - Saint Genès Champanelle; CNR Borrelia - Pasteur Institute - Paris	SAMN02378850	GCA_000501555.1	-	-	-
Borrelia afzelii IPT142	1408886	PRJNA223339	223339	Spirochaetes	Spirochaetia	1.07226	28.2	-	-	-	-	AYCJ01	554	-	-	2013/12/03	2013/12/03	Contig	Animal Epidemiology Unit - INRA - Saint Genès Champanelle; CNR Borrelia - Pasteur Institute - Paris	SAMN02378853	GCA_000501575.1	-	-	-
Borrelia afzelii IPT110	1408884	PRJNA223339	223339	Spirochaetes	Spirochaetia	0.912442	28.2	-	-	-	-	AYCH01	731	-	-	2013/12/03	2013/12/03	Contig	Animal Epidemiology Unit - INRA - Saint Genès Champanelle; CNR Borrelia - Pasteur Institute - Paris	SAMN02378851	GCA_000502175.1	-	-	-
Borrelia burgdorferi IPT27	1408863	PRJNA223339	223339	Spirochaetes	Spirochaetia	0.440984	28.1	-	-	-	-	AYBM01	458	-	-	2013/12/03	2013/12/03	Contig	Animal Epidemiology Unit - INRA - Saint Genès Champanelle; CNR Borrelia - Pasteur Institute - Paris	SAMN02378830	GCA_000501355.1	-	-	-
Borrelia burgdorferi IPT46	1408865	PRJNA223339	223339	Spirochaetes	Spirochaetia	0.94062	28.9	-	-	-	-	AYBO01	661	-	-	2013/12/03	2013/12/03	Contig	Animal Epidemiology Unit - INRA - Saint Genès Champanelle; CNR Borrelia - Pasteur Institute - Paris	SAMN02378832	GCA_000501395.1	-	-	-
Borrelia burgdorferi IPT48	1408866	PRJNA223339	223339	Spirochaetes	Spirochaetia	1.13893	28.4	-	-	-	-	AYBP01	395	-	-	2013/12/03	2013/12/03	Contig	Animal Epidemiology Unit - INRA - Saint Genès Champanelle; CNR Borrelia - Pasteur Institute - Paris	SAMN02378833	GCA_000501415.1	-	-	-
Borrelia burgdorferi IPT49	1408867	PRJNA223339	223339	Spirochaetes	Spirochaetia	1.05194	28.6	-	-	-	-	AYBQ01	537	-	-	2013/12/03	2013/12/03	Contig	Animal Epidemiology Unit - INRA - Saint Genès Champanelle; CNR Borrelia - Pasteur Institute - Paris	SAMN02378834	GCA_000501435.1	-	-	-
Borrelia burgdorferi IPT69	1408871	PRJNA223339	223339	Spirochaetes	Spirochaetia	0.996849	28.3	-	-	-	-	AYBU01	618	-	-	2013/12/03	2013/12/03	Contig	Animal Epidemiology Unit - INRA - Saint Genès Champanelle; CNR Borrelia - Pasteur Institute - Paris	SAMN02378838	GCA_000501495.1	-	-	-
Borrelia burgdorferi IPT70	1408872	PRJNA223339	223339	Spirochaetes	Spirochaetia	0.41035	28	-	-	-	-	AYBV01	434	-	-	2013/12/03	2013/12/03	Contig	Animal Epidemiology Unit - INRA - Saint Genès Champanelle; CNR Borrelia - Pasteur Institute - Paris	SAMN02378839	GCA_000501515.1	-	-	-
Borrelia burgdorferi IPT19	1408858	PRJNA223339	223339	Spirochaetes	Spirochaetia	1.18553	28.4	-	-	-	-	AYBH01	368	-	-	2013/12/03	2013/12/03	Contig	Animal Epidemiology Unit - INRA - Saint Genès Champanelle; CNR Borrelia - Pasteur Institute - Paris	SAMN02378825	GCA_000501935.1	-	-	-
Borrelia burgdorferi IPT60	1408869	PRJNA223339	223339	Spirochaetes	Spirochaetia	1.07457	28.6	-	-	-	-	AYBS01	568	-	-	2013/12/03	2013/12/03	Contig	Animal Epidemiology Unit - INRA - Saint Genès Champanelle; CNR Borrelia - Pasteur Institute - Paris	SAMN02378836	GCA_000501975.1	-	-	-
Borrelia burgdorferi IPT71	1408873	PRJNA223339	223339	Spirochaetes	Spirochaetia	0.777977	28.1	-	-	-	-	AYBW01	640	-	-	2013/12/03	2013/12/03	Contig	Animal Epidemiology Unit - INRA - Saint Genès Champanelle; CNR Borrelia - Pasteur Institute - Paris	SAMN02378840	GCA_000501995.1	-	-	-
Borrelia burgdorferi IPT77	1408874	PRJNA223339	223339	Spirochaetes	Spirochaetia	1.01779	28.7	-	-	-	-	AYBX01	610	-	-	2013/12/03	2013/12/03	Contig	Animal Epidemiology Unit - INRA - Saint Genès Champanelle; CNR Borrelia - Pasteur Institute - Paris	SAMN02378841	GCA_000502015.1	-	-	-
Borrelia burgdorferi IPT112	1408878	PRJNA223339	223339	Spirochaetes	Spirochaetia	1.03557	28.3	-	-	-	-	AYCB01	648	-	-	2013/12/03	2013/12/03	Contig	Animal Epidemiology Unit - INRA - Saint Genès Champanelle; CNR Borrelia - Pasteur Institute - Paris	SAMN02378845	GCA_000502095.1	-	-	-
Borrelia burgdorferi IPT125	1408879	PRJNA223339	223339	Spirochaetes	Spirochaetia	1.08912	28.4	-	-	-	-	AYCC01	429	-	-	2013/12/03	2013/12/03	Contig	Animal Epidemiology Unit - INRA - Saint Genès Champanelle; CNR Borrelia - Pasteur Institute - Paris	SAMN02378846	GCA_000502115.1	-	-	-
Borrelia garinii IPT90	1408830	PRJNA223339	223339	Spirochaetes	Spirochaetia	1.00623	28.5	-	-	-	-	AYAF01	494	-	-	2013/12/03	2013/12/03	Contig	Animal Epidemiology Unit - INRA - Saint Genès Champanelle; CNR Borrelia - Pasteur Institute - Paris	SAMN02378797	GCA_000500975.1	-	-	-
Borrelia garinii IPT91	1408831	PRJNA223339	223339	Spirochaetes	Spirochaetia	1.11041	28.3	-	-	-	-	AYAG01	563	-	-	2013/12/03	2013/12/03	Contig	Animal Epidemiology Unit - INRA - Saint Genès Champanelle; CNR Borrelia - Pasteur Institute - Paris	SAMN02378798	GCA_000500995.1	-	-	-
Borrelia garinii IPT95	1408833	PRJNA223339	223339	Spirochaetes	Spirochaetia	0.157477	27.3	-	-	-	-	AYAI01	194	-	-	2013/12/03	2013/12/03	Contig	Animal Epidemiology Unit - INRA - Saint Genès Champanelle; CNR Borrelia - Pasteur Institute - Paris	SAMN02378800	GCA_000501035.1	-	-	-
Borrelia garinii IPT98	1408835	PRJNA223339	223339	Spirochaetes	Spirochaetia	0.933117	28.8	-	-	-	-	AYAK01	677	-	-	2013/12/03	2013/12/03	Contig	Animal Epidemiology Unit - INRA - Saint Genès Champanelle; CNR Borrelia - Pasteur Institute - Paris	SAMN02378802	GCA_000501075.1	-	-	-
Borrelia garinii IPT99	1408836	PRJNA223339	223339	Spirochaetes	Spirochaetia	1.16793	28.1	-	-	-	-	AYAL01	422	-	-	2013/12/03	2013/12/03	Contig	Animal Epidemiology Unit - INRA - Saint Genès Champanelle; CNR Borrelia - Pasteur Institute - Paris	SAMN02378803	GCA_000501095.1	-	-	-
Borrelia garinii IPT101	1408837	PRJNA223339	223339	Spirochaetes	Spirochaetia	0.847411	28.1	-	-	-	-	AYAM01	713	-	-	2013/12/03	2013/12/03	Contig	Animal Epidemiology Unit - INRA - Saint Genès Champanelle; CNR Borrelia - Pasteur Institute - Paris	SAMN02378804	GCA_000501115.1	-	-	-
Borrelia garinii IPT115	1408844	PRJNA223339	223339	Spirochaetes	Spirochaetia	1.02957	28.3	-	-	-	-	AYAT01	565	-	-	2013/12/03	2013/12/03	Contig	Animal Epidemiology Unit - INRA - Saint Genès Champanelle; CNR Borrelia - Pasteur Institute - Paris	SAMN02378811	GCA_000501155.1	-	-	-
Borrelia garinii IPT133	1408853	PRJNA223339	223339	Spirochaetes	Spirochaetia	1.12704	27.8	-	-	-	-	AYBC01	416	-	-	2013/12/03	2013/12/03	Contig	Animal Epidemiology Unit - INRA - Saint Genès Champanelle; CNR Borrelia - Pasteur Institute - Paris	SAMN02378820	GCA_000501215.1	-	-	-
Borrelia garinii IPT136	1408855	PRJNA223339	223339	Spirochaetes	Spirochaetia	1.05469	28.3	-	-	-	-	AYBE01	572	-	-	2013/12/03	2013/12/03	Contig	Animal Epidemiology Unit - INRA - Saint Genès Champanelle; CNR Borrelia - Pasteur Institute - Paris	SAMN02378822	GCA_000501255.1	-	-	-
Borrelia garinii IPT140	1408857	PRJNA223339	223339	Spirochaetes	Spirochaetia	1.10675	27.7	-	-	-	-	AYBG01	448	-	-	2013/12/03	2013/12/03	Contig	Animal Epidemiology Unit - INRA - Saint Genès Champanelle; CNR Borrelia - Pasteur Institute - Paris	SAMN02378824	GCA_000501275.1	-	-	-
Borrelia garinii IPT86	1408827	PRJNA223339	223339	Spirochaetes	Spirochaetia	0.974466	27.7	-	-	-	-	AYAC01	640	-	-	2013/12/03	2013/12/03	Contig	Animal Epidemiology Unit - INRA - Saint Genès Champanelle; CNR Borrelia - Pasteur Institute - Paris	SAMN02378794	GCA_000501635.1	-	-	-
Borrelia garinii IPT107	1408840	PRJNA223339	223339	Spirochaetes	Spirochaetia	0.485065	28.8	-	-	-	-	AYAP01	493	-	-	2013/12/03	2013/12/03	Contig	Animal Epidemiology Unit - INRA - Saint Genès Champanelle; CNR Borrelia - Pasteur Institute - Paris	SAMN02378807	GCA_000501715.1	-	-	-
Borrelia garinii IPT113	1408842	PRJNA223339	223339	Spirochaetes	Spirochaetia	1.05599	28.3	-	-	-	-	AYAR01	511	-	-	2013/12/03	2013/12/03	Contig	Animal Epidemiology Unit - INRA - Saint Genès Champanelle; CNR Borrelia - Pasteur Institute - Paris	SAMN02378809	GCA_000501755.1	-	-	-
Borrelia garinii IPT114	1408843	PRJNA223339	223339	Spirochaetes	Spirochaetia	1.04818	28.4	-	-	-	-	AYAS01	491	-	-	2013/12/03	2013/12/03	Contig	Animal Epidemiology Unit - INRA - Saint Genès Champanelle; CNR Borrelia - Pasteur Institute - Paris	SAMN02378810	GCA_000501775.1	-	-	-
Borrelia garinii IPT117	1408845	PRJNA223339	223339	Spirochaetes	Spirochaetia	0.74815	28	-	-	-	-	AYAU01	576	-	-	2013/12/03	2013/12/03	Contig	Animal Epidemiology Unit - INRA - Saint Genès Champanelle; CNR Borrelia - Pasteur Institute - Paris	SAMN02378812	GCA_000501795.1	-	-	-
Borrelia garinii IPT126	1408848	PRJNA223339	223339	Spirochaetes	Spirochaetia	0.951627	28.1	-	-	-	-	AYAX01	657	-	-	2013/12/03	2013/12/03	Contig	Animal Epidemiology Unit - INRA - Saint Genès Champanelle; CNR Borrelia - Pasteur Institute - Paris	SAMN02378815	GCA_000501835.1	-	-	-
Borrelia garinii IPT128	1408849	PRJNA223339	223339	Spirochaetes	Spirochaetia	1.09821	28.3	-	-	-	-	AYAY01	565	-	-	2013/12/03	2013/12/03	Contig	Animal Epidemiology Unit - INRA - Saint Genès Champanelle; CNR Borrelia - Pasteur Institute - Paris	SAMN02378816	GCA_000501855.1	-	-	-
Borrelia garinii IPT129	1408850	PRJNA223339	223339	Spirochaetes	Spirochaetia	0.947395	28.4	-	-	-	-	AYAZ01	525	-	-	2013/12/03	2013/12/03	Contig	Animal Epidemiology Unit - INRA - Saint Genès Champanelle; CNR Borrelia - Pasteur Institute - Paris	SAMN02378817	GCA_000501875.1	-	-	-
Stenotrophomonas maltophilia stmalt0377	1347912	PRJEB3410	215665	Proteobacteria	Gammaproteobacteria	4.62084	66.4	-	-	-	-	CBQT01	120	4283	4104	2013/08/16	2015/08/15	Contig	IUK	SAMEA3138820	GCA_000499565.1	-	-	-
Bacteroidaceae bacterium MS4	1347393	PRJEB4701	225909	Bacteroidetes/Chlorobi group	Bacteroidetes	5.02533	43.5	-	-	-	-	CBVB01	18	4256	4084	2013/10/30	2015/08/18	Scaffold	URMITE	SAMEA3138831	GCA_000499785.1	-	-	-
alpha proteobacterium SCGC AAA288-E13	939316	PRJNA77817	77817	Proteobacteria	Alphaproteobacteria	0.812863	29	-	-	-	-	AZHQ01	106	-	-	2013/12/09	2015/07/29	Contig	JGI	SAMN02597171	GCA_000504605.1	-	-	24451205
candidate division SR1 bacterium RAAC1_SR1_1	1394709	PRJNA217185	217185	unclassified Bacteria	candidate division SR1	1.17776	31.1	NC_023002.1	CP006913.1	-	-	-	1	1089	1049	2013/12/04	2015/03/01	Complete Genome	University of California, Berkeley	SAMN00998488	GCA_000503875.1	-	-	-
actinobacterium SCGC AAA041-L13	932042	PRJNA183355	183355	Actinobacteria	Actinobacteria	1.38162	44.2	-	-	-	-	AZHS01	103	-	-	2013/12/09	2015/07/29	Contig	DOE Joint Genome Institute	SAMN02597173	GCA_000504645.1	-	-	-
Parcubacteria bacterium RAAC4_OD1_1	1394712	PRJNA231125	231125	unclassified Bacteria	Parcubacteria	0.69353	31.2	-	-	-	-	AWSN01	1	723	686	2013/12/09	2013/12/09	Contig	NCBI	SAMN00998488	GCA_000505065.1	-	Parcubacteria_bacterium_RAAC4_OD1_1/GCF_000505065	-
Pseudomonas aeruginosa JD314	1403033	PRJNA198782	198782	Proteobacteria	Gammaproteobacteria	6.21032	66.7	-	-	-	-	AWYO01	2323	-	-	2013/12/11	2013/12/27	Contig	University of Ottawa	SAMN02360638	GCA_000505965.1	-	-	24324153
Pseudomonas aeruginosa JD306	1403029	PRJNA198782	198782	Proteobacteria	Gammaproteobacteria	6.61354	66.4	-	-	-	-	AWYS01	2797	-	-	2013/12/11	2013/12/27	Contig	University of Ottawa	SAMN02360634	GCA_000506085.1	-	-	24324153
Pseudomonas aeruginosa JD313	1403032	PRJNA198782	198782	Proteobacteria	Gammaproteobacteria	6.32791	66.5	-	-	-	-	AWYP01	2296	-	-	2013/12/11	2013/12/27	Contig	University of Ottawa	SAMN02360637	GCA_000506105.1	-	-	24324153
Pseudomonas aeruginosa JD331	1403046	PRJNA198782	198782	Proteobacteria	Gammaproteobacteria	6.31264	66.4	-	-	-	-	AWZC01	2377	-	-	2013/12/11	2013/12/27	Contig	University of Ottawa	SAMN02360651	GCA_000506305.1	-	-	24324153
Pseudomonas aeruginosa JD332	1403047	PRJNA198782	198782	Proteobacteria	Gammaproteobacteria	6.16612	66.6	-	-	-	-	AWZD01	2187	-	-	2013/12/11	2013/12/27	Contig	University of Ottawa	SAMN02360652	GCA_000506325.1	-	-	24324153
Streptococcus parasanguinis DORA_23_24	1403947	PRJNA232166	232166	Firmicutes	Bacilli	2.82531	40.6791	-	-	-	AZMG01001431.1	AZMG01	1431	3644	3644	2013/12/16	2013/12/16	Contig	NCBI	SAMN02316559	GCA_000508565.1	-	-	-
Propionibacterium sp. DORA_15	1403938	PRJNA232163	232163	Actinobacteria	Actinobacteria	0.336576	53.1	-	-	-	-	AZMD01	352	565	565	2013/12/16	2013/12/16	Contig	NCBI	SAMN02316559	GCA_000508665.1	-	-	-
Veillonella sp. DORA_B_18_19_23	1403933	PRJNA232170	232170	Firmicutes	Negativicutes	0.634746	37.9	-	-	-	-	AZML01	514	870	870	2013/12/16	2013/12/16	Contig	NCBI	SAMN02316559	GCA_000508645.1	-	-	-
Leuconostoc sp. DORA_2	1403934	PRJNA232161	232161	Firmicutes	Bacilli	0.544607	37.5	-	-	-	-	AZMB01	414	844	844	2013/12/16	2013/12/16	Contig	NCBI	SAMN02316559	GCA_000508505.1	-	-	-
Mycoplasma ovis str. Michigan	1415773	PRJNA225755	225755	Tenericutes	Mollicutes	0.702511	31.7	NC_023062.1	CP006935.1	-	-	-	1	810	771	2013/12/16	2015/03/01	Complete Genome	Purdue University	SAMN02641557	GCA_000508245.1	-	Mycoplasma_ovis/GCF_000508245	24482515
Negativicoccus succinicivorans DORA_17_25	1403945	PRJNA232162	232162	Firmicutes	Negativicutes	1.50545	48.2	-	-	-	-	AZMC01	356	1679	1679	2013/12/16	2013/12/16	Contig	NCBI	SAMN02316559	GCA_000508525.1	-	-	-
Mycobacterium avium 10-5560	1391999	PRJNA216938	216938	Actinobacteria	Actinobacteria	4.84342	68.7	-	-	-	-	AYNS01	1819	4877	4414	2013/12/09	2014/01/08	Contig	National Animal Disease Center	SAMN02470588	GCA_000512435.1	-	-	-
Burkholderia pseudomallei NCTC 13178	1249468	PRJNA178668	178668	Proteobacteria	Betaproteobacteria	7.39136	67.9365	NZ_CP004002.1,NZ_CP004001.1	CP004002.1,CP004001.1	-	-	-	2	6374	6191	2013/12/26	2015/08/15	Complete Genome	Los Alamos National Laboratory	SAMN02641521	GCA_000511895.1	-	-	-
Burkholderia pseudomallei NAU20B-16	1249476	PRJNA178676	178676	Proteobacteria	Betaproteobacteria	7.31385	68.0219	NZ_CP004004.1,NZ_CP004003.1	CP004004.1,CP004003.1	-	-	-	2	6259	6066	2013/12/26	2015/08/15	Complete Genome	Los Alamos National Laboratory	SAMN02641524	GCA_000511915.1	-	-	-
Candidatus Xenolissoclinum pacificiensis L6	1401685	PRJNA219341	219341	Proteobacteria	Alphaproteobacteria	1.03957	32.1	-	-	-	-	AXCJ01	9	986	956	2014/01/02	2014/02/07	Contig	University of Utah	SAMN02597470	GCA_000512675.1	-	-	24324632
alpha proteobacterium SCGC AAA288-N07	939346	PRJNA232477	232477	Proteobacteria	Alphaproteobacteria	0.954664	29.1	-	-	-	-	AZYB01	81	-	-	2014/01/03	2015/07/29	Contig	DOE Joint Genome Institute	SAMN02597280	GCA_000513055.1	-	-	24451205
Salinispora arenicola CNR921	1136429	PRJNA169835	169835	Actinobacteria	Actinobacteria	5.45854	69.6	-	-	-	-	AZWF01	47	4788	4614	2014/01/03	2015/08/11	Scaffold	DOE Joint Genome Institute	SAMN02597236	GCA_000514595.1	-	Salinispora_arenicola/GCF_000514595	-
Paenibacillus sp. G1	1243662	PRJEB622	179331	Firmicutes	Bacilli	6.25797	48.8	-	-	-	-	CBVJ01	167	5697	5305	2013/11/26	2015/08/18	Contig	URMITE	SAMEA3138837	GCA_000513275.1	-	-	-
Candidatus Bacteroides timonensis AP1	1203465	PRJEB186	171364	Bacteroidetes/Chlorobi group	Bacteroidetes	7.01722	43.3	-	-	-	-	CBVI01	211	5576	5295	2013/11/26	2015/08/18	Contig	URMITE	SAMEA3138833	GCA_000513195.1	-	-	-
Methanobrevibacter arboriphilus ANOR1	1401244	PRJEB4586	227553	Euryarchaeota	Methanobacteria	2.22192	25.5	-	-	-	-	CBVX01	1	1900	1678	2013/12/13	2015/08/18	Scaffold	URMITE	SAMEA3138839	GCA_000513315.1	REFR	-	-
Shewanella putrefaciens HRCR-6	1305841	PRJNA195875	195875	Proteobacteria	Gammaproteobacteria	3.63135	45.4	-	-	-	-	JAEU01	250	3034	2750	2014/01/10	2015/07/31	Scaffold	DOE Joint Genome Institute	SAMN02584939	GCA_000519065.1	-	Shewanella_putrefaciens/GCF_000519065	-
Burkholderia pseudomallei MSHR511	1249474	PRJNA178674	178674	Proteobacteria	Betaproteobacteria	7.31609	68.022	NZ_CP004023.1,NZ_CP004024.1	CP004023.1,CP004024.1	-	-	-	2	6255	6066	2014/01/16	2015/08/15	Complete Genome	Los Alamos National Laboratory	SAMN02641523	GCA_000520895.1	-	-	-
Burkholderia sp. JGI 001012-B17	1167738	PRJNA178043	178043	Proteobacteria	Betaproteobacteria	0.619733	56.8	-	-	-	-	AUSG02	52	-	-	2013/07/17	2015/07/29	Contig	DOE Joint Genome Institute	SAMN02441459	GCA_000439005.2	-	-	-
Bacillus sp. JGI 001011-F15	1167732	PRJNA179467	179467	Firmicutes	Bacilli	1.58614	33.4	-	-	-	-	ATZW02	162	-	-	2013/07/15	2015/07/29	Contig	DOE Joint Genome Institute	SAMN02440885	GCA_000428405.2	-	-	-
Arthrobacter sp. H41	1312978	PRJNA232076	232076	Actinobacteria	Actinobacteria	3.2507	65.8	-	-	-	-	AZRZ01	148	3217	2646	2014/01/14	2015/07/31	Scaffold	University of Auckland	SAMN02429166	GCA_000520535.1	-	Arthrobacter_sp._H41/GCF_000520535	25649291
Rhizobium sp. JGI 001013-F22	1167748	PRJNA175202	175202	Proteobacteria	Alphaproteobacteria	2.31878	59.5	-	-	-	-	AUSB02	156	-	-	2013/07/17	2015/07/29	Contig	DOE Joint Genome Institute	SAMN02441129	GCA_000438905.2	-	-	-
Burkholderia pseudomallei MSHR146	1249471	PRJNA178671	178671	Proteobacteria	Betaproteobacteria	7.3131	68.0219	NZ_CP004043.1,NZ_CP004042.1	CP004043.1,CP004042.1	-	-	-	2	6229	6044	2014/01/22	2015/08/15	Complete Genome	Los Alamos National Laboratory	SAMN02641522	GCA_000521645.1	-	-	-
Staphylococcus aureus M0570	1388518	PRJNA216691	216691	Firmicutes	Bacilli	2.90624	32.9	-	-	-	-	JBAL01	21	2953	2835	2014/01/31	2015/08/01	Scaffold	Broad Institute	SAMN02325642	GCA_000529795.1	-	-	-
Peptoclostridium difficile E15	1215069	PRJEB199	222750	Firmicutes	Clostridia	4.32579	28.2	-	-	-	-	CAMM01	444	3995	3820	2013/10/14	2015/08/18	Scaffold	LPBA	SAMEA3138880	GCA_000530295.1	-	-	24482682
Peptoclostridium difficile T42	1215073	PRJEB203	222747	Firmicutes	Clostridia	4.12783	28.5	-	-	-	-	CAMQ01	96	3791	3685	2013/10/14	2015/08/18	Scaffold	LPBA	SAMEA3138881	GCA_000530325.1	-	-	24482682
Peptoclostridium difficile T6	1215074	PRJEB204	222751	Firmicutes	Clostridia	4.30794	28.4	-	-	-	-	CAMR01	373	3966	3848	2013/10/14	2015/08/02	Scaffold	LPBA	SAMEA3138884	GCA_000530415.1	-	-	24482682
Peptoclostridium difficile E23	1215081	PRJEB211	222731	Firmicutes	Clostridia	4.01539	28.3	-	-	-	-	CAMY01	264	3666	3568	2013/10/14	2015/08/18	Scaffold	LPBA	SAMEA3138885	GCA_000530435.1	-	-	24482682
Peptoclostridium difficile E14	1215075	PRJEB205	222726	Firmicutes	Clostridia	4.13127	28.3	-	-	-	-	CAMS01	319	3824	3703	2013/10/14	2015/08/02	Scaffold	LPBA	SAMEA3138886	GCA_000530475.1	-	-	24482682
Peptoclostridium difficile E28	1215080	PRJEB210	222738	Firmicutes	Clostridia	3.98387	28.5	-	-	-	-	CAMX01	274	3643	3546	2013/10/14	2015/08/02	Scaffold	LPBA	SAMEA3138888	GCA_000530595.1	-	-	24482682
Peptoclostridium difficile T19	1215083	PRJEB213	222749	Firmicutes	Clostridia	3.9562	28.3	-	-	-	-	CANA01	247	3596	3497	2013/10/14	2015/08/18	Scaffold	LPBA	SAMEA3138889	GCA_000530695.1	-	-	24482682
Peptoclostridium difficile T23	1215070	PRJEB200	222737	Firmicutes	Clostridia	4.07884	28.3	-	-	-	-	CAMN01	293	3779	3654	2013/10/14	2015/08/02	Scaffold	LPBA	SAMEA3138892	GCA_000530795.1	-	-	24482682
Peptoclostridium difficile T22	1215064	PRJEB195	222725	Firmicutes	Clostridia	4.08333	28.4	-	-	-	-	CAMI01	332	3784	3644	2013/10/14	2015/08/18	Scaffold	LPBA	SAMEA3138893	GCA_000530835.1	-	-	24482682
Peptoclostridium difficile T17	1215076	PRJEB206	222730	Firmicutes	Clostridia	3.98825	28.3	-	-	-	-	CAMT01	449	3680	3505	2013/10/14	2015/08/02	Scaffold	LPBA	SAMEA3138895	GCA_000530895.1	-	-	-
Peptoclostridium difficile E13	1215062	PRJEB192	222742	Firmicutes	Clostridia	4.14624	28.5	-	-	-	-	CAMF01	262	3803	3682	2013/10/14	2015/08/18	Scaffold	LPBA	SAMEA3138896	GCA_000530915.1	-	-	24482682
Peptoclostridium difficile T10	1215084	PRJEB214	222753	Firmicutes	Clostridia	4.04221	28.5	-	-	-	-	CANB01	460	3688	3583	2013/10/14	2015/08/18	Scaffold	LPBA	SAMEA3138897	GCA_000530955.1	-	-	24482682
Peptoclostridium difficile T3	1215079	PRJEB209	222752	Firmicutes	Clostridia	4.06058	28.6	-	-	-	-	CAMW01	275	3745	3648	2013/10/14	2015/08/18	Scaffold	LPBA	SAMEA3138902	GCA_000531225.1	-	-	24482682
Peptoclostridium difficile T11	1215068	PRJEB198	222743	Firmicutes	Clostridia	4.18563	28.3	-	-	-	-	CAML01	409	3893	3741	2013/10/14	2015/08/02	Scaffold	LPBA	SAMEA3138903	GCA_000531255.1	-	-	24482682
Peptoclostridium difficile T14	1215085	PRJEB215	222739	Firmicutes	Clostridia	3.98895	28.5	-	-	-	-	CANC01	491	3697	3466	2013/10/14	2015/08/02	Scaffold	LPBA	SAMEA3138904	GCA_000531295.1	-	-	24482682
Peptoclostridium difficile E24	1215072	PRJEB202	222744	Firmicutes	Clostridia	4.01013	28.4	-	-	-	-	CAMP01	63	3623	3533	2013/10/14	2015/08/18	Scaffold	LPBA	SAMEA3138905	GCA_000531315.1	-	-	24482682
Peptoclostridium difficile E16	1215065	PRJEB194	222736	Firmicutes	Clostridia	4.25278	28.7	-	-	-	-	CAMH01	111	3894	3769	2013/10/14	2015/08/18	Scaffold	LPBA	SAMEA3138906	GCA_000531385.1	-	-	24482682
Peptoclostridium difficile T15	1215067	PRJEB197	222740	Firmicutes	Clostridia	4.35047	28.3	-	-	-	-	CAMK01	631	4093	3917	2013/10/14	2015/08/02	Scaffold	LPBA	SAMEA3138909	GCA_000531505.1	-	-	24482682
Peptoclostridium difficile E12	1215082	PRJEB212	222727	Firmicutes	Clostridia	4.00942	28.5	-	-	-	-	CAMZ01	353	3628	3527	2013/10/14	2015/08/02	Scaffold	LPBA	SAMEA3138910	GCA_000531535.1	-	-	24482682
Peptoclostridium difficile E25	1215066	PRJEB196	222734	Firmicutes	Clostridia	4.1047	28.3	-	-	-	-	CAMJ01	441	3751	3625	2013/10/14	2015/08/02	Scaffold	LPBA	SAMEA3138912	GCA_000531595.1	-	-	24482682
Peptoclostridium difficile CD002	1215063	PRJEB193	222724	Firmicutes	Clostridia	4.05594	28.4	-	-	-	-	CAMG01	71	3673	3578	2013/10/14	2015/08/18	Scaffold	LPBA	SAMEA3138913	GCA_000531625.1	-	-	-
Peptoclostridium difficile E7	1215078	PRJEB208	222748	Firmicutes	Clostridia	4.21031	28.5	-	-	-	-	CAMV01	409	3921	3782	2013/10/14	2015/08/02	Scaffold	LPBA	SAMEA3138914	GCA_000531655.1	-	-	24482682
Peptoclostridium difficile E9	1215077	PRJEB207	222745	Firmicutes	Clostridia	4.15631	28.9	-	-	-	-	CAMU01	373	3886	3750	2013/10/14	2015/08/02	Scaffold	LPBA	SAMEA3138915	GCA_000531695.1	-	-	24482682
Peptoclostridium difficile T61	1215086	PRJEB216	222732	Firmicutes	Clostridia	4.07144	28.7	-	-	-	-	CAND01	82	3697	3586	2013/10/14	2015/08/18	Scaffold	LPBA	SAMEA3138916	GCA_000531715.1	-	-	-
Peptoclostridium difficile E19	1215071	PRJEB201	222729	Firmicutes	Clostridia	3.98388	28.3	-	-	-	-	CAMO01	325	3617	3527	2013/10/14	2015/08/18	Scaffold	LPBA	SAMEA3138918	GCA_000531785.1	-	-	24482682
Klebsiella pneumoniae IS10	1411646	PRJEB4777	232025	Proteobacteria	Gammaproteobacteria	4.13554	54.6	-	-	-	-	CBWD01	1888	-	4428	2014/01/02	2015/01/30	Contig	AIT	SAMEA3138856	GCA_000529485.1	-	-	-
Campylobacter coli IPSID-1	1437818	PRJEB5125	232563	Proteobacteria	delta/epsilon subdivisions	1.68338	31.4	-	-	-	-	CBXC01	38	1769	1665	2014/02/02	2015/08/11	Contig	IP	SAMEA3138911	GCA_000531565.1	-	-	24625865
Enterobacter sp. BIDMC 29	1329841	PRJNA202040	202040	Proteobacteria	Gammaproteobacteria	4.98002	55.9	-	-	-	-	JCLB01	2	4669	4506	2014/02/03	2015/08/15	Scaffold	Broad Institute	SAMN02138659	GCA_000534375.1	-	-	-
Enterobacter sp. MGH 13	1329822	PRJNA201928	201928	Proteobacteria	Gammaproteobacteria	4.78906	54.9	-	-	-	-	JCLL01	8	4545	4385	2014/02/03	2015/08/15	Scaffold	Broad Institute	SAMN02138553	GCA_000534575.1	-	-	-
Gemmata sp. IIL30	1210884	PRJEB621	179332	Planctomycetes	Planctomycetia	9.26919	64	-	-	-	-	CBXA01	22	7797	7409	2014/01/20	2015/08/19	Scaffold	URMITE	SAMEA3138899	GCA_000531095.1	-	-	-
Candidatus Entotheonella sp. TSY2	1429439	PRJNA230051	230051	Proteobacteria	delta/epsilon subdivisions	9.94778	54.9	-	-	-	-	AZHX01	1914	9043	8989	2014/01/22	2014/01/31	Scaffold	Bielefeld University	SAMN02420414	GCA_000522445.1	-	-	24476823
Methanobrevibacter oralis JMR01	1415626	PRJEB4880	232705	Euryarchaeota	Methanobacteria	2.10783	28	-	-	-	-	CBWS01	14	2029	1654	2014/01/06	2015/08/18	Scaffold	URMITE	SAMEA3138857	GCA_000529525.1	REFR	-	-
Staphylococcus aureus M1000	1392023	PRJNA217107	217107	Firmicutes	Bacilli	2.912	32.9	-	-	-	-	JCTQ01	74	2988	2838	2014/02/04	2015/08/01	Scaffold	Broad Institute	SAMN02334631	GCA_000546245.1	-	-	-
Staphylococcus aureus M1011	1392029	PRJNA217113	217113	Firmicutes	Bacilli	2.86957	32.8	-	-	-	-	JCTV01	44	2935	2798	2014/02/04	2015/08/01	Scaffold	Broad Institute	SAMN02334637	GCA_000546345.1	-	-	-
Staphylococcus aureus M1534	1403910	PRJNA221456	221456	Firmicutes	Bacilli	2.83087	32.8	-	-	-	-	JDBV01	46	2902	2778	2014/02/04	2015/08/01	Scaffold	Broad Institute	SAMN02364049	GCA_000550505.1	-	-	-
Gorillibacterium massiliense	1280390	PRJEB4162	208657	Firmicutes	Bacilli	5.54643	50.4	-	-	-	-	CBQR02	189	5089	4739	2013/08/07	2015/08/18	Contig	URMITE	SAMEA2272737	GCA_000455485.2	-	-	-
Staphylococcus aureus M0265	1388174	PRJNA216343	216343	Firmicutes	Bacilli	2.84477	32.8	-	-	-	-	JCBW01	66	2906	2772	2014/02/04	2015/08/02	Scaffold	Broad Institute	SAMN02325298	GCA_000554045.1	-	-	-
Staphylococcus aureus F35307	1411515	PRJNA224595	224595	Firmicutes	Bacilli	2.81227	32.8	-	-	-	-	JDOK01	59	2837	2721	2014/02/05	2015/08/02	Scaffold	Broad Institute	SAMN02384061	GCA_000563095.1	-	-	-
Staphylococcus epidermidis M0026	1388003	PRJNA216172	216172	Firmicutes	Bacilli	2.5263	32	-	-	-	-	JBVX01	67	2385	2281	2014/02/04	2015/08/11	Scaffold	Broad Institute	SAMN02325127	GCA_000551165.1	-	-	-
Vibrio parahaemolyticus V-223/04	1238219	PRJNA176654	176654	Proteobacteria	Gammaproteobacteria	6.47987	45	-	-	-	-	JALH01	1062	12301	12226	2014/02/05	2014/08/04	Scaffold	IGS	SAMN01923796	GCA_000558905.1	-	-	-
actinobacterium SCGC AAA028-I14	938457	PRJNA177873	177873	Actinobacteria	Actinobacteria	0.628184	44.9	-	-	-	-	AUSE02	54	-	-	2013/07/17	2015/07/29	Scaffold	DOE Joint Genome Institute	SAMN02441458	GCA_000438965.2	-	-	-
actinobacterium SCGC AAA027-D23	938429	PRJNA177875	177875	Actinobacteria	Actinobacteria	1.09139	47.7	-	-	-	-	ATZP02	82	-	-	2013/07/15	2015/07/29	Scaffold	DOE Joint Genome Institute	SAMN02440883	GCA_000428265.2	-	-	-
beta proteobacterium SCGC AAA027-I06	938781	PRJNA177878	177878	Proteobacteria	Betaproteobacteria	1.61364	50.9	-	-	-	-	ATZS02	132	-	-	2013/07/15	2015/07/29	Scaffold	DOE Joint Genome Institute	SAMN02441215	GCA_000428325.2	-	-	-
actinobacterium SCGC AAA028-N15	938467	PRJNA177879	177879	Actinobacteria	Actinobacteria	0.946132	38.7	-	-	-	-	ATZT02	68	-	-	2013/07/15	2015/07/29	Scaffold	DOE Joint Genome Institute	SAMN02440606	GCA_000428345.2	-	-	-
beta proteobacterium SCGC AAA028-K02	938797	PRJNA177880	177880	Proteobacteria	Betaproteobacteria	0.729926	39.2	-	-	-	-	ATZU02	71	-	-	2013/07/15	2015/07/29	Scaffold	DOE Joint Genome Institute	SAMN02441553	GCA_000428365.2	-	-	-
Halomonas sp. BC04	1403540	PRJNA221128	221128	Proteobacteria	Gammaproteobacteria	5.9211	62.4	-	-	-	-	AZQX01	433	5753	4250	2014/02/11	2015/08/15	Contig	Microbial Gene Research & Resources Facility, Griffith University	SAMN02952961	GCA_000568385.1	-	-	-
haloarchaeon 3A1_DGR	1071085	PRJNA183189	183189	Euryarchaeota	Halobacteria	2.8809	67.7	-	-	-	-	ATCR02	3	2783	2646	2013/08/19	2015/07/31	Scaffold	Directorate of Groundnut Research (Indian Council of Agricultural Research)	SAMN02469738	GCA_000447865.2	-	-	-
Staphylococcus aureus W75098	1412706	PRJNA225124	225124	Firmicutes	Bacilli	2.91382	32.8	-	-	-	-	JECI01	43	2997	2863	2014/02/14	2015/08/11	Scaffold	Broad Institute	SAMN02385446	GCA_000570495.1	-	-	-
Staphylococcus aureus F77960	1412640	PRJNA225056	225056	Firmicutes	Bacilli	2.87836	32.8	-	-	-	-	JEEM01	47	2922	2815	2014/02/14	2015/08/02	Scaffold	Broad Institute	SAMN02385380	GCA_000571615.1	-	-	-
Staphylococcus aureus M1293	1402778	PRJNA220128	220128	Firmicutes	Bacilli	2.89009	32.9	-	-	-	-	JEHF01	62	2954	2836	2014/02/19	2015/08/11	Scaffold	Broad Institute	SAMN02360935	GCA_000573685.1	-	-	-
Staphylococcus aureus M1242	1402739	PRJNA220089	220089	Firmicutes	Bacilli	2.74459	32.7	-	-	-	-	JEIN01	43	2747	2629	2014/02/19	2015/08/02	Scaffold	Broad Institute	SAMN02360896	GCA_000574405.1	-	-	-
Staphylococcus aureus M1241	1402738	PRJNA220088	220088	Firmicutes	Bacilli	2.88414	32.8	-	-	-	-	JEIO01	45	2952	2826	2014/02/19	2015/08/11	Scaffold	Broad Institute	SAMN02360895	GCA_000574425.1	-	-	-
Staphylococcus aureus F60360	1417035	PRJNA226786	226786	Firmicutes	Bacilli	2.90377	32.7	-	-	-	-	JEPU01	13	2978	2868	2014/02/24	2015/08/11	Scaffold	Broad Institute	SAMN02398727	GCA_000577975.1	-	-	-
Staphylococcus aureus T77618	1417066	PRJNA226817	226817	Firmicutes	Bacilli	2.89349	32.7	-	-	-	-	JEQL01	17	2952	2866	2014/02/24	2015/08/11	Scaffold	Broad Institute	SAMN02398758	GCA_000578315.1	-	-	-
Staphylococcus aureus H56227	1417165	PRJNA226919	226919	Firmicutes	Bacilli	2.89074	32.6	-	-	-	-	JESU01	20	2949	2836	2014/02/24	2015/08/03	Scaffold	Broad Institute	SAMN02398857	GCA_000579535.1	-	-	-
Listeria monocytogenes 6179	1288295	PRJEB1355	194518	Firmicutes	Bacilli	3.07283	37.8717	NZ_HG813249.1	HG813249.1	NZ_HG813250.1	HG813250.1	-	2	3095	3013	2014/02/10	2015/10/09	Complete Genome	VETMEDVIENNA	SAMEA3138937	GCA_000577745.1	-	-	-
Agrobacterium tumefaciens LBA4213 (Ach5)	1435057	PRJNA231114	231114	Proteobacteria	Alphaproteobacteria	5.63069	58.5172	NZ_CP007225.1,NZ_CP007226.1	CP007225.1,CP007226.1	NZ_CP007227.1,NZ_CP007228.1	CP007227.1,CP007228.1	-	4	5287	5133	2014/02/24	2015/08/15	Chromosome	Institute of Biology, Leiden University	SAMN03081534	GCA_000576515.1	-	-	24675863
Burkholderia pseudomallei MSHR520	1249659	PRJNA178699	178699	Proteobacteria	Betaproteobacteria	7.45051	67.891	NZ_CP004368.1,NZ_CP004369.1	CP004368.1,CP004369.1	-	-	-	2	6411	6151	2014/03/03	2015/08/16	Complete Genome	Los Alamos National Laboratory	SAMN03081457	GCA_000583835.1	-	-	25931592
Clostridium sp. JCD	1414721	PRJEB4943	233684	Firmicutes	Clostridia	3.6135	51.9	-	-	-	-	CBYL01	104	3485	3350	2014/02/12	2015/08/18	Contig	URMITE	SAMEA3138927	GCA_000577335.1	-	-	-
Clostridium sp. JCC	1414720	PRJEB4942	233687	Firmicutes	Clostridia	3.65376	27.9	-	-	-	-	CBYM01	100	3408	3253	2014/02/12	2015/08/18	Contig	URMITE	SAMEA3138939	GCA_000577815.1	-	-	-
Corynebacterium sp. JCB	1414719	PRJEB4941	233686	Actinobacteria	Actinobacteria	2.47213	67.2	-	-	-	-	CBYN01	244	2342	2135	2014/02/12	2015/08/18	Contig	URMITE	SAMEA3138931	GCA_000577555.1	-	-	-
Herbaspirillum sp. RV1423	1443993	PRJEB5087	238034	Proteobacteria	Betaproteobacteria	6.21086	59.2	-	-	-	-	CBXX01	131	5625	5426	2014/02/11	2015/08/15	Contig	GHENT UNIVERSITY	SAMEA3138933	GCA_000577615.1	-	-	-
Hydrogenophaga sp. T4	1437444	PRJNA231928	231928	Proteobacteria	Betaproteobacteria	3.79219	63	-	-	-	-	AZSO01	2242	4908	4866	2014/02/20	2014/02/20	Contig	MiOxyFun	SAMN02460715	GCA_000576245.1	-	-	-
Microbacterium sp. C448	1177594	PRJEB4762	231715	Actinobacteria	Actinobacteria	3.25225	67.4	-	-	-	-	CBVQ01	267	3179	2908	2014/01/06	2015/08/15	Scaffold	INRA DIJON	SAMEA3138945	GCA_000582705.1	-	-	24526651
Paucisalibacillus sp. EB02	1347087	PRJEB4216	222447	Firmicutes	Bacilli	4.00677	36	-	-	-	-	CBYO01	23	3923	3813	2014/02/12	2015/08/18	Contig	URMITE	SAMEA3138924	GCA_000577245.1	-	-	-
Candidatus Blastococcus massiliensis AP3	1211815	PRJEB371	172619	Actinobacteria	Actinobacteria	3.87468	73.2	-	-	-	-	CBYP01	4	3733	3550	2014/02/12	2015/08/15	Scaffold	URMITE	SAMEA3138949	GCA_000582785.1	-	-	-
Dehalococcoidia bacterium Dsc1	1417303	PRJNA222231	222231	Chloroflexi	Dehalococcoidia	0.318003	45.6	-	-	-	-	JARM01	84	-	-	2014/02/28	2015/07/29	Contig	Stanford University	SAMN02951930	GCA_000583175.1	-	Dehalococcoidia_bacterium_Dsc1/GCF_000583175	24599070
Dehalococcoidia bacterium DscP2	1419582	PRJNA227210	227210	Chloroflexi	Dehalococcoidia	1.37994	45.4	-	-	-	-	JARN01	323	-	-	2014/02/28	2015/07/29	Contig	Stanford University	SAMN02951931	GCA_000583195.1	-	Dehalococcoidia_bacterium_DscP2/GCF_000583195	24599070
Oceanobacillus massiliensis str. N'diop	946235	PRJEA70547	70547	Firmicutes	Bacilli	3.59356	40.5	-	-	-	-	CAER01	50	3441	3277	2012/02/28	2015/08/02	Scaffold	laboratoire URMITE CNRS 6236	SAMEA2272754	GCA_000285495.1	REFR	-	-
Aeromicrobium massiliense JC14	1033730	PRJEA82327	82327	Actinobacteria	Actinobacteria	3.32212	72.6	-	-	-	-	CAHG01	5	3289	3195	2012/06/01	2015/07/30	Scaffold	URMITE CNRS UMR 6236 IRD 198	SAMEA2272444	GCA_000312105.1	-	-	-
Aeromicrobium massiliense JC14	1033730	PRJEA68301	68301	Actinobacteria	Actinobacteria	6.75926	65.5	-	-	-	-	CAEF01	1274	-	-	2011/10/02	2011/10/02	Contig	laboratoire URMITE	SAMEA2272569	GCA_000285435.1	-	-	-
Timonella senegalensis JC301	1095772	PRJEA82329	82329	Actinobacteria	Actinobacteria	3.00994	61.3	-	-	-	-	CAHH01	6	2683	2466	2012/06/01	2015/08/14	Scaffold	URMITE CNRS UMR 6236 IRD 198	SAMEA2271956	GCA_000312125.1	REFR	-	-
Holdemania massiliensis AP2	1211819	PRJEB187	171365	Firmicutes	Erysipelotrichia	3.81148	47	-	-	-	-	CALK01	17	3505	3402	2012/07/31	2015/08/14	Scaffold	URMITE	SAMEA2272076	GCA_000327285.1	REFR	-	-
Afipia birgiae 34632	1197906	PRJEB78	169198	Proteobacteria	Alphaproteobacteria	5.33415	60.8	-	-	-	-	CAJQ02	5	5096	4859	2012/06/12	2015/08/15	Scaffold	URMITE	SAMEA2272295	GCA_000308295.2	REFR	-	23209256
Legionella pneumophila subsp. pneumophila	91891	PRJNA239272	239272	Proteobacteria	Gammaproteobacteria	3.42848	38.3	-	-	-	-	JFIB01	14	3036	2947	2014/03/07	2015/08/11	Scaffold	Beijing Institute of Microbiology and Epidemiology	SAMN02650978	GCA_000586095.1	-	Legionella_pneumophila/GCF_000586095	-
Brucella ceti TE10759-12	1423891	PRJNA227977	227977	Proteobacteria	Alphaproteobacteria	3.27803	57.2708	NC_022906.1,NC_022905.1	CP006897.1,CP006896.1	-	-	-	2	3132	2949	2013/11/25	2015/08/15	Complete Genome	CRS4	SAMN02402452	GCA_000590795.1	-	Brucella_ceti/GCF_000590795	24604638
Brucella ceti TE28753-12	1407053	PRJNA227567	227567	Proteobacteria	Alphaproteobacteria	3.27754	57.1708	-	CP006899.1,CP006898.1	-	-	-	2	2477	2376	2013/11/25	2014/08/07	Complete Genome	CRS4	SAMN02371861	GCA_000590815.1	-	Brucella_ceti/GCF_000590815	-
Flammeovirgaceae bacterium 311	1257021	PRJNA178928	178928	Bacteroidetes/Chlorobi group	Bacteroidetes	6.66562	46.5	-	CP004371.1	-	-	-	1	5448	5387	2014/03/19	2014/03/19	Complete Genome	BGI	-	GCA_000597885.1	-	-	-
Listeria monocytogenes QOC2	1288294	PRJEB1354	194517	Firmicutes	Bacilli	2.85744	38	-	-	-	-	CBVW01	4	2850	2748	2014/03/09	2015/08/02	Contig	VETMEDVIENNA	SAMEA3138995	GCA_000613165.1	-	-	-
Bifidobacterium animalis subsp. lactis CECT 8145	1415606	PRJEB4870	239559	Actinobacteria	Actinobacteria	1.95989	60.4	-	-	-	-	CBWX01	77	1597	1530	2014/02/26	2015/08/16	Contig	BIOPOLIS	SAMEA3138972	GCA_000612705.1	-	-	-
Mycobacterium mageritense DSM 44476	1209984	PRJEB5749	240185	Actinobacteria	Actinobacteria	7.96661	66.9	-	-	-	-	CCBF01	6	7649	7426	2014/03/26	2015/08/16	Contig	URMITE	SAMEA3138978	GCA_000612825.1	REFR	-	-
Bacillus sp. FF4	1347369	PRJEB4276	218497	Firmicutes	Bacilli	4.56671	40.9	-	-	-	-	CCAD01	75	4333	4123	2014/03/11	2015/08/18	Scaffold	URMITE	SAMEA3138970	GCA_000612665.1	-	-	-
Bacillus sp. FF3	1347368	PRJEB4275	218498	Firmicutes	Bacilli	4.06816	37	-	-	-	-	CCAP01	23	3892	3791	2014/03/18	2015/08/18	Scaffold	URMITE	SAMEA3138977	GCA_000612805.1	-	-	-
Bacillus sp. EB01	1347086	PRJEB4215	222451	Firmicutes	Bacilli	5.28226	42.2	-	-	-	-	CCBA01	1	4999	4821	2014/03/20	2015/08/18	Scaffold	URMITE	SAMEA3138993	GCA_000613125.1	-	-	-
Bacillus sp. JCE	1461580	PRJEB5502	239167	Firmicutes	Bacilli	4.76294	39.4	-	-	-	-	CCAS01	149	4591	4413	2014/03/19	2015/09/30	Contig	URMITE	SAMEA3138968	GCA_000612625.1	-	-	-
Burkholderia kururiensis JCM 10599	1236956	PRJDB655	243239	Proteobacteria	Betaproteobacteria	6.8384	64.2	-	-	-	-	BAMQ01	2352	-	-	2014/04/01	2015/09/16	Contig	The University of Tokyo	SAMD00003591	GCA_000616025.1	-	-	-
Mycobacterium asiaticum DSM 44297	1265310	PRJEB5743	240182	Actinobacteria	Actinobacteria	5.93893	66.2	-	-	-	-	CCBD01	10	5493	5150	2014/03/25	2015/08/16	Scaffold	URMITE	SAMEA3138999	GCA_000613245.1	REFR	-	24744338
Chryseobacterium oranimense G311	1300143	PRJEB1544	200915	Bacteroidetes/Chlorobi group	Bacteroidetes	4.45705	37.7	-	-	-	-	CCAV01	15	4177	3792	2014/03/19	2015/08/18	Contig	URMITE	SAMEA3138983	GCA_000612925.1	REFR	-	-
Candidatus Clostridium anorexicamassiliense AP5	1211817	PRJEB373	172616	Firmicutes	Clostridia	4.43367	26.7	-	-	-	-	CCAT01	96	4010	3882	2014/03/20	2015/08/16	Contig	URMITE	SAMEA3138979	GCA_000612845.1	-	-	-
Mycobacterium austroafricanum	39687	PRJEB5747	240183	Actinobacteria	Actinobacteria	6.77097	67.4	-	-	-	-	CCAW01	20	6367	6140	2014/03/19	2015/08/16	Scaffold	URMITE	SAMEA3138973	GCA_000612725.1	-	-	24744336
Oceanobacillus picturae	171693	PRJEB5522	242322	Firmicutes	Bacilli	3.67517	39.2	-	-	-	-	CCAX01	5	3641	3541	2014/03/19	2015/08/16	Contig	URMITE	SAMEA3138980	GCA_000612865.1	REFR	-	-
Mycobacterium vulneris	547163	PRJEB5750	240190	Actinobacteria	Actinobacteria	6.98144	66.7	-	-	-	-	CCBG01	4	6626	6478	2014/03/26	2015/08/16	Contig	URMITE	SAMEA3138981	GCA_000612885.1	REFR	-	24812218
Mycobacterium cosmeticum	258533	PRJEB5748	240184	Actinobacteria	Actinobacteria	6.46209	68.2	-	-	-	-	CCBB01	5	6237	6099	2014/03/20	2015/08/16	Contig	URMITE	SAMEA3138996	GCA_000613185.1	REFR	-	-
Salmonella enterica subsp. enterica serovar Enteritidis str. SA19994216	1412499	PRJNA219482	219482	Proteobacteria	Gammaproteobacteria	4.68582	49.9	-	CP007292.1	-	-	-	1	3051	2872	2014/04/01	2014/05/14	Chromosome	LFZ	SAMN02384220	GCA_000623475.1	-	-	24786953
Salmonella enterica subsp. enterica serovar Enteritidis str. SA20095440	1412492	PRJNA219482	219482	Proteobacteria	Gammaproteobacteria	4.68554	50.5	-	CP007319.1	-	-	-	1	3036	2868	2014/04/01	2014/05/14	Chromosome	LFZ	SAMN02384213	GCA_000624255.1	-	-	24786953
Salmonella enterica subsp. enterica serovar Enteritidis str. EC20120994	1412569	PRJNA219482	219482	Proteobacteria	Gammaproteobacteria	4.68577	50.8	-	CP007365.1	-	-	-	1	3346	3164	2014/04/01	2014/05/14	Chromosome	LFZ	SAMN02384290	GCA_000624675.1	-	-	24786953
Salmonella enterica subsp. enterica serovar Enteritidis str. EC20121004	1412530	PRJNA219482	219482	Proteobacteria	Gammaproteobacteria	4.68332	49.2	-	CP007366.1	-	-	-	1	1820	1705	2014/04/01	2014/05/14	Chromosome	LFZ	SAMN02384251	GCA_000624695.1	-	-	24786953
Salmonella enterica subsp. enterica serovar Enteritidis str. EC20121541	1412525	PRJNA219482	219482	Proteobacteria	Gammaproteobacteria	4.68513	50	-	CP007367.1	-	-	-	1	2692	2535	2014/04/01	2014/05/14	Chromosome	LFZ	SAMN02384246	GCA_000624715.1	-	-	24786953
Salmonella enterica subsp. enterica serovar Enteritidis str. SA20090419	1412517	PRJNA219482	219482	Proteobacteria	Gammaproteobacteria	4.68581	48.5	-	CP007296.1	-	-	-	1	2007	1866	2014/04/02	2014/05/14	Chromosome	LFZ	SAMN02384238	GCA_000625355.1	-	-	24786953
Salmonella enterica subsp. enterica serovar Enteritidis str. EC20120685	1412534	PRJNA219482	219482	Proteobacteria	Gammaproteobacteria	4.68575	50.6	-	CP007339.1	-	-	-	1	3041	2868	2014/04/02	2014/05/14	Chromosome	LFZ	SAMN02384255	GCA_000625535.1	-	-	24786953
Salmonella enterica subsp. enterica serovar Enteritidis str. EC20120697	1412553	PRJNA219482	219482	Proteobacteria	Gammaproteobacteria	4.68581	50	-	CP007342.1	-	-	-	1	2636	2479	2014/04/01	2014/05/14	Chromosome	LFZ	SAMN02384274	GCA_000625595.1	-	-	24786953
Salmonella enterica subsp. enterica serovar Enteritidis str. SA20085285	1412489	PRJNA219482	219482	Proteobacteria	Gammaproteobacteria	4.68515	48.5	-	CP007426.1	-	-	-	1	1985	1852	2014/04/01	2014/05/14	Chromosome	LFZ	SAMN02384210	GCA_000625655.1	-	-	24786953
Salmonella enterica subsp. enterica serovar Enteritidis str. SA20100239	1412481	PRJNA219482	219482	Proteobacteria	Gammaproteobacteria	4.68569	49.6	-	CP007427.1	-	-	-	1	2333	2200	2014/04/01	2014/05/14	Chromosome	LFZ	SAMN02384202	GCA_000625735.1	-	-	24786953
Salmonella enterica subsp. enterica serovar Enteritidis str. EC20120677	1412559	PRJNA219482	219482	Proteobacteria	Gammaproteobacteria	4.68571	49.9	-	CP007428.1	-	-	-	1	2496	2349	2014/04/01	2014/05/14	Chromosome	LFZ	SAMN02384280	GCA_000625755.1	-	-	24786953
Salmonella enterica subsp. enterica serovar Enteritidis str. SA20082034	1412488	PRJNA219482	219482	Proteobacteria	Gammaproteobacteria	4.68379	49.2	-	CP007425.1	-	-	-	1	2639	2486	2014/04/01	2014/05/14	Chromosome	LFZ	SAMN02384209	GCA_000625855.1	-	-	24786953
Salmonella enterica subsp. enterica serovar Enteritidis str. EC20130347	1412590	PRJNA219482	219482	Proteobacteria	Gammaproteobacteria	4.68581	50.5	-	CP007423.1	-	-	-	1	2957	2803	2014/04/01	2014/05/14	Chromosome	LFZ	SAMN02384311	GCA_000626055.1	-	-	24786953
Klebsiella pneumoniae subsp. pneumoniae ATCC 43816	1308539	PRJNA193654	193654	Proteobacteria	Gammaproteobacteria	4.18419	59.5	-	-	-	-	APWN01	1550	-	-	2014/04/17	2014/09/17	Contig	University of Louisville	SAMN01992012	GCA_000633025.1	-	-	25203254
Klebsiella pneumoniae CHS 60	1438766	PRJNA234229	234229	Proteobacteria	Gammaproteobacteria	5.59106	57.1	-	-	-	-	JJNC01	106	5640	5467	2014/04/15	2015/08/07	Scaffold	Broad Institute	SAMN02581362	GCA_000633735.1	-	-	-
Prochlorococcus sp. scB241_526N9	1471443	PRJNA239833	239833	Cyanobacteria	Prochlorales	1.27123	31.2	-	-	-	-	JFKT01	173	-	-	2014/04/22	2014/04/28	Contig	Massachusetts Institute of Technology	SAMN02671314	GCA_000634015.1	-	Prochlorococcus_sp._scB241_526N9/GCF_000634015	24763590
Prochlorococcus sp. scB241_527E14	1471444	PRJNA239833	239833	Cyanobacteria	Prochlorales	1.10855	31.3	-	-	-	-	JFKU01	271	-	-	2014/04/22	2014/04/28	Contig	Massachusetts Institute of Technology	SAMN02671315	GCA_000634035.1	-	Prochlorococcus_sp._scB241_527E14/GCF_000634035	24763590
Prochlorococcus sp. scB241_528J8	1471454	PRJNA239833	239833	Cyanobacteria	Prochlorales	1.57755	31.3	-	-	-	-	JFLE01	166	-	-	2014/04/22	2014/04/28	Contig	Massachusetts Institute of Technology	SAMN02671325	GCA_000634095.1	-	Prochlorococcus_sp._scB241_528J8/GCF_000634095	24763590
Prochlorococcus sp. scB241_528P14	1471460	PRJNA239833	239833	Cyanobacteria	Prochlorales	1.10413	31.1	-	-	-	-	JFLK01	281	-	-	2014/04/22	2014/04/28	Contig	Massachusetts Institute of Technology	SAMN02671331	GCA_000634135.1	-	Prochlorococcus_sp._scB241_528P14/GCF_000634135	24763590
Prochlorococcus sp. scB243_498N8	1471498	PRJNA239872	239872	Cyanobacteria	Prochlorales	0.907618	31.1	-	-	-	-	JFMW01	445	-	-	2014/04/22	2014/04/28	Contig	Massachusetts Institute of Technology	SAMN02671369	GCA_000634355.1	-	Prochlorococcus_sp._scB243_498N8/GCF_000634355	24763590
Prochlorococcus sp. scB245a_519B7	1471510	PRJNA239873	239873	Cyanobacteria	Prochlorales	0.698939	31.5	-	-	-	-	JFNI01	97	-	-	2014/04/22	2014/04/28	Contig	Massachusetts Institute of Technology	SAMN02671381	GCA_000634435.1	-	Prochlorococcus_sp._scB245a_519B7/GCF_000634435	24763590
Prochlorococcus sp. scB245a_520D2	1471519	PRJNA239873	239873	Cyanobacteria	Prochlorales	1.01984	31.4	-	-	-	-	JFNR01	290	-	-	2014/04/22	2014/04/28	Contig	Massachusetts Institute of Technology	SAMN02671390	GCA_000634495.1	-	Prochlorococcus_sp._scB245a_520D2/GCF_000634495	24763590
Prochlorococcus sp. scB245a_520M11	1471523	PRJNA239873	239873	Cyanobacteria	Prochlorales	0.400975	31.3	-	-	-	-	JFNV01	81	-	-	2014/04/22	2014/04/28	Contig	Massachusetts Institute of Technology	SAMN02671394	GCA_000634535.1	-	Prochlorococcus_sp._scB245a_520M11/GCF_000634535	24763590
Prochlorococcus sp. scB245a_521N3	1471529	PRJNA239873	239873	Cyanobacteria	Prochlorales	0.621899	31.6	-	-	-	-	JFOB01	442	-	-	2014/04/22	2014/04/28	Contig	Massachusetts Institute of Technology	SAMN02671400	GCA_000634575.1	-	Prochlorococcus_sp._scB245a_521N3/GCF_000634575	24763590
Prochlorococcus sp. scB241_526B19	1471438	PRJNA239833	239833	Cyanobacteria	Prochlorales	0.469441	31.6	-	-	-	-	JFKO01	235	-	-	2014/04/22	2014/04/28	Contig	Massachusetts Institute of Technology	SAMN02647111	GCA_000634615.1	-	Prochlorococcus_sp._scB241_526B19/GCF_000634615	24763590
Prochlorococcus sp. scB241_526B22	1471439	PRJNA239833	239833	Cyanobacteria	Prochlorales	0.934681	31.6	-	-	-	-	JFKP01	498	-	-	2014/04/22	2014/04/28	Contig	Massachusetts Institute of Technology	SAMN02647112	GCA_000634635.1	-	Prochlorococcus_sp._scB241_526B22/GCF_000634635	24763590
Prochlorococcus sp. scB241_526N5	1471442	PRJNA239833	239833	Cyanobacteria	Prochlorales	0.489145	31.1	-	-	-	-	JFKS01	187	-	-	2014/04/22	2014/04/28	Contig	Massachusetts Institute of Technology	SAMN02671313	GCA_000634655.1	-	Prochlorococcus_sp._scB241_526N5/GCF_000634655	24763590
Prochlorococcus sp. scB241_527E15	1471445	PRJNA239833	239833	Cyanobacteria	Prochlorales	0.579043	31.5	-	-	-	-	JFKV01	84	-	-	2014/04/22	2014/04/28	Contig	Massachusetts Institute of Technology	SAMN02671316	GCA_000634675.1	-	Prochlorococcus_sp._scB241_527E15/GCF_000634675	24763590
Prochlorococcus sp. scB243_497N18	1471486	PRJNA239872	239872	Cyanobacteria	Prochlorales	0.675744	31.8	-	-	-	-	JFMK01	159	-	-	2014/04/22	2014/04/28	Contig	Massachusetts Institute of Technology	SAMN02671357	GCA_000634955.1	-	Prochlorococcus_sp._scB243_497N18/GCF_000634955	24763590
Prochlorococcus sp. scB245a_521C8	1471526	PRJNA239873	239873	Cyanobacteria	Prochlorales	0.966833	31.3	-	-	-	-	JFNY01	439	-	-	2014/04/22	2014/04/28	Contig	Massachusetts Institute of Technology	SAMN02671397	GCA_000635215.1	-	Prochlorococcus_sp._scB245a_521C8/GCF_000635215	24763590
Prochlorococcus sp. scB241_527G5	1471446	PRJNA239833	239833	Cyanobacteria	Prochlorales	1.17083	31.1	-	-	-	-	JFKW01	471	-	-	2014/04/22	2014/04/28	Contig	Massachusetts Institute of Technology	SAMN02671317	GCA_000635295.1	-	Prochlorococcus_sp._scB241_527G5/GCF_000635295	24763590
Prochlorococcus sp. scB241_527I9	1471447	PRJNA239833	239833	Cyanobacteria	Prochlorales	1.14829	31.6	-	-	-	-	JFKX01	159	-	-	2014/04/22	2014/04/28	Contig	Massachusetts Institute of Technology	SAMN02671318	GCA_000635315.1	-	Prochlorococcus_sp._scB241_527I9/GCF_000635315	24763590
Prochlorococcus sp. scB241_527L16	1471449	PRJNA239833	239833	Cyanobacteria	Prochlorales	0.977191	31.1	-	-	-	-	JFKZ01	183	-	-	2014/04/22	2014/04/28	Contig	Massachusetts Institute of Technology	SAMN02671320	GCA_000635335.1	-	Prochlorococcus_sp._scB241_527L16/GCF_000635335	24763590
Prochlorococcus sp. scB243_495N3	1471475	PRJNA239872	239872	Cyanobacteria	Prochlorales	0.901033	31.3	-	-	-	-	JFLZ01	368	-	-	2014/04/22	2014/04/28	Contig	Massachusetts Institute of Technology	SAMN02671346	GCA_000635515.1	-	Prochlorococcus_sp._scB243_495N3/GCF_000635515	24763590
Prochlorococcus sp. scB243_496M6	1471481	PRJNA239872	239872	Cyanobacteria	Prochlorales	0.97741	31.3	-	-	-	-	JFMF01	490	-	-	2014/04/22	2014/04/28	Contig	Massachusetts Institute of Technology	SAMN02671352	GCA_000635535.1	-	Prochlorococcus_sp._scB243_496M6/GCF_000635535	24763590
Prochlorococcus sp. scB243_497E17	1471483	PRJNA239872	239872	Cyanobacteria	Prochlorales	0.552203	31.8	-	-	-	-	JFMH01	154	-	-	2014/04/22	2014/04/28	Contig	Massachusetts Institute of Technology	SAMN02671354	GCA_000635575.1	-	Prochlorococcus_sp._scB243_497E17/GCF_000635575	24763590
Prochlorococcus sp. scB243_498B23	1471489	PRJNA239872	239872	Cyanobacteria	Prochlorales	1.23661	31.1	-	-	-	-	JFMN01	314	-	-	2014/04/22	2014/04/28	Contig	Massachusetts Institute of Technology	SAMN02671360	GCA_000635595.1	-	Prochlorococcus_sp._scB243_498B23/GCF_000635595	24763590
Prochlorococcus sp. scB243_498M14	1471496	PRJNA239872	239872	Cyanobacteria	Prochlorales	0.949651	30.9	-	-	-	-	JFMU01	163	-	-	2014/04/22	2014/04/28	Contig	Massachusetts Institute of Technology	SAMN02671367	GCA_000635655.1	-	Prochlorococcus_sp._scB243_498M14/GCF_000635655	24763590
Prochlorococcus sp. scB245a_521M10	1471528	PRJNA239873	239873	Cyanobacteria	Prochlorales	1.14271	31	-	-	-	-	JFOA01	261	-	-	2014/04/22	2014/04/28	Contig	Massachusetts Institute of Technology	SAMN02671399	GCA_000635855.1	-	Prochlorococcus_sp._scB245a_521M10/GCF_000635855	24763590
Mycobacterium tuberculosis KT-0056	1400907	PRJNA219790	219790	Actinobacteria	Actinobacteria	4.54653	64.9	-	-	-	-	JLRN01	9	4148	3988	2014/04/30	2015/08/03	Scaffold	Broad Institute	SAMN02360585	GCA_000674015.1	-	-	-
Sodalis-like symbiont of Philaenus spumarius	1189304	PRJDB97	244456	Proteobacteria	Gammaproteobacteria	1.38668	54.1	-	-	-	-	BASS01	562	-	-	2014/04/15	2015/09/16	Scaffold	National Institute of Advanced Industrial Science and Technology	SAMD00036757	GCA_000647915.1	-	-	24401857
Campylobacter jejuni Cj2	1365659	PRJNA212379	212379	Proteobacteria	delta/epsilon subdivisions	1.68089	30.4	-	-	-	-	AUUM01	31	1752	1665	2014/05/07	2015/08/07	Scaffold	University of Exeter	SAMN02744566	GCA_000686365.1	-	-	24856088
Pantoea agglomerans Eh318	1408177	PRJNA222832	222832	Proteobacteria	Gammaproteobacteria	5.03584	54.8	-	-	-	-	AXOF01	34	4606	4453	2014/05/08	2015/08/07	Scaffold	University of Regina	SAMN02768228	GCA_000687245.1	-	-	24796857
Bacillus sp. UNC41MFS5	1449046	PRJNA234930	234930	Firmicutes	Bacilli	6.42952	38.6	-	-	-	-	JMLP01	53	6108	5849	2014/05/08	2015/08/16	Scaffold	DOE Joint Genome Institute	SAMN02743384	GCA_000686805.1	-	Bacillus_sp._UNC41MFS5/GCF_000686805	-
Rhodococcus sp. UNC363MFTsu5.1	1449069	PRJNA234929	234929	Actinobacteria	Actinobacteria	5.66788	69.3	-	-	-	-	JMLO01	69	5217	5035	2014/05/08	2015/08/16	Scaffold	DOE Joint Genome Institute	SAMN02743364	GCA_000686785.1	-	Rhodococcus_sp._UNC363MFTsu5.1/GCF_000686785	-
Rhodococcus sp. UNC23MFCrub1.1	1449068	PRJNA234953	234953	Actinobacteria	Actinobacteria	4.69662	68.5	-	-	-	-	JMLQ01	24	4379	4212	2014/05/08	2015/08/16	Contig	DOE Joint Genome Institute	SAMN02743366	GCA_000686025.1	-	Rhodococcus_sp._UNC23MFCrub1.1/GCF_000686025	-
Prevotella sp. HUN102	1392486	PRJNA217188	217188	Bacteroidetes/Chlorobi group	Bacteroidetes	3.31815	45.3	-	-	-	-	JIAF01	4	2900	2755	2014/04/08	2015/08/16	Contig	DOE Joint Genome Institute	SAMN02743910	GCA_000688375.1	-	Prevotella_sp._HUN102/GCF_000688375	-
Polaribacter sp. Hel_I_88	1250006	PRJNA217200	217200	Bacteroidetes/Chlorobi group	Bacteroidetes	3.99653	30	-	-	-	-	JHZZ01	1	3448	3365	2014/04/08	2015/08/16	Contig	DOE Joint Genome Institute	SAMN02743899	GCA_000687935.1	-	Polaribacter_sp._Hel_I_88/GCF_000687935	-
Ruminococcus sp. NK3A76	877411	PRJNA239510	239510	Firmicutes	Clostridia	3.56112	46.9	-	-	-	-	JMMA01	2	3194	3065	2014/05/08	2015/08/16	Contig	DOE Joint Genome Institute	SAMN02743361	GCA_000686125.1	-	Ruminococcus_sp._NK3A76/GCF_000686125	-
Acidobacterium sp. PMMR2	1382359	PRJNA214267	214267	Fibrobacteres/Acidobacteria group	Acidobacteria	3.68652	56.5	-	-	-	-	JIAL01	1	3159	3043	2014/04/08	2015/08/03	Contig	DOE Joint Genome Institute	SAMN02743914	GCA_000688455.1	-	Acidobacterium_sp._PMMR2/GCF_000688455	-
Microbacterium sp. CH12i	1479651	PRJNA242700	242700	Actinobacteria	Actinobacteria	3.35476	63.8	-	-	-	-	JHET01	21	3358	2747	2014/05/07	2015/08/16	Contig	CMEG	SAMN02708520	GCA_000685355.1	-	-	25125643
Hyphomonas sp. CY54-11-8	1280944	PRJNA186154	186154	Proteobacteria	Alphaproteobacteria	3.89745	60.7	-	-	-	-	AWFD01	38	3795	3692	2014/05/06	2015/08/16	Contig	The Third Institute of State Oceanic Administration (SOA)	SAMN02746325	GCA_000682735.1	-	-	-
Hyphomonas adhaerens MHS-3	1280949	PRJNA186164	186164	Proteobacteria	Alphaproteobacteria	3.66857	61.3	-	-	-	-	ARYH01	9	3515	3438	2014/05/06	2015/08/16	Contig	The Third Institute of State Oceanic Administration (SOA)	SAMN02746697	GCA_000685235.1	REFR	-	25070064
Hyphomonas johnsonii MHS-2	1280950	PRJNA186166	186166	Proteobacteria	Alphaproteobacteria	3.61877	62.5	-	-	-	-	ARYK01	18	3468	3390	2014/05/06	2015/08/16	Contig	The Third Institute of State Oceanic Administration (SOA)	SAMN02746698	GCA_000685275.1	REFR	-	25070064
Hyphomonas jannaschiana VP2	1280952	PRJNA186169	186169	Proteobacteria	Alphaproteobacteria	3.64084	61.4	-	-	-	-	ARYJ01	30	3520	3440	2014/05/06	2015/08/16	Contig	The Third Institute of State Oceanic Administration (SOA)	SAMN02746699	GCA_000685215.1	REFR	-	25070064
Candidatus Methanoperedens nitroreducens	1392998	PRJNA242803	242803	Euryarchaeota	Methanomicrobia	3.20339	43.2	-	-	-	-	JMIY01	10	3317	3206	2014/05/06	2015/08/18	Contig	University of Queensland	SAMN02713514	GCA_000685155.1	-	-	23892779
Peptostreptococcaceae bacterium VA2	1476973	PRJNA242133	242133	Firmicutes	Clostridia	3.58348	28.6	-	-	-	-	JMMB01	11	3518	3185	2014/05/08	2015/08/16	Contig	DOE Joint Genome Institute	SAMN02743383	GCA_000686145.1	-	Peptostreptococcaceae_bacterium_VA2/GCF_000686145	-
Desulfonatronovibrio hydrogenovorans DSM 9292	1121413	PRJNA219142	219142	Proteobacteria	delta/epsilon subdivisions	2.9397	50.3	-	-	-	-	JMKT01	16	2826	2735	2014/05/08	2015/08/16	Scaffold	DOE Joint Genome Institute	SAMN02743346	GCA_000686525.1	REFR	Desulfonatronovibrio_hydrogenovorans/GCF_000686525	-
Mycoplasma lipofaciens ATCC 35015	1408465	PRJNA223082	223082	Tenericutes	Mollicutes	0.778716	25.4	-	-	-	-	JMKY01	6	688	640	2014/05/08	2015/08/16	Scaffold	DOE Joint Genome Institute	SAMN02743372	GCA_000686585.1	REFR	Mycoplasma_lipofaciens/GCF_000686585	-
Desulfotomaculum thermocisternum DSM 10259	1121430	PRJNA234877	234877	Firmicutes	Clostridia	2.65487	54.7	-	-	-	-	JMLG01	45	2683	2540	2014/05/08	2015/08/16	Scaffold	DOE Joint Genome Institute	SAMN02743376	GCA_000686645.1	REFR	Desulfotomaculum_thermocisternum/GCF_000686645	-
Clostridium hydrogeniformans DSM 21757	1121319	PRJNA234891	234891	Firmicutes	Clostridia	4.10151	29.4	-	-	-	-	JMLJ01	31	3720	3600	2014/05/08	2015/08/16	Scaffold	DOE Joint Genome Institute	SAMN02743370	GCA_000686705.1	REFR	Clostridium_hydrogeniformans/GCF_000686705	-
Lactobacillus kunkeei EFB6	1419324	PRJNA227106	227106	Firmicutes	Bacilli	1.56685	36.9	-	-	-	-	AZBY01	55	1447	1398	2014/05/09	2015/08/16	Contig	Georg-August-University Goettingen, Genomic and Applied Microbiology, Goettingen Genomics Laboratory	SAMN02767920	GCA_000687335.1	-	-	26203329
Mycoplasma testudinis ATCC 43263	1408471	PRJNA223078	223078	Tenericutes	Mollicutes	1.32591	31.5	-	-	-	-	JHXT01	38	1120	1026	2014/04/08	2015/08/19	Contig	DOE Joint Genome Institute	SAMN02743887	GCA_000687795.1	REFR	Mycoplasma_testudinis/GCF_000687795	-
Lachnospiraceae bacterium AC2031	1392493	PRJNA217196	217196	Firmicutes	Clostridia	3.19148	39.5	-	-	-	-	JIAB01	1	2812	2688	2014/04/08	2015/08/16	Contig	DOE Joint Genome Institute	SAMN02743905	GCA_000687975.1	-	Lachnospiraceae_bacterium_AC2031/GCF_000687975	-
Ruminococcaceae bacterium AE2021	1392491	PRJNA217189	217189	Firmicutes	Clostridia	3.08395	46.3	-	-	-	-	JIAE01	1	2874	2781	2014/04/08	2015/08/16	Contig	DOE Joint Genome Institute	SAMN02743907	GCA_000688035.1	-	Ruminococcaceae_bacterium_AE2021/GCF_000688035	-
Simplicispira psychrophila DSM 11588	1123255	PRJNA221061	221061	Proteobacteria	Betaproteobacteria	3.60077	61.5	-	-	-	-	JHYS01	38	3313	3164	2014/04/08	2015/08/16	Contig	DOE Joint Genome Institute	SAMN02743894	GCA_000688255.1	REFR	Simplicispira_psychrophila/GCF_000688255	-
Afifella pfennigii DSM 17143	1120956	PRJNA221002	221002	Proteobacteria	Alphaproteobacteria	3.87259	66.6	-	-	-	-	JHZK01	60	3736	3537	2014/04/08	2015/08/16	Contig	DOE Joint Genome Institute	SAMN02743903	GCA_000688515.1	REFR	Afifella_pfennigii/GCF_000688515	-
Acidobacteria bacterium KBS 146	639030	PRJNA205960	205960	Fibrobacteres/Acidobacteria group	Acidobacteria	5.00104	56.7	-	-	-	-	JHVA01	2	4124	3989	2014/04/08	2015/08/16	Contig	DOE Joint Genome Institute	SAMN02951928	GCA_000688615.1	-	Acidobacteria_bacterium_KBS_146/GCF_000688615	-
Listeria monocytogenes QOC1	1288293	PRJEB1353	194516	Firmicutes	Bacilli	2.93146	38	-	-	-	-	CBVZ01	7	2912	2801	2014/03/09	2015/08/03	Contig	VETMEDVIENNA	SAMEA3139005	GCA_000689335.1	-	-	-
Listeria monocytogenes 4423	1288296	PRJEB1356	194519	Firmicutes	Bacilli	3.06306	37.8	-	-	-	-	CBXR01	12	3092	3001	2014/05/08	2015/08/03	Contig	VETMEDVIENNA	SAMEA3139012	GCA_000689475.1	-	-	-
Mycobacterium tuberculosis	1773	PRJEB5700	244303	Actinobacteria	Actinobacteria	4.22461	65.4	-	-	-	-	CCBK01	124	4049	3888	2014/04/10	2015/08/03	Contig	Dept of Clinical Microbiology	SAMEA3139015	GCA_000689535.1	-	-	-
Klebsiella pneumoniae	573	PRJEB4159	215060	Proteobacteria	Gammaproteobacteria	5.65817	57	-	-	-	-	CCBO01	11	5581	5420	2014/04/10	2015/08/19	Scaffold	Genoscope CEA	SAMEA3139002	GCA_000689275.1	-	-	-
Psychrobacter sp. 310(2012)	1472682	PRJNA240298	240298	Proteobacteria	Gammaproteobacteria	0.258435	41.4	-	-	-	-	JHOL01	145	-	-	2014/05/12	2014/05/12	Contig	InDRE	SAMN02769813	GCA_000690075.1	-	-	-
Mycobacterium triplex	47839	PRJEB5744	240186	Actinobacteria	Actinobacteria	6.38284	66.6	-	-	-	-	CCAU01	4	5952	5768	2014/03/19	2015/08/16	Scaffold	URMITE	SAMEA3139001	GCA_000689255.1	REFR	-	24874681
Candidatus Phaeomarinobacter ectocarpi	1458461	PRJEB6075	244304	Proteobacteria	Alphaproteobacteria	3.4159	58.9	NZ_HG966617.1	HG966617.1	-	-	-	1	3277	3173	2014/04/09	2015/08/19	Chromosome	STATION BIOLOGIQUE DE ROSCOFF	SAMEA3139008	GCA_000689395.1	-	-	25120558
Haloterrigena sp. H13	1416969	PRJNA227069	227069	Euryarchaeota	Halobacteria	0.596279	65	-	-	-	-	JHUT01	1086	1147	1145	2014/05/13	2014/05/13	Contig	National Chung Hsing University, Taichung City, Taiwan R.O.C.	SAMN02390968	GCA_000690595.1	-	-	20662380
Brucella canis	36855	PRJNA242400	242400	Proteobacteria	Alphaproteobacteria	3.31032	57.2364	NZ_CP007629.1,NZ_CP007630.1	CP007629.1,CP007630.1	-	-	-	2	3139	3004	2014/05/15	2015/08/16	Complete Genome	National Veterinary Institute	SAMN02739937	GCA_000691585.1	-	-	25035330
Vibrio sp. A354	1224140	PRJNA172944	172944	Proteobacteria	Gammaproteobacteria	4.22975	44.5	-	-	-	-	ASHK01	1374	-	-	2014/05/23	2014/09/23	Contig	UFRJ	SAMN02798710	GCA_000695745.1	-	-	24824949
Staphylococcus aureus	1280	PRJNA246435	246435	Firmicutes	Bacilli	2.87292	32.8	NZ_CP007690.1	CP007690.1	-	-	-	1	2941	2840	2014/05/27	2015/08/16	Complete Genome	University of Antwerpen	SAMN02777327	GCA_000695875.1	-	-	24970829
Klebsiella pneumoniae subsp. pneumoniae KPNIH27	1328324	PRJNA198783	198783	Proteobacteria	Gammaproteobacteria	6.13244	56.7058	NZ_CP007731.1	CP007731.1	NZ_CP007733.1,NZ_CP007734.1,NZ_CP007732.1,NZ_CP007736.1,NZ_CP007735.1	CP007733.1,CP007734.1,CP007732.1,CP007736.1,CP007735.1	-	6	6172	5948	2014/05/27	2015/07/31	Complete Genome	NISC	SAMN02713685	GCA_000695935.1	-	-	-
Bifidobacterium animalis	28025	PRJNA245929	245929	Actinobacteria	Actinobacteria	1.93106	60.5	NZ_CP007755.1	CP007755.1	-	-	-	1	1607	1537	2014/05/27	2015/08/16	Complete Genome	China Agricultural University	SAMN02797738	GCA_000695895.1	-	-	-
Mycoplasma bovis CQ-W70	1316930	PRJNA196468	196468	Tenericutes	Mollicutes	0.948516	29.3	NZ_CP005933.1	CP005933.1	-	-	-	1	806	744	2014/05/27	2015/08/16	Complete Genome	ChongQing Animal Disease Prevention and Control Centre	SAMN03081467	GCA_000696015.1	-	-	-
Erwinia amylovora NBRC 12687	1219359	PRJDB367	172428	Proteobacteria	Gammaproteobacteria	3.77766	53.5	-	-	-	-	BAYW01	46	3408	3295	2014/05/16	2015/08/19	Contig	National Institute of Technology and Evaluation	SAMD00016891	GCA_000696075.1	-	-	-
Rhizobium rhizogenes NBRC 13257	1220581	PRJDB400	172599	Proteobacteria	Alphaproteobacteria	7.04447	59.9	-	-	-	-	BAYX01	53	6597	6459	2014/05/17	2015/08/18	Contig	National Institute of Technology and Evaluation	SAMD00016801	GCA_000696095.1	-	-	-
Leptospirillum ferriphilum YSK	1441628	PRJNA232614	232614	Nitrospirae	Nitrospira	2.33059	54.5	NZ_CP007243.1	CP007243.1	-	-	-	1	2343	2261	2014/05/27	2015/08/16	Complete Genome	Central South University	SAMN03081536	GCA_000695975.1	-	-	26064886
Flavobacterium sp. EM1321	1492738	PRJNA248341	248341	Bacteroidetes/Chlorobi group	Bacteroidetes	3.79264	33.2	-	-	-	-	JNCA01	56	3194	3110	2014/05/27	2015/08/16	Contig	ChunLab, Inc	SAMN02797833	GCA_000695795.1	-	-	25584140
Serratia sp. FS14	1327989	PRJNA198771	198771	Proteobacteria	Gammaproteobacteria	5.24988	59.5	NZ_CP005927.1	CP005927.1	-	-	-	1	4814	4614	2014/05/27	2015/07/31	Complete Genome	Nanjing Agricultural University Bioinformatics Center	SAMN03081466	GCA_000695995.1	-	-	25856195
Exiguobacterium sp. AB2	1484479	PRJNA243308	243308	Firmicutes	Bacilli	2.8535	52.9	-	-	-	-	JNAA01	114	2940	2807	2014/05/27	2015/08/16	Contig	University of Philippines - Diliman	SAMN02715501	GCA_000696055.1	-	-	25125654
Mycoplasma californicum	2113	PRJNA242382	242382	Tenericutes	Mollicutes	0.793841	30.8	NZ_CP007521.1	CP007521.1	-	-	-	1	676	630	2014/05/27	2015/08/16	Complete Genome	University of Missouri - Columbia	SAMN02708703	GCA_000695835.1	REFR	-	24994797
Streptomyces olindensis	358823	PRJNA242835	242835	Actinobacteria	Actinobacteria	9.38185	71.6	-	-	-	-	JJOH01	120	8307	7929	2014/05/27	2015/08/16	Contig	TU Kaiserslautern	SAMN02726841	GCA_000696115.1	-	-	24970824
Campylobacter jejuni subsp. jejuni NCTC 11168 = ATCC 700819	192222	PRJNA8	8	Proteobacteria	delta/epsilon subdivisions	1.64148	30.5	NC_002163.1	AL111168.1	-	-	-	1	1668	1572	2001/09/27	2015/02/06	Complete Genome	Sanger Institute	SAMEA1705929	GCA_000009085.1	REFR	Campylobacter_jejuni/GCF_000009085	10688204,17565669
Campylobacter jejuni RM1221	195099	PRJNA303	303	Proteobacteria	delta/epsilon subdivisions	1.77783	30.3	NC_003912.7	CP000025.1	-	-	-	1	1898	1783	2002/05/16	2015/08/12	Complete Genome	TIGR	SAMN02604007	GCA_000011865.1	-	Campylobacter_jejuni/GCF_000011865	15660156
Campylobacter jejuni subsp. jejuni 81-176	354242	PRJNA16135	16135	Proteobacteria	delta/epsilon subdivisions	1.69905	30.4566	NC_008787.1	CP000538.1	NC_008790.1,NC_008770.1	CP000549.1,CP000550.1	-	3	1770	1680	2007/01/09	2015/08/12	Complete Genome	TIGR	SAMN02604044	GCA_000015525.1	-	Campylobacter_jejuni/GCF_000015525	-
Campylobacter jejuni subsp. doylei 269.97	360109	PRJNA17163	17163	Proteobacteria	delta/epsilon subdivisions	1.84511	30.6	NC_009707.1	CP000768.1	-	-	-	1	1961	1754	2007/07/20	2015/08/12	Complete Genome	TIGR	SAMN02604056	GCA_000017485.1	-	Campylobacter_jejuni/GCF_000017485	-
Campylobacter jejuni subsp. jejuni 81116	407148	PRJNA17953	17953	Proteobacteria	delta/epsilon subdivisions	1.62811	30.5	NC_009839.1	CP000814.1	-	-	-	1	1685	1604	2007/09/20	2015/08/12	Complete Genome	BBSRC Institute of Food Research	SAMN02603008	GCA_000017905.1	-	Campylobacter_jejuni/GCF_000017905	17873037
Campylobacter jejuni subsp. jejuni IA3902	567106	PRJNA28907	28907	Proteobacteria	delta/epsilon subdivisions	1.67222	30.4955	NC_017279.1	CP001876.1	NC_017284.1	CP001877.1	-	2	1761	1686	2010/01/29	2015/08/12	Complete Genome	Iowa State University	SAMN02603425	GCA_000025425.1	-	Campylobacter_jejuni/GCF_000025425	22188995
Campylobacter jejuni subsp. jejuni M1	645464	PRJNA38041	38041	Proteobacteria	delta/epsilon subdivisions	1.61665	30.6	NC_017280.1	CP001900.1	-	-	-	1	1671	1556	2010/09/28	2015/08/12	Complete Genome	Danish Technical University	SAMN02603174	GCA_000148705.1	-	Campylobacter_jejuni/GCF_000148705	20865039
Campylobacter jejuni subsp. jejuni 81-176	354242	PRJNA17341	17341	Proteobacteria	delta/epsilon subdivisions	1.61617	30.6	NZ_AASL01000001.1	AASL01000001.1	-	-	AASL01	1	1669	1449	2006/07/20	2015/08/06	Complete Genome	Section of Microbial Pathogenesis, School of Medicine, Yale University	SAMN02472139	GCA_000168755.1	-	Campylobacter_jejuni/GCF_000168755	16861657
Campylobacter jejuni subsp. jejuni ICDCCJ07001	757425	PRJNA47949	47949	Proteobacteria	delta/epsilon subdivisions	1.70892	30.551	-	CP002029.1	-	CP002030.1	-	2	1669	1531	2010/12/14	2014/01/30	Complete Genome	Dept. of Diagnosis for Infectious Disease	SAMN02603201	GCA_000184085.1	-	Campylobacter_jejuni/GCF_000184085	20455754,21124772
Campylobacter jejuni subsp. jejuni S3	718271	PRJNA45947	45947	Proteobacteria	delta/epsilon subdivisions	1.72459	30.4624	NC_017281.1	CP001960.1	NC_017282.1	CP001961.1	-	2	1834	1726	2010/12/14	2015/08/12	Complete Genome	The University of Arizona, Department of Veterinary Science & Microbiology	SAMN02603954	GCA_000184205.1	-	Campylobacter_jejuni/GCF_000184205	21217004
Campylobacter jejuni subsp. jejuni NCTC 11168-BN148	1211776	PRJEB175	173347	Proteobacteria	delta/epsilon subdivisions	1.64148	30.5	NC_018521.1	HE978252.1	-	-	-	1	1729	1658	2012/08/16	2015/08/18	Complete Genome	University of Helsinki	SAMEA2271917	GCA_000304375.1	-	Campylobacter_jejuni/GCF_000304375	23105049
Campylobacter jejuni 32488	1338035	PRJNA203445	203445	Proteobacteria	delta/epsilon subdivisions	1.7024	30.5	NC_021834.1	CP006006.1	-	-	-	1	1777	1671	2013/07/16	2015/08/14	Complete Genome	University of California at Davis	SAMN02179883	GCA_000430385.1	-	Campylobacter_jejuni/GCF_000430385	-
Campylobacter jejuni 4031	1347340	PRJEB4165	217817	Proteobacteria	delta/epsilon subdivisions	1.66933	30.5	NC_022529.1	HG428754.1	-	-	-	1	1740	1663	2013/10/02	2015/08/15	Complete Genome	UH	SAMEA2272246	GCA_000493495.1	-	Campylobacter_jejuni/GCF_000493495	-
Campylobacter jejuni subsp. jejuni R14	1295010	PRJNA189664	189664	Proteobacteria	delta/epsilon subdivisions	1.79586	30.4	NZ_CP005081.1	CP005081.1	-	-	-	1	1948	1784	2014/04/15	2015/08/16	Complete Genome	University of Nottingham	SAMN02743813	GCA_000632435.1	-	-	-
Campylobacter jejuni subsp. jejuni 1336	683082	PRJNA33777	33777	Proteobacteria	delta/epsilon subdivisions	1.70283	30.5	NZ_CM000854.1	CM000854.1	-	-	ADGL01	1	1762	1611	2010/01/12	2015/08/06	Chromosome	University of Liverpool	SAMN02471182	GCA_000163975.1	-	Campylobacter_jejuni/GCF_000163975	21418497
Campylobacter jejuni subsp. jejuni 414	683083	PRJNA33821	33821	Proteobacteria	delta/epsilon subdivisions	1.71012	29.4	-	CM000855.1	-	-	ADGM01	1	1840	1800	2010/01/12	2014/01/08	Chromosome	University of Liverpool	SAMN02471183	GCA_000163995.1	-	Campylobacter_jejuni/GCF_000163995	21418497
Campylobacter jejuni subsp. jejuni HB93-13	360112	PRJNA16267	16267	Proteobacteria	delta/epsilon subdivisions	1.69479	30.6	-	-	-	-	AANQ01	35	1738	1638	2006/01/27	2015/08/06	Scaffold	TIGR	SAMN02435861	GCA_000168175.1	-	Campylobacter_jejuni/GCF_000168175	-
Campylobacter jejuni subsp. jejuni NW	1093788	PRJNA73823	73823	Proteobacteria	delta/epsilon subdivisions	1.6527	30.3	-	-	-	-	AGTE01	59	1730	1618	2011/11/04	2015/08/08	Scaffold	Comparative Enteric Diseases Laboratory, Michigan State University	SAMN02470549	GCA_000234525.1	-	Campylobacter_jejuni/GCF_000234525	23012285
Campylobacter jejuni subsp. jejuni D2600	1093789	PRJNA73887	73887	Proteobacteria	delta/epsilon subdivisions	1.62241	30.5	-	-	-	-	AGTF01	51	1686	1592	2011/11/04	2015/08/08	Scaffold	Comparative Enteric Diseases Laboratory, Michigan State University	SAMN02470551	GCA_000234545.1	-	Campylobacter_jejuni/GCF_000234545	23012285
Campylobacter jejuni subsp. jejuni ICDCCJ07002	1295394	PRJNA189791	189791	Proteobacteria	delta/epsilon subdivisions	1.69841	30.5	-	-	-	-	APNP01	7	1767	1691	2013/04/06	2015/08/11	Scaffold	National Institute for Communicable Disease Control and Prevention, and State Key Laboratory for Infectious Disease Prevention and Control, Chinese Center for Disease Control and Prevention	SAMN02471150	GCA_000355825.1	-	Campylobacter_jejuni/GCF_000355825	23704181
Campylobacter jejuni subsp. jejuni ICDCCJ07004	1295400	PRJNA189793	189793	Proteobacteria	delta/epsilon subdivisions	1.69708	30.5	-	-	-	-	APNQ01	57	1767	1683	2013/04/06	2015/08/11	Scaffold	National Institute for Communicable Disease Control and Prevention, Chinese Center for Disease Control and Prevention	SAMN02471149	GCA_000355845.1	-	Campylobacter_jejuni/GCF_000355845	26197476
Campylobacter jejuni subsp. jejuni HN-CJD07035	1310163	PRJNA194379	194379	Proteobacteria	delta/epsilon subdivisions	1.65387	30.5	-	-	-	-	ARYE01	5	1715	1628	2013/07/17	2015/08/11	Scaffold	National Institute for Communicable Disease Control and Prevention, Chinese Center for Disease Control and Prevention, Beijing, China	SAMN02470630	GCA_000438865.1	-	Campylobacter_jejuni/GCF_000438865	26197476
Campylobacter jejuni BJ-CJD101	1310162	PRJNA194378	194378	Proteobacteria	delta/epsilon subdivisions	1.61602	30.5	-	-	-	-	ARWV01	9	1669	1589	2013/07/25	2015/08/11	Scaffold	National Institute for Communicable Disease Control and Prevention, Chinese Center for Disease Control and Prevention, Beijing, China.	SAMN02470629	GCA_000440015.1	-	Campylobacter_jejuni/GCF_000440015	-
Campylobacter jejuni 10186	1365653	PRJNA212338	212338	Proteobacteria	delta/epsilon subdivisions	1.65871	30.3	-	-	-	-	AUUG01	22	1771	1678	2014/05/07	2015/08/07	Scaffold	university of exeter	SAMN02744558	GCA_000686225.1	-	-	24856088
Campylobacter jejuni 255	1324967	PRJNA198636	198636	Proteobacteria	delta/epsilon subdivisions	1.63477	30.3	-	-	-	-	ARWS01	23	1706	1600	2014/05/07	2015/08/07	Scaffold	University of Exeter	SAMN02744562	GCA_000686265.1	-	-	24856088
Campylobacter jejuni 10227	1327986	PRJNA198761	198761	Proteobacteria	delta/epsilon subdivisions	1.71769	30.2	-	-	-	-	AUUI01	24	1794	1682	2014/05/07	2015/08/07	Scaffold	university of exeter	SAMN02744561	GCA_000686285.1	-	-	24856088
Campylobacter jejuni 30318	1365656	PRJNA212373	212373	Proteobacteria	delta/epsilon subdivisions	1.70117	30.3	-	-	-	-	AUUJ01	26	1818	1722	2014/05/07	2015/08/07	Scaffold	University of Exeter	SAMN02744565	GCA_000686305.1	-	-	24856088
Campylobacter jejuni Cj5	1367443	PRJNA212374	212374	Proteobacteria	delta/epsilon subdivisions	1.6328	30.3	-	-	-	-	AUUK01	24	1715	1613	2014/05/07	2015/08/07	Scaffold	University of Exeter	SAMN02744564	GCA_000686325.1	-	-	24856088
Campylobacter jejuni Cj1	1365657	PRJNA212378	212378	Proteobacteria	delta/epsilon subdivisions	1.75363	30.2	-	-	-	-	AUUL01	44	1812	1695	2014/05/07	2015/08/07	Scaffold	University of Exeter	SAMN02744557	GCA_000686345.1	-	-	24856088
Campylobacter jejuni Cj3	1365660	PRJNA212384	212384	Proteobacteria	delta/epsilon subdivisions	1.73416	30.4	-	-	-	-	AUUN01	37	1817	1715	2014/05/07	2015/08/07	Scaffold	University of Exeter	SAMN02744559	GCA_000686385.1	-	-	24856088
Campylobacter jejuni K1	1365661	PRJNA212385	212385	Proteobacteria	delta/epsilon subdivisions	1.6199	30.5	-	-	-	-	AUUO01	10	1704	1600	2014/05/07	2015/08/07	Scaffold	University of Exeter	SAMN02744563	GCA_000686405.1	-	-	24856088
Campylobacter jejuni K5	1365662	PRJNA212387	212387	Proteobacteria	delta/epsilon subdivisions	3.32193	30.8	-	-	-	-	AUUP01	141	3527	3398	2014/05/07	2014/05/29	Scaffold	University of Exeter	SAMN02744567	GCA_000686425.1	-	-	24856088
Campylobacter jejuni 20176	1365654	PRJNA212340	212340	Proteobacteria	delta/epsilon subdivisions	1.72614	30.2	-	-	-	-	AUUQ01	28	1816	1718	2014/05/07	2015/08/18	Scaffold	university of exeter	SAMN02744560	GCA_000686445.1	-	-	24856088
Campylobacter jejuni subsp. jejuni CF93-6	360111	PRJNA16265	16265	Proteobacteria	delta/epsilon subdivisions	1.6763	30.5	-	-	-	-	AANJ01	14	1782	1688	2006/01/27	2015/08/07	Contig	TIGR	SAMN02435839	GCA_000168115.1	-	Campylobacter_jejuni/GCF_000168115	-
Campylobacter jejuni subsp. jejuni 260.94	360108	PRJNA16229	16229	Proteobacteria	delta/epsilon subdivisions	1.65785	30.5	-	-	-	-	AANK01	10	1752	1644	2006/01/27	2015/08/07	Contig	TIGR	SAMN02435860	GCA_000168135.1	-	Campylobacter_jejuni/GCF_000168135	-
Campylobacter jejuni subsp. jejuni 84-25	360110	PRJNA16367	16367	Proteobacteria	delta/epsilon subdivisions	1.67162	30.4	-	-	-	-	AANT02	5	1770	1681	2006/02/02	2015/08/07	Contig	TIGR	SAMN02435873	GCA_000168195.1	-	Campylobacter_jejuni/GCF_000168195	-
Campylobacter jejuni subsp. jejuni CG8486	398000	PRJNA17055	17055	Proteobacteria	delta/epsilon subdivisions	1.59769	30.4	-	-	-	-	AASY01	19	1587	1425	2007/04/25	2014/01/08	Contig	NMRC	SAMN02470657	GCA_000168795.1	-	Campylobacter_jejuni/GCF_000168795	17438034
Campylobacter jejuni subsp. jejuni DFVF1099	691336	PRJNA41639	41639	Proteobacteria	delta/epsilon subdivisions	1.73386	30.4	-	-	-	-	ADHK01	71	1962	1920	2011/01/03	2014/01/08	Contig	Faculty of Life Sciences, Department of Food Science, University of Copenhagen	SAMN02469773	GCA_000184805.2	-	Campylobacter_jejuni/GCF_000184805	21914871
Campylobacter jejuni subsp. jejuni 305	691337	PRJNA41641	41641	Proteobacteria	delta/epsilon subdivisions	1.80827	30.4	-	-	-	-	ADHL01	333	2261	2138	2011/01/03	2014/01/08	Contig	Faculty of Life Sciences, Department of Food Science, University of Copenhagen	SAMN02469772	GCA_000184825.2	-	Campylobacter_jejuni/GCF_000184825	21914871
Campylobacter jejuni subsp. jejuni 327	691338	PRJNA41643	41643	Proteobacteria	delta/epsilon subdivisions	1.61861	30.5	-	-	-	-	ADHM01	48	1786	1711	2011/01/03	2014/01/08	Contig	Faculty of Life Sciences, Department of Food Science, University of Copenhagen	SAMN02469774	GCA_000184845.2	-	Campylobacter_jejuni/GCF_000184845	21677848
Campylobacter jejuni subsp. jejuni P110B	885273	PRJNA52015	52015	Proteobacteria	delta/epsilon subdivisions	1.65634	30.6	-	-	-	-	AEIO01	29	1720	1610	2012/01/11	2015/08/09	Contig	Institute of Veterinary, Animal and Biomedical Sciences, Massey University	SAMN00113350	GCA_000242375.2	-	Campylobacter_jejuni/GCF_000242375	22096527
Campylobacter jejuni subsp. jejuni H22082	885274	PRJNA52017	52017	Proteobacteria	delta/epsilon subdivisions	1.65912	30.6	-	-	-	-	AEIP01	28	1726	1608	2012/01/11	2015/08/09	Contig	Institute of Veterinary, Animal and Biomedical Sciences, Massey University	SAMN00113351	GCA_000242395.2	-	Campylobacter_jejuni/GCF_000242395	22096527
Campylobacter jejuni subsp. jejuni ATCC 33560	889247	PRJNA84201	84201	Proteobacteria	delta/epsilon subdivisions	1.73219	30.2	-	-	-	-	AIJN01	43	-	-	2012/03/07	2014/01/08	Contig	University of Tennessee	SAMN02471203	GCA_000251165.2	-	Campylobacter_jejuni/GCF_000251165	23278903
Campylobacter jejuni subsp. jejuni 129-258	889213	PRJNA52847	52847	Proteobacteria	delta/epsilon subdivisions	1.60816	30.6	-	-	-	-	AINY01	102	1681	1571	2012/03/16	2015/08/09	Contig	Cornell University	SAMN02429066	GCA_000254255.2	-	Campylobacter_jejuni/GCF_000254255	-
Campylobacter jejuni subsp. jejuni 51494	889216	PRJNA52857	52857	Proteobacteria	delta/epsilon subdivisions	1.80364	30.2	-	-	-	-	AINZ01	215	1931	1798	2012/03/16	2015/08/14	Contig	Cornell University	SAMN02429005	GCA_000254275.2	-	Campylobacter_jejuni/GCF_000254275	-
Campylobacter jejuni subsp. jejuni LMG 23216	889239	PRJNA52903	52903	Proteobacteria	delta/epsilon subdivisions	1.47429	30.3	-	-	-	-	AIOA01	121	1522	1426	2012/03/16	2015/08/09	Contig	Cornell University	SAMN02428944	GCA_000254295.2	-	Campylobacter_jejuni/GCF_000254295	-
Campylobacter jejuni subsp. jejuni LMG 23218	889240	PRJNA52905	52905	Proteobacteria	delta/epsilon subdivisions	1.67893	30.5	-	-	-	-	AIOB01	106	1749	1663	2012/03/16	2015/08/09	Contig	Cornell University	SAMN02429006	GCA_000254315.2	-	Campylobacter_jejuni/GCF_000254315	-
Campylobacter jejuni subsp. jejuni LMG 23223	889241	PRJNA52907	52907	Proteobacteria	delta/epsilon subdivisions	1.6325	30.4	-	-	-	-	AIOC01	105	1718	1586	2012/03/16	2015/08/09	Contig	Cornell University	SAMN02428945	GCA_000254335.2	-	Campylobacter_jejuni/GCF_000254335	-
Campylobacter jejuni subsp. jejuni LMG 23263	889242	PRJNA52909	52909	Proteobacteria	delta/epsilon subdivisions	1.74471	30.3	-	-	-	-	AIOD01	172	1849	1721	2012/03/16	2015/08/09	Contig	Cornell University	SAMN02429044	GCA_000254355.2	-	Campylobacter_jejuni/GCF_000254355	-
Campylobacter jejuni subsp. jejuni 60004	889217	PRJNA52859	52859	Proteobacteria	delta/epsilon subdivisions	1.67541	30.3	-	-	-	-	AIOE01	143	1770	1667	2012/03/16	2015/08/09	Contig	Cornell University	SAMN02429007	GCA_000254375.2	-	Campylobacter_jejuni/GCF_000254375	-
Campylobacter jejuni subsp. jejuni LMG 23264	889243	PRJNA52911	52911	Proteobacteria	delta/epsilon subdivisions	1.72085	30.4	-	-	-	-	AIOF01	147	1838	1741	2012/03/16	2015/08/09	Contig	Cornell University	SAMN02429008	GCA_000254395.2	-	Campylobacter_jejuni/GCF_000254395	-
Campylobacter jejuni subsp. jejuni LMG 23269	889244	PRJNA52913	52913	Proteobacteria	delta/epsilon subdivisions	1.6284	30.5	-	-	-	-	AIOG01	124	1736	1641	2012/03/16	2015/08/09	Contig	Cornell University	SAMN02428961	GCA_000254415.2	-	Campylobacter_jejuni/GCF_000254415	-
Campylobacter jejuni subsp. jejuni 55037	889218	PRJNA52861	52861	Proteobacteria	delta/epsilon subdivisions	1.58972	30.5	-	-	-	-	AIOH01	104	1655	1565	2012/03/16	2015/08/09	Contig	Cornell University	SAMN02429009	GCA_000254435.2	-	Campylobacter_jejuni/GCF_000254435	-
Campylobacter jejuni subsp. jejuni LMG 9879	889245	PRJNA52915	52915	Proteobacteria	delta/epsilon subdivisions	1.65081	30.5	-	-	-	-	AIOI01	129	1762	1662	2012/03/16	2015/08/09	Contig	Cornell University	SAMN02429010	GCA_000254455.2	-	Campylobacter_jejuni/GCF_000254455	-
Campylobacter jejuni subsp. jejuni 86605	889219	PRJNA52863	52863	Proteobacteria	delta/epsilon subdivisions	1.6384	30.4	-	-	-	-	AIOJ01	120	1726	1627	2012/03/16	2015/08/09	Contig	Cornell University	SAMN02429045	GCA_000254475.2	-	Campylobacter_jejuni/GCF_000254475	-
Campylobacter jejuni subsp. jejuni LMG 23357	889246	PRJNA52917	52917	Proteobacteria	delta/epsilon subdivisions	1.67286	30.3	-	-	-	-	AIOK01	126	1757	1632	2012/03/16	2015/08/10	Contig	Cornell University	SAMN02428946	GCA_000254495.2	-	Campylobacter_jejuni/GCF_000254495	-
Campylobacter jejuni subsp. jejuni ATCC 33560	889247	PRJNA52919	52919	Proteobacteria	delta/epsilon subdivisions	1.71246	30.2	-	-	-	-	AIOL01	220	1789	1624	2012/03/16	2015/08/09	Contig	Cornell University	SAMN02428947	GCA_000254515.2	-	Campylobacter_jejuni/GCF_000254515	-
Campylobacter jejuni subsp. jejuni LMG 9081	889248	PRJNA52921	52921	Proteobacteria	delta/epsilon subdivisions	1.59384	30.5	-	-	-	-	AIOM01	108	1654	1563	2012/03/16	2015/08/09	Contig	Cornell University	SAMN02429011	GCA_000254535.2	-	Campylobacter_jejuni/GCF_000254535	-
Campylobacter jejuni subsp. jejuni 53161	889220	PRJNA52865	52865	Proteobacteria	delta/epsilon subdivisions	1.56274	30.5	-	-	-	-	AION01	123	1655	1541	2012/03/16	2015/08/09	Contig	Cornell University	SAMN02429012	GCA_000254555.2	-	Campylobacter_jejuni/GCF_000254555	-
Campylobacter jejuni subsp. jejuni LMG 9217	889249	PRJNA52923	52923	Proteobacteria	delta/epsilon subdivisions	1.65345	30.4	-	-	-	-	AIOO01	118	1764	1651	2012/03/16	2015/08/09	Contig	Cornell University	SAMN02428962	GCA_000254575.2	-	Campylobacter_jejuni/GCF_000254575	-
Campylobacter jejuni subsp. jejuni 2008-1025	889250	PRJNA52925	52925	Proteobacteria	delta/epsilon subdivisions	1.66104	30.4	-	-	-	-	AIOP01	139	1749	1666	2012/03/16	2015/08/09	Contig	Cornell University	SAMN02429046	GCA_000254595.2	-	Campylobacter_jejuni/GCF_000254595	-
Campylobacter jejuni subsp. jejuni 2008-894	889251	PRJNA52927	52927	Proteobacteria	delta/epsilon subdivisions	1.62793	30.4	-	-	-	-	AIOQ01	116	1695	1588	2012/03/16	2015/08/09	Contig	Cornell University	SAMN02429047	GCA_000254615.2	-	Campylobacter_jejuni/GCF_000254615	-
Campylobacter jejuni subsp. jejuni 2008-872	889252	PRJNA52929	52929	Proteobacteria	delta/epsilon subdivisions	1.60231	30.4	-	-	-	-	AIOR01	114	1697	1592	2012/03/16	2015/08/09	Contig	Cornell University	SAMN02428948	GCA_000254635.2	-	Campylobacter_jejuni/GCF_000254635	-
Campylobacter jejuni subsp. jejuni 2008-988	889253	PRJNA52931	52931	Proteobacteria	delta/epsilon subdivisions	1.82078	30.2	-	-	-	-	AIOS01	206	1940	1844	2012/03/16	2015/08/14	Contig	Cornell University	SAMN02428949	GCA_000254655.2	-	Campylobacter_jejuni/GCF_000254655	-
Campylobacter jejuni subsp. jejuni 1997-1	889221	PRJNA52867	52867	Proteobacteria	delta/epsilon subdivisions	1.6043	30.4	-	-	-	-	AIOT01	112	1685	1584	2012/03/16	2015/08/09	Contig	Cornell University	SAMN02428963	GCA_000254675.2	-	Campylobacter_jejuni/GCF_000254675	-
Campylobacter jejuni subsp. jejuni 2008-979	889254	PRJNA52933	52933	Proteobacteria	delta/epsilon subdivisions	1.79843	30.2	-	-	-	-	AIOU01	217	1922	1761	2012/03/16	2015/08/14	Contig	Cornell University	SAMN02428950	GCA_000254695.2	-	Campylobacter_jejuni/GCF_000254695	-
Campylobacter jejuni subsp. jejuni 2008-831	889255	PRJNA52935	52935	Proteobacteria	delta/epsilon subdivisions	1.60941	30.5	-	-	-	-	AIOV01	120	1685	1598	2012/03/16	2015/08/09	Contig	Cornell University	SAMN02429048	GCA_000254715.2	-	Campylobacter_jejuni/GCF_000254715	-
Campylobacter jejuni subsp. jejuni 1997-4	889222	PRJNA52869	52869	Proteobacteria	delta/epsilon subdivisions	1.67022	30.4	-	-	-	-	AIOW01	129	1747	1658	2012/03/16	2015/08/09	Contig	Cornell University	SAMN02429049	GCA_000254735.2	-	Campylobacter_jejuni/GCF_000254735	-
Campylobacter jejuni subsp. jejuni 1997-7	889223	PRJNA52871	52871	Proteobacteria	delta/epsilon subdivisions	1.58976	30.4	-	-	-	-	AIOX01	76	1687	1598	2012/03/16	2015/08/09	Contig	Cornell University	SAMN02429050	GCA_000254755.2	-	Campylobacter_jejuni/GCF_000254755	-
Campylobacter jejuni subsp. jejuni 1997-10	889224	PRJNA52873	52873	Proteobacteria	delta/epsilon subdivisions	1.78075	30.2	-	-	-	-	AIOY01	193	1885	1746	2012/03/16	2015/08/14	Contig	Cornell University	SAMN02429013	GCA_000254775.2	-	Campylobacter_jejuni/GCF_000254775	-
Campylobacter jejuni subsp. jejuni 1997-11	889225	PRJNA52875	52875	Proteobacteria	delta/epsilon subdivisions	1.60176	30.5	-	-	-	-	AIOZ01	115	1676	1591	2012/03/16	2015/08/09	Contig	Cornell University	SAMN02429014	GCA_000254795.2	-	Campylobacter_jejuni/GCF_000254795	-
Campylobacter jejuni subsp. jejuni 1997-14	889226	PRJNA52877	52877	Proteobacteria	delta/epsilon subdivisions	1.76694	30.3	-	-	-	-	AIPA01	196	1879	1754	2012/03/16	2015/08/14	Contig	Cornell University	SAMN02429015	GCA_000254815.2	-	Campylobacter_jejuni/GCF_000254815	-
Campylobacter jejuni subsp. jejuni 51037	889227	PRJNA52879	52879	Proteobacteria	delta/epsilon subdivisions	1.74736	30.2	-	-	-	-	AIPB01	207	1830	1714	2012/03/16	2015/08/09	Contig	Cornell University	SAMN02429016	GCA_000254835.2	-	Campylobacter_jejuni/GCF_000254835	-
Campylobacter jejuni subsp. jejuni 110-21	889214	PRJNA52849	52849	Proteobacteria	delta/epsilon subdivisions	1.61923	30.5	-	-	-	-	AIPC01	113	1706	1623	2012/03/16	2015/08/09	Contig	Cornell University	SAMN02428995	GCA_000254855.2	-	Campylobacter_jejuni/GCF_000254855	-
Campylobacter jejuni subsp. jejuni 87330	889228	PRJNA52881	52881	Proteobacteria	delta/epsilon subdivisions	1.6104	30.5	-	-	-	-	AIPD01	107	1707	1608	2012/03/16	2015/08/09	Contig	Cornell University	SAMN02428964	GCA_000254875.2	-	Campylobacter_jejuni/GCF_000254875	-
Campylobacter jejuni subsp. jejuni 87459	889229	PRJNA52883	52883	Proteobacteria	delta/epsilon subdivisions	1.728	30.4	-	-	-	-	AIPE01	201	1852	1727	2012/03/16	2015/08/09	Contig	Cornell University	SAMN02428951	GCA_000254895.2	-	Campylobacter_jejuni/GCF_000254895	-
Campylobacter jejuni subsp. jejuni 140-16	889215	PRJNA52853	52853	Proteobacteria	delta/epsilon subdivisions	1.6782	30.3	-	-	-	-	AIPF01	123	1758	1667	2012/03/16	2015/08/09	Contig	Cornell University	SAMN02428952	GCA_000254915.2	-	Campylobacter_jejuni/GCF_000254915	-
Campylobacter jejuni subsp. jejuni 1213	889230	PRJNA52885	52885	Proteobacteria	delta/epsilon subdivisions	1.64806	30.5	-	-	-	-	AIPG01	125	1727	1622	2012/03/16	2015/08/10	Contig	Cornell University	SAMN02429051	GCA_000254935.2	-	Campylobacter_jejuni/GCF_000254935	-
Campylobacter jejuni subsp. jejuni 1577	889231	PRJNA52887	52887	Proteobacteria	delta/epsilon subdivisions	1.70366	30.3	-	-	-	-	AIPH01	170	1802	1689	2012/03/16	2015/08/10	Contig	Cornell University	SAMN02428996	GCA_000254955.2	-	Campylobacter_jejuni/GCF_000254955	-
Campylobacter jejuni subsp. jejuni 1798	889232	PRJNA52889	52889	Proteobacteria	delta/epsilon subdivisions	1.60281	30.4	-	-	-	-	AIPI01	106	1695	1583	2012/03/16	2015/08/10	Contig	Cornell University	SAMN02428997	GCA_000254975.2	-	Campylobacter_jejuni/GCF_000254975	-
Campylobacter jejuni subsp. jejuni 1854	889233	PRJNA52891	52891	Proteobacteria	delta/epsilon subdivisions	1.62251	30.4	-	-	-	-	AIPJ01	110	1685	1584	2012/03/16	2015/08/10	Contig	Cornell University	SAMN02428998	GCA_000254995.2	-	Campylobacter_jejuni/GCF_000254995	-
Campylobacter jejuni subsp. jejuni 1893	889234	PRJNA52893	52893	Proteobacteria	delta/epsilon subdivisions	1.62643	30.4	-	-	-	-	AIPK01	101	1713	1613	2012/03/16	2015/08/10	Contig	Cornell University	SAMN02428965	GCA_000255015.2	-	Campylobacter_jejuni/GCF_000255015	23279811
Campylobacter jejuni subsp. jejuni 1928	889235	PRJNA52895	52895	Proteobacteria	delta/epsilon subdivisions	1.6374	30.5	-	-	-	-	AIPL01	127	1736	1646	2012/03/16	2015/08/10	Contig	Cornell University	SAMN02428999	GCA_000255035.2	-	Campylobacter_jejuni/GCF_000255035	23279811
Campylobacter jejuni subsp. jejuni LMG 9872	889236	PRJNA52897	52897	Proteobacteria	delta/epsilon subdivisions	1.6204	30.4	-	-	-	-	AIPM01	91	1691	1570	2012/03/16	2015/08/10	Contig	Cornell University	SAMN02429000	GCA_000255055.2	-	Campylobacter_jejuni/GCF_000255055	-
Campylobacter jejuni subsp. jejuni LMG 23210	889237	PRJNA52899	52899	Proteobacteria	delta/epsilon subdivisions	1.7641	30.2	-	-	-	-	AIPN01	164	1852	1735	2012/03/16	2015/08/09	Contig	Cornell University	SAMN02428966	GCA_000255075.2	-	Campylobacter_jejuni/GCF_000255075	-
Campylobacter jejuni subsp. jejuni LMG 23211	889238	PRJNA52901	52901	Proteobacteria	delta/epsilon subdivisions	1.67236	30.4	-	-	-	-	AIPO01	112	1744	1640	2012/03/16	2015/08/09	Contig	Cornell University	SAMN02429052	GCA_000255095.2	-	Campylobacter_jejuni/GCF_000255095	23279811
Campylobacter jejuni subsp. jejuni xy259	1111072	PRJEA76201	76201	Proteobacteria	delta/epsilon subdivisions	1.70978	30.3	-	-	-	-	CAFR01	68	1829	1727	2012/01/10	2015/08/09	Contig	Hannover Medical School, Institute for Microbiology	SAMEA2272575	GCA_000285675.1	-	Campylobacter_jejuni/GCF_000285675	-
Campylobacter jejuni subsp. jejuni RB922	1111073	PRJEA76203	76203	Proteobacteria	delta/epsilon subdivisions	1.71532	30.5	-	-	-	-	CAFS01	156	1854	1725	2012/01/10	2015/08/09	Contig	Hannover Medical School, Institute for Microbiology	SAMEA2271955	GCA_000285695.1	-	Campylobacter_jejuni/GCF_000285695	-
Campylobacter jejuni subsp. jejuni 6399	1111074	PRJEA76205	76205	Proteobacteria	delta/epsilon subdivisions	1.62703	30.5	-	-	-	-	CAFT01	43	1715	1632	2012/01/10	2015/08/09	Contig	Hannover Medical School, Institute for Microbiology	SAMEA2272528	GCA_000285715.1	-	Campylobacter_jejuni/GCF_000285715	-
Campylobacter jejuni subsp. jejuni 04197	1111075	PRJEA76207	76207	Proteobacteria	delta/epsilon subdivisions	1.70134	30.4	-	-	-	-	CAFU01	83	1861	1717	2012/01/10	2015/08/09	Contig	Hannover Medical School, Institute for Microbiology	SAMEA2272144	GCA_000285735.1	-	Campylobacter_jejuni/GCF_000285735	-
Campylobacter jejuni subsp. jejuni 04199	1111076	PRJEA76209	76209	Proteobacteria	delta/epsilon subdivisions	1.73222	30.4	-	-	-	-	CAFV01	71	1863	1734	2012/01/10	2015/08/09	Contig	Hannover Medical School, Institute for Microbiology	SAMEA2272411	GCA_000285755.1	-	Campylobacter_jejuni/GCF_000285755	-
Campylobacter jejuni str. NCCP No. 15742	1293289	PRJNA188654	188654	Proteobacteria	delta/epsilon subdivisions	1.59259	30.6	-	-	-	-	APJU01	5	1686	1550	2013/05/16	2015/08/10	Contig	Korea National Institute of Health	SAMN02470148	GCA_000397125.1	-	Campylobacter_jejuni/GCF_000397125	-
Campylobacter jejuni subsp. jejuni 81-176-DRH212	1436884	PRJNA230832	230832	Proteobacteria	delta/epsilon subdivisions	1.4124	30.3767	-	-	-	AZNT01000024.1	AZNT01	24	1605	1336	2013/12/18	2014/02/28	Contig	University of Michigan	SAMN02471882	GCA_000509875.1	-	Campylobacter_jejuni/GCF_000509875	24503981
Campylobacter jejuni subsp. jejuni 81-176-UMCW7	1436885	PRJNA230835	230835	Proteobacteria	delta/epsilon subdivisions	1.6478	30.4929	-	-	NZ_AZNS01000034.1	AZNS01000034.1	AZNS01	34	1722	1592	2013/12/18	2015/08/11	Contig	University of Michigan	SAMN02471883	GCA_000509895.1	-	Campylobacter_jejuni/GCF_000509895	24503981
Campylobacter jejuni subsp. jejuni 81-176-UMCW9	1437113	PRJNA230836	230836	Proteobacteria	delta/epsilon subdivisions	1.66253	30.5	-	-	-	-	AZQV01	38	1808	1637	2013/12/23	2014/02/28	Contig	University of Michigan	SAMN02597463	GCA_000511815.1	-	-	24503981
Campylobacter jejuni subsp. jejuni JCM 2013	1236539	PRJDB627	243203	Proteobacteria	delta/epsilon subdivisions	1.66287	30.4	-	-	-	-	BALI01	48	1745	1579	2014/04/01	2015/09/15	Contig	The University of Tokyo	SAMD00012825	GCA_000614815.1	-	Campylobacter_jejuni/GCF_000614815	-
Campylobacter jejuni g113	1316923	PRJNA196599	196599	Proteobacteria	delta/epsilon subdivisions	1.59855	30.5	-	-	-	-	AQPK01	17	1702	1622	2014/04/17	2015/08/07	Contig	China Agriculture University	SAMN02729336	GCA_000633065.1	-	Campylobacter_jejuni/GCF_000633065	24335515
Campylobacter jejuni 30286	1365655	PRJNA212341	212341	Proteobacteria	delta/epsilon subdivisions	1.64508	30.4	-	-	-	-	AUUH01	18	1714	1619	2014/05/07	2015/08/07	Contig	University of Exeter	SAMN02744568	GCA_000685605.1	-	-	24856088
Pseudomonas fluorescens Pf0-1	205922	PRJNA12	12	Proteobacteria	Gammaproteobacteria	6.43841	60.5	NC_007492.2	CP000094.2	-	-	-	1	5773	5631	2005/10/07	2015/08/12	Complete Genome	DOE Joint Genome Institute	SAMN02598267	GCA_000012445.1	-	Pseudomonas_fluorescens/GCF_000012445	19432983
Pseudomonas fluorescens SBW25	216595	PRJEA31229	31229	Proteobacteria	Gammaproteobacteria	6.72254	60.5	NC_012660.1	AM181176.4	-	-	-	1	6034	5900	2008/01/09	2015/08/18	Complete Genome	Wellcome Trust Sanger Institute	SAMEA2272316	GCA_000009225.1	REFR	Pseudomonas_fluorescens/GCF_000009225	19432983
Pseudomonas fluorescens F113	1114970	PRJNA76715	76715	Proteobacteria	Gammaproteobacteria	6.84583	60.8	NC_016830.1	CP003150.1	-	-	-	1	6034	5898	2011/12/09	2015/08/18	Complete Genome	Universidad Autónoma de Madrid	SAMN02604099	GCA_000237065.1	REFR	Pseudomonas_fluorescens/GCF_000237065	22328765
Pseudomonas fluorescens A506	1037911	PRJNA67529	67529	Proteobacteria	Gammaproteobacteria	6.01955	59.9233	NC_017911.1	CP003041.1	NC_021361.1	CP003042.1	-	2	5437	5304	2012/05/11	2015/08/18	Complete Genome	USDA-ARS	SAMN02604280	GCA_000262325.2	-	Pseudomonas_fluorescens/GCF_000262325	22792073
Pseudomonas fluorescens WH6	746360	PRJNA46613	46613	Proteobacteria	Gammaproteobacteria	6.27087	60.6	NZ_CM001025.1	CM001025.1	-	-	AEAZ01	1	5724	5367	2010/11/05	2015/08/12	Chromosome	Oregon State University	SAMN02470777	GCA_000166515.1	-	Pseudomonas_fluorescens/GCF_000166515	20920191
Pseudomonas fluorescens SS101	1038924	PRJNA67539	67539	Proteobacteria	Gammaproteobacteria	6.17954	60	NZ_CM001513.1	CM001513.1	-	-	AHPN01	1	5446	5319	2012/05/21	2015/08/09	Chromosome	USDA - Agricultural Research Service, USA	SAMN02436383	GCA_000263675.2	-	Pseudomonas_fluorescens/GCF_000263675	22792073
Pseudomonas fluorescens Q8r1-96	1038923	PRJNA67537	67537	Proteobacteria	Gammaproteobacteria	6.60261	61	NZ_CM001512.1	CM001512.1	-	-	AHPO01	1	5808	5697	2012/05/21	2015/08/09	Chromosome	USDA - Agricultural Research Service, USA	SAMN02436384	GCA_000263695.2	-	Pseudomonas_fluorescens/GCF_000263695	22792073
Pseudomonas fluorescens Q2-87	1038922	PRJNA67535	67535	Proteobacteria	Gammaproteobacteria	6.36817	60.6	NZ_CM001558.1	CM001558.1	-	-	AGBM01	1	5655	5496	2012/07/27	2015/08/09	Chromosome	USDA - Agricultural Research Service, USA	SAMN02436465	GCA_000281895.1	-	Pseudomonas_fluorescens/GCF_000281895	22792073
Pseudomonas fluorescens R124	743713	PRJNA68653	68653	Proteobacteria	Gammaproteobacteria	6.30049	60.2541	NZ_CM001561.1	CM001561.1	NZ_CM001562.1	CM001562.1	ALYL01	2	5601	5461	2012/08/23	2015/08/14	Chromosome	Northern Kentucky University	SAMN02471518	GCA_000292795.1	-	Pseudomonas_fluorescens/GCF_000292795	-
Pseudomonas fluorescens HK44	1042209	PRJNA67805	67805	Proteobacteria	Gammaproteobacteria	6.19515	58.7	-	-	-	-	AFOY02	32	5778	5522	2011/06/10	2015/08/16	Scaffold	Center for Environmental Biotechnology	SAMN02471959	GCA_000217955.3	-	Pseudomonas_fluorescens/GCF_000217955	21742869
Pseudomonas fluorescens NZ007	690597	PRJNA41635	41635	Proteobacteria	Gammaproteobacteria	6.54229	59.8	-	-	-	-	AKBR01	141	5826	5492	2012/07/23	2015/08/09	Scaffold	The Sainsbury Laboratory	SAMN02471734	GCA_000280805.1	-	Pseudomonas_fluorescens/GCF_000280805	-
Pseudomonas fluorescens BRIP34879	1205750	PRJNA169520	169520	Proteobacteria	Gammaproteobacteria	5.52529	60.8	-	-	-	-	AMZW01	110	4831	4689	2013/01/04	2015/08/09	Scaffold	CSIRO	SAMN02469655	GCA_000334015.1	-	Pseudomonas_fluorescens/GCF_000334015	23661484
Pseudomonas fluorescens Pf29Arp	1262454	PRJNA182080	182080	Proteobacteria	Gammaproteobacteria	6.1318	60.9	-	-	-	-	ANOR01	69	5519	5272	2013/03/15	2015/08/14	Scaffold	INRA	SAMN02469932	GCA_000346775.1	-	Pseudomonas_fluorescens/GCF_000346775	23754720
Pseudomonas fluorescens NZ052	564421	PRJNA32037	32037	Proteobacteria	Gammaproteobacteria	6.82765	60.1	-	-	-	-	AJXH01	440	6092	5851	2012/07/09	2015/08/14	Contig	The Sainsbury Laboratory	SAMN02471725	GCA_000275925.1	-	Pseudomonas_fluorescens/GCF_000275925	-
Pseudomonas fluorescens NZ011	564420	PRJNA32035	32035	Proteobacteria	Gammaproteobacteria	6.81443	58.5	-	-	-	-	AJXJ01	973	5955	5623	2012/07/09	2015/07/31	Contig	The Sainsbury Laboratory	SAMN02471726	GCA_000276585.1	-	Pseudomonas_fluorescens/GCF_000276585	-
Pseudomonas fluorescens Wayne1	1007656	PRJNA65793	65793	Proteobacteria	Gammaproteobacteria	6.8158	63.4	-	-	-	-	CADW01	337	6168	5867	2011/06/22	2015/08/14	Contig	The Ohio State University	SAMEA3138415	GCA_000285355.1	-	Pseudomonas_fluorescens/GCF_000285355	-
Pseudomonas fluorescens Wayne1	1007656	PRJNA65793	65793	Proteobacteria	Gammaproteobacteria	6.85837	63.4	-	-	-	-	CADX01	90	6206	5790	2011/06/22	2015/08/14	Contig	The Ohio State University	SAMEA3138418	GCA_000285955.1	-	Pseudomonas_fluorescens/GCF_000285955	-
Pseudomonas fluorescens BBc6R8	463794	PRJNA20583	20583	Proteobacteria	Gammaproteobacteria	6.94648	61	-	-	-	-	AKXH02	153	6351	6219	2012/09/17	2015/08/16	Contig	Institut National de la Recherche Agronomique	SAMN02304079	GCA_000297195.2	-	Pseudomonas_fluorescens/GCF_000297195	24407649
Pseudomonas fluorescens BS2	1231390	PRJNA174875	174875	Proteobacteria	Gammaproteobacteria	6.12326	60.6	-	-	-	-	AMZG01	122	5554	5415	2012/10/30	2015/08/09	Contig	LSHTM	SAMN01173945	GCA_000308175.1	-	Pseudomonas_fluorescens/GCF_000308175	-
Pseudomonas fluorescens EGD-AQ6	1390371	PRJNA215963	215963	Proteobacteria	Gammaproteobacteria	6.08626	60.5	-	-	-	-	AVQG01	58	5572	5480	2013/09/11	2015/08/11	Contig	National Environmental Engineering Research Institute-CSIR	SAMN02469684	GCA_000465595.1	-	Pseudomonas_fluorescens/GCF_000465595	-
Pseudomonas fluorescens S12	1383069	PRJNA214469	214469	Proteobacteria	Gammaproteobacteria	6.36933	60.7	-	-	-	-	AVFN01	332	5626	5469	2013/11/22	2015/08/11	Contig	University of Malaya	SAMN02304012	GCA_000498415.1	-	Pseudomonas_fluorescens/GCF_000498415	-
Pseudomonas fluorescens FH5	1284404	PRJNA186801	186801	Proteobacteria	Gammaproteobacteria	6.18386	60	-	-	-	-	AOJA01	88	5557	5437	2013/12/19	2015/08/11	Contig	University of Exeter	SAMN02597452	GCA_000511155.1	-	-	24286439
Xanthomonas campestris pv. campestris str. ATCC 33913	190485	PRJNA296	296	Proteobacteria	Gammaproteobacteria	5.07619	65.1	NC_003902.1	AE008922.1	-	-	-	1	4240	4179	2001/11/28	2015/05/07	Complete Genome	Sao Paulo state (Brazil) Consortium	SAMN02603845	GCA_000007145.1	REFR	Xanthomonas_campestris/GCF_000007145	12024217
Xanthomonas campestris pv. campestris str. 8004	314565	PRJNA15	15	Proteobacteria	Gammaproteobacteria	5.14871	65	NC_007086.1	CP000050.1	-	-	-	1	4381	4248	2005/05/25	2015/08/17	Complete Genome	Chinese National HGC, Shanghai	SAMN02603125	GCA_000012105.1	-	Xanthomonas_campestris/GCF_000012105	15899963
Xanthomonas campestris pv. campestris	340	PRJNA29801	29801	Proteobacteria	Gammaproteobacteria	5.079	65	NC_010688.1	AM920689.1	-	-	-	1	4334	4202	2008/02/12	2015/08/18	Complete Genome	Bielefeld Univ	SAMEA3138285	GCA_000070605.1	-	Xanthomonas_campestris/GCF_000070605	18304669
Xanthomonas campestris pv. raphani 756C	990315	PRJNA63187	63187	Proteobacteria	Gammaproteobacteria	4.94121	65.3	NC_017271.1	CP002789.1	-	-	-	1	4140	4007	2011/07/29	2015/08/18	Complete Genome	Center for Bioinformatics and Computational Biology	SAMN02603062	GCA_000221965.1	-	Xanthomonas_campestris/GCF_000221965	21784931
Xanthomonas campestris pv. campestris str. CN14	1281282	PRJNA185972	185972	Proteobacteria	Gammaproteobacteria	5.00477	65.0123	NZ_CM001871.1	CM001871.1	NZ_CM001878.1,NZ_CM001877.1,NZ_CM001872.1,NZ_CM001875.1,NZ_CM001876.1,NZ_CM001873.1,NZ_CM001874.1	CM001878.1,CM001877.1,CM001872.1,CM001875.1,CM001876.1,CM001873.1,CM001874.1	AQOP01	18	4226	4046	2013/05/28	2015/08/24	Chromosome	CNRS	SAMN02469931	GCA_000401735.1	-	-	-
Xanthomonas campestris pv. campestris str. CN16	1281284	PRJNA185974	185974	Proteobacteria	Gammaproteobacteria	5.02478	65.023	NZ_CM001897.1	CM001897.1	NZ_CM001898.1,NZ_CM001899.1,NZ_CM001902.1,NZ_CM001900.1,NZ_CM001901.1,NZ_CM001903.1	CM001898.1,CM001899.1,CM001902.1,CM001900.1,CM001901.1,CM001903.1	AQON01	12	4255	4090	2013/05/24	2015/08/20	Chromosome	CNRS	SAMN02469927	GCA_000403555.1	-	-	-
Xanthomonas campestris pv. campestris str. CN15	1281283	PRJNA185973	185973	Proteobacteria	Gammaproteobacteria	5.02575	65.1044	NZ_CM001890.1	CM001890.1	NZ_CM001895.1,NZ_CM001893.1,NZ_CM001894.1,NZ_CM001896.1,NZ_CM001891.1,NZ_CM001892.1	CM001895.1,CM001893.1,CM001894.1,CM001896.1,CM001891.1,CM001892.1	AQOO01	13	4248	4084	2013/05/24	2015/08/20	Chromosome	CNRS	SAMN02469928	GCA_000403575.1	-	-	-
Xanthomonas campestris pv. musacearum NCPPB 4381	559737	PRJNA31215	31215	Proteobacteria	Gammaproteobacteria	4.7939	61.8	-	-	-	-	ACHT01	115	-	-	2009/08/25	2013/11/19	Scaffold	The Sainsbury Laboratory	SAMN00002877	GCA_000159815.1	-	Xanthomonas_campestris/GCF_000159815	20695894
Xanthomonas campestris pv. musacearum 'Kenyan'	1075759	PRJNA71795	71795	Proteobacteria	Gammaproteobacteria	4.90794	63.1	-	-	-	-	AGFQ01	510	-	-	2011/11/02	2014/01/08	Scaffold	International Institute of Tropical Agriculture	SAMN02470061	GCA_000233635.1	-	Xanthomonas_campestris/GCF_000233635	-
Xanthomonas campestris pv. musacearum NCPPB 2005	1094183	PRJNA73875	73875	Proteobacteria	Gammaproteobacteria	4.69276	63.5	-	-	-	-	AKBE01	156	3985	3698	2012/07/17	2015/08/10	Scaffold	University of Exeter	SAMN02471727	GCA_000277875.1	-	Xanthomonas_campestris/GCF_000277875	24704974
Xanthomonas campestris pv. musacearum NCPPB 4379	1094184	PRJNA73877	73877	Proteobacteria	Gammaproteobacteria	4.7582	63.4	-	-	-	-	AKBF01	95	4030	3704	2012/07/17	2015/08/10	Scaffold	University of Exeter	SAMN00991242	GCA_000277895.1	-	Xanthomonas_campestris/GCF_000277895	24704974
Xanthomonas campestris pv. musacearum NCPPB 4380	1094185	PRJNA73879	73879	Proteobacteria	Gammaproteobacteria	4.75164	63.5	-	-	-	-	AKBG01	87	4028	3691	2012/07/17	2015/08/10	Scaffold	University of Exeter	SAMN00991243	GCA_000277915.1	-	Xanthomonas_campestris/GCF_000277915	24704974
Xanthomonas campestris pv. musacearum NCPPB 4392	1184263	PRJNA163301	163301	Proteobacteria	Gammaproteobacteria	4.72856	63.5	-	-	-	-	AKBI01	162	4010	3674	2012/07/17	2015/08/10	Scaffold	University of Exeter	SAMN02471739	GCA_000277955.1	-	Xanthomonas_campestris/GCF_000277955	24704974
Xanthomonas campestris pv. musacearum NCPPB 4394	1094187	PRJNA73883	73883	Proteobacteria	Gammaproteobacteria	4.79262	63.2	-	-	-	-	AKBJ01	85	4186	3694	2012/07/17	2015/08/10	Scaffold	University of Exeter	SAMN00991245	GCA_000277975.1	-	Xanthomonas_campestris/GCF_000277975	24704974
Xanthomonas campestris JX	1182783	PRJNA162587	162587	Proteobacteria	Gammaproteobacteria	5.023	65.1	-	-	-	-	AJVO01	155	4246	4096	2012/05/22	2015/07/30	Contig	Shanghai Jiao Tong University	SAMN02470938	GCA_000263835.1	-	Xanthomonas_campestris/GCF_000263835	22887662
Salmonella enterica subsp. enterica serovar Typhimurium str. LT2	99287	PRJNA241	241	Proteobacteria	Gammaproteobacteria	4.95137	52.2171	NC_003197.1	AE006468.1	NC_003277.1	AE006471.1	-	2	4743	4553	2001/10/26	2014/12/22	Complete Genome	Washington University Genome Sequencing Center	SAMN02604315	GCA_000006945.1	REFR	Salmonella_enterica/GCF_000006945	11677609
Salmonella enterica subsp. enterica serovar Typhi str. CT18	220341	PRJNA236	236	Proteobacteria	Gammaproteobacteria	5.13371	51.8776	NC_003198.1	AL513382.1	NC_003385.1,NC_003384.1	AL513384.1,AL513383.1	-	3	4830	4474	2001/11/07	2015/02/06	Complete Genome	Sanger Institute	SAMEA1705914	GCA_000195995.1	REFR	Salmonella_enterica/GCF_000195995	11677608
Salmonella enterica subsp. enterica serovar Typhi str. Ty2	209261	PRJNA371	371	Proteobacteria	Gammaproteobacteria	4.79196	52.1	NC_004631.1	AE014613.1	-	-	-	1	4716	4453	2003/03/21	2015/08/17	Complete Genome	Univ. Wisconsin	SAMN02604095	GCA_000007545.1	-	Salmonella_enterica/GCF_000007545	12644504
Salmonella enterica subsp. enterica serovar Paratyphi A str. ATCC 9150	295319	PRJNA13086	13086	Proteobacteria	Gammaproteobacteria	4.58523	52.2	NC_006511.1	CP000026.1	-	-	-	1	4490	4185	2004/11/30	2015/08/12	Complete Genome	Washington University Genome Sequencing Center	SAMN02604316	GCA_000011885.1	-	Salmonella_enterica/GCF_000011885	15531882
Salmonella enterica subsp. enterica serovar Typhimurium str. 14028S	588858	PRJNA33067	33067	Proteobacteria	Gammaproteobacteria	4.9641	52.217	NC_016856.1	CP001363.1	NC_016855.1	CP001362.1	-	2	4814	4664	2009/11/13	2015/08/18	Complete Genome	University of Arizona	SAMN02604137	GCA_000022165.1	-	Salmonella_enterica/GCF_000022165	19897643
Salmonella enterica subsp. enterica serovar Choleraesuis str. SC-B67	321314	PRJNA9618	9618	Proteobacteria	Gammaproteobacteria	4.944	52.1737	NC_006905.1	AE017220.1	NC_006855.1,NC_006856.1	AY509003.1,AY509004.1	-	3	4858	4537	2005/04/01	2015/08/19	Complete Genome	Chang Gung Genomic Medical Center, Chang Gung Memorial Hospital	SAMN02603109	GCA_000008105.1	-	Salmonella_enterica/GCF_000008105	15781495
Salmonella enterica subsp. enterica serovar Enteritidis str. P125109	550537	PRJEA30687	30687	Proteobacteria	Gammaproteobacteria	4.68585	52.2	NC_011294.1	AM933172.1	-	-	-	1	4519	4373	2008/09/18	2015/08/12	Complete Genome	Wellcome Trust Sanger Institute	SAMEA1705941	GCA_000009505.1	-	Salmonella_enterica/GCF_000009505	18583645
Salmonella enterica subsp. enterica serovar Gallinarum str. 287/91	550538	PRJEA30689	30689	Proteobacteria	Gammaproteobacteria	4.6587	52.2	NC_011274.1	AM933173.1	-	-	-	1	4473	4165	2008/09/18	2015/08/12	Complete Genome	Wellcome Trust Sanger Institute	SAMEA1705927	GCA_000009525.1	-	Salmonella_enterica/GCF_000009525	18583645
Salmonella enterica subsp. enterica serovar Newport str. SL254	423368	PRJNA18747	18747	Proteobacteria	Gammaproteobacteria	5.00772	52.2145	NC_011080.1	CP001113.1	NC_009140.1,NC_011079.1	CP000604.1,CP001112.1	-	3	4875	4725	2008/07/24	2015/08/12	Complete Genome	TIGR	SAMN02604062	GCA_000016045.1	-	Salmonella_enterica/GCF_000016045	21602358
Salmonella enterica subsp. enterica serovar Paratyphi C str. RKS4594	476213	PRJNA20993	20993	Proteobacteria	Gammaproteobacteria	4.88849	52.2068	NC_012125.1	CP000857.1	NC_012124.1	CP000858.1	-	2	4764	4476	2009/03/03	2015/08/12	Complete Genome	Genomics Research Center of Harbin Medical	SAMN02603245	GCA_000018385.1	-	Salmonella_enterica/GCF_000018385	19229335
Salmonella enterica subsp. arizonae serovar 62:z4,z23:-	41514	PRJNA13030	13030	Proteobacteria	Gammaproteobacteria	4.6008	51.4	NC_010067.1	CP000880.1	-	-	-	1	4387	4071	2007/11/21	2015/08/18	Complete Genome	The Salmonella enterica serovar Arizonae Genome Sequencing Project	SAMN02604141	GCA_000018625.1	-	Salmonella_enterica/GCF_000018625	-
Salmonella enterica subsp. enterica serovar Paratyphi B str. SPB7	1016998	PRJNA27803	27803	Proteobacteria	Gammaproteobacteria	4.85889	52.1	NC_010102.1	CP000886.1	-	-	-	1	4715	4553	2007/11/30	2015/08/18	Complete Genome	The Salmonella enterica serovar Paratyphi B Genome Sequencing Project	SAMN02603951	GCA_000018705.1	-	Salmonella_enterica/GCF_000018705	-
Salmonella enterica subsp. enterica serovar Heidelberg str. SL476	454169	PRJNA20045	20045	Proteobacteria	Gammaproteobacteria	4.98351	52.069	NC_011083.1	CP001120.1	NC_011082.1,NC_011081.1	CP001119.1,CP001118.1	-	3	4834	4688	2008/07/24	2015/08/12	Complete Genome	TIGR/J. Craig Venter Institute	SAMN02604067	GCA_000020705.1	-	Salmonella_enterica/GCF_000020705	21602358
Salmonella enterica subsp. enterica serovar Schwarzengrund str. CVM19633	439843	PRJNA19459	19459	Proteobacteria	Gammaproteobacteria	4.82389	52.2367	NC_011094.1	CP001127.1	NC_011092.1,NC_011093.1	CP001125.1,CP001126.1	-	3	4688	4523	2008/07/30	2015/08/12	Complete Genome	TIGR	SAMN02604064	GCA_000020745.1	-	Salmonella_enterica/GCF_000020745	21602358
Salmonella enterica subsp. enterica serovar Agona str. SL483	454166	PRJNA20063	20063	Proteobacteria	Gammaproteobacteria	4.83664	52.0105	NC_011149.1	CP001138.1	NC_011148.1	CP001137.1	-	2	4680	4525	2008/08/22	2015/08/12	Complete Genome	TIGR/J. Craig Venter Institute	SAMN02604068	GCA_000020885.1	-	Salmonella_enterica/GCF_000020885	21602358
Salmonella enterica subsp. enterica serovar Dublin str. CT_02021853	439851	PRJNA19467	19467	Proteobacteria	Gammaproteobacteria	4.91746	52.1454	NC_011205.1	CP001144.1	NC_011204.1	CP001143.1	-	2	4785	4566	2008/09/04	2015/08/12	Complete Genome	TIGR	SAMN02604065	GCA_000020925.1	-	Salmonella_enterica/GCF_000020925	21602358
Salmonella enterica subsp. enterica serovar Paratyphi A str. AKU_12601	554290	PRJEA30943	30943	Proteobacteria	Gammaproteobacteria	4.5818	52.2	NC_011147.1	FM200053.1	-	-	-	1	4482	4185	2008/08/18	2015/08/12	Complete Genome	Wellcome Trust Sanger Institute	SAMEA1705953	GCA_000026565.1	-	Salmonella_enterica/GCF_000026565	19159446
Salmonella enterica subsp. enterica serovar Typhimurium str. D23580	568708	PRJEA40625	40625	Proteobacteria	Gammaproteobacteria	4.8794	52.2	NC_016854.1	FN424405.1	-	-	-	1	4719	4565	2009/10/10	2015/08/12	Complete Genome	Wellcome Trust Sanger Institute	SAMEA2272777	GCA_000027025.1	-	Salmonella_enterica/GCF_000027025	19901036,23023330
Salmonella enterica subsp. enterica serovar Typhimurium str. ST4/74	909946	PRJNA56087	56087	Proteobacteria	Gammaproteobacteria	5.06745	52.1975	NC_016857.1	CP002487.1	NC_016858.1,NC_016859.1,NC_017675.1	CP002488.1,CP002490.1,CP002489.1	-	4	4931	4782	2011/02/10	2015/08/13	Complete Genome	Ark Genomics	SAMN02602988	GCA_000188735.1	-	Salmonella_enterica/GCF_000188735	21478351
Salmonella enterica subsp. enterica serovar Typhimurium str. SL1344	216597	PRJNA50407	50407	Proteobacteria	Gammaproteobacteria	5.06745	52.1975	NC_016810.1	FQ312003.1	NC_017718.1,NC_017719.1,NC_017720.1	HE654725.1,HE654726.1,HE654724.1	-	4	4933	4781	2010/07/23	2015/07/31	Complete Genome	The Wellcome Trust Sanger Institute	SAMEA3138382	GCA_000210855.2	-	Salmonella_enterica/GCF_000210855	22538806
Salmonella enterica subsp. enterica serovar Typhimurium str. UK-1	990282	PRJNA63211	63211	Proteobacteria	Gammaproteobacteria	4.91115	52.2152	NC_016863.1	CP002614.1	NC_016864.1	CP002615.1	-	2	4744	4600	2011/05/13	2015/08/13	Complete Genome	Arizona State University	SAMN02602986	GCA_000213635.1	-	Salmonella_enterica/GCF_000213635	21622747
Salmonella enterica subsp. enterica serovar Gallinarum/pullorum str. RKS5078	1081093	PRJNA72821	72821	Proteobacteria	Gammaproteobacteria	4.63796	52.2	NC_016831.1	CP003047.1	-	-	-	1	4457	4091	2011/11/16	2015/08/14	Complete Genome	Genomics Research Center of Harbin Medical University	SAMN02603246	GCA_000235545.1	-	Salmonella_enterica/GCF_000235545	22247537
Salmonella enterica subsp. enterica serovar Typhi str. P-stx-12	1132507	PRJNA80939	80939	Proteobacteria	Gammaproteobacteria	4.94978	51.8911	NC_016832.1	CP003278.1	NC_016825.1	CP003279.1	-	2	4891	4618	2012/02/01	2015/07/31	Complete Genome	Centre for Chemical Biology (CCB@USM)	SAMN02603101	GCA_000245535.1	-	Salmonella_enterica/GCF_000245535	22461552
Salmonella enterica subsp. enterica serovar Typhimurium str. 798	1008297	PRJNA66023	66023	Proteobacteria	Gammaproteobacteria	4.9701	52.217	NC_017046.1	CP003386.1	NC_017054.1	CP003387.1	-	2	4819	4635	2012/03/15	2015/08/18	Complete Genome	University of Minnesota	SAMN02604223	GCA_000252875.1	-	Salmonella_enterica/GCF_000252875	22937065
Salmonella enterica subsp. enterica serovar Heidelberg str. B182	1160717	PRJNA88529	88529	Proteobacteria	Gammaproteobacteria	4.78805	52.1137	NC_017623.1	CP003416.1	NC_017624.1	CP003417.1	-	2	4623	4408	2012/04/10	2015/08/13	Complete Genome	CNRS-UMR6290	SAMN02603149	GCA_000258365.1	-	Salmonella_enterica/GCF_000258365	22689230
Salmonella enterica subsp. enterica serovar Typhimurium str. T000240	718274	PRJNA45951	45951	Proteobacteria	Gammaproteobacteria	5.06999	52.2422	NC_016860.1	AP011957.1	NC_016861.1,NC_016862.1	AP011958.1,AP011959.1	-	3	4939	4782	2010/11/30	2015/08/14	Complete Genome	National Institute of Technology and Evaluation	-	GCA_000283735.1	-	Salmonella_enterica/GCF_000283735	21098248
Salmonella enterica subsp. enterica serovar Javiana str. CFSAN001992	1267753	PRJNA183458	183458	Proteobacteria	Gammaproteobacteria	4.67527	52.1662	NC_020307.1	CP004027.1	NC_020306.1,NC_020308.1	CP004026.1,CP004028.1	-	3	4529	4315	2013/02/20	2015/08/18	Complete Genome	FDA	SAMN01832085	GCA_000341425.1	-	Salmonella_enterica/GCF_000341425	23516208
Salmonella enterica subsp. enterica serovar Typhimurium str. U288	1171376	PRJNA157919	157919	Proteobacteria	Gammaproteobacteria	5.01706	52.2438	NC_021151.1	CP003836.1	NC_021156.1,NC_021155.1,NC_021157.1	CP004059.1,CP004058.1,CP004060.1	-	4	4882	4724	2013/04/23	2015/08/14	Complete Genome	University of Nottingham	SAMN02604233	GCA_000380325.1	-	Salmonella_enterica/GCF_000380325	-
Salmonella enterica subsp. enterica serovar Typhi str. Ty21a	527001	PRJNA34855	34855	Proteobacteria	Gammaproteobacteria	4.79196	52	NC_021176.1	CP002099.1	-	-	-	1	4715	4438	2013/05/01	2015/08/14	Complete Genome	Division of Bacterial, Parasitic and Allergenic Products, LESTD, FDA-CBER, USA	SAMN02603210	GCA_000385905.1	-	Salmonella_enterica/GCF_000385905	23969054
Salmonella enterica subsp. enterica serovar Heidelberg str. CFSAN002069	1271864	PRJNA184142	184142	Proteobacteria	Gammaproteobacteria	4.93199	52.1204	NC_021812.2	CP005390.2	NC_021842.2,NC_021813.2	CP005391.2,CP005389.2	-	3	4751	4607	2013/07/16	2015/08/15	Complete Genome	FDA	SAMN01832089	GCA_000430085.2	-	Salmonella_enterica/GCF_000430085	24903882
Salmonella enterica subsp. enterica serovar Heidelberg str. 41578	1124936	PRJNA78477	78477	Proteobacteria	Gammaproteobacteria	4.95148	52.1153	NC_021810.1	CP004086.1	NC_021869.1,NC_021841.1,NC_021811.1	CP004857.1,CP004088.1,CP004087.1	-	4	4801	4653	2013/07/16	2015/08/02	Complete Genome	FDA	SAMN01088008	GCA_000430105.1	-	Salmonella_enterica/GCF_000430105	24732280
Salmonella enterica subsp. enterica serovar Cubana str. CFSAN002050	1271863	PRJNA184141	184141	Proteobacteria	Gammaproteobacteria	5.26701	51.8899	NC_021818.1	CP006055.1	NC_021819.1,NC_021845.1	CP006057.1,CP006056.1	-	3	5119	4939	2013/07/16	2015/07/31	Complete Genome	FDA	SAMN01832088	GCA_000430125.1	-	Salmonella_enterica/GCF_000430125	25359917
Salmonella enterica subsp. enterica serovar 4,[5],12:i:- str. 08-1736	866913	PRJNA50689	50689	Proteobacteria	Gammaproteobacteria	4.82219	52.2	NC_021820.1	CP006602.1	-	-	-	1	4654	4509	2013/07/16	2015/08/15	Complete Genome	FDA	SAMN02212496	GCA_000430165.1	-	Salmonella_enterica/GCF_000430165	-
Salmonella enterica subsp. enterica serovar Bareilly str. CFSAN000189	1173427	PRJNA159279	159279	Proteobacteria	Gammaproteobacteria	4.80881	52.174	NC_021844.1	CP006053.1	NC_021817.1	CP006054.1	-	2	4627	4475	2013/07/16	2015/08/15	Complete Genome	FDA	SAMN01823701	GCA_000439415.1	-	Salmonella_enterica/GCF_000439415	24158624
Salmonella enterica subsp. enterica serovar Newport str. USMARC-S3124.1	877468	PRJNA51643	51643	Proteobacteria	Gammaproteobacteria	4.91596	52.1	NC_021902.1	CP006631.1	-	-	-	1	4785	4634	2013/07/31	2015/08/15	Complete Genome	USMARC-ARS-USDA	SAMN02297856	GCA_000442415.1	-	Salmonella_enterica/GCF_000442415	-
Salmonella enterica subsp. enterica serovar Pullorum str. S06004	1298917	PRJNA191133	191133	Proteobacteria	Gammaproteobacteria	4.6826	52.1	NC_021984.1	CP006575.1	-	-	-	1	4545	4035	2013/08/06	2015/08/15	Complete Genome	Jiangsu Key Laboratory of Zoonosis, Yangzhou University	SAMN02603462	GCA_000444445.1	-	Salmonella_enterica/GCF_000444445	-
Salmonella enterica subsp. enterica serovar Gallinarum/pullorum str. CDC1983-67	1225522	PRJNA173203	173203	Proteobacteria	Gammaproteobacteria	4.62309	52.2	NC_022221.1	CP003786.1	-	-	-	1	4441	4121	2013/08/30	2015/08/15	Complete Genome	Genomics Research Center, Harbin Medical University	SAMN01884234	GCA_000462995.1	-	Salmonella_enterica/GCF_000462995	-
Salmonella enterica subsp. enterica serovar Thompson str. RM6836	1064551	PRJNA70669	70669	Proteobacteria	Gammaproteobacteria	4.70765	52.2	NC_022525.1	CP006717.1	-	-	-	1	4515	4371	2013/09/30	2015/08/15	Complete Genome	USDA-ARS-WRRC-PSM	SAMN02604282	GCA_000473275.1	-	Salmonella_enterica/GCF_000473275	24233585
Salmonella enterica subsp. enterica serovar Bredeney str. CFSAN001080	1194154	225773	225773	Proteobacteria	Gammaproteobacteria	4.60385	52.3	NZ_CP007533.1	CP007533.1	-	-	-	1	4417	4274	2014/04/04	2015/08/16	Complete Genome	-	SAMN01813431	GCA_000487775.2	-	-	24158624
Salmonella enterica subsp. enterica serovar Typhimurium str. DT2	568709	PRJEB4149	222244	Proteobacteria	Gammaproteobacteria	4.8148	52.2	NC_022544.1	HG326213.1	-	-	-	1	4636	4470	2013/09/30	2015/08/15	Complete Genome	WTSI	SAMEA2272227	GCA_000493535.1	-	Salmonella_enterica/GCF_000493535	-
Salmonella enterica subsp. enterica serovar Typhimurium str. DT104	85569	PRJEB1666	221834	Proteobacteria	Gammaproteobacteria	5.02766	52.1187	NC_022569.1	HF937208.1	NC_022570.1	HF937209.1	-	2	4899	4736	2013/09/21	2015/07/31	Complete Genome	WTSI	SAMEA2272504	GCA_000493675.1	-	Salmonella_enterica/GCF_000493675	24030491
Salmonella enterica subsp. enterica serovar Agona str. 24249	1406860	PRJNA222376	222376	Proteobacteria	Gammaproteobacteria	4.76284	52.1	NC_022991.1	CP006876.1	-	-	-	1	4578	4432	2013/12/04	2015/08/15	Complete Genome	University College Dublin	SAMN02641385	GCA_000503845.1	-	Salmonella_enterica/GCF_000503845	24459278
Salmonella enterica subsp. enterica serovar Heidelberg str. CFSAN002064	1299044	PRJNA191769	191769	Proteobacteria	Gammaproteobacteria	4.82156	52.114	NZ_CP005995.1	CP005995.1	NZ_CP005994.1	CP005994.1	-	2	4641	4492	2013/12/11	2015/08/15	Complete Genome	FDA	SAMN01933202	GCA_000505705.1	-	-	24903882
Salmonella enterica subsp. enterica serovar Enteritidis	149539	PRJNA241513	241513	Proteobacteria	Gammaproteobacteria	4.7383	52.1975	NZ_CP007507.1	CP007507.1	NZ_CP007508.1	CP007508.1	-	2	4589	4426	2014/04/04	2015/08/16	Complete Genome	University of Pittsburgh	SAMN02712059	GCA_000612325.1	-	-	-
Salmonella enterica subsp. enterica serovar Enteritidis str. EC20121176	1412593	PRJNA219482	219482	Proteobacteria	Gammaproteobacteria	4.94222	51.5	-	CP007270.1	-	-	-	1	5378	4980	2014/04/01	2014/05/14	Complete Genome	LFZ	SAMN02384314	GCA_000623075.1	-	-	24786953
Salmonella enterica subsp. enterica serovar Enteritidis str. EC20121178	1412595	PRJNA219482	219482	Proteobacteria	Gammaproteobacteria	4.94911	51.6	-	CP007271.1	-	-	-	1	5330	4997	2014/04/01	2014/05/14	Complete Genome	LFZ	SAMN02384316	GCA_000623095.1	-	-	24786953
Salmonella enterica subsp. enterica serovar Enteritidis str. EC20121179	1412596	PRJNA219482	219482	Proteobacteria	Gammaproteobacteria	4.89808	51.6	-	CP007272.1	-	-	-	1	5210	4908	2014/04/01	2014/05/14	Complete Genome	LFZ	SAMN02384317	GCA_000623115.1	-	-	24786953
Salmonella enterica subsp. enterica serovar Enteritidis str. EC20121180	1412597	PRJNA219482	219482	Proteobacteria	Gammaproteobacteria	5.05217	51.6	-	CP007273.1	-	-	-	1	5546	5180	2014/04/01	2014/05/14	Complete Genome	LFZ	SAMN02384318	GCA_000623135.1	-	-	24786953
Salmonella enterica subsp. enterica serovar Enteritidis str. SA20093266	1412475	PRJNA219482	219482	Proteobacteria	Gammaproteobacteria	4.74677	52.2	NZ_CP007274.1	CP007274.1	-	-	-	1	4633	4147	2014/04/01	2015/08/16	Complete Genome	LFZ	SAMN02384196	GCA_000623155.1	-	-	24786953
Salmonella enterica subsp. enterica serovar Enteritidis str. EC20110223	1412451	PRJNA219482	219482	Proteobacteria	Gammaproteobacteria	4.77158	52.2	NZ_CP007266.1	CP007266.1	-	-	-	1	4623	4458	2014/04/01	2015/08/16	Complete Genome	LFZ	SAMN02384165	GCA_000623175.1	-	-	24786953
Salmonella enterica subsp. enterica serovar Enteritidis str. EC20110361	1244119	PRJNA219482	219482	Proteobacteria	Gammaproteobacteria	4.68291	52.2	NZ_CP007263.1	CP007263.1	-	-	-	1	4516	4359	2014/04/01	2015/08/16	Complete Genome	LFZ	SAMN02384167	GCA_000623275.1	-	-	24762938
Salmonella enterica subsp. enterica serovar Enteritidis str. EC20110360	1244118	PRJNA219482	219482	Proteobacteria	Gammaproteobacteria	4.67862	52.2	NZ_CP007258.1	CP007258.1	-	-	-	1	4513	4363	2014/04/01	2015/08/16	Complete Genome	LFZ	SAMN02384166	GCA_000623295.1	-	-	24762938
Salmonella enterica subsp. enterica serovar Enteritidis str. EC20110359	1244113	PRJNA219482	219482	Proteobacteria	Gammaproteobacteria	4.71147	52.2	NZ_CP007259.1	CP007259.1	-	-	-	1	4549	4403	2014/04/01	2015/08/16	Complete Genome	LFZ	SAMN02384164	GCA_000623315.1	-	-	24762938
Salmonella enterica subsp. enterica serovar Enteritidis str. EC20110358	1244112	PRJNA219482	219482	Proteobacteria	Gammaproteobacteria	4.67869	52.2	NZ_CP007260.1	CP007260.1	-	-	-	1	4506	4364	2014/04/01	2015/08/16	Complete Genome	LFZ	SAMN02384163	GCA_000623335.1	-	-	24762938
Salmonella enterica subsp. enterica serovar Enteritidis str. EC20110357	1244111	PRJNA219482	219482	Proteobacteria	Gammaproteobacteria	4.67842	52.2	NZ_CP007261.1	CP007261.1	-	-	-	1	4510	4369	2014/04/01	2015/08/16	Complete Genome	LFZ	SAMN02384162	GCA_000623355.1	-	-	24762938
Salmonella enterica subsp. enterica serovar Enteritidis str. EC20110356	1243621	PRJNA219482	219482	Proteobacteria	Gammaproteobacteria	4.68281	52.2	NZ_CP007262.1	CP007262.1	-	-	-	1	4516	4373	2014/04/01	2015/08/16	Complete Genome	LFZ	SAMN02384161	GCA_000623375.1	-	-	24762938
Salmonella enterica subsp. enterica serovar Enteritidis str. EC20090135	1412460	PRJNA219482	219482	Proteobacteria	Gammaproteobacteria	4.77119	52.2	NZ_CP007320.1	CP007320.1	-	-	-	1	4632	4473	2014/04/01	2015/08/16	Complete Genome	LFZ	SAMN02384181	GCA_000623755.1	-	-	24786953
Salmonella enterica subsp. enterica serovar Enteritidis str. EC20090193	1412459	PRJNA219482	219482	Proteobacteria	Gammaproteobacteria	4.7744	52.1	NZ_CP007321.1	CP007321.1	-	-	-	1	4634	4480	2014/04/01	2015/08/16	Complete Genome	LFZ	SAMN02384180	GCA_000623775.1	-	-	24786953
Salmonella enterica subsp. enterica serovar Enteritidis str. EC20090332	1412461	PRJNA219482	219482	Proteobacteria	Gammaproteobacteria	4.78519	52.2	NZ_CP007322.1	CP007322.1	-	-	-	1	4646	4489	2014/04/01	2015/08/16	Complete Genome	LFZ	SAMN02384182	GCA_000623795.1	-	-	24786953
Salmonella enterica subsp. enterica serovar Enteritidis str. EC20120916	1412570	PRJNA219482	219482	Proteobacteria	Gammaproteobacteria	4.80799	52.1	NZ_CP007332.1	CP007332.1	-	-	-	1	4745	4450	2014/04/01	2015/08/16	Complete Genome	LFZ	SAMN02384291	GCA_000624155.1	-	-	24786953
Salmonella enterica subsp. enterica serovar Enteritidis str. EC20100103	1412458	PRJNA219482	219482	Proteobacteria	Gammaproteobacteria	4.73538	52.2	NZ_CP007420.1	CP007420.1	-	-	-	1	4586	4436	2014/04/01	2015/08/16	Complete Genome	LFZ	SAMN02384179	GCA_000626115.1	-	-	24786953
Salmonella enterica subsp. enterica serovar Enteritidis str. EC20090884	1412463	PRJNA219482	219482	Proteobacteria	Gammaproteobacteria	4.76045	52.1	NZ_CP007421.1	CP007421.1	-	-	-	1	4618	4477	2014/04/01	2015/08/16	Complete Genome	LFZ	SAMN02384184	GCA_000626135.1	-	-	24786953
Salmonella enterica subsp. enterica serovar Enteritidis str. EC20090531	1412462	PRJNA219482	219482	Proteobacteria	Gammaproteobacteria	4.73489	52.2	NZ_CP007422.1	CP007422.1	-	-	-	1	4587	4439	2014/04/01	2015/08/16	Complete Genome	LFZ	SAMN02384183	GCA_000626155.1	-	-	24786953
Salmonella enterica subsp. enterica serovar Enteritidis str. EC20110354	1243619	PRJNA219482	219482	Proteobacteria	Gammaproteobacteria	4.71116	52.2	NZ_CP007175.1	CP007175.1	-	-	-	1	4551	4407	2014/04/02	2015/08/16	Complete Genome	LFZ	SAMN02384160	GCA_000626175.1	-	-	24762938
Salmonella enterica subsp. enterica serovar Enteritidis str. EC20120008	1412470	PRJNA219482	219482	Proteobacteria	Gammaproteobacteria	4.71192	52.2	NZ_CP007245.1	CP007245.1	-	-	-	1	4551	4378	2014/04/02	2015/08/18	Complete Genome	LFZ	SAMN02384191	GCA_000626195.1	-	-	24762938
Salmonella enterica subsp. enterica serovar Enteritidis str. EC20100101	1412457	PRJNA219482	219482	Proteobacteria	Gammaproteobacteria	4.65416	52.2	NZ_CP007246.1	CP007246.1	-	-	-	1	4490	4338	2014/04/02	2015/08/16	Complete Genome	LFZ	SAMN02384178	GCA_000626215.1	-	-	24762938
Salmonella enterica subsp. enterica serovar Enteritidis str. EC20110221	1412455	PRJNA219482	219482	Proteobacteria	Gammaproteobacteria	4.70903	52.2	NZ_CP007247.1	CP007247.1	-	-	-	1	4548	4406	2014/04/02	2015/08/16	Complete Genome	LFZ	SAMN02384174	GCA_000626235.1	-	-	24762938
Salmonella enterica subsp. enterica serovar Enteritidis str. EC20090698	1412454	PRJNA219482	219482	Proteobacteria	Gammaproteobacteria	4.681	52.2	NZ_CP007248.1	CP007248.1	-	-	-	1	4508	4369	2014/04/02	2015/08/16	Complete Genome	LFZ	SAMN02384173	GCA_000626255.1	-	-	24762938
Salmonella enterica subsp. enterica serovar Enteritidis str. EC20110355	1243620	PRJNA219482	219482	Proteobacteria	Gammaproteobacteria	4.68184	52.2	NZ_CP007250.1	CP007250.1	-	-	-	1	4515	4371	2014/04/02	2015/08/16	Complete Genome	LFZ	SAMN02384171	GCA_000626295.1	-	-	24762938
Salmonella enterica subsp. enterica serovar Enteritidis str. EC20110353	1243618	PRJNA219482	219482	Proteobacteria	Gammaproteobacteria	4.71045	52.1	NZ_CP007251.1	CP007251.1	-	-	-	1	4548	3975	2014/04/02	2015/07/31	Complete Genome	LFZ	SAMN02384170	GCA_000626315.1	-	-	24762938
Salmonella enterica subsp. enterica serovar Enteritidis str. EC20111175	1244121	PRJNA219482	219482	Proteobacteria	Gammaproteobacteria	4.67981	52.2	NZ_CP007252.1	CP007252.1	-	-	-	1	4515	4365	2014/04/02	2015/08/16	Complete Genome	LFZ	SAMN02384176	GCA_000626335.1	-	-	24762938
Salmonella enterica subsp. enterica serovar Enteritidis str. EC20111174	1244122	PRJNA219482	219482	Proteobacteria	Gammaproteobacteria	4.6838	52.2	NZ_CP007253.1	CP007253.1	-	-	-	1	4517	4365	2014/04/02	2015/08/16	Complete Genome	LFZ	SAMN02384177	GCA_000626355.1	-	-	24762938
Salmonella enterica subsp. enterica serovar Enteritidis str. EC20111095	1244120	PRJNA219482	219482	Proteobacteria	Gammaproteobacteria	4.67995	52.2	NZ_CP007254.1	CP007254.1	-	-	-	1	4515	4367	2014/04/02	2015/08/16	Complete Genome	LFZ	SAMN02384168	GCA_000626375.1	-	-	24762938
Salmonella enterica subsp. enterica serovar Enteritidis str. EC20120009	1412471	PRJNA219482	219482	Proteobacteria	Gammaproteobacteria	4.75453	52.1	-	CP007438.1	-	-	-	1	4543	1814	2014/04/02	2014/05/14	Complete Genome	LFZ	SAMN02384192	GCA_000626395.1	-	-	24786953
Salmonella enterica subsp. enterica serovar Enteritidis str. EC20120929	1412618	PRJNA219482	219482	Proteobacteria	Gammaproteobacteria	4.62351	52.2	NZ_CP007463.1	CP007463.1	-	-	-	1	4444	4288	2014/04/02	2015/08/16	Complete Genome	LFZ	SAMN02384339	GCA_000626415.1	-	-	24786953
Salmonella enterica subsp. enterica serovar Enteritidis str. SA20084644	1412480	PRJNA219482	219482	Proteobacteria	Gammaproteobacteria	4.5728	52.2	-	CP007466.1	-	-	-	1	4326	4218	2014/04/02	2014/05/14	Complete Genome	LFZ	SAMN02384201	GCA_000626475.1	-	-	24786953
Salmonella enterica subsp. enterica serovar Enteritidis str. SA20084824	1412478	PRJNA219482	219482	Proteobacteria	Gammaproteobacteria	4.5815	52.2	-	CP007467.1	-	-	-	1	4321	4224	2014/04/02	2014/05/14	Complete Genome	LFZ	SAMN02384199	GCA_000626495.1	-	-	24786953
Salmonella enterica subsp. enterica serovar Enteritidis str. SA20094177	1412479	PRJNA219482	219482	Proteobacteria	Gammaproteobacteria	4.65447	52.1	-	CP007468.1	-	-	-	1	4398	4287	2014/04/02	2014/05/14	Complete Genome	LFZ	SAMN02384200	GCA_000626515.1	-	-	24786953
Salmonella enterica subsp. enterica serovar Enteritidis str. SA20094301	1412505	PRJNA219482	219482	Proteobacteria	Gammaproteobacteria	4.6646	52.1	-	CP007469.1	-	-	-	1	4400	4297	2014/04/02	2014/05/14	Complete Genome	LFZ	SAMN02384226	GCA_000626535.1	-	-	24786953
Salmonella enterica subsp. enterica serovar Typhimurium	90371	PRJNA242139	242139	Proteobacteria	Gammaproteobacteria	5.02536	52.1164	NZ_CP007581.1	CP007581.1	NZ_CP007582.1	CP007582.1	-	2	4893	4679	2014/04/23	2015/08/16	Complete Genome	University of California	SAMN02692256	GCA_000636135.1	-	-	-
Salmonella enterica subsp. enterica serovar Bovismorbificans str. 3114	1320309	PRJEB1776	217868	Proteobacteria	Gammaproteobacteria	4.77333	52.2097	-	HF969015.2	-	HF969016.1	-	2	4813	4733	2013/09/01	2015/02/27	Chromosome	IGH	SAMEA3138815	GCA_000499465.2	-	-	24244782
Salmonella enterica subsp. enterica serovar Enteritidis str. EC20120544	1412536	PRJNA219482	219482	Proteobacteria	Gammaproteobacteria	4.68587	52.1	NZ_CP007362.1	CP007362.1	-	-	-	1	4450	4304	2014/04/01	2015/08/16	Chromosome	LFZ	SAMN02384257	GCA_000623215.1	-	-	24786953
Salmonella enterica subsp. enterica serovar Enteritidis str. EC20120548	1412543	PRJNA219482	219482	Proteobacteria	Gammaproteobacteria	4.68585	52.1	NZ_CP007363.1	CP007363.1	-	-	-	1	4451	4306	2014/04/01	2015/08/16	Chromosome	LFZ	SAMN02384264	GCA_000623235.1	-	-	24786953
Salmonella enterica subsp. enterica serovar Enteritidis str. EC20120555	1412566	PRJNA219482	219482	Proteobacteria	Gammaproteobacteria	4.68587	52.1	NZ_CP007364.1	CP007364.1	-	-	-	1	4454	4304	2014/04/01	2015/08/16	Chromosome	LFZ	SAMN02384287	GCA_000623255.1	-	-	24786953
Salmonella enterica subsp. enterica serovar Enteritidis str. SA19981857	1412486	PRJNA219482	219482	Proteobacteria	Gammaproteobacteria	4.68584	52.1	NZ_CP007288.1	CP007288.1	-	-	-	1	4504	4336	2014/04/01	2015/08/16	Chromosome	LFZ	SAMN02384207	GCA_000623395.1	-	-	24786953
Salmonella enterica subsp. enterica serovar Enteritidis str. SA19982831	1412502	PRJNA219482	219482	Proteobacteria	Gammaproteobacteria	4.68579	52.1	NZ_CP007289.1	CP007289.1	-	-	-	1	4446	4278	2014/04/01	2015/08/16	Chromosome	LFZ	SAMN02384223	GCA_000623415.1	-	-	24786953
Salmonella enterica subsp. enterica serovar Enteritidis str. SA19983126	1412498	PRJNA219482	219482	Proteobacteria	Gammaproteobacteria	4.68587	52.1	NZ_CP007290.1	CP007290.1	-	-	-	1	4450	4296	2014/04/01	2015/08/16	Chromosome	LFZ	SAMN02384219	GCA_000623435.1	-	-	24786953
Salmonella enterica subsp. enterica serovar Enteritidis str. SA19992322	1412452	PRJNA219482	219482	Proteobacteria	Gammaproteobacteria	4.68586	52.1	NZ_CP007291.1	CP007291.1	-	-	-	1	4504	4345	2014/04/01	2015/08/16	Chromosome	LFZ	SAMN02384169	GCA_000623455.1	-	-	24786953
Salmonella enterica subsp. enterica serovar Enteritidis str. SA20083456	1412506	PRJNA219482	219482	Proteobacteria	Gammaproteobacteria	4.68581	52.1	NZ_CP007293.1	CP007293.1	-	-	-	1	4449	4294	2014/04/01	2015/08/16	Chromosome	LFZ	SAMN02384227	GCA_000623495.1	-	-	24786953
Salmonella enterica subsp. enterica serovar Enteritidis str. SA20083636	1412490	PRJNA219482	219482	Proteobacteria	Gammaproteobacteria	4.68584	52.1	NZ_CP007294.1	CP007294.1	-	-	-	1	4504	4308	2014/04/01	2015/08/16	Chromosome	LFZ	SAMN02384211	GCA_000623515.1	-	-	24786953
Salmonella enterica subsp. enterica serovar Enteritidis str. SA20084384	1412477	PRJNA219482	219482	Proteobacteria	Gammaproteobacteria	4.68572	52.1	NZ_CP007295.1	CP007295.1	-	-	-	1	4461	4039	2014/04/01	2015/08/18	Chromosome	LFZ	SAMN02384198	GCA_000623535.1	-	-	24786953
Salmonella enterica subsp. enterica serovar Enteritidis str. SA19930684	1412500	PRJNA219482	219482	Proteobacteria	Gammaproteobacteria	4.68586	52.1	NZ_CP007277.1	CP007277.1	-	-	-	1	4450	4282	2014/04/01	2015/08/16	Chromosome	LFZ	SAMN02384221	GCA_000623555.1	-	-	24786953
Salmonella enterica subsp. enterica serovar Enteritidis str. SA19942384	1412493	PRJNA219482	219482	Proteobacteria	Gammaproteobacteria	4.68587	52.1	NZ_CP007278.1	CP007278.1	-	-	-	1	4448	4294	2014/04/01	2015/08/16	Chromosome	LFZ	SAMN02384214	GCA_000623575.1	-	-	24786953
Salmonella enterica subsp. enterica serovar Enteritidis str. SA19943269	1412494	PRJNA219482	219482	Proteobacteria	Gammaproteobacteria	4.68579	52.1	NZ_CP007279.1	CP007279.1	-	-	-	1	4450	4297	2014/04/01	2015/08/16	Chromosome	LFZ	SAMN02384215	GCA_000623595.1	-	-	24786953
Salmonella enterica subsp. enterica serovar Enteritidis str. SA19960848	1412487	PRJNA219482	219482	Proteobacteria	Gammaproteobacteria	4.68585	52.1	NZ_CP007280.1	CP007280.1	-	-	-	1	4502	4361	2014/04/01	2015/08/16	Chromosome	LFZ	SAMN02384208	GCA_000623615.1	-	-	24786953
Salmonella enterica subsp. enterica serovar Enteritidis str. SA19961622	1412497	PRJNA219482	219482	Proteobacteria	Gammaproteobacteria	4.68587	52.1	NZ_CP007281.1	CP007281.1	-	-	-	1	4450	4307	2014/04/01	2015/08/16	Chromosome	LFZ	SAMN02384218	GCA_000623635.1	-	-	24786953
Salmonella enterica subsp. enterica serovar Enteritidis str. SA19970510	1412473	PRJNA219482	219482	Proteobacteria	Gammaproteobacteria	4.68585	52.1	NZ_CP007282.1	CP007282.1	-	-	-	1	4502	4352	2014/04/01	2015/08/16	Chromosome	LFZ	SAMN02384194	GCA_000623655.1	-	-	24786953
Salmonella enterica subsp. enterica serovar Enteritidis str. SA19970769	1412474	PRJNA219482	219482	Proteobacteria	Gammaproteobacteria	4.68585	52.1	NZ_CP007283.1	CP007283.1	-	-	-	1	4507	4303	2014/04/01	2015/08/16	Chromosome	LFZ	SAMN02384195	GCA_000623675.1	-	-	24786953
Salmonella enterica subsp. enterica serovar Enteritidis str. SA19971331	1412496	PRJNA219482	219482	Proteobacteria	Gammaproteobacteria	4.68585	52.1	NZ_CP007284.1	CP007284.1	-	-	-	1	4455	4262	2014/04/01	2015/08/16	Chromosome	LFZ	SAMN02384217	GCA_000623695.1	-	-	24786953
Salmonella enterica subsp. enterica serovar Enteritidis str. SA19980677	1412472	PRJNA219482	219482	Proteobacteria	Gammaproteobacteria	4.68585	52.1	NZ_CP007285.1	CP007285.1	-	-	-	1	4506	4260	2014/04/01	2015/08/16	Chromosome	LFZ	SAMN02384193	GCA_000623715.1	-	-	24786953
Salmonella enterica subsp. enterica serovar Enteritidis str. SA19981522	1412485	PRJNA219482	219482	Proteobacteria	Gammaproteobacteria	4.68582	52.1	NZ_CP007286.1	CP007286.1	-	-	-	1	4504	4345	2014/04/01	2015/08/16	Chromosome	LFZ	SAMN02384206	GCA_000623735.1	-	-	24786953
Salmonella enterica subsp. enterica serovar Enteritidis str. SA20090877	1412521	PRJNA219482	219482	Proteobacteria	Gammaproteobacteria	4.68586	52.1	NZ_CP007300.1	CP007300.1	-	-	-	1	4450	4295	2014/04/01	2015/08/16	Chromosome	LFZ	SAMN02384242	GCA_000623815.1	-	-	24786953
Salmonella enterica subsp. enterica serovar Enteritidis str. SA20091739	1412523	PRJNA219482	219482	Proteobacteria	Gammaproteobacteria	4.68585	52.1	NZ_CP007301.1	CP007301.1	-	-	-	1	4448	4290	2014/04/01	2015/08/02	Chromosome	LFZ	SAMN02384244	GCA_000623835.1	-	-	24786953
Salmonella enterica subsp. enterica serovar Enteritidis str. SA20093421	1412514	PRJNA219482	219482	Proteobacteria	Gammaproteobacteria	4.68585	52.1	NZ_CP007302.1	CP007302.1	-	-	-	1	4454	4260	2014/04/01	2015/08/16	Chromosome	LFZ	SAMN02384235	GCA_000623855.1	-	-	24786953
Salmonella enterica subsp. enterica serovar Enteritidis str. SA20093430	1412512	PRJNA219482	219482	Proteobacteria	Gammaproteobacteria	4.68586	52.1	NZ_CP007303.1	CP007303.1	-	-	-	1	4449	4300	2014/04/01	2015/08/16	Chromosome	LFZ	SAMN02384233	GCA_000623875.1	-	-	24786953
Salmonella enterica subsp. enterica serovar Enteritidis str. SA20093538	1412522	PRJNA219482	219482	Proteobacteria	Gammaproteobacteria	4.68587	52.1	NZ_CP007304.1	CP007304.1	-	-	-	1	4451	4304	2014/04/01	2015/08/16	Chromosome	LFZ	SAMN02384243	GCA_000623895.1	-	-	24786953
Salmonella enterica subsp. enterica serovar Enteritidis str. SA20093543	1412520	PRJNA219482	219482	Proteobacteria	Gammaproteobacteria	4.68587	52.1	NZ_CP007305.1	CP007305.1	-	-	-	1	4447	4302	2014/04/01	2015/08/16	Chromosome	LFZ	SAMN02384241	GCA_000623915.1	-	-	24786953
Salmonella enterica subsp. enterica serovar Enteritidis str. SA20093784	1412509	PRJNA219482	219482	Proteobacteria	Gammaproteobacteria	4.68587	52.1	NZ_CP007306.1	CP007306.1	-	-	-	1	4451	4307	2014/04/01	2015/08/18	Chromosome	LFZ	SAMN02384230	GCA_000623935.1	-	-	24786953
Salmonella enterica subsp. enterica serovar Enteritidis str. SA20093788	1412511	PRJNA219482	219482	Proteobacteria	Gammaproteobacteria	4.68587	52.1	NZ_CP007307.1	CP007307.1	-	-	-	1	4450	4304	2014/04/02	2015/08/16	Chromosome	LFZ	SAMN02384232	GCA_000623955.1	-	-	24786953
Salmonella enterica subsp. enterica serovar Enteritidis str. SA20093950	1412519	PRJNA219482	219482	Proteobacteria	Gammaproteobacteria	4.68584	52.1	NZ_CP007308.1	CP007308.1	-	-	-	1	4448	4308	2014/04/02	2015/08/16	Chromosome	LFZ	SAMN02384240	GCA_000623975.1	-	-	24786953
Salmonella enterica subsp. enterica serovar Enteritidis str. SA20093977	1412510	PRJNA219482	219482	Proteobacteria	Gammaproteobacteria	4.68586	52.1	NZ_CP007309.1	CP007309.1	-	-	-	1	4446	4303	2014/04/02	2015/08/16	Chromosome	LFZ	SAMN02384231	GCA_000623995.1	-	-	24786953
Salmonella enterica subsp. enterica serovar Enteritidis str. SA20094079	1412524	PRJNA219482	219482	Proteobacteria	Gammaproteobacteria	4.68587	52.1	NZ_CP007310.1	CP007310.1	-	-	-	1	4450	4311	2014/04/02	2015/08/16	Chromosome	LFZ	SAMN02384245	GCA_000624015.1	-	-	24786953
Salmonella enterica subsp. enterica serovar Enteritidis str. SA20094350	1412504	PRJNA219482	219482	Proteobacteria	Gammaproteobacteria	4.68578	52.1	NZ_CP007311.1	CP007311.1	-	-	-	1	4448	4299	2014/04/02	2015/08/16	Chromosome	LFZ	SAMN02384225	GCA_000624035.1	-	-	24786953
Salmonella enterica subsp. enterica serovar Enteritidis str. SA20094352	1412491	PRJNA219482	219482	Proteobacteria	Gammaproteobacteria	4.68585	52.1	NZ_CP007312.1	CP007312.1	-	-	-	1	4506	4357	2014/04/01	2015/08/16	Chromosome	LFZ	SAMN02384212	GCA_000624055.1	-	-	24786953
Salmonella enterica subsp. enterica serovar Enteritidis str. SA20094383	1412516	PRJNA219482	219482	Proteobacteria	Gammaproteobacteria	4.68583	52.1	NZ_CP007313.1	CP007313.1	-	-	-	1	4454	4305	2014/04/01	2015/08/16	Chromosome	LFZ	SAMN02384237	GCA_000624075.1	-	-	24786953
Salmonella enterica subsp. enterica serovar Enteritidis str. SA20094389	1412515	PRJNA219482	219482	Proteobacteria	Gammaproteobacteria	4.68581	52.1	NZ_CP007314.1	CP007314.1	-	-	-	1	4450	4289	2014/04/01	2015/08/16	Chromosome	LFZ	SAMN02384236	GCA_000624095.1	-	-	24786953
Salmonella enterica subsp. enterica serovar Enteritidis str. SA20094521	1412484	PRJNA219482	219482	Proteobacteria	Gammaproteobacteria	4.68586	52.1	NZ_CP007315.1	CP007315.1	-	-	-	1	4454	4264	2014/04/01	2015/08/16	Chromosome	LFZ	SAMN02384205	GCA_000624115.1	-	-	24786953
Salmonella enterica subsp. enterica serovar Enteritidis str. SA20094642	1412518	PRJNA219482	219482	Proteobacteria	Gammaproteobacteria	4.68586	52.1	NZ_CP007316.1	CP007316.1	-	-	-	1	4452	4256	2014/04/01	2015/08/16	Chromosome	LFZ	SAMN02384239	GCA_000624135.1	-	-	24786953
Salmonella enterica subsp. enterica serovar Enteritidis str. EC20121177	1412594	PRJNA219482	219482	Proteobacteria	Gammaproteobacteria	4.94274	51.6	-	CP007333.1	-	-	-	1	5289	4959	2014/04/01	2014/05/14	Chromosome	LFZ	SAMN02384315	GCA_000624175.1	-	-	24786953
Salmonella enterica subsp. enterica serovar Enteritidis str. SA20092320	1412508	PRJNA219482	219482	Proteobacteria	Gammaproteobacteria	4.75263	52.1	NZ_CP007334.1	CP007334.1	-	-	-	1	4637	4058	2014/04/01	2015/08/16	Chromosome	LFZ	SAMN02384229	GCA_000624195.1	-	-	24786953
Salmonella enterica subsp. enterica serovar Enteritidis str. SA20094803	1412503	PRJNA219482	219482	Proteobacteria	Gammaproteobacteria	4.68586	52.1	NZ_CP007317.1	CP007317.1	-	-	-	1	4454	4266	2014/04/01	2015/08/16	Chromosome	LFZ	SAMN02384224	GCA_000624215.1	-	-	24786953
Salmonella enterica subsp. enterica serovar Enteritidis str. SA20095309	1412507	PRJNA219482	219482	Proteobacteria	Gammaproteobacteria	4.68584	52.1	NZ_CP007318.1	CP007318.1	-	-	-	1	4457	4284	2014/04/01	2015/08/16	Chromosome	LFZ	SAMN02384228	GCA_000624235.1	-	-	24786953
Salmonella enterica subsp. enterica serovar Enteritidis str. EC20110222	1412456	PRJNA219482	219482	Proteobacteria	Gammaproteobacteria	4.68612	52.2	NZ_CP007323.1	CP007323.1	-	-	-	1	4469	4315	2014/04/01	2015/08/16	Chromosome	LFZ	SAMN02384175	GCA_000624275.1	-	-	24786953
Salmonella enterica subsp. enterica serovar Enteritidis str. EC20111514	1412539	PRJNA219482	219482	Proteobacteria	Gammaproteobacteria	4.68586	52.1	NZ_CP007324.1	CP007324.1	-	-	-	1	4445	4305	2014/04/01	2015/08/16	Chromosome	LFZ	SAMN02384260	GCA_000624295.1	-	-	24786953
Salmonella enterica subsp. enterica serovar Enteritidis str. EC20111515	1412538	PRJNA219482	219482	Proteobacteria	Gammaproteobacteria	4.68587	52.1	NZ_CP007325.1	CP007325.1	-	-	-	1	4447	4308	2014/04/01	2015/08/16	Chromosome	LFZ	SAMN02384259	GCA_000624315.1	-	-	24786953
Salmonella enterica subsp. enterica serovar Enteritidis str. EC20111554	1412567	PRJNA219482	219482	Proteobacteria	Gammaproteobacteria	4.68587	52.1	NZ_CP007326.1	CP007326.1	-	-	-	1	4450	4310	2014/04/02	2015/08/16	Chromosome	LFZ	SAMN02384288	GCA_000624335.1	-	-	24786953
Salmonella enterica subsp. enterica serovar Enteritidis str. EC20111561	1412572	PRJNA219482	219482	Proteobacteria	Gammaproteobacteria	4.68587	52.1	NZ_CP007327.1	CP007327.1	-	-	-	1	4450	4310	2014/04/01	2015/08/18	Chromosome	LFZ	SAMN02384293	GCA_000624355.1	-	-	24786953
Salmonella enterica subsp. enterica serovar Enteritidis str. EC20111576	1412535	PRJNA219482	219482	Proteobacteria	Gammaproteobacteria	4.68585	52.1	NZ_CP007328.1	CP007328.1	-	-	-	1	4449	4308	2014/04/01	2015/08/16	Chromosome	LFZ	SAMN02384256	GCA_000624375.1	-	-	24786953
Salmonella enterica subsp. enterica serovar Enteritidis str. EC20120003	1412467	PRJNA219482	219482	Proteobacteria	Gammaproteobacteria	4.73065	52.2	NZ_CP007330.1	CP007330.1	-	-	-	1	4582	4442	2014/04/01	2015/08/16	Chromosome	LFZ	SAMN02384188	GCA_000624415.1	-	-	24786953
Salmonella enterica subsp. enterica serovar Enteritidis str. EC20120007	1412469	PRJNA219482	219482	Proteobacteria	Gammaproteobacteria	4.74453	52.1	NZ_CP007331.1	CP007331.1	-	-	-	1	4603	4464	2014/04/01	2015/08/16	Chromosome	LFZ	SAMN02384190	GCA_000624435.1	-	-	24786953
Salmonella enterica subsp. enterica serovar Enteritidis str. EC20120213	1412528	PRJNA219482	219482	Proteobacteria	Gammaproteobacteria	4.68498	51.9	NZ_CP007344.1	CP007344.1	-	-	-	1	4509	3247	2014/04/01	2015/07/31	Chromosome	LFZ	SAMN02384249	GCA_000624455.1	-	-	24786953
Salmonella enterica subsp. enterica serovar Enteritidis str. EC20120219	1412548	PRJNA219482	219482	Proteobacteria	Gammaproteobacteria	4.68584	52.1	NZ_CP007345.1	CP007345.1	-	-	-	1	4455	4253	2014/04/01	2015/08/16	Chromosome	LFZ	SAMN02384269	GCA_000624475.1	-	-	24786953
Salmonella enterica subsp. enterica serovar Enteritidis str. EC20120229	1412547	PRJNA219482	219482	Proteobacteria	Gammaproteobacteria	4.68585	52.1	NZ_CP007346.1	CP007346.1	-	-	-	1	4449	4274	2014/04/01	2015/08/16	Chromosome	LFZ	SAMN02384268	GCA_000624495.1	-	-	24786953
Salmonella enterica subsp. enterica serovar Enteritidis str. EC20120240	1412546	PRJNA219482	219482	Proteobacteria	Gammaproteobacteria	4.68586	52.1	NZ_CP007347.1	CP007347.1	-	-	-	1	4447	4306	2014/04/01	2015/08/16	Chromosome	LFZ	SAMN02384267	GCA_000624515.1	-	-	24786953
Salmonella enterica subsp. enterica serovar Enteritidis str. EC20120356	1412602	PRJNA219482	219482	Proteobacteria	Gammaproteobacteria	4.68584	52.1	NZ_CP007348.1	CP007348.1	-	-	-	1	4451	4252	2014/04/01	2015/08/16	Chromosome	LFZ	SAMN02384323	GCA_000624535.1	-	-	24786953
Salmonella enterica subsp. enterica serovar Enteritidis str. EC20120469	1412552	PRJNA219482	219482	Proteobacteria	Gammaproteobacteria	4.68585	52.1	NZ_CP007349.1	CP007349.1	-	-	-	1	4449	4303	2014/04/01	2015/08/16	Chromosome	LFZ	SAMN02384273	GCA_000624555.1	-	-	24786953
Salmonella enterica subsp. enterica serovar Enteritidis str. EC20120496	1412556	PRJNA219482	219482	Proteobacteria	Gammaproteobacteria	4.68587	52.1	NZ_CP007350.1	CP007350.1	-	-	-	1	4448	4307	2014/04/01	2015/08/16	Chromosome	LFZ	SAMN02384277	GCA_000624575.1	-	-	24786953
Salmonella enterica subsp. enterica serovar Enteritidis str. EC20120497	1412568	PRJNA219482	219482	Proteobacteria	Gammaproteobacteria	4.68587	52.1	NZ_CP007351.1	CP007351.1	-	-	-	1	4451	4307	2014/04/01	2015/08/16	Chromosome	LFZ	SAMN02384289	GCA_000624595.1	-	-	24786953
Salmonella enterica subsp. enterica serovar Enteritidis str. EC20120498	1412545	PRJNA219482	219482	Proteobacteria	Gammaproteobacteria	4.68581	52	NZ_CP007352.1	CP007352.1	-	-	-	1	4473	3854	2014/04/01	2015/08/18	Chromosome	LFZ	SAMN02384266	GCA_000624615.1	-	-	24786953
Salmonella enterica subsp. enterica serovar Enteritidis str. EC20120505	1412544	PRJNA219482	219482	Proteobacteria	Gammaproteobacteria	4.6852	51.8	NZ_CP007353.1	CP007353.1	-	-	-	1	4554	3198	2014/04/01	2015/08/02	Chromosome	LFZ	SAMN02384265	GCA_000624635.1	-	-	24786953
Salmonella enterica subsp. enterica serovar Enteritidis str. EC20120528	1412537	PRJNA219482	219482	Proteobacteria	Gammaproteobacteria	4.68578	51.9	NZ_CP007354.1	CP007354.1	-	-	-	1	4511	3425	2014/04/01	2015/08/24	Chromosome	LFZ	SAMN02384258	GCA_000624655.1	-	-	24786953
Salmonella enterica subsp. enterica serovar Enteritidis str. EC20121542	1412557	PRJNA219482	219482	Proteobacteria	Gammaproteobacteria	4.68587	52.1	NZ_CP007368.1	CP007368.1	-	-	-	1	4451	4306	2014/04/01	2015/08/16	Chromosome	LFZ	SAMN02384278	GCA_000624735.1	-	-	24786953
Salmonella enterica subsp. enterica serovar Enteritidis str. EC20121671	1412565	PRJNA219482	219482	Proteobacteria	Gammaproteobacteria	4.68581	52.1	NZ_CP007369.1	CP007369.1	-	-	-	1	4449	4254	2014/04/01	2015/08/16	Chromosome	LFZ	SAMN02384286	GCA_000624755.1	-	-	24786953
Salmonella enterica subsp. enterica serovar Enteritidis str. EC20121672	1412561	PRJNA219482	219482	Proteobacteria	Gammaproteobacteria	4.68586	52.1	NZ_CP007370.1	CP007370.1	-	-	-	1	4450	4270	2014/04/01	2015/08/16	Chromosome	LFZ	SAMN02384282	GCA_000624775.1	-	-	24786953
Salmonella enterica subsp. enterica serovar Enteritidis str. EC20121689	1412616	PRJNA219482	219482	Proteobacteria	Gammaproteobacteria	4.68575	52.1	NZ_CP007371.1	CP007371.1	-	-	-	1	4458	3977	2014/04/01	2015/08/24	Chromosome	LFZ	SAMN02384337	GCA_000624795.1	-	-	24786953
Salmonella enterica subsp. enterica serovar Enteritidis str. SA20121703	1412483	PRJNA219482	219482	Proteobacteria	Gammaproteobacteria	4.68586	52.1	NZ_CP007372.1	CP007372.1	-	-	-	1	4446	4294	2014/04/01	2015/08/16	Chromosome	LFZ	SAMN02384204	GCA_000624815.1	-	-	24786953
Salmonella enterica subsp. enterica serovar Enteritidis str. EC20121744	1412554	PRJNA219482	219482	Proteobacteria	Gammaproteobacteria	4.68585	52.1	NZ_CP007373.1	CP007373.1	-	-	-	1	4451	4305	2014/04/01	2015/08/16	Chromosome	LFZ	SAMN02384275	GCA_000624835.1	-	-	24786953
Salmonella enterica subsp. enterica serovar Enteritidis str. EC20121746	1412563	PRJNA219482	219482	Proteobacteria	Gammaproteobacteria	4.68587	52.1	NZ_CP007374.1	CP007374.1	-	-	-	1	4448	4301	2014/04/02	2015/08/16	Chromosome	LFZ	SAMN02384284	GCA_000624855.1	-	-	24786953
Salmonella enterica subsp. enterica serovar Enteritidis str. EC20121748	1412560	PRJNA219482	219482	Proteobacteria	Gammaproteobacteria	4.68586	52.1	NZ_CP007395.1	CP007395.1	-	-	-	1	4452	4263	2014/04/02	2015/08/16	Chromosome	LFZ	SAMN02384281	GCA_000624875.1	-	-	24786953
Salmonella enterica subsp. enterica serovar Enteritidis str. EC20121750	1412541	PRJNA219482	219482	Proteobacteria	Gammaproteobacteria	4.68586	52.1	NZ_CP007396.1	CP007396.1	-	-	-	1	4448	4251	2014/04/02	2015/08/16	Chromosome	LFZ	SAMN02384262	GCA_000624895.1	-	-	24786953
Salmonella enterica subsp. enterica serovar Enteritidis str. EC20121751	1412540	PRJNA219482	219482	Proteobacteria	Gammaproteobacteria	4.68583	52.1	NZ_CP007397.1	CP007397.1	-	-	-	1	4454	4267	2014/04/02	2015/08/16	Chromosome	LFZ	SAMN02384261	GCA_000624915.1	-	-	24786953
Salmonella enterica subsp. enterica serovar Enteritidis str. EC20121753	1412551	PRJNA219482	219482	Proteobacteria	Gammaproteobacteria	4.68585	52.1	NZ_CP007398.1	CP007398.1	-	-	-	1	4457	4264	2014/04/02	2015/08/16	Chromosome	LFZ	SAMN02384272	GCA_000624935.1	-	-	24786953
Salmonella enterica subsp. enterica serovar Enteritidis str. EC20120734	1412609	PRJNA219482	219482	Proteobacteria	Gammaproteobacteria	4.68586	52.1	NZ_CP007400.1	CP007400.1	-	-	-	1	4451	4274	2014/04/02	2015/08/16	Chromosome	LFZ	SAMN02384330	GCA_000624955.1	-	-	24786953
Salmonella enterica subsp. enterica serovar Enteritidis str. EC20120738	1412610	PRJNA219482	219482	Proteobacteria	Gammaproteobacteria	4.68585	52.1	NZ_CP007401.1	CP007401.1	-	-	-	1	4448	4283	2014/04/02	2015/08/16	Chromosome	LFZ	SAMN02384331	GCA_000624975.1	-	-	24786953
Salmonella enterica subsp. enterica serovar Enteritidis str. EC20120765	1412564	PRJNA219482	219482	Proteobacteria	Gammaproteobacteria	4.68588	52.1	NZ_CP007402.1	CP007402.1	-	-	-	1	4449	4300	2014/04/02	2015/08/16	Chromosome	LFZ	SAMN02384285	GCA_000624995.1	-	-	24786953
Salmonella enterica subsp. enterica serovar Enteritidis str. EC20120773	1412611	PRJNA219482	219482	Proteobacteria	Gammaproteobacteria	4.68587	52.1	NZ_CP007403.1	CP007403.1	-	-	-	1	4452	4306	2014/04/02	2015/08/16	Chromosome	LFZ	SAMN02384332	GCA_000625015.1	-	-	24786953
Salmonella enterica subsp. enterica serovar Enteritidis str. EC20120774	1412612	PRJNA219482	219482	Proteobacteria	Gammaproteobacteria	4.68586	52.1	NZ_CP007404.1	CP007404.1	-	-	-	1	4451	4309	2014/04/02	2015/08/16	Chromosome	LFZ	SAMN02384333	GCA_000625035.1	-	-	24786953
Salmonella enterica subsp. enterica serovar Enteritidis str. EC20120775	1412533	PRJNA219482	219482	Proteobacteria	Gammaproteobacteria	4.68586	52.1	NZ_CP007405.1	CP007405.1	-	-	-	1	4449	4306	2014/04/02	2015/08/16	Chromosome	LFZ	SAMN02384254	GCA_000625055.1	-	-	24786953
Salmonella enterica subsp. enterica serovar Enteritidis str. EC20120776	1412532	PRJNA219482	219482	Proteobacteria	Gammaproteobacteria	4.68582	52.1	NZ_CP007406.1	CP007406.1	-	-	-	1	4449	4310	2014/04/02	2015/08/16	Chromosome	LFZ	SAMN02384253	GCA_000625075.1	-	-	24786953
Salmonella enterica subsp. enterica serovar Enteritidis str. EC20120917	1412613	PRJNA219482	219482	Proteobacteria	Gammaproteobacteria	4.68587	52.1	NZ_CP007407.1	CP007407.1	-	-	-	1	4450	4300	2014/04/02	2015/08/16	Chromosome	LFZ	SAMN02384334	GCA_000625095.1	-	-	24786953
Salmonella enterica subsp. enterica serovar Enteritidis str. EC20120918	1412614	PRJNA219482	219482	Proteobacteria	Gammaproteobacteria	4.68586	52.1	NZ_CP007408.1	CP007408.1	-	-	-	1	4450	4286	2014/04/02	2015/08/16	Chromosome	LFZ	SAMN02384335	GCA_000625115.1	-	-	24786953
Salmonella enterica subsp. enterica serovar Enteritidis str. EC20120925	1412615	PRJNA219482	219482	Proteobacteria	Gammaproteobacteria	4.68587	52.1	NZ_CP007375.1	CP007375.1	-	-	-	1	4449	4302	2014/04/02	2015/08/16	Chromosome	LFZ	SAMN02384336	GCA_000625135.1	-	-	24786953
Salmonella enterica subsp. enterica serovar Enteritidis str. EC20120927	1412617	PRJNA219482	219482	Proteobacteria	Gammaproteobacteria	4.68579	52.1	NZ_CP007376.1	CP007376.1	-	-	-	1	4455	4187	2014/04/02	2015/08/24	Chromosome	LFZ	SAMN02384338	GCA_000625155.1	-	-	24786953
Salmonella enterica subsp. enterica serovar Enteritidis str. EC20120963	1412531	PRJNA219482	219482	Proteobacteria	Gammaproteobacteria	4.68584	52.1	NZ_CP007377.1	CP007377.1	-	-	-	1	4449	4268	2014/04/02	2015/08/16	Chromosome	LFZ	SAMN02384252	GCA_000625175.1	-	-	24786953
Salmonella enterica subsp. enterica serovar Enteritidis str. EC20120968	1412558	PRJNA219482	219482	Proteobacteria	Gammaproteobacteria	4.68586	52.1	NZ_CP007378.1	CP007378.1	-	-	-	1	4450	4290	2014/04/02	2015/08/16	Chromosome	LFZ	SAMN02384279	GCA_000625195.1	-	-	24786953
Salmonella enterica subsp. enterica serovar Enteritidis str. EC20120969	1412619	PRJNA219482	219482	Proteobacteria	Gammaproteobacteria	4.68586	52.1	NZ_CP007379.1	CP007379.1	-	-	-	1	4467	4077	2014/04/02	2015/08/16	Chromosome	LFZ	SAMN02384340	GCA_000625215.1	-	-	24786953
Salmonella enterica subsp. enterica serovar Enteritidis str. EC20120970	1412542	PRJNA219482	219482	Proteobacteria	Gammaproteobacteria	4.68584	52.1	NZ_CP007380.1	CP007380.1	-	-	-	1	4451	4293	2014/04/02	2015/08/18	Chromosome	LFZ	SAMN02384263	GCA_000625235.1	-	-	24786953
Salmonella enterica subsp. enterica serovar Enteritidis str. EC20121812	1412571	PRJNA219482	219482	Proteobacteria	Gammaproteobacteria	4.68587	52.1	NZ_CP007381.1	CP007381.1	-	-	-	1	4456	4295	2014/04/02	2015/08/19	Chromosome	LFZ	SAMN02384292	GCA_000625255.1	-	-	24786953
Salmonella enterica subsp. enterica serovar Enteritidis str. EC20121825	1412526	PRJNA219482	219482	Proteobacteria	Gammaproteobacteria	4.68586	52.1	NZ_CP007382.1	CP007382.1	-	-	-	1	4449	4300	2014/04/02	2015/08/18	Chromosome	LFZ	SAMN02384247	GCA_000625275.1	-	-	24786953
Salmonella enterica subsp. enterica serovar Enteritidis str. EC20121826	1412527	PRJNA219482	219482	Proteobacteria	Gammaproteobacteria	4.68586	52.1	NZ_CP007383.1	CP007383.1	-	-	-	1	4450	4279	2014/04/02	2015/08/16	Chromosome	LFZ	SAMN02384248	GCA_000625295.1	-	-	24786953
Salmonella enterica subsp. enterica serovar Enteritidis str. EC20121969	1412583	PRJNA219482	219482	Proteobacteria	Gammaproteobacteria	4.68587	52.1	NZ_CP007384.1	CP007384.1	-	-	-	1	4453	4311	2014/04/02	2015/08/16	Chromosome	LFZ	SAMN02384304	GCA_000625315.1	-	-	24786953
Salmonella enterica subsp. enterica serovar Enteritidis str. EC20121970	1412582	PRJNA219482	219482	Proteobacteria	Gammaproteobacteria	4.68588	52.1	NZ_CP007385.1	CP007385.1	-	-	-	1	4447	4307	2014/04/02	2015/08/16	Chromosome	LFZ	SAMN02384303	GCA_000625335.1	-	-	24786953
Salmonella enterica subsp. enterica serovar Enteritidis str. SA20090435	1412513	PRJNA219482	219482	Proteobacteria	Gammaproteobacteria	4.68577	52.1	NZ_CP007297.1	CP007297.1	-	-	-	1	4451	4274	2014/04/02	2015/08/16	Chromosome	LFZ	SAMN02384234	GCA_000625375.1	-	-	24786953
Salmonella enterica subsp. enterica serovar Enteritidis str. EC20090530	1412585	PRJNA219482	219482	Proteobacteria	Gammaproteobacteria	4.68583	52.1	NZ_CP007298.1	CP007298.1	-	-	-	1	4458	4195	2014/04/02	2015/08/16	Chromosome	LFZ	SAMN02384306	GCA_000625395.1	-	-	24786953
Salmonella enterica subsp. enterica serovar Enteritidis str. EC20100088	1412598	PRJNA219482	219482	Proteobacteria	Gammaproteobacteria	4.68586	52.1	NZ_CP007355.1	CP007355.1	-	-	-	1	4457	4118	2014/04/02	2015/08/16	Chromosome	LFZ	SAMN02384319	GCA_000625415.1	-	-	24786953
Salmonella enterica subsp. enterica serovar Enteritidis str. EC20100089	1412599	PRJNA219482	219482	Proteobacteria	Gammaproteobacteria	4.68586	52.1	NZ_CP007356.1	CP007356.1	-	-	-	1	4444	4192	2014/04/02	2015/08/16	Chromosome	LFZ	SAMN02384320	GCA_000625435.1	-	-	24786953
Salmonella enterica subsp. enterica serovar Enteritidis str. EC20120580	1412603	PRJNA219482	219482	Proteobacteria	Gammaproteobacteria	4.68584	52.1	NZ_CP007335.1	CP007335.1	-	-	-	1	4467	3983	2014/04/02	2015/08/03	Chromosome	LFZ	SAMN02384324	GCA_000625455.1	-	-	24786953
Salmonella enterica subsp. enterica serovar Enteritidis str. EC20120581	1412604	PRJNA219482	219482	Proteobacteria	Gammaproteobacteria	4.68577	52.1	NZ_CP007336.1	CP007336.1	-	-	-	1	4447	4296	2014/04/02	2015/08/16	Chromosome	LFZ	SAMN02384325	GCA_000625475.1	-	-	24786953
Salmonella enterica subsp. enterica serovar Enteritidis str. EC20120590	1412605	PRJNA219482	219482	Proteobacteria	Gammaproteobacteria	4.68586	52.1	NZ_CP007337.1	CP007337.1	-	-	-	1	4450	4301	2014/04/02	2015/08/16	Chromosome	LFZ	SAMN02384326	GCA_000625495.1	-	-	24786953
Salmonella enterica subsp. enterica serovar Enteritidis str. EC20120597	1412606	PRJNA219482	219482	Proteobacteria	Gammaproteobacteria	4.68583	52.1	NZ_CP007338.1	CP007338.1	-	-	-	1	4449	4302	2014/04/02	2015/08/16	Chromosome	LFZ	SAMN02384327	GCA_000625515.1	-	-	24786953
Salmonella enterica subsp. enterica serovar Enteritidis str. EC20120686	1412607	PRJNA219482	219482	Proteobacteria	Gammaproteobacteria	4.68586	52.1	NZ_CP007340.1	CP007340.1	-	-	-	1	4451	4291	2014/04/01	2015/08/16	Chromosome	LFZ	SAMN02384328	GCA_000625555.1	-	-	24786953
Salmonella enterica subsp. enterica serovar Enteritidis str. EC20120687	1412608	PRJNA219482	219482	Proteobacteria	Gammaproteobacteria	4.68586	52.1	NZ_CP007341.1	CP007341.1	-	-	-	1	4447	4257	2014/04/01	2015/08/16	Chromosome	LFZ	SAMN02384329	GCA_000625575.1	-	-	24786953
Salmonella enterica subsp. enterica serovar Enteritidis str. EC20120722	1412550	PRJNA219482	219482	Proteobacteria	Gammaproteobacteria	4.68586	52.1	NZ_CP007343.1	CP007343.1	-	-	-	1	4447	4296	2014/04/01	2015/08/16	Chromosome	LFZ	SAMN02384271	GCA_000625615.1	-	-	24786953
Salmonella enterica subsp. enterica serovar Enteritidis str. EC20121976	1412581	PRJNA219482	219482	Proteobacteria	Gammaproteobacteria	4.68587	52.1	NZ_CP007386.1	CP007386.1	-	-	-	1	4451	4311	2014/04/01	2015/08/16	Chromosome	LFZ	SAMN02384302	GCA_000625635.1	-	-	24786953
Salmonella enterica subsp. enterica serovar Enteritidis str. EC20090195	1412587	PRJNA219482	219482	Proteobacteria	Gammaproteobacteria	4.68587	52.1	NZ_CP007430.1	CP007430.1	-	-	-	1	4448	4299	2014/04/01	2015/08/16	Chromosome	LFZ	SAMN02384308	GCA_000625675.1	-	-	24786953
Salmonella enterica subsp. enterica serovar Enteritidis str. SA20094682	1412476	PRJNA219482	219482	Proteobacteria	Gammaproteobacteria	4.68604	52.1	NZ_CP007431.1	CP007431.1	-	-	-	1	4465	4253	2014/04/01	2015/08/16	Chromosome	LFZ	SAMN02384197	GCA_000625695.1	-	-	24786953
Salmonella enterica subsp. enterica serovar Enteritidis str. EC20100131	1412584	PRJNA219482	219482	Proteobacteria	Gammaproteobacteria	4.68586	52.1	NZ_CP007432.1	CP007432.1	-	-	-	1	4454	4294	2014/04/01	2015/08/16	Chromosome	LFZ	SAMN02384305	GCA_000625715.1	-	-	24786953
Salmonella enterica subsp. enterica serovar Enteritidis str. EC20121765	1412555	PRJNA219482	219482	Proteobacteria	Gammaproteobacteria	4.68586	52.1	NZ_CP007429.1	CP007429.1	-	-	-	1	4452	4303	2014/04/01	2015/08/16	Chromosome	LFZ	SAMN02384276	GCA_000625775.1	-	-	24786953
Salmonella enterica subsp. enterica serovar Enteritidis str. EC20121986	1412580	PRJNA219482	219482	Proteobacteria	Gammaproteobacteria	4.68587	52.1	NZ_CP007387.1	CP007387.1	-	-	-	1	4449	4306	2014/04/01	2015/08/16	Chromosome	LFZ	SAMN02384301	GCA_000625795.1	-	-	24786953
Salmonella enterica subsp. enterica serovar Enteritidis str. EC20121989	1412579	PRJNA219482	219482	Proteobacteria	Gammaproteobacteria	4.68587	52.1	NZ_CP007388.1	CP007388.1	-	-	-	1	4453	4308	2014/04/01	2015/08/16	Chromosome	LFZ	SAMN02384300	GCA_000625815.1	-	-	24786953
Salmonella enterica subsp. enterica serovar Enteritidis str. EC20120051	1412601	PRJNA219482	219482	Proteobacteria	Gammaproteobacteria	4.68579	52	NZ_CP007433.1	CP007433.1	-	-	-	1	4490	3828	2014/04/01	2015/08/18	Chromosome	LFZ	SAMN02384322	GCA_000625835.1	-	-	24786953
Salmonella enterica subsp. enterica serovar Enteritidis str. EC20121990	1412578	PRJNA219482	219482	Proteobacteria	Gammaproteobacteria	4.68587	52.1	NZ_CP007411.1	CP007411.1	-	-	-	1	4450	4309	2014/04/01	2015/08/16	Chromosome	LFZ	SAMN02384299	GCA_000625875.1	-	-	24786953
Salmonella enterica subsp. enterica serovar Enteritidis str. EC20122022	1412577	PRJNA219482	219482	Proteobacteria	Gammaproteobacteria	4.68583	52.1	NZ_CP007412.1	CP007412.1	-	-	-	1	4446	4261	2014/04/01	2015/08/16	Chromosome	LFZ	SAMN02384298	GCA_000625895.1	-	-	24786953
Salmonella enterica subsp. enterica serovar Enteritidis str. EC20122026	1412576	PRJNA219482	219482	Proteobacteria	Gammaproteobacteria	4.68586	52.1	NZ_CP007413.1	CP007413.1	-	-	-	1	4449	4301	2014/04/01	2015/08/16	Chromosome	LFZ	SAMN02384297	GCA_000625915.1	-	-	24786953
Salmonella enterica subsp. enterica serovar Enteritidis str. EC20122031	1412575	PRJNA219482	219482	Proteobacteria	Gammaproteobacteria	4.68587	52.1	NZ_CP007414.1	CP007414.1	-	-	-	1	4449	4304	2014/04/01	2015/08/16	Chromosome	LFZ	SAMN02384296	GCA_000625935.1	-	-	24786953
Salmonella enterica subsp. enterica serovar Enteritidis str. EC20122033	1412574	PRJNA219482	219482	Proteobacteria	Gammaproteobacteria	4.68609	52.2	NZ_CP007415.1	CP007415.1	-	-	-	1	4465	4317	2014/04/01	2015/08/16	Chromosome	LFZ	SAMN02384295	GCA_000625955.1	-	-	24786953
Salmonella enterica subsp. enterica serovar Enteritidis str. EC20122045	1412573	PRJNA219482	219482	Proteobacteria	Gammaproteobacteria	4.68609	52.2	NZ_CP007416.1	CP007416.1	-	-	-	1	4468	4321	2014/04/01	2015/08/16	Chromosome	LFZ	SAMN02384294	GCA_000625975.1	-	-	24786953
Salmonella enterica subsp. enterica serovar Enteritidis str. SA20123395	1412495	PRJNA219482	219482	Proteobacteria	Gammaproteobacteria	4.68586	52.1	NZ_CP007417.1	CP007417.1	-	-	-	1	4448	4293	2014/04/01	2015/08/16	Chromosome	LFZ	SAMN02384216	GCA_000625995.1	-	-	24786953
Salmonella enterica subsp. enterica serovar Enteritidis str. EC20130345	1412588	PRJNA219482	219482	Proteobacteria	Gammaproteobacteria	4.68616	52.2	NZ_CP007418.1	CP007418.1	-	-	-	1	4469	4317	2014/04/01	2015/08/16	Chromosome	LFZ	SAMN02384309	GCA_000626015.1	-	-	24786953
Salmonella enterica subsp. enterica serovar Enteritidis str. EC20130346	1412589	PRJNA219482	219482	Proteobacteria	Gammaproteobacteria	4.68606	52.2	NZ_CP007419.1	CP007419.1	-	-	-	1	4469	4321	2014/04/01	2015/08/16	Chromosome	LFZ	SAMN02384310	GCA_000626035.1	-	-	24786953
Salmonella enterica subsp. enterica serovar Enteritidis str. EC20130348	1412591	PRJNA219482	219482	Proteobacteria	Gammaproteobacteria	4.68586	52.1	NZ_CP007424.1	CP007424.1	-	-	-	1	4444	4288	2014/04/01	2015/08/16	Chromosome	LFZ	SAMN02384312	GCA_000626075.1	-	-	24786953
Salmonella enterica subsp. enterica serovar Enteritidis str. EC20120200	1412529	PRJNA219482	219482	Proteobacteria	Gammaproteobacteria	4.68583	52	NZ_CP007434.1	CP007434.1	-	-	-	1	4525	3827	2014/04/01	2015/08/16	Chromosome	LFZ	SAMN02384250	GCA_000626095.1	-	-	24786953
Salmonella enterica subsp. enterica serovar Enteritidis str. EC20121747	1412562	PRJNA219482	219482	Proteobacteria	Gammaproteobacteria	4.69077	52.1	NZ_CP007464.1	CP007464.1	-	-	-	1	4452	4304	2014/04/02	2015/08/16	Chromosome	LFZ	SAMN02384283	GCA_000626435.1	-	-	24786953
Salmonella enterica subsp. enterica serovar Enteritidis str. SA19940857	1412501	PRJNA219482	219482	Proteobacteria	Gammaproteobacteria	4.70707	52.1	NZ_CP007465.1	CP007465.1	-	-	-	1	4491	4303	2014/04/02	2015/08/16	Chromosome	LFZ	SAMN02384222	GCA_000626455.1	-	-	24786953
Salmonella enterica subsp. enterica serovar Enteritidis str. EC20111510	1412549	PRJNA219482	219482	Proteobacteria	Gammaproteobacteria	4.68586	52.1	NZ_CP007498.1	CP007498.1	-	-	-	1	4447	4310	2014/04/02	2015/08/16	Chromosome	LFZ	SAMN02384270	GCA_000626555.1	-	-	24786953
Salmonella enterica subsp. enterica serovar Enteritidis str. EC20100325	1412600	PRJNA219482	219482	Proteobacteria	Gammaproteobacteria	4.68585	52.1	NZ_CP007360.1	CP007360.1	-	-	-	1	4506	4323	2014/04/11	2015/08/16	Chromosome	LFZ	SAMN02384321	GCA_000626695.1	-	-	24786953
Salmonella enterica subsp. enterica serovar Choleraesuis str. SCSA50	904139	PRJNA53347	53347	Proteobacteria	Gammaproteobacteria	4.78994	52.199	NZ_CM001062.1	CM001062.1	NZ_CM001063.1	CM001063.1	AEJH01	2	4679	4408	2011/02/01	2015/07/30	Chromosome	Ark Genomics	SAMN02415256	GCA_000187565.1	-	Salmonella_enterica/GCF_000187565	21478351
Salmonella enterica subsp. enterica serovar Dublin str. SD3246	909945	PRJNA56085	56085	Proteobacteria	Gammaproteobacteria	4.91746	52.1454	NZ_CM001151.1	CM001151.1	NZ_CM001152.1	CM001152.1	AEUK01	2	4781	4550	2011/03/07	2015/07/30	Chromosome	Ark Genomics	SAMN02415257	GCA_000192085.1	-	Salmonella_enterica/GCF_000192085	21478351
Salmonella enterica subsp. enterica serovar Gallinarum str. SG9	909947	PRJNA56089	56089	Proteobacteria	Gammaproteobacteria	4.74607	52.2239	NZ_CM001153.1	CM001153.1	NZ_CM001154.1	CM001154.1	AEUL01	2	4581	4265	2011/03/07	2015/07/30	Chromosome	Ark Genomics	SAMN02225854	GCA_000192125.1	-	Salmonella_enterica/GCF_000192125	21478351
Salmonella enterica subsp. enterica serovar Infantis str. SARB27	596155	PRJNA33185	33185	Proteobacteria	Gammaproteobacteria	4.88157	52.19	NZ_CM001274.1	CM001274.1	-	-	AFYI01	2	4662	4447	2011/10/18	2015/08/18	Chromosome	WUGSC	SAMN01081638	GCA_000230875.1	-	Salmonella_enterica/GCF_000230875	-
Salmonella enterica subsp. houtenae str. ATCC BAA-1581	523831	PRJNA28767	28767	Proteobacteria	Gammaproteobacteria	4.81214	51.695	NZ_CM001471.1	CM001471.1	NZ_CM001472.1,NZ_CM001473.1	CM001472.1,CM001473.1	AGRM01	3	4582	4344	2012/03/02	2015/07/31	Chromosome	Washington University Genome Sequencing Center	SAMN01081629	GCA_000251025.1	-	Salmonella_enterica/GCF_000251025	-
Salmonella enterica subsp. enterica serovar Typhimurium str. STm12	1218152	PRJNA171802	171802	Proteobacteria	Gammaproteobacteria	4.98196	52	-	-	-	-	AMEG02	253	4805	4664	2012/11/13	2015/07/31	Scaffold	University of Melbourne	SAMN02225282	GCA_000312785.2	-	Salmonella_enterica/GCF_000312785	23792739
Salmonella enterica subsp. enterica serovar Dublin str. DG22	1192689	PRJNA168720	168720	Proteobacteria	Gammaproteobacteria	5.05591	51.9	-	-	-	-	ATFR01	146	4940	4731	2013/06/25	2015/08/15	Scaffold	The Genome Institute	SAMN02415293	GCA_000414745.1	-	-	-
Salmonella enterica subsp. enterica serovar Enteritidis str. 08-1080	1192585	PRJNA168721	168721	Proteobacteria	Gammaproteobacteria	4.65295	52.1	-	-	-	-	ATFS01	153	4486	4361	2013/06/25	2015/07/31	Scaffold	The Genome Institute	SAMN02415294	GCA_000414765.1	-	-	-
Salmonella enterica subsp. enterica serovar Enteritidis str. 2009K0958	1192586	PRJNA168722	168722	Proteobacteria	Gammaproteobacteria	4.71063	52	-	-	-	-	ATFT01	140	4565	4432	2013/06/25	2015/07/31	Scaffold	The Genome Institute	SAMN02415295	GCA_000414785.1	-	-	-
Salmonella enterica subsp. enterica serovar Enteritidis str. 2009K1651	1192587	PRJNA168723	168723	Proteobacteria	Gammaproteobacteria	4.6205	52.1	-	-	-	-	ATFU01	142	4442	4325	2013/06/25	2015/07/31	Scaffold	The Genome Institute	SAMN02415296	GCA_000414805.1	-	-	-
Salmonella enterica subsp. enterica serovar Enteritidis str. 2009K1726	1192588	PRJNA168724	168724	Proteobacteria	Gammaproteobacteria	4.73025	52	-	-	-	-	ATFV01	157	4579	4443	2013/06/25	2015/07/31	Scaffold	The Genome Institute	SAMN02415297	GCA_000414825.1	-	-	-
Salmonella enterica subsp. enterica serovar Enteritidis str. 2010K-0262	1192589	PRJNA168725	168725	Proteobacteria	Gammaproteobacteria	4.67692	52.1	-	-	-	-	ATFW01	150	4517	4391	2013/06/25	2015/07/31	Scaffold	The Genome Institute	SAMN02415298	GCA_000414845.1	-	-	-
Salmonella enterica subsp. enterica serovar Enteritidis str. 2010K-0267	1192590	PRJNA168726	168726	Proteobacteria	Gammaproteobacteria	4.72429	52	-	-	-	-	ATFX01	145	4573	4436	2013/06/25	2015/07/31	Scaffold	The Genome Institute	SAMN02415299	GCA_000414865.1	-	-	-
Salmonella enterica subsp. enterica serovar Enteritidis str. 2010K-0271	1192591	PRJNA168727	168727	Proteobacteria	Gammaproteobacteria	4.72852	52.1	-	-	-	-	ATFY01	149	4593	4454	2013/06/25	2015/07/31	Scaffold	The Genome Institute	SAMN02415300	GCA_000414885.1	-	-	-
Salmonella enterica subsp. enterica serovar Enteritidis str. 2010K-0284	1192592	PRJNA168728	168728	Proteobacteria	Gammaproteobacteria	4.73166	52.1	-	-	-	-	ATFZ01	147	4588	4451	2013/06/25	2015/07/31	Scaffold	The Genome Institute	SAMN02415301	GCA_000414905.1	-	-	-
Salmonella enterica subsp. enterica serovar Enteritidis str. 2010K-0286	1192593	PRJNA168729	168729	Proteobacteria	Gammaproteobacteria	4.73527	52	-	-	-	-	ATGA01	160	4590	4449	2013/06/25	2015/07/31	Scaffold	The Genome Institute	SAMN02415302	GCA_000414925.1	-	-	-
Salmonella enterica subsp. enterica serovar Cubana str. 76814	1192560	PRJNA168677	168677	Proteobacteria	Gammaproteobacteria	4.92439	52.2	-	-	-	-	AZGR01	145	4758	4597	2013/12/09	2015/08/01	Scaffold	The Genome Institute	SAMN02472116	GCA_000504705.1	-	Salmonella_enterica/GCF_000504705	24459266
Salmonella enterica subsp. enterica serovar Virchow str. SVQ1	1249525	PRJNA263401	263401	Proteobacteria	Gammaproteobacteria	4.73566	52.0699	-	-	NZ_CM002366.1,NZ_CM002365.1,NZ_CM002367.1	CM002366.1,CM002365.1,CM002367.1	AZMP01	20	4515	4390	2013/12/31	2015/07/31	Scaffold	NCBI	SAMN02597465	GCA_000516855.1	-	-	24885207
Salmonella enterica subsp. enterica serovar Namur str. 05-2929	1348563	PRJNA208660	208660	Proteobacteria	Gammaproteobacteria	4.84224	51.9	-	-	-	-	AWGG01	21	4615	4473	2014/03/19	2015/07/31	Scaffold	Scientific Institut of Public Health	SAMN02206457	GCA_000599425.1	-	-	24723724
Salmonella enterica subsp. enterica serovar Kentucky str. CVM29188	439842	PRJNA19457	19457	Proteobacteria	Gammaproteobacteria	5.08934	51.898	-	-	NC_011078.1,NC_011076.1,NC_011077.1	CP001123.1,CP001122.1,CP001121.1	ABAK02	4	4933	4715	2007/05/10	2015/08/19	Contig	TIGR	SAMN02415270	GCA_000170195.2	-	Salmonella_enterica/GCF_000170195	21602358
Salmonella enterica subsp. enterica serovar Saintpaul str. SARA23	439846	PRJNA19461	19461	Proteobacteria	Gammaproteobacteria	4.72647	52.3	-	-	-	-	ABAM02	2	4512	4378	2007/05/10	2015/07/30	Contig	TIGR	SAMN02415271	GCA_000170215.1	-	Salmonella_enterica/GCF_000170215	21602358
Salmonella enterica subsp. enterica serovar Newport str. SL317	454168	PRJNA20047	20047	Proteobacteria	Gammaproteobacteria	4.94801	52.1	-	-	-	-	ABEW01	63	4844	4684	2007/08/15	2015/08/19	Contig	TIGR/J. Craig Venter Institute	SAMN02415246	GCA_000171415.1	-	Salmonella_enterica/GCF_000171415	21602358
Salmonella enterica subsp. enterica serovar Hadar str. RI_05P066	465516	PRJNA20593	20593	Proteobacteria	Gammaproteobacteria	4.79333	52.3	-	-	-	-	ABFG01	50	4637	4440	2007/08/31	2015/07/30	Contig	TIGR/JCVI	SAMN02415248	GCA_000171515.1	-	Salmonella_enterica/GCF_000171515	21602358
Salmonella enterica subsp. enterica serovar Virchow str. SL491	465517	PRJNA20595	20595	Proteobacteria	Gammaproteobacteria	4.87688	52.0898	-	-	NC_011215.1,NC_011214.1	CP001149.1,CP001148.1	ABFH02	5	4764	4600	2007/08/31	2015/08/15	Contig	TIGR/JCVI	SAMN02415249	GCA_000171535.2	-	Salmonella_enterica/GCF_000171535	21602358
Salmonella enterica subsp. enterica serovar Tennessee str. CDC07-0191	573395	PRJNA30831	30831	Proteobacteria	Gammaproteobacteria	4.78574	52.1	-	-	-	-	ACBF01	94	4600	4351	2008/12/04	2015/07/30	Contig	CDC/CCID/NCZVED/DFBMD/EDLB	SAMN02415228	GCA_000173695.1	-	Salmonella_enterica/GCF_000173695	-
Salmonella enterica subsp. enterica serovar Typhi str. E00-7866	497976	PRJEA28291	28291	Proteobacteria	Gammaproteobacteria	4.76002	52	-	-	-	-	CAAR01	1445	4877	3922	2008/05/02	2015/07/30	Contig	Pathogen Sequencing Unit, Wellcome Trust Sanger Institute	SAMEA2272040	GCA_000180215.1	-	Salmonella_enterica/GCF_000180215	-
Salmonella enterica subsp. enterica serovar Typhi str. E02-1180	497974	PRJEA28295	28295	Proteobacteria	Gammaproteobacteria	4.74062	52	-	-	-	-	CAAT01	422	-	-	2008/05/02	2008/05/02	Contig	Pathogen Sequencing Unit, Wellcome Trust Sanger Institute	SAMEA2271928	GCA_000180255.1	-	Salmonella_enterica/GCF_000180255	-
Salmonella enterica subsp. enterica serovar Typhi str. J185	496067	PRJEA28303	28303	Proteobacteria	Gammaproteobacteria	4.74391	52.2	-	-	-	-	CAAW01	1065	-	-	2008/05/02	2008/05/02	Contig	Pathogen Sequencing Unit, Wellcome Trust Sanger Institute	SAMEA2271921	GCA_000180315.1	-	Salmonella_enterica/GCF_000180315	-
Salmonella enterica subsp. enterica serovar Typhi str. M223	496066	PRJEA28305	28305	Proteobacteria	Gammaproteobacteria	5.02976	52	-	-	-	-	CAAX01	3024	-	-	2008/05/02	2008/05/02	Contig	Pathogen Sequencing Unit, Wellcome Trust Sanger Institute	SAMEA2272330	GCA_000180335.1	-	Salmonella_enterica/GCF_000180335	-
Salmonella enterica subsp. enterica serovar Typhi str. E98-3139	496064	PRJEA28309	28309	Proteobacteria	Gammaproteobacteria	4.6005	52.1	-	-	-	-	CAAZ01	415	-	-	2008/05/02	2008/05/02	Contig	Pathogen Sequencing Unit, Wellcome Trust Sanger Institute	SAMEA2272419	GCA_000180375.1	-	Salmonella_enterica/GCF_000180375	-
Salmonella enterica subsp. enterica serovar Typhimurium str. TN061786	946034	PRJNA61789	61789	Proteobacteria	Gammaproteobacteria	4.84582	52.2	-	-	-	-	AERV01	24	4689	4405	2011/02/02	2015/07/30	Contig	Virginia Bioinformatics Institute	SAMN02415291	GCA_000187785.2	-	Salmonella_enterica/GCF_000187785	-
Salmonella enterica subsp. enterica serovar Montevideo str. 315996572	745015	PRJNA46535	46535	Proteobacteria	Gammaproteobacteria	4.64899	52.2	-	-	-	-	AESH01	50	4461	4319	2011/02/08	2015/07/30	Contig	FDA	SAMN00710595	GCA_000188335.2	-	Salmonella_enterica/GCF_000188335	21345093
Salmonella enterica subsp. enterica serovar Montevideo str. 495297-1	745017	PRJNA46539	46539	Proteobacteria	Gammaproteobacteria	4.64876	52.2	-	-	-	-	AESI01	51	4477	4326	2011/02/08	2015/07/30	Contig	FDA	SAMN00710606	GCA_000188355.2	-	Salmonella_enterica/GCF_000188355	21345093
Salmonella enterica subsp. enterica serovar Montevideo str. 495297-3	745018	PRJNA46541	46541	Proteobacteria	Gammaproteobacteria	4.64869	52.2	-	-	-	-	AESJ01	39	4452	4341	2011/02/08	2015/07/31	Contig	FDA	SAMN00710617	GCA_000188375.2	-	Salmonella_enterica/GCF_000188375	21345093
Salmonella enterica subsp. enterica serovar Montevideo str. 495297-4	745019	PRJNA46543	46543	Proteobacteria	Gammaproteobacteria	4.64937	52.2	-	-	-	-	AESK01	44	4455	4330	2011/02/08	2015/07/30	Contig	FDA	SAMN00710624	GCA_000188395.2	-	Salmonella_enterica/GCF_000188395	21345093
Salmonella enterica subsp. enterica serovar Montevideo str. 515920-1	745020	PRJNA46545	46545	Proteobacteria	Gammaproteobacteria	4.65068	52.2	-	-	-	-	AESL01	39	4457	4341	2011/02/08	2015/07/30	Contig	FDA	SAMN00710625	GCA_000188415.2	-	Salmonella_enterica/GCF_000188415	21345093
Salmonella enterica subsp. enterica serovar Montevideo str. 515920-2	745021	PRJNA46547	46547	Proteobacteria	Gammaproteobacteria	4.65151	52.2	-	-	-	-	AESM01	34	4454	4339	2011/02/08	2015/07/31	Contig	FDA	SAMN00710626	GCA_000188435.2	-	Salmonella_enterica/GCF_000188435	21345093
Salmonella enterica subsp. enterica serovar Montevideo str. 531954	745022	PRJNA46549	46549	Proteobacteria	Gammaproteobacteria	4.32445	52.5	-	-	-	-	AESN01	132	4159	3975	2011/02/08	2015/07/30	Contig	FDA	SAMN00710627	GCA_000188455.2	-	Salmonella_enterica/GCF_000188455	21345093
Salmonella enterica subsp. enterica serovar Montevideo str. NC_MB110209-0054	749949	PRJNA46903	46903	Proteobacteria	Gammaproteobacteria	4.65098	52.2	-	-	-	-	AESO01	89	4470	4280	2011/02/08	2015/07/30	Contig	FDA	SAMN00710628	GCA_000188475.2	-	Salmonella_enterica/GCF_000188475	21345093
Salmonella enterica subsp. enterica serovar Montevideo str. OH_2009072675	749950	PRJNA46905	46905	Proteobacteria	Gammaproteobacteria	4.65074	52.2	-	-	-	-	AESP01	116	4467	4235	2011/02/08	2015/07/30	Contig	FDA	SAMN00710629	GCA_000188495.2	-	Salmonella_enterica/GCF_000188495	21345093
Salmonella enterica subsp. enterica serovar Montevideo str. CASC_09SCPH15965	749951	PRJNA46907	46907	Proteobacteria	Gammaproteobacteria	4.74289	52.1	-	-	-	-	AESQ01	69	4587	4416	2011/02/08	2015/07/30	Contig	FDA	SAMN00710596	GCA_000188515.2	-	Salmonella_enterica/GCF_000188515	21345093
Salmonella enterica subsp. enterica serovar Montevideo str. 19N	763919	PRJNA48457	48457	Proteobacteria	Gammaproteobacteria	4.64645	52.2	-	-	-	-	AESV01	60	4460	4328	2011/02/08	2015/07/30	Contig	FDA	SAMN00710598	GCA_000188535.2	-	Salmonella_enterica/GCF_000188535	22260654
Salmonella enterica subsp. enterica serovar Montevideo str. 81038-01	766762	PRJNA49129	49129	Proteobacteria	Gammaproteobacteria	4.65017	52.2	-	-	-	-	AESZ01	39	4456	4336	2011/02/08	2015/07/30	Contig	FDA	SAMN00710599	GCA_000188555.2	-	Salmonella_enterica/GCF_000188555	21345093
Salmonella enterica subsp. enterica serovar Montevideo str. MD_MDA09249507	789332	PRJNA49405	49405	Proteobacteria	Gammaproteobacteria	4.64872	52.2	-	-	-	-	AETA01	44	4463	4345	2011/02/08	2015/07/30	Contig	FDA	SAMN00710597	GCA_000188575.2	-	Salmonella_enterica/GCF_000188575	21345093
Salmonella enterica subsp. enterica serovar Montevideo str. 414877	858313	PRJNA49987	49987	Proteobacteria	Gammaproteobacteria	4.65138	52.2	-	-	-	-	AETB01	46	4452	4338	2011/02/08	2015/07/30	Contig	FDA	SAMN00710600	GCA_000188595.2	-	Salmonella_enterica/GCF_000188595	21345093
Salmonella enterica subsp. enterica serovar Montevideo str. 366867	858314	PRJNA49989	49989	Proteobacteria	Gammaproteobacteria	4.66005	52.2	-	-	-	-	AETC01	37	4468	4344	2011/02/08	2015/07/30	Contig	FDA	SAMN00710601	GCA_000188615.2	-	Salmonella_enterica/GCF_000188615	21345093
Salmonella enterica subsp. enterica serovar Montevideo str. 413180	858315	PRJNA49991	49991	Proteobacteria	Gammaproteobacteria	4.65288	52.2	-	-	-	-	AETD01	38	4458	4338	2011/02/08	2015/07/30	Contig	FDA	SAMN00710602	GCA_000188635.2	-	Salmonella_enterica/GCF_000188635	21345093
Salmonella enterica subsp. enterica serovar Montevideo str. 446600	858316	PRJNA49993	49993	Proteobacteria	Gammaproteobacteria	4.64876	52.2	-	-	-	-	AETE01	47	4458	4322	2011/02/08	2015/07/31	Contig	FDA	SAMN00710603	GCA_000188655.2	-	Salmonella_enterica/GCF_000188655	21345093
Salmonella enterica subsp. enterica serovar Montevideo str. 609458-1	858317	PRJNA49995	49995	Proteobacteria	Gammaproteobacteria	4.64351	52.2	-	-	-	-	AETF01	98	4467	4312	2011/02/10	2015/07/30	Contig	FDA	SAMN00710604	GCA_000188895.2	-	Salmonella_enterica/GCF_000188895	21345093
Salmonella enterica subsp. enterica serovar Montevideo str. 556150-1	858318	PRJNA49997	49997	Proteobacteria	Gammaproteobacteria	4.6434	52.2	-	-	-	-	AETG01	83	4458	4317	2011/02/10	2015/07/30	Contig	FDA	SAMN00710605	GCA_000188915.2	-	Salmonella_enterica/GCF_000188915	21345093
Salmonella enterica subsp. enterica serovar Montevideo str. 609460	859198	PRJNA50021	50021	Proteobacteria	Gammaproteobacteria	4.64567	52.2	-	-	-	-	AETH01	95	4480	4302	2011/02/10	2015/07/30	Contig	FDA	SAMN00710607	GCA_000188935.2	-	Salmonella_enterica/GCF_000188935	21345093
Salmonella enterica subsp. enterica serovar Montevideo str. 556152	871586	PRJNA51379	51379	Proteobacteria	Gammaproteobacteria	4.63589	52.2	-	-	-	-	AETJ01	173	4501	4209	2011/02/10	2015/07/30	Contig	FDA	SAMN00710609	GCA_000188975.2	-	Salmonella_enterica/GCF_000188975	21345093
Salmonella enterica subsp. enterica serovar Montevideo str. MB101509-0077	871587	PRJNA51381	51381	Proteobacteria	Gammaproteobacteria	4.64773	52.2	-	-	-	-	AETK01	52	4456	4310	2011/02/10	2015/07/30	Contig	FDA	SAMN00710610	GCA_000188995.2	-	Salmonella_enterica/GCF_000188995	21345093
Salmonella enterica subsp. enterica serovar Montevideo str. MB102109-0047	871588	PRJNA51383	51383	Proteobacteria	Gammaproteobacteria	4.63418	52.2	-	-	-	-	AETL01	185	4503	4206	2011/02/10	2015/07/30	Contig	FDA	SAMN00710611	GCA_000189015.2	-	Salmonella_enterica/GCF_000189015	21345093
Salmonella enterica subsp. enterica serovar Montevideo str. MB110209-0055	871589	PRJNA51385	51385	Proteobacteria	Gammaproteobacteria	4.63694	52.2	-	-	-	-	AETM01	194	4522	4216	2011/02/10	2015/07/30	Contig	FDA	SAMN00710612	GCA_000189035.2	-	Salmonella_enterica/GCF_000189035	21345093
Salmonella enterica subsp. enterica serovar Montevideo str. MB111609-0052	871590	PRJNA51387	51387	Proteobacteria	Gammaproteobacteria	4.65099	52.2	-	-	-	-	AETN01	32	4465	4343	2011/02/10	2015/07/30	Contig	FDA	SAMN00710613	GCA_000189055.2	-	Salmonella_enterica/GCF_000189055	21345093
Salmonella enterica subsp. enterica serovar Montevideo str. 2009083312	871591	PRJNA51389	51389	Proteobacteria	Gammaproteobacteria	4.65162	52.2	-	-	-	-	AETO01	30	4465	4346	2011/02/10	2015/07/30	Contig	FDA	SAMN00710614	GCA_000189075.2	-	Salmonella_enterica/GCF_000189075	21345093
Salmonella enterica subsp. enterica serovar Montevideo str. 2009085258	871592	PRJNA51391	51391	Proteobacteria	Gammaproteobacteria	4.65069	52.2	-	-	-	-	AETP01	34	4457	4342	2011/02/10	2015/07/30	Contig	FDA	SAMN00710615	GCA_000189095.2	-	Salmonella_enterica/GCF_000189095	21345093
Salmonella enterica subsp. enterica serovar Montevideo str. 315731156	871593	PRJNA51393	51393	Proteobacteria	Gammaproteobacteria	4.6506	52.2	-	-	-	-	AETQ01	40	4454	4331	2011/02/10	2015/07/30	Contig	FDA	SAMN00710616	GCA_000189115.2	-	Salmonella_enterica/GCF_000189115	21345093
Salmonella enterica subsp. enterica serovar Montevideo str. IA_2009159199	882863	PRJNA51975	51975	Proteobacteria	Gammaproteobacteria	4.64324	52.2	-	-	-	-	AETR01	103	4484	4285	2011/02/10	2015/07/30	Contig	FDA	SAMN00710618	GCA_000189135.2	-	Salmonella_enterica/GCF_000189135	21345093
Salmonella enterica subsp. enterica serovar Montevideo str. IA_2010008282	882864	PRJNA51979	51979	Proteobacteria	Gammaproteobacteria	4.64501	52.2	-	-	-	-	AETS01	81	4473	4302	2011/02/10	2015/07/30	Contig	FDA	SAMN00710619	GCA_000189155.2	-	Salmonella_enterica/GCF_000189155	21345093
Salmonella enterica subsp. enterica serovar Montevideo str. IA_2010008283	882865	PRJNA51981	51981	Proteobacteria	Gammaproteobacteria	4.63847	52.2	-	-	-	-	AETT01	165	4515	4246	2011/02/10	2015/07/30	Contig	FDA	SAMN00710620	GCA_000189175.2	-	Salmonella_enterica/GCF_000189175	21345093
Salmonella enterica subsp. enterica serovar Montevideo str. IA_2010008284	882866	PRJNA51983	51983	Proteobacteria	Gammaproteobacteria	4.64248	52.2	-	-	-	-	AETU01	123	4488	4274	2011/02/10	2015/07/30	Contig	FDA	SAMN00710621	GCA_000189195.2	-	Salmonella_enterica/GCF_000189195	21345093
Salmonella enterica subsp. enterica serovar Montevideo str. IA_2010008285	882867	PRJNA51985	51985	Proteobacteria	Gammaproteobacteria	4.64868	52.2	-	-	-	-	AETV01	42	4460	4337	2011/02/10	2015/07/30	Contig	FDA	SAMN00710622	GCA_000189215.2	-	Salmonella_enterica/GCF_000189215	21345093
Salmonella enterica subsp. enterica serovar Montevideo str. IA_2010008287	882869	PRJNA51989	51989	Proteobacteria	Gammaproteobacteria	4.64565	52.2	-	-	-	-	AETW01	70	4465	4309	2011/02/10	2015/07/30	Contig	FDA	SAMN00710623	GCA_000189235.2	-	Salmonella_enterica/GCF_000189235	21345093
Salmonella enterica subsp. enterica serovar Give str. S5-487	913072	PRJNA59703	59703	Proteobacteria	Gammaproteobacteria	4.55258	52.3	-	-	-	-	AFCM01	1599	4548	3567	2011/10/21	2015/08/14	Contig	Life Technologies	SAMN01112397	GCA_000231525.2	-	Salmonella_enterica/GCF_000231525	21859443
Salmonella enterica subsp. enterica serovar Mississippi str. A4-633	913080	PRJNA59713	59713	Proteobacteria	Gammaproteobacteria	4.62641	52.2	-	-	-	-	AFCR01	1730	4654	3616	2011/10/21	2015/08/13	Contig	Life Technologies	SAMN01113283	GCA_000231625.2	-	Salmonella_enterica/GCF_000231625	21859443
Salmonella enterica subsp. enterica serovar Montevideo str. S5-403	913242	PRJNA59715	59715	Proteobacteria	Gammaproteobacteria	5.02719	52	-	-	-	-	AFCS01	1434	5683	5440	2011/10/21	2013/11/19	Contig	Life Technologies	SAMN00811624	GCA_000231645.2	-	Salmonella_enterica/GCF_000231645	21859443
Salmonella enterica subsp. enterica serovar Uganda str. R8-3404	913083	PRJNA59721	59721	Proteobacteria	Gammaproteobacteria	4.73527	52.1	-	-	-	-	AFCV01	1543	4792	3725	2011/10/21	2015/08/14	Contig	Life Technologies	SAMN01120280	GCA_000231705.2	-	Salmonella_enterica/GCF_000231705	21859443
Salmonella enterica subsp. enterica serovar Baildon str. R6-199	913069	PRJNA59699	59699	Proteobacteria	Gammaproteobacteria	4.67959	52.2	-	-	-	-	AFCK01	1762	4833	3785	2011/11/22	2015/08/24	Contig	Life Technologies	SAMN01112399	GCA_000236105.2	-	Salmonella_enterica/GCF_000236105	21859443
Salmonella enterica subsp. enterica serovar Montevideo str. 4441 H	766761	PRJNA49127	49127	Proteobacteria	Gammaproteobacteria	4.62566	52.2	-	-	-	-	AESY01	73	4449	4315	2011/12/16	2015/08/10	Contig	FDA	SAMN00754300	GCA_000238435.2	-	Salmonella_enterica/GCF_000238435	22260654
Salmonella enterica subsp. enterica serovar Montevideo str. 42N	763921	PRJNA48461	48461	Proteobacteria	Gammaproteobacteria	4.70985	52.3	-	-	-	-	AESX01	80	4556	4409	2011/12/16	2015/07/30	Contig	FDA	SAMN00754299	GCA_000238455.2	-	Salmonella_enterica/GCF_000238455	22260654
Salmonella enterica subsp. enterica serovar Montevideo str. 29N	763920	PRJNA48459	48459	Proteobacteria	Gammaproteobacteria	4.5761	52.3	-	-	-	-	AESW01	78	4419	4267	2011/12/16	2015/07/30	Contig	FDA	SAMN00754298	GCA_000238475.2	-	Salmonella_enterica/GCF_000238475	22260654
Salmonella enterica subsp. enterica serovar Montevideo str. SARB30	749947	PRJNA46917	46917	Proteobacteria	Gammaproteobacteria	4.74476	52.2	-	-	-	-	AESU01	61	4604	4469	2011/12/16	2015/07/30	Contig	FDA	SAMN00754297	GCA_000238495.2	-	Salmonella_enterica/GCF_000238495	22260654
Salmonella enterica subsp. enterica serovar Montevideo str. LQC 10	749948	PRJNA46915	46915	Proteobacteria	Gammaproteobacteria	4.60706	52.3	-	-	-	-	AEST01	53	4431	4297	2011/12/16	2015/07/30	Contig	FDA	SAMN00754296	GCA_000238515.2	-	Salmonella_enterica/GCF_000238515	22260654
Salmonella enterica subsp. enterica serovar Montevideo str. ATCC BAA710	749953	PRJNA46913	46913	Proteobacteria	Gammaproteobacteria	4.41939	52.5	-	-	-	-	AESS01	193	4242	4009	2011/12/16	2015/07/30	Contig	FDA	SAMN00754295	GCA_000238535.2	-	Salmonella_enterica/GCF_000238535	22260654
Salmonella enterica subsp. enterica serovar Montevideo str. SARB31	749952	PRJNA46911	46911	Proteobacteria	Gammaproteobacteria	4.64827	52.3	-	-	-	-	AESR01	55	4455	4312	2011/12/16	2015/07/30	Contig	FDA	SAMN00754243	GCA_000238555.2	-	Salmonella_enterica/GCF_000238555	22260654
Salmonella enterica subsp. enterica serovar Montevideo str. 80959-06	763922	PRJNA48463	48463	Proteobacteria	Gammaproteobacteria	4.64653	52.2	-	-	-	-	AHHR01	50	4457	4334	2011/12/30	2015/08/02	Contig	FDA	SAMN00754301	GCA_000240785.2	-	Salmonella_enterica/GCF_000240785	-
Salmonella enterica subsp. enterica serovar Montevideo str. CT_02035278	984240	PRJNA62845	62845	Proteobacteria	Gammaproteobacteria	4.64295	52.2	-	-	-	-	AHHS01	138	4489	4087	2011/12/30	2015/08/02	Contig	FDA	SAMN00754302	GCA_000240805.2	-	Salmonella_enterica/GCF_000240805	-
Salmonella enterica subsp. enterica serovar Montevideo str. CT_02035318	984241	PRJNA62847	62847	Proteobacteria	Gammaproteobacteria	4.64985	52.2	-	-	-	-	AHHT01	50	4453	4336	2011/12/30	2015/08/02	Contig	FDA	SAMN00754303	GCA_000240825.2	-	Salmonella_enterica/GCF_000240825	22260654
Salmonella enterica subsp. enterica serovar Montevideo str. CT_02035320	984242	PRJNA62849	62849	Proteobacteria	Gammaproteobacteria	4.65109	52.2	-	-	-	-	AHHU01	41	4463	4328	2011/12/30	2015/08/02	Contig	FDA	SAMN00754304	GCA_000240845.2	-	Salmonella_enterica/GCF_000240845	22260654
Salmonella enterica subsp. enterica serovar Montevideo str. CT_02035321	882860	PRJNA51967	51967	Proteobacteria	Gammaproteobacteria	4.65219	52.2	-	-	-	-	AHHV01	40	4467	4334	2011/12/30	2015/08/02	Contig	FDA	SAMN00754305	GCA_000240865.2	-	Salmonella_enterica/GCF_000240865	22260654
Salmonella enterica subsp. enterica serovar Montevideo str. CT_02035327	882862	PRJNA51973	51973	Proteobacteria	Gammaproteobacteria	4.65004	52.2	-	-	-	-	AHHW01	57	4467	4329	2011/12/30	2015/08/02	Contig	FDA	SAMN00754306	GCA_000240885.2	-	Salmonella_enterica/GCF_000240885	22260654
Salmonella enterica subsp. enterica serovar Pomona str. ATCC 10729	941188	PRJNA61431	61431	Proteobacteria	Gammaproteobacteria	4.63313	52.2	-	-	-	-	AHIA01	94	4495	4332	2011/12/30	2015/07/30	Contig	FDA	SAMN00754430	GCA_000240905.2	-	Salmonella_enterica/GCF_000240905	22260654
Salmonella enterica subsp. enterica serovar Montevideo str. IA_2010008286	882868	PRJNA51987	51987	Proteobacteria	Gammaproteobacteria	4.65299	52.2	-	-	-	-	AHIK01	38	4476	4333	2012/01/13	2015/08/02	Contig	FDA	SAMN00754308	GCA_000242795.2	-	Salmonella_enterica/GCF_000242795	-
Salmonella enterica subsp. enterica serovar Typhi str. BL196	1156917	PRJNA85621	85621	Proteobacteria	Gammaproteobacteria	4.68992	52.1	-	-	-	-	AJGK01	191	4704	4340	2012/03/26	2015/07/30	Contig	University of Hyderabad	SAMN02415287	GCA_000256015.1	-	Salmonella_enterica/GCF_000256015	22689247
Salmonella enterica subsp. enterica serovar Heidelberg str. 41579	1124937	PRJNA78479	78479	Proteobacteria	Gammaproteobacteria	4.89016	52.1	-	-	-	-	AJGW01	61	4762	4607	2012/03/27	2015/08/02	Contig	FDA	SAMN01816202	GCA_000256625.1	-	Salmonella_enterica/GCF_000256625	22628505
Salmonella enterica subsp. enterica serovar Enteritidis str. 2010-1237	1179780	PRJNA162505	162505	Proteobacteria	Gammaproteobacteria	4.66624	52.1	-	-	-	-	AJVD01	44	4520	4326	2012/05/08	2015/07/30	Contig	Centers for Disease Control & Prevention	SAMN02415216	GCA_000261985.1	-	Salmonella_enterica/GCF_000261985	-
Salmonella enterica subsp. enterica serovar Typhi str. UJ816A	1169661	PRJNA157359	157359	Proteobacteria	Gammaproteobacteria	4.62792	51.9	-	-	-	-	AJTE01	334	4734	4259	2012/05/14	2015/07/31	Contig	University of Hyderabad	SAMN02415289	GCA_000262615.1	-	Salmonella_enterica/GCF_000262615	22933755
Salmonella enterica subsp. enterica serovar Typhi str. UJ308A	1169660	PRJNA157357	157357	Proteobacteria	Gammaproteobacteria	4.61592	51.8	-	-	-	-	AJTD01	416	4767	4219	2012/05/14	2015/07/31	Contig	University of Hyderabad	SAMN02415288	GCA_000262635.1	-	Salmonella_enterica/GCF_000262635	22933755
Salmonella enterica subsp. enterica serovar Senftenberg str. SS209	1147753	PRJEA82547	82547	Proteobacteria	Gammaproteobacteria	5.01689	51.7	-	-	-	-	CAGQ01	109	4859	4680	2012/02/16	2015/07/31	Contig	Institut National de la Recherche Agronomique (INRA)	SAMEA2272617	GCA_000263295.1	-	Salmonella_enterica/GCF_000263295	-
Salmonella enterica subsp. enterica serovar Typhi str. ST0208	1176487	PRJNA160181	160181	Proteobacteria	Gammaproteobacteria	4.69077	52	-	-	-	-	AJXA01	222	4717	4365	2012/06/13	2015/07/30	Contig	University of Malaya	SAMN00989039	GCA_000267565.1	-	Salmonella_enterica/GCF_000267565	22933756
Salmonella enterica subsp. enterica serovar Newport str. Levine 1	930778	PRJNA60529	60529	Proteobacteria	Gammaproteobacteria	4.80335	52.1	-	-	-	-	AJMN01	77	4674	4542	2012/06/25	2015/08/02	Contig	FDA	SAMN01816122	GCA_000271885.1	-	Salmonella_enterica/GCF_000271885	-
Salmonella enterica subsp. enterica serovar Newport str. Levine 15	930779	PRJNA60531	60531	Proteobacteria	Gammaproteobacteria	4.80435	52.1	-	-	-	-	AJMO01	68	4665	4513	2012/06/25	2015/08/02	Contig	FDA	SAMN01816123	GCA_000271905.1	-	Salmonella_enterica/GCF_000271905	-
Salmonella enterica subsp. enterica serovar Newport str. CVM 35185	789642	PRJNA49407	49407	Proteobacteria	Gammaproteobacteria	4.70578	51.9	-	-	-	-	AHTJ01	75	4502	4378	2012/06/25	2015/08/02	Contig	FDA	SAMN00811533	GCA_000272515.1	-	Salmonella_enterica/GCF_000272515	22933769
Salmonella enterica subsp. enterica serovar Newport str. CVM 35188	789646	PRJNA49415	49415	Proteobacteria	Gammaproteobacteria	4.70852	52.1	-	-	-	-	AHTN01	51	4523	4391	2012/06/25	2015/08/02	Contig	FDA	SAMN01813479	GCA_000272535.1	-	Salmonella_enterica/GCF_000272535	-
Salmonella enterica subsp. enterica serovar Newport str. CVM 21559	789647	PRJNA49417	49417	Proteobacteria	Gammaproteobacteria	4.74239	52.2	-	-	-	-	AHTO01	56	4603	4490	2012/06/25	2015/08/02	Contig	FDA	SAMN01805324	GCA_000272555.1	-	Salmonella_enterica/GCF_000272555	-
Salmonella enterica subsp. enterica serovar Newport str. CVM 19447	796737	PRJNA49621	49621	Proteobacteria	Gammaproteobacteria	4.66381	52.2	-	-	-	-	AHTP01	44	4477	4336	2012/06/25	2015/08/02	Contig	FDA	SAMN01816116	GCA_000272575.1	-	Salmonella_enterica/GCF_000272575	-
Salmonella enterica subsp. enterica serovar Newport str. CVM 19567	796735	PRJNA49625	49625	Proteobacteria	Gammaproteobacteria	4.66384	52.2	-	-	-	-	AHTR01	40	4483	4352	2012/06/25	2015/08/02	Contig	FDA	SAMN00811536	GCA_000272595.1	-	Salmonella_enterica/GCF_000272595	-
Salmonella enterica subsp. enterica serovar Newport str. CVM 35202	796734	PRJNA49627	49627	Proteobacteria	Gammaproteobacteria	4.95526	52.2	-	-	-	-	AHTS01	63	4848	4692	2012/06/25	2015/08/02	Contig	FDA	SAMN01813480	GCA_000272615.1	-	Salmonella_enterica/GCF_000272615	-
Salmonella enterica subsp. enterica serovar Newport str. CVM 35199	789643	PRJNA49409	49409	Proteobacteria	Gammaproteobacteria	4.74736	52.1	-	-	-	-	AHTK01	57	4589	4453	2012/06/25	2015/08/02	Contig	FDA	SAMN00811534	GCA_000272635.1	-	Salmonella_enterica/GCF_000272635	-
Salmonella enterica subsp. enterica serovar Newport str. CVM 21539	789644	PRJNA49411	49411	Proteobacteria	Gammaproteobacteria	4.71186	52.1	-	-	-	-	AHTL01	57	4530	4399	2012/06/25	2015/08/02	Contig	FDA	SAMN00811535	GCA_000272655.1	-	Salmonella_enterica/GCF_000272655	-
Salmonella enterica subsp. enterica serovar Newport str. CVM 33953	789645	PRJNA49413	49413	Proteobacteria	Gammaproteobacteria	4.79828	52.2	-	-	-	-	AHTM01	68	4639	4512	2012/06/25	2015/08/02	Contig	FDA	SAMN01765622	GCA_000272675.1	-	Salmonella_enterica/GCF_000272675	22933769
Salmonella enterica subsp. enterica serovar Newport str. CVM 19449	796736	PRJNA49623	49623	Proteobacteria	Gammaproteobacteria	4.69607	52.1	-	-	-	-	AHTQ01	64	4518	4377	2012/06/25	2015/08/02	Contig	FDA	SAMN01813413	GCA_000272695.1	-	Salmonella_enterica/GCF_000272695	-
Salmonella enterica subsp. enterica serovar Newport str. CVM 19536	859196	PRJNA50017	50017	Proteobacteria	Gammaproteobacteria	4.64881	52.2	-	-	-	-	AHUF01	62	4500	4324	2012/06/25	2015/08/02	Contig	FDA	SAMN01813414	GCA_000272855.1	-	Salmonella_enterica/GCF_000272855	-
Salmonella enterica subsp. enterica serovar Newport str. CVM 4176	859197	PRJNA50019	50019	Proteobacteria	Gammaproteobacteria	4.93591	52	-	-	-	-	AHUG01	54	4820	4611	2012/06/25	2015/08/02	Contig	FDA	SAMN01813415	GCA_000272875.1	-	Salmonella_enterica/GCF_000272875	-
Salmonella enterica subsp. enterica serovar Newport str. CVM 19443	858309	PRJNA49979	49979	Proteobacteria	Gammaproteobacteria	4.80635	52.2	-	-	-	-	AHUB01	62	4673	4486	2012/06/25	2015/08/02	Contig	FDA	SAMN01765623	GCA_000272915.1	-	Salmonella_enterica/GCF_000272915	22933769
Salmonella enterica subsp. enterica serovar Newport str. CVM 37978	858310	PRJNA49981	49981	Proteobacteria	Gammaproteobacteria	4.79553	52.3	-	-	-	-	AHUC01	38	4661	4485	2012/06/25	2015/08/02	Contig	FDA	SAMN01765624	GCA_000272935.1	-	Salmonella_enterica/GCF_000272935	22933769
Salmonella enterica subsp. enterica serovar Newport str. CVM 19593	858311	PRJNA49983	49983	Proteobacteria	Gammaproteobacteria	4.65267	52.2	-	-	-	-	AHUD01	65	4494	4327	2012/06/25	2015/08/02	Contig	FDA	SAMN01765625	GCA_000272955.1	-	Salmonella_enterica/GCF_000272955	22933769
Salmonella enterica subsp. enterica serovar Newport str. CVM 19470	858312	PRJNA49985	49985	Proteobacteria	Gammaproteobacteria	4.72908	52.1	-	-	-	-	AHUE01	74	4596	4426	2012/06/25	2015/08/02	Contig	FDA	SAMN01765626	GCA_000272975.1	-	Salmonella_enterica/GCF_000272975	22933769
Salmonella enterica subsp. enterica serovar Enteritidis str. 2010K-2599	1182758	PRJNA162755	162755	Proteobacteria	Gammaproteobacteria	4.72793	52.1	-	-	-	-	AKFW01	40	4594	4413	2012/07/10	2015/07/31	Contig	Centers for Disease Control & Prevention	SAMN02415217	GCA_000278465.1	-	Salmonella_enterica/GCF_000278465	-
Salmonella enterica subsp. enterica serovar Enteritidis str. 2010K-0669	1182757	PRJNA162753	162753	Proteobacteria	Gammaproteobacteria	4.72816	52.1	-	-	-	-	AKFX01	35	4595	4414	2012/07/10	2015/07/31	Contig	Centers for Disease Control & Prevention	SAMN02415218	GCA_000278485.1	-	Salmonella_enterica/GCF_000278485	-
Salmonella enterica subsp. enterica serovar Enteritidis str. 08-0047	1182759	PRJNA162757	162757	Proteobacteria	Gammaproteobacteria	4.68321	52.1	-	-	-	-	AKFY01	98	4568	4346	2012/07/10	2015/07/31	Contig	Centers for Disease Control & Prevention	SAMN02415219	GCA_000278505.1	-	Salmonella_enterica/GCF_000278505	-
Salmonella enterica subsp. enterica serovar Enteritidis str. 08-0128	1182760	PRJNA162759	162759	Proteobacteria	Gammaproteobacteria	4.72659	52.1	-	-	-	-	AKFZ01	38	4592	4401	2012/07/10	2015/07/31	Contig	Centers for Disease Control & Prevention	SAMN02415220	GCA_000278525.1	-	Salmonella_enterica/GCF_000278525	-
Salmonella enterica subsp. enterica serovar Enteritidis str. 08-0627	1182761	PRJNA162761	162761	Proteobacteria	Gammaproteobacteria	4.72682	52.1	-	-	-	-	AKGA01	41	4597	4424	2012/07/10	2015/07/31	Contig	Centers for Disease Control & Prevention	SAMN02415221	GCA_000278545.1	-	Salmonella_enterica/GCF_000278545	-
Salmonella enterica subsp. enterica serovar Enteritidis str. 622731-39	887064	PRJNA52615	52615	Proteobacteria	Gammaproteobacteria	4.72978	52	-	-	-	-	ALEI01	56	4593	4446	2012/07/18	2015/08/02	Contig	FDA	SAMN01041114	GCA_000280075.1	-	Salmonella_enterica/GCF_000280075	23045502
Salmonella enterica subsp. enterica serovar Enteritidis str. 639016-6	887065	PRJNA52617	52617	Proteobacteria	Gammaproteobacteria	4.72974	52	-	-	-	-	ALEJ01	52	4596	4449	2012/07/18	2015/08/02	Contig	FDA	SAMN01041120	GCA_000280095.1	-	Salmonella_enterica/GCF_000280095	23045502
Salmonella enterica subsp. enterica serovar Enteritidis str. 640631	887066	PRJNA52619	52619	Proteobacteria	Gammaproteobacteria	4.69077	52.1	-	-	-	-	ALEK01	45	4549	4417	2012/07/18	2015/08/01	Contig	FDA	SAMN01041123	GCA_000280115.1	-	Salmonella_enterica/GCF_000280115	23045502
Salmonella enterica subsp. enterica serovar Enteritidis str. 77-0424	891411	PRJNA53259	53259	Proteobacteria	Gammaproteobacteria	4.69382	52.1	-	-	-	-	ALEL01	43	4556	4418	2012/07/18	2015/08/01	Contig	FDA	SAMN01041142	GCA_000280135.1	-	Salmonella_enterica/GCF_000280135	23045502
Salmonella enterica subsp. enterica serovar Enteritidis str. 607307-6	891413	PRJNA53263	53263	Proteobacteria	Gammaproteobacteria	4.72907	52	-	-	-	-	ALEM01	52	4587	4438	2012/07/18	2015/08/02	Contig	FDA	SAMN01041109	GCA_000280155.1	-	Salmonella_enterica/GCF_000280155	23045502
Salmonella enterica subsp. enterica serovar Enteritidis str. 485549-17	910413	PRJNA59531	59531	Proteobacteria	Gammaproteobacteria	4.69808	52.1	-	-	-	-	ALEN01	39	4555	4423	2012/07/18	2015/08/02	Contig	FDA	SAMN01041093	GCA_000280175.1	-	Salmonella_enterica/GCF_000280175	23045502
Salmonella enterica subsp. enterica serovar Enteritidis str. 596866-22	910414	PRJNA59533	59533	Proteobacteria	Gammaproteobacteria	4.69409	52.1	-	-	-	-	ALEO01	38	4551	4424	2012/07/18	2015/08/02	Contig	FDA	SAMN01041105	GCA_000280195.1	-	Salmonella_enterica/GCF_000280195	23045502
Salmonella enterica subsp. enterica serovar Enteritidis str. 596866-70	910415	PRJNA59535	59535	Proteobacteria	Gammaproteobacteria	4.69254	52.1	-	-	-	-	ALEP01	41	4554	4412	2012/07/18	2015/08/01	Contig	FDA	SAMN01041106	GCA_000280215.1	-	Salmonella_enterica/GCF_000280215	23045502
Salmonella enterica subsp. enterica serovar Enteritidis str. 629164-26	910416	PRJNA59537	59537	Proteobacteria	Gammaproteobacteria	4.63307	52.1	-	-	-	-	ALEQ01	30	4473	4353	2012/07/18	2015/08/01	Contig	FDA	SAMN01041116	GCA_000280235.1	-	Salmonella_enterica/GCF_000280235	23045502
Salmonella enterica subsp. enterica serovar Enteritidis str. 629164-37	910417	PRJNA59539	59539	Proteobacteria	Gammaproteobacteria	4.69788	52.1	-	-	-	-	ALER01	50	4558	4421	2012/07/18	2015/08/02	Contig	FDA	SAMN01041117	GCA_000280255.1	-	Salmonella_enterica/GCF_000280255	23045502
Salmonella enterica subsp. enterica serovar Enteritidis str. 639672-46	910418	PRJNA59541	59541	Proteobacteria	Gammaproteobacteria	4.69023	52.1	-	-	-	-	ALES01	50	4544	4408	2012/07/18	2015/08/02	Contig	FDA	SAMN01041121	GCA_000280275.1	-	Salmonella_enterica/GCF_000280275	23045502
Salmonella enterica subsp. enterica serovar Enteritidis str. 639672-50	910419	PRJNA59543	59543	Proteobacteria	Gammaproteobacteria	4.69812	52.1	-	-	-	-	ALET01	42	4556	4414	2012/07/18	2015/08/02	Contig	FDA	SAMN01041122	GCA_000280295.1	-	Salmonella_enterica/GCF_000280295	23045502
Salmonella enterica subsp. enterica serovar Enteritidis str. 77-2659	926035	PRJNA60071	60071	Proteobacteria	Gammaproteobacteria	4.69601	52.1	-	-	-	-	ALEV01	43	4552	4417	2012/07/18	2015/08/01	Contig	FDA	SAMN01041144	GCA_000280335.1	-	Salmonella_enterica/GCF_000280335	23045502
Salmonella enterica subsp. enterica serovar Enteritidis str. 78-1757	926036	PRJNA60073	60073	Proteobacteria	Gammaproteobacteria	4.69588	52.1	-	-	-	-	ALEW01	40	4551	4424	2012/07/18	2015/08/01	Contig	FDA	SAMN01041145	GCA_000280355.1	-	Salmonella_enterica/GCF_000280355	23045502
Salmonella enterica subsp. enterica serovar Enteritidis str. 22510-1	926037	PRJNA60075	60075	Proteobacteria	Gammaproteobacteria	4.6926	52.1	-	-	-	-	ALEX01	39	4545	4416	2012/07/18	2015/08/02	Contig	FDA	SAMN01041087	GCA_000280375.1	-	Salmonella_enterica/GCF_000280375	23045502
Salmonella enterica subsp. enterica serovar Enteritidis str. 8b-1	930769	PRJNA60511	60511	Proteobacteria	Gammaproteobacteria	4.77762	52.1	-	-	-	-	ALEY01	42	4651	4506	2012/07/18	2015/08/01	Contig	FDA	SAMN01041148	GCA_000280395.1	-	Salmonella_enterica/GCF_000280395	23045502
Salmonella enterica subsp. enterica serovar Enteritidis str. 648905 5-18	984228	PRJNA62825	62825	Proteobacteria	Gammaproteobacteria	4.69274	52.1	-	-	-	-	ALEZ01	53	4559	4402	2012/07/18	2015/08/01	Contig	FDA	SAMN01041137	GCA_000280415.1	-	Salmonella_enterica/GCF_000280415	23045502
Salmonella enterica subsp. enterica serovar Enteritidis str. 648901 6-18	984230	PRJNA62829	62829	Proteobacteria	Gammaproteobacteria	4.73265	52	-	-	-	-	ALFA01	55	4607	4431	2012/07/18	2015/08/01	Contig	FDA	SAMN01041133	GCA_000280435.1	-	Salmonella_enterica/GCF_000280435	23045502
Salmonella enterica subsp. enterica serovar Enteritidis str. 50-3079	1090945	PRJNA73685	73685	Proteobacteria	Gammaproteobacteria	4.69243	52.1	-	-	-	-	ALFB01	45	4541	4408	2012/07/18	2015/08/02	Contig	FDA	SAMN01041094	GCA_000280455.1	-	Salmonella_enterica/GCF_000280455	23045502
Salmonella enterica subsp. enterica serovar Enteritidis str. 58-6482	1116476	PRJNA77695	77695	Proteobacteria	Gammaproteobacteria	4.70243	52.2	-	-	-	-	ALFC01	46	4547	4340	2012/07/18	2015/08/02	Contig	FDA	SAMN01041104	GCA_000280475.1	-	Salmonella_enterica/GCF_000280475	23045502
Salmonella enterica subsp. enterica serovar Typhi str. CR0044	1176488	PRJNA160187	160187	Proteobacteria	Gammaproteobacteria	4.69671	52.1	-	-	-	-	AKZO01	201	4716	4340	2012/07/30	2015/07/31	Contig	University of Malaya	SAMN02415239	GCA_000282875.1	-	Salmonella_enterica/GCF_000282875	23045488
Salmonella enterica subsp. enterica serovar Heidelberg str. 41563	1124941	PRJNA78487	78487	Proteobacteria	Gammaproteobacteria	4.91816	52.1	-	-	-	-	AJGX01	81	4765	4630	2012/03/27	2015/08/02	Contig	FDA	SAMN01814037	GCA_000284755.1	-	Salmonella_enterica/GCF_000284755	22628505
Salmonella enterica subsp. enterica serovar Heidelberg str. 41573	1128959	PRJNA80513	80513	Proteobacteria	Gammaproteobacteria	4.90877	52.1	-	-	-	-	AJGY01	145	4789	4552	2012/03/27	2015/08/02	Contig	FDA	SAMN01814038	GCA_000284775.1	-	Salmonella_enterica/GCF_000284775	22628505
Salmonella enterica subsp. enterica serovar Heidelberg str. 41566	1124942	PRJNA78489	78489	Proteobacteria	Gammaproteobacteria	4.90802	52.1	-	-	-	-	AJGZ01	101	4765	4614	2012/03/27	2015/08/02	Contig	FDA	SAMN01816203	GCA_000284795.1	-	Salmonella_enterica/GCF_000284795	22628505
Salmonella enterica subsp. enterica serovar Heidelberg str. 41565	1128963	PRJNA80521	80521	Proteobacteria	Gammaproteobacteria	4.97804	51.9	-	-	-	-	AJHA01	163	4865	4582	2012/03/27	2015/08/02	Contig	FDA	SAMN01816204	GCA_000284815.1	-	Salmonella_enterica/GCF_000284815	22628505
Salmonella enterica subsp. enterica serovar Typhimurium str. ST1660/06	1141101	PRJNA82323	82323	Proteobacteria	Gammaproteobacteria	5.02615	52.2	-	-	-	-	AJTU01	8	4888	4719	2012/08/23	2015/07/31	Contig	The Chinese University of Hong Kong	SAMN02415265	GCA_000292755.1	-	Salmonella_enterica/GCF_000292755	23105062
Salmonella enterica subsp. enterica serovar Hartford str. 06-0676	1212557	PRJNA170998	170998	Proteobacteria	Gammaproteobacteria	4.78584	52.1	-	-	-	-	ALPO01	47	4624	4453	2012/08/27	2015/07/31	Contig	Centers for Disease Control & Prevention	SAMN02415223	GCA_000293055.1	-	Salmonella_enterica/GCF_000293055	-
Salmonella enterica subsp. enterica serovar Bareilly str. 06-0784	1212554	PRJNA170997	170997	Proteobacteria	Gammaproteobacteria	4.71254	52	-	-	-	-	ALPN01	102	4548	4308	2012/08/27	2015/07/31	Contig	Centers for Disease Control & Prevention	SAMN02415222	GCA_000293075.1	-	Salmonella_enterica/GCF_000293075	-
Salmonella enterica subsp. enterica serovar Hadar str. 2011K-0112	1212559	PRJNA170999	170999	Proteobacteria	Gammaproteobacteria	4.68327	52.2	-	-	-	-	ALPP01	54	4501	4339	2012/08/27	2015/07/31	Contig	Centers for Disease Control & Prevention	SAMN02415224	GCA_000293095.1	-	Salmonella_enterica/GCF_000293095	-
Salmonella enterica subsp. enterica serovar Mississippi str. 2010K-1406	1212561	PRJNA171000	171000	Proteobacteria	Gammaproteobacteria	4.82234	52.1	-	-	-	-	ALPQ01	142	4733	4392	2012/08/27	2015/07/31	Contig	Centers for Disease Control & Prevention	SAMN02415225	GCA_000293115.1	-	Salmonella_enterica/GCF_000293115	-
Salmonella enterica subsp. enterica serovar Heidelberg str. CFSAN00322	1182164	PRJNA162785	162785	Proteobacteria	Gammaproteobacteria	4.74895	52.1	-	-	-	-	AMBU01	74	4595	4417	2012/08/28	2015/07/31	Contig	FDA	SAMN02418812	GCA_000293905.1	-	Salmonella_enterica/GCF_000293905	23405335
Salmonella enterica subsp. enterica serovar Heidelberg str. CFSAN00328	1182170	PRJNA162797	162797	Proteobacteria	Gammaproteobacteria	4.75397	52.1	-	-	-	-	AMBX01	59	4591	4463	2012/08/28	2015/08/02	Contig	FDA	SAMN02415286	GCA_000293925.1	-	Salmonella_enterica/GCF_000293925	23405335
Salmonella enterica subsp. enterica serovar Heidelberg str. CFSAN00325	1182167	PRJNA162791	162791	Proteobacteria	Gammaproteobacteria	4.75095	52.1	-	-	-	-	AMBV01	55	4594	4457	2012/08/28	2015/07/31	Contig	FDA	SAMN02415284	GCA_000293945.1	-	Salmonella_enterica/GCF_000293945	23405335
Salmonella enterica subsp. enterica serovar Heidelberg str. CFSAN00326	1182168	PRJNA162793	162793	Proteobacteria	Gammaproteobacteria	4.75291	52.1	-	-	-	-	AMBW01	46	4595	4446	2012/08/28	2015/08/02	Contig	FDA	SAMN02415285	GCA_000293965.1	-	Salmonella_enterica/GCF_000293965	23405335
Salmonella enterica subsp. salamae str. 3588/07	1078775	PRJEA72469	72469	Proteobacteria	Gammaproteobacteria	5.11624	51.8	-	-	-	-	CAFD01	138	4937	4641	2012/09/03	2015/08/14	Contig	Wellcome Trust Sanger Insititute	SAMEA2271999	GCA_000308035.1	-	Salmonella_enterica/GCF_000308035	-
Salmonella enterica subsp. enterica serovar Typhimurium str. STm6	1218147	PRJNA171797	171797	Proteobacteria	Gammaproteobacteria	4.93797	52.2	-	-	-	-	AMED02	83	4812	4655	2012/11/13	2015/07/31	Contig	University of Melbourne	SAMN02225277	GCA_000312745.2	-	Salmonella_enterica/GCF_000312745	23792739
Salmonella enterica subsp. enterica serovar Typhimurium str. STm11	1218151	PRJNA171801	171801	Proteobacteria	Gammaproteobacteria	4.94367	52.2	-	-	-	-	AMEF02	110	4807	4650	2012/11/13	2015/07/31	Contig	University of Melbourne	SAMN02225281	GCA_000312765.2	-	Salmonella_enterica/GCF_000312765	23792739
Salmonella enterica subsp. enterica serovar Typhimurium str. STm5	1218153	PRJNA171803	171803	Proteobacteria	Gammaproteobacteria	4.93107	52.2	-	-	-	-	AMEH02	449	4967	4564	2012/11/13	2015/07/31	Contig	University of Melbourne	SAMN02225276	GCA_000312805.2	-	Salmonella_enterica/GCF_000312805	-
Salmonella enterica subsp. enterica serovar Typhimurium str. STm1	1218143	PRJNA171774	171774	Proteobacteria	Gammaproteobacteria	4.94259	52.2	-	-	-	-	AMDX02	115	4793	4652	2012/11/13	2015/08/02	Contig	University of Melbourne	SAMN02221889	GCA_000312825.2	-	Salmonella_enterica/GCF_000312825	23792739
Salmonella enterica subsp. enterica serovar Typhimurium str. STm8	1218148	PRJNA171798	171798	Proteobacteria	Gammaproteobacteria	4.93534	52.2	-	-	-	-	AMDZ02	95	4796	4653	2012/11/13	2015/07/31	Contig	University of Melbourne	SAMN02225278	GCA_000312845.2	-	Salmonella_enterica/GCF_000312845	23792739
Salmonella enterica subsp. enterica serovar Typhimurium str. STm3	1218145	PRJNA171795	171795	Proteobacteria	Gammaproteobacteria	4.94431	52.1	-	-	-	-	AMEB02	105	4812	4651	2012/11/13	2015/07/31	Contig	University of Melbourne	SAMN02225274	GCA_000312865.2	-	Salmonella_enterica/GCF_000312865	23792739
Salmonella enterica subsp. enterica serovar Typhimurium str. STm4	1218146	PRJNA171796	171796	Proteobacteria	Gammaproteobacteria	4.9671	52.1	-	-	-	-	AMEC02	147	4811	4662	2012/11/13	2015/07/31	Contig	University of Melbourne	SAMN02225275	GCA_000312885.2	-	Salmonella_enterica/GCF_000312885	23792739
Salmonella enterica subsp. enterica serovar Typhimurium str. STm10	1218150	PRJNA171800	171800	Proteobacteria	Gammaproteobacteria	4.94611	52.2	-	-	-	-	AMEE02	104	4799	4646	2012/11/13	2015/07/31	Contig	University of Melbourne	SAMN02225280	GCA_000312905.2	-	Salmonella_enterica/GCF_000312905	23792739
Salmonella enterica subsp. enterica serovar Typhimurium str. STm2	1218144	PRJNA171794	171794	Proteobacteria	Gammaproteobacteria	4.9991	52.1	-	-	-	-	AMDY01	256	4909	4685	2012/11/13	2015/07/31	Contig	University of Melbourne	SAMN02225273	GCA_000314915.1	-	Salmonella_enterica/GCF_000314915	23792739
Salmonella enterica subsp. enterica serovar Thompson str. 2010K-1863	1235460	PRJNA175833	175833	Proteobacteria	Gammaproteobacteria	4.6694	52.4	-	-	-	-	AMSN01	110	4514	4343	2012/11/29	2015/07/31	Contig	Centers for Disease Control & Prevention	SAMN02415227	GCA_000315995.1	-	Salmonella_enterica/GCF_000315995	-
Salmonella enterica subsp. enterica serovar Mbandaka str. 2009K-0807	1235459	PRJNA175832	175832	Proteobacteria	Gammaproteobacteria	4.74498	52.2	-	-	-	-	AMRS01	53	4593	4437	2012/11/29	2015/07/31	Contig	Centers for Disease Control & Prevention	SAMN02415226	GCA_000316015.1	-	Salmonella_enterica/GCF_000316015	-
Salmonella enterica subsp. enterica serovar Typhimurium str. STm9	1218149	PRJNA171799	171799	Proteobacteria	Gammaproteobacteria	4.92872	52.2	-	-	-	-	AMEA02	88	4791	4642	2012/11/13	2015/07/31	Contig	University of Melbourne	SAMN02225279	GCA_000319795.2	-	Salmonella_enterica/GCF_000319795	23792739
Salmonella enterica subsp. enterica serovar Enteritidis str. 22704	702976	PRJNA42901	42901	Proteobacteria	Gammaproteobacteria	4.66677	52.1	-	-	-	-	ALFD01	429	4728	4242	2012/12/31	2015/08/01	Contig	FDA	SAMN01041089	GCA_000328985.1	-	Salmonella_enterica/GCF_000328985	23383127
Salmonella enterica subsp. enterica serovar Enteritidis str. SE30663	702978	PRJNA42905	42905	Proteobacteria	Gammaproteobacteria	4.63967	52.1	-	-	-	-	ALFE01	1019	4888	4053	2012/12/31	2015/08/02	Contig	FDA	SAMN01041090	GCA_000329005.1	-	Salmonella_enterica/GCF_000329005	23383127
Salmonella enterica subsp. enterica serovar Enteritidis str. CHS44	702979	PRJNA42907	42907	Proteobacteria	Gammaproteobacteria	4.69457	52.1	-	-	-	-	ALFF01	120	4600	4382	2012/12/31	2015/08/01	Contig	FDA	SAMN01041154	GCA_000329025.1	-	Salmonella_enterica/GCF_000329025	23383127
Salmonella enterica subsp. enterica serovar Enteritidis str. CDC_2010K_1882	882872	PRJNA51991	51991	Proteobacteria	Gammaproteobacteria	4.73153	52	-	-	-	-	ALFG01	40	4591	4461	2012/12/31	2015/08/01	Contig	FDA	SAMN01041156	GCA_000329045.1	-	Salmonella_enterica/GCF_000329045	23383127
Salmonella enterica subsp. enterica serovar Enteritidis str. CDC_2010K_1884	882873	PRJNA51993	51993	Proteobacteria	Gammaproteobacteria	4.73102	52	-	-	-	-	ALFH01	51	4600	4459	2012/12/31	2015/08/01	Contig	FDA	SAMN01041155	GCA_000329065.1	-	Salmonella_enterica/GCF_000329065	23383127
Salmonella enterica subsp. enterica serovar Enteritidis str. CDC_2010K_1594	882874	PRJNA51995	51995	Proteobacteria	Gammaproteobacteria	4.72988	52	-	-	-	-	ALFI01	51	4585	4453	2012/12/31	2015/08/01	Contig	FDA	SAMN01041176	GCA_000329085.1	-	Salmonella_enterica/GCF_000329085	23383127
Salmonella enterica subsp. enterica serovar Enteritidis str. CDC_2010K_1566	882875	PRJNA51997	51997	Proteobacteria	Gammaproteobacteria	4.69091	52.1	-	-	-	-	ALFJ01	42	4550	4420	2012/12/31	2015/08/01	Contig	FDA	SAMN01041160	GCA_000329105.1	-	Salmonella_enterica/GCF_000329105	23383127
Salmonella enterica subsp. enterica serovar Enteritidis str. CDC_2010K_1580	882876	PRJNA51999	51999	Proteobacteria	Gammaproteobacteria	4.69203	52.1	-	-	-	-	ALFK01	37	4550	4425	2012/12/31	2015/08/01	Contig	FDA	SAMN01041162	GCA_000329125.1	-	Salmonella_enterica/GCF_000329125	23383127
Salmonella enterica subsp. enterica serovar Enteritidis str. CDC_2010K_1543	882877	PRJNA52001	52001	Proteobacteria	Gammaproteobacteria	4.69163	52.1	-	-	-	-	ALFL01	37	4551	4423	2012/12/31	2015/08/01	Contig	FDA	SAMN01041149	GCA_000329145.1	-	Salmonella_enterica/GCF_000329145	23383127
Salmonella enterica subsp. enterica serovar Enteritidis str. CDC_2010K_1441	882878	PRJNA52003	52003	Proteobacteria	Gammaproteobacteria	4.69427	52.1	-	-	-	-	ALFM01	40	4554	4419	2012/12/31	2015/08/01	Contig	FDA	SAMN01041150	GCA_000329165.1	-	Salmonella_enterica/GCF_000329165	23383127
Salmonella enterica subsp. enterica serovar Enteritidis str. CDC_2010K_1810	882879	PRJNA52005	52005	Proteobacteria	Gammaproteobacteria	4.72953	52	-	-	-	-	ALFN01	60	4597	4455	2012/12/31	2015/08/01	Contig	FDA	SAMN01041185	GCA_000329185.1	-	Salmonella_enterica/GCF_000329185	23383127
Salmonella enterica subsp. enterica serovar Enteritidis str. CDC_2010K_1558	885380	PRJNA52371	52371	Proteobacteria	Gammaproteobacteria	4.73317	52	-	-	-	-	ALFO01	40	4594	4462	2012/12/31	2015/08/01	Contig	FDA	SAMN01041157	GCA_000329205.1	-	Salmonella_enterica/GCF_000329205	23383127
Salmonella enterica subsp. enterica serovar Enteritidis str. CDC_2010K_1018	885381	PRJNA52373	52373	Proteobacteria	Gammaproteobacteria	4.69399	52.1	-	-	-	-	ALFP01	35	4551	4424	2012/12/31	2015/08/01	Contig	FDA	SAMN01041164	GCA_000329225.1	-	Salmonella_enterica/GCF_000329225	23383127
Salmonella enterica subsp. enterica serovar Enteritidis str. CDC_2010K_1010	885382	PRJNA52375	52375	Proteobacteria	Gammaproteobacteria	4.69522	52.1	-	-	-	-	ALFQ01	36	4554	4420	2012/12/31	2015/08/01	Contig	FDA	SAMN01041165	GCA_000329245.1	-	Salmonella_enterica/GCF_000329245	23383127
Salmonella enterica subsp. enterica serovar Enteritidis str. CDC_2010K_1729	885383	PRJNA52377	52377	Proteobacteria	Gammaproteobacteria	4.73396	52	-	-	-	-	ALFR01	34	4599	4470	2012/12/31	2015/08/01	Contig	FDA	SAMN01041167	GCA_000329265.1	-	Salmonella_enterica/GCF_000329265	23383127
Salmonella enterica subsp. enterica serovar Enteritidis str. CDC_2010K_0895	885384	PRJNA52379	52379	Proteobacteria	Gammaproteobacteria	4.73167	52	-	-	-	-	ALFS01	42	4599	4465	2012/12/31	2015/08/01	Contig	FDA	SAMN01041168	GCA_000329285.1	-	Salmonella_enterica/GCF_000329285	23383127
Salmonella enterica subsp. enterica serovar Enteritidis str. CDC_2010K_0899	885385	PRJNA52381	52381	Proteobacteria	Gammaproteobacteria	4.73078	52	-	-	-	-	ALFT01	41	4597	4464	2012/12/31	2015/08/01	Contig	FDA	SAMN01041171	GCA_000329305.1	-	Salmonella_enterica/GCF_000329305	23383127
Salmonella enterica subsp. enterica serovar Enteritidis str. CDC_2010K_1457	885386	PRJNA52383	52383	Proteobacteria	Gammaproteobacteria	4.69394	52.1	-	-	-	-	ALFU01	31	4555	4409	2012/12/31	2015/08/01	Contig	FDA	SAMN01041173	GCA_000329325.1	-	Salmonella_enterica/GCF_000329325	23383127
Salmonella enterica subsp. enterica serovar Enteritidis str. CDC_2010K_1747	885387	PRJNA52385	52385	Proteobacteria	Gammaproteobacteria	4.73223	52	-	-	-	-	ALFV01	44	4587	4458	2012/12/31	2015/08/01	Contig	FDA	SAMN01041188	GCA_000329345.1	-	Salmonella_enterica/GCF_000329345	23383127
Salmonella enterica subsp. enterica serovar Enteritidis str. CDC_2010K_1444	886716	PRJNA52495	52495	Proteobacteria	Gammaproteobacteria	4.73201	52	-	-	-	-	ALFX01	46	4593	4465	2012/12/31	2015/08/01	Contig	FDA	SAMN01041152	GCA_000329385.1	-	Salmonella_enterica/GCF_000329385	23383127
Salmonella enterica subsp. enterica serovar Enteritidis str. CDC_2010K_1445	886717	PRJNA52497	52497	Proteobacteria	Gammaproteobacteria	4.69267	52.1	-	-	-	-	ALFY01	43	4546	4410	2012/12/31	2015/08/01	Contig	FDA	SAMN01041151	GCA_000329405.1	-	Salmonella_enterica/GCF_000329405	23383127
Salmonella enterica subsp. enterica serovar Enteritidis str. CDC_2010K_1559	886718	PRJNA52499	52499	Proteobacteria	Gammaproteobacteria	4.72547	52.1	-	-	-	-	ALFZ01	65	4591	4446	2012/12/31	2015/08/01	Contig	FDA	SAMN01041158	GCA_000329425.1	-	Salmonella_enterica/GCF_000329425	23383127
Salmonella enterica subsp. enterica serovar Enteritidis str. CDC_2010K_1565	886719	PRJNA52501	52501	Proteobacteria	Gammaproteobacteria	4.68909	52.2	-	-	-	-	ALGA01	64	4550	4408	2012/12/31	2015/08/01	Contig	FDA	SAMN01041159	GCA_000329445.1	-	Salmonella_enterica/GCF_000329445	23383127
Salmonella enterica subsp. enterica serovar Enteritidis str. CDC_2010K_1808	886721	PRJNA52503	52503	Proteobacteria	Gammaproteobacteria	4.73115	52	-	-	-	-	ALGB01	65	4604	4442	2012/12/31	2015/08/01	Contig	FDA	SAMN01041184	GCA_000329465.1	-	Salmonella_enterica/GCF_000329465	23383127
Salmonella enterica subsp. enterica serovar Enteritidis str. CDC_2010K_1811	886722	PRJNA52505	52505	Proteobacteria	Gammaproteobacteria	4.73073	52	-	-	-	-	ALGC01	57	4598	4461	2012/12/31	2015/08/01	Contig	FDA	SAMN01041186	GCA_000329485.1	-	Salmonella_enterica/GCF_000329485	23383127
Salmonella enterica subsp. enterica serovar Enteritidis str. CDC_2010K_0956	886723	PRJNA52507	52507	Proteobacteria	Gammaproteobacteria	4.73169	52	-	-	-	-	ALGD01	59	4596	4462	2012/12/31	2015/08/01	Contig	FDA	SAMN01041169	GCA_000329505.1	-	Salmonella_enterica/GCF_000329505	23383127
Salmonella enterica subsp. enterica serovar Enteritidis str. CDC_2010K_1455	886724	PRJNA52509	52509	Proteobacteria	Gammaproteobacteria	4.69555	52.1	-	-	-	-	ALGE01	44	4557	4416	2012/12/31	2015/08/01	Contig	FDA	SAMN01041172	GCA_000329525.1	-	Salmonella_enterica/GCF_000329525	23383127
Salmonella enterica subsp. enterica serovar Enteritidis str. CDC_2010K_1575	886725	PRJNA52511	52511	Proteobacteria	Gammaproteobacteria	4.69086	52.2	-	-	-	-	ALGF01	51	4554	4421	2012/12/31	2015/08/01	Contig	FDA	SAMN01041161	GCA_000329545.1	-	Salmonella_enterica/GCF_000329545	23383127
Salmonella enterica subsp. enterica serovar Enteritidis str. CDC_2010K_1725	886726	PRJNA52513	52513	Proteobacteria	Gammaproteobacteria	4.73522	52	-	-	-	-	ALGG01	41	4600	4463	2012/12/31	2015/08/01	Contig	FDA	SAMN01041166	GCA_000329565.1	-	Salmonella_enterica/GCF_000329565	23383127
Salmonella enterica subsp. enterica serovar Enteritidis str. CDC_2010K_1745	886727	PRJNA52515	52515	Proteobacteria	Gammaproteobacteria	4.73045	52	-	-	-	-	ALGH01	53	4582	4452	2012/12/31	2015/08/01	Contig	FDA	SAMN01041187	GCA_000329585.1	-	Salmonella_enterica/GCF_000329585	23383127
Salmonella enterica subsp. enterica serovar Enteritidis str. CDC_2010K_1791	886728	PRJNA52517	52517	Proteobacteria	Gammaproteobacteria	4.69353	52.1	-	-	-	-	ALGI01	40	4550	4420	2012/12/31	2015/08/01	Contig	FDA	SAMN01041182	GCA_000329605.1	-	Salmonella_enterica/GCF_000329605	23383127
Salmonella enterica subsp. enterica serovar Enteritidis str. CDC_2010K_1795	886720	PRJNA52519	52519	Proteobacteria	Gammaproteobacteria	4.68986	52.1	-	-	-	-	ALGJ01	47	4556	4410	2012/12/31	2015/08/01	Contig	FDA	SAMN01041183	GCA_000329625.1	-	Salmonella_enterica/GCF_000329625	23383127
Salmonella enterica subsp. enterica serovar Enteritidis str. 576709	887063	PRJNA52613	52613	Proteobacteria	Gammaproteobacteria	4.73378	52	-	-	-	-	ALGK01	63	4601	4467	2012/12/31	2015/08/02	Contig	FDA	SAMN01041103	GCA_000329645.1	-	Salmonella_enterica/GCF_000329645	23383127
Salmonella enterica subsp. enterica serovar Enteritidis str. 635290-58	887067	PRJNA52621	52621	Proteobacteria	Gammaproteobacteria	4.68763	52.1	-	-	-	-	ALGL01	78	4559	4402	2012/12/31	2015/08/02	Contig	FDA	SAMN01041118	GCA_000329665.1	-	Salmonella_enterica/GCF_000329665	23383127
Salmonella enterica subsp. enterica serovar Enteritidis str. 607308-16	887068	PRJNA52623	52623	Proteobacteria	Gammaproteobacteria	4.71943	52	-	-	-	-	ALGM01	110	4589	4404	2012/12/31	2015/08/01	Contig	FDA	SAMN01041110	GCA_000329685.1	-	Salmonella_enterica/GCF_000329685	23383127
Salmonella enterica subsp. enterica serovar Enteritidis str. 607308-19	887069	PRJNA52625	52625	Proteobacteria	Gammaproteobacteria	4.72764	52	-	-	-	-	ALGN01	60	4590	4441	2012/12/31	2015/08/01	Contig	FDA	SAMN01041111	GCA_000329705.1	-	Salmonella_enterica/GCF_000329705	23383127
Salmonella enterica subsp. enterica serovar Enteritidis str. 607307-2	887070	PRJNA52627	52627	Proteobacteria	Gammaproteobacteria	4.72413	52	-	-	-	-	ALGO01	56	4578	4435	2012/12/31	2015/08/01	Contig	FDA	SAMN01041108	GCA_000329725.1	-	Salmonella_enterica/GCF_000329725	23383127
Salmonella enterica subsp. enterica serovar Enteritidis str. 607308-9	891412	PRJNA53261	53261	Proteobacteria	Gammaproteobacteria	4.72904	52	-	-	-	-	ALGP01	57	4591	4448	2012/12/31	2015/08/02	Contig	FDA	SAMN01041112	GCA_000329745.1	-	Salmonella_enterica/GCF_000329745	23383127
Salmonella enterica subsp. enterica serovar Enteritidis str. 629163	891414	PRJNA53265	53265	Proteobacteria	Gammaproteobacteria	4.7247	52	-	-	-	-	ALGQ01	65	4583	4431	2012/12/31	2015/08/02	Contig	FDA	SAMN01041115	GCA_000329765.1	-	Salmonella_enterica/GCF_000329765	23383127
Salmonella enterica subsp. enterica serovar Enteritidis str. SE15-1	925126	PRJNA59987	59987	Proteobacteria	Gammaproteobacteria	4.69236	52.1	-	-	-	-	ALGR01	65	4556	4401	2012/12/31	2015/08/02	Contig	FDA	SAMN01041178	GCA_000329785.1	-	Salmonella_enterica/GCF_000329785	23383127
Salmonella enterica subsp. enterica serovar Enteritidis str. CVM_N202	925127	PRJNA59989	59989	Proteobacteria	Gammaproteobacteria	4.69536	52.1	-	-	-	-	ALGS01	44	4557	4398	2012/12/31	2015/08/02	Contig	FDA	SAMN01041163	GCA_000329805.1	-	Salmonella_enterica/GCF_000329805	23383127
Salmonella enterica subsp. enterica serovar Enteritidis str. CVM_56-3991	925128	PRJNA59991	59991	Proteobacteria	Gammaproteobacteria	4.69615	52.1	-	-	-	-	ALGT01	51	4560	4411	2012/12/31	2015/08/01	Contig	FDA	SAMN01041100	GCA_000329825.1	-	Salmonella_enterica/GCF_000329825	23383127
Salmonella enterica subsp. enterica serovar Enteritidis str. CVM_76-3618	925129	PRJNA59993	59993	Proteobacteria	Gammaproteobacteria	4.68436	52.1	-	-	-	-	ALGU01	104	4563	4350	2012/12/31	2015/08/01	Contig	FDA	SAMN01041141	GCA_000329845.1	-	Salmonella_enterica/GCF_000329845	23383127
Salmonella enterica subsp. enterica serovar Enteritidis str. 13183-1	925130	PRJNA59995	59995	Proteobacteria	Gammaproteobacteria	4.65061	52.2	-	-	-	-	ALGV01	1172	4877	4009	2012/12/31	2015/08/02	Contig	FDA	SAMN01041083	GCA_000329865.1	-	Salmonella_enterica/GCF_000329865	23383127
Salmonella enterica subsp. enterica serovar Enteritidis str. CVM_81-2490	925131	PRJNA59997	59997	Proteobacteria	Gammaproteobacteria	4.68492	52.1	-	-	-	-	ALGW01	63	4553	4409	2012/12/31	2015/08/01	Contig	FDA	SAMN01041146	GCA_000329885.1	-	Salmonella_enterica/GCF_000329885	23383127
Salmonella enterica subsp. enterica serovar Enteritidis str. SL909	925132	PRJNA59999	59999	Proteobacteria	Gammaproteobacteria	4.72083	52.1	-	-	-	-	ALGX01	65	4582	4446	2012/12/31	2015/08/02	Contig	FDA	SAMN01041180	GCA_000329905.1	-	Salmonella_enterica/GCF_000329905	23383127
Salmonella enterica subsp. enterica serovar Enteritidis str. SL913	925133	PRJNA60001	60001	Proteobacteria	Gammaproteobacteria	4.69116	52.1	-	-	-	-	ALGY01	56	4554	4403	2012/12/31	2015/08/02	Contig	FDA	SAMN01041181	GCA_000329925.1	-	Salmonella_enterica/GCF_000329925	23383127
Salmonella enterica subsp. enterica serovar Enteritidis str. CVM_69-4941	930768	PRJNA60509	60509	Proteobacteria	Gammaproteobacteria	4.69272	52.1	-	-	-	-	ALGZ01	69	4563	4407	2012/12/31	2015/08/01	Contig	FDA	SAMN01041139	GCA_000329945.1	-	Salmonella_enterica/GCF_000329945	23383127
Salmonella enterica subsp. enterica serovar Enteritidis str. 638970-15	938147	PRJNA61365	61365	Proteobacteria	Gammaproteobacteria	4.72656	52	-	-	-	-	ALHA01	82	4600	4422	2012/12/31	2015/08/02	Contig	FDA	SAMN01041119	GCA_000329965.1	-	Salmonella_enterica/GCF_000329965	23383127
Salmonella enterica subsp. enterica serovar Enteritidis str. 17927	984212	PRJNA62793	62793	Proteobacteria	Gammaproteobacteria	4.68788	52.1	-	-	-	-	ALHB01	91	4572	4379	2012/12/31	2015/08/02	Contig	FDA	SAMN01041084	GCA_000329985.1	-	Salmonella_enterica/GCF_000329985	23383127
Salmonella enterica subsp. enterica serovar Enteritidis str. CHS4	984213	PRJNA62795	62795	Proteobacteria	Gammaproteobacteria	4.6858	52	-	-	-	-	ALHC01	65	4559	4392	2012/12/31	2015/08/01	Contig	FDA	SAMN01041153	GCA_000330005.1	-	Salmonella_enterica/GCF_000330005	23383127
Salmonella enterica subsp. enterica serovar Enteritidis str. 22558	984214	PRJNA62797	62797	Proteobacteria	Gammaproteobacteria	4.62994	52.2	-	-	-	-	ALHD01	297	4572	4511	2012/12/31	2013/11/19	Contig	FDA	SAMN01041088	GCA_000330025.1	-	Salmonella_enterica/GCF_000330025	23383127
Salmonella enterica subsp. enterica serovar Enteritidis str. 543463 22-17	984215	PRJNA62799	62799	Proteobacteria	Gammaproteobacteria	4.70838	52	-	-	-	-	ALHE01	116	4578	4351	2012/12/31	2015/08/02	Contig	FDA	SAMN01041097	GCA_000330045.1	-	Salmonella_enterica/GCF_000330045	23383127
Salmonella enterica subsp. enterica serovar Enteritidis str. 543463 40-18	984216	PRJNA62801	62801	Proteobacteria	Gammaproteobacteria	4.70133	52	-	-	-	-	ALHF01	122	4581	4312	2012/12/31	2015/08/02	Contig	FDA	SAMN01041098	GCA_000330065.1	-	Salmonella_enterica/GCF_000330065	23383127
Salmonella enterica subsp. enterica serovar Enteritidis str. 561362 1-1	984217	PRJNA62803	62803	Proteobacteria	Gammaproteobacteria	4.71767	52	-	-	-	-	ALHG01	79	4589	4413	2012/12/31	2015/08/02	Contig	FDA	SAMN01041101	GCA_000330085.1	-	Salmonella_enterica/GCF_000330085	23383127
Salmonella enterica subsp. enterica serovar Enteritidis str. 642044 4-1	984218	PRJNA62805	62805	Proteobacteria	Gammaproteobacteria	4.71704	52	-	-	-	-	ALHH01	86	4576	4393	2012/12/31	2015/08/01	Contig	FDA	SAMN01041124	GCA_000330105.1	-	Salmonella_enterica/GCF_000330105	23383127
Salmonella enterica subsp. enterica serovar Enteritidis str. 642046 4-7	984219	PRJNA62807	62807	Proteobacteria	Gammaproteobacteria	4.66895	52	-	-	-	-	ALHI01	100	4546	4321	2012/12/31	2015/08/01	Contig	FDA	SAMN01041126	GCA_000330125.1	-	Salmonella_enterica/GCF_000330125	23383127
Salmonella enterica subsp. enterica serovar Enteritidis str. 648898 4-5	984220	PRJNA62809	62809	Proteobacteria	Gammaproteobacteria	4.71056	52	-	-	-	-	ALHJ01	126	4578	4345	2012/12/31	2015/08/02	Contig	FDA	SAMN01041127	GCA_000330145.1	-	Salmonella_enterica/GCF_000330145	23383127
Salmonella enterica subsp. enterica serovar Enteritidis str. 648899 3-17	984221	PRJNA62811	62811	Proteobacteria	Gammaproteobacteria	4.68586	52.1	-	-	-	-	ALHK01	193	4576	4319	2012/12/31	2015/08/02	Contig	FDA	SAMN01041128	GCA_000330165.1	-	Salmonella_enterica/GCF_000330165	23383127
Salmonella enterica subsp. enterica serovar Enteritidis str. 648900 1-16	984222	PRJNA62813	62813	Proteobacteria	Gammaproteobacteria	4.7465	52	-	-	-	-	ALHL01	124	4634	4439	2012/12/31	2015/08/02	Contig	FDA	SAMN01041129	GCA_000330185.1	-	Salmonella_enterica/GCF_000330185	23383127
Salmonella enterica subsp. enterica serovar Enteritidis str. 648901 1-17	984223	PRJNA62815	62815	Proteobacteria	Gammaproteobacteria	4.71778	52	-	-	-	-	ALHM01	93	4589	4396	2012/12/31	2015/08/01	Contig	FDA	SAMN01041130	GCA_000330205.1	-	Salmonella_enterica/GCF_000330205	23383127
Salmonella enterica subsp. enterica serovar Enteritidis str. 648901 39-2	984224	PRJNA62817	62817	Proteobacteria	Gammaproteobacteria	4.66696	52.1	-	-	-	-	ALHN01	140	4546	4173	2012/12/31	2015/08/01	Contig	FDA	SAMN01041132	GCA_000330225.1	-	Salmonella_enterica/GCF_000330225	23383127
Salmonella enterica subsp. enterica serovar Enteritidis str. 648902 6-8	984225	PRJNA62819	62819	Proteobacteria	Gammaproteobacteria	4.71967	52	-	-	-	-	ALHO01	74	4600	4392	2012/12/31	2015/08/01	Contig	FDA	SAMN01041134	GCA_000330245.1	-	Salmonella_enterica/GCF_000330245	23383127
Salmonella enterica subsp. enterica serovar Enteritidis str. 648903 1-6	984226	PRJNA62821	62821	Proteobacteria	Gammaproteobacteria	4.71092	52	-	-	-	-	ALHP01	102	4596	4378	2012/12/31	2015/08/01	Contig	FDA	SAMN01041135	GCA_000330265.1	-	Salmonella_enterica/GCF_000330265	23383127
Salmonella enterica subsp. enterica serovar Enteritidis str. 648904 3-6	984227	PRJNA62823	62823	Proteobacteria	Gammaproteobacteria	4.71486	52	-	-	-	-	ALHQ01	261	4680	4315	2012/12/31	2015/08/01	Contig	FDA	SAMN01041136	GCA_000330285.1	-	Salmonella_enterica/GCF_000330285	23383127
Salmonella enterica subsp. enterica serovar Enteritidis str. 653049 13-19	984229	PRJNA62827	62827	Proteobacteria	Gammaproteobacteria	4.73286	52	-	-	-	-	ALHR01	74	4618	4410	2012/12/31	2015/08/01	Contig	FDA	SAMN01041138	GCA_000330305.1	-	Salmonella_enterica/GCF_000330305	23383127
Salmonella enterica subsp. enterica serovar Enteritidis str. 642044 8-1	984231	PRJNA62831	62831	Proteobacteria	Gammaproteobacteria	4.72449	52	-	-	-	-	ALHS01	176	4649	4229	2012/12/31	2015/08/01	Contig	FDA	SAMN01041125	GCA_000330325.1	-	Salmonella_enterica/GCF_000330325	23383127
Salmonella enterica subsp. enterica serovar Enteritidis str. 561362 9-7	984232	PRJNA62833	62833	Proteobacteria	Gammaproteobacteria	4.69448	52.1	-	-	-	-	ALHT01	91	4575	4343	2012/12/31	2015/08/01	Contig	FDA	SAMN01041102	GCA_000330345.1	-	Salmonella_enterica/GCF_000330345	23383127
Salmonella enterica subsp. enterica serovar Enteritidis str. 543463 42-20	984233	PRJNA62835	62835	Proteobacteria	Gammaproteobacteria	4.75151	52	-	-	-	-	ALHU01	142	4669	4396	2012/12/31	2015/08/02	Contig	FDA	SAMN01041099	GCA_000330365.1	-	Salmonella_enterica/GCF_000330365	23383127
Salmonella enterica subsp. enterica serovar Enteritidis str. 648901 16-16	984234	PRJNA62837	62837	Proteobacteria	Gammaproteobacteria	4.72539	52	-	-	-	-	ALHV01	135	4629	4302	2012/12/31	2015/08/01	Contig	FDA	SAMN01041131	GCA_000330385.1	-	Salmonella_enterica/GCF_000330385	23383127
Salmonella enterica subsp. enterica serovar Enteritidis str. 76-2651	997328	PRJNA63673	63673	Proteobacteria	Gammaproteobacteria	4.67885	52.1	-	-	-	-	ALHW01	609	4741	4074	2012/12/31	2015/08/01	Contig	FDA	SAMN01041140	GCA_000330405.1	-	Salmonella_enterica/GCF_000330405	23383127
Salmonella enterica subsp. enterica serovar Enteritidis str. 33944	997329	PRJNA63675	63675	Proteobacteria	Gammaproteobacteria	4.72536	52.1	-	-	-	-	ALHX01	103	4611	4347	2012/12/31	2015/08/01	Contig	FDA	SAMN01041091	GCA_000330425.1	-	Salmonella_enterica/GCF_000330425	23383127
Salmonella enterica subsp. enterica serovar Enteritidis str. SARB17	1029984	PRJNA66669	66669	Proteobacteria	Gammaproteobacteria	4.67361	52.2	-	-	-	-	ALHY01	243	4579	4167	2012/12/31	2015/07/31	Contig	FDA	SAMN01041175	GCA_000330445.1	-	Salmonella_enterica/GCF_000330445	-
Salmonella enterica subsp. enterica serovar Enteritidis str. 81-2625	1079475	PRJNA72649	72649	Proteobacteria	Gammaproteobacteria	4.69548	52.1	-	-	-	-	ALIB01	110	4588	4374	2012/12/31	2015/08/01	Contig	FDA	SAMN01041147	GCA_000330465.1	-	Salmonella_enterica/GCF_000330465	23383127
Salmonella enterica subsp. enterica serovar Enteritidis str. 6.0562-1	1029985	PRJNA66681	66681	Proteobacteria	Gammaproteobacteria	4.66482	52.1	-	-	-	-	ALHZ01	1274	4889	3990	2012/12/31	2015/08/01	Contig	FDA	SAMN01041107	GCA_000330525.1	-	Salmonella_enterica/GCF_000330525	23383127
Salmonella enterica subsp. enterica serovar Enteritidis str. 50-5646	1029986	PRJNA66683	66683	Proteobacteria	Gammaproteobacteria	4.63572	52.2	-	-	-	-	ALIA01	1306	4913	3953	2012/12/31	2015/08/01	Contig	FDA	SAMN01041095	GCA_000330545.1	-	Salmonella_enterica/GCF_000330545	23383127
Salmonella enterica subsp. enterica serovar Enteritidis str. 62-1976	1079476	PRJNA72651	72651	Proteobacteria	Gammaproteobacteria	4.69371	52.1	-	-	-	-	ALIC01	57	4563	4411	2012/12/31	2015/08/01	Contig	FDA	SAMN01041113	GCA_000330565.1	-	Salmonella_enterica/GCF_000330565	23383127
Salmonella enterica subsp. enterica serovar Enteritidis str. 53-407	1116477	PRJNA77693	77693	Proteobacteria	Gammaproteobacteria	4.65885	52.1	-	-	-	-	ALID01	62	4519	4351	2012/12/31	2015/08/02	Contig	FDA	SAMN01041096	GCA_000330585.1	-	Salmonella_enterica/GCF_000330585	23383127
Salmonella enterica subsp. enterica serovar Agona str. SH08SF124	1262652	PRJNA182122	182122	Proteobacteria	Gammaproteobacteria	4.88905	52	-	-	-	-	ANOT01	62	4788	4613	2013/01/02	2015/07/31	Contig	University of Maryland, College Park	SAMN02415259	GCA_000330625.1	-	Salmonella_enterica/GCF_000330625	23469342
Salmonella enterica subsp. enterica serovar Agona str. SH10GFN094	1262654	PRJNA182123	182123	Proteobacteria	Gammaproteobacteria	4.81128	52	-	-	-	-	ANOU01	66	4666	4497	2013/01/02	2015/08/02	Contig	University of Maryland, College Park	SAMN02415260	GCA_000330645.1	-	Salmonella_enterica/GCF_000330645	23469342
Salmonella enterica subsp. enterica serovar Agona str. SH11G1113	1263410	PRJNA181255	181255	Proteobacteria	Gammaproteobacteria	4.8562	52	-	-	-	-	ANOS01	78	4719	4535	2013/01/02	2015/07/31	Contig	University of Maryland, College Park	SAMN02415258	GCA_000330665.1	-	Salmonella_enterica/GCF_000330665	23469342
Salmonella enterica subsp. enterica serovar Rissen str. 150	687914	PRJNA41461	41461	Proteobacteria	Gammaproteobacteria	4.89425	52.1	-	-	-	-	AHUI01	95	4724	4525	2013/02/01	2015/08/10	Contig	FDA	SAMN00811267	GCA_000335835.1	-	Salmonella_enterica/GCF_000335835	-
Salmonella enterica subsp. enterica serovar Enteritidis str. SE10	696865	PRJNA41919	41919	Proteobacteria	Gammaproteobacteria	4.68984	52.1	-	-	-	-	AHUN01	168	4612	4343	2013/02/01	2015/08/02	Contig	FDA	SAMN01041177	GCA_000335855.1	-	Salmonella_enterica/GCF_000335855	23383127
Salmonella enterica subsp. enterica serovar Enteritidis str. 13-1	696866	PRJNA41931	41931	Proteobacteria	Gammaproteobacteria	4.72716	52.1	-	-	-	-	AHUQ01	68	4607	4438	2013/02/01	2015/08/02	Contig	FDA	SAMN01041082	GCA_000335895.1	-	Salmonella_enterica/GCF_000335895	23383127
Salmonella enterica subsp. enterica serovar 4,[5],12:i:- str. 08-1700	866914	PRJNA50691	50691	Proteobacteria	Gammaproteobacteria	4.90051	52.1	-	-	-	-	AHUS01	71	4771	4623	2013/02/01	2015/07/31	Contig	FDA	SAMN00811526	GCA_000335915.1	-	Salmonella_enterica/GCF_000335915	-
Salmonella enterica subsp. enterica serovar 4,[5],12:i:- str. 08-1739	866915	PRJNA50693	50693	Proteobacteria	Gammaproteobacteria	4.93011	52.1	-	-	-	-	AHUT01	77	4804	4651	2013/02/01	2015/07/31	Contig	FDA	SAMN00811527	GCA_000335935.1	-	Salmonella_enterica/GCF_000335935	-
Salmonella enterica subsp. enterica serovar Javiana str. ATCC BAA-1593	891420	PRJNA53267	53267	Proteobacteria	Gammaproteobacteria	4.54724	52.2	-	-	-	-	AHUW01	51	4390	4239	2013/02/01	2015/07/31	Contig	FDA	SAMN02418811	GCA_000335955.1	-	Salmonella_enterica/GCF_000335955	-
Salmonella enterica subsp. enterica serovar Gallinarum str. 9184	685040	PRJNA41263	41263	Proteobacteria	Gammaproteobacteria	4.56059	52.2	-	-	-	-	AHUH01	68	4411	4079	2013/02/01	2015/07/31	Contig	FDA	SAMN00811241	GCA_000335995.1	-	Salmonella_enterica/GCF_000335995	23383127
Salmonella enterica subsp. enterica serovar Dublin str. SL1438	687915	PRJNA41463	41463	Proteobacteria	Gammaproteobacteria	4.87209	52.1	-	-	-	-	AHUJ01	52	4745	4530	2013/02/01	2015/07/31	Contig	FDA	SAMN00811269	GCA_000336015.1	-	Salmonella_enterica/GCF_000336015	23383127
Salmonella enterica subsp. enterica serovar Dublin str. HWS51	687860	PRJNA41465	41465	Proteobacteria	Gammaproteobacteria	4.8693	52.1	-	-	-	-	AHUK01	98	4768	4484	2013/02/01	2015/07/31	Contig	FDA	SAMN00811271	GCA_000336035.1	-	Salmonella_enterica/GCF_000336035	23383127
Salmonella enterica subsp. enterica serovar Enteritidis str. SE8a	696870	PRJNA41915	41915	Proteobacteria	Gammaproteobacteria	4.69127	52.1	-	-	-	-	AHUL01	151	4615	4347	2013/02/01	2015/07/31	Contig	FDA	SAMN01041179	GCA_000336055.1	-	Salmonella_enterica/GCF_000336055	23383127
Salmonella enterica subsp. enterica serovar Enteritidis str. 20037	696864	PRJNA41917	41917	Proteobacteria	Gammaproteobacteria	4.70126	52.1	-	-	-	-	AHUM01	248	4666	4327	2013/02/01	2015/08/02	Contig	FDA	SAMN01041086	GCA_000336075.1	-	Salmonella_enterica/GCF_000336075	23383127
Salmonella enterica subsp. enterica serovar Enteritidis str. 436	696869	PRJNA41921	41921	Proteobacteria	Gammaproteobacteria	4.626	52.1	-	-	-	-	AHUO01	918	4872	3968	2013/02/01	2015/08/02	Contig	FDA	SAMN01041092	GCA_000336095.1	-	Salmonella_enterica/GCF_000336095	23383127
Salmonella enterica subsp. enterica serovar Enteritidis str. PT23	696868	PRJNA41933	41933	Proteobacteria	Gammaproteobacteria	4.7214	52.1	-	-	-	-	AHUR01	113	4629	4418	2013/02/01	2015/07/31	Contig	FDA	SAMN01041174	GCA_000336115.1	-	Salmonella_enterica/GCF_000336115	23383127
Salmonella enterica subsp. enterica serovar Kentucky str. 29439	866919	PRJNA50695	50695	Proteobacteria	Gammaproteobacteria	4.70976	52.1	-	-	-	-	AHUU01	133	4560	4195	2013/02/01	2015/07/31	Contig	FDA	SAMN00811528	GCA_000336135.1	-	Salmonella_enterica/GCF_000336135	24158624
Salmonella enterica subsp. enterica serovar Newport str. SH111077	1275974	PRJNA184702	184702	Proteobacteria	Gammaproteobacteria	4.87267	52.1	-	-	-	-	AOGJ01	93	4698	4533	2013/03/07	2015/07/31	Contig	University of Maryland, College Park	SAMN02415262	GCA_000344825.1	-	Salmonella_enterica/GCF_000344825	23661485
Salmonella enterica subsp. enterica serovar Newport str. Shandong_3	1275977	PRJNA184703	184703	Proteobacteria	Gammaproteobacteria	4.755	52.1	-	-	-	-	AOGI01	66	4608	4461	2013/03/07	2015/07/31	Contig	University of Maryland, College Park	SAMN02415264	GCA_000344845.1	-	Salmonella_enterica/GCF_000344845	23661485
Salmonella enterica subsp. enterica serovar Newport str. JS09102	1275976	PRJNA184705	184705	Proteobacteria	Gammaproteobacteria	5.08402	51.9	-	-	-	-	AOGG01	98	5012	4847	2013/03/07	2015/07/31	Contig	University of Maryland, College Park	SAMN02415261	GCA_000344865.1	-	Salmonella_enterica/GCF_000344865	23661485
Salmonella enterica subsp. enterica serovar Newport str. Henan_3	1275975	PRJNA184704	184704	Proteobacteria	Gammaproteobacteria	4.81568	52.1	-	-	-	-	AOGH01	77	4696	4545	2013/03/07	2015/07/31	Contig	University of Maryland, College Park	SAMN02415263	GCA_000344885.1	-	Salmonella_enterica/GCF_000344885	23661485
Salmonella enterica subsp. houtenae serovar 16:z4,z32:-- str. RKS3027	1240348	PRJNA176876	176876	Proteobacteria	Gammaproteobacteria	4.40414	51.7	-	-	-	-	ANHR01	97	4148	3962	2013/04/22	2015/07/31	Contig	Harbin Medical University	SAMN02415237	GCA_000376525.1	-	Salmonella_enterica/GCF_000376525	-
Salmonella enterica subsp. enterica serovar Agona str. 01.O.05	1265673	PRJEB1064	198849	Proteobacteria	Gammaproteobacteria	4.79136	52.1	-	-	-	-	CATQ01	161	4619	4486	2013/04/24	2015/07/31	Contig	ERI	SAMEA2272509	GCA_000388195.1	-	Salmonella_enterica/GCF_000388195	23637636
Salmonella enterica subsp. enterica serovar Agona str. 02.O.05	1265665	PRJEB1065	198847	Proteobacteria	Gammaproteobacteria	4.9522	51.9	-	-	-	-	CATP01	174	4757	4565	2013/04/24	2015/07/31	Contig	ERI	SAMEA2271922	GCA_000388215.1	-	Salmonella_enterica/GCF_000388215	23637636
Salmonella enterica subsp. enterica serovar Agona str. 03.O.05	1265636	PRJEB1066	198840	Proteobacteria	Gammaproteobacteria	4.88373	52	-	-	-	-	CATO01	183	4711	4580	2013/04/24	2015/07/31	Contig	ERI	SAMEA2272331	GCA_000388235.1	-	Salmonella_enterica/GCF_000388235	23637636
Salmonella enterica subsp. enterica serovar Agona str. 04.O.05	1265657	PRJEB1067	198845	Proteobacteria	Gammaproteobacteria	4.78716	52.1	-	-	-	-	CATN01	178	4619	4468	2013/04/24	2015/07/31	Contig	ERI	SAMEA2272255	GCA_000388255.1	-	Salmonella_enterica/GCF_000388255	23637636
Salmonella enterica subsp. enterica serovar Agona str. 05.O.06	1265678	PRJEB1068	198850	Proteobacteria	Gammaproteobacteria	4.78818	52.1	-	-	-	-	CATM01	198	4628	4458	2013/04/24	2015/07/31	Contig	ERI	SAMEA2272786	GCA_000388275.1	-	Salmonella_enterica/GCF_000388275	23637636
Salmonella enterica subsp. enterica serovar Agona str. 06.O.05	1265642	PRJEB1069	198842	Proteobacteria	Gammaproteobacteria	4.8883	52	-	-	-	-	CATL01	176	4706	4577	2013/04/24	2015/07/31	Contig	ERI	SAMEA2272471	GCA_000388295.1	-	Salmonella_enterica/GCF_000388295	23637636
Salmonella enterica subsp. enterica serovar Agona str. 07.O.05	1265611	PRJEB1070	198838	Proteobacteria	Gammaproteobacteria	4.88798	52	-	-	-	-	CATK01	173	4703	4584	2013/04/24	2015/07/31	Contig	ERI	SAMEA2272241	GCA_000388315.1	-	Salmonella_enterica/GCF_000388315	23637636
Salmonella enterica subsp. enterica serovar Agona str. 08.A.05	1265637	PRJEB1071	198841	Proteobacteria	Gammaproteobacteria	4.80852	52	-	-	-	-	CATJ01	158	4612	4486	2013/04/24	2015/07/31	Contig	ERI	SAMEA2272326	GCA_000388335.1	-	Salmonella_enterica/GCF_000388335	23637636
Salmonella enterica subsp. enterica serovar Agona str. 09.F.08	1265658	PRJEB1072	189735	Proteobacteria	Gammaproteobacteria	4.71847	52.1	-	-	-	-	CATF01	144	4532	4396	2013/04/29	2015/07/31	Contig	ERI	SAMEA2272612	GCA_000388355.1	-	Salmonella_enterica/GCF_000388355	23637636
Salmonella enterica subsp. enterica serovar Agona str. 10.A.05	1265679	PRJEB1073	198851	Proteobacteria	Gammaproteobacteria	4.71134	52.1	-	-	-	-	CATR01	158	4521	4395	2013/04/24	2015/07/31	Contig	ERI	SAMEA2272223	GCA_000388375.1	-	Salmonella_enterica/GCF_000388375	23637636
Salmonella enterica subsp. enterica serovar Agona str. 11.A.05	1265643	PRJEB1074	189731	Proteobacteria	Gammaproteobacteria	4.73441	52.1	-	-	-	-	CATE01	144	4536	4403	2013/04/29	2015/07/31	Contig	ERI	SAMEA2272500	GCA_000388395.1	-	Salmonella_enterica/GCF_000388395	23637636
Salmonella enterica subsp. enterica serovar Agona str. 12.A.06	1265612	PRJEB1075	189723	Proteobacteria	Gammaproteobacteria	4.71504	52.1	-	-	-	-	CATD01	145	4530	4392	2013/04/29	2015/08/10	Contig	ERI	SAMEA2272488	GCA_000388415.1	-	Salmonella_enterica/GCF_000388415	23637636
Salmonella enterica subsp. enterica serovar Agona str. 13.E.05	1265638	PRJEB1076	189730	Proteobacteria	Gammaproteobacteria	4.75341	52	-	-	-	-	CATC01	153	4570	4449	2013/04/29	2015/07/31	Contig	ERI	SAMEA2272111	GCA_000388435.1	-	Salmonella_enterica/GCF_000388435	23637636
Salmonella enterica subsp. enterica serovar Agona str. 14.E.05	1265659	PRJEB1077	189736	Proteobacteria	Gammaproteobacteria	4.75355	52	-	-	-	-	CATB01	146	4579	4448	2013/04/29	2015/07/31	Contig	ERI	SAMEA2272608	GCA_000388455.1	-	Salmonella_enterica/GCF_000388455	23637636
Salmonella enterica subsp. enterica serovar Agona str. 15.H.03	1265680	PRJEB1078	189738	Proteobacteria	Gammaproteobacteria	4.75245	52	-	-	-	-	CATA01	158	4567	4446	2013/04/29	2015/07/31	Contig	ERI	SAMEA2272219	GCA_000388475.1	-	Salmonella_enterica/GCF_000388475	23637636
Salmonella enterica subsp. enterica serovar Agona str. 17.H.06	1265613	PRJEB1080	189724	Proteobacteria	Gammaproteobacteria	4.78785	52	-	-	-	-	CASY01	151	4612	4485	2013/04/29	2015/07/31	Contig	ERI	SAMEA2272289	GCA_000388495.1	-	Salmonella_enterica/GCF_000388495	23637636
Salmonella enterica subsp. enterica serovar Agona str. 18.H.07	1265644	PRJEB1081	189732	Proteobacteria	Gammaproteobacteria	4.77891	52	-	-	-	-	CASX01	149	4594	4466	2013/04/29	2015/07/31	Contig	ERI	SAMEA2272390	GCA_000388515.1	-	Salmonella_enterica/GCF_000388515	23637636
Salmonella enterica subsp. enterica serovar Agona str. 19.F.03	1265668	PRJEB1082	189737	Proteobacteria	Gammaproteobacteria	4.71962	52.1	-	-	-	-	CASW01	156	4527	4403	2013/04/29	2015/07/31	Contig	ERI	SAMEA2272782	GCA_000388535.1	-	Salmonella_enterica/GCF_000388535	23637636
Salmonella enterica subsp. enterica serovar Agona str. 20.H.06	1265614	PRJEB1083	189725	Proteobacteria	Gammaproteobacteria	4.84895	52	-	-	-	-	CASV01	212	4658	4504	2013/04/29	2015/07/31	Contig	ERI	SAMEA2272286	GCA_000388555.1	-	Salmonella_enterica/GCF_000388555	23637636
Salmonella enterica subsp. enterica serovar Agona str. 21.H.10	1265650	PRJEB1084	189734	Proteobacteria	Gammaproteobacteria	4.87327	52.1	-	-	-	-	CASU01	165	4681	4570	2013/04/29	2015/07/31	Contig	ERI	SAMEA2272677	GCA_000388575.1	-	Salmonella_enterica/GCF_000388575	23637636
Salmonella enterica subsp. enterica serovar Agona str. 22.H.04	1265618	PRJEB1085	189726	Proteobacteria	Gammaproteobacteria	4.77865	52	-	-	-	-	CAST01	173	4604	4472	2013/04/29	2015/07/31	Contig	ERI	SAMEA2272603	GCA_000388595.1	-	Salmonella_enterica/GCF_000388595	23637636
Salmonella enterica subsp. enterica serovar Agona str. 23.F.01	1265639	PRJEB1086	189608	Proteobacteria	Gammaproteobacteria	4.81745	52	-	-	-	-	CASS01	171	4627	4503	2013/02/15	2015/07/31	Contig	ERI	SAMEA2272180	GCA_000388615.1	-	Salmonella_enterica/GCF_000388615	23637636
Salmonella enterica subsp. enterica serovar Agona str. 24.H.04	1265660	PRJEB1087	189618	Proteobacteria	Gammaproteobacteria	4.82263	52	-	-	-	-	CASR01	149	4653	4518	2013/02/15	2015/07/31	Contig	ERI	SAMEA2272554	GCA_000388635.1	-	Salmonella_enterica/GCF_000388635	23637636
Salmonella enterica subsp. enterica serovar Agona str. 26.F.98	1265681	PRJEB1088	198852	Proteobacteria	Gammaproteobacteria	4.77156	52	-	-	-	-	CATX01	154	4569	4384	2013/04/24	2015/07/31	Contig	ERI	SAMEA2272268	GCA_000388655.1	-	Salmonella_enterica/GCF_000388655	23637636
Salmonella enterica subsp. enterica serovar Agona str. 27.O.98	1265645	PRJEB1089	189611	Proteobacteria	Gammaproteobacteria	4.73857	52	-	-	-	-	CASQ01	183	4564	4421	2013/02/15	2015/07/31	Contig	ERI	SAMEA2272674	GCA_000388675.1	-	Salmonella_enterica/GCF_000388675	23637636
Salmonella enterica subsp. enterica serovar Agona str. 28.O.08	1265615	PRJEB1090	189589	Proteobacteria	Gammaproteobacteria	4.73751	52	-	-	-	-	CASP01	180	4574	4413	2013/02/15	2015/08/02	Contig	ERI	SAMEA2272387	GCA_000388695.1	-	Salmonella_enterica/GCF_000388695	23637636
Salmonella enterica subsp. enterica serovar Agona str. 29.O.08	1265640	PRJEB1091	189609	Proteobacteria	Gammaproteobacteria	4.73514	52	-	-	-	-	CASO01	224	4585	4362	2013/02/15	2015/08/02	Contig	ERI	SAMEA2272057	GCA_000388715.1	-	Salmonella_enterica/GCF_000388715	23637636
Salmonella enterica subsp. enterica serovar Agona str. 30.H.04	1265661	PRJEB1092	198846	Proteobacteria	Gammaproteobacteria	4.87224	52	-	-	-	-	CATW01	160	4692	4552	2013/04/24	2015/08/10	Contig	ERI	SAMEA2272549	GCA_000388735.1	-	Salmonella_enterica/GCF_000388735	23637636
Salmonella enterica subsp. enterica serovar Agona str. 31.H.09	1265682	PRJEB1093	189631	Proteobacteria	Gammaproteobacteria	4.71098	52.1	-	-	-	-	CASN01	141	4507	4388	2013/02/15	2015/07/31	Contig	ERI	SAMEA2272173	GCA_000388755.1	-	Salmonella_enterica/GCF_000388755	23637636
Salmonella enterica subsp. enterica serovar Agona str. 32.A.00	1265646	PRJEB1094	189612	Proteobacteria	Gammaproteobacteria	4.8278	52	-	-	-	-	CASM01	248	4675	4489	2013/02/15	2015/08/01	Contig	ERI	SAMEA2272669	GCA_000388775.1	-	Salmonella_enterica/GCF_000388775	23637636
Salmonella enterica subsp. enterica serovar Agona str. 33.A.05	1265616	PRJEB1095	189590	Proteobacteria	Gammaproteobacteria	4.72198	52	-	-	-	-	CASL01	154	4509	4394	2013/02/15	2015/07/31	Contig	ERI	SAMEA2272279	GCA_000388795.1	-	Salmonella_enterica/GCF_000388795	23637636
Salmonella enterica subsp. enterica serovar Agona str. 34.H.09	1265641	PRJEB1096	189610	Proteobacteria	Gammaproteobacteria	4.78251	52	-	-	-	-	CASK01	153	4604	4470	2013/02/15	2015/07/31	Contig	ERI	SAMEA2271973	GCA_000388815.1	-	Salmonella_enterica/GCF_000388815	23637636
Salmonella enterica subsp. enterica serovar Agona str. 35.H.08	1265669	PRJEB1097	189623	Proteobacteria	Gammaproteobacteria	4.7501	52	-	-	-	-	CASJ01	132	4566	4432	2013/02/15	2015/07/31	Contig	ERI	SAMEA2272462	GCA_000388835.1	-	Salmonella_enterica/GCF_000388835	23637636
Salmonella enterica subsp. enterica serovar Agona str. 36.H.00	1265617	PRJEB1098	189591	Proteobacteria	Gammaproteobacteria	4.79331	52	-	-	-	-	CASI01	150	4618	4495	2013/02/15	2015/07/31	Contig	ERI	SAMEA2272707	GCA_000388855.1	-	Salmonella_enterica/GCF_000388855	23637636
Salmonella enterica subsp. enterica serovar Agona str. 37.F.02	1265651	PRJEB1099	189614	Proteobacteria	Gammaproteobacteria	4.73302	52.1	-	-	-	-	CASH01	151	4530	4420	2013/02/15	2015/07/31	Contig	ERI	SAMEA2272321	GCA_000388875.1	-	Salmonella_enterica/GCF_000388875	23637636
Salmonella enterica subsp. enterica serovar Agona str. 38.O.03	1265621	PRJEB1100	189594	Proteobacteria	Gammaproteobacteria	4.74497	52.1	-	-	-	-	CASG01	171	4555	4389	2013/02/15	2015/07/31	Contig	ERI	SAMEA2272601	GCA_000388895.1	-	Salmonella_enterica/GCF_000388895	23637636
Salmonella enterica subsp. enterica serovar Agona str. 39.O.03	1265647	PRJEB1101	198843	Proteobacteria	Gammaproteobacteria	4.76677	52	-	-	-	-	CATV01	141	4705	4053	2013/04/24	2015/08/14	Contig	ERI	SAMEA2272755	GCA_000388915.1	-	Salmonella_enterica/GCF_000388915	23637636
Salmonella enterica subsp. enterica serovar Agona str. 41.E.09	1265652	PRJEB1102	189615	Proteobacteria	Gammaproteobacteria	4.74339	52	-	-	-	-	CASF01	303	4638	4378	2013/02/15	2015/07/31	Contig	ERI	SAMEA2272714	GCA_000388935.1	-	Salmonella_enterica/GCF_000388935	23637636
[truncated: 48,201 more rows]
