# Supplementary material for: Initiator tRNA genes template the 3′ CCA end at high frequencies in bacteria
Source: BMC Genomics. 2016 Dec 8;17:1003. doi: 10.1186/s12864-016-3314-x (PMC5143459; doi:10.1186/s12864-016-3314-x)
Supplement: Additional file 5: — NCBI taxonomy data required by compute_heatmap.pl (GZ 14 MB) [file 12864_2016_3314_MOESM5_ESM.gz]

Archive with 1 entries (1 files):
- tax_address_index_w_taxID.txt
