# Supplementary material for: Initiator tRNA genes template the 3′ CCA end at high frequencies in bacteria
Source: BMC Genomics. 2016 Dec 8;17:1003. doi: 10.1186/s12864-016-3314-x (PMC5143459; doi:10.1186/s12864-016-3314-x)
Supplement: Additional file 5: — NCBI taxonomy data required by compute_heatmap.pl (GZ 14 MB) [file 12864_2016_3314_MOESM5_ESM.gz › tax_address_index_w_taxID.txt]

#00 all 1 
#00.00 Vira 10239 
#00.00.00 unclassified bacteriophages 12333 
#00.00.00.00 Bacteriophage 933J 12340 
#00.00.00.01 Actinophage JHJ-1 12347 
#00.00.00.02 Bacteriophage h4489a 12366 
#00.00.00.03 Bacteriophage h30 12371 
#00.00.00.04 Lactococcus bacteriophage 12374 
#00.00.00.05 Lactococcus 1 bacteriophage 12375 
#00.00.00.06 Lactococcus phage mi7-9 12386 
#00.00.00.07 Mycobacterium phage FRAT1 12388 
#00.00.00.08 Bacteriophage mv4 12392 
#00.00.00.09 Bacteriophage P32 12403 
#00.00.00.0A Bacteriophage P37 12404 
#00.00.00.0B Bacteriophage P54 12405 
#00.00.00.0C Bacteriophage PAt5-12 12406 
#00.00.00.0D Bacteriophage PZt11-15 12408 
#00.00.00.0E Bacteriophage d-16 phi 12409 
#00.00.00.0F Staphylococcus aureus bacteriophage phi-42 12412 
#00.00.00.10 Bacteriophage phi 7-9 12413 
#00.00.00.11 Filamentous bacteriophage 12420 
#00.00.00.12 Bacteriophage 13 12424 
#00.00.00.13 Bacteriophage 16 12425 
#00.00.00.14 Lactococcus lactis phage phi 197 12427 
#00.00.00.15 Retronphage phi R73 12428 
#00.00.00.16 Corynebacterium diphtheriae phage 28368 
#00.00.00.17 Colitis phage 31760 
#00.00.00.18 Bacteriophage L10 33768 
#00.00.00.19 Bacteriophage mv1 33769 
#00.00.00.1A Bacteriophage t12 35344 
#00.00.00.1B Bacteriophage sp. 38018 
#00.00.00.1C Bacteriophage T270 39425 
#00.00.00.1D Actinophage JHJ-3 39943 
#00.00.00.1E Bacteriophage LM4 41669 
#00.00.00.1F Bactereiophage N 209 42171 
#00.00.00.20 Bacteriophage 3/14 42172 
#00.00.00.21 Bacteriophage Cz 42173 
#00.00.00.22 Bacteriophage fuse 5 45331 
#00.00.00.23 Bacteriophage phi AR29 45332 
#00.00.00.24 Bacteriophage L 45441 
#00.00.00.25 Bacteriophage E 48224 
#00.00.00.26 Virus-like particle CAK1 53480 
#00.00.00.27 Leuconostoc oenos bacteriophage 10MC 54392 
#00.00.00.28 Bacillus cereus bacteriophage 12826 57476 
#00.00.00.29 Bacillus cereus bacteriophage TP21 57478 
#00.00.00.2A Bartonella henselae phage 60457 60457 
#00.00.00.2B Vibrio cholerae V86 phage 63117 
#00.00.00.2C Mycobacteriophage Ms6 65388 
#00.00.00.2D Streptococcus pyogenes phage 73492 
#00.00.00.2E Bacteriophage phiU 76262 
#00.00.00.2F Bacteriophage #D 77920 
#00.00.00.30 Streptococcus pyogenes bacteriophage H10403 86065 
#00.00.00.31 Corynephage phi16 89551 
#00.00.00.32 Lactococcus lactis bacteriophage Q42 100637 
#00.00.00.33 Lactococcus lactis bacteriophage Q44 100638 
#00.00.00.34 Lactococcus lactis bacteriophage Q7 100639 
#00.00.00.35 Lactococcus lactis bacteriophage eb1 100640 
#00.00.00.36 Lambdoid phage HB-4 105686 
#00.00.00.37 Bacteriophage F3 108916 
#00.00.00.38 Bacteriophage F5 108917 
#00.00.00.39 Bacteriophage F6 108918 
#00.00.00.3A Bacteriophage WO 112596 
#00.00.00.3B Clostridium limosum phage 126970 
#00.00.00.3C Phage Fels-1 128975 
#00.00.00.3D Phage Gifsy-1 129861 
#00.00.00.3E Phage Gifsy-2 129862 
#00.00.00.3F Neisseria meningitidis phage 2120 132905 
#00.00.00.40 Bacteriophage P4282 137422 
#00.00.00.41 Lactobacillus johnsonii prophage Lj771 139871 
#00.00.00.42 Bartonella henselae phage 147128 
#00.00.00.43 Bacteriophage GMSE-1 148339 
#00.00.00.44 environmental samples 156614 
#00.00.00.44.00 Cyanophage clone GS2601 156615 
#00.00.00.44.01 Cyanophage clone GS2602 156616 
#00.00.00.44.02 Cyanophage clone GS2603 156617 
#00.00.00.44.03 Cyanophage clone GS2607 156618 
#00.00.00.44.04 Cyanophage clone GS2608 156619 
#00.00.00.44.05 Cyanophage clone GS2614 156620 
#00.00.00.44.06 Cyanophage clone GS2620 156621 
#00.00.00.44.07 Cyanophage clone GS2624 156622 
#00.00.00.44.08 Cyanophage clone GS2626 156623 
#00.00.00.44.09 Cyanophage clone GS2633 156624 
#00.00.00.44.0A Cyanophage clone GS2649 156625 
#00.00.00.44.0B Cyanophage clone GS2650 156626 
#00.00.00.44.0C Cyanophage clone GS2651 156627 
#00.00.00.44.0D Cyanophage clone SE1 156653 
#00.00.00.44.0E Cyanophage clone SE2 156654 
#00.00.00.44.0F Cyanophage clone SE3 156655 
#00.00.00.44.10 Cyanophage clone SE4 156656 
#00.00.00.44.11 Cyanophage clone SE5 156657 
#00.00.00.44.12 Cyanophage clone SE6 156658 
#00.00.00.44.13 Cyanophage clone SE7 156659 
#00.00.00.44.14 Cyanophage clone SE8 156660 
#00.00.00.44.15 Cyanophage clone SE11 156661 
#00.00.00.44.16 Cyanophage clone SE12 156662 
#00.00.00.44.17 Cyanophage clone SE9 156663 
#00.00.00.44.18 Cyanophage clone SE13 156664 
#00.00.00.44.19 Cyanophage clone SE14 156665 
#00.00.00.44.1A Cyanophage clone SE15 156666 
#00.00.00.44.1B Cyanophage clone SE17 156667 
#00.00.00.44.1C Cyanophage clone SE18 156668 
#00.00.00.44.1D Cyanophage clone SE19 156669 
#00.00.00.44.1E Cyanophage clone SE21 156670 
#00.00.00.44.1F Cyanophage clone SE22 156671 
#00.00.00.44.20 Cyanophage clone SE24 156672 
#00.00.00.44.21 Cyanophage clone SE26 156673 
#00.00.00.44.22 Cyanophage clone SE27 156674 
#00.00.00.44.23 Cyanophage clone SE29 156675 
#00.00.00.44.24 Cyanophage clone SE31 156676 
#00.00.00.44.25 Cyanophage clone SE34 156677 
#00.00.00.44.26 Cyanophage clone SE36 156678 
#00.00.00.44.27 Cyanophage clone SE37 156679 
#00.00.00.44.28 Cyanophage clone SE38 156680 
#00.00.00.44.29 Cyanophage clone SE39 156681 
#00.00.00.44.2A Cyanophage clone GS2701 156711 
#00.00.00.44.2B Cyanophage clone GS2704 156712 
#00.00.00.44.2C Cyanophage clone GS2705 156713 
#00.00.00.44.2D Cyanophage clone GS2707 156714 
#00.00.00.44.2E Cyanophage clone GS2708 156715 
#00.00.00.44.2F Cyanophage clone GS2711 156716 
#00.00.00.44.30 Cyanophage clone GS2712 156717 
#00.00.00.44.31 Cyanophage clone GS2713 156718 
#00.00.00.44.32 Cyanophage clone GS2714 156719 
#00.00.00.44.33 Cyanophage clone GS2717 156720 
#00.00.00.44.34 Cyanophage clone GS2721 156721 
#00.00.00.44.35 Cyanophage clone GS2723 156722 
#00.00.00.44.36 Cyanophage clone GS2732 156723 
#00.00.00.44.37 Cyanophage clone GS2733 156724 
#00.00.00.44.38 Cyanophage clone GS2734 156725 
#00.00.00.44.39 Cyanophage clone GS2735 156726 
#00.00.00.44.3A Cyanophage clone GS2736 156727 
#00.00.00.44.3B Cyanophage clone GS2737 156728 
#00.00.00.44.3C Cyanophage clone GS2738 156729 
#00.00.00.44.3D Cyanophage clone GS2739 156730 
#00.00.00.44.3E Cyanophage clone GS2745 156731 
#00.00.00.44.3F Cyanophage clone GS2747 156732 
#00.00.00.44.40 Cyanophage clone GS2748 156733 
#00.00.00.44.41 Synechococcus phage 27A 156740 
#00.00.00.44.42 Synechococcus phage 31B 156741 
#00.00.00.44.43 Synechococcus phage 32A 156742 
#00.00.00.44.44 Synechococcus phage 44A 156743 
#00.00.00.44.45 Synechococcus phage P6 156745 
#00.00.00.44.46 Synechococcus phage P12 156746 
#00.00.00.44.47 Synechococcus phage P17 156747 
#00.00.00.44.48 Synechococcus phage P77 156748 
#00.00.00.44.49 Synechococcus phage P79 156749 
#00.00.00.44.4A Synechococcus phage P81 156750 
#00.00.00.44.4B Cyanophage clone SS4016 156767 
#00.00.00.44.4C Cyanophage clone SS4017 156768 
#00.00.00.44.4D Cyanophage clone SS4018 156769 
#00.00.00.44.4E Cyanophage clone SS4019 156770 
#00.00.00.44.4F Cyanophage clone SS4020 156771 
#00.00.00.44.50 Cyanophage clone SS4021 156772 
#00.00.00.44.51 Cyanophage clone SS4026 156773 
#00.00.00.44.52 Cyanophage clone SS4027 156774 
#00.00.00.44.53 Cyanophage clone SS4028 156775 
#00.00.00.44.54 Cyanophage clone SS4029 156776 
#00.00.00.44.55 Cyanophage clone SS4033 156777 
#00.00.00.44.56 Cyanophage clone SS4036 156778 
#00.00.00.44.57 Cyanophage clone SS4038 156779 
#00.00.00.44.58 Cyanophage clone SS4041 156780 
#00.00.00.44.59 Cyanophage clone SS4042 156781 
#00.00.00.44.5A Cyanophage clone SS4046 156782 
#00.00.00.44.5B Cyanophage clone SS4051 156783 
#00.00.00.44.5C Cyanophage clone SS4055 156784 
#00.00.00.44.5D Cyanophage clone SS4059 156785 
#00.00.00.44.5E Cyanophage clone SS4061 156786 
#00.00.00.44.5F Cyanophage clone SS4064 156787 
#00.00.00.44.60 Cyanophage clone SS4065 156788 
#00.00.00.44.61 Cyanophage clone SS4066 156789 
#00.00.00.44.62 Cyanophage clone SS4067 156790 
#00.00.00.44.63 Cyanophage clone SS4073 156791 
#00.00.00.44.64 Cyanophage clone SS4074 156792 
#00.00.00.44.65 Cyanophage clone SS4733 156797 
#00.00.00.44.66 Cyanophage clone SS4731 156798 
#00.00.00.44.67 Cyanophage clone SS4729 156799 
#00.00.00.44.68 Cyanophage clone SS4726 156800 
#00.00.00.44.69 Cyanophage clone SS4725 156801 
#00.00.00.44.6A Cyanophage clone SS4723 156802 
#00.00.00.44.6B Cyanophage clone SS4720 156803 
#00.00.00.44.6C Cyanophage clone SS4718 156804 
#00.00.00.44.6D Cyanophage clone SS4717 156805 
#00.00.00.44.6E Cyanophage clone SS4716 156806 
#00.00.00.44.6F Cyanophage clone SS4715 156807 
#00.00.00.44.70 Cyanophage clone SS4714 156808 
#00.00.00.44.71 Cyanophage clone SS4713 156809 
#00.00.00.44.72 Cyanophage clone SS4710 156810 
#00.00.00.44.73 Cyanophage clone SS4707 156811 
#00.00.00.44.74 Cyanophage clone SS4706 156812 
#00.00.00.44.75 Cyanophage clone SS4705 156813 
#00.00.00.44.76 Cyanophage clone SS4703 156814 
#00.00.00.44.77 Cyanophage clone SS4702 156815 
#00.00.00.44.78 Cyanophage clone SS4701 156816 
#00.00.00.44.79 Cyanophage clone SS4734 156817 
#00.00.00.44.7A Cyanophage clone SS4736 156818 
#00.00.00.44.7B Cyanophage clone SS4737 156819 
#00.00.00.44.7C Cyanophage clone SS4738 156820 
#00.00.00.44.7D Cyanophage clone SS4803 156821 
#00.00.00.44.7E Cyanophage clone SS4804 156822 
#00.00.00.44.7F Cyanophage clone SS4805 156823 
#00.00.00.44.80 Cyanophage clone SS4809 156824 
#00.00.00.44.81 Cyanophage clone SS4810 156825 
#00.00.00.44.82 Cyanophage clone SS4813 156826 
#00.00.00.44.83 Cyanophage clone SS4814 156827 
#00.00.00.44.84 Cyanophage clone SS4821 156828 
#00.00.00.44.85 Cyanophage clone SS4824 156829 
#00.00.00.44.86 Cyanophage clone SS4827 156830 
#00.00.00.44.87 Cyanophage clone SS4829 156831 
#00.00.00.44.88 Cyanophage clone SS4832 156832 
#00.00.00.44.89 Cyanophage clone SS4838 156833 
#00.00.00.44.8A Cyanophage clone SS4845 156834 
#00.00.00.44.8B Cyanophage clone SS4850 156835 
#00.00.00.44.8C uncultured cyanophage 215796 
#00.00.00.44.8D uncultured bacteriophage 278008 
#00.00.00.44.8E uncultured aquatic bacteriophage 306552 
#00.00.00.44.8F Environmental halophage 1 AAJ-2005 432371 
#00.00.00.44.90 Environmental halophage 436674 
#00.00.00.44.91 uncultured desert soil virus 445563 
#00.00.00.44.92 uncultured prairie soil virus 445564 
#00.00.00.44.93 uncultured rainforest soil virus 445565 
#00.00.00.44.94 uncultured marine phage 707152 
#00.00.00.44.95 Environmental Halophage eHP-1 1168811 
#00.00.00.44.96 Environmental Halophage eHP-10 1168812 
#00.00.00.44.97 Environmental Halophage eHP-11 1168813 
#00.00.00.44.98 Environmental Halophage eHP-12 1168814 
#00.00.00.44.99 Environmental Halophage eHP-13 1168815 
#00.00.00.44.9A Environmental Halophage eHP-14 1168816 
#00.00.00.44.9B Environmental Halophage eHP-15 1168817 
#00.00.00.44.9C Environmental Halophage eHP-16 1168818 
#00.00.00.44.9D Environmental Halophage eHP-17 1168819 
#00.00.00.44.9E Environmental Halophage eHP-18 1168820 
#00.00.00.44.9F Environmental Halophage eHP-19 1168821 
#00.00.00.44.A0 Environmental Halophage eHP-2 1168822 
#00.00.00.44.A1 Environmental Halophage eHP-20 1168823 
#00.00.00.44.A2 Environmental Halophage eHP-22 1168824 
#00.00.00.44.A3 Environmental Halophage eHP-23 1168825 
#00.00.00.44.A4 Environmental Halophage eHP-24 1168826 
#00.00.00.44.A5 Environmental Halophage eHP-25 1168827 
#00.00.00.44.A6 Environmental Halophage eHP-27 1168828 
#00.00.00.44.A7 Environmental Halophage eHP-28 1168829 
#00.00.00.44.A8 Environmental Halophage eHP-29 1168830 
#00.00.00.44.A9 Environmental Halophage eHP-3 1168831 
#00.00.00.44.AA Environmental Halophage eHP-30 1168832 
#00.00.00.44.AB Environmental Halophage eHP-31 1168833 
#00.00.00.44.AC Environmental Halophage eHP-32 1168834 
#00.00.00.44.AD Environmental Halophage eHP-33 1168835 
#00.00.00.44.AE Environmental Halophage eHP-34 1168836 
#00.00.00.44.AF Environmental Halophage eHP-35 1168837 
#00.00.00.44.B0 Environmental Halophage eHP-36 1168838 
#00.00.00.44.B1 Environmental Halophage eHP-37 1168839 
#00.00.00.44.B2 Environmental Halophage eHP-38 1168840 
#00.00.00.44.B3 Environmental Halophage eHP-39 1168841 
#00.00.00.44.B4 Environmental Halophage eHP-4 1168842 
#00.00.00.44.B5 Environmental Halophage eHP-40 1168843 
#00.00.00.44.B6 Environmental Halophage eHP-41 1168844 
#00.00.00.44.B7 Environmental Halophage eHP-42 1168845 
#00.00.00.44.B8 Environmental Halophage eHP-5 1168846 
#00.00.00.44.B9 Environmental Halophage eHP-6 1168847 
#00.00.00.44.BA Environmental Halophage eHP-7 1168848 
#00.00.00.44.BB Environmental Halophage eHP-8 1168849 
#00.00.00.44.BC Environmental Halophage eHP-9 1168850 
#00.00.00.44.BD Environmental Halophage eHP-D7 1168851 
#00.00.00.44.BE Environmental Halophage eHP-E5 1168852 
#00.00.00.44.BF Gut phage BED-2012 1211417 
#00.00.00.45 Mycobacteriophage L1 164125 
#00.00.00.46 Actinophage Q5 167320 
#00.00.00.47 Bartonella quintana phage 167533 
#00.00.00.48 Bacteriophage 6220 172666 
#00.00.00.49 Bacteriophage Lahn1 173830 
#00.00.00.4A Bacteriophage Lahn3 173831 
#00.00.00.4B Bacteriophage U153 176100 
#00.00.00.4C Bacteriophage C1 181120 
#00.00.00.4D Bacteriophage fOg44 181485 
#00.00.00.4E Lactococcus phage 409 185368 
#00.00.00.4F Lactococcus phage F7/2 185369 
#00.00.00.50 Escherichia coli K12 phage EH297 187176 
#00.00.00.51 Lactobacillus helveticus phage f-0303 196194 
#00.00.00.52 Streptococcus pyogenes phage 315.1 198538 
#00.00.00.53 Streptococcus pyogenes phage 315.2 198539 
#00.00.00.54 Streptococcus pyogenes phage 315.3 198540 
#00.00.00.55 Streptococcus pyogenes phage 315.4 198541 
#00.00.00.56 Streptococcus pyogenes phage 315.5 198542 
#00.00.00.57 Streptococcus pyogenes phage 315.6 198543 
#00.00.00.58 Streptococcus canis phage phisc1 198932 
#00.00.00.59 Bacteriophage SC370 210927 
#00.00.00.5A Bacteriophage LC159 210928 
#00.00.00.5B Bacteriophage pMLP1 219292 
#00.00.00.5C Bacteriophage f237 221993 
#00.00.00.5D Bacillus phage phBC6A51 225725 
#00.00.00.5E Bacillus phage phBC6A52 225726 
#00.00.00.5F Bacillus anthracis phage lambda Ba01 229343 
#00.00.00.60 Bacillus anthracis phage lambda Ba02 229344 
#00.00.00.61 Bacillus anthracis phage lambda Ba03 229345 
#00.00.00.62 Bacillus anthracis phage lambda Ba04 229346 
#00.00.00.63 Hybrid phage HybP-Knphi 239740 
#00.00.00.64 Bacteriophage FIZ15 241652 
#00.00.00.65 Bacteriophage HybRS-Knphi 242708 
#00.00.00.66 Bacteriophage WOcauB1 262790 
#00.00.00.67 Bacteriophage KPP95 264484 
#00.00.00.68 Bacteriophage V11 268585 
#00.00.00.69 Bacteriophage C14 268586 
#00.00.00.6A Bacteriophage C1.2 268587 
#00.00.00.6B Bacteriophage L1 268588 
#00.00.00.6C Bacteriophage Ly1 268590 
#00.00.00.6D Bacteriophage TS2126 272473 
#00.00.00.6E Lactobacillus gasseri bacteriophage phigaY 272757 
#00.00.00.6F Equine faecal bacteriophage 279276 
#00.00.00.70 Bacteriophage phiMFV1 280702 
#00.00.00.71 Phage Gifsy-3 282372 
#00.00.00.72 Bacteriophage A75 282690 
#00.00.00.73 Bacteriophage A534 282691 
#00.00.00.74 Bacteriophage A557 282692 
#00.00.00.75 Bacteriophage O157-572 282693 
#00.00.00.76 Bacteriophage A312 282698 
#00.00.00.77 Bacteriophage A315 282699 
#00.00.00.78 Bacteriophage A549 282700 
#00.00.00.79 Bacteriophage A580 282701 
#00.00.00.7A Bacteriophage O157-292 282702 
#00.00.00.7B Bacteriophage O157-330 282703 
#00.00.00.7C Bacteriophage O157-310 282704 
#00.00.00.7D Bacteriophage O157-379 282705 
#00.00.00.7E Bacteriophage A397 282709 
#00.00.00.7F Bacteriophage O157-469 282710 
#00.00.00.80 Bacteriophage phi WMY 284052 
#00.00.00.81 Bacteriophage CP-1639 291401 
#00.00.00.82 Lactobacillus delbrueckii phage MZ-2004 292511 
#00.00.00.83 Streptococcus pyogenes phage phiRamid 293378 
#00.00.00.84 Streptococcus pyogenes phage 5005.1 293711 
#00.00.00.85 Streptococcus pyogenes phage 5005.2 293712 
#00.00.00.86 Streptococcus pyogenes phage 5005.3 293713 
#00.00.00.87 Bacteriophage 020324 294363 
#00.00.00.88 Bacillus thuringiensis phage MZTP02 311221 
#00.00.00.89 Streptococcus pyogenes phage 6180.2 319711 
#00.00.00.8A Streptococcus pyogenes phage 6180.3 319712 
#00.00.00.8B Streptococcus pyogenes phage 6180.4 319713 
#00.00.00.8C Phage SK137 334523 
#00.00.00.8D Phage phiSMA9 334856 
#00.00.00.8E Bacteriophage Nil3 338345 
#00.00.00.8F Bacteriophage PA7 347330 
#00.00.00.90 Bacteriophage PA16 347331 
#00.00.00.91 Bacteriophage 700P1 350104 
#00.00.00.92 Phage 258-320 356350 
#00.00.00.93 Bacteriophage PPA5 357204 
#00.00.00.94 Burkholderia phage 644-2 360048 
#00.00.00.95 Burkholderia phage E12-2 360049 
#00.00.00.96 Burkholderia phage E202 360050 
#00.00.00.97 Cyanophage AN-15 362866 
#00.00.00.98 Bacteriophage Sal2 364251 
#00.00.00.99 Bacteriophage Sal1 364252 
#00.00.00.9A Bacteriophage Sal4 364253 
#00.00.00.9B Bacteriophage Sal3 364254 
#00.00.00.9C Bacteriophage 2096.1 370564 
#00.00.00.9D Bacteriophage 2096.2 370565 
#00.00.00.9E Sodalis phage phiSG1 373126 
#00.00.00.9F Bacteriophage phiK38-1 374421 
#00.00.00.A0 Synechococcus phage S 375032 
#00.00.00.A0.00 Synechococcus phage S-IO9 375033 
#00.00.00.A0.01 Synechococcus phage S-IO10 375034 
#00.00.00.A0.02 Synechococcus phage S-IO15 375035 
#00.00.00.A0.03 Synechococcus phage S-IO16 375036 
#00.00.00.A0.04 Synechococcus phage S-IO20 375037 
#00.00.00.A0.05 Synechococcus phage S-IO23 375038 
#00.00.00.A0.06 Synechococcus phage S-IO36 375039 
#00.00.00.A0.07 Synechococcus phage S-IO37 375040 
#00.00.00.A0.08 Synechococcus phage S-IO40 375041 
#00.00.00.A0.09 Synechococcus phage S-IO41 375042 
#00.00.00.A0.0A Synechococcus phage S-IO42 375043 
#00.00.00.A0.0B Synechococcus phage S-IO43 375044 
#00.00.00.A0.0C Synechococcus phage S-IO46 375045 
#00.00.00.A0.0D Synechococcus phage S-IO11 375046 
#00.00.00.A0.0E Synechococcus phage S-IO12 375047 
#00.00.00.A0.0F Synechococcus phage S-IO13 375048 
#00.00.00.A0.10 Synechococcus phage S-IO14 375049 
#00.00.00.A0.11 Synechococcus phage S-IO17 375050 
#00.00.00.A0.12 Synechococcus phage S-IO18 375051 
#00.00.00.A0.13 Synechococcus phage S-IO21 375052 
#00.00.00.A0.14 Synechococcus phage S-IO22 375053 
#00.00.00.A0.15 Synechococcus phage S-IO25 375054 
#00.00.00.A0.16 Synechococcus phage S-IO26 375055 
#00.00.00.A0.17 Synechococcus phage S-IO27 375056 
#00.00.00.A0.18 Synechococcus phage S-IO47 375057 
#00.00.00.A0.19 Synechococcus phage S-IO7 375058 
#00.00.00.A0.1A Synechococcus phage S-IO8 375059 
#00.00.00.A0.1B Synechococcus cyanophage S-SM1 382277 
#00.00.00.A0.1C Synechococcus cyanophage S-SSM1 382278 
#00.00.00.A0.1D Synechococcus cyanophage S-SSM2 382279 
#00.00.00.A0.1E Synechococcus cyanophage S-SSM3 382280 
#00.00.00.A0.1F Synechococcus cyanophage S-SSM5 382281 
#00.00.00.A0.20 Synechococcus cyanophage S-ShM1 382282 
#00.00.00.A0.21 Synechococcus cyanophage S-ShM2 382283 
#00.00.00.A1 Lactobacillus casei phage Lca1 376611 
#00.00.00.A2 Prochlorococcus cyanophage P-RSM2 382263 
#00.00.00.A3 Prochlorococcus cyanophage P-RSM3 382264 
#00.00.00.A4 Prochlorococcus cyanophage P-RSM5 382265 
#00.00.00.A5 Prochlorococcus cyanophage P-SSM1 382266 
#00.00.00.A6 Prochlorococcus cyanophage P-SSM10 382267 
#00.00.00.A7 Prochlorococcus cyanophage P-SSM12 382268 
#00.00.00.A8 Prochlorococcus cyanophage P-SSM3 382269 
#00.00.00.A9 Prochlorococcus cyanophage P-SSM8 382271 
#00.00.00.AA Prochlorococcus cyanophage P-SSM9 382272 
#00.00.00.AB Prochlorococcus cyanophage P-SSP5 382274 
#00.00.00.AC Bacteriophage 10750 387086 
#00.00.00.AC.00 Bacteriophage 10750.1 370566 
#00.00.00.AC.01 Bacteriophage 10750.2 370567 
#00.00.00.AC.02 Bacteriophage 10750.3 370568 
#00.00.00.AC.03 Bacteriophage 10750.4 370569 
#00.00.00.AD Streptococcus pyogenes MGAS10270 phage 387087 
#00.00.00.AD.00 Bacteriophage 10270.1 370559 
#00.00.00.AD.01 Bacteriophage 10270.2 370560 
#00.00.00.AD.02 Bacteriophage 10270.3 370561 
#00.00.00.AD.03 Bacteriophage 10270.4 370562 
#00.00.00.AD.04 Bacteriophage 10270.5 370563 
#00.00.00.AE Streptococcus pyogenes MGAS9429 phage 387088 
#00.00.00.AE.00 Bacteriophage 9429.1 370556 
#00.00.00.AE.01 Bacteriophage 9429.2 370557 
#00.00.00.AE.02 Bacteriophage 9428.3 370558 
#00.00.00.AF Burkholderia phage E255 405001 
#00.00.00.B0 Bacteriophage Swp3 409026 
#00.00.00.B1 Saccharopolyspora erythraea prophage pSE101 417289 
#00.00.00.B2 Saccharopolyspora erythraea prophage pSE211 417290 
#00.00.00.B3 Streptococcus phage 370.1 430512 
#00.00.00.B4 Streptococcus phage 370.3 430513 
#00.00.00.B5 Streptococcus phage 370.2 430514 
#00.00.00.B6 Streptococcus phage 370.4 430515 
#00.00.00.B7 Staphylococcus aureus bacteriophage phi2958PVL 430796 
#00.00.00.B8 Enterobacteria phage CL707 432197 
#00.00.00.B9 Enterobacteria phage HK106 432198 
#00.00.00.BA Enterobacteria phage HK244 432199 
#00.00.00.BB Enterobacteria phage HK542 432200 
#00.00.00.BC Enterobacteria phage HK544 432201 
#00.00.00.BD Enterobacteria phage mEp234 432202 
#00.00.00.BE Enterobacteria phage mEp332 432203 
#00.00.00.BF Vibrio phage KA-2007 435305 
#00.00.00.C0 Coliphage K1A 435637 
#00.00.00.C1 Leuconostoc phage L5 440576 
#00.00.00.C2 Staphylococcus phage tp310-1 445515 
#00.00.00.C3 Staphylococcus phage tp310-3 445517 
#00.00.00.C4 Cyanophage M4-283 445701 
#00.00.00.C5 Enterobacteria bacteriophage T5-D1 447796 
#00.00.00.C6 Enterobacteria phage T5-A1 447800 
#00.00.00.C7 Bacteriophage GSVE2 447909 
#00.00.00.C8 Klebsiella phage PhiKPN 449399 
#00.00.00.C9 Novosphingobium phage N-AFCM0615-3 458420 
#00.00.00.CA Novosphingobium phage N-AFCa0615-4 458421 
#00.00.00.CB Novosphingobium phage N-AFCa0615-5 458422 
#00.00.00.CC Novosphingobium phage N-AFCa0615-6 458423 
#00.00.00.CD Novosphingobium phage N-AFNF0628-7 458424 
#00.00.00.CE Novosphingobium phage N-AFCF0628-8 458425 
#00.00.00.CF Novosphingobium phage N-AFCF0628-9 458426 
#00.00.00.D0 Novosphingobium phage N-AFCa0628-10 458427 
#00.00.00.D1 Novosphingobium phage N-AFCM0628-11 458428 
#00.00.00.D2 Novosphingobium phage N-AFCa0628-12 458429 
#00.00.00.D3 Novosphingobium phage N-AFNF0707-13 458430 
#00.00.00.D4 Novosphingobium phage N-AFCF0707-14 458431 
#00.00.00.D5 Novosphingobium phage N-AFCF0707-15 458432 
#00.00.00.D6 Novosphingobium phage N-AFCF0707-16 458433 
#00.00.00.D7 Novosphingobium phage N-AFCa0707-17 458434 
#00.00.00.D8 Novosphingobium phage N-AFCa0707-18 458435 
#00.00.00.D9 Novosphingobium phage N-AFNF0802-19 458436 
#00.00.00.DA Novosphingobium phage N-AFNF0802-20 458437 
#00.00.00.DB Novosphingobium phage N-AFCF0802-21 458438 
#00.00.00.DC Novosphingobium phage N-AFCF0802-22 458439 
#00.00.00.DD Novosphingobium phage N-AFCa0802-56 458440 
#00.00.00.DE Novosphingobium phage N-AFCa0802-23 458441 
#00.00.00.DF Novosphingobium phage N-AFCa0802-57 458442 
#00.00.00.E0 Novosphingobium phage N-AFCa0802-24 458443 
#00.00.00.E1 Novosphingobium phage N-AFNF0810-25 458444 
#00.00.00.E2 Novosphingobium phage N-AFCF0810-26 458445 
#00.00.00.E3 Novosphingobium phage N-AFCM0810-27 458446 
#00.00.00.E4 Novosphingobium phage N-AFCM0810-28 458447 
#00.00.00.E5 Novosphingobium phage N-AFCa0810-29 458448 
#00.00.00.E6 Novosphingobium phage N-AFCa0810-30 458449 
#00.00.00.E7 Novosphingobium phage N-AFNF0824-31 458450 
#00.00.00.E8 Novosphingobium phage N-AFCF0824-32 458451 
#00.00.00.E9 Novosphingobium phage N-AFCM0824-33 458452 
#00.00.00.EA Novosphingobium phage N-AFCa0824-34 458453 
#00.00.00.EB Novosphingobium phage N-AFCa0824-35 458454 
#00.00.00.EC Novosphingobium phage N-AFCa0824-36 458455 
#00.00.00.ED Novosphingobium phage N-AFCF0901-37 458456 
#00.00.00.EE Novosphingobium phage N-AFCM0901-40 458457 
#00.00.00.EF Novosphingobium phage N-AFCa0901-41 458458 
#00.00.00.F0 Novosphingobium phage N-AFCa0901-42 458459 
#00.00.00.F1 Novosphingobium phage N-AFNF0913-43 458460 
#00.00.00.F2 Novosphingobium phage N-AFCM0913-47 458461 
#00.00.00.F3 Novosphingobium phage N-AFCF0714-51 458462 
#00.00.00.F4 Novosphingobium phage N-AFCM0714-52 458463 
#00.00.00.F5 Novosphingobium phage N-AFNF0922-55 458464 
#00.00.00.F6 Sphingomonas phage S-AFNF0615-61 458465 
#00.00.00.F7 Sphingomonas phage S-AFCF0802-69 458466 
#00.00.00.F8 Sphingomonas phage S-AFNF0810-70 458467 
#00.00.00.F9 Sphingomonas phage S-AFCa0824-71 458468 
#00.00.00.FA Sphingomonas phage S-AFCa0901-72 458469 
#00.00.00.FB Novosphingobium phage N-AFCa0707-83 458470 
#00.00.00.FC Novosphingobium phage N-AFCa0714-84 458471 
#00.00.00.FD Novosphingobium phage N-AFCa0802-85 458472 
#00.00.00.FE Novosphingobium phage N-AFCM0802-86 458473 
#00.00.00.FF Novosphingobium phage N-AFCF0901-89 458474 
#00.00.00.100 Novosphingobium phage N-AFCa0901-90 458475 
#00.00.00.101 Novosphingobium phage N-AFCM0901-91 458476 
#00.00.00.102 Novosphingobium phage N-An-FWCa0913-92 458477 
#00.00.00.103 Enterobacteria phage VT1-Sakai 462299 
#00.00.00.104 Campylobacter phage CGC-2007 464033 
#00.00.00.105 Streptococcus phage NZ131.1 472964 
#00.00.00.106 Streptococcus phage NZ131.2 472965 
#00.00.00.107 Streptococcus phage NZ131.3 472966 
#00.00.00.108 Bacillus phage bg1 483783 
#00.00.00.109 Bacillus phage bg2 483784 
#00.00.00.10A Bacillus phage bg3 483785 
#00.00.00.10B Synechococcus phage SPGM99-02 498338 
#00.00.00.10C Synechococcus phage SPGM99-07 498339 
#00.00.00.10D Synechococcus phage SPGM99-10 498340 
#00.00.00.10E Synechococcus phage SPGM99-12 498341 
#00.00.00.10F Synechococcus phage SPGM99-14 498342 
#00.00.00.110 Synechococcus phage SPGM99-15 498343 
#00.00.00.111 Synechococcus phage SPGM99-16 498344 
#00.00.00.112 Synechococcus phage SPGM99-20 498345 
#00.00.00.113 Synechococcus phage SPGM99-21 498346 
#00.00.00.114 Synechococcus phage SPGM99-24 498347 
#00.00.00.115 Synechococcus phage SPGM99-27 498348 
#00.00.00.116 Synechococcus phage SPGM99-28 498349 
#00.00.00.117 Synechococcus phage SPGM99-29 498350 
#00.00.00.118 Synechococcus phage SPGM99-30 498351 
#00.00.00.119 Synechococcus phage SPGM99-31 498352 
#00.00.00.11A Synechococcus phage SPGM99-39 498353 
#00.00.00.11B Propionibacterium phage PAS7 504556 
#00.00.00.11C Propionibacterium phage PAS8 504557 
#00.00.00.11D Propionibacterium phage PAS9 504558 
#00.00.00.11E Aeromonas phage DH1 526394 
#00.00.00.11F Cyanophage P-RSM2 536445 
#00.00.00.120 Cyanophage P-RSM4 536447 
#00.00.00.121 Cyanophage P-RSM5 536448 
#00.00.00.122 Cyanophage P-SSM1 536449 
#00.00.00.123 Cyanophage P-SSM10 536450 
#00.00.00.124 Cyanophage P-SSM11 536451 
#00.00.00.125 Cyanophage P-SSM12 536452 
#00.00.00.126 Cyanophage P-SSM6 536455 
#00.00.00.127 Cyanophage P-SSM7 536456 
#00.00.00.128 Cyanophage P-SSM8 536457 
#00.00.00.129 Cyanophage P-SSM9 536458 
#00.00.00.12A Cyanophage P-ShM1 536459 
#00.00.00.12B Cyanophage P-ShM2 536460 
#00.00.00.12C Cyanophage S-SM1 536461 
#00.00.00.12D Cyanophage S-SM2 536462 
#00.00.00.12E Cyanophage S-SSM1 536463 
#00.00.00.12F Cyanophage S-SSM3 536465 
#00.00.00.130 Cyanophage S-SSM5 536467 
#00.00.00.131 Cyanophage S-SSM6 536468 
#00.00.00.132 Cyanophage S-SSM7 536469 
#00.00.00.133 Cyanophage S-ShM1 536470 
#00.00.00.134 Cyanophage S-ShM2 536471 
#00.00.00.135 Pseudomonas phage DVM-2008 557989 
#00.00.00.136 Listeria phage 20422-1 560197 
#00.00.00.137 Listeria phage 805405-1 560198 
#00.00.00.138 Enterobacteria phage YYZ-2008 564886 
#00.00.00.139 Bacteriophage APSE-3 568989 
#00.00.00.13A Bacteriophage APSE-4 568990 
#00.00.00.13B Bacteriophage APSE-5 568991 
#00.00.00.13C Bacteriophage APSE-6 568992 
#00.00.00.13D Bacteriophage APSE-7 568993 
#00.00.00.13E Streptococcus phage phi-m46.1 571950 
#00.00.00.13F Vibrio phage eugene 12A10 573172 
#00.00.00.140 Vibrio phage jenny 12G5 573176 
#00.00.00.141 Staphylococcus phage phi6390 576538 
#00.00.00.142 Cyanophage NATAL2A-3 616668 
#00.00.00.143 Cyanophage NATL2A-14 616669 
#00.00.00.144 Cyanophage 9302-1a 616671 
#00.00.00.145 Cyanophage 9312-10a 616672 
#00.00.00.146 Cyanophage 9515-11a 616673 
#00.00.00.147 Streptococcus phage 616 PZ-2009 635097 
#00.00.00.148 Streptococcus phage 576 PZ-2009 635098 
#00.00.00.149 Streptococcus phage 1032 PZ-2009 635099 
#00.00.00.14A Streptococcus phage 1042 PZ-2009 635100 
#00.00.00.14B Streptococcus phage 1041 PZ-2009 635101 
#00.00.00.14C Streptococcus phage 1033 PZ-2009 635102 
#00.00.00.14D Streptococcus phage 1034 PZ-2009 635103 
#00.00.00.14E Streptococcus phage 1040 PZ-2009 635104 
#00.00.00.14F Streptococcus phage 574 PZ-2009 635105 
#00.00.00.150 Streptococcus phage 591 PZ-2009 635106 
#00.00.00.151 Streptococcus phage 596 PZ-2009 635107 
#00.00.00.152 Streptococcus phage 1027 PZ-2009 635135 
#00.00.00.153 Streptococcus phage 1036 PZ-2009 635136 
#00.00.00.154 Streptococcus phage 575 PZ-2009 635137 
#00.00.00.155 Streptococcus phage 603 PZ-2009 635138 
#00.00.00.156 Streptococcus phage 604 PZ-2009 635139 
#00.00.00.157 Streptococcus phage 605 PZ-2009 635140 
#00.00.00.158 Streptococcus phage 611 PZ-2009 635141 
#00.00.00.159 Streptococcus phage 620 PZ-2009 635142 
#00.00.00.15A Streptococcus phage 641 PZ-2009 635143 
#00.00.00.15B Streptococcus phage 654 PZ-2009 635144 
#00.00.00.15C Streptococcus phage 671 PZ-2009 635145 
#00.00.00.15D Staphylococcus aureus phage phi11 640504 
#00.00.00.15E Vibrio phage 1032 641833 
#00.00.00.15F Vibrio phage 4e 641834 
#00.00.00.160 Vibrio phage 512 641835 
#00.00.00.161 Vibrio phage 5312 641836 
#00.00.00.162 Vibrio phage 5486 641837 
#00.00.00.163 Vibrio phage 5e 641838 
#00.00.00.164 Vibrio phage 6e 641839 
#00.00.00.165 Erwinia phage phiAT1 649272 
#00.00.00.166 Cyanophage G1157 649452 
#00.00.00.167 Cyanophage G1158 649453 
#00.00.00.168 Cyanophage G1168 649454 
#00.00.00.169 Cyanophage G1173 649455 
#00.00.00.16A Phage phiCD27 657176 
#00.00.00.16B Phage phiC2 657177 
#00.00.00.16C Phage phiCD119 657178 
#00.00.00.16D Phage CD630P1 657179 
#00.00.00.16E Phage CD630P2 657180 
#00.00.00.16F Phage phiCD27L 657181 
#00.00.00.170 Phage phiC2L 657182 
#00.00.00.171 Phage phiCD119L 657183 
#00.00.00.172 Phage CD630P1L 657184 
#00.00.00.173 Phage CD630P2L 657185 
#00.00.00.174 Clostridium phage D-1873 658056 
#00.00.00.175 Bacillus anthracis phage Wip4 663236 
#00.00.00.176 Bacillus anthracis phage Wip2 663238 
#00.00.00.177 Bacillus anthracis phage Htp1 663239 
#00.00.00.178 Bacillus anthracis phage Frp2 663240 
#00.00.00.179 Staphylococcus aureus bacteriophage phiB122 663583 
#00.00.00.17A Staphylococcus aureus bacteriophage phiB557 663584 
#00.00.00.17B Paenibacillus phage phiBP 666474 
#00.00.00.17C Clavibacter phage CN77 686440 
#00.00.00.17D Cyanophage ZQS-11 687237 
#00.00.00.17E Cyanophage ZQS-13 687238 
#00.00.00.17F Cyanophage ZQS-14 687239 
#00.00.00.180 Cyanophage ZQS-45 687240 
#00.00.00.181 Cyanophage ZQS-50 687241 
#00.00.00.182 Cyanophage ZQS-51 687242 
#00.00.00.183 Cyanophage ZQS-54 687243 
#00.00.00.184 Cyanophage ZQS-58 687244 
#00.00.00.185 Cyanophage ZQS-59 687245 
#00.00.00.186 Cyanophage ZQS-66 687246 
#00.00.00.187 Cyanophage ZQS-7 687247 
#00.00.00.188 Cyanophage ZQS-70 687248 
#00.00.00.189 Cyanophage ZQS-77 687249 
#00.00.00.18A Cyanophage ZQS-93 687250 
#00.00.00.18B Cyanophage ZQS-94 687251 
#00.00.00.18C Cyanophage ZQS-98 687252 
#00.00.00.18D Acinetobacter baumannii bacteriophage phiAB2 691319 
#00.00.00.18E Salmonella phage WOLAM 693830 
#00.00.00.18F Enterobacteria phage RB4 697288 
#00.00.00.190 Enterobacteria phage vB_EcoM-VR20 700937 
#00.00.00.191 Enterobacteria phage vB_EcoM-VR5 700938 
#00.00.00.192 Bacillus phage 250 701257 
#00.00.00.193 Phage D6E 702552 
#00.00.00.194 Staphylococcus phage SAP090D 702821 
#00.00.00.195 Staphylococcus phage SAP090B 702822 
#00.00.00.196 Bacillus phage 11143 703038 
#00.00.00.197 Staphylococcus phage phiSaST5K 707783 
#00.00.00.198 Bacillus phage apl1 716683 
#00.00.00.199 Lactococcus lactis phage 1358 741942 
#00.00.00.19A Bifidobacterium phage Bbif-1 743964 
#00.00.00.19B NST1 phage 795388 
#00.00.00.19C Vibrio phage TLC-Kn1 857344 
#00.00.00.19D Wolbachia phage RCS-2010 858350 
#00.00.00.19E Streptococcus phage phi-SsUD.1 861448 
#00.00.00.19F Streptococcus phage V22 870469 
#00.00.00.1A0 Streptococcus phage 040922 870470 
#00.00.00.1A1 Streptococcus phage 34117 870471 
#00.00.00.1A2 Streptococcus phage 23782 870472 
#00.00.00.1A3 Streptococcus phage 11865 870473 
#00.00.00.1A4 Streptococcus phage 8140 870474 
#00.00.00.1A5 Streptococcus phage 2167 870475 
#00.00.00.1A6 Acinetobacter baumannii Phage AB1 889876 
#00.00.00.1A7 Streptococcus phage PhiSpn_20 890041 
#00.00.00.1A8 Flavobacterium columnare phage FCL-2 908819 
#00.00.00.1A9 Flavobacterium phage FL-1 908820 
#00.00.00.1AA Flavobacterium phage FKj-2 908821 
#00.00.00.1AB Clostridium phage CpV1 926066 
#00.00.00.1AC Candidatus Nitrososphaera sp. EN76 prophage Pro-Nvie1 927392 
#00.00.00.1AD Staphylococcus aureus phage SA4 930196 
#00.00.00.1AE APSE phage Eptesicus fuscus/P5/IT/USA/2009 931927 
#00.00.00.1AF Enterococcus faecaelis UC1 phage 942583 
#00.00.00.1B0 Edwardsiella ictaluri phage eiDWF 945084 
#00.00.00.1B1 Edwardsiella ictaluri phage eiMSLS 945085 
#00.00.00.1B2 Cronobacter phage ESSI-2 947842 
#00.00.00.1B3 Wolbachia endosymbiont wVitA of Nasonia vitripennis bacteriophage WOVitA1 949124 
#00.00.00.1B4 Wolbachia endosymbiont wVitA of Nasonia vitripennis bacteriophage WOVitA2 949125 
#00.00.00.1B5 Wolbachia endosymbiont wVitA of Nasonia vitripennis bacteriophage WOVitA4 949126 
#00.00.00.1B6 Wolbachia endosymbiont wVitB of Nasonia vitripennis bacteriophage WOVitB 949127 
#00.00.00.1B7 Enterococcus phage EF62phi 977801 
#00.00.00.1B8 Vibrio phage ICP3_2009_A 979538 
#00.00.00.1B9 Bacteriophage EV3 980881 
#00.00.00.1BA Staphylococcus aureus phage 001 980973 
#00.00.00.1BB Staphylococcus aureus phage 002 980974 
#00.00.00.1BC Staphylococcus aureus phage 003 980975 
#00.00.00.1BD Staphylococcus aureus phage 004 980976 
#00.00.00.1BE Staphylococcus aureus phage 005 980977 
#00.00.00.1BF Staphylococcus aureus phage 006 980978 
#00.00.00.1C0 Eupelmus vesicularis secondary endosymbiont phage 986165 
#00.00.00.1C1 Nasonia vitripennis secondary endosymbiont phage 986166 
#00.00.00.1C2 Spalangia cameroni secondary endosymbiont phage 986167 
#00.00.00.1C3 Trialeurodes vaporariorum secondary endosymbiont phage 986168 
#00.00.00.1C4 Vibrio phage NS 1003177 
#00.00.00.1C5 Streptococcus phage phi-m46.2 1009513 
#00.00.00.1C6 Vibrio phage VH-P22 1027410 
#00.00.00.1C7 Streptococcus phi-m46.1-like phage MB56Spyo045 1028788 
#00.00.00.1C8 Flavobacterium phage FCV-1 1033977 
#00.00.00.1C9 Bacillus phage BSNPO1 1046847 
#00.00.00.1CA Escherichia phage phiEB49 1048207 
#00.00.00.1CB Escherichia phage fi125 1064594 
#00.00.00.1CC Cronobacter phage ES2 1073754 
#00.00.00.1CD Cyanophage KAE-2011 1075767 
#00.00.00.1CE Bacteriophage Phi_Pto-bp6g 1080237 
#00.00.00.1CF Synechococcus cyanophage SPGM99-03 1091299 
#00.00.00.1D0 Synechococcus cyanophage SPGM99-04 1091300 
#00.00.00.1D1 Synechococcus cyanophage SPGM99-08 1091301 
#00.00.00.1D2 Synechococcus cyanophage SPGM99-11 1091303 
#00.00.00.1D3 Synechococcus cyanophage SPGM99-19 1091306 
#00.00.00.1D4 Rhodococcus bacteriophage REQ2 1109713 
#00.00.00.1D5 Rhodococcus bacteriophage REQ3 1109714 
#00.00.00.1D6 Escherichia coli prophage 1720a-02 1115653 
#00.00.00.1D7 Acropora pruinosa phage 1128741 
#00.00.00.1D8 Erwinia amylovora phage phiEa116 1133366 
#00.00.00.1D9 Pseudomonas cannabina pv. alisalensis PBS1 bacteriophage 1137452 
#00.00.00.1DA Escherichia phage JLK-2012 1147722 
#00.00.00.1DB Enterobacteria phage mEp021 1150757 
#00.00.00.1DC Enterococcus phage BE2/ARG/2005 1155158 
#00.00.00.1DD Salisaeta icosahedral phage 1 1183239 
#00.00.00.1DE Acinetobacter bacteriophage AP22 1187128 
#00.00.00.1DF Salmonella phage SPT-1 1198117 
#00.00.00.1E0 Salmonella phage SBA-1781 1204527 
#00.00.00.1E1 Salmonella phage STML-13-1 1204530 
#00.00.00.1E2 Salmonella phage ST4 1204544 
#00.00.00.1E3 Lactobacillus helveticus phage f-AQ113 1208667 
#00.00.00.1E4 Erwinia amylovora phage GR-2012 1211387 
#00.00.00.1E5 Rhizobium etli bacteriophage RHEph03 1220603 
#00.00.00.1E6 Rhizobium etli bacteriophage RHEph08 1220715 
#00.00.00.1E7 Rhizobium etli bacteriophage RHEph09 1220716 
#00.00.00.1E8 Rhizobium etli bacteriophage RHEph10 1220717 
#00.00.00.1E9 Listeria bacteriophage P70 1225800 
#00.00.00.1EA Escherichia coli phage KBNP135 1225804 
#00.00.00.1EB Synechococcus cyanophage 1227925 
#00.00.00.1EC Nitratiruptor phage NrS-1 1230469 
#00.00.00.1ED Acinetobacter baumannii phage IME-AB2 1243183 
#00.00.00.1EE Edwardsiella phage KF-1 1244856 
#00.00.00.1EE.00 Edwardsiella phage IW-1 1244857 
#00.00.00.1EF Streptococcus phage phiBHN167 1267169 
#00.00.00.1F0 Pseudomonas aeruginosa phage H66 1273707 
#00.00.00.1F1 Streptococcus phage 1 FT-2013 1277891 
#00.00.00.1F2 Streptococcus phage 2 FT-2013 1277892 
#00.00.00.1F3 Streptococcus phage phi20c 1289595 
#00.00.00.1F4 Streptococcus phage phi30c 1289596 
#00.00.00.1F5 Streptococcus phage phi5218 1289597 
#00.00.00.1F6 Streptococcus phage phi7917 1289598 
#00.00.00.1F7 Streptococcus phage phi891591 1289599 
#00.00.00.1F8 Streptococcus phage phiD12 1289600 
#00.00.00.1F9 Streptococcus phage phiS10 1289601 
#00.00.00.1FA Thermus phage TSP4 1298530 
#00.00.00.1FB Enterobacteriaceae phage S-394 1302810 
#00.00.00.1FC Oenococcus phage EGM-2013 1303346 
#00.00.00.1FD Leuconostoc phage 1 HN-2013 1321382 
#00.00.00.1FE Leuconostoc phage 2 HN-2013 1321383 
#00.00.00.1FF Pseudomonas phage MBL 1327768 
#00.00.00.200 Brucella phage PSu-2010 1329036 
#00.00.00.201 Leptospira phage LalZ_80412 1334242 
#00.00.00.202 Leptospira phage LnoZ_CZ214 1334243 
#00.00.00.203 Leptospira phage LkmZ_Bejolso9 1334244 
#00.00.00.204 Leptospira phage LbrZ_5399 1334245 
#00.00.00.205 Leptospira phage LinZ_10 1334246 
#00.00.00.206 Staphylococcus phage phiIBB-SEP1 1340769 
#00.00.00.207 Pseudoalteromonas phage PSA-HS1 1348396 
#00.00.00.208 Pseudoalteromonas phage PSA-HP1 1348397 
#00.00.00.209 Pseudoalteromonas phage PSA-HS6 1348398 
#00.00.00.20A Pseudoalteromonas phage PSA-HS2 1348399 
#00.00.00.20B Pseudoalteromonas phage PSA-HM1 1348400 
#00.00.00.20C Pseudoalteromonas phage PSA-HS5 1348401 
#00.00.00.20D Pseudoalteromonas phage PSA-HS9 1348402 
#00.00.00.20E Pseudoalteromonas phage PSA-HS4 1349400 
#00.00.00.20F Mycobacterium phage Anubis 1354511 
#00.00.00.210 Pseudoalteromonas phage HM1 1357705 
#00.00.00.211 Pseudoalteromonas phage HP1 1357706 
#00.00.00.212 Pseudoalteromonas phage HS1 1357707 
#00.00.00.213 Pseudoalteromonas phage HS2 1357708 
#00.00.00.214 Pseudoalteromonas phage HS5 1357709 
#00.00.00.215 Pseudoalteromonas phage HS6 1357710 
#00.00.00.216 Phormidium phage MIS-PhV1A 1391455 
#00.00.00.217 Phormidium phage MIS-PhV1B 1391456 
#00.00.00.218 Escherichia page EEVP 1391549 
#00.00.00.219 Streptococcus phage 20617 1392231 
#00.00.00.21A Thermus bacteriophage phiFa 1400796 
#00.00.00.21B Thermus phage G18 1406340 
#00.00.00.21C Thermus phage G20c 1406341 
#00.00.00.21D Bacteriophage KCCM11030P 1408278 
#00.00.00.21E Clostridium phage CDMH1 1411095 
#00.00.00.21F Enterobacteria phage IME_EC2 1414766 
#00.00.00.220 Thermus phage T72 1416020 
#00.00.00.221 Marine RNA phage MB 1423348 
#00.00.00.222 Methanobacterium formicicum phage Drs3 1430441 
#00.00.00.223 Vibrio phage AS51 1434127 
#00.00.00.224 Vibrio parahaemolyticus phage VP_EVC_2013 1434659 
#00.00.00.225 Nocardia phage NOC1 1434748 
#00.00.00.226 Nocardia phage NOC2 1434749 
#00.00.00.227 Nocardia phage NOC3 1434750 
#00.00.00.228 Salmonella phage KK-2013 1434751 
#00.00.00.229 Pseudomonas aeruginosa F8-like bacteriophage S 1436831 
#00.00.00.22A Clostridium phage phiCDHM13 1437363 
#00.00.00.22B Thermus phage 2119 1442384 
#00.00.00.22C Acinetobacter baumannii phage ABP-01 1444758 
#00.00.00.22D Acinetobacter baumannii phage ABP-04 1444759 
#00.00.00.22E Bacillus phage Bp8p-C 1445810 
#00.00.00.22F Bacillus phage Bp8p-T 1445811 
#00.00.00.230 Streptococcus phage DCC1738 1448273 
#00.00.00.231 Streptococcus phage K13 1448274 
#00.00.00.232 Streptococcus phage IC1 1448276 
#00.00.00.233 Pseudomonas phage phi2 1450169 
#00.00.00.234 Vibrio phage PV94 1451050 
#00.00.00.235 Mycobacteriophage Badfish 1458710 
#00.00.00.236 Mycobacteriophage Numberten 1458713 
#00.00.00.237 Mycobacteriophage Seabiscuit 1458714 
#00.00.00.238 Mycobacteriophage Swish 1458715 
#00.00.00.239 Salmonella enterica Typhimurium phage vB_SalM_SJ2 1458849 
#00.00.00.23A Listeria phage LP-083-1 1458854 
#00.00.00.23B Streptococcus phage Spn1 1461246 
#00.00.00.23C Vibrio phage SB-2014a 1462421 
#00.00.00.23D Xanthomonas phage XacF1 1463607 
#00.00.00.23E Staphylococcus phage DW2 1464127 
#00.00.00.23F Salmonella phage vB_SenS-Ent2 1465618 
#00.00.00.240 Campylobacter phage CJIE4-1 1470458 
#00.00.00.241 Campylobacter phage CJIE4-2 1470459 
#00.00.00.242 Campylobacter phage CJIE4-3 1470460 
#00.00.00.243 Campylobacter phage CJIE4-4 1470461 
#00.00.00.244 Campylobacter phage CJIE4-5 1470462 
#00.00.00.245 Vibrio cholerae phage CL40 1472341 
#00.00.00.246 Pseudomonas phage vB_PaeP_C2-10_Ab09 1476391 
#00.00.00.247 Klebsiella phage Kpn112 1481110 
#00.00.00.248 Ralstonia phage J2 1481785 
#00.00.00.249 Enterobacteria phage ECBP5 1495784 
#00.00.00.24A Bacillus phage SPG24 1497851 
#00.00.00.24B Escherichia phage phi-8 1504984 
#00.00.00.24C Escherichia Stx1-converting recombinant phage HUN/2013 1506453 
#00.00.00.24D Pseudoalteromonas phage B8b 1506997 
#00.00.00.24E Escherichia coli O157 typing phage 1 1508671 
#00.00.00.24F Escherichia coli O157 typing phage 10 1508672 
#00.00.00.250 Escherichia coli O157 typing phage 11 1508673 
#00.00.00.251 Escherichia coli O157 typing phage 12 1508674 
#00.00.00.252 Escherichia coli O157 typing phage 13 1508675 
#00.00.00.253 Escherichia coli O157 typing phage 14 1508676 
#00.00.00.254 Escherichia coli O157 typing phage 15 1508677 
#00.00.00.255 Escherichia coli O157 typing phage 3 1508678 
#00.00.00.256 Escherichia coli O157 typing phage 4 1508679 
#00.00.00.257 Escherichia coli O157 typing phage 5 1508680 
#00.00.00.258 Escherichia coli O157 typing phage 6 1508681 
#00.00.00.259 Escherichia coli O157 typing phage 7 1508682 
#00.00.00.25A Escherichia coli O157 typing phage 8 1508683 
#00.00.00.25B Escherichia coli O157 typing phage 9 1508684 
#00.00.00.25C Alkalimonas collagenimarina phage phiMOD2.32-OM 1510621 
#00.00.00.25D Alkalimonas collagenimarina phage phiMOD3.20-OM 1510622 
#00.00.00.25E Alkalimonas collagenimarina phage phiMOL1.4-NB 1510623 
#00.00.00.25F Alkalimonas collagenimarina phage phiMOL1.4-ST 1510624 
#00.00.00.260 Alkalimonas collagenimarina phage phiMOM3.2-OM 1510625 
#00.00.00.261 Alkalimonas collagenimarina phage phiMOM3.3-MOD2 1510626 
#00.00.00.262 Halomonas phage phiNB2ah-NB 1510627 
#00.00.00.263 Halomonas phage phiNB5ah-OM 1510628 
#00.00.00.264 Halomonas phage phiNB5ah-ST 1510629 
#00.00.00.265 Idiomarinaceae phage phiOM2-OM 1510630 
#00.00.00.266 Vibrio metschnikovii phage phiMOD2.33-NB 1510631 
#00.00.00.267 Vibrio metschnikovii phage phiMOD4.00-MOD2 1510632 
#00.00.00.268 Vibrio metschnikovii phage phiMOD4.00-OM 1510633 
#00.00.00.269 Vibrio metschnikovii phage phiMOD5.14-OM 1510634 
#00.00.00.26A Vibrio metschnikovii phage phiMOD5.18-NB 1510635 
#00.00.00.26B Vibrio metschnikovii phage phiNB9-OM 1510636 
#00.00.00.26C Vibrio metschnikovii phage phiST4-ST 1510637 
#00.00.00.26D Clostridium bacteriophage phiCDHM14 1522091 
#00.00.00.26E Clostridium phage phiCDHM19 1522092 
#00.00.00.26F Vibrio parahaemolyticus phage VPp1 1524880 
#00.00.00.270 Pseudomonas phage Pa2 1530400 
#00.00.00.271 Edwardsiella phage FW-3 1537091 
#00.00.00.272 Ralstonia phage RSJ5 1538364 
#00.00.00.273 Vibrio phage VpKK5 1538804 
#00.00.00.274 Bacillus phage Mater 1540090 
#00.00.00.275 Bacillus phage Moonbeam 1540091 
#00.00.00.276 Bacillus phage Pascal 1540092 
#00.00.00.277 Bacillus phage Pookie 1540093 
#00.00.00.278 Citrobacter phage Moogle 1540094 
#00.00.00.279 Escherichia phage Seurat 1540098 
#00.00.00.27A Salmonella phage Stitch 1540099 
#00.00.00.27B Campylobacter phage PC14 1541686 
#00.00.00.27C Campylobacter phage PC17 1541687 
#00.00.00.27D Campylobacter phage PC35 1541688 
#00.00.00.27E Campylobacter phage PC48 1541689 
#00.00.00.27F Campylobacter phage PC5 1541690 
#00.00.00.280 Campylobacter phage PK80 1541691 
#00.00.00.281 Campylobacter phage PK83 1541692 
#00.00.00.282 Campylobacter phage PM1 1541693 
#00.00.00.283 Campylobacter phage PM5 1541694 
#00.00.00.284 Escherichia phage CBA6 1542093 
#00.00.00.285 Escherichia phage CEV1 1542094 
#00.00.00.286 Escherichia phage Phi05_1387 B 1542095 
#00.00.00.287 Escherichia phage Phi05_1999 B 1542096 
#00.00.00.288 Escherichia phage Phi05_2388 B 1542097 
#00.00.00.289 Escherichia phage Phi06_2974 B 1542098 
#00.00.00.28A Escherichia phage Phi06_2987 S 1542099 
#00.00.00.28B Pseudomonas phage DO4 1542100 
#00.00.00.28C Pseudomonas phage F_ET2439sp/ET602 1542101 
#00.00.00.28D Pseudomonas phage F_ET2439sp/Pa1651 1542102 
#00.00.00.28E Pseudomonas phage F_ET309sp/Pa1651 1542103 
#00.00.00.28F Pseudomonas phage F_ET605sp/Pa1651 1542104 
#00.00.00.290 Pseudomonas phage F_HA1208sp/Pa1651 1542105 
#00.00.00.291 Pseudomonas phage F_HA1961sp/Pa1641 1542106 
#00.00.00.292 Pseudomonas phage F_KK2074sp/Pa1651 1542107 
#00.00.00.293 Pseudomonas phage F_MX1987sp/MX560 1542108 
#00.00.00.294 Pseudomonas phage F_MX560sp/Pa1651 1542109 
#00.00.00.295 Pseudomonas phage F_TK1718sp/PAK 1542110 
#00.00.00.296 Pseudomonas phage F_TK1727sp/MX560 1542111 
#00.00.00.297 Pseudomonas phage F_TK1932sp/Pa1651 1542112 
#00.00.00.298 Pseudomonas phage F_TK432sp/Pa1651 1542113 
#00.00.00.299 Pseudomonas phage JBD23 1542114 
#00.00.00.29A Pseudomonas phage JBD58a 1542115 
#00.00.00.29B Pseudomonas phage JBD68 1542116 
#00.00.00.29C Pseudomonas phage JBD88b 1542117 
#00.00.00.29D Pseudomonas phage JBD90 1542118 
#00.00.00.29E Pseudomonas phage JBD94b 1542119 
#00.00.00.29F Pseudomonas phage JBDs5 1542120 
#00.00.00.2A0 Pseudomonas phage PEV31 1542121 
#00.00.00.2A1 Pseudomonas phage PEV32 1542122 
#00.00.00.2A2 Pseudomonas phage Phi05_1400 B 1542123 
#00.00.00.2A3 Staphylococcus phage Phi05_1554 UV 1542124 
#00.00.00.2A4 Staphylococcus phage Phi05_2289 M, S, UV 1542125 
#00.00.00.2A5 Staphylococcus phage Phi06_2986 B 1542126 
#00.00.00.2A6 Staphylococcus phage Phi06_3106 B 1542127 
#00.00.00.2A7 Staphylococcus phage Phi06_3244 B 1542128 
#00.00.00.2A8 Thermus phage 2631 1542447 
#00.00.00.2A9 Pseudomonas phage P134 1550090 
#00.00.00.2AA Pseudomonas phage Pf-10 1562076 
#00.00.00.2AB Erwinia amylovora phage phiEa2809 1564096 
#00.00.00.2AC Enterococcus faecalis bacteriophage MSF1 1564251 
#00.00.01 unclassified viruses 12429 
#00.00.01.00 Nicotiana velutina mosaic virus 12292 
#00.00.01.01 20S RNA replicon 12439 
#00.00.01.02 Non-A, non-B hepatitis virus 12440 
#00.00.01.03 Flame chlorosis virus-like agent 12452 
#00.00.01.04 Killer virus of S.cerevisiae 12477 
#00.00.01.05 Chorella virus 12499 
#00.00.01.06 JDV virus 12521 
#00.00.01.07 FEV 12672 
#00.00.01.08 K28 killer virus 35352 
#00.00.01.09 Ecotropic provirus 36517 
#00.00.01.0A Japanese garlic virus 37478 
#00.00.01.0B Haemorrhagic kidney syndrome virus 68912 
#00.00.01.0C M28 virus 70698 
#00.00.01.0D Wheat mosaic virus 70735 
#00.00.01.0E Cloudy wing virus 73117 
#00.00.01.0F Stealth Virus Isolate-4 77041 
#00.00.01.10 Stealth virus 5 77042 
#00.00.01.11 Peanut chlorotic fan-spot virus 80271 
#00.00.01.12 White button mushroom virus 1 126991 
#00.00.01.13 Ustilago maydis virus P1 126992 
#00.00.01.14 Penaeid rod-shaped DNA virus 158478 
#00.00.01.15 Planaria asexual strain-specific virus-like element type 1 159252 
#00.00.01.16 Planaria asexual strain-specific virus-like element type 2 159253 
#00.00.01.17 Damselfish virus-like agent from Stegastes partitus 169159 
#00.00.01.18 unidentified chinese clam virus 16-50 178881 
#00.00.01.19 Banana mosaic virus 179820 
#00.00.01.1A Sentinel virus II 179884 
#00.00.01.1B Agaricus bisporus virus X 181522 
#00.00.01.1C HXHV 248497 
#00.00.01.1D Tellina virus 1 321302 
#00.00.01.1E Mourilyan virus 325212 
#00.00.01.1F Penaeus monodon Luteovirus-like agent 343515 
#00.00.01.20 Panulirus argus virus 1 380624 
#00.00.01.21 Solanum violaefolium ringspot virus 385534 
#00.00.01.22 Seine river Acanthamoeba virus 1 390784 
#00.00.01.23 Plasmopara halstedii virus A 468928 
#00.00.01.24 Narcissus mottling-associated virus 490877 
#00.00.01.25 Narcissus white stripe-associated virus 490878 
#00.00.01.26 LbFV 552509 
#00.00.01.27 Fig mosaic associated virus JJW-2008 574296 
#00.00.01.28 Bovine virus ON-2/F/06-14 577445 
#00.00.01.29 Finch creek virus 595218 
#00.00.01.2A Atkinsonella hypoxylon virus isolate 2H 647331 
#00.00.01.2B Grapevine leafroll-associated virus Carn 659661 
#00.00.01.2C Monodon slow growth-associated virus 660572 
#00.00.01.2D Sewage associated circovirus-like sequence 689406 
#00.00.01.2E Lentinula edodes mycovirus F1 697627 
#00.00.01.2F Lentinula edodes mycovirus HKA 697628 
#00.00.01.30 Bus virus RTM2 706150 
#00.00.01.31 CHER virus 706151 
#00.00.01.32 Courdo virus CE11 706152 
#00.00.01.33 Courdo virus CE5 706153 
#00.00.01.34 Courdo virus CE7 706154 
#00.00.01.35 Fauteuil virus FD 706155 
#00.00.01.36 Lactours virus LT2 706156 
#00.00.01.37 Lentille virus CL 706157 
#00.00.01.38 Longchamps virus FPL 706158 
#00.00.01.39 Montpellier virus MTP3 706159 
#00.00.01.3A Moumou virus M10A 706160 
#00.00.01.3B Pointerouge virus 1 706161 
#00.00.01.3C Terra virus 1 TAO-TE1 706162 
#00.00.01.3D Terra virus 2 TAO-TJA 706163 
#00.00.01.3E Pointerouge virus 2 706164 
#00.00.01.3F Virus TN1 745097 
#00.00.01.40 Virus PK1142 745098 
#00.00.01.41 Virus PK2111 745099 
#00.00.01.42 Virus PK2247 745100 
#00.00.01.43 Virus NG11 745101 
#00.00.01.44 Virus PK1813 745102 
#00.00.01.45 Virus NG10 745103 
#00.00.01.46 Virus NG18 745104 
#00.00.01.47 Virus NG5 745105 
#00.00.01.48 Virus NG19 745106 
#00.00.01.49 Virus Chimp162 745107 
#00.00.01.4A Virus NG4 745108 
#00.00.01.4B Virus NG7 745109 
#00.00.01.4C Bat guano viral sequence GF-7v 795385 
#00.00.01.4D Missouri River sturgeon iridovirus 884143 
#00.00.01.4E Red tail virus 884614 
#00.00.01.4F Grapevine associated mycovirus-1 908839 
#00.00.01.50 Grapevine associated mycovirus-2 908840 
#00.00.01.51 Grapevine associated mycovirus-3 908841 
#00.00.01.52 Mosquito VEM virus SDBVL G 1034805 
#00.00.01.53 Mosquito VEM virus SDRBAJ 1034806 
#00.00.01.54 CAV 1051671 
#00.00.01.55 Chaetoceros virus YT-2008 1071014 
#00.00.01.56 Rodent stool-associated circular genome virus 1074214 
#00.00.01.57 Tomato matilda virus 1077287 
#00.00.01.58 Aspergillus foetidus slow virus 2 1087071 
#00.00.01.59 Porcine stool-associated RNA virus 1 1105380 
#00.00.01.5A Porcine stool-associated RNA virus 2 1105381 
#00.00.01.5B Meles meles fecal virus 1128422 
#00.00.01.5C Phytophthora infestans RNA virus 3 1133557 
#00.00.01.5D Naples virus 1170423 
#00.00.01.5E Saint Floris virus 1170426 
#00.00.01.5F Persimmon circular DNA virus 1211482 
#00.00.01.60 unidentified virus 1214906 
#00.00.01.61 Piper DNA virus 1 1279080 
#00.00.01.62 Piper DNA virus 2 1279081 
#00.00.01.63 Chaetoceros setoense DNA virus 1290581 
#00.00.01.64 Thalassionema nitzschioides DNA virus 1290582 
#00.00.01.65 Citrus yellow vein-associated virus 1297894 
#00.00.01.66 Daphnia mendotae-associated RNA-DNA hybrid virus 1299314 
#00.00.01.67 Daphnia mendotae-associated satellite virus 1299315 
#00.00.01.68 Diporeia sp. associated circular virus 1299317 
#00.00.01.69 BC white sturgeon virus 1302811 
#00.00.01.6A Namao virus 1302812 
#00.00.01.6B Fontaine Saint-Charles virus 1370063 
#00.00.01.6C Giant Blood Marseillevirus 1370064 
#00.00.01.6D Insectomime virus 1370065 
#00.00.01.6E Parvo-like hybrid virus PHV-1 1392931 
#00.00.01.6F Parvo-like hybrid virus PHV-2 1392932 
#00.00.01.70 Parvo-like hybrid virus PHV-3 1392933 
#00.00.01.71 Anopheline-associated C virus 1398939 
#00.00.01.72 Culicine-associated Z virus 1398940 
#00.00.01.73 Insectomime virus V478 1399854 
#00.00.01.74 Bat virus LHY-2013 1413218 
#00.00.01.75 Aquilegia virus 1417308 
#00.00.01.76 Salvia virus 1417309 
#00.00.01.77 Betegovirus SF 1424630 
#00.00.01.78 Brandmavirus UC1 1424631 
#00.00.01.79 Bufivirus UC1 1424632 
#00.00.01.7A Carascovirus SF1 1424633 
#00.00.01.7B Laverivirus UC1 1424634 
#00.00.01.7C Micalovirus SF1 1424635 
#00.00.01.7D Tombunodavirus UC1 1424636 
#00.00.01.7E Cassava frogskin associated virus 1427169 
#00.00.01.7F Pigeon pea latent virus 1442012 
#00.00.01.80 IAS virus 1450749 
#00.00.01.81 Faustovirus 1477405 
#00.00.01.82 Tanay virus 1489714 
#00.00.01.83 Cronobacter phage Ss1 1498011 
#00.00.01.84 Halovirus VNH-1 1500510 
#00.00.01.85 Crohivirus 1506581 
#00.00.01.86 Faecal-associated circular virus-1 1519385 
#00.00.01.87 Faecal-associated circular virus-10 1519386 
#00.00.01.88 Faecal-associated circular virus-11 1519387 
#00.00.01.89 Faecal-associated circular virus-12 1519388 
#00.00.01.8A Faecal-associated circular virus-13 1519389 
#00.00.01.8B Faecal-associated circular virus-14 1519390 
#00.00.01.8C Faecal-associated circular virus-2 1519391 
#00.00.01.8D Faecal-associated circular virus-3 1519392 
#00.00.01.8E Faecal-associated circular virus-4 1519393 
#00.00.01.8F Faecal-associated circular virus-5 1519394 
#00.00.01.90 Faecal-associated circular virus-6 1519395 
#00.00.01.91 Faecal-associated circular virus-7 1519396 
#00.00.01.92 Faecal-associated circular virus-8 1519397 
#00.00.01.93 Faecal-associated circular virus-9 1519398 
#00.00.01.94 Gentian ovary ring-spot virus 1523023 
#00.00.01.95 Deer tick mononegavirales-like virus 1526487 
#00.00.01.96 Tick borne tetravirus-like virus 1526523 
#00.00.01.97 Ixodes scapularis associated virus 1 1526525 
#00.00.01.98 Ixodes scapularis associated virus 2 1526526 
#00.00.01.99 Cladosporium cladosporioides virus 1 1529605 
#00.00.01.9A Pigeonpea cryptic virus 1530591 
#00.00.01.9B Gemycircularvirus group 1542744 
#00.00.01.9B.00 Faecal-associated gemycircularvirus 10 1391025 
#00.00.01.9B.01 Faecal-associated gemycircularvirus 11 1391026 
#00.00.01.9B.02 Faecal-associated gemycircularvirus 12 1391027 
#00.00.01.9B.03 Faecal-associated gemycircularvirus 1a 1391028 
#00.00.01.9B.04 Faecal-associated gemycircularvirus 1b 1391029 
#00.00.01.9B.05 Faecal-associated gemycircularvirus 1c 1391030 
#00.00.01.9B.06 Faecal-associated gemycircularvirus 2 1391031 
#00.00.01.9B.07 Faecal-associated gemycircularvirus 3 1391032 
#00.00.01.9B.08 Faecal-associated gemycircularvirus 4 1391033 
#00.00.01.9B.09 Faecal-associated gemycircularvirus 5 1391034 
#00.00.01.9B.0A Faecal-associated gemycircularvirus 6 1391035 
#00.00.01.9B.0B Faecal-associated gemycircularvirus 7 1391036 
#00.00.01.9B.0C Faecal-associated gemycircularvirus 8 1391037 
#00.00.01.9B.0D Faecal-associated gemycircularvirus 9 1391038 
#00.00.01.9B.0E Caribou feces-associated gemycircularvirus 1542743 
#00.00.01.9C Ancient caribou feces associated virus 1542745 
#00.00.01.9D Tilapia lake virus 1549864 
#00.00.01.9E Cytospora sacchari RNA virus 1551560 
#00.00.01.9F Valsa cypri RNA virus 1551561 
#00.00.02 Satellites 12877 
#00.00.02.00 Satellite Viruses 198600 
#00.00.02.00.00 Tobacco Necrosis Virus Satellite 141864 
#00.00.02.00.00.00 STMV 12881 
#00.00.02.00.00.00.00 Satellite tobacco necrosis virus 2 12444 
#00.00.02.00.00.00.01 Satellite tobacco necrosis virus 1 12445 
#00.00.02.00.00.01 Maize white line mosaic satellite virus 31503 
#00.00.02.00.00.02 Panicum mosaic satellite virus 154834 
#00.00.02.00.00.03 unclassified Tobacco necrosis satellite virus-like 431040 
#00.00.02.00.00.03.00 Satellite St. Augustine decline virus 28265 
#00.00.02.00.00.04 Grapevine satellite virus 1343493 
#00.00.02.00.01 unclassified Satellite Viruses 368616 
#00.00.02.00.01.00 Nilaparvata lugens commensal X virus 284473 
#00.00.02.00.01.01 Satellite phage RS1 1401318 
#00.00.02.01 Satellite Nucleic Acids 198601 
#00.00.02.01.00 Double-stranded RNA satellites 198607 
#00.00.02.01.00.00 Satellite of Trichomonas vaginalis T1 virus 198608 
#00.00.02.01.00.01 unclassified Double-stranded satellite RNAs 365521 
#00.00.02.01.00.01.00 Bombyx mori cypovirus 1 satellite RNA 284503 
#00.00.02.01.00.01.01 Amasya cherry disease-associated virus satellite RNAs 479727 
#00.00.02.01.00.01.01.00 Amasya cherry disease-associated virus satellite RNA 344867 
#00.00.02.01.00.01.01.01 Cherry chlorotic rusty spot associated small satellite-like dsRNA A 453139 
#00.00.02.01.00.01.01.02 Cherry chlorotic rusty spot associated small satellite-like dsRNA B 453140 
#00.00.02.01.00.01.01.03 Cherry chlorotic rusty spot associated small satellite-like dsRNA C 453141 
#00.00.02.01.01 unclassified Satellite Nucleic Acids 198610 
#00.00.02.01.01.00 Grapevine leafroll virus-associated RNA6 217616 
#00.00.02.01.01.01 Carrot mottle mimic virus satellite RNA 570949 
#00.00.02.01.01.02 Carrot mottle virus satellite RNA 570950 
#00.00.02.01.01.03 BCTIRV-[Siv] satellite DNA 1277444 
#00.00.02.01.01.04 Cardamom bushy dwarf virus satellite 1415608 
#00.00.02.01.02 Single stranded DNA satellites 361688 
#00.00.02.01.02.00 Begomovirus-associated DNA beta-like sequences 190729 
#00.00.02.01.02.00.00 ToLCJaB 53991 
#00.00.02.01.02.00.00.00 Tomato leaf curl Java virus-[Ageratum] satellite DNA 263578 
#00.00.02.01.02.00.00.01 Tomato leaf curl disease associated sequence 315359 
#00.00.02.01.02.00.01 Cotton leaf curl betasatellite 134386 
#00.00.02.01.02.00.01.00 Recombinant cotton leaf curl virus f80-2 180948 
#00.00.02.01.02.00.01.01 Cotton leaf curl Rajasthan virus-associated DNA beta 423344 
#00.00.02.01.02.00.01.02 Mentha leaf deformity associated satellite DNA beta, Punjab, India 557400 
#00.00.02.01.02.00.02 Ageratum leaf curl disease associated satellite DNA beta 169687 
#00.00.02.01.02.00.02.00 AYLCuB-[PK:Lhr:2005] 582400 
#00.00.02.01.02.00.03 Chilli leaf curl betasatellite 169690 
#00.00.02.01.02.00.03.00 Chilli leaf curl betasatellite - [Pakistan:Lahore1:2004] 611305 
#00.00.02.01.02.00.03.01 Chilli leaf curl betasatellite - [Pakistan:Potato:2008] 693900 
#00.00.02.01.02.00.03.02 ChiLCB-[IN:Pal:08] 1005916 
#00.00.02.01.02.00.03.03 Chilli leaf curl betasatellite-Panipat 4 [India:Panipat:Papaya:2008] 1036197 
#00.00.02.01.02.00.03.04 Chilli leaf curl betasatellite [India:Moga:Okra:2014] 1505739 
#00.00.02.01.02.00.04 Ageratum yellow vein betasatellite 185750 
#00.00.02.01.02.00.04.00 Ageratum yellow vein virus satellite DNA beta-[Ishigaki] 446569 
#00.00.02.01.02.00.04.01 Ageratum yellow vein virus defective satellite DNA beta 593999 
#00.00.02.01.02.00.05 Bhendi yellow vein beta satellite 186371 
#00.00.02.01.02.00.05.00 Bhendi yellow vein betasatellite [India :Dhanbad:2008] 1046295 
#00.00.02.01.02.00.05.01 Bhendi yellow vein betasatellite [India :Varanasi:2008] 1046296 
#00.00.02.01.02.00.06 Tobacco curly shoot betasatellite 219596 
#00.00.02.01.02.00.07 Tomato leaf curl associated betasatellite 220812 
#00.00.02.01.02.00.07.00 Tomato leaf curl New Delhi virus-[tomato:India:Haldwani] satellite DNA beta 693901 
#00.00.02.01.02.00.07.01 Tomato leaf curl betasatellite-JP8 935288 
#00.00.02.01.02.00.07.02 Tomato leaf curl betasatellite-Naj 1 [India:New Delhi:Papaya:2008] 1036190 
#00.00.02.01.02.00.07.03 Tomato leaf curl betasatellite-DU [India:New Delhi:Papaya:2009] 1036191 
#00.00.02.01.02.00.07.04 Tomato leaf curl betasatellite-Naj 2 [India:New Delhi:Papaya:2009] 1036192 
#00.00.02.01.02.00.07.05 Tomato leaf curl betasatellite-Panipat 1 [India:Panipat:Papaya:2008] 1036193 
#00.00.02.01.02.00.07.06 Tomato leaf curl betasatellite-Panipat 2 [India:Panipat:Papaya:2008] 1036194 
#00.00.02.01.02.00.07.07 Tomato leaf curl betasatellite-Panipat 5 [India:Panipat:Papaya:2008] 1036195 
#00.00.02.01.02.00.07.08 Tomato leaf curl betasatellite-Panipat 7 [India:Panipat:Papaya:2008] 1036196 
#00.00.02.01.02.00.07.09 Tomato leaf curl betasatellite-[India:Surat:2012] 1397671 
#00.00.02.01.02.00.07.0A Tomato leaf curl betasatellite-[India:Valsad:2012] 1397672 
#00.00.02.01.02.00.08 Malvastrum yellow vein betasatellite 221036 
#00.00.02.01.02.00.09 Honeysuckle yellow vein betasatellite 221037 
#00.00.02.01.02.00.09.00 Honeysuckle yellow vein betasatellite [Australia:Ayr:1983] 1313352 
#00.00.02.01.02.00.0A Eupatorium yellow vein betasatellite 221054 
#00.00.02.01.02.00.0B Tomato leaf curl China betasatellite 278069 
#00.00.02.01.02.00.0B.00 Tomato yellow leaf curl China virus satellite DNA beta-Dali198 493828 
#00.00.02.01.02.00.0C Cotton leaf curl Gezira betasatellite 304222 
#00.00.02.01.02.00.0D Cotton leaf curl Multan beta satellite 306025 
#00.00.02.01.02.00.0D.00 Cotton leaf curl Multan DNA betasatellite - [India:Bongaon:Hibiscus:2006] 508751 
#00.00.02.01.02.00.0D.01 Cotton leaf curl Multan DNA betasatellite - [India:Haringhata:Hibiscus:2006] 508752 
#00.00.02.01.02.00.0D.02 Cotton leaf curl Multan DNA betasatellite - [India:Barrackpore 01:Kenaf:2006] 508758 
#00.00.02.01.02.00.0D.03 Cotton leaf curl Multan DNA betasatellite - [India:Haringhata 05:Kenaf:2006] 508759 
#00.00.02.01.02.00.0D.04 Cotton leaf curl Multan DNA betasatellite - [India:Bahraich 03:Kenaf:2006] 508761 
#00.00.02.01.02.00.0D.05 Cotton leaf curl Multan DNA betasatellite - [India:Bongaon:Kenaf:2006] 552519 
#00.00.02.01.02.00.0D.06 Cotton leaf curl Multan betasatellite [India:Ludhiana:Mentha:2007] 557401 
#00.00.02.01.02.00.0D.07 Cotton leaf curl Multan DNA betasatellite-[India:Kaisarganj04:Kenaf:2006] 614072 
#00.00.02.01.02.00.0D.08 Cotton leaf curl Multan DNA betasatellite-[India:Bhangha06:Kenaf:2006] 614073 
#00.00.02.01.02.00.0D.09 Cotton leaf curl Multan betasatellite-[Pakistan:16-2:08] 649190 
#00.00.02.01.02.00.0D.0A Cotton leaf curl Multan betasatellite-[Pakistan:16-3:08] 649191 
#00.00.02.01.02.00.0D.0B Cotton leaf curl Multan betasatellite-[Pakistan:Cb-7:08] 649192 
#00.00.02.01.02.00.0D.0C Cotton leaf curl Multan betasatellite-[Pakistan:Multan:Co1222:08] 649193 
#00.00.02.01.02.00.0D.0D Cotton leaf curl Multan betasatellite-[Pakistan:Multan:D150-840:08] 649194 
#00.00.02.01.02.00.0D.0E Cotton leaf curl Multan betasatellite-[In:Abohar:2003] 1151036 
#00.00.02.01.02.00.0D.0F Cotton leaf curl Multan betasatellite-[In:SriGanganagar:2005] 1151037 
#00.00.02.01.02.00.0E Malvastrum leaf curl betasatellite 339965 
#00.00.02.01.02.00.0E.00 Malvastrum leaf curl virus-associated defective DNA beta 329289 
#00.00.02.01.02.00.0F unclassified Begomovirus-associated DNA beta-like sequences 361689 
#00.00.02.01.02.00.0F.00 Zinnia leaf curl disease associated sequence 169688 
#00.00.02.01.02.00.0F.01 Tobacco leaf curl disease associated sequence 169691 
#00.00.02.01.02.00.0F.01.00 Tobacco leaf curl betasatellite-[Pakistan:Multan:Pedilanthus:2004] 587314 
#00.00.02.01.02.00.0F.02 Okra yellow vein disease associated sequence 169693 
#00.00.02.01.02.00.0F.03 Cotton leaf curl virus associated DNA beta 189515 
#00.00.02.01.02.00.0F.04 Tobacco leaf curl betasatellite 205323 
#00.00.02.01.02.00.0F.05 Tobacco leaf curl Yunnan virus satellite DNA beta 218845 
#00.00.02.01.02.00.0F.06 Zinnia leaf curl virus-associated DNA beta 220813 
#00.00.02.01.02.00.0F.07 Cucurbita yellow vein virus-associated DNA beta 220814 
#00.00.02.01.02.00.0F.08 Tomato begomovirus satellite DNA beta 234829 
#00.00.02.01.02.00.0F.09 Potato leaf curl virus-associated DNA beta 249201 
#00.00.02.01.02.00.0F.0A Sida yellow mosaic virus-[China]-associated DNA beta 291270 
#00.00.02.01.02.00.0F.0B Luffa puckering and leaf distortion-associated DNA beta 292626 
#00.00.02.01.02.00.0F.0C Cowpea severe leaf curl-associated DNA beta 292627 
#00.00.02.01.02.00.0F.0D Cotton leaf curl Bangalore betasatellite 307111 
#00.00.02.01.02.00.0F.0E Tomato leaf curl virus-Pune-associated DNA beta 315392 
#00.00.02.01.02.00.0F.0F Bitter gourd leaf curl betasatellite 316106 
#00.00.02.01.02.00.0F.10 Ludwigia yellow vein virus-associated DNA beta 325113 
#00.00.02.01.02.00.0F.11 Sida yellow vein virus satellite DNA beta 326489 
#00.00.02.01.02.00.0F.12 Croton yellow vein betasatellite 327839 
#00.00.02.01.02.00.0F.13 Ageratum yellow vein China betasatellite 329288 
#00.00.02.01.02.00.0F.14 Luffa begomovirus associated DNA beta 333045 
#00.00.02.01.02.00.0F.15 Sida leaf curl virus-associated DNA beta 337824 
#00.00.02.01.02.00.0F.16 Tomato yellow leaf curl Mali virus-associated DNA beta 341685 
#00.00.02.01.02.00.0F.17 Mesta yellow vein mosaic virus-associated DNA beta 360580 
#00.00.02.01.02.00.0F.18 TYLCCNV-[Y322] satellite DNA beta 366686 
#00.00.02.01.02.00.0F.19 Malvastrum yellow mosaic virus associated DNA beta 377463 
#00.00.02.01.02.00.0F.1A Malvastrum yellow vein Yunnan virus satellite DNA beta 377611 
#00.00.02.01.02.00.0F.1B Tomato yellow leaf curl betasatellite 391090 
#00.00.02.01.02.00.0F.1C Siegesbeckia yellow vein virus-associated DNA beta 393034 
#00.00.02.01.02.00.0F.1C.00 Siegesbeckia yellow vein virus-[GD13]-associated DNA beta 371411 
#00.00.02.01.02.00.0F.1C.01 Siegesbeckia yellow vein virus-[GD24]-associated DNA beta 371412 
#00.00.02.01.02.00.0F.1C.02 Siegesbeckia yellow vein virus-[GD27]-associated DNA beta 371413 
#00.00.02.01.02.00.0F.1C.03 Siegesbeckia yellow vein Guangxi virus satellite DNA beta 401518 
#00.00.02.01.02.00.0F.1D Potato apical leaf curl disease - associated satellite DNA beta 410826 
#00.00.02.01.02.00.0F.1E Croton yellow vein mosaic beta satellite 411248 
#00.00.02.01.02.00.0F.1E.00 Croton yellow vein mosaic betasatellite[India:Barrackpore1:2008] 647665 
#00.00.02.01.02.00.0F.1E.01 Croton yellow vein mosaic betasatellite[India:Barrackpore2:2008] 655839 
#00.00.02.01.02.00.0F.1E.02 Croton yellow vein mosaic betasatellite[India:Barrackpore3:2008] 655840 
#00.00.02.01.02.00.0F.1E.03 Croton yellow vein mosaic betasatellite [India: Bhubaneswar:OYBHU:2006] 908141 
#00.00.02.01.02.00.0F.1E.04 Croton yellow vein mosaic betasatellite-Panipat 3 [India:Panipat:Papaya:2008] 1036198 
#00.00.02.01.02.00.0F.1E.05 Croton yellow vein mosaic betasatellite-Panipat 8 [India:Panipat:Papaya:2008] 1036257 
#00.00.02.01.02.00.0F.1F Honeysuckle yellow vein mosaic disease associated satellite DNA beta 417192 
#00.00.02.01.02.00.0F.1F.00 Honeysuckle yellow vein mosaic disease associated satellite DNA beta-[Ibaraki] 417193 
#00.00.02.01.02.00.0F.1F.01 Honeysuckle yellow vein mosaic disease associated satellite DNA beta-[Nara] 417194 
#00.00.02.01.02.00.0F.20 Tomato yellow dwarf disease associated satellite DNA beta-[Kochi] 427315 
#00.00.02.01.02.00.0F.21 Digera arvensis yellow vein disease-associated DNA beta 429322 
#00.00.02.01.02.00.0F.22 Honeysuckle yellow vein beta 434068 
#00.00.02.01.02.00.0F.22.00 Honeysuckle yellow vein beta - [Japan:Kumamoto:2005] 434066 
#00.00.02.01.02.00.0F.22.01 Honeysuckle yellow vein beta-[Japan:Masuda:2003] 434070 
#00.00.02.01.02.00.0F.22.02 Honeysuckle yellow vein beta-[Japan:Fukui: 2001] 435486 
#00.00.02.01.02.00.0F.23 Tobacco leaf curl Japan beta 434071 
#00.00.02.01.02.00.0F.23.00 Tobacco leaf curl Japan virus-[Fukui]-associated DNA beta 347953 
#00.00.02.01.02.00.0F.23.01 Tobacco leaf curl Japan virus-[Myz]-associated DNA beta 347954 
#00.00.02.01.02.00.0F.23.02 Tobacco leaf curl Japan virus-[Msd]-associated DNA beta 347955 
#00.00.02.01.02.00.0F.24 Pepper leaf curl virus satellite DNA beta 436242 
#00.00.02.01.02.00.0F.25 Tomato leaf curl Joydebpur beta 436243 
#00.00.02.01.02.00.0F.25.00 Tomato leaf curl Joydebpur DNA betasatellite-[India:Amadalavalasa2:Kenaf:2007] 552520 
#00.00.02.01.02.00.0F.25.01 Tomato leaf curl Joydebpur DNA betasatellite-[India:Ponduru:Kenaf:2007] 552521 
#00.00.02.01.02.00.0F.25.02 Tomato leaf curl Joydebpur DNA betasatellite - [India:Amadalavalasa1:Kenaf:2007] 613186 
#00.00.02.01.02.00.0F.25.03 Tomato leaf curl Joydebpur DNA betasatellite-[India:Varanasi:2010] 889961 
#00.00.02.01.02.00.0F.25.04 Tomato leaf curl Joydebpur betasatellite [India/Jaunpur/Chilli/2007] 1000690 
#00.00.02.01.02.00.0F.25.05 Tomato leaf curl Joydebpur betasatellite [India/Kolkata/Chilli/2007] 1000691 
#00.00.02.01.02.00.0F.25.06 Tomato leaf curl Joydebpur betasatellite [India/Mograhat/Chilli/2007] 1000692 
#00.00.02.01.02.00.0F.25.07 Tomato leaf curl Joydebpur DNA beta-[India:Kal:Tom:08] 1112859 
#00.00.02.01.02.00.0F.26 Tomato leaf curl Philippine betasatellite 447325 
#00.00.02.01.02.00.0F.27 Papaya leaf curl China betasatellite 447599 
#00.00.02.01.02.00.0F.27.00 Papaya leaf curl China betasatellite [China: Hainan:2014] 1507984 
#00.00.02.01.02.00.0F.28 Mimosa yellow leaf curl virus satellite DNA beta 447600 
#00.00.02.01.02.00.0F.29 Sida leaf curl virus satellite DNA beta 447601 
#00.00.02.01.02.00.0F.2A Sida yellow vein Vietnam virus satellite DNA beta 447602 
#00.00.02.01.02.00.0F.2B Erectites yellow mosaic virus satellite DNA beta 447603 
#00.00.02.01.02.00.0F.2C Tomato yellow leaf curl Vietnam virus satellite DNA beta 447604 
#00.00.02.01.02.00.0F.2C.00 Tomato leaf curl Vietnam virus satellite DNA beta DX2 478085 
#00.00.02.01.02.00.0F.2C.01 Tomato leaf curl Vietnam virus satellite DNA beta VR2 478086 
#00.00.02.01.02.00.0F.2C.02 Tomato leaf curl Vietnam virus satellite DNA beta VRQ 478087 
#00.00.02.01.02.00.0F.2D Lindernia anagallis yellow vein virus satellite DNA beta 447605 
#00.00.02.01.02.00.0F.2E Kenaf leaf curl disease associated satellite DNA beta 449401 
#00.00.02.01.02.00.0F.2F Tomato leaf curl Maharastra beta - [India:Pune:2004] 453451 
#00.00.02.01.02.00.0F.30 Papaya leaf curl beta - [India:Chinthapalli:2005] 453453 
#00.00.02.01.02.00.0F.31 Cotton leaf curl Gezira beta 453454 
#00.00.02.01.02.00.0F.31.00 Cotton leaf curl Gezira beta - [Sudan:Okra 44-2:96] 453455 
#00.00.02.01.02.00.0F.31.01 Cotton leaf curl Gezira beta - [Sudan:Okra 43:1996] 453456 
#00.00.02.01.02.00.0F.31.02 Cotton leaf curl Gezira betasatellite - [okra:Niger] 555599 
#00.00.02.01.02.00.0F.32 Okra leaf curl Mali virus satellite DNA beta 454128 
#00.00.02.01.02.00.0F.33 Tomato leaf curl New Delhi betasatellite 478812 
#00.00.02.01.02.00.0F.34 Malachra yellow vein mosaic virus-associated satellite DNA beta 488255 
#00.00.02.01.02.00.0F.35 Tomato leaf curl Pakistan virus satellite DNA beta 488791 
#00.00.02.01.02.00.0F.36 Cardiospermum yellow leaf curl betasatellite 497865 
#00.00.02.01.02.00.0F.37 Luffa leaf distorsion DNA betasatellite 508755 
#00.00.02.01.02.00.0F.38 Pepper leaf curl Yunnan virus satellite DNA beta 519016 
#00.00.02.01.02.00.0F.39 Chilli leaf curl Multan betasatellite 546026 
#00.00.02.01.02.00.0F.3A Ludwigia leaf distortion betasatellite 562747 
#00.00.02.01.02.00.0F.3A.00 Ludwigia leaf distortion betasatellite [India:Bahraich:Hibiscus:2006] 508753 
#00.00.02.01.02.00.0F.3A.01 Ludwigia leaf distortion betasatellite [India:Bhangha:Hibiscus:2006] 508754 
#00.00.02.01.02.00.0F.3A.02 Ludwigia leaf distortion betasatellite [India:Kaisarganj:Hibiscus:2006] 508756 
#00.00.02.01.02.00.0F.3A.03 Ludwigia leaf distortion betasatellite [India:Amadalavalasa:Hibiscus:2007] 570832 
#00.00.02.01.02.00.0F.3A.04 Ludwigia leaf curl distortion DNA beta satellite 1175507 
#00.00.02.01.02.00.0F.3A.05 Ludwigia leaf distortion betasatellite [India:Ludhiana:Okra:2014] 1505738 
#00.00.02.01.02.00.0F.3B Hollyhock leaf crumple virus associated satellite DNA beta 574217 
#00.00.02.01.02.00.0F.3C Squash leaf curl virus associated satellite DNA beta 575562 
#00.00.02.01.02.00.0F.3D Pepper golden mosaic virus associated DNA beta 575563 
#00.00.02.01.02.00.0F.3E Tomato leaf curl Patna betasatellite 575918 
#00.00.02.01.02.00.0F.3F Emilia yellow vein virus-associated DNA beta 640136 
#00.00.02.01.02.00.0F.40 Vernonia yellow vein betasatellite 666635 
#00.00.02.01.02.00.0F.41 Leucas zeylanica yellow vein virus satellite DNA beta 670251 
#00.00.02.01.02.00.0F.42 Okra yellow vein mosaic virus satellite DNA beta 700987 
#00.00.02.01.02.00.0F.43 Ipomoea begomovirus satellite DNA beta 706122 
#00.00.02.01.02.00.0F.44 Cotton leaf curl Burewala betasatellite 713092 
#00.00.02.01.02.00.0F.45 unidentified Begomovirus betasatellite 713098 
#00.00.02.01.02.00.0F.46 Cotton virus betasatellite [India:Haryana:2007] 713913 
#00.00.02.01.02.00.0F.47 Papaya leaf curl betasatellite 714640 
#00.00.02.01.02.00.0F.47.00 Papaya leaf curl betasatellite-Panipat 6 [India:Panipat:Papaya:2008] 1036255 
#00.00.02.01.02.00.0F.48 Pepper yellow leaf curl virus satellite DNA beta 716920 
#00.00.02.01.02.00.0F.49 Okra leaf curl betasatellite 756759 
#00.00.02.01.02.00.0F.49.00 Okra leaf curl disease associated sequence 169689 
#00.00.02.01.02.00.0F.49.01 OkLCV satDNA 10 186810 
#00.00.02.01.02.00.0F.49.02 OkLCV satDNA 27 186811 
#00.00.02.01.02.00.0F.49.03 OkLCV satDNA 3 186812 
#00.00.02.01.02.00.0F.49.04 Okra leaf curl betasatellite [India:Chandigarh:OY177:2006] 908120 
#00.00.02.01.02.00.0F.49.05 Okra leaf curl betasatellite [India:Munthal:EL38:2006] 908121 
#00.00.02.01.02.00.0F.49.06 Okra leaf curl betasatellite [India:Munthal:EL41:2006] 908122 
#00.00.02.01.02.00.0F.49.07 Okra leaf curl betasatellite-[India:Mau:2012] 1397669 
#00.00.02.01.02.00.0F.4A Tomato leaf curl Bangladesh betasatellite 885379 
#00.00.02.01.02.00.0F.4A.00 Tomato leaf curl Bangladesh betasatellite [India/Ghazipur/Chilli/2007] 1000685 
#00.00.02.01.02.00.0F.4A.01 Tomato leaf curl Bangladesh betasatellite [India/Jodhpur/Chilli/2009] 1000686 
#00.00.02.01.02.00.0F.4A.02 Tomato leaf curl Bangladesh betasatellite [India/Kanpur/Chilli/2008] 1000687 
#00.00.02.01.02.00.0F.4A.03 Tomato leaf curl Bangladesh betasatellite [India/Noida/Chilli/2007] 1000688 
#00.00.02.01.02.00.0F.4A.04 Tomato leaf curl Bangladesh betasatellite [India/Patna/Chilli/2008] 1000689 
#00.00.02.01.02.00.0F.4B Bhendi yellow vein India betasatellite 908009 
#00.00.02.01.02.00.0F.4B.00 Bhendi yellow vein India betasatellite [India:Aurangabad:OY164:2006] 908010 
#00.00.02.01.02.00.0F.4B.01 Bhendi yellow vein India betasatellite [India:Dharmapuri:OY171:2006] 908011 
#00.00.02.01.02.00.0F.4B.02 Bhendi yellow vein India betasatellite [India:Guntur:OY163:2006] 908012 
#00.00.02.01.02.00.0F.4B.03 Bhendi yellow vein India betasatellite [India:Guntur:OY62:2006] 908013 
#00.00.02.01.02.00.0F.4B.04 Bhendi yellow vein India betasatellite [India:Jalgov:OY121:2006] 908014 
#00.00.02.01.02.00.0F.4B.05 Bhendi yellow vein India betasatellite [India:Jalgov:OY126:2006] 908015 
#00.00.02.01.02.00.0F.4B.06 Bhendi yellow vein India betasatellite [India:Pandarahalli:OY168:2006] 908016 
#00.00.02.01.02.00.0F.4B.07 Bhendi yellow vein India betasatellite [India:Pandarahalli:OY173:2006] 908017 
#00.00.02.01.02.00.0F.4B.08 Bhendi yellow vein India betasatellite [India:Sonipat:EL12:2006] 908018 
#00.00.02.01.02.00.0F.4B.09 Bhendi yellow vein India betasatellite [India:Srinivaspur:OYSOK3:2006] 908019 
#00.00.02.01.02.00.0F.4B.0A Bhendi yellow vein India betasatellite [India:Thadagan:OY156:2006] 908020 
#00.00.02.01.02.00.0F.4B.0B Bhendi yellow vein India betasatellite [India:Trichy:OY115:2006] 908021 
#00.00.02.01.02.00.0F.4B.0C Bhendi yellow vein India betasatellite [India:Bangalore:OYNun:2006] 908022 
#00.00.02.01.02.00.0F.4B.0D Bhendi yellow vein India betasatellite [India:Coimbatore:OY141:2006] 908138 
#00.00.02.01.02.00.0F.4C Bhendi yellow vein mosaic betasatellite 908070 
#00.00.02.01.02.00.0F.4C.00 Bhendi yellow vein mosaic betasatellite [India:Aurangabad:OY165:2006] 908071 
#00.00.02.01.02.00.0F.4C.01 Bhendi yellow vein mosaic betasatellite [India:Coimbator:OYCO1:2005] 908072 
#00.00.02.01.02.00.0F.4C.02 Bhendi yellow vein mosaic betasatellite [India:Guntur:OY112:2006] 908073 
#00.00.02.01.02.00.0F.4C.03 Bhendi yellow vein mosaic betasatellite [India:Kaivara:OYKaivara:2006] 908074 
#00.00.02.01.02.00.0F.4C.04 Bhendi yellow vein mosaic betasatellite [India:Karnal:OY80:2006] 908075 
#00.00.02.01.02.00.0F.4C.05 Bhendi yellow vein mosaic betasatellite [India:Karnal:OY80A:2006] 908076 
#00.00.02.01.02.00.0F.4C.06 Bhendi yellow vein mosaic betasatellite [India:Kolar:OYVijipura:2006] 908077 
#00.00.02.01.02.00.0F.4C.07 Bhendi yellow vein mosaic betasatellite [India:Munthal:EL39:2006] 908078 
#00.00.02.01.02.00.0F.4C.08 Bhendi yellow vein mosaic betasatellite [India:Pandarahalli:OY174:2006] 908079 
#00.00.02.01.02.00.0F.4C.09 Bhendi yellow vein mosaic betasatellite [India:Raichur:OY54:2005] 908080 
#00.00.02.01.02.00.0F.4C.0A Bhendi yellow vein mosaic betasatellite [India:Raichur:OY56:2005] 908081 
#00.00.02.01.02.00.0F.4C.0B Bhendi yellow vein mosaic betasatellite [India:Raichur:OY56B:2005] 908082 
#00.00.02.01.02.00.0F.4C.0C Bhendi yellow vein mosaic betasatellite [India:Thadagan:OY158:2006] 908083 
#00.00.02.01.02.00.0F.4C.0D Bhendi yellow vein mosaic betasatellite [India:Tirupathi:OY98:2006] 908084 
#00.00.02.01.02.00.0F.4C.0E Bhendi yellow vein mosaic betasatellite [India:Trichy:OY118:2006] 908085 
#00.00.02.01.02.00.0F.4C.0F Bhendi yellow vein mosaic betasatellite [India:Pandarahalli:OY175:2006] 908278 
#00.00.02.01.02.00.0F.4D Okra enation leaf curl betasatellite 908276 
#00.00.02.01.02.00.0F.4D.00 Okra enation leaf curl betasatellite [India:Sonipat:EL10:2006] 908277 
#00.00.02.01.02.00.0F.4E Tomato leaf curl Togo betasatellite-[Togo:2006] 929051 
#00.00.02.01.02.00.0F.4F Tomato leaf curl Ranchi betasatellite 938277 
#00.00.02.01.02.00.0F.50 Calendula yellow vein betasatellite 1170666 
#00.00.02.01.02.00.0F.51 Datura leaf curl betasatellite 1170667 
#00.00.02.01.02.00.0F.52 Lantana yellow vein betasatellite 1170668 
#00.00.02.01.02.00.0F.53 Marigold leaf curl betasatellite 1170669 
#00.00.02.01.02.00.0F.54 Raphanus leaf curl betasatellite 1170670 
#00.00.02.01.02.00.0F.55 Verbesina yellow vein betasatellite 1170671 
#00.00.02.01.02.00.0F.56 Vinca yellow vein betasatellite 1170672 
#00.00.02.01.02.00.0F.57 Tomato yellow leaf curl Oman betasatellite 1172353 
#00.00.02.01.02.00.0F.58 Ageratum leaf curl betasatellite 1175505 
#00.00.02.01.02.00.0F.59 Tomato leaf curl Yemen betasatellite 1176156 
#00.00.02.01.02.00.0F.5A Tobacco leaf chlorosis betasatellite 1213187 
#00.00.02.01.02.00.0F.5B Tomato leaf curl Hajipur betasatellite 1231334 
#00.00.02.01.02.00.0F.5C Sauropus leaf curl disease associated DNA beta 1234171 
#00.00.02.01.02.00.0F.5D Mungbean yellow mosaic India virus associated Beta Satellite DNA [India: Faizabad: Cow Pea:2012] 1238162 
#00.00.02.01.02.00.0F.5E Sunflower leaf curl virus betasatellite 1256866 
#00.00.02.01.02.00.0F.5F Tomato leaf curl Guangxi betasatellite 1280308 
#00.00.02.01.02.00.0F.60 Malvastrum yellow vein Yunnan betasatellite 1280309 
#00.00.02.01.02.00.0F.61 Tomato leaf curl Bhatinda betasatellite 1334928 
#00.00.02.01.02.00.0F.62 Chili leaf curl Bhatinda betasatellite 1335766 
#00.00.02.01.02.00.0F.63 Malvastrum leaf curl Philippines betasatellite 1367671 
#00.00.02.01.02.00.0F.64 Tomato leaf curl Gandhinagar betasatellite 1384632 
#00.00.02.01.02.00.0F.65 Tomato leaf curl Karnataka beta satellite 1397670 
#00.00.02.01.02.00.0F.66 Spinach yellow vein betasatellite 1416738 
#00.00.02.01.02.00.0F.67 Siegesbeckia yellow vein betasatellite 1418029 
#00.00.02.01.02.00.0F.68 Malvastrum leaf curl Guangdong betasatellite 1461792 
#00.00.02.01.02.00.0F.69 Bemisia betasatellite LW-2014 1469143 
#00.00.02.01.02.00.0F.6A Luffa puckering and leaf distortion-associated betasatellite [India:Gurdaspur:Okra:2013] 1506157 
#00.00.02.01.02.00.0F.6B Mirabilis leaf curl India virus associated betasatellite 1507403 
#00.00.02.01.02.00.10 Honeysuckle yellow vein Japan betasatellite 435488 
#00.00.02.01.02.00.11 Alternanthera yellow vein betasatellite 447606 
#00.00.02.01.02.00.12 Tomato leaf curl Bangalore virus-[Ban5] associated DNA beta 486898 
#00.00.02.01.02.00.12.00 Tomato leaf curl Bangalore virus DNA beta 759889 
#00.00.02.01.02.00.13 Ageratum leaf Cameroon betasatellite 635076 
#00.00.02.01.02.00.14 Radish leaf curl beta satellite 662596 
#00.00.02.01.02.00.14.00 Radish leaf curl virus betasatellite[India:Pratapgarh3:2008] 504341 
#00.00.02.01.02.00.14.01 Radish leaf curl virus betasatellite[India:Pratapgarh2:2008] 655360 
#00.00.02.01.02.00.15 Tomato yellow leaf curl Thailand betasatellite 693897 
#00.00.02.01.02.00.15.00 Tomato leaf curl Dhanbad Beta 693898 
#00.00.02.01.02.00.16 Rose leaf curl betasatellite 875325 
#00.00.02.01.02.00.17 Eclipta yellow vein betasatellite 875326 
#00.00.02.01.02.00.18 Honeysuckle yellow vein mosaic betasatellite 1198498 
#00.00.02.01.02.00.19 French bean leaf curl betasatellite-Kanpur 1200971 
#00.00.02.01.02.00.1A Luffa leaf distortion betasatellite 1233479 
#00.00.02.01.02.00.1B Tomato yellow leaf curl China betasatellite 1255765 
#00.00.02.01.02.00.1C KLCuB 1273128 
#00.00.02.01.02.00.1D Corchorus yellow vein mosaic betasatellite 1297646 
#00.00.02.01.02.00.1E ToLCV-sat 1298467 
#00.00.02.01.02.00.1F Hedyotis uncinella yellow mosaic betasatellite 1428189 
#00.00.02.01.02.00.20 Andrographis yellow vein leaf curl betasatellite 1476485 
#00.00.02.01.02.01 unclassified Single stranded DNA satellites 716929 
#00.00.02.01.02.01.00 Hollyhock leaf crumple virus satellite DNA 169696 
#00.00.02.01.02.01.01 Cotton leaf curl Multan virus satellite U36-1 260479 
#00.00.02.01.02.01.02 Begomovirus-associated DNA-II 302069 
#00.00.02.01.02.01.03 Begomovirus-associated DNA-III 302070 
#00.00.02.01.02.01.04 Banana bunchy top virus satellite Y 497970 
#00.00.02.01.02.01.05 Banana bunchy top virus satellite S2 497971 
#00.00.02.01.02.01.06 Ageratum leaf curl Buea betasatellite 912035 
#00.00.02.01.02.01.07 Whitefly VEM satellite 1032483 
#00.00.02.01.02.01.08 Banana bunchy top virus satellite HaiKou 2 1034381 
#00.00.02.01.02.01.09 Vernonia yellow vein Fujian virus betasatellite 1072177 
#00.00.02.01.02.01.0A New World begomovirus associated satellite DNA 1149866 
#00.00.02.01.02.01.0A.00 New World begomovirus associated satellite DNA isolate 177H3 1149871 
#00.00.02.01.02.01.0A.01 New World begomovirus associated satellite DNA isolate 177N2 1149872 
#00.00.02.01.02.01.0A.02 New World begomovirus associated satellite DNA isolate 177N4 1149873 
#00.00.02.01.02.01.0A.03 New World begomovirus associated satellite DNA isolate 177N7 1149874 
#00.00.02.01.02.01.0A.04 New World begomovirus associated satellite DNA isolate 228H1 1149875 
#00.00.02.01.02.01.0A.05 New World begomovirus associated satellite DNA isolate 228H3 1149876 
#00.00.02.01.02.01.0A.06 New World begomovirus associated satellite DNA isolate 228H5 1149877 
#00.00.02.01.02.01.0A.07 New World begomovirus associated satellite DNA isolate 228H6 1149878 
#00.00.02.01.02.01.0A.08 New World begomovirus associated satellite DNA isolate 228H6B 1149879 
#00.00.02.01.02.01.0A.09 New World begomovirus associated satellite DNA isolate 404N1 1149880 
#00.00.02.01.02.01.0A.0A New World begomovirus associated satellite DNA isolate 404N2 1149881 
#00.00.02.01.02.01.0A.0B New World begomovirus associated satellite DNA isolate 404N3 1149882 
#00.00.02.01.02.01.0A.0C New World begomovirus associated satellite DNA isolate 412N1 1149883 
#00.00.02.01.02.01.0A.0D New World begomovirus associated satellite DNA isolate 412N2 1149884 
#00.00.02.01.02.01.0A.0E New World begomovirus associated satellite DNA isolate 412N3 1149885 
#00.00.02.01.02.01.0A.0F New World begomovirus associated satellite DNA isolate 413N1 1149886 
#00.00.02.01.02.01.0A.10 New World begomovirus associated satellite DNA isolate 413N2 1149887 
#00.00.02.01.02.01.0A.11 New World begomovirus associated satellite DNA isolate 413N3 1149888 
#00.00.02.01.02.01.0A.12 New World begomovirus associated satellite DNA isolate 413N5 1149889 
#00.00.02.01.02.01.0A.13 New World begomovirus associated satellite DNA isolate 414N1 1149890 
#00.00.02.01.02.01.0A.14 New World begomovirus associated satellite DNA isolate 414N2 1149891 
#00.00.02.01.02.01.0A.15 New World begomovirus associated satellite DNA isolate 414N3 1149892 
#00.00.02.01.02.01.0A.16 New World begomovirus associated satellite DNA isolate 424N1 1149893 
#00.00.02.01.02.01.0A.17 New World begomovirus associated satellite DNA isolate 424N2 1149894 
#00.00.02.01.02.01.0A.18 New World begomovirus associated satellite DNA isolate 424N3 1149895 
#00.00.02.01.02.01.0A.19 New World begomovirus associated satellite DNA isolate H1 1150019 
#00.00.02.01.02.01.0B Sweet potato leaf curl virus associated satellite 1490528 
#00.00.02.01.02.01.0C Small begomovirus associated satellite 1538101 
#00.00.02.01.02.02 Pea necrotic yellow dwarf satellite DNA-X 1441778 
#00.00.02.01.02.03 Alphasatellites 1458186 
#00.00.02.01.02.03.00 Begomovirus-associated DNA 1-like sequences 283494 
#00.00.02.01.02.03.00.00 Ageratum yellow vein alphasatellite 187850 
#00.00.02.01.02.03.00.01 Tomato yellow leaf curl China alphasatellite 240557 
#00.00.02.01.02.03.00.02 Malvastrum yellow mosaic alphasatellite 377461 
#00.00.02.01.02.03.00.03 Sida yellow vein Vietnam alphasatellite 447597 
#00.00.02.01.02.03.00.04 Okra leaf curl alphasatellite 518829 
#00.00.02.01.02.03.00.04.00 Okra virus alphasatellite [India:Haryana:2007] 713914 
#00.00.02.01.02.03.00.05 Tomato leaf curl Pakistan alphasatellite 538004 
#00.00.02.01.02.03.00.06 Gossypium darwinii symptomless alphasatellite [Gossypium harknessii] 632118 
#00.00.02.01.02.03.00.07 Gossypium darwinii symptomless alphasatellite [Gossypium tomentosum] 632119 
#00.00.02.01.02.03.00.08 Gossypium mustelinum symptomless alphasatellite [Gossypium gossypioides] 632120 
#00.00.02.01.02.03.00.09 Gossypium mustelinum symptomless alphasatellite [Gossypium latifolium] 632121 
#00.00.02.01.02.03.00.0A Gossypium mustelinum symptomless alphasatellite [Gossypium lobatum] 632122 
#00.00.02.01.02.03.00.0B Gossypium darwinii symptomless alphasatellite 656025 
#00.00.02.01.02.03.00.0B.00 Xanthium symptomless alphasatellite 1249878 
#00.00.02.01.02.03.00.0B.01 Cotton leaf curl alphasatellite 1428341 
#00.00.02.01.02.03.00.0C Gossypium mustilinum symptomless alphasatellite 656026 
#00.00.02.01.02.03.00.0D Gossypium davidsonii symptomless alphasatellite 656028 
#00.00.02.01.02.03.00.0E Cotton leaf curl Gezira alphasatellite 679536 
#00.00.02.01.02.03.00.0F Malvastrum yellow mosaic Cameroon alphasatellite 741733 
#00.00.02.01.02.03.00.10 Okra yellow crinkle Cameroon alphasatellite 743023 
#00.00.02.01.02.03.00.10.00 Okra yellow crinkle Cameroon alphasatellite [CM:Lys1sp2:09] 743026 
#00.00.02.01.02.03.00.10.01 Okra yellow crinkle Cameroon alphasatellite [CM:Lys1sp3:09] 743027 
#00.00.02.01.02.03.00.10.02 Okra yellow crinkle Cameroon alphasatellite [CM:Lys1sp4:09] 743028 
#00.00.02.01.02.03.00.10.03 Okra yellow crinkle Cameroon alphasatellite [CM:Njo5sp2:09] 743029 
#00.00.02.01.02.03.00.10.04 Okra yellow crinkle Cameroon alphasatellite [CM:Njo5sp3:09] 743030 
#00.00.02.01.02.03.00.11 Okra leaf curl Mali alphasatellite-Cameroon 743031 
#00.00.02.01.02.03.00.11.00 Okra leaf curl Mali alphasatellite-Cameroon [CM:Lys1d2:09] 743032 
#00.00.02.01.02.03.00.11.01 Okra leaf curl Mali alphasatellite-Cameroon [CM:Lys1d3:09] 743033 
#00.00.02.01.02.03.00.11.02 Okra leaf curl Mali alphasatellite-Cameroon [CM:Njo5d2:09] 743034 
#00.00.02.01.02.03.00.12 Ageratum yellow vein Singapore alphasatellite 915293 
#00.00.02.01.02.03.00.13 Tobacco curly shoot alphasatellite 926844 
#00.00.02.01.02.03.00.14 Cotton leaf curl Multan alphasatellite 1048668 
#00.00.02.01.02.03.00.15 unclassified Begomovirus-associated alphasatellites 1231296 
#00.00.02.01.02.03.00.15.00 Nanovirus-like particle 96892 
#00.00.02.01.02.03.00.15.01 Tomato yellow leaf curl Thailand virus associated DNA 1 240558 
#00.00.02.01.02.03.00.15.02 Tobacco leaf curl Yunnan virus associated DNA 1 240559 
#00.00.02.01.02.03.00.15.03 Sida leaf curl virus-associated DNA 1 337825 
#00.00.02.01.02.03.00.15.04 Mimosa yellow leaf curl virus-associated DNA 1 447598 
#00.00.02.01.02.03.00.15.05 Cotton leaf curl Rajasthan virus satellite DNA 1 551238 
#00.00.02.01.02.03.00.15.06 Chilli leaf curl Multan alphasatellite 661505 
#00.00.02.01.02.03.00.15.07 Cleome leaf crumple virus associated DNA 1 666146 
#00.00.02.01.02.03.00.15.08 Euphorbia mosaic virus associated DNA 1 666147 
#00.00.02.01.02.03.00.15.09 Ageratum enation virus associated DNA 1 666636 
#00.00.02.01.02.03.00.15.0A Croton yellow vein mosaic alphasatellite 713089 
#00.00.02.01.02.03.00.15.0B Bendhi Yellow Vein Mosaic/Mesta Yellow Vein Mosaic alphasatellite 713090 
#00.00.02.01.02.03.00.15.0C Cotton leaf curl Burewala alphasatellite 713091 
#00.00.02.01.02.03.00.15.0D Gossypium hirsutum symptomless alphasatellite 722427 
#00.00.02.01.02.03.00.15.0E Ageratum leaf curl Cameroon alphasatellite 743035 
#00.00.02.01.02.03.00.15.0E.00 Ageratum leaf curl Cameroon alphasatellite [CM:ODL1D1:Ok:09] 743036 
#00.00.02.01.02.03.00.15.0E.01 Ageratum leaf curl Cameroon alphasatellite [CM:AGLD3:Ag:09] 743037 
#00.00.02.01.02.03.00.15.0E.02 Ageratum leaf curl Cameroon alphasatellite [CM:ODL1D2:Ok:09] 743038 
#00.00.02.01.02.03.00.15.0E.03 Ageratum leaf curl Cameroon alphasatellite [CM:OMHD2:Ok:09] 743039 
#00.00.02.01.02.03.00.15.0F Tomato leaf curl Cameroon alphasatellite 743040 
#00.00.02.01.02.03.00.15.0F.00 Tomato leaf curl Cameroon alphasatellite [CM:OMHD3:Ok:09] 743041 
#00.00.02.01.02.03.00.15.0F.01 Tomato leaf curl Cameroon alphasatellite [CM:TOS2D1:To:09] 743042 
#00.00.02.01.02.03.00.15.0F.02 Tomato leaf curl Cameroon alphasatellite [CM:TOS2D2:To:09] 743043 
#00.00.02.01.02.03.00.15.0F.03 Tomato leaf curl Cameroon alphasatellite [CM:TOS2D3:To:09] 743044 
#00.00.02.01.02.03.00.15.0F.04 Tomato leaf curl Cameroon alphasatellite [CM:AGLD1:Ag:09] 743045 
#00.00.02.01.02.03.00.15.10 Cyamopsis tetragonoloba leaf curl alphasatellite 748170 
#00.00.02.01.02.03.00.15.11 Sida yellow vein disease associated DNA 1 755305 
#00.00.02.01.02.03.00.15.12 Melon chlorotic mosaic virus-associated alphasatellite 870465 
#00.00.02.01.02.03.00.15.13 Tomato leaf curl associated alphasatellite Batina 4.3 888513 
#00.00.02.01.02.03.00.15.14 Tobacco leaf curl PUSA alphasatellite 905055 
#00.00.02.01.02.03.00.15.15 Ageratum conyzoides associated symptomless alphasatellite 944995 
#00.00.02.01.02.03.00.15.16 Hollyhock yellow vein virus associated symptomless alphasatellite 944996 
#00.00.02.01.02.03.00.15.17 Verbesina encelioides leaf curl alphasatellite 945250 
#00.00.02.01.02.03.00.15.18 Cotton leaf curl virus associated DNA 1 isolate Lucknow 1001263 
#00.00.02.01.02.03.00.15.19 Vernonia yellow vein Fujian virus alphasatellite 1072178 
#00.00.02.01.02.03.00.15.1A Papaya leaf curl alphasatellite 1112202 
#00.00.02.01.02.03.00.15.1B Tomato leaf curl New Delhi alphasatellite 1161126 
#00.00.02.01.02.03.00.15.1C Cuban alpha-satellite 1 1188819 
#00.00.02.01.02.03.00.15.1D Mesta yellow vein mosaic virus-associated alphasatellite 1225643 
#00.00.02.01.02.03.00.15.1E Bhendi yellow vein mosaic virus-associated alphasatellite 1225644 
#00.00.02.01.02.03.00.15.1F Cassava mosaic Madagascar alphasatellite 1231298 
#00.00.02.01.02.03.00.15.20 Okra enation leaf curl alphasatellite 1249467 
#00.00.02.01.02.03.00.15.21 Dragonfly-associated alphasatellite 1249649 
#00.00.02.01.02.03.00.15.22 Sunflower leaf curl Karnataka alphasatellite 1250303 
#00.00.02.01.02.03.00.15.23 Ageratum enation alphasatellite 1260769 
#00.00.02.01.02.03.00.15.24 Tomato leaf curl Karnataka alphasatellite 1260770 
#00.00.02.01.02.03.00.15.25 Duranta leaf curl alphasatellite 1283103 
#00.00.02.01.02.03.00.15.26 Lantana yellow vein alphasatellite 1283104 
#00.00.02.01.02.03.00.15.27 Marigold leaf curl alphasatellite 1283105 
#00.00.02.01.02.03.00.15.28 Melia leaf curl alphasatellite 1283106 
#00.00.02.01.02.03.00.15.29 Vinca yellow vein alphasatellite 1283107 
#00.00.02.01.02.03.00.15.2A Sida yellow vein China alphasatellite 1293961 
#00.00.02.01.02.03.00.15.2B Malvastrum leaf curl Philippines alphasatellite 1366649 
#00.00.02.01.02.03.00.15.2C Ageratum yellow vein China alphasatellite 1454227 
#00.00.02.01.02.03.00.15.2D Coconut foliar decay alphasatellite 1458187 
#00.00.02.01.02.03.00.15.2E Mesta yellow vein mosaic virus alphasatellite 1542665 
#00.00.02.01.02.03.00.15.2E.00 Mesta yellow vein mosaic virus alphasatellite [India:Hoshiarpur:Okra:2013] 1506184 
#00.00.02.01.02.03.00.15.2E.01 Sida yellow vein mosaic alphasatellite 1535266 
#00.00.02.01.02.03.00.16 Tomato leaf curl alphasatellite 1407057 
#00.00.02.01.02.03.00.17 Chili leaf curl alphasatellite 1428342 
#00.00.02.01.02.03.01 Babu- and nanovirus-associated alphasatellites 1441744 
#00.00.02.01.02.03.01.00 unclassified Babu- and nanovirus-associated alphasatellites 1453079 
#00.00.02.01.02.03.01.00.00 Black medic leafroll alphasatellite 1 1441796 
#00.00.02.01.02.03.01.00.01 Pea necrotic yellow dwarf alphasatellite 1 1441797 
#00.00.02.01.02.03.01.00.02 Pea necrotic yellow dwarf alphasatellite 3 1441798 
#00.00.02.01.02.03.01.00.03 Faba bean necrotic stunt alphasatellite 1 1441799 
#00.00.02.01.02.03.01.00.04 Faba bean necrotic stunt alphasatellite 2 1441800 
#00.00.02.01.02.03.01.00.05 Subterranean clover stunt C2 alphasatellite 1458458 
#00.00.02.01.02.03.01.00.06 Subterranean clover stunt C6 alphasatellite 1458459 
#00.00.02.01.02.03.01.00.07 Synedrella leaf curl alphasatellite 1544378 
#00.00.02.01.02.03.01.01 FBNYC1A 1453080 
#00.00.02.01.02.03.01.02 FBNYC11A 1453081 
#00.00.02.01.02.03.01.03 FBNYC7A 1453082 
#00.00.02.01.02.03.01.04 FBNYC9A 1453083 
#00.00.02.01.02.03.01.05 MVDC1A 1455651 
#00.00.02.01.02.03.01.06 MVDC10A 1455652 
#00.00.02.01.02.03.01.07 MVDC2A 1455653 
#00.00.02.01.02.03.01.08 MVDC3A 1455654 
#00.00.02.01.03 Single stranded RNA satellites 373507 
#00.00.02.01.03.00 Circular Satellite RNAs 141863 
#00.00.02.01.03.00.00 Satellite tobacco ringspot virus 31504 
#00.00.02.01.03.00.01 Cereal yellow dwarf virus-RPV satellite RNA 191032 
#00.00.02.01.03.00.02 Lucerne transient streak virus satellite RNA 193118 
#00.00.02.01.03.00.03 RYMV sc-RNA 195056 
#00.00.02.01.03.00.04 Solanum nodiflorum mottle virus satellite RNA 195061 
#00.00.02.01.03.00.05 Subterranean clover mottle virus satellite RNA 195063 
#00.00.02.01.03.00.06 Velvet tobacco mottle virus Satellite RNA 196095 
#00.00.02.01.03.00.07 Arabis mosaic virus small satellite RNA 196399 
#00.00.02.01.03.00.08 Arabis mosaic virus small satellite RNA barley/CHE/1991 857288 
#00.00.02.01.03.01 Large Satellite RNAs 373506 
#00.00.02.01.03.01.00 Grapevine fanleaf virus satellite RNA 141860 
#00.00.02.01.03.01.01 Arabis mosaic virus large satellite RNA 190809 
#00.00.02.01.03.01.02 Bamboo mosaic virus satellite RNA 190811 
#00.00.02.01.03.01.03 Strawberry latent ringspot virus satellite RNA 195062 
#00.00.02.01.03.01.04 Tomato black ring virus satellite RNA 196089 
#00.00.02.01.03.02 Small linear single stranded RNA satellites 373508 
#00.00.02.01.03.02.00 Cucumber mosaic virus satellite 12436 
#00.00.02.01.03.02.01 Groundnut rosette virus satellite RNA 127441 
#00.00.02.01.03.02.01.00 Groundnut rosette virus Malawi chlorotic satellite RNA 298968 
#00.00.02.01.03.02.01.01 Groundnut rosette virus Nigerian green satellite RNA 298969 
#00.00.02.01.03.02.01.02 Groundnut rosette virus Nigerian mild satellite RNA 298970 
#00.00.02.01.03.02.01.03 Groundnut rosette virus Yellow blotch satellite RNA 298971 
#00.00.02.01.03.02.02 Cymbidium ringspot virus satellite RNA 192023 
#00.00.02.01.03.02.03 Pea enation mosaic virus satellite RNA 193119 
#00.00.02.01.03.02.04 Peanut stunt virus satellite RNA 193122 
#00.00.02.01.03.02.05 Turnip crinkle virus satellite RNA 196094 
#00.00.02.01.03.02.05.00 Turnip crinkle virus virulent satellite RNA C 298975 
#00.00.02.01.03.02.06 Tomato bushy stunt virus satellite RNA 373058 
#00.00.02.01.03.02.06.00 Tomato bushy stunt virus satellite RNA B1 135749 
#00.00.02.01.03.02.06.01 Tomato bushy stunt virus satellite RNA B10 135750 
#00.00.02.01.03.02.06.02 Tomato bushy stunt virus satellite RNA L 614055 
#00.00.02.01.03.03 unclassified Single stranded RNA satellites 716923 
#00.00.02.01.03.03.00 Blackcurrant reversion virus satellite RNA 99930 
#00.00.02.01.03.03.01 Chicory yellow mottle virus large satellite RNA 192021 
#00.00.02.01.03.03.02 Chicory yellow mottle virus satellite RNA 192022 
#00.00.02.01.03.03.03 Beet black scorch virus satellite RNA 298965 
#00.00.02.01.03.03.04 Tobacco bushy top virus satellite-like RNA 298974 
#00.00.02.01.03.03.04.00 Tobacco bushy top virus isolate Baoshan satellite-like RNA 298973 
#00.00.02.01.04 RNA satellites 1250315 
#00.00.02.01.04.00 Olive viral satellite RNA 1250316 
#00.00.02.01.04.01 Ethiopian tobacco bushy top virus satellite RNA 1538550 
#00.00.03 ssDNA nonenveloped viruses 29258 
#00.00.03.00 Parvoviridae 10780 
#00.00.03.00.00 Parvovirinae 40119 
#00.00.03.00.00.00 Dependoparvovirus 10803 
#00.00.03.00.00.00.00 unclassified Dependovirus 341670 
#00.00.03.00.00.00.00.00 AAAV VR-865 219704 
#00.00.03.00.00.00.00.01 Non-human primate Adeno-associated virus 226582 
#00.00.03.00.00.00.00.02 Adeno-associated virus 272636 
#00.00.03.00.00.00.00.03 Mouse adeno-associated virus 1 341226 
#00.00.03.00.00.00.00.04 Rat adeno-associated virus 1 341227 
#00.00.03.00.00.00.00.05 Adeno-associated virus ATCC VR-195 348794 
#00.00.03.00.00.00.00.06 Adeno-associated virus ATCC VR-355 348795 
#00.00.03.00.00.00.00.07 Aplomado falcon AAV1 416277 
#00.00.03.00.00.00.00.08 Aplomado falcon AAV2 416278 
#00.00.03.00.00.00.00.09 Serpentine adeno-associated virus 2 575982 
#00.00.03.00.00.00.00.0A Adeno-associated virus - Po1 607682 
#00.00.03.00.00.00.00.0B Adeno-associated virus - Po2 607683 
#00.00.03.00.00.00.00.0C Adeno-associated virus - Po3 607684 
#00.00.03.00.00.00.00.0D Bat adeno-associated virus YNM 727962 
#00.00.03.00.00.00.00.0E Bat adeno-associated virus GF-4a 795384 
#00.00.03.00.00.00.00.0F Peromyscus adeno-associated virus M-6/USA/2010 1074212 
#00.00.03.00.00.00.00.10 Bat AAV SC2991 1169636 
#00.00.03.00.00.00.00.11 Bat AAV SC3386 1169637 
#00.00.03.00.00.00.00.12 Bat AAV SC4399 1169638 
#00.00.03.00.00.00.00.13 Bat feces associated picorna-like virus SC2797 1169639 
#00.00.03.00.00.00.00.14 Bat feces associated picorna-like virus SC3066 1169640 
#00.00.03.00.00.00.00.15 Fox adeno-associated virus 1328057 
#00.00.03.00.00.00.01 Adeno-associated dependoparvovirus A 1511891 
#00.00.03.00.00.00.01.00 AAV2 10804 
#00.00.03.00.00.00.01.00.00 Adeno associated virus 2H 10805 
#00.00.03.00.00.00.01.00.01 Adeno-associated virus 2 (isolate Srivastava/1982) 648242 
#00.00.03.00.00.00.01.01 Adeno-associated virus - 3 46350 
#00.00.03.00.00.00.01.01.00 Adeno-associated virus 3B 68742 
#00.00.03.00.00.00.01.01.01 Adeno-associated virus 3A 1406223 
#00.00.03.00.00.00.01.02 AAV-4 57579 
#00.00.03.00.00.00.01.02.00 Adeno-associated virus - 7 202812 
#00.00.03.00.00.00.01.02.01 Adeno-associated virus - 8 202813 
#00.00.03.00.00.00.01.02.02 Adeno-associated virus 9 235455 
#00.00.03.00.00.00.01.02.03 Adeno-associated virus 10 235456 
#00.00.03.00.00.00.01.02.04 Adeno-associated virus 11 235457 
#00.00.03.00.00.00.01.02.05 Adeno-associated virus 12 235458 
#00.00.03.00.00.00.01.02.06 Adeno-associated virus 13 501327 
#00.00.03.00.00.00.01.03 Adeno-associated virus - 1 85106 
#00.00.03.00.00.00.01.03.00 Adeno-associated virus - 6 68558 
#00.00.03.00.00.00.02 Adeno-associated dependoparvovirus B 1511892 
#00.00.03.00.00.00.02.00 Adeno-associated virus - 5 82300 
#00.00.03.00.00.00.02.01 Bovine adeno-associated virus 256548 
#00.00.03.00.00.00.02.01.00 Caprine adeno-associated virus 1511893 
#00.00.03.00.00.00.02.01.00.00 AAV-Go.1 296148 
#00.00.03.00.00.00.03 Avian dependoparvovirus 1 1511894 
#00.00.03.00.00.00.03.00 Avian adeno-associated virus 341671 
#00.00.03.00.00.00.03.00.00 Avian adeno-associated virus strain DA-1 281492 
#00.00.03.00.00.00.04 Anseriform dependoparvovirus 1 1511895 
#00.00.03.00.00.00.04.00 GPV 38251 
#00.00.03.00.00.00.04.01 Duck parvovirus 341673 
#00.00.03.00.00.00.04.01.00 Barbarie duck parvovirus 37325 
#00.00.03.00.00.00.04.01.01 Goose parvovirus-PT 1511896 
#00.00.03.00.00.00.05 Chiropteran dependoparvovirus 1 1511897 
#00.00.03.00.00.00.05.00 Bat adeno-associated virus 740950 
#00.00.03.00.00.00.06 Pinniped dependoparvovirus 1 1511898 
#00.00.03.00.00.00.06.00 California sea lion adeno-associated virus 1 1073950 
#00.00.03.00.00.00.07 Squamate dependoparvovirus 1 1511899 
#00.00.03.00.00.00.07.00 Snake adeno-associated virus 252602 
#00.00.03.00.00.01 Erythroparvovirus 40121 
#00.00.03.00.00.01.00 unclassified Erythrovirus 344889 
#00.00.03.00.00.01.00.00 Human erythrovirus V9 72197 
#00.00.03.00.00.01.00.01 Human erythrovirus VX 104382 
#00.00.03.00.00.01.01 Primate erythroparvovirus 1 1511900 
#00.00.03.00.00.01.01.00 B19 virus 10798 
#00.00.03.00.00.01.01.00.00 Erythrovirus A6 182494 
#00.00.03.00.00.01.01.00.01 Human parvovirus B19 (strain HV) 648237 
#00.00.03.00.00.01.01.00.02 Human parvovirus B19 (isolate AU) 648238 
#00.00.03.00.00.01.02 Primate erythroparvovirus 2 1511901 
#00.00.03.00.00.01.02.00 Simian parvovirus 31598 
#00.00.03.00.00.01.03 Primate erythroparvovirus 3 1511902 
#00.00.03.00.00.01.03.00 Rhesus macaque parvovirus 119756 
#00.00.03.00.00.01.04 Primate erythroparvovirus 4 1511903 
#00.00.03.00.00.01.04.00 Pig-tailed macaque parvovirus 119755 
#00.00.03.00.00.01.05 Rodent erythroparvovirus 1 1511904 
#00.00.03.00.00.01.05.00 ChPV 56820 
#00.00.03.00.00.01.06 Ungulate erythroparvovirus 1 1511905 
#00.00.03.00.00.01.06.00 Bovine parvovirus 3 172297 
#00.00.03.00.00.02 unclassified Parvovirinae 207678 
#00.00.03.00.00.02.00 Spawner-isolated mortality virus 207679 
#00.00.03.00.00.02.01 Human parvovirus 5 342566 
#00.00.03.00.00.02.02 Aj-BtPV-1 1131485 
#00.00.03.00.00.02.03 Porcine partetravirus JSLH70 1142451 
#00.00.03.00.00.02.04 Porcine partetravirus JSNJ62 1142452 
#00.00.03.00.00.02.05 Porcine partetravirus JSNT73 1142453 
#00.00.03.00.00.02.06 Porcine partetravirus JSZJ79 1142454 
#00.00.03.00.00.02.07 Fruit bat parvovirus 1194635 
#00.00.03.00.00.02.08 Porcine partetravirus 1208310 
#00.00.03.00.00.02.09 Bufavirus-1 1209382 
#00.00.03.00.00.02.0A Bufavirus-2 1209383 
#00.00.03.00.00.02.0B Eidolon helvum parvovirus 2 1335482 
#00.00.03.00.00.02.0C Parvovirus NIH-CQV 1341019 
#00.00.03.00.00.02.0C.00 Parvo-like hybrid virus UC1 1352534 
#00.00.03.00.00.02.0C.01 Parvo-like hybrid virus UC10 1395610 
#00.00.03.00.00.02.0C.02 Parvo-like hybrid virus UC11 1395611 
#00.00.03.00.00.02.0C.03 Parvo-like hybrid virus UC12 1395612 
#00.00.03.00.00.02.0C.04 Parvo-like hybrid virus UC2 1395613 
#00.00.03.00.00.02.0C.05 Parvo-like hybrid virus UC3 1395614 
#00.00.03.00.00.02.0C.06 Parvo-like hybrid virus UC4 1395615 
#00.00.03.00.00.02.0C.07 Parvo-like hybrid virus UC5 1395616 
#00.00.03.00.00.02.0C.08 Parvo-like hybrid virus UC6 1395617 
#00.00.03.00.00.02.0C.09 Parvo-like hybrid virus UC7 1395618 
#00.00.03.00.00.02.0C.0A Parvo-like hybrid virus UC8 1395619 
#00.00.03.00.00.02.0C.0B Parvo-like hybrid virus UC9 1395620 
#00.00.03.00.00.02.0D Human parvovirus 1346520 
#00.00.03.00.00.02.0E Bufavirus-3 1391667 
#00.00.03.00.00.02.0F Bufavirus VS6600009 1525180 
#00.00.03.00.00.03 Amdoparvovirus 310911 
#00.00.03.00.00.03.00 unclassified Amdoparvovirus 1233218 
#00.00.03.00.00.03.00.00 Red fox fecal amdovirus 1504545 
#00.00.03.00.00.03.01 Carnivore amdoparvovirus 1 1511862 
#00.00.03.00.00.03.01.00 AMDV 28314 
#00.00.03.00.00.03.01.00.00 ADV 10783 
#00.00.03.00.00.03.02 Carnivore amdoparvovirus 2 1511863 
#00.00.03.00.00.03.02.00 Gray fox amdovirus 1093101 
#00.00.03.00.00.04 Parvovirus 1506574 
#00.00.03.00.00.04.00 unclassified Parvovirus 1506575 
#00.00.03.00.00.04.00.00 Feline parvovirus 10785 
#00.00.03.00.00.04.00.01 HaPV 42843 
#00.00.03.00.00.04.00.02 Autonomous rat parvovirus RV-Y 155025 
#00.00.03.00.00.04.00.03 Penaeus monodon hepatopancreatic parvovirus 182788 
#00.00.03.00.00.04.00.04 Mouse parvovirus 2a 267821 
#00.00.03.00.00.04.00.05 Human parvovirus 4 289365 
#00.00.03.00.00.04.00.06 Rat parvovirus UT 298337 
#00.00.03.00.00.04.00.07 Rat minute virus 1 344593 
#00.00.03.00.00.04.00.07.00 Rat minute virus 1a 172385 
#00.00.03.00.00.04.00.07.01 Rat minute virus 1b 172386 
#00.00.03.00.00.04.00.07.02 Rat minute virus 1c 172387 
#00.00.03.00.00.04.00.08 Mouse parvovirus 3 344970 
#00.00.03.00.00.04.00.09 Mouse parvovirus 2 344971 
#00.00.03.00.00.04.00.0A Rat minute virus 2a 409015 
#00.00.03.00.00.04.00.0B Mouse parvovirus 5a 576714 
#00.00.03.00.00.04.00.0C Mouse parvovirus 4 578134 
#00.00.03.00.00.04.00.0C.00 Mouse parvovirus 4a 576712 
#00.00.03.00.00.04.00.0C.01 Mouse parvovirus 4b 576713 
#00.00.03.00.00.04.00.0D Rat parvovirus 1b 682123 
#00.00.03.00.00.04.00.0E Turkey parvovirus 1078 740933 
#00.00.03.00.00.04.00.0F Parvovirus USP336-5/Brazil/2009 746112 
#00.00.03.00.00.04.00.10 Parvovirus USP336-7/Brazil/2009 746113 
#00.00.03.00.00.04.00.11 Turkey parvovirus Tu33/2010/HUN 881311 
#00.00.03.00.00.04.00.12 Turkey parvovirus Tu762/2009/HUN 881312 
#00.00.03.00.00.04.00.13 Parvovirus USP369-D/Brazil/2009 984274 
#00.00.03.00.00.04.00.14 Parvovirus USP369-E/Brazil/2009 984275 
#00.00.03.00.00.04.00.15 Parvovirus USP371-1/Brazil/2009 984276 
#00.00.03.00.00.04.00.16 Parvovirus USP371-4/Brazil/2009 984277 
#00.00.03.00.00.04.00.17 Parvovirus USP391-2/Brazil/2009 984278 
#00.00.03.00.00.04.00.18 Parvovirus USP400-2B/Brazil/2010 984279 
#00.00.03.00.00.04.00.19 Parvovirus USP400-4B/Brazil/2010 984280 
#00.00.03.00.00.04.00.1A Parvovirus USP400-8A/Brazil/2010 984281 
#00.00.03.00.00.04.00.1B Parvovirus USP400-9A/Brazil/2010 984282 
#00.00.03.00.00.04.00.1C Turkey parvovirus Croatia/Munt/2010 1048870 
#00.00.03.00.00.04.00.1D Porcine parvovirus 2 1126383 
#00.00.03.00.00.04.00.1E Porcine parvovirus 3 1126384 
#00.00.03.00.00.04.00.1F Parvovirus 4-like MK-2012 1157691 
#00.00.03.00.00.04.00.20 Turkey parvovirus 1162964 
#00.00.03.00.00.04.00.21 Badger parvovirus 1168208 
#00.00.03.00.00.04.00.22 Bat parvovirus SC630 1169641 
#00.00.03.00.00.04.00.23 Parvovirus AC-2012 1216504 
#00.00.03.00.00.04.00.24 Porcine parvovirus 5 1241957 
#00.00.03.00.00.04.00.25 WUHARV Parvovirus 1 1245561 
#00.00.03.00.00.04.00.26 Rat parvovirus NTU1 1248250 
#00.00.03.00.00.04.00.27 Rat minute virus 1299922 
#00.00.03.00.00.04.00.28 Mouse parvovirus 6 1316042 
#00.00.03.00.00.04.00.29 Mouse parvovirus 7 1316043 
#00.00.03.00.00.04.00.2A Seal parvovirus 1427158 
#00.00.03.00.00.04.00.2B Porcine parvovirus 6 1472911 
#00.00.03.00.00.04.00.2C Tusavirus 1 1560340 
#00.00.03.00.00.04.00.2D Chicken protoparvovirus isolates 1560341 
#00.00.03.00.00.04.00.2D.00 Chicken parvovirus ABU/84 502957 
#00.00.03.00.00.04.00.2D.01 Chicken parvovirus 5B8/2009 703584 
#00.00.03.00.00.04.00.2D.02 Chicken parvovirus 347/HUN/2008 762506 
#00.00.03.00.00.04.00.2D.03 Chicken parvovirus 348/HUN/2008 762507 
#00.00.03.00.00.04.00.2D.04 Chicken parvovirus 528/HUN/2009 762508 
#00.00.03.00.00.04.00.2D.05 Chicken parvovirus A1/HUN/2009 762509 
#00.00.03.00.00.04.00.2D.06 Chicken parvovirus ABU/HUN/2009 762510 
#00.00.03.00.00.04.00.2D.07 Chicken parvovirus B1/HUN/2009 762511 
#00.00.03.00.00.04.00.2D.08 Chicken parvovirus Ch1514/2007/HUN 881301 
#00.00.03.00.00.04.00.2D.09 Chicken parvovirus Ch1515/2007/HUN 881302 
#00.00.03.00.00.04.00.2D.0A Chicken parvovirus Ch189/2009/HUN 881303 
#00.00.03.00.00.04.00.2D.0B Chicken parvovirus Ch538/2009/HUN 881304 
#00.00.03.00.00.04.00.2D.0C Chicken parvovirus Ch5596_10/2010/HUN 881305 
#00.00.03.00.00.04.00.2D.0D Chicken parvovirus Ch5596_13/2010/HUN 881306 
#00.00.03.00.00.04.00.2D.0E Chicken parvovirus Ch5596_18/2010/HUN 881307 
#00.00.03.00.00.04.00.2D.0F Chicken parvovirus Ch5596_7/2010/HUN 881308 
#00.00.03.00.00.04.00.2D.10 Chicken parvovirus Ch841_3/2009/HUN 881309 
#00.00.03.00.00.04.00.2D.11 Chicken parvovirus Ch852/2009/HUN 881310 
#00.00.03.00.00.04.00.2D.12 Chicken parvovirus Cro/Glog/2010 1048871 
#00.00.03.00.00.04.00.2D.13 Chicken parvovirus 458/HRV/2010 1081802 
#00.00.03.00.00.04.00.2D.14 Chicken parvovirus 92/HRV/2009 1081803 
#00.00.03.00.00.04.00.2D.15 Chicken parvovirus 109/HRV/2009 1081804 
#00.00.03.00.00.04.00.2D.16 Chicken parvovirus 404/HRV/2010 1081805 
#00.00.03.00.00.04.00.2D.17 Chicken parvovirus 399/HRV/2010 1081806 
#00.00.03.00.00.04.00.2D.18 Chicken parvovirus 478/HRV/2010 1081807 
#00.00.03.00.00.04.00.2D.19 Chicken parvovirus Ch_114_10 1090532 
#00.00.03.00.00.04.01 Carnivore protoparvovirus 1 1511906 
#00.00.03.00.00.04.01.00 FPLV 10786 
#00.00.03.00.00.04.01.00.00 Feline panleukopenia virus (strain 193) 10787 
#00.00.03.00.00.04.01.00.01 CPV 10788 
#00.00.03.00.00.04.01.00.01.00 Canine parvovirus 2 246878 
#00.00.03.00.00.04.01.00.01.00.00 Canine parvovirus (STRAIN 780929) 10789 
#00.00.03.00.00.04.01.00.01.00.01 Canine parvovirus (STRAIN CPV-D CORNELL 320) 10790 
#00.00.03.00.00.04.01.00.01.00.02 Canine parvovirus (STRAIN N) 10791 
#00.00.03.00.00.04.01.00.01.00.03 CANINE PARVOVIRUS (STRAIN B) 59284 
#00.00.03.00.00.04.01.00.01.00.04 Canine parvovirus 2a 497961 
#00.00.03.00.00.04.01.00.01.00.05 Canine parvovirus 2c 544789 
#00.00.03.00.00.04.01.00.01.00.06 Canine parvovirus 2b 568986 
#00.00.03.00.00.04.01.00.02 MEV 10792 
#00.00.03.00.00.04.01.00.02.00 Mink enteritis virus (strain ABASHIRI) 10793 
#00.00.03.00.00.04.01.00.02.01 Mink enteritis virus (strain Beregovoy) 186174 
#00.00.03.00.00.04.01.00.03 Raccoon parvovirus 10802 
#00.00.03.00.00.04.01.00.04 Blue fox parvovirus Tai`an 531332 
#00.00.03.00.00.04.01.00.05 Feline panleukopenia virus monkey/BJ-22/2008/CHN 565304 
#00.00.03.00.00.04.02 Rodent protoparvovirus 1 1511908 
#00.00.03.00.00.04.02.00 MMV 10794 
#00.00.03.00.00.04.02.00.00 Murine minute virus (STRAIN MVMI) 10795 
#00.00.03.00.00.04.02.00.01 Murine minute virus (strain MVM prototype) 648235 
#00.00.03.00.00.04.02.01 H-1 parvovirus 10799 
#00.00.03.00.00.04.02.02 Kilham rat virus 12441 
#00.00.03.00.00.04.02.02.00 H-3 virus 10800 
#00.00.03.00.00.04.02.02.01 Parvovirus R1 10801 
#00.00.03.00.00.04.02.03 LuIII virus 35339 
#00.00.03.00.00.04.02.04 MPV-1 35340 
#00.00.03.00.00.04.02.04.00 MPV-1b 42841 
#00.00.03.00.00.04.02.04.01 MPV-1c 42842 
#00.00.03.00.00.04.02.04.02 Mouse parvovirus UT 344703 
#00.00.03.00.00.04.02.04.03 Mouse parvovirus 1e 402802 
#00.00.03.00.00.04.02.05 Tumor virus X 1507809 
#00.00.03.00.00.04.03 Rodent protoparvovirus 2 1511909 
#00.00.03.00.00.04.03.00 Rat parvovirus 1 74581 
#00.00.03.00.00.04.04 Ungulate protoparvovirus 1 1511910 
#00.00.03.00.00.04.04.00 PPV 10796 
#00.00.03.00.00.04.04.00.00 Porcine parvovirus (STRAIN NADL-2) 10797 
#00.00.03.00.00.04.04.00.01 Porcine parvovirus (strain 90HS) 33725 
#00.00.03.00.00.04.04.00.02 Porcine parvovirus (strain KRESSE) 73487 
#00.00.03.00.00.05 Bocaparvovirus 1507401 
#00.00.03.00.00.05.00 unclassified Bocaparvovirus 1507402 
#00.00.03.00.00.05.00.00 Human bocavirus 329641 
#00.00.03.00.00.05.00.00.00 Human bocavirus WLL-1 394504 
#00.00.03.00.00.05.00.00.01 Human bocavirus WLL-2 430048 
#00.00.03.00.00.05.00.00.02 Human bocavirus WLL-3 444473 
#00.00.03.00.00.05.00.00.03 Human bocavirus 191/04/2002/FRA 463393 
#00.00.03.00.00.05.00.00.04 Human bocavirus 143/01/2002/FRA 463394 
#00.00.03.00.00.05.00.00.05 Human bocavirus 144/01/2002/FRA 463395 
#00.00.03.00.00.05.00.00.06 Human bocavirus 164/02/2002/FRA 463396 
#00.00.03.00.00.05.00.00.07 Human bocavirus 173/03/2002/FRA 463397 
#00.00.03.00.00.05.00.00.08 Human bocavirus 174/03/2002/FRA 463398 
#00.00.03.00.00.05.00.00.09 Human bocavirus 175/03/2002/FRA 463399 
#00.00.03.00.00.05.00.00.0A Human bocavirus 180/03/2002/FRA 463400 
#00.00.03.00.00.05.00.00.0B Human bocavirus 184/04/2002/FRA 463401 
#00.00.03.00.00.05.00.00.0C Human bocavirus 186/04/2002/FRA 463402 
#00.00.03.00.00.05.00.00.0D Human bocavirus 48154/LanZhou/CHN 499878 
#00.00.03.00.00.05.00.00.0E Human bocavirus 50383/LanZhou/CHN 499879 
#00.00.03.00.00.05.00.00.0F Human bocavirus 50410/LanZhou/CHN 499880 
#00.00.03.00.00.05.00.00.10 Human bocavirus 52762/LanZhou/CHN 499881 
#00.00.03.00.00.05.00.00.11 Human bocavirus 52772/LanZhou/CHN 499882 
#00.00.03.00.00.05.00.00.12 Human bocavirus 52780/LanZhou/CHN 499883 
#00.00.03.00.00.05.00.00.13 Human bocavirus 52914/LanZhou/CHN 499884 
#00.00.03.00.00.05.00.00.14 Human bocavirus 53040/LanZhou/CHN 499885 
#00.00.03.00.00.05.00.00.15 Human bocavirus 53047/LanZhou/CHN 499886 
#00.00.03.00.00.05.00.00.16 Human bocavirus 53055/LanZhou/CHN 499887 
#00.00.03.00.00.05.00.00.17 Human bocavirus 53784/LanZhou/CHN 499888 
#00.00.03.00.00.05.00.00.18 Human bocavirus 53819/LanZhou/CHN 499889 
#00.00.03.00.00.05.00.00.19 Human bocavirus 53889/LanZhou/CHN 499890 
#00.00.03.00.00.05.00.00.1A Human bocavirus HuBoV/human/2/2008/HUN 557562 
#00.00.03.00.00.05.00.00.1B Human bocavirus HuBoV/human/1/2008/HUN 557563 
#00.00.03.00.00.05.00.00.1C Human bocavirus isolate SH1 1108925 
#00.00.03.00.00.05.00.00.1D Human bocavirus isolate SH2 1108926 
#00.00.03.00.00.05.00.01 Adelavirus W153 573977 
#00.00.03.00.00.05.00.01.00 Human bocavirus 2A 689404 
#00.00.03.00.00.05.00.01.01 Human bocavirus isolate SH3 1108927 
#00.00.03.00.00.05.00.02 Human bocavirus 4 645161 
#00.00.03.00.00.05.00.03 Bocavirus pig/Swebo_1/SWE 673827 
#00.00.03.00.00.05.00.04 Bocavirus pig/China/2009 741337 
#00.00.03.00.00.05.00.05 Bocavirus pig/ZJD/China/2006 768018 
#00.00.03.00.00.05.00.06 Bocavirus pig/6V/China/2006 795691 
#00.00.03.00.00.05.00.07 Bocavirus pig/7V/China/2006 795696 
#00.00.03.00.00.05.00.08 Bocavirus pig/sw-107/SWE/2010 857743 
#00.00.03.00.00.05.00.09 Bocavirus pig/sw-18/SWE/2010 857744 
#00.00.03.00.00.05.00.0A Bocavirus pig/sw-90_1/SWE/2010 857745 
#00.00.03.00.00.05.00.0B Bocavirus pig/sw-92_2/SWE/2010 857746 
#00.00.03.00.00.05.00.0C Bocavirus pig/sw-A1/SWE/2010 857747 
#00.00.03.00.00.05.00.0D Bocavirus gorilla/GG-CP1426/CMR 877180 
#00.00.03.00.00.05.00.0E Bocavirus chimpanzee/PT-LM1861/CMR 877181 
#00.00.03.00.00.05.00.0F Bocavirus pig/JSNJ1/China/2011 977802 
#00.00.03.00.00.05.00.10 Bocavirus pig/6V/China/2010 1005673 
#00.00.03.00.00.05.00.11 Bocavirus pig/7V/China/2010 1005674 
#00.00.03.00.00.05.00.12 Bocavirus pig/PBoV1/China/2010 1005675 
#00.00.03.00.00.05.00.13 Bocavirus pig/PBoV2/China/2010 1005676 
#00.00.03.00.00.05.00.14 Bocavirus pig/Sw-PBoV/China/2010 1005677 
#00.00.03.00.00.05.00.15 California sea lion bocavirus 4 1073962 
#00.00.03.00.00.05.00.16 PBoV4 1084716 
#00.00.03.00.00.05.00.16.00 Porcine bocavirus 4/F41/N.Ireland/2004 1033267 
#00.00.03.00.00.05.00.17 Bocavirus pig/China/2011 1093240 
#00.00.03.00.00.05.00.18 Canine bocavirus 1108949 
#00.00.03.00.00.05.00.19 Porcine bocavirus type 1-2 1126385 
#00.00.03.00.00.05.00.1A Porcine bocavirus 6V7V 1126386 
#00.00.03.00.00.05.00.1B Porcine boca-like virus 1126387 
#00.00.03.00.00.05.00.1C Pine marten bocavirus 1128072 
#00.00.03.00.00.05.00.1D Porcine bocavirus 5 1133653 
#00.00.03.00.00.05.00.1D.00 Porcine bocavirus 5/JS677 1131622 
#00.00.03.00.00.05.00.1E Porcine bocavirus 1165907 
#00.00.03.00.00.05.00.1F Myotis myotis bocavirus 1 1195367 
#00.00.03.00.00.05.00.20 Bocavirus FY-2013 1284677 
#00.00.03.00.00.05.00.21 Canine bocavirus 3 1295080 
#00.00.03.00.00.05.00.22 Fox bocavirus 1328055 
#00.00.03.00.00.05.00.23 Bat bocavirus 1329649 
#00.00.03.00.00.05.00.24 Miniopterus fuliginosus bocavirus 1329680 
#00.00.03.00.00.05.00.25 Bocavirus PgBoV-1 1403201 
#00.00.03.00.00.05.00.26 Bocavirus PgBoV-2 1403202 
#00.00.03.00.00.05.00.27 Feline bocavirus 2 1417756 
#00.00.03.00.00.05.00.28 Rat bocavirus KS/11/0576-1 1560376 
#00.00.03.00.00.05.01 Carnivore bocaparvovirus 1 1511866 
#00.00.03.00.00.05.01.00 Canine minute virus 329639 
#00.00.03.00.00.05.02 Carnivore bocaparvovirus 2 1511867 
#00.00.03.00.00.05.02.00 Canine bocavirus 1 1511885 
#00.00.03.00.00.05.03 Carnivore bocaparvovirus 3 1511868 
#00.00.03.00.00.05.03.00 Feline bocavirus 1174530 
#00.00.03.00.00.05.04 Pinniped bocaparvovirus 1 1511869 
#00.00.03.00.00.05.04.00 California sea lion bocavirus 1 1073959 
#00.00.03.00.00.05.04.01 California sea lion bocavirus 2 1073960 
#00.00.03.00.00.05.05 Pinniped bocaparvovirus 2 1511870 
#00.00.03.00.00.05.05.00 California sea lion bocavirus 3 1073961 
#00.00.03.00.00.05.06 Primate bocaparvovirus 1 1511871 
#00.00.03.00.00.05.06.00 Adelavirus W471 638313 
#00.00.03.00.00.05.06.01 Human bocavirus 1 689403 
#00.00.03.00.00.05.06.02 Gorilla bocavirus 1511879 
#00.00.03.00.00.05.06.02.00 Bocavirus gorilla/GBoV1/2009 864686 
#00.00.03.00.00.05.07 Primate bocaparvovirus 2 1511872 
#00.00.03.00.00.05.07.00 HBoV2a-TU 1511880 
#00.00.03.00.00.05.07.01 HBoV2b-NI 1511881 
#00.00.03.00.00.05.07.02 HBoV2c-PK 1511882 
#00.00.03.00.00.05.07.03 HBoV4-NI 1511883 
#00.00.03.00.00.05.08 Ungulate bocaparvovirus 1 1511873 
#00.00.03.00.00.05.08.00 BPV 10784 
#00.00.03.00.00.05.08.00.00 Bovine parvovirus-1 365609 
#00.00.03.00.00.05.08.00.01 Bovine parvovirus (isolate pAT153/1986) 648243 
#00.00.03.00.00.05.09 Ungulate bocaparvovirus 2 1511874 
#00.00.03.00.00.05.09.00 PBoV1 1048219 
#00.00.03.00.00.05.09.00.00 Porcine bocavirus 1 pig/ZJD/China/2006 795694 
#00.00.03.00.00.05.09.01 PBoV2 1048220 
#00.00.03.00.00.05.09.01.00 Porcine bocavirus 2 pig/ZJD/China/2006 795695 
#00.00.03.00.00.05.09.02 PBoV-A6 1511884 
#00.00.03.00.00.05.0A Ungulate bocaparvovirus 3 1511875 
#00.00.03.00.00.05.0A.00 PBoV-SX 1511886 
#00.00.03.00.00.05.0A.00.00 Bocavirus pig/SX/China/2010 912967 
#00.00.03.00.00.05.0B Ungulate bocaparvovirus 4 1511876 
#00.00.03.00.00.05.0B.00 Porcine bocavirus H18 1511887 
#00.00.03.00.00.05.0C Ungulate bocaparvovirus 5 1511877 
#00.00.03.00.00.05.0C.00 PBoV3 1084715 
#00.00.03.00.00.05.0C.00.00 Porcine bocavirus 3/64-1/N.Ireland/2004 1033266 
#00.00.03.00.00.05.0C.00.01 Porcine bocavirus 3C 1138844 
#00.00.03.00.00.05.0C.01 PBoV4-1 1084717 
#00.00.03.00.00.05.0C.02 PBoV4-2 1084718 
#00.00.03.00.00.06 Aveparvovirus 1511864 
#00.00.03.00.00.06.00 Galliform aveparvovirus 1 1511865 
#00.00.03.00.00.06.00.00 Chicken parvovirus ABU-P1 717641 
#00.00.03.00.00.06.00.01 Turkey parvovirus 260 740934 
#00.00.03.00.00.06.00.02 Chicken parvovirus 1136878 
#00.00.03.00.00.07 Copiparvovirus 1511888 
#00.00.03.00.00.07.00 Ungulate copiparvovirus 1 1511889 
#00.00.03.00.00.07.00.00 Bovine parvovirus - 2 172296 
#00.00.03.00.00.07.01 Ungulate copiparvovirus 2 1511890 
#00.00.03.00.00.07.01.00 Porcine parvovirus 4 707546 
#00.00.03.00.00.08 Tetraparvovirus 1511911 
#00.00.03.00.00.08.00 Chiropteran tetraparvovirus 1 1511912 
#00.00.03.00.00.08.00.00 Ba-PARV4 1131483 
#00.00.03.00.00.08.01 Primate tetraparvovirus 1 1511913 
#00.00.03.00.00.08.01.00 Human parvovirus 4 G1 1511919 
#00.00.03.00.00.08.01.01 Human parv4 G2 (C25-5) 1511920 
#00.00.03.00.00.08.01.02 Human parv4 G3 (NG-OR) 1511921 
#00.00.03.00.00.08.01.03 Chimpanzee parv4 1511922 
#00.00.03.00.00.08.02 Ungulate tetraparvovirus 1 1511914 
#00.00.03.00.00.08.02.00 Bovine hokovirus 494651 
#00.00.03.00.00.08.02.01 Bovine hokovirus 2 1096141 
#00.00.03.00.00.08.03 Ungulate tetraparvovirus 2 1511915 
#00.00.03.00.00.08.03.00 Porcine hokovirus 494652 
#00.00.03.00.00.08.04 Ungulate tetraparvovirus 3 1511916 
#00.00.03.00.00.08.04.00 CnP-PARV4 1511923 
#00.00.03.00.00.08.04.00.00 Parvovirus YX-2010/CHN 754189 
#00.00.03.00.00.08.05 Ungulate tetraparvovirus 4 1511917 
#00.00.03.00.00.08.05.00 Ovine hokovirus 1096142 
#00.00.03.00.01 Densovirinae 40120 
#00.00.03.00.01.00 Ambidensovirus 10806 
#00.00.03.00.01.00.00 unclassified Densovirus 1169623 
#00.00.03.00.01.00.00.00 Diatraea saccharalis densovirus 72003 
#00.00.03.00.01.00.00.01 Densovirus SC1065 1169624 
#00.00.03.00.01.00.00.02 Densovirus SC1118 1169625 
#00.00.03.00.01.00.00.03 Densovirus SC116 1169626 
#00.00.03.00.01.00.00.04 Densovirus SC2121 1169627 
#00.00.03.00.01.00.00.05 Densovirus SC2209 1169628 
#00.00.03.00.01.00.00.06 Densovirus SC2228 1169629 
#00.00.03.00.01.00.00.07 Densovirus SC2886 1169630 
#00.00.03.00.01.00.00.08 Densovirus SC3749 1169631 
#00.00.03.00.01.00.00.09 Densovirus SC3908 1169632 
#00.00.03.00.01.00.00.0A Densovirus SC4092 1169633 
#00.00.03.00.01.00.00.0B Densovirus SC444 1169634 
#00.00.03.00.01.00.00.0C Densovirus SC525 1169635 
#00.00.03.00.01.00.00.0D Solenopsis invicta densovirus 1414671 
#00.00.03.00.01.00.01 Blattodean ambidensovirus 1 1513184 
#00.00.03.00.01.00.01.00 Periplaneta fuliginosa densovirus 97344 
#00.00.03.00.01.00.01.00.00 Periplaneta fuliginosa densovirus (isolate Guo/2000) 648333 
#00.00.03.00.01.00.02 Blattodean ambidensovirus 2 1513185 
#00.00.03.00.01.00.02.00 Blattella germanica densovirus 220638 
#00.00.03.00.01.00.03 Dipteran ambidensovirus 1 1513186 
#00.00.03.00.01.00.03.00 CpDNV 185638 
#00.00.03.00.01.00.04 Hemipteran ambidensovirus 1 1513187 
#00.00.03.00.01.00.04.00 Planococcus citri densovirus 159153 
#00.00.03.00.01.00.05 Lepidopteran ambidensovirus 1 1513188 
#00.00.03.00.01.00.05.00 JcDNV 12524 
#00.00.03.00.01.00.05.00.00 MIDNV 185636 
#00.00.03.00.01.00.05.00.01 PiNDV 185637 
#00.00.03.00.01.00.05.00.02 Junonia coenia densovirus (isolate pBRJ/1990) 648250 
#00.00.03.00.01.00.05.01 Galleria mellonella densovirus 37138 
#00.00.03.00.01.00.06 Orthopteran ambidensovirus 1 1513189 
#00.00.03.00.01.00.06.00 Acheta domestica densovirus 185639 
#00.00.03.00.01.01 Iteradensovirus 40122 
#00.00.03.00.01.01.00 unclassified Iteravirus 364412 
#00.00.03.00.01.01.00.00 Danaus plexippus plexippus iteravirus 1469956 
#00.00.03.00.01.01.00.01 Hordeum marinum Itera-like densovirus 1561946 
#00.00.03.00.01.01.01 Lepidopteran iteradensovirus 1 1513210 
#00.00.03.00.01.01.01.00 Bombyx densonucleosis virus 10809 
#00.00.03.00.01.01.01.00.00 Bombyx mori densovirus 1 46253 
#00.00.03.00.01.01.01.00.01 Bombyx mori densovirus 5 125788 
#00.00.03.00.01.01.01.00.01.00 Bombyx mori densovirus 5 (isolate Shinshu) 648251 
#00.00.03.00.01.01.02 Lepidopteran iteradensovirus 2 1513211 
#00.00.03.00.01.01.02.00 Casphalia extranea densovirus 180586 
#00.00.03.00.01.01.02.01 Sibine fusca densovirus 1217821 
#00.00.03.00.01.01.03 Lepidopteran iteradensovirus 3 1513212 
#00.00.03.00.01.01.03.00 Dendrolimus punctatus densovirus 292208 
#00.00.03.00.01.01.04 Lepidopteran iteradensovirus 4 1513213 
#00.00.03.00.01.01.04.00 Papilio polyxenes densovirus 1221208 
#00.00.03.00.01.01.05 Lepidopteran iteradensovirus 5 1513214 
#00.00.03.00.01.01.05.00 Helicoverpa armigera densovirus 1045778 
#00.00.03.00.01.02 Brevidensovirus 136466 
#00.00.03.00.01.02.00 unclassified Brevidensovirus 351053 
#00.00.03.00.01.02.00.00 Toxorhynchites splendens parvovirus 185879 
#00.00.03.00.01.02.00.01 Aedes aegypti Thai densovirus 284221 
#00.00.03.00.01.02.00.02 Culex densovirus 0507JS11 642590 
#00.00.03.00.01.02.00.03 Mosquito densovirus BR/07 945962 
#00.00.03.00.01.02.01 Dipteran brevidensovirus 1 1513193 
#00.00.03.00.01.02.01.00 Aedes albopictus densovirus 35338 
#00.00.03.00.01.02.01.00.00 Culex pipiens pallens densovirus 465914 
#00.00.03.00.01.02.01.00.01 Anopheles gambiae densonucleosis virus 487311 
#00.00.03.00.01.02.01.00.02 Aedes albopictus densovirus (isolate Boublik/1994) 648330 
#00.00.03.00.01.02.01.00.03 Aedes aegypti densovirus 2 1513196 
#00.00.03.00.01.02.01.01 Aedes aegypti densonucleosis virus 186156 
#00.00.03.00.01.02.01.01.00 Aedes densonucleosis virus (STRAIN GKV 002 002) 10808 
#00.00.03.00.01.02.01.01.01 Aedes aegypti densovirus 1 1513195 
#00.00.03.00.01.02.02 Dipteran brevidensovirus 2 1513198 
#00.00.03.00.01.02.02.00 Haemagogus equinus densovirus 279154 
#00.00.03.00.01.02.02.01 Aedes albopictus densovirus 2 1513199 
#00.00.03.00.01.02.02.02 Aedes albopictus densovirus 3 1513200 
#00.00.03.00.01.02.02.02.00 Aedes albopictus C6/36 cell densovirus 194675 
#00.00.03.00.01.03 unclassified Densovirinae 185880 
#00.00.03.00.01.03.00 Hepatopancreatic parvovirus 139034 
#00.00.03.00.01.03.01 Myzus persicae densovirus 210016 
#00.00.03.00.01.03.02 Bombyx mori densovirus 6 367113 
#00.00.03.00.01.03.03 Bombyx mori densovirus Zhenjiang 530042 
#00.00.03.00.01.03.04 Dysaphis plantaginea densovirus 551224 
#00.00.03.00.01.03.05 Blattella germanica densovirus-like virus 1154691 
#00.00.03.00.01.03.06 Acheta domesticus mini ambidensovirus 1404345 
#00.00.03.00.01.04 environmental samples 748191 
#00.00.03.00.01.04.00 uncultured densovirus 748192 
#00.00.03.00.01.05 Hepandensovirus 1513201 
#00.00.03.00.01.05.00 Decapod hepandensovirus 1 1513202 
#00.00.03.00.01.05.00.00 Fenneropenaeus chinensis hepandensovirus 797418 
#00.00.03.00.01.05.00.01 Penaeus monodon hepandensovirus 1 1513204 
#00.00.03.00.01.05.00.02 Penaeus chinensis hepandensovirus 1513205 
#00.00.03.00.01.05.00.03 Penaeus monodon hepandensovirus 2 1513206 
#00.00.03.00.01.05.00.04 Penaeus monodon hepandensovirus 3 1513207 
#00.00.03.00.01.05.00.05 Penaeus monodon hepandensovirus 4 1513208 
#00.00.03.00.01.05.00.06 Penaeus merguiensis hepandensovirus 1513209 
#00.00.03.00.01.06 Penstyldensovirus 1513223 
#00.00.03.00.01.06.00 Decapod penstyldensovirus 1 1513224 
#00.00.03.00.01.06.00.00 Infectious hypodermal and hematopoietic necrosis virus strain Hawaii 269647 
#00.00.03.00.01.06.00.01 Penaeus stylirostris penstyldensovirus 1 1513225 
#00.00.03.00.01.06.00.02 Penaeus monodon penstyldensovirus 1 1513226 
#00.00.03.00.01.06.00.03 Penaeus monodon penstyldensovirus 2 1513227 
#00.00.03.00.01.06.00.04 Penaeus stylirostris penstyldensovirus 2 1513228 
#00.00.03.00.02 unclassified Parvoviridae 535600 
#00.00.03.00.02.00 Bat parvovirus TM-2p 795646 
#00.00.03.00.02.01 Parvovirus partridge/PA147/ITA/2008 995017 
#00.00.03.00.02.02 Fox parvovirus 1328105 
#00.00.03.00.02.03 Hipposideros pratti parvovirus 1387876 
#00.00.03.00.02.04 Miniopterus schreibersii parvovirus 1387877 
#00.00.03.00.02.05 Myotis ricketti parvovirus 1387878 
#00.00.03.00.02.06 Pigeon parvovirus A 1399967 
#00.00.03.00.02.07 Snake parvovirus 1406222 
#00.00.03.00.02.08 Turkey parvovirus TP1-2012/HUN 1443909 
#00.00.03.00.02.09 Rangifer tarandus granti parvovirus 1489731 
#00.00.03.00.02.0A Amphisbaenian parvovirus AGY1 1499988 
#00.00.03.01 Geminiviridae 10811 
#00.00.03.01.00 Geminivirus subgroup I 10812 
#00.00.03.01.00.00 CSMV 10820 
#00.00.03.01.00.01 MSV 10821 
#00.00.03.01.00.01.00 Maize streak virus (KENYAN ISOLATE) 10822 
#00.00.03.01.00.01.01 Maize streak virus (NIGERIAN ISOLATE) 10823 
#00.00.03.01.00.01.02 Maize streak virus (SOUTH-AFRICAN ISOLATE) 10824 
#00.00.03.01.00.01.03 Maize streak virus - [Reunion2] 268315 
#00.00.03.01.00.01.04 Maize streak virus - A[Ama] 268316 
#00.00.03.01.00.01.05 Maize streak virus - A[Gat] 268317 
#00.00.03.01.00.01.06 Maize streak virus - A[KA] 268318 
#00.00.03.01.00.01.07 Maize streak virus - A[Kenya] 268319 
#00.00.03.01.00.01.08 Maize streak virus - A[Km] 268320 
#00.00.03.01.00.01.09 Maize streak virus - A[Kom] 268321 
#00.00.03.01.00.01.0A Maize streak virus - A[MakD] 268322 
#00.00.03.01.00.01.0B Maize streak virus - A[MatA] 268323 
#00.00.03.01.00.01.0C Maize streak virus - A[MatB] 268324 
#00.00.03.01.00.01.0D Maize streak virus - A[MatC] 268325 
#00.00.03.01.00.01.0E Maize streak virus - A[Nigeria1] 268326 
#00.00.03.01.00.01.0F Maize streak virus - A[Sag] 268327 
#00.00.03.01.00.01.10 Maize streak virus - A[South Africa] 268328 
#00.00.03.01.00.01.11 Maize streak virus - B[Jam] 268329 
#00.00.03.01.00.01.12 Maize streak virus - B[Mom] 268330 
#00.00.03.01.00.01.13 Maize streak virus - E[Pat] 268331 
#00.00.03.01.00.01.14 Maize streak virus - Reunion [N2AR2] 268332 
#00.00.03.01.00.01.15 Maize streak virus - Reunion [N2AR3] 268333 
#00.00.03.01.00.01.16 Maize streak virus - Reunion [N2AR4] 268334 
#00.00.03.01.00.01.17 Maize streak virus - Reunion [N2AR5] 268335 
#00.00.03.01.00.01.18 Maize streak virus - Reunion [N2AR6] 268336 
#00.00.03.01.00.01.19 Maize streak virus - Reunion [N2AR8] 268337 
#00.00.03.01.00.01.1A Maize streak virus - Reunion [SP1R10] 268338 
#00.00.03.01.00.01.1B Maize streak virus - Reunion [SP2R11] 268339 
#00.00.03.01.00.01.1C Maize streak virus - Reunion [SP2R12] 268340 
#00.00.03.01.00.01.1D Maize streak virus - Reunion [SP2R13] 268341 
#00.00.03.01.00.01.1E Maize streak virus - Reunion [SP2R7] 268342 
#00.00.03.01.00.01.1F Maize streak virus - [Raw] 268343 
#00.00.03.01.00.01.20 Maize streak virus - [Set] 268344 
#00.00.03.01.00.01.21 Maize streak virus - B[Tas] 268409 
#00.00.03.01.00.01.22 Maize streak virus - B[Vaalhart wheat] 268411 
#00.00.03.01.00.01.23 Maize streak virus - A[Vaalhart maize] 268940 
#00.00.03.01.00.01.24 Maize streak virus - Reunion [SP1] 268941 
#00.00.03.01.00.01.25 Maize streak virus - A[Bambui] 559498 
#00.00.03.01.00.01.26 Setaria streak virus 697193 
#00.00.03.01.00.02 Miscanthus streak virus 10825 
#00.00.03.01.00.02.00 Miscanthus streak virus - [91] 268776 
#00.00.03.01.00.02.01 Miscanthus streak virus - [Japan 96] 268777 
#00.00.03.01.00.02.02 Miscanthus streak virus - [Japan 98] 268778 
#00.00.03.01.00.03 Panicum streak virus 10826 
#00.00.03.01.00.03.00 Panicum streak virus - Karino 268779 
#00.00.03.01.00.03.01 Panicum streak virus (Kenyan isolate) 268780 
#00.00.03.01.00.04 Tobacco yellow dwarf virus 10830 
#00.00.03.01.00.04.00 Tobacco yellow dwarf virus (strain Australia) 31599 
#00.00.03.01.00.04.01 Brassicaceae weed virus 887824 
#00.00.03.01.00.04.02 Tobacco yellow dwarf virus-A 1162558 
#00.00.03.01.00.04.03 TYDV-C 1165455 
#00.00.03.01.00.05 WDV 10834 
#00.00.03.01.00.05.00 Wheat dwarf virus - [Sweden] 268789 
#00.00.03.01.00.05.01 Wheat dwarf virus - [Enkoping1] 290587 
#00.00.03.01.00.05.02 Wheat dwarf virus - [Taiyuan] 399784 
#00.00.03.01.00.05.03 Wheat dwarf virus - barley[Germany:Baden:2005] 434026 
#00.00.03.01.00.05.04 Wheat dwarf virus - [Gansu Gangu] 452663 
#00.00.03.01.00.05.05 Wheat dwarf virus - [Hebei Shijiazhuang] 452664 
#00.00.03.01.00.05.06 Wheat dwarf virus - [Henan zhengzhou] 452665 
#00.00.03.01.00.05.07 Wheat dwarf virus - [Sanxi Taiyuan] 452666 
#00.00.03.01.00.05.08 Wheat dwarf virus - [Sanxi Yangling] 452667 
#00.00.03.01.00.05.09 Wheat dwarf virus - [Sanxi Yuncheng] 452668 
#00.00.03.01.00.05.0A Wheat dwarf virus - [Yunnan Kunming] 452669 
#00.00.03.01.00.05.0B Barley dwarf virus 497862 
#00.00.03.01.00.05.0C Wheat dwarf virus - barley/SxA43-7 520122 
#00.00.03.01.00.05.0D Wheat dwarf virus - barley/SxA43-16 520123 
#00.00.03.01.00.05.0E Wheat dwarf virus Bg17 522359 
#00.00.03.01.00.05.0F Wheat dwarf virus H07 558674 
#00.00.03.01.00.06 SSV 10836 
#00.00.03.01.00.06.00 Sugarcane streak virus - [Natal] 268781 
#00.00.03.01.00.07 Digitaria streak virus 10837 
#00.00.03.01.00.08 Bean yellow dwarf virus 57119 
#00.00.03.01.00.09 Egyptian sugarcane streak virus 71548 
#00.00.03.01.00.09.00 Sugarcane streak Egypt virus - [Aswan] 268783 
#00.00.03.01.00.09.01 Sugarcane streak Egypt virus - [Ben] 268784 
#00.00.03.01.00.09.02 Sugarcane streak Egypt virus - [Giza] 268785 
#00.00.03.01.00.09.03 Sugarcane streak Egypt virus - [Man] 268786 
#00.00.03.01.00.09.04 Sugarcane streak Egypt virus - [Naga] 268787 
#00.00.03.01.00.0A Sugarcane streak Reunion virus 78395 
#00.00.03.01.00.0A.00 Sugarcane streak Reunion virus - [Mauritius] 268782 
#00.00.03.01.00.0B unclassified Mastrevirus 334782 
#00.00.03.01.00.0B.00 Millet streak virus 49268 
#00.00.03.01.00.0B.01 Sugar beet mastrevirus 347220 
#00.00.03.01.00.0B.02 Sugar beet mastrevirus SK-11 475232 
#00.00.03.01.00.0B.03 Chickpea chlorotic dwarf Sudan virus 497488 
#00.00.03.01.00.0B.04 Sweetpotato symptomless mastrevirus 1 603333 
#00.00.03.01.00.0B.05 Chickpea chlorotic dwarf Syria virus 886790 
#00.00.03.01.00.0B.06 Wheat yellow dwarf virus 1054216 
#00.00.03.01.00.0B.07 Cotton mastrevirus 1203021 
#00.00.03.01.00.0B.08 Dragonfly-associated mastrevirus 1249648 
#00.00.03.01.00.0B.09 Axonopus compressus streak virus 1476487 
#00.00.03.01.00.0B.0A Sugarcane streak Nile virus 1492296 
#00.00.03.01.00.0C Chickpea chlorotic dwarf virus 463360 
#00.00.03.01.00.0C.00 Chickpea chlorotic dwarf Pakistan virus 886791 
#00.00.03.01.00.0C.01 Chickpea chlorotic dwarf virus D 1400200 
#00.00.03.01.00.0D Eragrostis streak virus 496807 
#00.00.03.01.00.0E Oat dwarf virus 497863 
#00.00.03.01.00.0F Urochloa streak virus 520848 
#00.00.03.01.00.10 Saccharum streak virus 683179 
#00.00.03.01.00.11 Chickpea redleaf virus 887827 
#00.00.03.01.00.12 Digitaria didactyla striate mosaic virus 889510 
#00.00.03.01.00.13 Chickpea chlorosis virus 930965 
#00.00.03.01.00.13.00 Chickpea chlorosis virus-A 887825 
#00.00.03.01.00.13.01 Chickpea chlorosis virus-B 887826 
#00.00.03.01.00.13.02 Chickpea chlorosis virus-C 1162554 
#00.00.03.01.00.13.03 Chickpea chlorosis virus-D 1162555 
#00.00.03.01.00.13.04 Chickpea chlorosis virus-E 1162556 
#00.00.03.01.00.14 Bromus catharticus striate mosaic virus 936005 
#00.00.03.01.00.15 Eragrostis minor streak virus 1030595 
#00.00.03.01.00.16 Paspalum striate mosaic virus 1072672 
#00.00.03.01.00.17 Chickpea yellow virus 1162557 
#00.00.03.01.00.18 Wheat dwarf India virus 1174526 
#00.00.03.01.00.19 Maize streak Reunion virus 1182518 
#00.00.03.01.00.1A Paspalum dilatatum striate mosaic virus 1196236 
#00.00.03.01.00.1B Digitaria ciliaris striate mosaic virus 1196237 
#00.00.03.01.00.1C Chickpea chlorosis Australia virus 1302848 
#00.00.03.01.00.1D Sporobolus striate mosaic virus 1 1302849 
#00.00.03.01.00.1E Sporobolus striate mosaic virus 2 1302850 
#00.00.03.01.01 Curtovirus 10813 
#00.00.03.01.01.00 BCTV 10840 
#00.00.03.01.01.00.00 Beet mild curly top virus - [Worland] 268956 
#00.00.03.01.01.00.01 Beet mild curly top virus - [Worland4] 268957 
#00.00.03.01.01.00.02 Beet severe curly top virus - Cfh 268958 
#00.00.03.01.01.00.03 Beet severe curly top virus - Cfh [Beta] 268959 
#00.00.03.01.01.00.04 Beet curly top virus - California [Logan] 268960 
#00.00.03.01.01.00.05 Beet curly top virus - California [Logan/Arabidopsis] 268961 
#00.00.03.01.01.00.06 Pepper yellow dwarf virus - New Mexico 554667 
#00.00.03.01.01.01 Horseradish curly top virus 46448 
#00.00.03.01.01.02 unclassified Curtovirus 368453 
#00.00.03.01.01.02.00 Beet mild curly top virus 228579 
#00.00.03.01.01.02.01 Beet severe curly top virus 228580 
#00.00.03.01.01.02.02 Spinach curly top virus 270342 
#00.00.03.01.01.02.03 Pepper curly top virus 435298 
#00.00.03.01.01.02.04 Curtovirus pCO-95-6-31 1147762 
#00.00.03.01.01.03 Spinach severe curly top virus 873160 
#00.00.03.01.02 Begomovirus 10814 
#00.00.03.01.02.00 Abuliton mosaic virus 10815 
#00.00.03.01.02.00.00 Abutilon mosaic virus (ISOLATE WEST INDIA) 10816 
#00.00.03.01.02.00.01 Abutilon mosaic virus-HW 222059 
#00.00.03.01.02.00.02 Abutilon mosaic virus [Australia:Brisbane:2010] 1313346 
#00.00.03.01.02.01 African cassava mosaic virus 10817 
#00.00.03.01.02.01.00 African cassava mosaic virus - [West Kenya 844] 10818 
#00.00.03.01.02.01.01 African cassava mosaic virus-[Cameroon-DO2] 222061 
#00.00.03.01.02.01.02 African cassava mosaic virus-[Cameroon] 222064 
#00.00.03.01.02.01.03 African cassava mosaic virus-[Ivory Coast] 222070 
#00.00.03.01.02.01.04 African cassava mosaic virus - [Nigeria] 222073 
#00.00.03.01.02.01.05 African cassava mosaic virus-[Nigeria-Ogo] 222074 
#00.00.03.01.02.01.06 African cassava mosaic virus-[Uganda] 222075 
#00.00.03.01.02.01.07 African cassava mosaic virus-Uganda Mild 222076 
#00.00.03.01.02.01.08 African cassava mosaic virus-Uganda Severe 222077 
#00.00.03.01.02.01.09 Jatropha mosaic India virus-[Bangalore] 398721 
#00.00.03.01.02.01.0A Jatropha mosaic India virus-[Dharawad] 398722 
#00.00.03.01.02.01.0B African cassava mosaic virus-cotton 685973 
#00.00.03.01.02.01.0C African cassava mosaic virus-Ghana 1077906 
#00.00.03.01.02.01.0D African cassava mosaic Burkina Faso virus 1124179 
#00.00.03.01.02.02 Potato yellow mosaic virus 10827 
#00.00.03.01.02.02.00 Potato yellow mosaic virus (ISOLATE VENEZUELA) 223310 
#00.00.03.01.02.02.01 Potato yellow mosaic virus-[Guadeloupe] 223311 
#00.00.03.01.02.02.02 Potato Yellow Mosaic Virus Colombia [Valle del Cauca:Tulua 6: 2008] 1200669 
#00.00.03.01.02.03 Squash leaf curl virus 10829 
#00.00.03.01.02.03.00 Rhynchosia mosaic Sinaloa virus 374991 
#00.00.03.01.02.03.01 Squash leaf curl virus [Egypt:Cairo:2010] 1313356 
#00.00.03.01.02.04 TGMV 10831 
#00.00.03.01.02.04.00 Tomato golden mosaic virus-Common 223340 
#00.00.03.01.02.04.01 Tomato golden mosaic virus-Yellow vein 223341 
#00.00.03.01.02.05 TYLCV 10832 
#00.00.03.01.02.05.00 Tomato yellow leaf curl virus (strain Murcia) 37139 
#00.00.03.01.02.05.01 TYLCV-IL 66366 
#00.00.03.01.02.05.01.00 Tomato yellow leaf curl virus-Israel [Japan:Tosa:2005] 503396 
#00.00.03.01.02.05.01.01 Tomato yellow leaf curl virus-Israel [Japan:Haruno:2005] 503397 
#00.00.03.01.02.05.01.02 Tomato yellow leaf curl virus-Israel [Japan:Miyazaki] 503398 
#00.00.03.01.02.05.01.03 Tomato yellow leaf curl virus-Israel [Japan:Omura:Eustoma] 503399 
#00.00.03.01.02.05.01.04 Tomato yellow leaf curl virus-Israel [Japan:Misumi:Stellaria] 503400 
#00.00.03.01.02.05.02 Tomato yellow leaf curl virus-[Almeria] 220938 
#00.00.03.01.02.05.03 Tomato yellow leaf curl virus-[Cuba] 220940 
#00.00.03.01.02.05.04 Tomato yellow leaf curl virus-[Dominican Republic] 220941 
#00.00.03.01.02.05.05 Tomato yellow leaf curl virus-Iran 220943 
#00.00.03.01.02.05.06 Tomato yellow leaf curl virus - Mild 220944 
#00.00.03.01.02.05.07 Tomato yellow leaf curl virus - [Puerto Rico] 270149 
#00.00.03.01.02.05.08 Tomato yellow leaf curl virus - Gezira 270150 
#00.00.03.01.02.05.09 Tomato yellow leaf curl virus - Mild [Spain] 270151 
#00.00.03.01.02.05.0A Tomato yellow leaf curl virus - Mild[Aichi] 270152 
#00.00.03.01.02.05.0B Tomato yellow leaf curl virus - Mild[Portugal] 270153 
#00.00.03.01.02.05.0C Tomato yellow leaf curl virus - Mild[Shizuokua] 270154 
#00.00.03.01.02.05.0D Tomato yellow leaf curl virus - Mild[Spain7297] 270155 
#00.00.03.01.02.05.0E Tomato yellow leaf curl virus-[Thailand] 355237 
#00.00.03.01.02.05.0F Tomato yellow leaf curl Seychelles virus 376613 
#00.00.03.01.02.05.10 Tomato yellow leaf curl virus - [Tunisia] 413710 
#00.00.03.01.02.05.11 Tomato yellow leaf curl virus - Mild [Japan] 503401 
#00.00.03.01.02.05.11.00 Tomato yellow leaf curl virus-Mild [Japan:Yaizu] 503403 
#00.00.03.01.02.05.11.01 Tomato yellow leaf curl virus-Mild [Japan:Atumi] 503404 
#00.00.03.01.02.05.11.02 Tomato yellow leaf curl virus-Mild [Japan:Kisozaki] 503405 
#00.00.03.01.02.05.11.03 Tomato yellow leaf curl virus-Mild [Japan:Daito] 503406 
#00.00.03.01.02.05.11.04 Tomato yellow leaf curl virus-Mild [Japan:Osuka] 503407 
#00.00.03.01.02.05.12 Tomato yellow leaf curl virus-[Tochigi] 537881 
#00.00.03.01.02.05.13 Tomato yellow leaf curl virus - Mild[Tokai] 537882 
#00.00.03.01.02.05.14 Tomato yellow leaf curl virus ZJHZ1 623233 
#00.00.03.01.02.05.15 Tomato yellow leaf curl virus ZJHZ12 623705 
#00.00.03.01.02.05.16 Tomato yellow leaf curl virus SDJN2 623706 
#00.00.03.01.02.05.17 Tomato yellow leaf curl virus SH3 623707 
#00.00.03.01.02.05.18 Tomato yellow leaf curl virus JSNJ1 623708 
#00.00.03.01.02.05.19 Tomato yellow leaf curl virus SDJN1 629701 
#00.00.03.01.02.05.1A Tomato yellow leaf curl virus SDJN3 629702 
#00.00.03.01.02.05.1B Tomato yellow leaf curl virus SDZB1 629703 
#00.00.03.01.02.05.1C Tomato yellow leaf curl virus SDZB2 629704 
#00.00.03.01.02.05.1D Tomato yellow leaf curl virus ZJCX1 629705 
#00.00.03.01.02.05.1E Tomato yellow leaf curl virus ZJCX4 629706 
#00.00.03.01.02.05.1F Tomato yellow leaf curl virus - Poamoho 710224 
#00.00.03.01.02.05.20 Tomato yellow leaf curl virus - Wailuku 710225 
#00.00.03.01.02.05.21 Tomato yellow leaf curl virus-[Genaveh:Iran] 761705 
#00.00.03.01.02.05.22 Tomato yellow leaf curl virus-[Jiroft:Iran] 761706 
#00.00.03.01.02.05.23 Tomato yellow leaf curl virus-[Kahnooj:Iran] 761707 
#00.00.03.01.02.05.24 Tomato yellow leaf curl virus-[Minab:Iran] 761708 
#00.00.03.01.02.05.25 Tomato yellow leaf curl virus-[Orzuiyeh:Iran] 761709 
#00.00.03.01.02.05.26 Tomato yellow leaf curl virus-[Roodan:Iran] 761710 
#00.00.03.01.02.05.27 Tomato yellow leaf curl virus-[Shiraz:Iran] 761711 
#00.00.03.01.02.05.28 Tomato yellow leaf curl virus-[Taft:Iran] 761712 
#00.00.03.01.02.05.29 Tomato yellow leaf curl virus - KISR 1031438 
#00.00.03.01.02.05.2A Tomato yellow leaf curl virus - Huasteca 1086072 
#00.00.03.01.02.05.2B TYLCV-IL [MX: SLP:11] 1166472 
#00.00.03.01.02.05.2C Tomato yellow leaf curl virus-Oman 1481463 
#00.00.03.01.02.05.2D Tomato yellow leaf curl virus - Mild [Japan:Takatsuki] 1484007 
#00.00.03.01.02.06 Tomato mottle geminivirus 10835 
#00.00.03.01.02.06.00 Tomato mottle virus (isolate Florida) 36449 
#00.00.03.01.02.06.01 Tomato mottle virus-[Florida] 223359 
#00.00.03.01.02.07 Bean dwarf mosaic virus 10838 
#00.00.03.01.02.08 Bean golden mosaic virus 10839 
#00.00.03.01.02.08.00 Bean golden mosaic virus-[Brazil] 222444 
#00.00.03.01.02.08.01 Bean golden mosaic virus-[Brazil:SAdG 7:soybean:2008] 613122 
#00.00.03.01.02.09 Tomato leaf curl virus 28350 
#00.00.03.01.02.09.00 Tomato leaf curl virus-[AU] 223353 
#00.00.03.01.02.09.01 Tomato leaf curl virus-[Solanum species D1] 223354 
#00.00.03.01.02.09.02 Tomato leaf curl virus-[Solanum species D2] 223355 
#00.00.03.01.02.09.03 Tomato leaf curl virus-[Buea] 627502 
#00.00.03.01.02.09.04 Tomato leaf curl virus-Naj 2 [India:New Delhi:Papaya:2009] 1036269 
#00.00.03.01.02.09.05 Tomato leaf curl virus-Panipat 7 [India:Panipat:Papaya:2008] 1036271 
#00.00.03.01.02.09.06 Tomato leaf curl virus [India:Kalyani-B.C.K.V.:Ridgegourd:2013] 1297896 
#00.00.03.01.02.09.07 Tomato leaf curl virus [Australia:Aurukun:2003] 1313360 
#00.00.03.01.02.09.08 Tomato leaf curl virus [Australia:Darwin:2003] 1313361 
#00.00.03.01.02.09.09 Tomato leaf curl virus [Australia:Mossman:2003] 1313362 
#00.00.03.01.02.0A Indian cassava mosaic virus 31600 
#00.00.03.01.02.0A.00 Indian cassava mosaic virus-[Maharashtra] 223281 
#00.00.03.01.02.0A.01 Indian cassava mosaic virus-[Tri] 235655 
#00.00.03.01.02.0A.02 Indian cassava mosaic virus-[Ker2] 341699 
#00.00.03.01.02.0A.03 Indian cassava mosaic virus-[Ker3] 341700 
#00.00.03.01.02.0A.04 Sri Lankan cassava mosaic virus-[Ker4] 341701 
#00.00.03.01.02.0A.05 Indian cassava mosaic virus-[Ker6] 342106 
#00.00.03.01.02.0A.06 Indian cassava mosaic virus-[Ker5] 358182 
#00.00.03.01.02.0A.07 Indian cassava mosaic virus - [Bhavani] 362905 
#00.00.03.01.02.0A.08 Indian cassava mosaic virus-[Lucknow] 500467 
#00.00.03.01.02.0A.09 Indian cassava mosaic virus-Chilli pepper 911729 
#00.00.03.01.02.0A.0A Jatropha curcas mosaic virus 1027398 
#00.00.03.01.02.0A.0A.00 Jatropha curcas mosaic virus-[Dha] 749390 
#00.00.03.01.02.0A.0A.01 Jatropha curcas mosaic virus-[Jalgaon] 1027399 
#00.00.03.01.02.0B BCaMV 31602 
#00.00.03.01.02.0C MYMV 33726 
#00.00.03.01.02.0C.00 Soybean yellow mosaic virus 164038 
#00.00.03.01.02.0C.01 Mungbean yellow mosaic virus-Soybean[Madurai] 223293 
#00.00.03.01.02.0C.02 Mungbean yellow mosaic virus-Thailand 223294 
#00.00.03.01.02.0C.03 Mungbean yellow mosaic virus-Vigna 223295 
#00.00.03.01.02.0C.04 Mungbean yellow mosaic virus-Vigna[Maharashtra] 223299 
#00.00.03.01.02.0C.05 Mungbean yellow mosaic virus - Soybean [Pakistan] 269103 
#00.00.03.01.02.0C.06 Mungbean yellow mosaic virus - Vigna [KA21] 269104 
#00.00.03.01.02.0C.07 Mungbean yellow mosaic virus - Vigna [KA27] 269105 
#00.00.03.01.02.0C.08 Mungbean yellow mosaic virus - Vigna [KA28] 269106 
#00.00.03.01.02.0C.09 Mungbean yellow mosaic virus - Vigna [KA34] 269107 
#00.00.03.01.02.0C.0A Mungbean yellow mosaic virus-[NAV] 373133 
#00.00.03.01.02.0C.0B Mungbean yellow mosaic virus [Urdbean:New Delhi:2011] 1175242 
#00.00.03.01.02.0D Watermelon chlorotic stunt virus 35341 
#00.00.03.01.02.0D.00 Watermelon chlorotic stunt virus-[IR] 223362 
#00.00.03.01.02.0D.01 Watermelon chlorotic stunt virus-[SD] 223363 
#00.00.03.01.02.0E AYVV 44560 
#00.00.03.01.02.0E.00 Ageratum yellow vein virus-[Tomato] 263002 
#00.00.03.01.02.0E.01 Ageratum yellow vein virus-[Tomato2] 292474 
#00.00.03.01.02.0E.02 Ageratum yellow vein virus-[Indonesia] 292479 
#00.00.03.01.02.0E.03 Ageratum yellow vein virus-[Tomato3] 315357 
#00.00.03.01.02.0E.04 Ageratum yellow vein virus-Pakistan 346391 
#00.00.03.01.02.0E.05 Ageratum yellow vein virus- [Taiwan:Taoyuan3:2000] 437064 
#00.00.03.01.02.0E.06 Ageratum yellow vein virus-Ishigaki 446318 
#00.00.03.01.02.0E.07 Ageratum yellow vein virus - [G129] 501251 
#00.00.03.01.02.0E.08 Ageratum yellow vein virus - [G130] 501252 
#00.00.03.01.02.0F CdTV 47838 
#00.00.03.01.02.0F.00 Chino del tomate virus-[B52] 222452 
#00.00.03.01.02.0F.01 Chino del tomate virus-[H6] 222453 
#00.00.03.01.02.0F.02 Chino del tomate virus-[H8] 222454 
#00.00.03.01.02.0F.03 Chino del tomate virus-[IC] 222455 
#00.00.03.01.02.0F.04 Chino del tomate virus-[RK] 401685 
#00.00.03.01.02.10 Sida golden mosaic geminivirus 51034 
#00.00.03.01.02.10.00 Sida golden mosaic virus - [Malvastrum isolate] 361737 
#00.00.03.01.02.10.01 Sida golden mosaic virus Jamaica 414526 
#00.00.03.01.02.10.02 Sida golden mosaic virus - Florida [Phaseolus] 587624 
#00.00.03.01.02.10.03 Sida golden mosaic virus - whitefly VEM Citra Florida 1032477 
#00.00.03.01.02.11 Cabbage leaf curl virus 51336 
#00.00.03.01.02.12 WiMV 51673 
#00.00.03.01.02.12.00 Wissadula golden mosaic St Thomas Virus 373593 
#00.00.03.01.02.13 Papaya leaf curl virus 53260 
#00.00.03.01.02.13.00 Chili leaf curl virus - [India:PRM:2005] 407836 
#00.00.03.01.02.13.01 Papaya leaf curl virus [India:Pratapgarh1:2008] 655357 
#00.00.03.01.02.13.02 Papaya leaf curl virus [India:Pratapgarh2:2008] 655358 
#00.00.03.01.02.13.03 Papaya leaf curl virus [India:Pratapgarh3:2008] 655359 
#00.00.03.01.02.13.04 Papaya leaf curl virus-Panipat 6 [India:Panipat:Papaya:2008] 1036272 
#00.00.03.01.02.13.05 Papaya leaf curl virus-[soybean: Lucknow] 1143698 
#00.00.03.01.02.13.06 Papaya leaf curl virus-[ J. integerrima] 1169120 
#00.00.03.01.02.14 Tomato yellow vein streak geminivirus 55216 
#00.00.03.01.02.15 LeMV 58177 
#00.00.03.01.02.16 EACMV 62079 
#00.00.03.01.02.16.00 East African cassava mosaic virus-[Tanzania] 223268 
#00.00.03.01.02.16.01 East African cassava mosaic virus-Uganda 2 (Uganda variant) 223269 
#00.00.03.01.02.16.02 East African cassava mosaic virus-[Uganda1] 223270 
#00.00.03.01.02.16.03 East African cassava mosaic virus-Uganda 2 Mild 223271 
#00.00.03.01.02.16.04 East African cassava mosaic virus-Uganda 2 Severe 223272 
#00.00.03.01.02.16.05 East African cassava mosaic virus-Uganda3 Mild 223273 
#00.00.03.01.02.16.06 East African cassava mosaic virus-Uganda3 Severe 223274 
#00.00.03.01.02.16.07 East African cassava mosaic virus - [Kenya - K2B] 268965 
#00.00.03.01.02.16.08 East African cassava mosaic virus - [Malawi] 268967 
#00.00.03.01.02.16.09 East African cassava mosaic virus-KE2 374778 
#00.00.03.01.02.16.0A East African cassava mosaic virus-KE3 374779 
#00.00.03.01.02.16.0B East African cassava mosaic virus (Uganda variant) 375009 
#00.00.03.01.02.16.0C East African cassava mosaic virus-Uganda BFA/2008 581119 
#00.00.03.01.02.16.0D East African cassava mosaic virus Uganda 1188991 
#00.00.03.01.02.16.0E East African cassava mosaic virus-Kenya 1229189 
#00.00.03.01.02.16.0F East African cassava mosaic virus-Congo 1268809 
#00.00.03.01.02.17 Geminivirus SACMV 63723 
#00.00.03.01.02.17.00 South African cassava mosaic virus-[M12] 223322 
#00.00.03.01.02.17.01 South African cassava mosaic virus - [ZW] 269274 
#00.00.03.01.02.18 CPGMV 69263 
#00.00.03.01.02.18.00 Cowpea golden mosaic virus-[Nigeria] 223260 
#00.00.03.01.02.19 STLCV 71186 
#00.00.03.01.02.1A Cotton leaf crumple geminivirus 77647 
#00.00.03.01.02.1A.00 Cotton leaf crumple virus - [AZ] 335397 
#00.00.03.01.02.1A.01 Cotton leaf crumple virus - [TX] 335398 
#00.00.03.01.02.1A.02 Cotton leaf crumple virus - [California] 335399 
#00.00.03.01.02.1A.03 Cotton leaf crumple virus - [Mexico : Sonora] 335400 
#00.00.03.01.02.1B Euphorbia mosaic geminivirus 77811 
#00.00.03.01.02.1B.00 Euphorbia mosaic virus - B [Mexico:Jalasco:Pepper:2005] 429329 
#00.00.03.01.02.1B.01 Euphorbia mosaic virus - A [Puerto Rico:Jurabo:1991] 429563 
#00.00.03.01.02.1B.02 Euphorbia golden mosaic virus 429564 
#00.00.03.01.02.1B.03 Euphorbia mosaic virus - [Jamaica:Wissadula] 447196 
#00.00.03.01.02.1B.04 Euphorbia mosaic virus Peru 471180 
#00.00.03.01.02.1B.05 Euphorbia mosaic virus - [Cuba:tobacco:2007] 570289 
#00.00.03.01.02.1B.06 Euphorbia mosaic virus - [Jamaica:Wissadula:Euphorbia:2004] 573904 
#00.00.03.01.02.1B.07 Euphorbia mosaic virus [CU: Havana 27: 2007] 1003171 
#00.00.03.01.02.1C Merremia mosaic geminivirus 77813 
#00.00.03.01.02.1D Pepper leaf curl virus 83839 
#00.00.03.01.02.1D.00 Pepper leaf curl virus-[Malaysia] 223306 
#00.00.03.01.02.1D.01 Pepper leaf curl virus [India:Varanasi:Pepper:2010] 436241 
#00.00.03.01.02.1D.02 Pepper leaf curl virus [India:Gorakhpur:Pepper:2010] 1082743 
#00.00.03.01.02.1D.03 Pepper leaf curl virus [India:Maharajganj:Pepper:2010] 1082744 
#00.00.03.01.02.1D.04 Pepper leaf curl virus [India:Mirzapur:Pepper:2010] 1082745 
#00.00.03.01.02.1E Tomato yellow leaf curl Thailand virus 85752 
#00.00.03.01.02.1E.00 Tomato yellow leaf curl Thailand virus-[2] 221540 
#00.00.03.01.02.1E.01 Tomato yellow leaf curl Thailand virus-[1] 221541 
#00.00.03.01.02.1E.02 Tomato yellow leaf curl Thailand virus-[Myanmar] 221542 
#00.00.03.01.02.1E.03 Tomato yellow leaf curl Thailand virus-[Y72] 221543 
#00.00.03.01.02.1E.04 Tomato yellow leaf curl Thailand virus [pepper:Nakhon Pathom:2008] 619651 
#00.00.03.01.02.1E.05 Tomato yellow leaf curl Thailand virus [soybean:Chiang Mai:2008] 619652 
#00.00.03.01.02.1E.06 Tomato yellow leaf curl Thailand virus B-[Myanmar:Hlegu:2006] 1313368 
#00.00.03.01.02.1E.07 Tomato yellow leaf curl Thailand virus B-[Thailand:NakhonPathom:2007] 1313371 
#00.00.03.01.02.1F SCLV 85753 
#00.00.03.01.02.1F.00 Soybean crinkle leaf virus-[Japan] 223251 
#00.00.03.01.02.1F.01 Soybean crinkle leaf virus-[Thailand] 355235 
#00.00.03.01.02.20 ToYMoV 86502 
#00.00.03.01.02.21 ToSLCV 92963 
#00.00.03.01.02.21.00 Tomato severe leaf curl virus-[Guatemala 96-1] 223361 
#00.00.03.01.02.21.01 Tomato severe leaf curl virus - Huasteca 1086071 
#00.00.03.01.02.21.02 Tomato severe leaf curl virus - SLP 3 1127769 
#00.00.03.01.02.22 Dicliptera yellow mottle virus 94700 
#00.00.03.01.02.23 Tomato leaf curl Philippines virus 96054 
#00.00.03.01.02.23.00 Tomato leaf curl Philippines virus - [LB] 270142 
#00.00.03.01.02.23.01 Tomato leaf curl Philippines virus - [San Leonardo] 341038 
#00.00.03.01.02.23.02 Tomato leaf curl Philippines virus - [Bukidnon 42] 488500 
#00.00.03.01.02.23.03 Tomato leaf curl Philippines virus - [Bulacan 31] 488501 
#00.00.03.01.02.23.04 Tomato leaf curl Philippines virus - [Ilocos 41] 488502 
#00.00.03.01.02.23.05 Tomato leaf curl Philippines virus - [Ilocos 42] 488503 
#00.00.03.01.02.23.06 Tomato leaf curl Philippines virus - [Laguna 21] 488504 
#00.00.03.01.02.23.07 Tomato leaf curl Philippines virus - [Misamis Oriental 31] 488505 
#00.00.03.01.02.23.08 Tomato leaf curl Philippines virus - [Nueva Viscaya 13] 488506 
#00.00.03.01.02.23.09 Tomato leaf curl Philippine virus - [Laguna] 499612 
#00.00.03.01.02.23.0A Tomato leaf curl Philippines virus - Los Banos:L3 499613 
#00.00.03.01.02.24 Sweet potato leaf curl virus 100755 
#00.00.03.01.02.24.00 Merremia leaf curl virus 391006 
#00.00.03.01.02.24.01 Sweet potato leaf curl Korean virus 590668 
#00.00.03.01.02.24.02 Sweet potato leaf curl virus-Spain 652719 
#00.00.03.01.02.24.03 Sweet potato leaf curl virus-Jiangsu 1198220 
#00.00.03.01.02.25 Rhynchosia golden mosaic virus 117198 
#00.00.03.01.02.25.00 Rhynchosia golden mosaic virus-[Chiapas] 223312 
#00.00.03.01.02.26 BYVMV 120168 
#00.00.03.01.02.26.00 Bhendi yellow vein mosaic virus-Madurai 221523 
#00.00.03.01.02.26.01 Bhendi yellow vein mosaic virus-[301] 221524 
#00.00.03.01.02.26.02 Bhendi yellow vein mosaic virus-[Joydebpur] 346668 
#00.00.03.01.02.26.03 Bhendi yellow vein mosaic virus - [Barrackpore] 478090 
#00.00.03.01.02.26.04 Bhendi yellow vein mosaic virus [2005:Thadagan:India] 611724 
#00.00.03.01.02.26.05 Bhendi yellow vein mosaic virus [2005:Pandaralli:India] 611725 
#00.00.03.01.02.26.06 Bhendi yellow vein mosaic virus [India:Bangalore:OY34:2005] 908087 
#00.00.03.01.02.26.07 Bhendi yellow vein mosaic virus [India:Bhemarayanagudi:OY45:2005] 908088 
#00.00.03.01.02.26.08 Bhendi yellow vein mosaic virus [India:Chelur:OYCN6:2006] 908089 
#00.00.03.01.02.26.09 Bhendi yellow vein mosaic virus [India:Chintamani:OYCHINT:2006] 908090 
#00.00.03.01.02.26.0A Bhendi yellow vein mosaic virus [India:Coimbator:OYCO4:2005] 908091 
#00.00.03.01.02.26.0B Bhendi yellow vein mosaic virus [India:Delhi:OY133:2006] 908092 
#00.00.03.01.02.26.0C Bhendi yellow vein mosaic virus [India:Guntur OY112:2005] 908093 
#00.00.03.01.02.26.0D Bhendi yellow vein mosaic virus [India:Kaivara:OYKaivara1:2006] 908094 
#00.00.03.01.02.26.0E Bhendi yellow vein mosaic virus [India:Kaivara:OYKaivara:2006] 908095 
#00.00.03.01.02.26.0F Bhendi yellow vein mosaic virus [India:Karnal:OY79A:2005] 908096 
#00.00.03.01.02.26.10 Bhendi yellow vein mosaic virus [India:Karnal:OY80B:2005] 908097 
#00.00.03.01.02.26.11 Bhendi yellow vein mosaic virus [India:Kerala:OYG6AG:2005] 908098 
#00.00.03.01.02.26.12 Bhendi yellow vein mosaic virus [India:New Delhi:OY134:2005] 908099 
#00.00.03.01.02.26.13 Bhendi yellow vein mosaic virus [India:Pandarahalli:OY167:2006] 908100 
#00.00.03.01.02.26.14 Bhendi yellow vein mosaic virus [India:Pandarahalli:OY173:2006] 908101 
#00.00.03.01.02.26.15 Bhendi yellow vein mosaic virus [India:Phalaghat:OY014:2005] 908102 
#00.00.03.01.02.26.16 Bhendi yellow vein mosaic virus [India:Phalaghat:OY07:2005] 908103 
#00.00.03.01.02.26.17 Bhendi yellow vein mosaic virus [India:Phalaghat:OY138A:2006] 908104 
#00.00.03.01.02.26.18 Bhendi yellow vein mosaic virus [India:Raichur:OY49:2005] 908105 
#00.00.03.01.02.26.19 Bhendi yellow vein mosaic virus [India:Raichur:OY54A:2005] 908106 
#00.00.03.01.02.26.1A Bhendi yellow vein mosaic virus [India:Raichur:OY54B:2005] 908107 
#00.00.03.01.02.26.1B Bhendi yellow vein mosaic virus [India:Raichur:OY56:2005] 908108 
#00.00.03.01.02.26.1C Bhendi yellow vein mosaic virus [India:Raichur:OY59:2005] 908109 
#00.00.03.01.02.26.1D Bhendi yellow vein mosaic virus [India:Sonipat EL13:2006] 908110 
#00.00.03.01.02.26.1E Bhendi yellow vein mosaic virus [India:Sonipat OY92B:2005] 908111 
#00.00.03.01.02.26.1F Bhendi yellow vein mosaic virus [India:Sonipat:OY83:2005] 908112 
#00.00.03.01.02.26.20 Bhendi yellow vein mosaic virus [India:Sonipat:OY93:2005] 908113 
#00.00.03.01.02.26.21 Bhendi yellow vein mosaic virus [India:Tirupathi:OY99:2005] 908114 
#00.00.03.01.02.26.22 Bhendi yellow vein mosaic virus [India:Varanasi:OY36:2005] 908115 
#00.00.03.01.02.26.23 Bhendi yellow vein mosaic virus (Karnal:2006) 1088663 
#00.00.03.01.02.26.24 Bhendi yellow vein mosaic virus (Pandarahalli:2006) 1088664 
#00.00.03.01.02.26.25 Bhendi yellow vein mosiac virus (Tumkur:2007) 1088665 
#00.00.03.01.02.27 TYLCSV 123735 
#00.00.03.01.02.27.00 Tomato yellow leaf curl Sardinia virus-[Spain1] 221537 
#00.00.03.01.02.27.01 Tomato yellow leaf curl Sardinia virus-[Spain2] 221538 
#00.00.03.01.02.27.02 Tomato yellow leaf curl Sardinia virus-[Sicily] 221539 
#00.00.03.01.02.27.03 Tomato yellow leaf curl Sardinia virus-Israel 398296 
#00.00.03.01.02.28 Tomato curly stunt virus 128941 
#00.00.03.01.02.28.00 Tomato curly stunt virus - [South Africa] 269301 
#00.00.03.01.02.29 Tomato rugose mosaic virus 134599 
#00.00.03.01.02.29.00 TGV-Ub 99478 
#00.00.03.01.02.29.01 Tomato rugose mosaic virus-[Ube] 223360 
#00.00.03.01.02.2A Cucurbit leaf crumple geminivirus 134681 
#00.00.03.01.02.2A.00 Cucurbit leaf crumple virus - [Arizona] 223261 
#00.00.03.01.02.2B Tomato severe rugose virus 158463 
#00.00.03.01.02.2C Sri Lankan cassava mosaic virus 161378 
#00.00.03.01.02.2C.00 Sri Lankan cassava mosaic virus-[Colombo] 223328 
#00.00.03.01.02.2C.01 Sri Lankan cassava mosaic virus - India [India:Kerala C4] 454143 
#00.00.03.01.02.2C.02 Sri Lankan cassava mosaic virus - [Ker20] 475454 
#00.00.03.01.02.2C.03 Sri Lankan cassava mosaic virus-Chilli pepper 911728 
#00.00.03.01.02.2C.04 Sri Lankan cassava mosaic virus-[Jatropha:Lucknow:2009] 1034892 
#00.00.03.01.02.2C.05 Sri Lankan cassava mosaic virus-India[Attur:2009] 1310383 
#00.00.03.01.02.2D Melon chlorotic leaf curl virus 165826 
#00.00.03.01.02.2D.00 Melon chlorotic leaf curl virus-[Guatemala] 223286 
#00.00.03.01.02.2D.01 Melon chlorotic leaf curl virus - [Costa Rica] 223327 
#00.00.03.01.02.2E Macroptilium yellow mosaic virus 169865 
#00.00.03.01.02.2E.00 Macroptilium yellow mosaic virus-[Cuba] 223285 
#00.00.03.01.02.2F Chili leaf curl virus 172278 
#00.00.03.01.02.2F.00 Chilli leaf curl virus-[Multan] 222451 
#00.00.03.01.02.2F.01 Chilli leaf curl Virus - Pakistan 340896 
#00.00.03.01.02.2F.02 Pepper leaf curl Pakistan virus 341713 
#00.00.03.01.02.2F.03 Chilli leaf curl virus-[Jessore] 346672 
#00.00.03.01.02.2F.04 Chilli leaf curl Multan virus 546025 
#00.00.03.01.02.2F.05 Chilli leaf curl India virus 577124 
#00.00.03.01.02.2F.05.00 Chilli leaf curl virus-India [India/Jodhpur/2009] 1000667 
#00.00.03.01.02.2F.05.01 Chilli leaf curl virus-India [India/Noida/2007] 1000668 
#00.00.03.01.02.2F.05.02 Chilli leaf curl virus-India [India/Pataudi/2007] 1000669 
#00.00.03.01.02.2F.06 Chilli leaf curl virus-[Soyla:India:2009] 749223 
#00.00.03.01.02.2F.07 Chilli leaf curl virus-[Bhavanisagar:India:2010] 876170 
#00.00.03.01.02.2F.08 Chilli leaf curl virus-India [India:Papaya:2005] 910428 
#00.00.03.01.02.2F.09 Chilli leaf curl virus-DU [India:New Delhi:Papaya:2009] 913595 
#00.00.03.01.02.2F.0A Chilli leaf curl virus-HD [India:New Delhi:Papaya:2007] 913596 
#00.00.03.01.02.2F.0B Chilli leaf curl virus-Panipat1 [India:Panipat:Papaya:2008] 913597 
#00.00.03.01.02.2F.0C Chilli leaf curl virus-Najafgarh2 [India:New Delhi:Papaya:2009] 913598 
#00.00.03.01.02.2F.0D Chilli leaf curl virus-Noida [India:Uttar Pradesh:Papaya:2009] 913599 
#00.00.03.01.02.2F.0E Chilli leaf curl virus-Panipat 1 [India:Panipat:Papaya:2008] 1036260 
#00.00.03.01.02.2F.0F Chilli leaf curl virus-Panipat 2 [India:Panipat:Papaya:2008] 1036261 
#00.00.03.01.02.2F.10 Chilli leaf curl virus-Panipat 4 [India:Panipat:Papaya:2008] 1036262 
#00.00.03.01.02.2F.11 Chilli leaf curl virus-Naj 3 [India:New Delhi:Papaya:2009] 1036263 
#00.00.03.01.02.2F.12 Chilli leaf curl virus [India:UP:Lucknow:Capsicum sp.11b:2011] 1137751 
#00.00.03.01.02.2F.13 Chilli leaf curl virus-India 1219876 
#00.00.03.01.02.2F.13.00 Chilli leaf curl virus-India [Anand:Tomato:2012] 1397673 
#00.00.03.01.02.2F.14 Chili leaf curl virus-Oman 1481460 
#00.00.03.01.02.2F.15 Chilli leaf curl Virus - [Pakistan:2011] 1507457 
#00.00.03.01.02.30 Tomato chlorotic mottle virus 172391 
#00.00.03.01.02.30.00 Tomato chlorotic mottle virus-[Brazil] 223338 
#00.00.03.01.02.30.01 Tomato chlorotic mottle virus-Crumple 223339 
#00.00.03.01.02.31 Tomato mottle leaf curl virus 172394 
#00.00.03.01.02.31.00 Tomato mottle leaf curl virus recombinant 367641 
#00.00.03.01.02.32 Tobacco curl shoot virus 180526 
#00.00.03.01.02.32.00 Tobacco curl shoot virus-[Y35] 222473 
#00.00.03.01.02.32.01 Tobacco curly shoot virus - [Y41] 223250 
#00.00.03.01.02.32.02 Tobacco curly shoot virus - [Y1] 223331 
#00.00.03.01.02.32.03 Tobacco curly shoot virus - [Y271] 329845 
#00.00.03.01.02.32.04 Tobacco curly shoot virus - [Y272] 329846 
#00.00.03.01.02.32.05 Tobacco curly shoot virus - [Y274] 329847 
#00.00.03.01.02.32.06 Tobacco curly shoot virus - [Y282] 329848 
#00.00.03.01.02.32.07 Tobacco curly shoot virus-[Lucknow] 500468 
#00.00.03.01.02.32.08 Tobacco curly shoot virus - [SC118] 705074 
#00.00.03.01.02.33 Honeysuckle yellow vein mosaic virus 180587 
#00.00.03.01.02.33.00 HYVMV-tobacco [Yamaguchi] 226085 
#00.00.03.01.02.33.01 Honeysuckle yellow vein mosaic virus-[Nara1] 417190 
#00.00.03.01.02.33.02 Honeysuckle yellow vein mosaic virus-[Nara2] 417191 
#00.00.03.01.02.33.03 Honeysuckle yellow vein mosaic virus-[Japan:Miyazaki:2001] 435487 
#00.00.03.01.02.34 TYLCCNV 185793 
#00.00.03.01.02.34.00 Tomato yellow leaf curl China virus-[Y64] 221525 
#00.00.03.01.02.34.01 Tomato yellow leaf curl China virus-Tb[Y5] 221526 
#00.00.03.01.02.34.02 Tomato yellow leaf curl China virus-Tb[Y10] 221527 
#00.00.03.01.02.34.03 Tomato yellow leaf curl China virus-Tb[Y11] 221528 
#00.00.03.01.02.34.04 Tomato yellow leaf curl China virus-Tb[Y8] 221529 
#00.00.03.01.02.34.05 Tomato yellow leaf curl China virus-Tb[Y36] 221530 
#00.00.03.01.02.34.06 Tomato yellow leaf curl China virus-Tb[Y38] 221531 
#00.00.03.01.02.34.07 Tomato yellow leaf curl China virus-To[Y25] 221532 
#00.00.03.01.02.34.08 Tomato yellow leaf curl China virus-[Y43] 284541 
#00.00.03.01.02.34.09 Tomato yellow leaf curl China virus-[Y194] 329292 
#00.00.03.01.02.34.0A Tomato yellow leaf curl China virus - [Y190] 329390 
#00.00.03.01.02.34.0B Tomato yellow leaf curl China virus - [Y195] 329391 
#00.00.03.01.02.34.0C Tomato yellow leaf curl China virus - [Y198] 329392 
#00.00.03.01.02.34.0D Tomato yellow leaf curl China virus - [Y205] 329393 
#00.00.03.01.02.34.0E Tomato yellow leaf curl China virus - [Y206] 329394 
#00.00.03.01.02.34.0F Tomato yellow leaf curl China virus - [Y249] 329395 
#00.00.03.01.02.34.10 Tomato yellow leaf curl China virus - [Y251] 329396 
#00.00.03.01.02.34.11 Tomato yellow leaf curl China virus - [Y299] 329397 
#00.00.03.01.02.34.12 Tomato yellow leaf curl China virus - [Y300] 329398 
#00.00.03.01.02.34.13 Tomato yellow leaf curl China virus - [Y302] 329399 
#00.00.03.01.02.34.14 Tomato yellow leaf curl China virus - [Y303] 329400 
#00.00.03.01.02.34.15 Tomato yellow leaf curl China virus -[Y253] 329821 
#00.00.03.01.02.34.16 Tomato yellow leaf curl China virus -[Y254] 329822 
#00.00.03.01.02.34.17 Tomato yellow leaf curl China virus -[Y255] 329823 
#00.00.03.01.02.34.18 Tomato yellow leaf curl China virus -[Y284] 329824 
#00.00.03.01.02.34.19 Tomato yellow leaf curl China virus -[Y285] 329825 
#00.00.03.01.02.34.1A Tomato yellow leaf curl China virus -[Y286] 329826 
#00.00.03.01.02.34.1B Tomato yellow leaf curl China virus -[Y194] 329849 
#00.00.03.01.02.34.1C Tomato yellow leaf curl China virus -[Y301] 329850 
#00.00.03.01.02.34.1D Tomato yellow leaf curl China virus-[Y193] 329851 
#00.00.03.01.02.34.1E Tomato yellow leaf curl China virus-[Y322] 366681 
#00.00.03.01.02.34.1F Tomato yellow leaf curl China virus - [Y264] 382677 
#00.00.03.01.02.34.20 Tomato yellow leaf curl China virus-[YN72] 408092 
#00.00.03.01.02.34.21 Tomato yellow leaf curl China virus-Dali198 493827 
#00.00.03.01.02.35 EpYVV 186637 
#00.00.03.01.02.35.00 Eupatorium yellow vein virus-[MNS2] 223276 
#00.00.03.01.02.35.01 Eupatorium yellow vein virus - [Yamaguchi] 269095 
#00.00.03.01.02.35.02 Eupatorium yellow vein mosaic virus - [SOJ3] 335404 
#00.00.03.01.02.35.03 Eupatorium yellow vein virus-[Suya] 436246 
#00.00.03.01.02.35.04 Eupatorium yellow vein virus-[Japan:Kagawa:Tomato:1997] 519350 
#00.00.03.01.02.36 Ageratum enation virus 188333 
#00.00.03.01.02.36.00 Ageratum enation virus - Lucknow 500471 
#00.00.03.01.02.36.01 Ageratum enation virus - Gorakhpur 552538 
#00.00.03.01.02.36.02 Ageratum enation virus-B2 [India:Haryana:Papaya:2009] 1036276 
#00.00.03.01.02.36.03 Ageratum enation virus [India:UP:Bahraich:Ageratum conyzoides5a:2011] 1137746 
#00.00.03.01.02.36.04 Ageratum enation virus [India:UP:Bahraich:Ageratum conyzoides6:2011] 1137747 
#00.00.03.01.02.36.05 Ageratum enation virus [India:UP:Bahraich:Black Gram3:2011] 1137748 
#00.00.03.01.02.36.06 Ageratum enation virus [India:UP:Bahraich:Croton bonplandianum7:2011] 1137749 
#00.00.03.01.02.36.07 Ageratum enation virus [India:UP:Bahraich:Croton bonplandianum9:2011] 1137750 
#00.00.03.01.02.36.08 Ageratum enation virus-Papaver somniferum 1322247 
#00.00.03.01.02.37 Sida mottle virus 191460 
#00.00.03.01.02.37.00 Sida mottle virus-[Brazil] 223319 
#00.00.03.01.02.38 Sida yellow mosaic virus 191463 
#00.00.03.01.02.38.00 Sida yellow mosaic virus-[Brazil] 223320 
#00.00.03.01.02.39 ToLCTWV 196093 
#00.00.03.01.02.39.00 ToLCTWV-[TW:Hsi:C1:05] 418144 
#00.00.03.01.02.39.01 Tomato leaf curl Taiwan virus ZJWZ5 624128 
#00.00.03.01.02.3A Tobacco leaf rugose virus 196691 
#00.00.03.01.02.3B Hollyhock leaf crumple virus 199587 
#00.00.03.01.02.3B.00 Hollyhock leaf curl virus 163655 
#00.00.03.01.02.3B.01 Hollyhock leaf crumple virus-[Cairo] 223279 
#00.00.03.01.02.3B.02 Hollyhock leaf crumple virus-[Giza] 223280 
#00.00.03.01.02.3B.03 Hollyhock leaf crumple virus - [Cairo2] 269096 
#00.00.03.01.02.3C Stachytarpheta leaf curl virus 202568 
#00.00.03.01.02.3C.00 Stachytarpheta leaf curl virus - [Hn5] 223329 
#00.00.03.01.02.3C.01 Stachytarpheta leaf curl virus - [Hn5.4] 269280 
#00.00.03.01.02.3C.02 Stachytarpheta leaf curl virus - [Hn6.1] 269281 
#00.00.03.01.02.3C.03 Stachytarpheta leaf curl virus - [Hn30] 289998 
#00.00.03.01.02.3C.04 Stachytarpheta leaf curl virus - [Hn34] 289999 
#00.00.03.01.02.3C.05 Stachytarpheta leaf curl virus - [Hn26] 290000 
#00.00.03.01.02.3C.06 Stachytarpheta leaf curl virus - [Hn27] 290001 
#00.00.03.01.02.3C.07 Stachytarpheta leaf curl virus - [Hn28] 290002 
#00.00.03.01.02.3C.08 Stachytarpheta leaf curl virus - [Hn29] 290003 
#00.00.03.01.02.3C.09 Stachytarpheta leaf curl virus - [Hn31] 290004 
#00.00.03.01.02.3C.0A Stachytarpheta leaf curl virus - [Hn32] 290005 
#00.00.03.01.02.3C.0B Stachytarpheta leaf curl virus - [Hn33] 290006 
#00.00.03.01.02.3C.0C Stachytarpheta leaf curl virus - [Hn35] 290007 
#00.00.03.01.02.3D Loofa yellow mosaic virus 207240 
#00.00.03.01.02.3E CYVMV 207697 
#00.00.03.01.02.3E.00 Croton yellow vein mosaic virus-[Jessore] 346669 
#00.00.03.01.02.3E.01 Croton yellow vein mosaic virus-Lucknow 500470 
#00.00.03.01.02.3E.02 Croton yellow vein mosaic virus-Panipat 3 [India:Panipat:Papaya:2008] 1036274 
#00.00.03.01.02.3E.03 Croton yellow vein mosaic virus-Panipat 8 [India:Panipat:Papaya:2008] 1036275 
#00.00.03.01.02.3F Tomato leaf curl Vietnam virus 208177 
#00.00.03.01.02.40 Tobacco leaf curl Yunnan virus 211866 
#00.00.03.01.02.40.00 Tobacco leaf curl Yunnan virus-[Y3] 223336 
#00.00.03.01.02.40.01 Tobacco leaf curl Yunnan virus - [Y136] 269282 
#00.00.03.01.02.40.02 Tobacco leaf curl Yunnan virus - [Y143] 269283 
#00.00.03.01.02.40.03 Tobacco leaf curl Yunnan virus - [Y161] 269284 
#00.00.03.01.02.40.04 Tobacco leaf curl Yunnan virus-[Y283] 329294 
#00.00.03.01.02.40.05 Tobacco leaf curl Yunnan virus -[Y218] 329840 
#00.00.03.01.02.40.06 Tobacco leaf curl Yunnan virus -[Y273] 329841 
#00.00.03.01.02.40.07 Tobacco leaf curl Yunnan virus -[Y275] 329842 
#00.00.03.01.02.40.08 Tobacco leaf curl Yunnan virus -[Y276] 329843 
#00.00.03.01.02.40.09 Tobacco leaf curl Yunnan virus -[Y283] 329844 
#00.00.03.01.02.40.0A Tobacco leaf curl Yunnan virus [goatweed:Nakhon Pathom:2008] 619653 
#00.00.03.01.02.41 Tomato leaf curl Gujarat virus 219299 
#00.00.03.01.02.41.00 Tomato leaf curl Gujarat virus-[Vadodara] 220930 
#00.00.03.01.02.41.01 Tomato leaf curl Gujarat virus-[Kelloo] 220931 
#00.00.03.01.02.41.02 Tomato leaf curl Gujarat virus - [Nepal] 269305 
#00.00.03.01.02.41.03 Tomato leaf curl Gujarat virus - [Varanasi] 269306 
#00.00.03.01.02.41.04 Tomato leaf curl Gujarat virus - [Dhanbad] 540029 
#00.00.03.01.02.41.05 Tomato leaf curl Gujarat virus-[Pune:2008] 866534 
#00.00.03.01.02.41.06 Tomato leaf curl Gujarat virus-[India:Surat:2012] 1397675 
#00.00.03.01.02.41.07 Tomato leaf curl Gujarat virus-[India:Valsad:2012] 1397676 
#00.00.03.01.02.42 TYLCMaV 219744 
#00.00.03.01.02.43 Bean golden yellow mosaic virus 220340 
#00.00.03.01.02.43.00 Bean golden yellow mosaic virus-[Dominican Republic] 222445 
#00.00.03.01.02.43.01 Bean golden yellow mosaic virus-[Guatemala] 222446 
#00.00.03.01.02.43.02 Bean golden yellow mosaic virus-[Mexico] 222447 
#00.00.03.01.02.43.03 Bean golden yellow mosaic virus-[Puerto Rico] 222448 
#00.00.03.01.02.43.04 Bean golden yellow mosaic virus (isolate Puerto Rico-Japan) 222449 
#00.00.03.01.02.43.05 Bean golden yellow mosaic virus [HomesteadFL] 337896 
#00.00.03.01.02.44 Tomato leaf curl Bangalore virus 220608 
#00.00.03.01.02.44.00 Tomato leaf curl Bangalore virus-[Ban5] 220933 
#00.00.03.01.02.44.01 Tomato leaf curl Bangalore virus-[Kolar] 220934 
#00.00.03.01.02.44.02 Tomato leaf curl Bangalore virus-[Ban4] 220935 
#00.00.03.01.02.44.03 Tomato leaf curl Bangalore virus-Cotton [Fatehabad] 273795 
#00.00.03.01.02.44.04 ToLCBV-[IN:KerIV:05] 404979 
#00.00.03.01.02.44.05 Tomato leaf curl Bangalore virus - [India:Kerala II:2005] 407832 
#00.00.03.01.02.45 ToLCKV 220932 
#00.00.03.01.02.45.00 Tomato leaf curl Karnataka virus - Bangalore [India:Punjab:Mentha:2007] 611306 
#00.00.03.01.02.45.01 Tomato leaf curl Karnataka virus-[tomato:Lucknow] 662436 
#00.00.03.01.02.45.02 Tomato leaf curl Karnataka virus-B1 [India:Haryana:Papaya:2009] 1036270 
#00.00.03.01.02.45.03 Tomato leaf curl Karnataka virus-[Jatropha curcas] 1143717 
#00.00.03.01.02.46 Ageratum yellow vein Sri Lanka virus 222079 
#00.00.03.01.02.47 Chayote yellow mosaic virus 222450 
#00.00.03.01.02.48 Cotton leaf curl Alabad virus 222456 
#00.00.03.01.02.48.00 Cotton leaf curl Alabad virus-[802a] 222457 
#00.00.03.01.02.48.01 Cotton leaf curl Alabad virus-[804a] 222458 
#00.00.03.01.02.49 Cotton leaf curl Gezira virus 222459 
#00.00.03.01.02.49.00 Cotton leaf curl Gezira virus-[Cotton] 222460 
#00.00.03.01.02.49.01 Cotton leaf curl Gezira virus-[Okra/Egypt] 222461 
#00.00.03.01.02.49.02 Cotton leaf curl Gezira virus-[Okra/Gezira] 222462 
#00.00.03.01.02.49.03 Cotton leaf curl Gezira virus-[Sida] 222463 
#00.00.03.01.02.49.04 Cotton leaf curl Gezira virus - [Okra-Shambat] 268964 
#00.00.03.01.02.49.05 Cotton leaf curl Gezira virus - Mali[Mali:Bamako:okra:2006] 454129 
#00.00.03.01.02.49.06 Cotton leaf curl Gezira virus-[Niger:Okra] 502871 
#00.00.03.01.02.49.07 Cotton leaf curl Gezira virus-[Cameroon] 627501 
#00.00.03.01.02.49.08 Cotton leaf curl Gezira virus-[okra:BFA] 679314 
#00.00.03.01.02.49.09 Cotton leaf curl Gezira virus-[Hollyhock/Jordan] 756757 
#00.00.03.01.02.49.0A Cotton leaf curl Gezira virus-[okra/Tanzania] 863578 
#00.00.03.01.02.49.0B Cotton leaf curl Gezira virus [Egypt:Cairo:2010] 1313350 
#00.00.03.01.02.4A CLCuKV 222464 
#00.00.03.01.02.4A.00 Cotton leaf curl Kokhran virus-[806b] 222465 
#00.00.03.01.02.4A.01 Cotton leaf curl Kokhran virus-[Faisalabad1] 222466 
#00.00.03.01.02.4A.02 Cotton leaf curl Kokhran virus-[72b] 222713 
#00.00.03.01.02.4A.03 CLCuKV-Dab 273794 
#00.00.03.01.02.4A.04 Cotton leaf curl Kokhran virus-Ganganagar 285664 
#00.00.03.01.02.4B Squash leaf curl Yunnan virus 222474 
#00.00.03.01.02.4C Malvastrum yellow vein virus 222475 
#00.00.03.01.02.4C.00 Malvastrum yellow vein virus-[Y47] 222476 
#00.00.03.01.02.4C.01 Malvastrum yellow vein virus -[Y189] 329827 
#00.00.03.01.02.4C.02 Malvastrum yellow vein virus -[Y216] 329828 
#00.00.03.01.02.4C.03 Malvastrum yellow vein virus -[Y217] 329829 
#00.00.03.01.02.4C.04 Malvastrum yellow vein virus -[Y249] 329830 
#00.00.03.01.02.4C.05 Malvastrum yellow vein virus -[Y250] 329831 
#00.00.03.01.02.4C.06 Malvastrum yellow vein virus -[Y251] 329832 
#00.00.03.01.02.4C.07 Malvastrum yellow vein virus -[Y252] 329833 
#00.00.03.01.02.4C.08 Malvastrum yellow vein virus -[Y206] 329834 
#00.00.03.01.02.4D Cotton leaf curl Multan virus 223252 
#00.00.03.01.02.4D.00 Cotton leaf curl Multan virus-[26] 223253 
#00.00.03.01.02.4D.01 Cotton leaf curl Multan virus-[62] 223254 
#00.00.03.01.02.4D.02 Cotton leaf curl Multan virus-[Faisalabad2] 223255 
#00.00.03.01.02.4D.03 Cotton leaf curl Multan virus-[Faisalabad3] 223256 
#00.00.03.01.02.4D.04 Cotton leaf curl Multan virus-[Multan] 223257 
#00.00.03.01.02.4D.05 Cotton leaf curl Multan virus-[Okra] 223258 
#00.00.03.01.02.4D.06 Cotton leaf curl Multan virus - [Faisalabad1] 259535 
#00.00.03.01.02.4D.07 Cotton leaf curl Multan virus - [Hissar:04] 352883 
#00.00.03.01.02.4D.08 Cotton leaf curl Multan virus - [Delhi:04] 352885 
#00.00.03.01.02.4D.09 Cotton leaf curl Multan virus - [Ludhiana:04] 352886 
#00.00.03.01.02.4D.0A Cotton leaf curl Multan virus - [Bhatinda :05] 352887 
#00.00.03.01.02.4D.0B Gossypium darwinii symptomless virus 509531 
#00.00.03.01.02.4D.0C Cotton leaf curl Multan virus CR-recombinant 511443 
#00.00.03.01.02.4D.0D Cotton leaf curl Multan virus-[Hibiscus] 1143695 
#00.00.03.01.02.4D.0E Cotton leaf curl Multan virus-[Hibiscus rosa-sinensis] 1143709 
#00.00.03.01.02.4D.0F Cotton leaf curl Multan virus [Pakistan:Faisalabad:2007] 1313351 
#00.00.03.01.02.4E East African cassava mosaic Cameroon virus 223262 
#00.00.03.01.02.4E.00 East African cassava mosaic Cameroon virus-[Ivory Coast] 223263 
#00.00.03.01.02.4E.01 East African cassava mosaic Cameroon virus-Ghana 1077907 
#00.00.03.01.02.4E.02 East African cassava mosaic Cameroon virus-Cameroon 1229190 
#00.00.03.01.02.4F East African cassava mosaic Malawi virus 223264 
#00.00.03.01.02.4F.00 East African cassava mosaic Malawi virus-Malawi[K] 223265 
#00.00.03.01.02.4F.01 East African cassava mosaic Malawi virus-Malawi[MH] 223266 
#00.00.03.01.02.50 East African cassava mosaic Zanzibar virus 223275 
#00.00.03.01.02.50.00 East African cassava mosaic Zanzibar virus - Kenya [Kilifi] 268969 
#00.00.03.01.02.51 Macroptilium mosaic Puerto Rico virus 223282 
#00.00.03.01.02.51.00 Macroptilium mosaic Puerto Rico virus-[Bean] 223920 
#00.00.03.01.02.52 Macroptilium yellow mosaic Florida virus 223284 
#00.00.03.01.02.53 Legume yellow mosaic virus 223287 
#00.00.03.01.02.53.00 Indian mungbean yellow mosaic geminivirus 88774 
#00.00.03.01.02.53.01 Mungbean yellow mosaic India virus-[Bangladesh] 223288 
#00.00.03.01.02.53.02 Mungbean yellow mosaic India virus-[Cowpea] 223289 
#00.00.03.01.02.53.03 Mungbean yellow mosaic India virus-[Mungbean] 223290 
#00.00.03.01.02.53.04 Mungbean yellow mosaic India virus-[Soybean] 223291 
#00.00.03.01.02.53.05 Mungbean yellow mosaic India virus-[SoybeanTN] 223292 
#00.00.03.01.02.53.06 Mungbean yellow mosaic India virus - [Akola] 269099 
#00.00.03.01.02.53.07 Mungbean yellow mosaic India virus - [Cowpea Pakistan] 269100 
#00.00.03.01.02.53.08 Mungbean yellow mosaic India virus - [Nepal] 269101 
#00.00.03.01.02.53.09 Mungbean yellow mosaic India virus - [Mungbean Pakistan] 269102 
#00.00.03.01.02.53.0A Mungbean yellow mosaic India virus-[Bogra] 346671 
#00.00.03.01.02.53.0B Mungbean yellow mosaic India virus - [India:Varanasi:Dolichos:2005] 407833 
#00.00.03.01.02.53.0C Mungbean yellow mosaic India virus Indonesia 1131262 
#00.00.03.01.02.54 Pepper golden mosaic geminivirus 223301 
#00.00.03.01.02.54.00 Pepper golden mosaic virus - [Mexico] 47837 
#00.00.03.01.02.54.01 Pepper golden mosaic virus-[CR] 223302 
#00.00.03.01.02.55 Pepper Hausteco Geminivirus 223303 
#00.00.03.01.02.55.00 Pepper huasteco yellow vein virus-[Sinaloa] 223304 
#00.00.03.01.02.55.01 Pepper huasteco yellow vein virus- San Luis Potosi 1166473 
#00.00.03.01.02.56 Pepper leaf curl Bangladesh virus 223305 
#00.00.03.01.02.56.00 Pepper leaf curl Bangladesh virus-Gorakhpur 554020 
#00.00.03.01.02.57 Potato yellow mosaic Panama virus 223307 
#00.00.03.01.02.58 Sida golden mosaic Costa Rica virus 223313 
#00.00.03.01.02.59 Sida golden mosaic Florida virus 223314 
#00.00.03.01.02.59.00 SiGMFV-US 223315 
#00.00.03.01.02.59.01 SiGMFV-MA 871521 
#00.00.03.01.02.5A Sida golden mosaic Honduras virus 223316 
#00.00.03.01.02.5B Sida golden yellow vein virus 223317 
#00.00.03.01.02.5B.00 Sida golden yellow vein virus-[A11] 223318 
#00.00.03.01.02.5B.01 Sida golden yellow vein virus-[Jamaica:Liguanea2:2008] 929766 
#00.00.03.01.02.5B.02 Sida golden yellow vein virus-Malvastrum [CU:Camaguey 177:09] 1003172 
#00.00.03.01.02.5B.03 Sida golden yellow vein virus-Malvastrum 1093962 
#00.00.03.01.02.5C Sida yellow vein virus 223321 
#00.00.03.01.02.5C.00 Sida yellow vein virus - [Barrackpore] 478089 
#00.00.03.01.02.5D Chinese squash leaf curl virus 223323 
#00.00.03.01.02.5D.00 Pumpkin yellow vein mosaic virus 219586 
#00.00.03.01.02.5D.01 Squash leaf curl China virus - [B] 269275 
#00.00.03.01.02.5D.02 Squash leaf curl China virus - [K] 269276 
#00.00.03.01.02.5D.03 Squash leaf curl China virus - [Pumpkin :Coimbatore] 320438 
#00.00.03.01.02.5D.04 Pumpkin yellow mosaic Lucknow virus 335396 
#00.00.03.01.02.5D.05 Pumpkin yellow vein mosaic virus-[Jessore] 346670 
#00.00.03.01.02.5D.06 Squash leaf curl China virus - [Cucurbita pepo: Lahore] 393625 
#00.00.03.01.02.5D.07 Squash leaf curl China virus - [Thailand] 452660 
#00.00.03.01.02.5D.08 Squash leaf curl China virus-[Wax Gourd:Nakhon Pathom] 512414 
#00.00.03.01.02.5D.09 Squash leaf curl China virus - [Pumpkin:Varanasi] 540030 
#00.00.03.01.02.5D.0A Squash leaf curl China virus - [India:Varanasi:Pumpkin] 679172 
#00.00.03.01.02.5D.0B Squash leaf curl China virus-[Varanasi:Pumpkin:08] 754182 
#00.00.03.01.02.5E Squash mild leaf curl virus 223324 
#00.00.03.01.02.5E.00 Squash mild leaf curl virus-[Imperial Valley] 223325 
#00.00.03.01.02.5F Tobacco leaf curl Japan virus 223332 
#00.00.03.01.02.5F.00 Tobacco leaf curl Japan virus-[JP2] 223333 
#00.00.03.01.02.5F.01 Tobacco leaf curl Japan virus-[JP3] 226084 
#00.00.03.01.02.5F.02 Tobacco leaf curl Japan virus-[Fukui] 347950 
#00.00.03.01.02.5F.03 Tobacco leaf curl Japan virus-[Myz] 347951 
#00.00.03.01.02.5F.04 Tobacco leaf curl Japan virus-[Msd] 347952 
#00.00.03.01.02.5F.05 Tobacco leaf curl Japan virus-[Honeysuckle:Ibaraki] 417189 
#00.00.03.01.02.60 Tobacco leaf curl Zimbabwe virus 223337 
#00.00.03.01.02.61 Tomato golden mottle geminivirus 223342 
#00.00.03.01.02.61.00 Tomato golden mosaic virus - [GT94-R2] 223343 
#00.00.03.01.02.62 Tomato leaf curl Bangladesh virus 223344 
#00.00.03.01.02.62.00 Tomato leaf curl Bangladesh virus-[India:Udaipur:Gaillardia:2009] 1184708 
#00.00.03.01.02.63 Tomato leaf curl Laos virus 223345 
#00.00.03.01.02.63.00 Tomato leaf curl Laos virus [EastTimor:Oecusse:2000] 1313357 
#00.00.03.01.02.64 Tomato leaf curl Malaysia virus 223346 
#00.00.03.01.02.65 Tomato leaf curl New Delhi virus 223347 
#00.00.03.01.02.65.00 Tomato leaf curl New Delhi virus - [Lucknow] 223348 
#00.00.03.01.02.65.01 Tomato leaf curl New Delhi virus - [Luffa] 223349 
#00.00.03.01.02.65.02 Tomato leaf curl New Delhi virus - Mild 223350 
#00.00.03.01.02.65.03 Tomato leaf curl New Delhi virus-Severe 223351 
#00.00.03.01.02.65.03.00 Tomato leaf curl New Delhi virus-Severe[Jessore] 309385 
#00.00.03.01.02.65.04 Tomato leaf curl New Delhi virus - [PkT1/8] 270143 
#00.00.03.01.02.65.05 Tomato leaf curl New Delhi virus - [PkT5/6] 270144 
#00.00.03.01.02.65.06 Tomato leaf curl New Delhi virus - [Potato] 270145 
#00.00.03.01.02.65.07 Chilli leaf curl virus-[India] 311379 
#00.00.03.01.02.65.08 Tomato leaf curl New Delhi virus - Bitter Gourd 337450 
#00.00.03.01.02.65.09 Tomato leaf curl New Delhi virus - chili pepper 340194 
#00.00.03.01.02.65.0A Tomato leaf curl New Delhi virus [Pumpkin:New Delhi] 393597 
#00.00.03.01.02.65.0B Tomato leaf curl New Delhi virus-[Multan:Luffa] 394337 
#00.00.03.01.02.65.0C Tomato leaf curl New Delhi virus [Multan:Duranta repens] 399384 
#00.00.03.01.02.65.0D Tomato leaf curl New Delhi virus [Chilli:Bahraich] 400124 
#00.00.03.01.02.65.0E Solanum yellow leaf curl virus 407834 
#00.00.03.01.02.65.0F Tomato leaf curl New delhi virus - India [India:Hissar:Cotton:2005] 417895 
#00.00.03.01.02.65.10 Tomato leaf curl New Delhi virus - [Cucumber Thailand] 452661 
#00.00.03.01.02.65.11 Tomato leaf curl New delhi virus - India [Delhi:carrot:2007] 480522 
#00.00.03.01.02.65.12 Tomato leaf curl New Delhi virus - Gorakhpur 504808 
#00.00.03.01.02.65.13 Tomato leaf curl New Delhi virus - [Jatropha:Northeast India] 530588 
#00.00.03.01.02.65.14 Tomato leaf curl New Delhi virus - [Ageratum: Northeast India] 530589 
#00.00.03.01.02.65.15 Tomato leaf curl New Delhi virus-[tomato:India:Haldwani] 573915 
#00.00.03.01.02.65.16 Tomato leaf curl New Delhi virus [Pakistan:Solanum:2009] 665442 
#00.00.03.01.02.65.17 Tomato leaf curl New Delhi virus [India:Aurangabad:OY164A:2006] 908116 
#00.00.03.01.02.65.18 Tomato leaf curl New Delhi virus [India:Bangalore:OY135:2005] 908117 
#00.00.03.01.02.65.19 Tomato leaf curl New Delhi virus [India:Guntur:OY136B:2006] 908118 
#00.00.03.01.02.65.1A Tomato leaf curl New Delhi virus [India:Karnal:OY81A: 2004] 908119 
#00.00.03.01.02.65.1B Tomato leaf curl New Delhi virus-Papaya [India:New Delhi:Papaya:2005] 910427 
#00.00.03.01.02.65.1C Tomato leaf curl New Delhi virus-JLX10 935286 
#00.00.03.01.02.65.1D Tomato leaf curl New Delhi virus-JLH13 935287 
#00.00.03.01.02.65.1E Tomato leaf curl New Delhi virus-JID27 935471 
#00.00.03.01.02.65.1F Tomato leaf curl New Delhi virus-JID17 935472 
#00.00.03.01.02.65.20 Tomato leaf curl New Delhi virus-India 1000682 
#00.00.03.01.02.65.20.00 Tomato leaf curl New Delhi virus-India [India/New Delhi/Chilli/2009] 1000683 
#00.00.03.01.02.65.20.01 Tomato leaf curl New Delhi virus-India [India/Tumkur/Chilli/2008] 1000684 
#00.00.03.01.02.65.21 Tomato leaf curl New Delhi Virus [India:New Delhi: 2012] 1239416 
#00.00.03.01.02.65.22 Tomato leaf curl New Delhi virus-[potato] 1296572 
#00.00.03.01.02.65.23 Tomato leaf curl New Delhi virus [Indonesia:Java:2009] 1313358 
#00.00.03.01.02.65.24 Tomato leaf curl New Delhi virus-[India:Bhavnagar:2012] 1397677 
#00.00.03.01.02.65.25 Tomato leaf curl New Delhi virus-[India:Junagadh:2012] 1397678 
#00.00.03.01.02.65.26 Tomato leaf curl New Delhi Virus [Okra:India:Ludhiana] 1535267 
#00.00.03.01.02.66 Tomato leaf curl Sri Lanka virus 223352 
#00.00.03.01.02.67 Havana tomato virus 223356 
#00.00.03.01.02.67.00 Tomato mosaic Havana virus-[Quivican] 223357 
#00.00.03.01.02.68 Tomato mottle Taino virus 223358 
#00.00.03.01.02.69 Sweet potato leaf curl Georgia virus 225752 
#00.00.03.01.02.69.00 Sweet potato leaf curl Georgia virus-[16] 223330 
#00.00.03.01.02.69.01 Sweet potato leaf curl Georgia virus-[China: Hebei: 2011] 1240597 
#00.00.03.01.02.6A Okra yellow vein mosaic virus 227137 
#00.00.03.01.02.6A.00 Okra yellow vein mosaic virus-[201] 223300 
#00.00.03.01.02.6B Sida micrantha mosaic virus 228897 
#00.00.03.01.02.6B.00 Sida micrantha mosaic virus - [Brazil:okra] 555980 
#00.00.03.01.02.6B.01 Sida micrantha mosaic virus-[snap bean:Brazil:2003] 858514 
#00.00.03.01.02.6B.02 Sida micrantha mosaic virus - Rhombifolia [Bolivia:Boyuibe-Villamontes:2007] 932064 
#00.00.03.01.02.6B.03 Sida micrantha mosaic virus [Brazil:Mato grosso do sul:2:2007] - [Bolivia] 932065 
#00.00.03.01.02.6B.04 Sida micrantha mosaic virus - Rhombifolia [Bolivia:Cerro Fraile 1:2007] 932067 
#00.00.03.01.02.6B.05 Sida micrantha mosaic virus - Rhombifolia [Bolivia:Cerro Fraile 2:2007] 932068 
#00.00.03.01.02.6C Papaya leaf curl China virus 229634 
#00.00.03.01.02.6C.00 Papaya leaf curl China virus - [G2] 269108 
#00.00.03.01.02.6C.01 Papaya leaf curl China virus - [G8] 269109 
#00.00.03.01.02.6C.02 Papaya leaf curl China virus - [G10] 269110 
#00.00.03.01.02.6C.03 Papaya leaf curl China virus - [G12] 269111 
#00.00.03.01.02.6C.04 Papaya leaf curl China virus - [G30] 269112 
#00.00.03.01.02.6C.05 Papaya leaf curl China virus -[G4] 292505 
#00.00.03.01.02.6C.06 Papaya leaf curl China virus -[G47] 298599 
#00.00.03.01.02.6C.07 Papaya leaf curl China virus -[G48] 298600 
#00.00.03.01.02.6C.08 Papaya leaf curl China virus -[G50] 298601 
#00.00.03.01.02.6C.09 Papaya leaf curl China virus -[G51] 298602 
#00.00.03.01.02.6C.0A Papaya leaf curl China virus - [G98] 329286 
#00.00.03.01.02.6C.0B Papaya leaf curl China virus - [G99] 329287 
#00.00.03.01.02.6C.0C Papaya leaf curl China virus HeNZM1 623710 
#00.00.03.01.02.6C.0D Papaya leaf curl China virus GX4 631718 
#00.00.03.01.02.6D Tomato leaf curl China virus 229636 
#00.00.03.01.02.6D.00 Tomato leaf curl China virus - [G18] 269302 
#00.00.03.01.02.6D.01 Tomato leaf curl China virus - [G32] 269303 
#00.00.03.01.02.6E Tomato yellow leaf curl Axarquia virus 232380 
#00.00.03.01.02.6F Tomato chino La Paz geminivirus 240492 
#00.00.03.01.02.6F.00 Tomato chino La Paz virus - [Baja California Sur] 269300 
#00.00.03.01.02.6F.01 Tomato Chino La Paz virus -SLP 4 1127768 
#00.00.03.01.02.70 HYVV 240865 
#00.00.03.01.02.70.00 HYVV-[UK1] 240866 
#00.00.03.01.02.70.01 HYVV-[UK2] 240867 
#00.00.03.01.02.70.02 HYVV-[JR:Fuk:06] 434023 
#00.00.03.01.02.70.03 Honeysuckle yellow vein virus-[Japan:Masuda: 2003] 435489 
#00.00.03.01.02.70.04 Honeysuckle yellow vein virus [Australia:Ayr:1983] 1313353 
#00.00.03.01.02.71 Tomato yellow leaf curl Mali virus 260377 
#00.00.03.01.02.71.00 Tomato yellow leaf curl Mali virus-[Ethiopia] 391337 
#00.00.03.01.02.72 Pepper yellow vein Mali virus 260378 
#00.00.03.01.02.73 Tomato leaf curl Mali virus 260379 
#00.00.03.01.02.74 Tomato mosaic leaf curl virus 260908 
#00.00.03.01.02.75 Tomato yellow margin leaf curl virus 260909 
#00.00.03.01.02.76 Tomato leaf curl Indonesia virus 263001 
#00.00.03.01.02.76.00 Tomato leaf curl Java virus-[Ageratum] 263577 
#00.00.03.01.02.76.01 Tomato leaf curl Java virus-[Purwokerto] 292475 
#00.00.03.01.02.76.02 Tomato leaf curl Java virus-[Magelang] 292476 
#00.00.03.01.02.77 Horsegram yellow mosaic virus 263793 
#00.00.03.01.02.78 Tomato yellow leaf curl Kanchanaburi virus 266799 
#00.00.03.01.02.78.00 Tomato yellow leaf curl Kanchanaburi virus-[Thailand Kan1] 266800 
#00.00.03.01.02.78.01 Tomato yellow leaf curl Kanchanaburi virus-[Thailand Kan2] 266801 
#00.00.03.01.02.78.02 Tomato yellow leaf curl Kanchanaburi virus [Vietnam:MyTho:2002] 1313366 
#00.00.03.01.02.79 Squash leaf curl Philippines virus 269277 
#00.00.03.01.02.7A Euphorbia leaf curl virus 270117 
#00.00.03.01.02.7A.00 Euphorbia leaf curl virus - [G35] 269060 
#00.00.03.01.02.7B Tomato leaf curl Iran virus 270140 
#00.00.03.01.02.7C Tomato leaf curl Sudan virus 270146 
#00.00.03.01.02.7C.00 Tomato leaf curl Sudan virus - [Gezira] 270147 
#00.00.03.01.02.7C.01 Tomato leaf curl Sudan virus - [Shambat] 270148 
#00.00.03.01.02.7C.02 Tomato leaf curl Sudan virus -[Wad Madani] 694582 
#00.00.03.01.02.7D Papaya leaf curl Guandong virus 271479 
#00.00.03.01.02.7D.00 Papaya leaf curl Guandong virus - [GD2] 269113 
#00.00.03.01.02.7D.01 Papaya leaf curl China virus-Guangzhou isolate 283663 
#00.00.03.01.02.7D.02 Papaya leaf curl Guangdong virus - [China:Fujian:Euphorbia:2006] 611315 
#00.00.03.01.02.7E Malvastrum yellow vein Yunnan virus 290030 
#00.00.03.01.02.7E.00 Malvastrum yellow vein Yunnan virus -[Y160] 329835 
#00.00.03.01.02.7E.01 Malvastrum yellow vein Yunnan virus -[Y277] 329836 
#00.00.03.01.02.7E.02 Malvastrum yellow vein Yunnan virus -[Y278] 329837 
#00.00.03.01.02.7E.03 Malvastrum yellow vein Yunnan virus -[Y279] 329838 
#00.00.03.01.02.7E.04 Malvastrum yellow vein Yunnan virus -[Y280] 329839 
#00.00.03.01.02.7E.05 Malvastrum yellow vein Yunnan virus-[Thailand] 355236 
#00.00.03.01.02.7F unclassified Begomovirus 291027 
#00.00.03.01.02.7F.00 Pepper geminivirus 31603 
#00.00.03.01.02.7F.01 Tomato geminivirus 32610 
#00.00.03.01.02.7F.02 Macroptilium golden mosaic geminivirus 51676 
#00.00.03.01.02.7F.02.00 Macroptilium golden mosaic virus Jamaica 1 414527 
#00.00.03.01.02.7F.02.01 Macroptilium golden mosaic virus-[Jamaica:Wissadula:August Town] 475627 
#00.00.03.01.02.7F.02.02 Macroptilium golden mosaic virus-[Jamaica1:SpanishTown] 643695 
#00.00.03.01.02.7F.03 CLCuV 53010 
#00.00.03.01.02.7F.03.00 Cotton leaf curl virus-1 (sonchus) 353640 
#00.00.03.01.02.7F.03.01 Cotton leaf curl virus-[New Delhi] 365378 
#00.00.03.01.02.7F.03.02 Cotton leaf curl virus-[Abohar] 365379 
#00.00.03.01.02.7F.03.03 Cotton leaf curl virus-[Hisar] 365380 
#00.00.03.01.02.7F.03.04 Cotton leaf curl virus-1 (Shadadpur Sindh) 442494 
#00.00.03.01.02.7F.03.05 Cotton leaf curl virus-[Pakistan:Multan] 443949 
#00.00.03.01.02.7F.04 African tomato leaf curl geminivirus 53481 
#00.00.03.01.02.7F.05 Cassava geminivirus 62078 
#00.00.03.01.02.7F.06 TbLCV 67762 
#00.00.03.01.02.7F.07 Tomato dwarf leaf curl geminivirus 70176 
#00.00.03.01.02.7F.08 Bipartite tomato geminivirus 70694 
#00.00.03.01.02.7F.09 Jamaican tomato infecting geminivirus 70696 
#00.00.03.01.02.7F.0A Abutilon geminivirus 75571 
#00.00.03.01.02.7F.0B Pepper mild tigre geminivirus 75572 
#00.00.03.01.02.7F.0C Jatropha mosaic geminivirus 75574 
#00.00.03.01.02.7F.0D Pepper yellow vein geminivirus 76567 
#00.00.03.01.02.7F.0E Watermelon geminivirus 76911 
#00.00.03.01.02.7F.0F Clitoria falcata mosaic virus 77764 
#00.00.03.01.02.7F.10 Malva geminivirus 77765 
#00.00.03.01.02.7F.11 Sida geminivirus 77766 
#00.00.03.01.02.7F.12 Tobacco geminivirus 77767 
#00.00.03.01.02.7F.13 Kenaf geminivirus 77812 
#00.00.03.01.02.7F.14 Tobacco15 geminivirus 77814 
#00.00.03.01.02.7F.15 Bean geminivirus Florida 79010 
#00.00.03.01.02.7F.16 Cotton yellow mosaic geminivirus 79236 
#00.00.03.01.02.7F.17 Okra mosaic Mexico virus 79237 
#00.00.03.01.02.7F.18 Tobacco apical stunt geminivirus 79256 
#00.00.03.01.02.7F.18.00 Tobacco apical stunt Mexico virus - [Rhynchosia isolate] 361793 
#00.00.03.01.02.7F.19 Squash yellow mottle virus 91372 
#00.00.03.01.02.7F.1A Tomato mild mottle geminivirus 92943 
#00.00.03.01.02.7F.1B Tomato yellow mosaic virus 95525 
#00.00.03.01.02.7F.1C Macroptilium mosaic virus 116104 
#00.00.03.01.02.7F.1D Pigeon pea yellow mosaic virus 156441 
#00.00.03.01.02.7F.1E Cucurbita maxima yellow mosaic virus 161437 
#00.00.03.01.02.7F.1F Okra leaf curl virus 163654 
#00.00.03.01.02.7F.1F.00 Okra leaf curl virus-[Cameroon] 627503 
#00.00.03.01.02.7F.1F.01 Okra leaf curl virus-[India:Mau:2012] 1397674 
#00.00.03.01.02.7F.20 Tomato chlorotic vein virus 172390 
#00.00.03.01.02.7F.21 Tomato severe mosaic virus 172392 
#00.00.03.01.02.7F.22 Tomato infectious yellows virus 172393 
#00.00.03.01.02.7F.23 Tomato crinkle virus 172395 
#00.00.03.01.02.7F.24 Okra yellow mottle geminivirus 175848 
#00.00.03.01.02.7F.25 Calopogonium golden mosaic virus 178276 
#00.00.03.01.02.7F.26 RhM V 179872 
#00.00.03.01.02.7F.27 Melon chlorotic mosaic virus 180399 
#00.00.03.01.02.7F.28 Tomato begomovirus Tulear 1 182275 
#00.00.03.01.02.7F.29 Pernambuco tomato geminivirus 187297 
#00.00.03.01.02.7F.2A Tomato crinkle leaf yellow virus 191461 
#00.00.03.01.02.7F.2B Ageratum yellow vein China virus 202567 
#00.00.03.01.02.7F.2B.00 Ageratum yellow vein China virus - [Hn2] 222078 
#00.00.03.01.02.7F.2B.01 Ageratum yellow vein China virus - [Hn2.19] 268962 
#00.00.03.01.02.7F.2B.02 Ageratum yellow vein China virus - [Hn9] 298117 
#00.00.03.01.02.7F.2B.03 Ageratum yellow vein China virus - [Hn10] 298118 
#00.00.03.01.02.7F.2B.04 Ageratum yellow vein China virus - [Hn11] 298119 
#00.00.03.01.02.7F.2B.05 Ageratum yellow vein China virus - [Hn12] 298120 
#00.00.03.01.02.7F.2B.06 Ageratum yellow vein China virus - [Hn13] 298121 
#00.00.03.01.02.7F.2B.07 Ageratum yellow vein China virus - [Hn14] 298122 
#00.00.03.01.02.7F.2B.08 Ageratum yellow vein China virus - [Hn17] 298123 
#00.00.03.01.02.7F.2B.09 Ageratum yellow vein China virus - [Hn19] 298124 
#00.00.03.01.02.7F.2B.0A Ageratum yellow vein China virus - [Hn20] 298125 
#00.00.03.01.02.7F.2B.0B Ageratum yellow vein China virus - [Hn22] 298126 
#00.00.03.01.02.7F.2B.0C Ageratum yellow vein China virus - [Hn23] 298127 
#00.00.03.01.02.7F.2B.0D Ageratum yellow vein China virus - [Hn24] 298128 
#00.00.03.01.02.7F.2B.0E Ageratum yellow vein China virus - [G66] 298129 
#00.00.03.01.02.7F.2B.0F Ageratum yellow vein China virus - [G67] 298130 
#00.00.03.01.02.7F.2B.10 Ageratum yellow vein China virus - [G69] 298131 
#00.00.03.01.02.7F.2B.11 Ageratum yellow vein China virus - [G86] 298132 
#00.00.03.01.02.7F.2B.12 Ageratum yellow vein China virus - [G68] 298133 
#00.00.03.01.02.7F.2B.13 Ageratum yellow vein China virus - [G95] 329284 
#00.00.03.01.02.7F.2B.14 Ageratum yellow vein China virus - [G96] 329285 
#00.00.03.01.02.7F.2B.15 Ageratum yellow vein China virus - [G98] 329820 
#00.00.03.01.02.7F.2B.16 Ageratum yellow vein China virus - [Z1] 1311625 
#00.00.03.01.02.7F.2C Potato apical leaf curl virus 215340 
#00.00.03.01.02.7F.2D Passion flower little leaf mosaic virus 216615 
#00.00.03.01.02.7F.2E Acalypha yellow mosaic virus 219300 
#00.00.03.01.02.7F.2E.00 Acalypha yellow mosaic virus - [Barrackpore] 478091 
#00.00.03.01.02.7F.2E.01 Acalypha yellow mosaic virus-[Croton] 1143700 
#00.00.03.01.02.7F.2E.02 Acalypha yellow mosaic virus-[Acalypha] 1143702 
#00.00.03.01.02.7F.2F Squash leaf curl Israel virus 220742 
#00.00.03.01.02.7F.30 Ageratum yellow vein Taiwan virus 222441 
#00.00.03.01.02.7F.30.00 Ageratum yellow vein Taiwan virus-[Taiwan] 222442 
#00.00.03.01.02.7F.30.01 Ageratum yellow vein Taiwan virus-[TaiwanPD] 222443 
#00.00.03.01.02.7F.31 Cotton leaf curl Rajasthan virus 223259 
#00.00.03.01.02.7F.31.00 Cotton leaf curl Rajasthan virus-Bangalore 285662 
#00.00.03.01.02.7F.31.01 Cotton leaf curl Rajasthan virus - [Sirsa:04] 352884 
#00.00.03.01.02.7F.31.02 Cotton leaf curl Rajasthan virus - [India:New Delhi:2003] 369954 
#00.00.03.01.02.7F.31.03 Cotton leaf curl Rajasthan virus - [India:Abohar:2003] 369955 
#00.00.03.01.02.7F.31.04 Cotton leaf curl Rajasthan virus - [India:Hisa:2003] 369956 
#00.00.03.01.02.7F.31.05 Cotton leaf curl Rajasthan virus - India [India:Sri-Ganganagar:2008] 693896 
#00.00.03.01.02.7F.31.06 Cotton leaf curl Rajasthan virus-[In:Abohar:2003] 1151039 
#00.00.03.01.02.7F.31.07 Cotton leaf curl Rajasthan virus-[In:Bathinda1:2005] 1151040 
#00.00.03.01.02.7F.31.08 Cotton leaf curl Rajasthan virus-[In:Fazilka:2005] 1151041 
#00.00.03.01.02.7F.31.09 Cotton leaf curl Rajasthan virus-[In:SriGanganagar:2005] 1151042 
#00.00.03.01.02.7F.32 Potato yellow mosaic Trinidad virus 223308 
#00.00.03.01.02.7F.32.00 Potato yellow mosaic Trinidad virus-[Trinidad & Tobago] 223309 
#00.00.03.01.02.7F.33 Tobacco leaf curl Kochi virus 223334 
#00.00.03.01.02.7F.33.00 Tobacco leaf curl Kochi virus-[KK] 223335 
#00.00.03.01.02.7F.34 Rhynchosia minima Trinidad geminivirus 223929 
#00.00.03.01.02.7F.35 Sida rhombifolia Trinidad geminivirus 223930 
#00.00.03.01.02.7F.36 Tomato chino Calandrio Baja California geminivirus 239488 
#00.00.03.01.02.7F.37 Tomato leaf curl Las Playitas virus 294828 
#00.00.03.01.02.7F.38 Tomato golden vein virus 296190 
#00.00.03.01.02.7F.39 Tomato Mayotte begomovirus 302100 
#00.00.03.01.02.7F.3A Calendulla yellow net begomovirus 311317 
#00.00.03.01.02.7F.3B Pigeon pea begomovirus 316386 
#00.00.03.01.02.7F.3C Geminivirus isolate tomato Morelos 324683 
#00.00.03.01.02.7F.3D Geminivirus isolate peanut Iguala 324684 
#00.00.03.01.02.7F.3E Ludwigia yellow vein China virus 325112 
#00.00.03.01.02.7F.3F Clerodendron yellow mosaic virus 326811 
#00.00.03.01.02.7F.40 Hibiscus rosa-sinensis begomovirus Hainan 329256 
#00.00.03.01.02.7F.41 Guar moasic virus 333291 
#00.00.03.01.02.7F.41.00 Guar begomovirus JAK-2004 291028 
#00.00.03.01.02.7F.42 Zinnia leaf curl virus 333669 
#00.00.03.01.02.7F.43 Solanum leaf curl virus 333670 
#00.00.03.01.02.7F.44 Luffa begomovirus 333675 
#00.00.03.01.02.7F.45 Malvastrum coromandelianum yellow vein virus 335484 
#00.00.03.01.02.7F.46 Bell pepper leaf curl virus 337956 
#00.00.03.01.02.7F.47 Tomato leaf curl Pakistan virus 341711 
#00.00.03.01.02.7F.47.00 Tomato leaf curl Pakistan virus [Pakistan:Faisalabad:2007] 1313359 
#00.00.03.01.02.7F.48 Chili leaf curl Pakistan virus 341712 
#00.00.03.01.02.7F.49 Chili leaf curl Bangladesh virus 341745 
#00.00.03.01.02.7F.4A Cuban pepper begomovirus 348799 
#00.00.03.01.02.7F.4B Jatropha gossypifolia begomovirus 348800 
#00.00.03.01.02.7F.4C Pseudelephantopus spicatus begomovirus 348801 
#00.00.03.01.02.7F.4D Foetid cassia leaf curl virus-[Thailand] 355238 
#00.00.03.01.02.7F.4E Cleome affinis begomovirus - Brazil 361519 
#00.00.03.01.02.7F.4F Anoda geminivirus Yucatan 361696 
#00.00.03.01.02.7F.50 Papaya golden mosaic virus 361698 
#00.00.03.01.02.7F.51 Hibiscus variegation virus 361736 
#00.00.03.01.02.7F.52 Whitefly-transmitted Indian begomovirus 366461 
#00.00.03.01.02.7F.53 Tobacco leaf curl Indonesia virus 366679 
#00.00.03.01.02.7F.54 Tomato mild leaf curl virus - [Uberlandia] 366920 
#00.00.03.01.02.7F.55 Begomovirus isolate bean Iguala 370472 
#00.00.03.01.02.7F.56 Cleome bright yellow mosaic begomovirus 371638 
#00.00.03.01.02.7F.57 Begomovirus sp. CR-2004 374901 
#00.00.03.01.02.7F.57.00 Begomovirus sp. CR-2004-1 307808 
#00.00.03.01.02.7F.57.01 Begomovirus sp. CR-2004-2 307809 
#00.00.03.01.02.7F.57.02 Begomovirus sp. CR-2004-3 307810 
#00.00.03.01.02.7F.57.03 Begomovirus sp. CR-2004-4 307811 
#00.00.03.01.02.7F.58 Sida golden buckup virus 392749 
#00.00.03.01.02.7F.58.00 Sida golden buckup virus - [Enfield strain] 392750 
#00.00.03.01.02.7F.59 China bean begomovirus 403899 
#00.00.03.01.02.7F.5A Tomato leaf curl Dharwad virus 406088 
#00.00.03.01.02.7F.5B Geminivirus isolate Euphorbia Iguala 407254 
#00.00.03.01.02.7F.5C Sida acuta Iguala virus 411718 
#00.00.03.01.02.7F.5D Crotalaria juncea begomovirus 415317 
#00.00.03.01.02.7F.5E Crassocephalum yellow vein virus 417287 
#00.00.03.01.02.7F.5E.00 Crassocephalum yellow vein virus - Jinghong 417288 
#00.00.03.01.02.7F.5E.01 Crassocephalum yellow vein virus - Yuanjiang 653708 
#00.00.03.01.02.7F.5F Tomato leaf curl Rajasthan virus 420253 
#00.00.03.01.02.7F.5F.00 ToLCRajV-[IN:Raj:05] 420254 
#00.00.03.01.02.7F.60 Squash leaf curl Philippines virus -[Taiwan] 420853 
#00.00.03.01.02.7F.61 Malachra alceifolia begomovirus - Trinidad 425675 
#00.00.03.01.02.7F.62 Merremia aegyptia begomovirus - Trinidad 425676 
#00.00.03.01.02.7F.63 Calopogonium mucunoides begomovirus - Trinidad 426015 
#00.00.03.01.02.7F.64 Melon leaf curl virus 429321 
#00.00.03.01.02.7F.65 Bean leaf curl Madagascar virus 439420 
#00.00.03.01.02.7F.66 Tobacco leaf curl Comoros virus 439423 
#00.00.03.01.02.7F.67 Tomato leaf curl Antsiranana virus 439424 
#00.00.03.01.02.7F.68 Sweet potato begomovirus 450633 
#00.00.03.01.02.7F.69 Allamanda leaf curl virus 452758 
#00.00.03.01.02.7F.6A Jute mosaic virus 459511 
#00.00.03.01.02.7F.6B Clerodendron yellow mosaic virus - [Barrackpore] 478088 
#00.00.03.01.02.7F.6C Ramie mosaic begomovirus 486809 
#00.00.03.01.02.7F.6D Malachra yellow vein mosaic virus - India 488214 
#00.00.03.01.02.7F.6E Tobacco leaf curl Philippines virus 488507 
#00.00.03.01.02.7F.6E.00 Tobacco leaf curl Philippines virus - [Bukidnon 41] 488508 
#00.00.03.01.02.7F.6F Soybean mottle mosaic virus 495010 
#00.00.03.01.02.7F.70 Jute yellow mosaic virus 495301 
#00.00.03.01.02.7F.71 Cucurbita pepo begomovirus - Gorakhpur 495302 
#00.00.03.01.02.7F.72 Emilia yellow vein virus 498803 
#00.00.03.01.02.7F.72.00 Emilia yellow vein virus-[Fz1] 498805 
#00.00.03.01.02.7F.72.01 Emilia yellow vein virus-[Fz2] 498806 
#00.00.03.01.02.7F.72.02 Emilia yellow vein virus-[Fz3] 498807 
#00.00.03.01.02.7F.72.03 Emilia yellow vein virus-[Fz4] 498808 
#00.00.03.01.02.7F.72.04 Emilia yellow vein virus-[Fz5] 498809 
#00.00.03.01.02.7F.72.05 Emilia yellow vein virus-[Fz6] 498810 
#00.00.03.01.02.7F.73 Tomato begomovirus T217L 500460 
#00.00.03.01.02.7F.74 Tomato leaf curl Cotabato virus 507475 
#00.00.03.01.02.7F.75 Mesta yellow vein mosaic Bahraich virus 508748 
#00.00.03.01.02.7F.75.00 Mesta yellow vein mosaic Bahraich virus-[India:Bahraich:2007] 508749 
#00.00.03.01.02.7F.75.01 Mesta yellow vein mosaic Bahraich virus-[India:Bhanga:2008] 562950 
#00.00.03.01.02.7F.75.02 Mesta yellow vein mosaic Bahraich virus-[India:Kaisargunj:2008] 562951 
#00.00.03.01.02.7F.76 Gossypium punctatum mild leaf curl virus 509532 
#00.00.03.01.02.7F.76.00 Gossypium punctatum mild leaf curl virus [Gossypium gossypioides] 632113 
#00.00.03.01.02.7F.76.01 Gossypium punctatum mild leaf curl virus [Gossypium lobatum] 632114 
#00.00.03.01.02.7F.76.02 Gossypium punctatum mild leaf curl virus [Gossypium mustelinum] 632115 
#00.00.03.01.02.7F.76.03 Gossypium punctatum mild leaf curl virus [Gossypium somalense] 632116 
#00.00.03.01.02.7F.76.04 Gossypium punctatum mild leaf curl virus [Gossypium stocksii] 632117 
#00.00.03.01.02.7F.77 Gossypium hirsutum leaf curl virus 509533 
#00.00.03.01.02.7F.78 Gossypium davidsonii symptomless virus 511441 
#00.00.03.01.02.7F.79 Gossypium mustilinum symptomless virus 511442 
#00.00.03.01.02.7F.7A Tomato leaf curl Kerman virus 526476 
#00.00.03.01.02.7F.7A.00 Tomato leaf curl Kerman virus-[Jiroft:cantaloupe] 593139 
#00.00.03.01.02.7F.7A.01 Tomato leaf curl Kerman virus-[Roodan:tomato] 593140 
#00.00.03.01.02.7F.7A.02 Tomato leaf curl Palampur virus-[Kerman:cucumber] 613024 
#00.00.03.01.02.7F.7B Blainvillea yellow spot virus 536081 
#00.00.03.01.02.7F.7C Sida common mosaic virus 536082 
#00.00.03.01.02.7F.7D Sida yellow leaf curl virus 536083 
#00.00.03.01.02.7F.7E TYLCV/TYLCSV recombinant Ragusa/2004 537918 
#00.00.03.01.02.7F.7F Jatropha leaf curl virus 543876 
#00.00.03.01.02.7F.80 Mentha virus India BKB-2008 557397 
#00.00.03.01.02.7F.81 Clerodendron leaf curl virus 559231 
#00.00.03.01.02.7F.82 Tomato leaf curl Fontem virus 559232 
#00.00.03.01.02.7F.83 Clerodendrum golden mosaic China virus 559878 
#00.00.03.01.02.7F.84 Jatropha yellow mosaic India virus 563180 
#00.00.03.01.02.7F.84.00 Jatropha mosaic India virus-Chilli pepper 911731 
#00.00.03.01.02.7F.85 Tomato yellow distortion leaf virus 564944 
#00.00.03.01.02.7F.86 Capsicum begomovirus Cuba/2007 564945 
#00.00.03.01.02.7F.87 Tobacco begomovirus - [Cuba:Granma:2007] 573594 
#00.00.03.01.02.7F.88 Tomato begomovirus - [Cuba:Granma:2007] 573614 
#00.00.03.01.02.7F.89 Sweet potato leaf curl Lanzarote virus 574890 
#00.00.03.01.02.7F.8A Tomato leaf curl Patna virus 575917 
#00.00.03.01.02.7F.8A.00 Tomato leaf curl Patna virus-[Jatropha:Lucknow:2010] 1034891 
#00.00.03.01.02.7F.8A.01 Tomato leaf curl Patna virus [Tobacco] 1046568 
#00.00.03.01.02.7F.8B Sunn hemp leaf distortion virus 579113 
#00.00.03.01.02.7F.8B.00 Sunn hemp leaf distortion virus [India:Barrackpore2:2008] 655842 
#00.00.03.01.02.7F.8B.01 Sunn hemp leaf distortion virus [India:Barrackpore3:2008] 655843 
#00.00.03.01.02.7F.8C TYLCAxV-Sic1-[IT:Sic2/2:04] 604276 
#00.00.03.01.02.7F.8D TYLCAxV-Sic2-[IT:Sic2/5:04] 604277 
#00.00.03.01.02.7F.8E Begomovirus wax gourd/Suphan Buri2008/Feb2008 613190 
#00.00.03.01.02.7F.8F Begomovirus loofah/Khon Kaen2008/Feb2008 613191 
#00.00.03.01.02.7F.90 Begomovirus pumpkin/Suphan Buri/Mar2008 613192 
#00.00.03.01.02.7F.91 Cotton leaf curl Burewala virus 620894 
#00.00.03.01.02.7F.91.00 Cotton leaf curl Burewala virus - [India:Vehari:2006] 418448 
#00.00.03.01.02.7F.91.01 Cotton leaf curl Burewala virus-[In:SriGanganagar:2005] 1151038 
#00.00.03.01.02.7F.91.02 Cotton leaf curl Burewala virus [Pakistan:Faisalabad:2007] 1313349 
#00.00.03.01.02.7F.92 Tomato leaf curl Sulawesi virus 634441 
#00.00.03.01.02.7F.93 Malvastrum yellow vein Baoshan virus 642493 
#00.00.03.01.02.7F.94 Clerodendrum golden mosaic Jiangsu virus 649509 
#00.00.03.01.02.7F.95 Sweet potato leaf curl Spain virus 652717 
#00.00.03.01.02.7F.96 Ipomoea yellow vein virus 653358 
#00.00.03.01.02.7F.97 Cleome leaf crumple virus 666144 
#00.00.03.01.02.7F.98 Sida Brazil virus 666145 
#00.00.03.01.02.7F.99 Velvet bean severe mosaic virus 667119 
#00.00.03.01.02.7F.9A Croton yellow vein virus 671095 
#00.00.03.01.02.7F.9B Sweetpotato leaf curl virus 673321 
#00.00.03.01.02.7F.9C Cotton leaf curl Shadadpur virus 674996 
#00.00.03.01.02.7F.9D Sweet potato golden vein associated virus 688540 
#00.00.03.01.02.7F.9E Sweet potato mosaic associated virus 688541 
#00.00.03.01.02.7F.9F Sweet potato leaf curl Bengal virus 693892 
#00.00.03.01.02.7F.9F.00 Sweet potato leaf curl Bengal virus - [India:West Bengal:2008] 693893 
#00.00.03.01.02.7F.A0 Tomato leaf curl Cameroon virus 693894 
#00.00.03.01.02.7F.A0.00 Tomato leaf curl Cameroon virus - [Cameroon:Buea:Okra:2008] 693895 
#00.00.03.01.02.7F.A0.01 Tomato leaf curl Cameroon virus - Fontem 1141724 
#00.00.03.01.02.7F.A1 Cotton leaf curl virus LKO-2 727987 
#00.00.03.01.02.7F.A2 Duranta leaf curl virus 742163 
#00.00.03.01.02.7F.A3 Withania leaf curl virus 745066 
#00.00.03.01.02.7F.A4 Cyamopsis tetragonoloba leaf curl virus 748171 
#00.00.03.01.02.7F.A5 Indian cassava mosaic virus-[mulberry:Kerala] 756696 
#00.00.03.01.02.7F.A6 Okra leaf curl Bihar virus 756758 
#00.00.03.01.02.7F.A7 Bean mosaic crinkle Barbados virus 757427 
#00.00.03.01.02.7F.A8 Soybean chlorotic blotch virus 761702 
#00.00.03.01.02.7F.A9 Tomato golden leaf distortion virus 858511 
#00.00.03.01.02.7F.AA Tomato bright yellow mottle virus 858512 
#00.00.03.01.02.7F.AB Sidastrum golden leaf spot virus 858513 
#00.00.03.01.02.7F.AC Cleome yellow mosaic virus 858518 
#00.00.03.01.02.7F.AD Papaver enation virus 866672 
#00.00.03.01.02.7F.AE Rhynchosia golden mosaic Havana virus-[Cuba:Havana:28:2007] 889202 
#00.00.03.01.02.7F.AF Okra leaf curl India virus 908123 
#00.00.03.01.02.7F.AF.00 Okra leaf curl India virus [India:Sonipat EL14A:2006] 908124 
#00.00.03.01.02.7F.B0 Cotton leaf curl Allahabad virus 908133 
#00.00.03.01.02.7F.B0.00 Cotton leaf curl Allahabad virus [India:Karnal:OY81B:2005] 908136 
#00.00.03.01.02.7F.B0.01 Cotton leaf curl Allahabad virus [India:Karnal:OY77:2005] 908137 
#00.00.03.01.02.7F.B1 Solanum mosaic Bolivia virus 932073 
#00.00.03.01.02.7F.B2 Rhynchosia yellow mosaic India virus 935473 
#00.00.03.01.02.7F.B3 Tomato leaf curl Ranchi virus 938276 
#00.00.03.01.02.7F.B4 Hollyhock yellow vein mosaic virus 944994 
#00.00.03.01.02.7F.B5 Withania mosaic India virus 947063 
#00.00.03.01.02.7F.B5.00 Withania mosaic India virus-[Rajasthan] 947064 
#00.00.03.01.02.7F.B5.01 Withania mosaic India virus-[Lucknow] 947065 
#00.00.03.01.02.7F.B5.02 Withania mosaic India virus-[Aligarh] 1034890 
#00.00.03.01.02.7F.B6 Mimosa yellow vein virus 948739 
#00.00.03.01.02.7F.B7 Tomato mottle leaf curl Zulia virus 979781 
#00.00.03.01.02.7F.B8 Chilli leaf curl Salem virus-India [India/Salem/2008] 1000663 
#00.00.03.01.02.7F.B9 Chilli leaf curl Vellanad virus [India/Vellanad/2008] 1000664 
#00.00.03.01.02.7F.BA Chilli leaf curl Kanpur virus [India/Kanpur/2008] 1000665 
#00.00.03.01.02.7F.BB Chilli leaf curl Multan virus-India [India/Guntur/2009] 1000666 
#00.00.03.01.02.7F.BC Pepper leaf curl Bangladesh virus-India 1000670 
#00.00.03.01.02.7F.BC.00 Pepper leaf curl Bangladesh virus-India [India/Coimbatore/2008] 1000671 
#00.00.03.01.02.7F.BC.01 Pepper leaf curl Bangladesh virus-India [India/Ghazipur/2007] 1000672 
#00.00.03.01.02.7F.BC.02 Pepper leaf curl Bangladesh virus-India [India/Jabalpur/2008] 1000673 
#00.00.03.01.02.7F.BC.03 Pepper leaf curl Bangladesh virus-India [India/Mograhat/2007] 1000674 
#00.00.03.01.02.7F.BD Tomato leaf curl Joydebpur virus-India 1000675 
#00.00.03.01.02.7F.BD.00 Tomato leaf curl Joydebpur virus-India [India/Ghazipur/Chilli/2007] 1000676 
#00.00.03.01.02.7F.BD.01 Tomato leaf curl Joydebpur virus-India [India/Jaunpur/Chilli/2007] 1000677 
#00.00.03.01.02.7F.BD.02 Tomato leaf curl Joydebpur virus-India [India/Kolkata/Chilli/2007] 1000678 
#00.00.03.01.02.7F.BD.03 Tomato leaf curl Joydebpur virus-India [India/Patna/Chilli/2008] 1000679 
#00.00.03.01.02.7F.BD.04 Tomato leaf curl Joydebpur virus-India [India/Baruipur/Chilli/2007] 1000680 
#00.00.03.01.02.7F.BE Tomato leaf curl Karnataka virus-India [India/Banglore/Chilli/2008] 1000681 
#00.00.03.01.02.7F.BF Vernonia yellow vein Fujian virus 1001341 
#00.00.03.01.02.7F.C0 Sida golden mosaic Lara virus 1002681 
#00.00.03.01.02.7F.C1 Chenopodium leaf curl virus 1032478 
#00.00.03.01.02.7F.C2 Chenopodium leaf curl virus [VEM] 1032479 
#00.00.03.01.02.7F.C3 Whitefly VEM 1 begomovirus 1032481 
#00.00.03.01.02.7F.C4 Whitefly VEM 2 begomovirus 1032482 
#00.00.03.01.02.7F.C5 Gaillardia yellow mosaic begomovirus 1037418 
#00.00.03.01.02.7F.C6 Chili leaf curl Bhatinda virus 1038080 
#00.00.03.01.02.7F.C7 Croton yellow vein mosaic Hisar virus 1038081 
#00.00.03.01.02.7F.C8 Datura leaf curl virus 1038082 
#00.00.03.01.02.7F.C9 Sonchus yellow mosaic virus 1038083 
#00.00.03.01.02.7F.CA Bhendi yellow vein mosaic Maharashtra virus 1046297 
#00.00.03.01.02.7F.CA.00 Bhendi yellow vein mosaic Maharashtra virus [India:Dhanbad:2008] 1046298 
#00.00.03.01.02.7F.CA.01 Bhendi yellow vein mosaic Maharashtra virus [India:Varanasi:2008] 1046299 
#00.00.03.01.02.7F.CB Sida mosaic Alagoas virus 1046571 
#00.00.03.01.02.7F.CC Squash yellow mild mottle virus 1051966 
#00.00.03.01.02.7F.CD Catharanthus yellow mosaic virus 1076345 
#00.00.03.01.02.7F.CE Bhendi yellow vein Delhi virus 1088661 
#00.00.03.01.02.7F.CE.00 Bhendi yellow vein Delhi virus [2004:New Delhi] 587620 
#00.00.03.01.02.7F.CE.01 Bhendi yellow vein Delhi virus (New Delhi:2007) 1088660 
#00.00.03.01.02.7F.CF Tomato interveinal chlorosis virus 1089387 
#00.00.03.01.02.7F.D0 Ocimum leaf curl virus 1093673 
#00.00.03.01.02.7F.D1 Calotropis yellow vein mosiac virus 1093676 
#00.00.03.01.02.7F.D2 Tomato leaf curl Bhatinda virus 1100034 
#00.00.03.01.02.7F.D3 Tomato leaf curl Sirsa virus 1100035 
#00.00.03.01.02.7F.D4 Alternanthera leaf curl Lakshmangarh virus 1100036 
#00.00.03.01.02.7F.D5 Solanum leaf curl Lakshmangarh virus 1100037 
#00.00.03.01.02.7F.D6 Cassava mosaic Madagascar virus 1125764 
#00.00.03.01.02.7F.D7 Tomato crinkle leaf yellows virus 1129036 
#00.00.03.01.02.7F.D8 Sauropus leaf curl virus 1130981 
#00.00.03.01.02.7F.D9 Tomato leaf curl Lucknow virus 1131472 
#00.00.03.01.02.7F.DA Calendula officinalis yellow vein Lakshmangarh virus 1134390 
#00.00.03.01.02.7F.DB Chrysanthemum indicum yellow vein Delhi virus 1134391 
#00.00.03.01.02.7F.DC Citrus limon leaf curl Sikar virus 1134392 
#00.00.03.01.02.7F.DD Clerodendrum inerme yellow vein mosaic Delhi virus 1134393 
#00.00.03.01.02.7F.DE Croton sparsiflorus yellow vein Lakshmangarh virus 1134394 
#00.00.03.01.02.7F.DF Cyamopsis tetragonoloba leaf curl Sikar virus 1134395 
#00.00.03.01.02.7F.E0 Duranta erecta leaf curl Lakshmangarh virus 1134396 
#00.00.03.01.02.7F.E1 Jasminum sambac leaf curl Lakshmangarh virus 1134397 
#00.00.03.01.02.7F.E2 Luffa cylindrica yellow mosaic Bhatinda virus 1134398 
#00.00.03.01.02.7F.E3 Millingtonia hortensis yellow vein mosaic Lakshmangarh virus 1134399 
#00.00.03.01.02.7F.E4 Raphanus sativus leaf curl Bhatinda virus 1134400 
#00.00.03.01.02.7F.E5 Spinacia oleracea leaf curl Bhatinda virus 1134401 
#00.00.03.01.02.7F.E6 Verbesina encelioides yellow vein Lakshmangarh virus 1134402 
#00.00.03.01.02.7F.E7 Tomato leaf curl Togo virus 1141722 
#00.00.03.01.02.7F.E7.00 Tomato leaf curl Togo virus-[Togo:2006] 614033 
#00.00.03.01.02.7F.E7.01 Tomato leaf curl Togo virus - Fontem 1141723 
#00.00.03.01.02.7F.E8 Jasmine yellow mosaic begomovirus 1143710 
#00.00.03.01.02.7F.E9 Acalypha yellow mosaic Siliguri virus 1148153 
#00.00.03.01.02.7F.EA Bougainvillea leaf curl virus 1170654 
#00.00.03.01.02.7F.EB Melia leaf curl virus 1170655 
#00.00.03.01.02.7F.EC Vinca leaf curl virus 1170656 
#00.00.03.01.02.7F.ED Vinca yellow vein virus 1170658 
#00.00.03.01.02.7F.EE Alternanthera leaf curl virus 1170659 
#00.00.03.01.02.7F.EF Marigold leaf curl virus 1170660 
#00.00.03.01.02.7F.F0 Lantana yellow vein virus 1170661 
#00.00.03.01.02.7F.F1 Premna leaf curl virus 1198134 
#00.00.03.01.02.7F.F2 Cotton leaf curl Oman virus 1200957 
#00.00.03.01.02.7F.F3 French bean leaf curl virus-Kanpur 1200970 
#00.00.03.01.02.7F.F4 Jatropha mosaic Nigerian virus 1213406 
#00.00.03.01.02.7F.F5 Sweet potato geminivirus 1213429 
#00.00.03.01.02.7F.F6 Tomato Venezuela begomovirus 1214078 
#00.00.03.01.02.7F.F7 Croton yellow vein mosaic virus-India 1219877 
#00.00.03.01.02.7F.F8 Pepper leaf curl Varanasi virus 1219878 
#00.00.03.01.02.7F.F9 Pouzolzia golden mosaic virus 1225069 
#00.00.03.01.02.7F.FA Bean chlorotic mosaic virus 1227355 
#00.00.03.01.02.7F.FB Tomato begomovirus Colombia 1234417 
#00.00.03.01.02.7F.FC Okra leaf curl Oman virus 1241370 
#00.00.03.01.02.7F.FD Tomato leaf curl Peru virus 1245827 
#00.00.03.01.02.7F.FE Spinach yellow vein virus 1256523 
#00.00.03.01.02.7F.FF Sunflower leaf curl virus 1256868 
#00.00.03.01.02.7F.100 Corchorus mottle virus 1264782 
#00.00.03.01.02.7F.101 Sida ciliaris golden mosaic virus 1264880 
#00.00.03.01.02.7F.102 Tomato mottle Argentina virus 1266458 
#00.00.03.01.02.7F.103 Hibiscus leaf curl virus 1283108 
#00.00.03.01.02.7F.104 Justicia leaf curl virus 1283109 
#00.00.03.01.02.7F.105 Tecoma stans leaf curl virus 1283110 
#00.00.03.01.02.7F.106 Pepper yellow leaf curl China virus 1288829 
#00.00.03.01.02.7F.107 Tomato leaf curl Yunnan virus 1290341 
#00.00.03.01.02.7F.108 Sweet potato leaf curl China Sichuan virus 1295014 
#00.00.03.01.02.7F.108.00 Sweet potato leaf curl China Sichuan virus-[China:Sichuan15:2012] 1298534 
#00.00.03.01.02.7F.109 Corchorus yellow vein mosaic virus 1297645 
#00.00.03.01.02.7F.10A Tobacco curly top virus 1297897 
#00.00.03.01.02.7F.10A.00 Tobacco curly top virus [India:Kalyani-B.C.K.V.:Tomato:2013] 1297898 
#00.00.03.01.02.7F.10B Tomato leaf curl Liwa virus 1303385 
#00.00.03.01.02.7F.10C Capraria yellow spot Yucatan virus 1311277 
#00.00.03.01.02.7F.10D Abutilon golden mosaic Yucatan virus 1312723 
#00.00.03.01.02.7F.10E Vigna yellow mosaic virus 1312724 
#00.00.03.01.02.7F.10F Allamanda leaf mottle distortion virus 1317107 
#00.00.03.01.02.7F.110 Ageratum Yellow vein China virus - OX1 1329380 
#00.00.03.01.02.7F.111 Leaf curl China virus - OX2 1329381 
#00.00.03.01.02.7F.112 Malvastrum leaf curl Philippines virus 1333313 
#00.00.03.01.02.7F.113 Tomato yellow leaf curl Yunnan virus 1335768 
#00.00.03.01.02.7F.114 Tomato golden leaf spot virus 1336597 
#00.00.03.01.02.7F.115 Tomato bright yellow mosaic virus 1340746 
#00.00.03.01.02.7F.116 Sweet potato leaf curl China Henan virus 1350389 
#00.00.03.01.02.7F.117 Pouzolzia mosaic Guangdong virus 1367126 
#00.00.03.01.02.7F.118 Hypericum yellow mosaic virus 1367183 
#00.00.03.01.02.7F.119 Hemidesmus yellow mosaic virus 1383052 
#00.00.03.01.02.7F.11A Tomato leaf curl Gandhinagar virus 1384631 
#00.00.03.01.02.7F.11B Pepper leafroll virus 1387160 
#00.00.03.01.02.7F.11C Tomato yellow leaf curl Saudi virus 1391746 
#00.00.03.01.02.7F.11D Sweet potato leaf curl Japan virus 1392387 
#00.00.03.01.02.7F.11E Sweet potato leaf curl Shanghai virus 1392388 
#00.00.03.01.02.7F.11F Cotton chlorotic spot virus 1396815 
#00.00.03.01.02.7F.120 Ramie yellow mosaic virus 1401449 
#00.00.03.01.02.7F.121 Melon begomovirus 1419730 
#00.00.03.01.02.7F.122 Hedyotis uncinella yellow mosaic virus 1428190 
#00.00.03.01.02.7F.123 Mirabilis vein yellowing virus 1431394 
#00.00.03.01.02.7F.124 Mirabilis leaf curl virus 1431395 
#00.00.03.01.02.7F.125 Spinach yellow vein Sikar virus 1432565 
#00.00.03.01.02.7F.126 Sweet potato leaf curl Henan virus 1489311 
#00.00.03.01.02.7F.127 Sweet potato leaf curl Guangxi virus 1489312 
#00.00.03.01.02.7F.128 Jacquemontia yellow mosaic virus 1490227 
#00.00.03.01.02.7F.129 Tomato leaf curl Barka virus 1498504 
#00.00.03.01.02.7F.12A Mirabilis leaf curl India virus 1507006 
#00.00.03.01.02.7F.12B Jatropha leaf yellow mosaic Katarniaghat virus 1530093 
#00.00.03.01.02.7F.12C Coccinia mosaic Tamil Nadu virus 1532882 
#00.00.03.01.02.7F.12D Jatropha mosaic Lucknow virus 1538465 
#00.00.03.01.02.7F.12E Synedrella leaf curl virus-[Portblair:Andaman] 1544382 
#00.00.03.01.02.7F.12F Jatropha leaf crumple virus 1547577 
#00.00.03.01.02.7F.130 Jatropha leaf crumple India virus 1559373 
#00.00.03.01.02.7F.130.00 Jatropha leaf crumple India virus [J. curcas: Jodhpur] 1559374 
#00.00.03.01.02.80 Pepper yellow leaf curl Indonesia virus 292477 
#00.00.03.01.02.80.00 Pepper yellow leaf curl Indonesia virus-[Tomato1] 292472 
#00.00.03.01.02.80.01 Pepper yellow leaf curl Indonesia virus-[Tomato2] 292478 
#00.00.03.01.02.80.02 Pepper yellow leaf curl Indonesia virus-[Tomato3] 398059 
#00.00.03.01.02.80.03 Pepper yellow leaf curl Indonesia virus-[Ageratum] 398060 
#00.00.03.01.02.80.04 Pepper yellow leaf curl Indonesia virus A-[Indonesia:Java:2010] 1313355 
#00.00.03.01.02.81 Tomato yellow leaf curl Guangdong virus 297249 
#00.00.03.01.02.82 Okra yellow mottle Iguala virus 297255 
#00.00.03.01.02.83 Lindernia anagallis yellow vein virus 300411 
#00.00.03.01.02.84 Tomato leaf curl Madagascar virus 302099 
#00.00.03.01.02.84.00 ToLCMGVMen[MG:Mor:01] 996311 
#00.00.03.01.02.84.01 ToLCMGVAnd[MG:Tol:01] 996312 
#00.00.03.01.02.85 Cotton leaf curl Bangalore virus 307110 
#00.00.03.01.02.85.00 Cotton leaf curl Bangalore virus [India:Bangalore:OY136A:2005] 908140 
#00.00.03.01.02.86 Tomato leaf curl Joydebpur virus 309390 
#00.00.03.01.02.86.00 Tomato leaf curl Joydebpur virus-[Kalyani] 436289 
#00.00.03.01.02.86.01 Tomato leaf curl Joydebpur virus-[India:Amadalavalasa1:Kenaf:2007] 614076 
#00.00.03.01.02.86.02 Tomato leaf curl Joydebpur virus-[India:Amadalavalasa2:Kenaf:2007] 614077 
#00.00.03.01.02.86.03 Tomato leaf curl Joydebpur virus-[India:Ponduru:Kenaf:2007] 614078 
#00.00.03.01.02.86.04 Tomato leaf curl Joydebpur virus-Panipat 5 [India:Panipat:Papaya:2008] 1036268 
#00.00.03.01.02.87 Senecio yellow mosaic virus 310103 
#00.00.03.01.02.88 Ludwigia yellow vein virus 325111 
#00.00.03.01.02.89 Okra yellow mosaic Mexico virus 327280 
#00.00.03.01.02.89.00 Okra yellow mosaic Mexico virus - [Corchorus isolate] 361722 
#00.00.03.01.02.89.01 Okra yellow mosaic Mexico virus - [Sida isolate] 361723 
#00.00.03.01.02.89.02 Okra yellow mosaic Mexico virus - [Anoda isolate] 361724 
#00.00.03.01.02.89.03 Okra yellow mosaic Mexico virus - [Abutilon isolate] 362904 
#00.00.03.01.02.89.04 Okra yellow mosaic Mexico virus - Santa Teresa 1 445979 
#00.00.03.01.02.89.05 Okra yellow mosaic Mexico virus - Santa Teresa 2 445980 
#00.00.03.01.02.89.06 Okra yellow mosaic Mexico virus - Tetekalitla 445981 
#00.00.03.01.02.89.07 Okra yellow mosaic Mexico virus - [Sida:Colima 2] 756894 
#00.00.03.01.02.89.08 Okra yellow mosaic Mexico virus - [Herissantia:Colima 1] 756895 
#00.00.03.01.02.8A Malvastrum leaf curl virus 329290 
#00.00.03.01.02.8A.00 Malvastrum leaf curl virus - [G87] 329291 
#00.00.03.01.02.8B Ageratum leaf curl virus 333293 
#00.00.03.01.02.8B.00 Ageratum leaf curl virus - [G52] 298650 
#00.00.03.01.02.8C Corchorus yellow vein virus 333361 
#00.00.03.01.02.8C.00 Corchorus yellow vein Vietnam virus 293284 
#00.00.03.01.02.8D Dolichos yellow mosaic virus 333968 
#00.00.03.01.02.8E Tobacco leaf curl Cuba virus 336987 
#00.00.03.01.02.8E.00 Tobacco leaf curl Cuba virus - [Jamaica] 398816 
#00.00.03.01.02.8F Sida leaf curl virus 337823 
#00.00.03.01.02.90 Alternanthera yellow vein virus 337826 
#00.00.03.01.02.91 Tomato leaf curl Uganda virus 341034 
#00.00.03.01.02.91.00 Tomato leaf curl Uganda virus - [Iganga] 341035 
#00.00.03.01.02.92 Cabbage leaf curl Jamaica virus 345184 
#00.00.03.01.02.93 Mesta yellow vein mosaic virus 360579 
#00.00.03.01.02.93.00 Mesta yellow vein mosaic virus [Barrackpore2:eastern India] 428325 
#00.00.03.01.02.93.01 Mesta yellow vein mosaic North India virus 505714 
#00.00.03.01.02.93.02 MeYVMV-[IN:Bar2:06] 508747 
#00.00.03.01.02.93.03 Mesta yellow vein mosaic virus [Balurghat:eastern India] 562942 
#00.00.03.01.02.93.04 Mesta yellow vein mosaic virus [Bongaon:eastern India] 562943 
#00.00.03.01.02.93.05 Mesta yellow vein mosaic virus [Coochbehar:eastern India] 562944 
#00.00.03.01.02.93.06 Mesta yellow vein mosaic virus [Haringhata:eastern India] 562945 
#00.00.03.01.02.93.07 Mesta yellow vein mosaic virus [India:Amadalavalasa:2008] 562946 
#00.00.03.01.02.93.08 Mesta yellow vein mosaic virus [India:Srikakulam:2008] 562947 
#00.00.03.01.02.93.09 Mesta yellow vein mosaic virus [India:Vizianagaram:2008] 562948 
#00.00.03.01.02.93.0A Mesta yellow vein mosaic virus [Raigunj:eastern India] 562949 
#00.00.03.01.02.93.0B Mesta yellow vein mosaic virus-[India:Barrackpore:Leaf Curl:2007] 570533 
#00.00.03.01.02.93.0C Mesta yellow vein mosaic virus-[India:Bongaon:leaf curl:2007] 570534 
#00.00.03.01.02.93.0D Mesta yellow vein mosaic virus-[India:Haringhata:Leaf Curl:2007] 570535 
#00.00.03.01.02.94 Boerhavia yellow spot virus 361697 
#00.00.03.01.02.95 Desmodium leaf distortion virus 361731 
#00.00.03.01.02.96 Tomato yellow spot virus 365523 
#00.00.03.01.02.97 Vernonia yellow vein virus 367061 
#00.00.03.01.02.98 Sida mosaic Sinaloa virus 367850 
#00.00.03.01.02.99 Siegesbeckia yellow vein virus 371401 
#00.00.03.01.02.99.00 Siegesbeckia yellow vein virus-[GD24] 371402 
#00.00.03.01.02.99.01 Siegesbeckia yellow vein virus-[GD27] 371403 
#00.00.03.01.02.99.02 Siegesbeckia yellow vein virus-[GD11] 371404 
#00.00.03.01.02.99.03 Siegesbeckia yellow vein virus-[GD12] 371405 
#00.00.03.01.02.99.04 Siegesbeckia yellow vein virus-[GD16] 371406 
#00.00.03.01.02.99.05 Siegesbeckia yellow vein virus-[GD21] 371407 
#00.00.03.01.02.99.06 Siegesbeckia yellow vein virus-[GD22] 371408 
#00.00.03.01.02.99.07 Siegesbeckia yellow vein virus-[GD25] 371409 
#00.00.03.01.02.99.08 Siegesbeckia yellow vein virus-[GD30] 371410 
#00.00.03.01.02.99.09 Siegesbeckia yellow vein virus-[GD13] 371463 
#00.00.03.01.02.9A Malvastrum yellow mosaic Jamaica virus 376612 
#00.00.03.01.02.9A.00 Malvastrum yellow mosaic Jamaica virus-[Albion] 403657 
#00.00.03.01.02.9B Malvastrum yellow mosaic virus 377462 
#00.00.03.01.02.9C Tomato leaf curl Guangxi virus 377609 
#00.00.03.01.02.9D Malvastrum leaf curl Guangdong virus 377610 
#00.00.03.01.02.9E Siegesbeckia yellow vein Guangxi virus 379728 
#00.00.03.01.02.9F Corchorus golden mosaic virus 390436 
#00.00.03.01.02.9F.00 Corchorus golden mosaic India virus 574838 
#00.00.03.01.02.9F.01 Corchorus golden mosaic virus [India:Bahraich:2008] 582838 
#00.00.03.01.02.9F.02 Corchorus golden mosaic virus [India:Barrackpore2:2009] 627091 
#00.00.03.01.02.9F.03 Corchorus golden mosaic virus [India:Bahraich2:2008] 655838 
#00.00.03.01.02.A0 Kudzu mosaic virus 390437 
#00.00.03.01.02.A1 Clerodendron golden mosaic virus 390438 
#00.00.03.01.02.A2 Spilanthes yellow vein virus 390439 
#00.00.03.01.02.A3 Mimosa yellow leaf curl virus 390440 
#00.00.03.01.02.A4 Sida yellow vein Vietnam virus 390441 
#00.00.03.01.02.A5 Tomato yellow leaf curl Vietnam virus 390442 
#00.00.03.01.02.A6 Erectites yellow mosaic virus 390443 
#00.00.03.01.02.A7 Ludwigia yellow vein Vietnam virus 390444 
#00.00.03.01.02.A8 Tomato leaf curl Arusha virus 392761 
#00.00.03.01.02.A9 East African cassava mosaic Kenya virus 393599 
#00.00.03.01.02.AA Tomato leaf curl Hsinchu virus 399387 
#00.00.03.01.02.AA.00 ToLCHsV-[TW:THsi:05] 418143 
#00.00.03.01.02.AB Tomato leaf curl Guangdong virus 400835 
#00.00.03.01.02.AC Okra yellow crinkle virus 401040 
#00.00.03.01.02.AC.00 Okra leaf curl virus-[Mali] 454125 
#00.00.03.01.02.AC.01 Okra yellow crinkle virus-[Mali] 454126 
#00.00.03.01.02.AC.02 Okra yellow crinkle virus-[Cameroon] 627500 
#00.00.03.01.02.AD Corchorus yellow spot virus 403897 
#00.00.03.01.02.AE Tomato leaf curl Pune virus 407837 
#00.00.03.01.02.AE.00 Tomato leaf curl Pune virus - [India:Pune:2005] 407838 
#00.00.03.01.02.AF Soybean blistering mosaic virus 408136 
#00.00.03.01.02.B0 Sida yellow mosaic Yucatan virus 408719 
#00.00.03.01.02.B1 Tobacco leaf curl Thailand virus 409287 
#00.00.03.01.02.B2 Euphorbia leaf curl Guangxi virus 412688 
#00.00.03.01.02.B3 Sida yellow vein Madurai virus 420255 
#00.00.03.01.02.B4 Tomato leaf curl Seychelles virus 425303 
#00.00.03.01.02.B5 Radish leaf curl virus 435646 
#00.00.03.01.02.B5.00 Radish leaf curl virus-Hajipur [IN:Bih:ok09] 1325578 
#00.00.03.01.02.B5.01 Radish leaf curl virus-Hajipur [IN:Bih06:10] 1325579 
#00.00.03.01.02.B5.02 Radish leaf curl virus-Hajipur [IN:LabIso:11] 1325580 
#00.00.03.01.02.B6 Ageratum yellow vein Hualian virus 437063 
#00.00.03.01.02.B6.00 Ageratum yellow vein Hualian virus-[Taiwan:Hsinchu:tom:2003] 437060 
#00.00.03.01.02.B6.01 Ageratum yellow vein Hualian virus-[Taiwan:Hualian4:2000] 437061 
#00.00.03.01.02.B6.02 Ageratum yellow vein Hualian virus-[Taiwan:Hualian2:2000] 437062 
#00.00.03.01.02.B7 Tomato leaf curl Namakely virus 439421 
#00.00.03.01.02.B8 Tomato leaf curl Anjouan virus 439422 
#00.00.03.01.02.B9 Tomato leaf curl Moheli virus 439425 
#00.00.03.01.02.BA Tomato leaf curl Diana virus 439426 
#00.00.03.01.02.BB Tomato leaf curl Toliara virus 439427 
#00.00.03.01.02.BC Kenaf leaf curl virus 449400 
#00.00.03.01.02.BC.00 Kenaf leaf curl virus-[India:2007] 508750 
#00.00.03.01.02.BC.01 Kenaf leaf curl virus-[India:Kaisarganj:2007] 614074 
#00.00.03.01.02.BC.02 Kenaf leaf curl virus-[India:Bhangha:2007] 614075 
#00.00.03.01.02.BD Rhynchosia golden mosaic Yucatan virus 457286 
#00.00.03.01.02.BE Tomato leaf curl Ghana virus 501328 
#00.00.03.01.02.BF Tomato leaf curl Cebu virus 507474 
#00.00.03.01.02.C0 Tomato leaf curl Mindanao virus 507476 
#00.00.03.01.02.C1 Rhynchosia yellow mosaic virus 529680 
#00.00.03.01.02.C2 Tobacco mottle leaf curl virus 530536 
#00.00.03.01.02.C3 Tomato common mosaic virus 536084 
#00.00.03.01.02.C4 Tomato leaf distortion virus 536085 
#00.00.03.01.02.C5 Tomato mild mosaic virus 536086 
#00.00.03.01.02.C6 Tomato leaf curl Kumasi virus 548915 
#00.00.03.01.02.C7 Tomato leaf curl Kerala virus 551531 
#00.00.03.01.02.C8 Tobacco yellow crinkle virus 565052 
#00.00.03.01.02.C8.00 Tobacco yellow crinkle virus-[Capsicum:Cuba:2007] 566557 
#00.00.03.01.02.C9 Bhendi yellow vein Bhubhaneswar virus 591160 
#00.00.03.01.02.CA Euphorbia yellow mosaic virus 598494 
#00.00.03.01.02.CA.00 Euphorbia yellow mosaic virus-[tomato:Brazil:2001] 858515 
#00.00.03.01.02.CA.01 Euphorbia yellow mosaic virus - Goias [Brazil:DF:Planaltina:AB5818:2007] 1016869 
#00.00.03.01.02.CA.02 Euphorbia yellow mosaic virus - Goias [Brazil:DF:Taquara 8880:2009] 1016870 
#00.00.03.01.02.CA.03 Euphorbia yellow mosaic virus - Goias [Brazil:DF:Taquara:ABA3:2002] 1016871 
#00.00.03.01.02.CA.04 Euphorbia yellow mosaic virus - Goias [Brazil:GO:Acreuna AB3540:2005] 1016872 
#00.00.03.01.02.CA.05 Euphorbia yellow mosaic virus - Goias [Brazil:GO:Itaberai 5082B:2007] 1016873 
#00.00.03.01.02.CA.06 Euphorbia yellow mosaic virus - Goias [Brazil:GO:Itaberai:5082A:2007] 1016874 
#00.00.03.01.02.CA.07 Euphorbia yellow mosaic virus - Goias [Brazil:GO:Luziania 8675:2009] 1016875 
#00.00.03.01.02.CA.08 Euphorbia yellow mosaic virus - Goias [Brazil:GO:Morrinhos 9027:2009] 1016876 
#00.00.03.01.02.CA.09 Euphorbia yellow mosaic virus - Goias [Brazil:GO:Sao Miguel do Passa Quatro AB403:2002] 1016877 
#00.00.03.01.02.CA.0A Euphorbia yellow mosaic virus - Goias [Brazil:GO:Sao Miguel do Passa Quatro AB404:2002] 1016878 
#00.00.03.01.02.CB Okra mottle virus 619599 
#00.00.03.01.02.CB.00 Okra mottle virus - [Brazil:okra] 555460 
#00.00.03.01.02.CC Pedilanthus leaf curl virus 619631 
#00.00.03.01.02.CC.00 Pedilanthus leaf curl virus [Pakistan:Multan:2004] 587313 
#00.00.03.01.02.CC.01 Pedilanthus leaf curl virus-HD [India:New Delhi:Papaya:2007] 1037422 
#00.00.03.01.02.CC.02 Pedilanthus leaf curl virus-D.School [India:New Delhi:Papaya:2007] 1037423 
#00.00.03.01.02.CC.03 Pedilanthus leaf curl virus-Nirula [India:New Delhi:Papaya:2007] 1037424 
#00.00.03.01.02.CC.04 Pedilanthus leaf curl virus-Naj 1[India:New Delhi:Papaya:2008] 1037425 
#00.00.03.01.02.CC.05 Pedilanthus leaf curl virus-[Crape Jasmine] 1143697 
#00.00.03.01.02.CC.06 Pedilanthus leaf curl virus-[Cestrum nocturnum] 1143714 
#00.00.03.01.02.CD Malvastrum yellow mosaic Helshire virus 643133 
#00.00.03.01.02.CE Passionfruit severe leaf distortion virus 648801 
#00.00.03.01.02.CF Tomato yellow leaf distortion virus 649996 
#00.00.03.01.02.D0 Sweet potato leaf curl Canary Island virus 652718 
#00.00.03.01.02.D1 Tomato leaf curl Hainan virus 664980 
#00.00.03.01.02.D1.00 Papaya leaf curl China virus HaNHK7 671275 
#00.00.03.01.02.D2 Abutilon Brazil virus 665102 
#00.00.03.01.02.D3 Malvastrum yellow vein Honghe virus 676044 
#00.00.03.01.02.D4 Tomato leaf deformation virus 681518 
#00.00.03.01.02.D5 Tomato leaf curl Oman virus 713949 
#00.00.03.01.02.D6 Rhynchosai mild mosaic virus 714308 
#00.00.03.01.02.D7 Merremia mosaic Puerto Rico virus 714309 
#00.00.03.01.02.D8 Bean yellow mosaic Mexico virus 714310 
#00.00.03.01.02.D9 Sida golden mottle virus 759390 
#00.00.03.01.02.DA Soybean mild mottle virus 761701 
#00.00.03.01.02.DB Chino del tomate Amazonas virus 858516 
#00.00.03.01.02.DC Cleome golden mosaic virus 858517 
#00.00.03.01.02.DD Rose leaf curl virus 875323 
#00.00.03.01.02.DE Eclipta yellow vein virus 875324 
#00.00.03.01.02.DE.00 Eclipta yellow vein virus [India: Lucknow: Andrographis paniculata:2010] 1417755 
#00.00.03.01.02.DF Pepper leaf curl Lahore virus 884610 
#00.00.03.01.02.DF.00 Pepper leaf curl Lahore Virus-[Pakistan:Lahore1:2004] 884612 
#00.00.03.01.02.DF.01 Pepper leaf curl Lahore Virus-[Pakistan:Lahore2:2004] 884613 
#00.00.03.01.02.DF.02 Pepper leaf curl Lahore virus [Solanum capsicastrum] 1143713 
#00.00.03.01.02.E0 Tobacco leaf curl Pusa virus 905054 
#00.00.03.01.02.E1 Bhendi yellow vein India virus 908023 
#00.00.03.01.02.E1.00 Bhendi yellow vein India virus [India:Aurangabad:OY164B:2006] 908024 
#00.00.03.01.02.E1.01 Bhendi yellow vein India virus [India:Bamanpura:OY150A:2006] 908025 
#00.00.03.01.02.E1.02 Bhendi yellow vein India virus [India:Bamanpura:OY150B:2006] 908026 
#00.00.03.01.02.E1.03 Bhendi yellow vein India virus [India:Bangalore:OYNun:2006] 908027 
#00.00.03.01.02.E1.04 Bhendi yellow vein India virus [India:Dharwad OYDWR2:2006] 908028 
#00.00.03.01.02.E1.05 Bhendi yellow vein India virus [India:Dindigal OY143:2006] 908029 
#00.00.03.01.02.E1.06 Bhendi yellow vein India virus [India:Guntur OY60:2005] 908030 
#00.00.03.01.02.E1.07 Bhendi yellow vein India virus [India:Guntur OYEn:2006] 908031 
#00.00.03.01.02.E1.08 Bhendi yellow vein India virus [India:Hyderabad:OY65:2005] 908032 
#00.00.03.01.02.E1.09 Bhendi yellow vein India virus [India:Jalgov OY125:2006] 908033 
#00.00.03.01.02.E1.0A Bhendi yellow vein India virus [India:Jalgov OY126:2006] 908034 
#00.00.03.01.02.E1.0B Bhendi yellow vein India virus [India:Jalgov:OY121:2006] 908035 
#00.00.03.01.02.E1.0C Bhendi yellow vein India virus [India:Jalgov:OY124:2006] 908036 
#00.00.03.01.02.E1.0D Bhendi yellow vein India virus [India:Jalgov:OY127:2006] 908037 
#00.00.03.01.02.E1.0E Bhendi yellow vein India virus [India:Kalayani OYW2:2005] 908038 
#00.00.03.01.02.E1.0F Bhendi yellow vein India virus [India:Karnal OY80A:2005] 908039 
#00.00.03.01.02.E1.10 Bhendi yellow vein India virus [India:Kolkata OY66:2005] 908040 
#00.00.03.01.02.E1.11 Bhendi yellow vein India virus [India:Pandarahalli:OY157:2006] 908041 
#00.00.03.01.02.E1.12 Bhendi yellow vein India virus [India:Pandarahalli:OY168A:2006] 908042 
#00.00.03.01.02.E1.13 Bhendi yellow vein India virus [India:Pandarahalli:OY168B:2006] 908043 
#00.00.03.01.02.E1.14 Bhendi yellow vein India virus [India:Pandarahalli:OY169:2006] 908044 
#00.00.03.01.02.E1.15 Bhendi yellow vein India virus [India:Pandarahalli:OY170:2006] 908045 
#00.00.03.01.02.E1.16 Bhendi yellow vein India virus [India:Phalaghat OY011:2005] 908046 
#00.00.03.01.02.E1.17 Bhendi yellow vein India virus [India:Phalaghat OY03:2005] 908047 
#00.00.03.01.02.E1.18 Bhendi yellow vein India virus [India:Phalaghat OY04:2005] 908048 
#00.00.03.01.02.E1.19 Bhendi yellow vein India virus [India:Phalaghat:OY01:2005] 908049 
#00.00.03.01.02.E1.1A Bhendi yellow vein India virus [India:Siddalaghata OYSid:2006] 908050 
#00.00.03.01.02.E1.1B Bhendi yellow vein India virus [India:Sonipat:EL12:2006] 908051 
#00.00.03.01.02.E1.1C Bhendi yellow vein India virus [India:Sonipat:OY96:2005] 908052 
#00.00.03.01.02.E1.1D Bhendi yellow vein India virus [India:Srinivaspur OYSK1:2006] 908053 
#00.00.03.01.02.E1.1E Bhendi yellow vein India virus [India:Srinivaspur OYSK2:2006] 908054 
#00.00.03.01.02.E1.1F Bhendi yellow vein India virus [India:Srinivaspur OYSK3:2006] 908055 
#00.00.03.01.02.E1.20 Bhendi yellow vein India virus [India:Thadagan OY155B:2006] 908056 
#00.00.03.01.02.E1.21 Bhendi yellow vein India virus [India:Thadagan:OY155A:2006] 908057 
#00.00.03.01.02.E1.22 Bhendi yellow vein India virus [India:Thadagan:OY156:2006] 908058 
#00.00.03.01.02.E1.23 Bhendi yellow vein India virus [India:Thondawada OY39A:2005] 908059 
#00.00.03.01.02.E1.24 Bhendi yellow vein India virus [India:Thondawada OY39B:2005] 908060 
#00.00.03.01.02.E1.25 Bhendi yellow vein India virus [India:Tirupathi OY98:2005] 908061 
#00.00.03.01.02.E1.26 Bhendi yellow vein India virus [India:Trichy OY115A:2005] 908062 
#00.00.03.01.02.E1.27 Bhendi yellow vein India virus [India:Trichy:OY115B:2005] 908063 
#00.00.03.01.02.E1.28 Bhendi yellow vein India virus [India:Trichy:OY116:2005] 908064 
#00.00.03.01.02.E1.29 Bhendi yellow vein India virus [India:Trichy:OY117:2005] 908065 
#00.00.03.01.02.E1.2A Bhendi yellow vein India virus [India:Tumkur:OYTumkur:2006] 908066 
#00.00.03.01.02.E1.2B Bhendi yellow vein India virus [India:Varapamatti:OY171:2006] 908067 
#00.00.03.01.02.E1.2C Bhendi yellow vein India virus [India:Varapamatti:OY171A:2006] 908068 
#00.00.03.01.02.E1.2D Bhendi yellow vein India virus [India:Jalgov:OY129:2006] 908069 
#00.00.03.01.02.E2 Okra enation leaf curl virus 908125 
#00.00.03.01.02.E2.00 Okra enation leaf curl virus [India:Munthal EL32:2006] 908126 
#00.00.03.01.02.E2.01 Okra enation leaf curl virus [India:Munthal EL37:2006] 908127 
#00.00.03.01.02.E2.02 Okra enation leaf curl virus [India:Munthal EL38:2006] 908128 
#00.00.03.01.02.E2.03 Okra enation leaf curl virus [India:Munthal EL39:2006] 908129 
#00.00.03.01.02.E2.04 Okra enation leaf curl virus [India:Munthal EL41:2006] 908130 
#00.00.03.01.02.E2.05 Okra enation leaf curl virus [India:Sonipat EL10:2006] 908131 
#00.00.03.01.02.E2.06 Okra enation leaf curl virus [India:Sonipat EL14:2006] 908132 
#00.00.03.01.02.E3 Malvastrum yellow vein Changa Manga virus 911574 
#00.00.03.01.02.E4 Ageratum leaf curl Cameroon virus 912033 
#00.00.03.01.02.E4.00 Ageratum leaf curl Cameroon virus [CM:AGFG24:2009] 1048735 
#00.00.03.01.02.E4.01 Ageratum leaf curl Cameroon virus [CM:AGFG14:2009] 1048736 
#00.00.03.01.02.E4.02 Ageratum leaf curl Cameroon virus [CM:AGFG23:2009] 1048737 
#00.00.03.01.02.E5 Okra leaf curl Cameroon virus 912034 
#00.00.03.01.02.E6 Papaya leaf crumple virus 928315 
#00.00.03.01.02.E6.00 Papaya leaf crumple virus-Panipat 8 [India:Panipat:Papaya:2008] 913600 
#00.00.03.01.02.E6.01 Papaya leaf crumple virus-Nirulas [India:New Delhi:Papaya:2007] 913601 
#00.00.03.01.02.E6.02 Papaya leaf crumple virus-Najafgarh 1 [India:New Delhi:Papaya:2008] 913602 
#00.00.03.01.02.E7 Sida mosaic Bolivia virus 1 932069 
#00.00.03.01.02.E8 Sida mosaic Bolivia virus 2 932070 
#00.00.03.01.02.E9 Abutilon mosaic Bolivia virus 932071 
#00.00.03.01.02.EA Tomato leaf curl Hanoi virus 971271 
#00.00.03.01.02.EB Sweet potato leaf curl Sao Paulo virus 994388 
#00.00.03.01.02.EB.00 Sweet potato leaf curl Sao Paulo virus-[ZA:WP:2011] 1560651 
#00.00.03.01.02.EC Tomato leaf curl Comoros virus 997078 
#00.00.03.01.02.ED Sweet potato leaf curl South Carolina virus 999288 
#00.00.03.01.02.EE Pepper leaf curl Yunnan virus 1003836 
#00.00.03.01.02.EE.00 Pepper leaf curl Yunnan virus-[YN323] 519015 
#00.00.03.01.02.EF Jatropha mosaic India virus 1034067 
#00.00.03.01.02.EF.00 Jatropha mosaic India virus-[Lucknow] 569949 
#00.00.03.01.02.EF.01 Jatropha mosaic India virus-[Withania] 1143694 
#00.00.03.01.02.EF.02 Jatropha mosaic India virus-[Jatropha] 1143701 
#00.00.03.01.02.F0 Abutilon mosaic Brazil virus 1046572 
#00.00.03.01.02.F1 Asystasia begomovirus 1 1046573 
#00.00.03.01.02.F2 Asystasia begomovirus 2 1046574 
#00.00.03.01.02.F3 Tomato chlorotic leaf distortion virus 1077859 
#00.00.03.01.02.F3.00 Tomato chlorotic leaf distortion virus- [Venezuela:Zulia:2004] 983437 
#00.00.03.01.02.F3.01 Tomato chlorotic leaf distortion virus-[Capsicum] 1077858 
#00.00.03.01.02.F4 Sida yellow mottle virus 1093958 
#00.00.03.01.02.F4.00 Sida yellow mottle virus [Cuba:Sancti Spiritus 159:2009] 1003170 
#00.00.03.01.02.F5 Euphorbia mosaic Venezuela virus 1124577 
#00.00.03.01.02.F5.00 Euphorbia mosaic Venezuela virus-[Tomato:Aragua:2003] 314496 
#00.00.03.01.02.F6 Centrosema yellow spot virus 1129032 
#00.00.03.01.02.F7 Macroptilium yellow net virus 1129033 
#00.00.03.01.02.F8 Macroptilium yellow spot virus 1129034 
#00.00.03.01.02.F9 Macroptilium yellow vein virus 1129035 
#00.00.03.01.02.FA Tomato rugose yellow leaf curl virus 1162280 
#00.00.03.01.02.FB Sida golden mosaic Liguanea virus 1188810 
#00.00.03.01.02.FB.00 Sida golden mosaic Liguanea virus-[Jamaica:1:2008] 929768 
#00.00.03.01.02.FC Tomato dwarf leaf virus 1195378 
#00.00.03.01.02.FD Sida yellow mosaic China virus 1195641 
#00.00.03.01.02.FD.00 Sida yellow mosaic China virus - [Hainan 8] 290090 
#00.00.03.01.02.FE Sweet potato leaf curl China virus 1198219 
#00.00.03.01.02.FE.00 Sweet potato leaf curl China virus [China:Sichuan14:2012] 1398938 
#00.00.03.01.02.FF Jacquemontia mosaic Yucatan virus 1198450 
#00.00.03.01.02.100 Soybean chlorotic spot virus 1221206 
#00.00.03.01.02.101 Bean chlorosis virus 1227354 
#00.00.03.01.02.102 Dalechampia chlorotic mosaic virus 1227356 
#00.00.03.01.02.103 Datura leaf distortion virus 1227357 
#00.00.03.01.02.104 Honeysuckle yellow vein Kagoshima virus 1233675 
#00.00.03.01.02.105 Blechum interveinal chlorosis virus 1246650 
#00.00.03.01.02.106 Sida yellow net virus 1266977 
#00.00.03.01.02.107 Sida yellow blotch virus 1266993 
#00.00.03.01.02.108 Sida yellow mosaic Alagoas virus 1266994 
#00.00.03.01.02.109 Sida mottle Alagoas virus 1266995 
#00.00.03.01.02.10A Pumpkin yellow mosaic virus 1410062 
#00.00.03.01.02.10A.00 Pumpkin yellow mosaic Malaysia virus 420684 
#00.00.03.01.02.10B Bhendi yellow vein Haryana virus 1504801 
#00.00.03.01.02.10B.00 Bhendi yellow vein Haryana virus [2003:Karnal] 658650 
#00.00.03.01.02.10C Bitter gourd yellow vein virus 1513489 
#00.00.03.01.02.10C.00 Bitter gourd yellow vein virus -[Pakistan:Lahore:2004] 884611 
#00.00.03.01.02.10D Rhynchosia rugose golden mosaic virus 1513520 
#00.00.03.01.02.10D.00 Rhynchosia rugose golden mosaic virus-[Cuba:Camaguey:171:2009] 889203 
#00.00.03.01.02.10E Sida golden mosaic Braco virus 1513521 
#00.00.03.01.02.10E.00 Sida golden mosaic Braco virus-[Jamaica:Liguanea:2008] 929767 
#00.00.03.01.02.10F Sida golden mosaic Buckup virus 1513525 
#00.00.03.01.02.10F.00 Sida golden Buckup virus-[Jamaica:St. Elizabeth:2004] 929769 
#00.00.03.01.02.110 Sweet potato leaf curl Uganda virus 1513527 
#00.00.03.01.02.110.00 Sweet potato leaf curl Uganda virus-[Uganda:Kampala:2008] 940846 
#00.00.03.01.02.111 Sweet potato mosaic virus 1513528 
#00.00.03.01.02.111.00 Sweet potato mosaic virus - [Brazil:Brasilia1:2007] 1513529 
#00.00.03.01.02.111.01 Sweet potato mosaic virus-[ZA:WP:2011] 1560692 
#00.00.03.01.02.112 Tomato leaf curl Nigeria virus 1513530 
#00.00.03.01.02.112.00 Tomato leaf curl Nigeria virus-[Nigeria:2006] 614034 
#00.00.03.01.02.113 Tomato yellow leaf curl Indonesia virus 1513531 
#00.00.03.01.02.113.00 Tomato yellow leaf curl Indonesia virus-[Lembang] 395349 
#00.00.03.01.03 unclassified Geminiviridae 70692 
#00.00.03.01.03.00 Barbados tomato geminivirus 110582 
#00.00.03.01.03.01 unidentified geminivirus 188294 
#00.00.03.01.03.02 Barley dwarf virus Baden-Wuerttemberg 413069 
#00.00.03.01.03.03 Grapevine geminivirus 1177191 
#00.00.03.01.03.03.00 GRLaV 1395525 
#00.00.03.01.03.04 Peristrophe mosaic virus 1188812 
#00.00.03.01.03.05 Citrus chlorotic dwarf associated virus 1202142 
#00.00.03.01.03.06 French bean severe leaf curl virus 1218727 
#00.00.03.01.03.07 Baminivirus 1229324 
#00.00.03.01.03.08 Niminivirus 1229325 
#00.00.03.01.03.09 Euphorbia caput-medusae latent virus 1306546 
#00.00.03.01.03.0A Grapevine cabernet franc-associated virus 1381007 
#00.00.03.01.04 Topocuvirus 220339 
#00.00.03.01.04.00 Tomato pseudo-curly top virus 49267 
#00.00.03.01.05 environmental samples 1034773 
#00.00.03.01.05.00 uncultured Geminivirus 1034774 
#00.00.03.01.06 Becurtovirus 1298630 
#00.00.03.01.06.00 Beet curly top Iran virus 391228 
#00.00.03.01.06.00.00 Beet curly top Iran virus-[K] 501371 
#00.00.03.01.06.00.01 Beet curly top Iran virus-[Sh2] 501372 
#00.00.03.01.06.00.02 Beet curly top Iran virus-[Yazd] 501373 
#00.00.03.01.06.00.03 Beet curly top Iran virus-[Siv] 1277443 
#00.00.03.01.06.01 Spinach curly top Arizona virus 945225 
#00.00.03.01.07 Turncurtovirus 1298631 
#00.00.03.01.07.00 Turnip curly top virus 859650 
#00.00.03.01.08 Eragrovirus 1298632 
#00.00.03.01.08.00 Eragrostis curvula streak virus 638358 
#00.00.03.02 Microviridae 10841 
#00.00.03.02.00 Microvirus 10842 
#00.00.03.02.00.00 Bacteriophage G4 10843 
#00.00.03.02.00.01 Bacteriophage St-1 10845 
#00.00.03.02.00.02 Bacteriophage phi-K 10848 
#00.00.03.02.00.03 unclassified Microvirus 338099 
#00.00.03.02.00.03.00 Bacteriophage G14 10850 
#00.00.03.02.00.03.01 Bacteriophage U3 10851 
#00.00.03.02.00.04 Enterobacteria phage phiX174 sensu lato 374840 
#00.00.03.02.00.04.00 Bacteriophage S13 10844 
#00.00.03.02.00.04.01 Bacteriophage phi-X174 10847 
#00.00.03.02.00.04.01.00 Enterobacteria phage phiX174 (Isolate Sanger) 1217068 
#00.00.03.02.00.04.02 Coliphage ID1 338111 
#00.00.03.02.00.04.03 Coliphage ID22 338112 
#00.00.03.02.00.04.04 Coliphage ID34 338113 
#00.00.03.02.00.04.05 Coliphage ID45 338114 
#00.00.03.02.00.04.06 Coliphage NC1 338115 
#00.00.03.02.00.04.07 Coliphage NC5 338116 
#00.00.03.02.00.04.08 Coliphage NC7 338117 
#00.00.03.02.00.04.09 Coliphage NC11 338118 
#00.00.03.02.00.04.0A Coliphage NC16 338119 
#00.00.03.02.00.04.0B Coliphage NC37 338120 
#00.00.03.02.00.04.0C Coliphage NC41 338121 
#00.00.03.02.00.04.0D Coliphage NC51 338122 
#00.00.03.02.00.04.0E Coliphage NC56 338123 
#00.00.03.02.00.04.0F Coliphage WA4 338124 
#00.00.03.02.00.04.10 Coliphage WA10 338125 
#00.00.03.02.00.04.11 Coliphage WA11 338126 
#00.00.03.02.00.05 Enterobacteria phage G4 clade 374842 
#00.00.03.02.00.05.00 Enterobacteria phage G4 sensu lato 374844 
#00.00.03.02.00.05.00.00 Coliphage ID11 310953 
#00.00.03.02.00.05.00.01 Coliphage ID52 338108 
#00.00.03.02.00.05.00.02 Coliphage WA2 338127 
#00.00.03.02.00.05.00.03 Coliphage WA3 338128 
#00.00.03.02.00.05.00.04 Coliphage ID8 338129 
#00.00.03.02.00.05.00.05 Coliphage WA5 338130 
#00.00.03.02.00.05.00.06 Coliphage NC2 338131 
#00.00.03.02.00.05.00.07 Coliphage NC13 338132 
#00.00.03.02.00.05.00.08 Coliphage NC19 338133 
#00.00.03.02.00.05.00.09 Coliphage ID41 338134 
#00.00.03.02.00.05.00.0A Coliphage WA6 338135 
#00.00.03.02.00.05.00.0B Coliphage ID12 338136 
#00.00.03.02.00.05.00.0C Coliphage NC10 338137 
#00.00.03.02.00.05.00.0D Coliphage NC6 338138 
#00.00.03.02.00.05.01 Enterobacteria phage ID18 sensu lato 489829 
#00.00.03.02.00.05.01.00 Coliphage WA14 338140 
#00.00.03.02.00.05.01.01 Coliphage ID18 384642 
#00.00.03.02.00.05.02 unclassified Enterobacteria phage G4 clade 512009 
#00.00.03.02.00.05.02.00 Enterobacteria phage ID2 Moscow/ID/2001 511969 
#00.00.03.02.00.05.02.00.00 Enterobacteria phage FL68 Tallahassee/FL/2012 1340813 
#00.00.03.02.00.05.02.00.01 Enterobacteria phage FL76 Tallahassee/FL/2012 1340814 
#00.00.03.02.00.05.02.01 Enterobacteria phage ID204 Moscow/ID 1273714 
#00.00.03.02.00.06 Enterobacteria phage alpha3 clade 374849 
#00.00.03.02.00.06.00 Bacteriophage alpha-3 10849 
#00.00.03.02.00.06.01 Enterobacteria phage WA13 sensu lato 489828 
#00.00.03.02.00.06.01.00 Coliphage ID21 338101 
#00.00.03.02.00.06.01.01 Coliphage ID32 338102 
#00.00.03.02.00.06.01.02 Coliphage NC35 338103 
#00.00.03.02.00.06.01.03 Coliphage WA45 338105 
#00.00.03.02.00.06.01.04 Coliphage NC28 338106 
#00.00.03.02.00.06.01.05 Coliphage ID62 338107 
#00.00.03.02.00.06.01.06 Coliphage NC3 338109 
#00.00.03.02.00.06.01.07 Coliphage NC29 338110 
#00.00.03.02.00.06.01.08 Coliphage WA13 384643 
#00.00.03.02.01 unclassified Microviridae 117574 
#00.00.03.02.01.00 Microviridae phi-CA82 913970 
#00.00.03.02.01.01 Cellulophaga phage phi12:2 1327969 
#00.00.03.02.01.02 Cellulophaga phage phi12a:1 1327987 
#00.00.03.02.01.02.00 Cellulophaga phage phi18:4 1327997 
#00.00.03.02.01.02.01 Cellulophaga phage phi48:1 1328028 
#00.00.03.02.01.03 Enterobacteria phage MED1 1508658 
#00.00.03.02.01.04 Microviridae IME-16 1544364 
#00.00.03.02.02 Gokushovirinae 686565 
#00.00.03.02.02.00 Spiromicrovirus 10852 
#00.00.03.02.02.00.00 Sp-4 10855 
#00.00.03.02.02.01 Bdellomicrovirus 10856 
#00.00.03.02.02.01.00 Bdellovibrio phage phiMH2K 145579 
#00.00.03.02.02.02 Chlamydiamicrovirus 40274 
#00.00.03.02.02.02.00 Bacteriophage chp1 10857 
#00.00.03.02.02.02.01 Chlamydia phage phiCPG1 90963 
#00.00.03.02.02.02.02 Chlamydia phage 2 105154 
#00.00.03.02.02.02.03 Chlamydia phage CPAR39 117575 
#00.00.03.02.02.02.04 unclassified Chlamydiamicrovirus 348769 
#00.00.03.02.02.02.04.00 Chlamydia phage 3 225067 
#00.00.03.02.02.02.04.01 Chlamydia phage 4 313629 
#00.00.03.02.02.03 unclassified Gokushovirinae 1385657 
#00.00.03.02.02.03.00 Marine gokushovirus 1385658 
#00.00.03.02.03 environmental samples 926696 
#00.00.03.02.03.00 Uncultured Microviridae 926697 
#00.00.03.02.03.01 uncultured marine Microviridae 1385659 
#00.00.03.02.03.02 uncultured Gokushovirinae 1478972 
#00.00.03.03 Inoviridae 10860 
#00.00.03.03.00 Inovirus 10861 
#00.00.03.03.00.00 Bacteriophage Cf1c 10862 
#00.00.03.03.00.01 Bacteriophage f1 10863 
#00.00.03.03.00.02 Bacteriophage fd 10864 
#00.00.03.03.00.03 Bacteriophage ZJ-2 10866 
#00.00.03.03.00.04 Bacteriophage Ike 10867 
#00.00.03.03.00.05 Bacteriophage If1 10868 
#00.00.03.03.00.06 Bacteriophage I2-2 10869 
#00.00.03.03.00.07 Bacteriophage M13 10870 
#00.00.03.03.00.07.00 Bacteriophage M13mp7 12349 
#00.00.03.03.00.07.01 Bacteriophage M13mp8 12350 
#00.00.03.03.00.07.02 Bacteriophage M13mp18 28360 
#00.00.03.03.00.08 Bacteriophage Pf1 10871 
#00.00.03.03.00.09 Bacteriophage Pf3 10872 
#00.00.03.03.00.0A Bacteriophage Cf16 12342 
#00.00.03.03.00.0B Bacteriophage phi-Lf 28365 
#00.00.03.03.00.0C Bacteriophage Cf1t 31596 
#00.00.03.03.00.0D Vibrio cholerae O139 fs1 phage 70203 
#00.00.03.03.00.0E Vibrio cholerae filamentous bacteriophage fs-2 83201 
#00.00.03.03.00.0F Bacteriophage Vf33 127509 
#00.00.03.03.00.10 Bacteriophage Vf12 127511 
#00.00.03.03.00.11 Vibrio cholerae phage CTXphi 141904 
#00.00.03.03.00.11.00 Vibrio phage CTX-nct 388738 
#00.00.03.03.00.12 VSK 181604 
#00.00.03.03.00.12.00 Bacteriophage VSKK 180503 
#00.00.03.03.00.13 unclassified Inovirus 356623 
#00.00.03.03.00.13.00 Bacteriophage SfX 10874 
#00.00.03.03.00.13.01 Bacteriophage Cf 44743 
#00.00.03.03.00.13.02 Inovirus C2 46621 
#00.00.03.03.00.13.03 Bacteriophage VfO3K6 127507 
#00.00.03.03.00.13.04 Bacteriophage VfO4K68 127508 
#00.00.03.03.00.13.05 Bacteriophage PH75 144736 
#00.00.03.03.00.13.06 Bacteriophage phiB5 of Propionibacterium freudenreichii 189836 
#00.00.03.03.00.13.07 Vibrio cholerae phage VGJphi 223524 
#00.00.03.03.00.13.08 Vibrio cholerae phage KSF-1phi 292443 
#00.00.03.03.00.13.09 Ralstonia phage RSM1 384359 
#00.00.03.03.00.13.0A Ralstonia phage RSS1 384360 
#00.00.03.03.00.13.0B Ralstonia phage RSM3 520962 
#00.00.03.03.00.13.0C Vibrio phage pre-CTX 689414 
#00.00.03.03.00.13.0D Vibrio phage VCY-phi 1105327 
#00.00.03.03.00.13.0E Ralstonia phage RSS0 1150992 
#00.00.03.03.00.13.0E.00 Ralstonia phage RS611 1497850 
#00.00.03.03.00.13.0F Vibrio phage VFJ 1340745 
#00.00.03.03.00.13.10 Ralstonia phage RSS30 1352227 
#00.00.03.03.00.13.11 Ralstonia phage RSS20 1354496 
#00.00.03.03.00.13.12 Ralstonia phage RS603 1505528 
#00.00.03.03.00.13.13 Ralstonia phage RSMSuper 1530086 
#00.00.03.03.00.14 Bacteriophage Xf 356629 
#00.00.03.03.01 Plectrovirus 10875 
#00.00.03.03.01.00 SpV1 10854 
#00.00.03.03.01.01 SpV1-C74 185959 
#00.00.03.03.01.02 unclassified Plectrovirus 356630 
#00.00.03.03.01.02.00 Acholeplasma phage MV-L1 10876 
#00.00.03.03.01.02.01 C1/TS2 93224 
#00.00.03.03.01.02.02 Spiroplasma kunkelii virus SkV1_CR2-3x 455649 
#00.00.03.03.01.02.03 Spiroplasma phage SVGII3 745349 
#00.00.03.03.02 unclassified Inoviridae 456491 
#00.00.03.03.02.00 Xanthomonas phage phi Xv 92834 
#00.00.03.03.02.01 Filamentous phage phiLf 126989 
#00.00.03.03.02.02 Xanthomonas oryzae phage phiXo 138540 
#00.00.03.03.02.03 Ralstonia phage p12J 247080 
#00.00.03.03.02.04 Filamentous bacteriophage of Vibrio cholerae VEJphi 642111 
#00.00.03.03.02.04.00 Vibrio phage ND1-fs1 867695 
#00.00.03.03.02.05 Ralstonia phage PE226 926543 
#00.00.03.03.02.06 Stenotrophomonas phage phiSHP2 1027253 
#00.00.03.03.02.07 Stenotrophomonas phage phiSMA7 1343494 
#00.00.03.03.02.08 Stenotrophomonas phage phiSMA6 1346893 
#00.00.03.03.02.09 Shigella STX1-converting phage HUN/2013 1416032 
#00.00.03.03.02.0A Ralstonia phage 1 NP-2014 1460070 
#00.00.03.03.03 environmental samples 1074043 
#00.00.03.03.03.00 uncultured bacteriophage WW-nAnB 1074044 
#00.00.03.03.03.01 Uncultured phage WW-nAnB strain 2 1449896 
#00.00.03.03.03.02 Uncultured phage WW-nAnB strain 3 1449897 
#00.00.03.04 unclassified ssDNA nonenveloped viruses 35342 
#00.00.03.04.00 Sea turtle tornovirus 1 575913 
#00.00.03.04.01 HRPV-1 634168 
#00.00.03.04.02 Circovirus-like genome RW-A 642251 
#00.00.03.04.03 Circovirus-like genome RW-B 642252 
#00.00.03.04.04 Circovirus-like genome RW-C 642253 
#00.00.03.04.05 Circovirus-like genome RW-D 642254 
#00.00.03.04.06 Circovirus-like genome RW-E 642255 
#00.00.03.04.07 Circovirus-like genome CB-A 642256 
#00.00.03.04.08 Circovirus-like genome CB-B 642257 
#00.00.03.04.09 Circovirus-like genome SAR-A 642258 
#00.00.03.04.0A Circovirus-like genome SAR-B 642259 
#00.00.03.04.0B Circovirus-like genome BBC-A 642260 
#00.00.03.04.0C Sclerotinia sclerotiorum hypovirulence associated DNA virus 1 664785 
#00.00.03.04.0D Chimpanzee stool associated circular ssDNA virus 702718 
#00.00.03.04.0E Circovirus-like NI/2007 1010698 
#00.00.03.04.0F Halorubrum pleomorphic virus 2 1156719 
#00.00.03.04.10 Halorubrum pleomorphic virus 3 1156720 
#00.00.03.04.11 Halorubrum pleomorphic virus 6 1156721 
#00.00.03.04.12 Halogeometricum pleomorphic virus 1 1156722 
#00.00.03.04.13 Cassava associated cicular DNA virus 1170653 
#00.00.03.04.14 Nepavirus 1224510 
#00.00.03.04.15 Porcine associated stool circular virus 1231387 
#00.00.03.04.16 Dragonfly circularisvirus 1234872 
#00.00.03.04.17 Dragonfly orbiculatusvirus 1234874 
#00.00.03.04.18 Dragonfly cyclicusvirus 1234878 
#00.00.03.04.19 Dragonfly-associated circular virus 3 1234884 
#00.00.03.04.1A Dragonfly-associated circular virus 2 1234886 
#00.00.03.04.1B Dragonfly-associated circular virus 1 1234887 
#00.00.03.04.1C Dragonfly-associated microphage 1 1234888 
#00.00.03.04.1D Pig stool associated circular ssDNA virus 1249501 
#00.00.03.04.1D.00 Pig stool associated circular ssDNA virus GER2011 1114942 
#00.00.03.04.1E Cyanoramphus nest associated circular X DNA virus 1282443 
#00.00.03.04.1F Cyanoramphus nest associated circular K DNA virus 1282444 
#00.00.03.04.20 Acheta domesticus volvovirus 1291515 
#00.00.03.04.21 GaCSV 1296573 
#00.00.03.04.22 Cellulophaga phage phi48:2 1327968 
#00.00.03.04.23 Porcine stool-associated circular virus 2 1328031 
#00.00.03.04.24 Porcine stool-associated circular virus 3 1328032 
#00.00.03.04.25 Hypericum japonicum associated circular DNA virus 1367218 
#00.00.03.04.26 Circo-like virus-Brazil 1407638 
#00.00.03.04.26.00 Circo-like virus-Brazil hs1 1346815 
#00.00.03.04.26.01 Circo-like virus-Brazil hs2 1346816 
#00.00.03.04.27 TuSCV 1443910 
#00.00.03.04.28 Dragonfly larvae associated circular virus-1 1454021 
#00.00.03.04.29 Dragonfly larvae associated circular virus-10 1454022 
#00.00.03.04.2A Dragonfly larvae associated circular virus-2 1454023 
#00.00.03.04.2B Dragonfly larvae associated circular virus-3 1454024 
#00.00.03.04.2C Dragonfly larvae associated circular virus-4 1454025 
#00.00.03.04.2D Dragonfly larvae associated circular virus-5 1454026 
#00.00.03.04.2E Dragonfly larvae associated circular virus-6 1454027 
#00.00.03.04.2F Dragonfly larvae associated circular virus-7 1454028 
#00.00.03.04.30 Dragonfly larvae associated circular virus-8 1454029 
#00.00.03.04.31 Dragonfly larvae associated circular virus-9 1454030 
#00.00.03.04.32 PoSCV Kor J481 1488557 
#00.00.03.04.33 HCBI8.215 virus 1516079 
#00.00.03.04.34 HCBI9.212 virus 1516080 
#00.00.03.04.35 MSSI2.225 virus 1516081 
#00.00.03.04.36 McMurdo Ice Shelf pond-associated circular DNA virus-1 1521385 
#00.00.03.04.37 McMurdo Ice Shelf pond-associated circular DNA virus-2 1521386 
#00.00.03.04.38 McMurdo Ice Shelf pond-associated circular DNA virus-3 1521387 
#00.00.03.04.39 McMurdo Ice Shelf pond-associated circular DNA virus-4 1521388 
#00.00.03.04.3A McMurdo Ice Shelf pond-associated circular DNA virus-5 1521389 
#00.00.03.04.3B McMurdo Ice Shelf pond-associated circular DNA virus-6 1521390 
#00.00.03.04.3C McMurdo Ice Shelf pond-associated circular DNA virus-7 1521391 
#00.00.03.04.3D McMurdo Ice Shelf pond-associated circular DNA virus-8 1521392 
#00.00.03.04.3E Porcine stool-associated circular virus 1 1537164 
#00.00.03.04.3F Porcine stool-associated circular virus 6 1537165 
#00.00.03.04.40 Porcine stool-associated circular virus 7 1537166 
#00.00.03.04.41 Porcine stool-associated circular virus 8 1537167 
#00.00.03.04.42 Porcine stool-associated circular virus 9 1537168 
#00.00.03.05 Circoviridae 39724 
#00.00.03.05.00 Circovirus 39725 
#00.00.03.05.00.00 BFDV 77856 
#00.00.03.05.00.01 Porcine circovirus 2 85708 
#00.00.03.05.00.01.00 Bovine circovirus 85542 
#00.00.03.05.00.01.01 Porcine circovirus type 2-C 85543 
#00.00.03.05.00.01.02 Porcine circovirus type 2-E 85544 
#00.00.03.05.00.01.03 Porcine circovirus type 2-B 85709 
#00.00.03.05.00.01.04 Porcine circovirus type 2-D 86385 
#00.00.03.05.00.01.05 Porcine circovirus 2 strain SD3 348291 
#00.00.03.05.00.01.06 Porcine circovirus 2 strain SD5 348292 
#00.00.03.05.00.01.07 Porcine circovirus 2 strain SD6 348293 
#00.00.03.05.00.01.08 Porcine circovirus 2 strain HB 437605 
#00.00.03.05.00.01.08.00 Porcine circovirus 2 strain HB1 439217 
#00.00.03.05.00.01.08.01 Porcine circovirus 2 strain HB2 439218 
#00.00.03.05.00.01.09 Porcine circovirus 2 P0404c/03 479166 
#00.00.03.05.00.01.0A Porcine circovirus 2 R0255/209/03 479167 
#00.00.03.05.00.01.0B Porcine circovirus 2 S0255/210/03 479168 
#00.00.03.05.00.01.0C Porcine circovirus 2 T0181c/03 479169 
#00.00.03.05.00.01.0D Porcine circovirus 2 U0168/03 479170 
#00.00.03.05.00.01.0E Porcine circovirus 2 Z0161b/03 479171 
#00.00.03.05.00.01.0F Porcine circovirus 2 strain Jiangsu/2010 1090972 
#00.00.03.05.00.02 Porcine circovirus 1 133704 
#00.00.03.05.00.02.00 Porcine circovirus 1 (isolate China) 654929 
#00.00.03.05.00.03 Canary circovirus 142661 
#00.00.03.05.00.04 Goose circovirus 146032 
#00.00.03.05.00.05 Duck circovirus 324685 
#00.00.03.05.00.05.00 Mulard duck circovirus 232802 
#00.00.03.05.00.05.01 Muscovy duck circovirus 257468 
#00.00.03.05.00.06 unclassified Circovirus 345249 
#00.00.03.05.00.06.00 PCV 46221 
#00.00.03.05.00.06.01 Columbid circovirus 126070 
#00.00.03.05.00.06.01.00 Circovirus NGchicken38/NGA/2009 942030 
#00.00.03.05.00.06.02 Raven circovirus 345250 
#00.00.03.05.00.06.03 Sewage associated circovirus 689405 
#00.00.03.05.00.06.04 Porcine circovirus Canada-2010a 720569 
#00.00.03.05.00.06.05 Circovirus NG_chicken17 742980 
#00.00.03.05.00.06.06 Circovirus NG_chicken20 742984 
#00.00.03.05.00.06.07 Circovirus NG_chicken21 742985 
#00.00.03.05.00.06.08 Circovirus NG_chicken25 742989 
#00.00.03.05.00.06.09 Circovirus NG_chicken33 742994 
#00.00.03.05.00.06.0A Circovirus NG_chicken38 742997 
#00.00.03.05.00.06.0B Circovirus NG_chicken39 742998 
#00.00.03.05.00.06.0C Circovirus NG_chicken5 742999 
#00.00.03.05.00.06.0D Chimpanzee stool avian-like circovirus Chimp17 743290 
#00.00.03.05.00.06.0D.00 Circovirus Chimp41 743526 
#00.00.03.05.00.06.0D.01 Circovirus Chimp161 743527 
#00.00.03.05.00.06.0E Circovirus NG3 743528 
#00.00.03.05.00.06.0F Circovirus NG1 743529 
#00.00.03.05.00.06.10 Barbel circovirus 759938 
#00.00.03.05.00.06.11 Bat circovirus ZS/China/2011 1072162 
#00.00.03.05.00.06.12 Bat circovirus ZS/Yunnan-China/2009 1072204 
#00.00.03.05.00.06.13 Porcine circovirus CHAH/China/2010 1105335 
#00.00.03.05.00.06.14 Porcine circovirus CZJT/China/2011 1105336 
#00.00.03.05.00.06.15 Porcine circovirus HAHZ/China/2011 1105337 
#00.00.03.05.00.06.16 Porcine circovirus NJLH/China/2011 1105338 
#00.00.03.05.00.06.17 Porcine circovirus CHHEB/China/2011 1108496 
#00.00.03.05.00.06.18 Porcine circovirus CHHEN/China/2011 1108497 
#00.00.03.05.00.06.19 Porcine circovirus JSHA/China/2011 1108498 
#00.00.03.05.00.06.1A Porcine circovirus NTTZ/China/2011 1108499 
#00.00.03.05.00.06.1B Porcine circovirus WXYX/China/2011 1108500 
#00.00.03.05.00.06.1C Silurus glanis circovirus 1126411 
#00.00.03.05.00.06.1D Acartia tonsa copepod circovirus 1168547 
#00.00.03.05.00.06.1E Labidocera aestiva circovirus 1173709 
#00.00.03.05.00.06.1F Canine circovirus 1194757 
#00.00.03.05.00.06.20 Gouldian finch circovirus 1221219 
#00.00.03.05.00.06.21 Bat circovirus 1329650 
#00.00.03.05.00.06.22 Farfantepenaeus duorarum circovirus 1380894 
#00.00.03.05.00.06.23 Penaeus monodon circovirus VN11 1419711 
#00.00.03.05.00.06.24 Anguilla anguilla circovirus 1420600 
#00.00.03.05.00.06.25 Mink circovirus 1475143 
#00.00.03.05.00.06.26 Porcine circovirus-like agent P1 1506546 
#00.00.03.05.00.06.27 Human circovirus VS6600022 1525173 
#00.00.03.05.00.06.28 Circovirus VS6600032 1525174 
#00.00.03.05.00.07 Starling circovirus 349370 
#00.00.03.05.00.08 Gull circovirus 400121 
#00.00.03.05.00.09 Finch circovirus 400122 
#00.00.03.05.00.0A Cygnus olor circovirus 459957 
#00.00.03.05.00.0B environmental samples 742824 
#00.00.03.05.00.0B.00 uncultured circovirus 742825 
#00.00.03.05.00.0C Pigeon circovirus 1414603 
#00.00.03.05.01 Gyrovirus 227307 
#00.00.03.05.01.00 CAV 12618 
#00.00.03.05.01.00.00 Chicken anemia virus (australian isolate) 73474 
#00.00.03.05.01.00.01 Chicken anemia virus (german isolate CUXHAVEN-1) 73475 
#00.00.03.05.01.00.02 Chicken anemia virus (japanese isolate 82-2) 73476 
#00.00.03.05.01.00.03 Chicken anemia virus (usa isolate 26P4) 73477 
#00.00.03.05.01.00.04 Chicken anemia virus (usa isolate CIA-1) 73478 
#00.00.03.05.01.00.05 Chicken anemia virus (Nobilis P4 vaccine) 319039 
#00.00.03.05.01.00.06 Chicken anemia virus (isolate Australia/CAU269-7/2000) 486492 
#00.00.03.05.01.01 unclassified Gyrovirus 988775 
#00.00.03.05.01.01.00 Human gyrovirus type 1 988776 
#00.00.03.05.01.01.01 Avian gyrovirus 2 1002273 
#00.00.03.05.01.01.02 Gyrovirus GyV3 1163715 
#00.00.03.05.01.01.03 GyV4 1214955 
#00.00.03.05.01.01.04 Gyrovirus Tu243 1415627 
#00.00.03.05.01.01.05 Gyrovirus Tu789 1415628 
#00.00.03.05.01.01.06 Gyrovirus GyV7-SF 1548711 
#00.00.03.05.02 unclassified Circoviridae 642248 
#00.00.03.05.02.00 Cyclovirus 742914 
#00.00.03.05.02.00.00 Cyclovirus PK5006 742915 
#00.00.03.05.02.00.01 Cyclovirus PK5034 742916 
#00.00.03.05.02.00.02 Cyclovirus PK5222 742917 
#00.00.03.05.02.00.03 Cyclovirus PK5510 742918 
#00.00.03.05.02.00.04 Cyclovirus PK6197 742919 
#00.00.03.05.02.00.05 Cyclovirus Chimp11 742920 
#00.00.03.05.02.00.06 Cyclovirus Chimp12 742921 
#00.00.03.05.02.00.07 Cyclovirus NG12 742922 
#00.00.03.05.02.00.08 Cyclovirus NG14 742923 
#00.00.03.05.02.00.09 Cyclovirus TN25 742924 
#00.00.03.05.02.00.0A Cyclovirus TN18 742925 
#00.00.03.05.02.00.0B Cyclovirus PK10 742926 
#00.00.03.05.02.00.0C Cyclovirus PK14 742927 
#00.00.03.05.02.00.0D Cyclovirus PK15 742928 
#00.00.03.05.02.00.0E Cyclovirus PK16 742929 
#00.00.03.05.02.00.0F Cyclovirus PK2 742930 
#00.00.03.05.02.00.10 Cyclovirus PK3 742931 
#00.00.03.05.02.00.11 Cyclovirus PK4 742932 
#00.00.03.05.02.00.12 Cyclovirus PK2291 742933 
#00.00.03.05.02.00.13 Cyclovirus PK2096 742934 
#00.00.03.05.02.00.14 Cyclovirus PK2178 742935 
#00.00.03.05.02.00.15 Cyclovirus PK5016 742936 
#00.00.03.05.02.00.16 Cyclovirus PK5727 742937 
#00.00.03.05.02.00.17 Cyclovirus PK6527 742938 
#00.00.03.05.02.00.18 Cyclovirus Chimp13 742940 
#00.00.03.05.02.00.19 Cyclovirus Chimp73 742941 
#00.00.03.05.02.00.1A Cyclovirus Chimp32 742942 
#00.00.03.05.02.00.1B Cyclovirus Chimp53 742943 
#00.00.03.05.02.00.1C Cyclovirus NG23 742944 
#00.00.03.05.02.00.1D Cyclovirus NG15 742945 
#00.00.03.05.02.00.1E Cyclovirus NG6 742946 
#00.00.03.05.02.00.1F Cyclovirus NG8 742947 
#00.00.03.05.02.00.20 Cyclovirus NG22 742948 
#00.00.03.05.02.00.21 Cyclovirus TN16 742949 
#00.00.03.05.02.00.22 Cyclovirus TN22 742950 
#00.00.03.05.02.00.23 Cyclovirus TN15 742951 
#00.00.03.05.02.00.24 Cyclovirus TN2 742952 
#00.00.03.05.02.00.25 Cyclovirus TN12 742953 
#00.00.03.05.02.00.26 Cyclovirus TN9 742954 
#00.00.03.05.02.00.27 Cyclovirus TN10 742955 
#00.00.03.05.02.00.28 Cyclovirus TN6 742956 
#00.00.03.05.02.00.29 Cyclovirus TN26 742957 
#00.00.03.05.02.00.2A Cyclovirus TN11 742958 
#00.00.03.05.02.00.2B Cyclovirus TN17 742959 
#00.00.03.05.02.00.2C Cyclovirus TN8 742960 
#00.00.03.05.02.00.2D Cyclovirus PKgoat11 742961 
#00.00.03.05.02.00.2E Cyclovirus PKgoat12 742962 
#00.00.03.05.02.00.2F Cyclovirus PKgoat22 742963 
#00.00.03.05.02.00.30 Cyclovirus PKgoat23 742964 
#00.00.03.05.02.00.31 Cyclovirus PKbeef22 742965 
#00.00.03.05.02.00.32 Cyclovirus PKgoat21 742966 
#00.00.03.05.02.00.33 Cyclovirus PKbeef24 742967 
#00.00.03.05.02.00.34 Cyclovirus PKbeef23 742968 
#00.00.03.05.02.00.35 Cyclovirus PKbeef25 742969 
#00.00.03.05.02.00.36 Cyclovirus PKgoat25 742970 
#00.00.03.05.02.00.37 Cyclovirus NG_camel27 742971 
#00.00.03.05.02.00.38 Cyclovirus NG_camel37 742972 
#00.00.03.05.02.00.39 Cyclovirus NG_camel40 742973 
#00.00.03.05.02.00.3A Cyclovirus NG_cow12 743004 
#00.00.03.05.02.00.3B Cyclovirus NG_cow2 743005 
#00.00.03.05.02.00.3C Cyclovirus NG_cow23 743006 
#00.00.03.05.02.00.3D Cyclovirus NG_sheep50 743007 
#00.00.03.05.02.00.3E Cyclovirus NG_chicken clade 3 743263 
#00.00.03.05.02.00.3E.00 Cyclovirus NG_chicken11 742974 
#00.00.03.05.02.00.3E.01 Cyclovirus NG_chicken12 742975 
#00.00.03.05.02.00.3E.02 Cyclovirus NG_chicken13 742976 
#00.00.03.05.02.00.3E.03 Cyclovirus NG_chicken14 742977 
#00.00.03.05.02.00.3E.04 Cyclovirus NG_chicken15 742978 
#00.00.03.05.02.00.3E.05 Cyclovirus NG_chicken16 742979 
#00.00.03.05.02.00.3E.06 Cyclovirus NG_chicken18 742981 
#00.00.03.05.02.00.3E.07 Cyclovirus NG_chicken19 742982 
#00.00.03.05.02.00.3E.08 Cyclovirus NG_chicken2 742983 
#00.00.03.05.02.00.3E.09 Cyclovirus NG_chicken22 742986 
#00.00.03.05.02.00.3E.0A Cyclovirus NG_chicken23 742987 
#00.00.03.05.02.00.3E.0B Cyclovirus NG_chicken24 742988 
#00.00.03.05.02.00.3E.0C Cyclovirus NG_chicken26 742990 
#00.00.03.05.02.00.3E.0D Cyclovirus NG_chicken3 742991 
#00.00.03.05.02.00.3E.0E Cyclovirus NG_chicken31 742992 
#00.00.03.05.02.00.3E.0F Cyclovirus NG_chicken32 742993 
#00.00.03.05.02.00.3E.10 Cyclovirus NG_chicken36 742995 
#00.00.03.05.02.00.3E.11 Cyclovirus NG_chicken37 742996 
#00.00.03.05.02.00.3E.12 Cyclovirus NG_chicken6 743000 
#00.00.03.05.02.00.3E.13 Cyclovirus NG_chicken7 743001 
#00.00.03.05.02.00.3E.14 Cyclovirus NG_chicken8 743002 
#00.00.03.05.02.00.3E.15 Cyclovirus NG_chicken9 743003 
#00.00.03.05.02.00.3F Human stool-associated circular virus NG13 743300 
#00.00.03.05.02.00.40 Cyclovirus PK5192 745095 
#00.00.03.05.02.00.41 Cyclovirus PKgoat24 745096 
#00.00.03.05.02.00.42 Bat cyclovirus GF-4c 795381 
#00.00.03.05.02.00.43 Cyclovirus PKgoat21/PAK/2009 942033 
#00.00.03.05.02.00.43.00 Cyclovirus PKbeef23/PAK/2009 942032 
#00.00.03.05.02.00.44 Cyclovirus PKgoat11/PAK/2009 942034 
#00.00.03.05.02.00.45 Cyclovirus bat/USA/2009 942035 
#00.00.03.05.02.00.46 Cyclovirus NGchicken15/NGA/2009 942037 
#00.00.03.05.02.00.46.00 Cyclovirus NGchicken8/NGA/2009 942036 
#00.00.03.05.02.00.47 Dragonfly cyclovirus 1234879 
#00.00.03.05.02.00.48 Dragonfly cyclovirus 2 1234880 
#00.00.03.05.02.00.49 Dragonfly cyclovirus 3 1234881 
#00.00.03.05.02.00.4A Dragonfly cyclovirus 4 1234882 
#00.00.03.05.02.00.4B Dragonfly cyclovirus 5 1234883 
#00.00.03.05.02.00.4C Human cyclovirus VS5700009 1345637 
#00.00.03.05.02.00.4D Cyclovirus VN 1348500 
#00.00.03.05.02.00.4E Human cyclovirus 1455626 
#00.00.03.05.02.00.4F Tadarida brasiliensis cyclovirus 1455627 
#00.00.03.05.02.00.50 Sus scrofa cyclovirus 1455628 
#00.00.03.05.02.00.51 Chimpanzee cyclovirus 1455629 
#00.00.03.05.02.00.52 Chicken cyclovirus 1455630 
#00.00.03.05.02.00.53 Capra hircus cyclovirus 1455631 
#00.00.03.05.02.00.54 Bovine cyclovirus 1455632 
#00.00.03.05.02.00.55 Cyclovirus ZM32 1506566 
#00.00.03.05.02.00.56 Cyclovirus ZM01 1506567 
#00.00.03.05.02.00.57 Cyclovirus ZM36a 1506568 
#00.00.03.05.02.00.58 Cyclovirus ZM38 1506569 
#00.00.03.05.02.00.59 Cyclovirus ZM41 1506570 
#00.00.03.05.02.00.5A Cyclovirus ZM50a 1506571 
#00.00.03.05.02.00.5B Cyclovirus ZM54 1506572 
#00.00.03.05.02.00.5C Cyclovirus ZM62 1506573 
#00.00.03.05.02.00.5D Feline cyclovirus 1530454 
#00.00.03.05.02.01 Circoviridae TN4 745091 
#00.00.03.05.02.02 Circoviridae PKbeef21 745092 
#00.00.03.05.02.03 Circoviridae PorkNW2 745093 
#00.00.03.05.02.04 Circoviridae NG24 745094 
#00.00.03.05.02.05 Circoviridae TM-6c 795382 
#00.00.03.05.02.06 Circoviridae SFbeef/USA/2010 941821 
#00.00.03.05.02.07 Circoviridae SFpork/USA/2010 941822 
#00.00.03.05.02.08 Circoviridae PorkNW2/USA/2009 942031 
#00.00.03.05.02.09 Po-Circo-like Virus-21 1105383 
#00.00.03.05.02.0A Po-Circo-like Virus-22 1105384 
#00.00.03.05.02.0B Po-Circo-like Virus-41 1105385 
#00.00.03.05.02.0C Po-Circo-like Virus-51 1105386 
#00.00.03.05.02.0D Circoviridae bovine stool/BK/KOR/2011 1127491 
#00.00.03.05.02.0E Meles meles circovirus-like virus 1128073 
#00.00.03.05.02.0F Circovirus-like NI/2007-3 1148801 
#00.00.03.05.02.10 Circoviridae batCV-SC703 1169622 
#00.00.03.05.02.11 Rhinolophus ferrumequinum circovirus 1 1195373 
#00.00.03.05.02.12 Guinea fowl circovirus 1267906 
#00.00.03.05.02.13 Florida woods cockroach-associated cyclovirus 1286619 
#00.00.03.05.02.14 Daphnia mendotae-associated circovirus 1299316 
#00.00.03.05.02.15 Fur seal faeces associated circular DNA virus 1353241 
#00.00.03.05.02.16 Fur seal cyclovirus 1439705 
#00.00.03.05.02.17 Po-Circo-like virus 1454552 
#00.00.03.05.02.18 Porcine stool-associated circular virus 4 1475062 
#00.00.03.05.02.19 Porcine stool-associated circular virus 5 1475063 
#00.00.03.05.02.1A Asp circo-like virus 1494917 
#00.00.03.05.02.1B Roach circo-like virus 1494918 
#00.00.03.05.02.1C Bream circovirus 1494919 
#00.00.03.05.02.1D Round goby circo-like virus 1494920 
#00.00.03.05.02.1E Australian treefrog circovirus 1494921 
#00.00.03.05.02.1F Brown toad circovirus 1494922 
#00.00.03.05.02.20 Circoviridae SFBeef 1548712 
#00.00.03.05.02.21 Rat stool-associated circular ssDNA virus Mu/10/1772 1560377 
#00.00.03.05.02.22 Rat stool-associated circular ssDNA virus Mu/10/1799 1560378 
#00.00.03.05.03 environmental samples 742826 
#00.00.03.05.03.00 Circoviridae 1 LDMD-2013 1379692 
#00.00.03.05.03.01 Circoviridae 2 LDMD-2013 1379695 
#00.00.03.05.03.02 Circoviridae 3 LDMD-2013 1379707 
#00.00.03.05.03.03 Circoviridae 4 LDMD-2013 1379708 
#00.00.03.05.03.04 Circoviridae 5 LDMD-2013 1379709 
#00.00.03.05.03.05 Circoviridae 6 LDMD-2013 1379710 
#00.00.03.05.03.06 Circoviridae 7 LDMD-2013 1379711 
#00.00.03.05.03.07 Circoviridae 8 LDMD-2013 1379712 
#00.00.03.05.03.08 Circoviridae 9 LDMD-2013 1379713 
#00.00.03.05.03.09 Circoviridae 10 LDMD-2013 1379714 
#00.00.03.05.03.0A Circoviridae 11 LDMD-2013 1379715 
#00.00.03.05.03.0B Circoviridae 12 LDMD-2013 1379716 
#00.00.03.05.03.0C Circoviridae 13 LDMD-2013 1379717 
#00.00.03.05.03.0D Circoviridae 14 LDMD-2013 1379718 
#00.00.03.05.03.0E Circoviridae 15 LDMD-2013 1379719 
#00.00.03.05.03.0F Circoviridae 16 LDMD-2013 1379720 
#00.00.03.05.03.10 Circoviridae 17 LDMD-2013 1379721 
#00.00.03.05.03.11 Circoviridae 18 LDMD-2013 1379722 
#00.00.03.05.03.12 Circoviridae 19 LDMD-2013 1379723 
#00.00.03.05.03.13 Circoviridae 20 LDMD-2013 1379724 
#00.00.03.05.03.14 Circoviridae 21 LDMD-2013 1379725 
#00.00.03.06 Nanoviridae 251095 
#00.00.03.06.00 Nanovirus 104766 
#00.00.03.06.00.00 SCSV 36772 
#00.00.03.06.00.00.00 Subterranean clover stunt virus (strain F) 291607 
#00.00.03.06.00.00.01 Subterranean clover stunt virus (strain J) 291608 
#00.00.03.06.00.01 Faba bean necrotic yellows virus 59817 
#00.00.03.06.00.01.00 Faba bean necrotic yellows virus (isolate Egyptian EV1-93) 291603 
#00.00.03.06.00.01.01 Faba bean necrotic yellows virus (isolate SV292-88) 291604 
#00.00.03.06.00.02 MVDV 67585 
#00.00.03.06.00.02.00 Milk vetch dwarf virus (isolate 1) 291605 
#00.00.03.06.00.02.01 Milk vetch dwarf virus (isolate 9) 291606 
#00.00.03.06.00.03 Faba bean necrotic stunt virus 283824 
#00.00.03.06.00.04 unclassified Nanovirus 753669 
#00.00.03.06.00.04.00 Picobiliphyte sp. MS584-5 nanovirus 1046893 
#00.00.03.06.00.05 Pea necrotic yellow dwarf virus 753670 
#00.00.03.06.00.06 Faba bean yellow leaf virus 1137801 
#00.00.03.06.01 Babuvirus 251096 
#00.00.03.06.01.00 BBTV 12585 
#00.00.03.06.01.00.00 Banana bunchy top virus (Isolate Autralia) 645099 
#00.00.03.06.01.01 Cardamom bushy dwarf virus 262588 
#00.00.03.06.01.02 Abaca bunchy top virus 438782 
#00.00.03.06.02 unassigned Nanoviridae 686609 
#00.00.03.06.02.00 CFDV 12474 
#00.00.03.06.03 environmental samples 1034796 
#00.00.03.06.03.00 uncultured Nanovirus 1034797 
#00.00.03.06.04 unclassified Nanoviridae 1436890 
#00.00.03.06.04.00 Black medic leafroll virus 1436891 
#00.00.03.06.04.01 Pea yellow stunt virus 1436892 
#00.00.03.07 Anelloviridae 687329 
#00.00.03.07.00 unclassified Anelloviridae 363628 
#00.00.03.07.00.00 Hepatitis TT virus 68887 
#00.00.03.07.00.00.00 Sentinel Virus I 165228 
#00.00.03.07.00.00.01 TTV-like virus DXL1 167758 
#00.00.03.07.00.00.02 TTV-like virus DXL2 167759 
#00.00.03.07.00.00.03 TT virus group 4 209055 
#00.00.03.07.00.00.03.00 TT virus genotype 21 209056 
#00.00.03.07.00.00.03.01 Torque teno virus Human/China/CT23F/2001 486278 
#00.00.03.07.00.00.04 TT virus group 1 209057 
#00.00.03.07.00.00.04.00 Torque teno virus Human/Japan/TRM1/1999 486275 
#00.00.03.07.00.00.04.01 Torque teno virus Human/Ghana/GH1/1996 487067 
#00.00.03.07.00.00.05 TT virus group 2 209058 
#00.00.03.07.00.00.05.00 Torque teno virus Human/Germany/KAV/2001 486276 
#00.00.03.07.00.00.06 TT virus group 3 209059 
#00.00.03.07.00.00.06.00 Torque teno virus Human/Japan/SANBAN/1999 486277 
#00.00.03.07.00.00.07 TT virus group 5 209060 
#00.00.03.07.00.00.07.00 Torque teno virus Human/China/CT39F/2001 486279 
#00.00.03.07.00.00.08 TT virus genotype 6 290650 
#00.00.03.07.00.00.09 TT virus sle 443974 
#00.00.03.07.00.00.09.00 TT virus sle1957 443975 
#00.00.03.07.00.00.09.01 TT virus sle2034 443976 
#00.00.03.07.00.00.09.02 TT virus sle2027 443977 
#00.00.03.07.00.00.09.03 TT virus sle2031 443978 
#00.00.03.07.00.00.09.04 TT virus sle2030 443979 
#00.00.03.07.00.00.09.05 TT virus sle2025 443980 
#00.00.03.07.00.00.09.06 TT virus sle2026 443981 
#00.00.03.07.00.00.09.07 TT virus sle2023 443982 
#00.00.03.07.00.00.09.08 TT virus sle2024 443983 
#00.00.03.07.00.00.09.09 TT virus sle1748 443984 
#00.00.03.07.00.00.09.0A TT virus sle1751 443985 
#00.00.03.07.00.00.09.0B TT virus sle1755 443986 
#00.00.03.07.00.00.09.0C TT virus sle1758 443987 
#00.00.03.07.00.00.09.0D TT virus sle1756 443988 
#00.00.03.07.00.00.09.0E TT virus sle1767 443989 
#00.00.03.07.00.00.09.0F TT virus sle1762 443990 
#00.00.03.07.00.00.09.10 TT virus sle1760 443991 
#00.00.03.07.00.00.09.11 TT virus sle1769 443992 
#00.00.03.07.00.00.09.12 TT virus sle1779 443993 
#00.00.03.07.00.00.09.13 TT virus sle1782 443994 
#00.00.03.07.00.00.09.14 TT virus sle1785 443995 
#00.00.03.07.00.00.09.15 TT virus sle1789 443996 
#00.00.03.07.00.00.09.16 TT virus sle1996 443997 
#00.00.03.07.00.00.09.17 TT virus sle1995 443998 
#00.00.03.07.00.00.09.18 TT virus sle1998 443999 
#00.00.03.07.00.00.09.19 TT virus sle2008 444000 
#00.00.03.07.00.00.09.1A TT virus sle2009 444001 
#00.00.03.07.00.00.09.1B TT virus sle1931 444002 
#00.00.03.07.00.00.09.1C TT virus sle1932 444003 
#00.00.03.07.00.00.09.1D TT virus sle2553 444004 
#00.00.03.07.00.00.09.1E TT virus sle2565 444005 
#00.00.03.07.00.00.09.1F TT virus sle2596 444006 
#00.00.03.07.00.00.09.20 TT virus sle2597 444007 
#00.00.03.07.00.00.09.21 TT virus sle2556 444008 
#00.00.03.07.00.00.09.22 TT virus sle2555 444009 
#00.00.03.07.00.00.09.23 TT virus sle2552 444010 
#00.00.03.07.00.00.09.24 TT virus sle2550 444011 
#00.00.03.07.00.00.09.25 TT virus sle2412 444012 
#00.00.03.07.00.00.09.26 TT virus sle2595 444013 
#00.00.03.07.00.00.09.27 TT virus sle2571 444014 
#00.00.03.07.00.00.09.28 TT virus sle2162 444015 
#00.00.03.07.00.00.09.29 TT virus sle2160 444016 
#00.00.03.07.00.00.09.2A TT virus sle2164 444017 
#00.00.03.07.00.00.09.2B TT virus sle2135 444018 
#00.00.03.07.00.00.09.2C TT virus sle2104 444019 
#00.00.03.07.00.00.09.2D TT virus sle2143 444020 
#00.00.03.07.00.00.09.2E TT virus sle2116 444021 
#00.00.03.07.00.00.09.2F TT virus sle2092 444022 
#00.00.03.07.00.00.09.30 TT virus sle2094 444023 
#00.00.03.07.00.00.09.31 TT virus sle2095 444024 
#00.00.03.07.00.00.09.32 TT virus sle1847 444025 
#00.00.03.07.00.00.09.33 TT virus sle1841 444026 
#00.00.03.07.00.00.09.34 TT virus sle1884 444027 
#00.00.03.07.00.00.09.35 TT virus sle1889 444028 
#00.00.03.07.00.00.09.36 TT virus sle2057 444029 
#00.00.03.07.00.00.09.37 TT virus sle2058 444030 
#00.00.03.07.00.00.09.38 TT virus sle2072 444031 
#00.00.03.07.00.00.09.39 TT virus sle2061 444032 
#00.00.03.07.00.00.09.3A TT virus sle2065 444033 
#00.00.03.07.00.00.09.3B TT virus sle2018 444034 
#00.00.03.07.00.00.09.3C TT virus sle2016 444035 
#00.00.03.07.00.00.09.3D TT virus sle2019 444036 
#00.00.03.07.00.00.09.3E TT virus sle2022 444037 
#00.00.03.07.00.00.09.3F TT virus sle1999 444038 
#00.00.03.07.00.00.09.40 TT virus sle2015 444039 
#00.00.03.07.00.00.09.41 TT virus sle2002 444040 
#00.00.03.07.00.00.09.42 TT virus sle2001 444041 
#00.00.03.07.00.00.09.43 TT virus sle2004 444042 
#00.00.03.07.00.00.09.44 TT virus sle2003 444043 
#00.00.03.07.00.00.09.45 TT virus sle1988 444044 
#00.00.03.07.00.00.09.46 TT virus sle1983 444045 
#00.00.03.07.00.00.09.47 TT virus sle1963 444046 
#00.00.03.07.00.00.09.48 TT virus sle1981 444047 
#00.00.03.07.00.00.09.49 TT virus sle1975 444048 
#00.00.03.07.00.00.09.4A TT virus sle2052 444049 
#00.00.03.07.00.00.09.4B TT virus sle2053 444050 
#00.00.03.07.00.00.0A Torque teno virus (strain VT416) 486280 
#00.00.03.07.00.00.0B Torque teno virus (isolate Chimpanzee/Japan/Pt-TTV6/2000) 486281 
#00.00.03.07.00.00.0C Torque teno virus (isolate Japanese macaque/Japan/Mf-TTV9/2000) 486282 
#00.00.03.07.00.00.0D Pine marten torque teno virus 1 1128423 
#00.00.03.07.00.01 TLMV 93678 
#00.00.03.07.00.02 SEN virus 136966 
#00.00.03.07.00.03 Small anellovirus 393049 
#00.00.03.07.00.03.00 Anellovirus SAV-1 289366 
#00.00.03.07.00.03.01 Anellovirus SAV-2 289367 
#00.00.03.07.00.03.02 Small anellovirus BEC-VIPI 375354 
#00.00.03.07.00.03.03 Small anellovirus DF-VIPI 375355 
#00.00.03.07.00.03.04 Small anellovirus DT-VIPI 375356 
#00.00.03.07.00.03.05 Small anellovirus FIL-VIPI 375357 
#00.00.03.07.00.03.06 Small anellovirus GAR-VIPI 375358 
#00.00.03.07.00.03.07 Small anellovirus GIAN-VIPI 375359 
#00.00.03.07.00.03.08 Small anellovirus RIC-VIPI 375360 
#00.00.03.07.00.03.09 Small anellovirus TER-VIPI 375361 
#00.00.03.07.00.03.0A Small anellovirus KR-BD 406862 
#00.00.03.07.00.03.0A.00 Small anellovirus KR-BD-0035 406863 
#00.00.03.07.00.03.0A.01 Small anellovirus KR-BD-0066 406864 
#00.00.03.07.00.03.0A.02 Small anellovirus KR-BD-0078 406865 
#00.00.03.07.00.03.0A.03 Small anellovirus KR-BD-0092 406866 
#00.00.03.07.00.03.0A.04 Small anellovirus KR-BD-0096 406867 
#00.00.03.07.00.03.0A.05 Small anellovirus KR-BD-0105 406868 
#00.00.03.07.00.03.0A.06 Small anellovirus KR-BD-0115 406869 
#00.00.03.07.00.03.0A.07 Small anellovirus KR-BD-0130 406870 
#00.00.03.07.00.03.0A.08 Small anellovirus KR-BD-0135 406871 
#00.00.03.07.00.03.0A.09 Small anellovirus KR-BD-0147 406872 
#00.00.03.07.00.03.0A.0A Small anellovirus KR-BD-0157 406873 
#00.00.03.07.00.03.0A.0B Small anellovirus KR-BD-0164 406874 
#00.00.03.07.00.03.0A.0C Small anellovirus KR-BD-0188 406875 
#00.00.03.07.00.03.0A.0D Small anellovirus KR-BD-0191 406876 
#00.00.03.07.00.03.0A.0E Small anellovirus KR-BD-0224 406877 
#00.00.03.07.00.03.0A.0F Small anellovirus KR-BD-0226 406878 
#00.00.03.07.00.03.0A.10 Small anellovirus KR-BD-0232 406879 
#00.00.03.07.00.03.0A.11 Small anellovirus KR-BD-0241 406880 
#00.00.03.07.00.03.0A.12 Small anellovirus KR-BD-0250 406881 
#00.00.03.07.00.03.0A.13 Small anellovirus KR-BD-0265 406882 
#00.00.03.07.00.03.0A.14 Small anellovirus KR-BD-0275 406883 
#00.00.03.07.00.03.0A.15 Small anellovirus KR-BD-0277 406884 
#00.00.03.07.00.03.0A.16 Small anellovirus KR-BD-0282 406885 
#00.00.03.07.00.03.0A.17 Small anellovirus KR-PN-0002P 406886 
#00.00.03.07.00.03.0A.18 Small anellovirus KR-PN-0003P 406887 
#00.00.03.07.00.03.0A.19 Small anellovirus KR-PN-0018P 406888 
#00.00.03.07.00.03.0A.1A Small anellovirus KR-BD-0161 406889 
#00.00.03.07.00.03.0B Small anellovirus KR-CT-0017 415359 
#00.00.03.07.00.03.0C Small anellovirus KR-CT-0019 415360 
#00.00.03.07.00.03.0D Small anellovirus KR-CT-0031 415361 
#00.00.03.07.00.03.0E Small anellovirus KR-CT-0040 415362 
#00.00.03.07.00.03.0F Small anellovirus KR-CT-0048 415363 
#00.00.03.07.00.03.10 Small anellovirus KR-HB-0140 415364 
#00.00.03.07.00.03.11 Small anellovirus KR-EB-0162 415365 
#00.00.03.07.00.03.12 Small anellovirus KR-HB-0185 415366 
#00.00.03.07.00.03.13 Small anellovirus KR-HB-0210 415367 
#00.00.03.07.00.03.14 Small anellovirus KR-UH-0237 415368 
#00.00.03.07.00.03.15 Small anellovirus KR-HC-0005 415369 
#00.00.03.07.00.03.16 Small anellovirus KR-HC-0023 415370 
#00.00.03.07.00.03.17 Small anellovirus KR-HC-0042 415371 
#00.00.03.07.00.03.18 Small anellovirus KR-KD-0034 415372 
#00.00.03.07.00.03.19 Small anellovirus KR-KD-0035 415373 
#00.00.03.07.00.03.1A Small anellovirus KR-PN-0002 415374 
#00.00.03.07.00.03.1B Small anellovirus KR-PN-0003 415375 
#00.00.03.07.00.03.1C Small anellovirus KR-PN-0018 415376 
#00.00.03.07.00.03.1D Small anellovirus KR-PN-0021 415377 
#00.00.03.07.00.03.1E Small anellovirus KR-PN-0029 415378 
#00.00.03.07.00.04 Torque teno midi virus 432261 
#00.00.03.07.00.05 Anellovirus PRA1 461125 
#00.00.03.07.00.06 Anellovirus PRA4 461126 
#00.00.03.07.00.07 Torque teno like mini virus Isfahan 662948 
#00.00.03.07.00.08 Micro Torque teno virus 943084 
#00.00.03.07.00.09 Seal anellovirus TFFN/USA/2006 991022 
#00.00.03.07.00.0A Mosquito VEM Anellovirus SDBVL A 1034790 
#00.00.03.07.00.0B Mosquito VEM Anellovirus SDBVL B 1034791 
#00.00.03.07.00.0C Mosquito VEM Anellovirus SDRB A 1034792 
#00.00.03.07.00.0D Mosquito VEM Anellovirus SDRB B 1034793 
#00.00.03.07.00.0E Seal anellovirus 3 1427156 
#00.00.03.07.00.0F Seal anellovirus 2 1427157 
#00.00.03.07.00.10 RoTTV1 1514664 
#00.00.03.07.00.11 RoTTV2 1514665 
#00.00.03.07.00.12 Torque teno Tadarida brasiliensis virus 1543419 
#00.00.03.07.01 Alphatorquevirus 687331 
#00.00.03.07.01.00 Torque teno virus 1 687340 
#00.00.03.07.01.00.00 Torque teno virus 1 (isolate TA278) 766182 
#00.00.03.07.01.01 Torque teno virus 2 687341 
#00.00.03.07.01.02 Torque teno virus 3 687342 
#00.00.03.07.01.03 Torque teno virus 4 687343 
#00.00.03.07.01.04 Torque teno virus 5 687344 
#00.00.03.07.01.05 Torque teno virus 6 687345 
#00.00.03.07.01.06 Torque teno virus 7 687346 
#00.00.03.07.01.07 Torque teno virus 8 687347 
#00.00.03.07.01.08 Torque teno virus 9 687348 
#00.00.03.07.01.09 Torque teno virus 10 687349 
#00.00.03.07.01.0A Torque teno virus 11 687350 
#00.00.03.07.01.0B Torque teno virus 12 687351 
#00.00.03.07.01.0C Torque teno virus 13 687352 
#00.00.03.07.01.0D Torque teno virus 14 687353 
#00.00.03.07.01.0E Torque teno virus 15 687354 
#00.00.03.07.01.0F Torque teno virus 16 687355 
#00.00.03.07.01.10 Torque teno virus 17 687356 
#00.00.03.07.01.11 Torque teno virus 18 687357 
#00.00.03.07.01.12 Torque teno virus 19 687358 
#00.00.03.07.01.13 Torque teno virus 20 687359 
#00.00.03.07.01.14 Torque teno virus 21 687360 
#00.00.03.07.01.15 Torque teno virus 22 687361 
#00.00.03.07.01.16 Torque teno virus 23 687362 
#00.00.03.07.01.17 Torque teno virus 24 687363 
#00.00.03.07.01.18 Torque teno virus 25 687364 
#00.00.03.07.01.19 Torque teno virus 26 687365 
#00.00.03.07.01.1A Torque teno virus 27 687366 
#00.00.03.07.01.1B Torque teno virus 28 687367 
#00.00.03.07.01.1C Torque teno virus 29 687368 
#00.00.03.07.02 Betatorquevirus 687332 
#00.00.03.07.02.00 Torque teno mini virus 1 687369 
#00.00.03.07.02.00.00 Torque teno mini virus 1 (isolate TLMV-CBD279) 766183 
#00.00.03.07.02.01 Torque teno mini virus 2 687370 
#00.00.03.07.02.02 Torque teno mini virus 3 687371 
#00.00.03.07.02.03 Torque teno mini virus 4 687372 
#00.00.03.07.02.04 Torque teno mini virus 5 687373 
#00.00.03.07.02.05 Torque teno mini virus 6 687374 
#00.00.03.07.02.06 Torque teno mini virus 7 687375 
#00.00.03.07.02.07 Torque teno mini virus 8 687376 
#00.00.03.07.02.08 Torque teno mini virus 9 687377 
#00.00.03.07.02.09 unclassified Betatorquevirus 1535289 
#00.00.03.07.02.09.00 Torque teno mini virus ALA22 1535290 
#00.00.03.07.02.09.01 Torque teno mini virus ALH8 1535291 
#00.00.03.07.03 Gammatorquevirus 687333 
#00.00.03.07.03.00 Torque teno midi virus 1 687379 
#00.00.03.07.03.00.00 Torque teno midi virus 1 (isolate MD1-073) 766184 
#00.00.03.07.03.01 Torque teno midi virus 2 687380 
#00.00.03.07.04 Deltatorquevirus 687334 
#00.00.03.07.04.00 Torque teno tupaia virus 687381 
#00.00.03.07.04.00.00 Torque teno tupaia virus (isolate Tbc-TTV14) 766185 
#00.00.03.07.05 Epsilontorquevirus 687335 
#00.00.03.07.05.00 Torque teno tamarin virus 687382 
#00.00.03.07.05.00.00 Torque teno tamarin virus (isolate So-TTV2) 766186 
#00.00.03.07.06 Zetatorquevirus 687336 
#00.00.03.07.06.00 Torque teno douroucouli virus 687383 
#00.00.03.07.06.00.00 Torque teno douroucouli virus (isolate At-TTV3) 766187 
#00.00.03.07.07 Etatorquevirus 687337 
#00.00.03.07.07.00 Torque teno felis virus 687384 
#00.00.03.07.07.00.00 Torque teno felis virus (isolate Fc-TTV4) 766188 
#00.00.03.07.08 Thetatorquevirus 687338 
#00.00.03.07.08.00 Torque teno canis virus 687385 
#00.00.03.07.08.00.00 Torque teno canis virus (isolate Cf-TTV10) 766189 
#00.00.03.07.09 Iotatorquevirus 687339 
#00.00.03.07.09.00 TTSV1a 687386 
#00.00.03.07.09.00.00 Torque teno sus virus 1 (isolate Sd-TTV31) 766190 
#00.00.03.07.09.00.01 Porcine torque teno virus 1 1225860 
#00.00.03.07.09.01 TTSV1b 687387 
#00.00.03.07.09.01.00 Porcine TTV 2 871765 
#00.00.03.07.09.02 unclassified Iotatorquevirus 749343 
#00.00.03.07.09.02.00 Torque teno sus virus SH0822/2008 742012 
#00.00.03.07.09.02.01 Torque teno sus virus 869560 
#00.00.03.07.0A environmental samples 1034770 
#00.00.03.07.0A.00 uncultured Anellovirus 1034771 
#00.00.03.07.0B Kappatorquevirus 1218487 
#00.00.03.07.0B.00 TTSVk2 1218488 
#00.00.03.07.0B.00.00 Torque teno sus virus k2 (isolate Pig/New Zealand/38E05/2007) 1239832 
#00.00.03.07.0C Lambdatorquevirus 1218489 
#00.00.03.07.0C.00 California sea lion anellovirus 1218490 
#00.00.03.08 Spiraviridae 1511855 
#00.00.03.08.00 Alphaspiravirus 1511856 
#00.00.03.08.00.00 APSV 1157339 
#00.00.04 dsDNA viruses, no RNA stage 35237 
#00.00.04.00 Poxviridae 10240 
#00.00.04.00.00 Chordopoxvirinae 10241 
#00.00.04.00.00.00 Orthopoxvirus 10242 
#00.00.04.00.00.00.00 CPXV 10243 
#00.00.04.00.00.00.00.00 Cowpox virus (strain Hamburg-1985) 130667 
#00.00.04.00.00.00.00.01 Cowpox virus (strain Turkmenia-1974) 130668 
#00.00.04.00.00.00.00.02 Elephantpox virus 160797 
#00.00.04.00.00.00.00.03 Cowpox virus (strain GRI-90) 265871 
#00.00.04.00.00.00.00.04 Cowpox virus (Brighton Red) 265872 
#00.00.04.00.00.00.01 Monkeypox virus 10244 
#00.00.04.00.00.00.01.00 Monkeypox virus (strain Sierra Leone 70-0266) 130669 
#00.00.04.00.00.00.01.01 Monkeypox virus (strain Zaire 77-0666) 130670 
#00.00.04.00.00.00.01.02 Callithrix jacchus orthopoxvirus 243803 
#00.00.04.00.00.00.01.03 Monkeypox virus Zaire-96-I-16 619591 
#00.00.04.00.00.00.02 Vaccinia virus 10245 
#00.00.04.00.00.00.02.00 Vaccinia virus (strain LC16MO) 10246 
#00.00.04.00.00.00.02.01 Vaccinia virus (strain WR 65-16) 10247 
#00.00.04.00.00.00.02.02 Vaccinia virus (strain LC16M8) 10248 
#00.00.04.00.00.00.02.03 Vaccinia virus (strain Copenhagen) 10249 
#00.00.04.00.00.00.02.04 Vaccinia virus (strain Dairen I) 10250 
#00.00.04.00.00.00.02.05 Vaccinia virus (strain IHD-J) 10251 
#00.00.04.00.00.00.02.06 Vaccinia virus (strain Lister) 10252 
#00.00.04.00.00.00.02.07 Vaccinia virus (strain Tian Tan) 10253 
#00.00.04.00.00.00.02.08 Vaccinia virus (strain WR) 10254 
#00.00.04.00.00.00.02.09 VACCINIA VIRUS (STRAIN L-IVP) 31531 
#00.00.04.00.00.00.02.0A Buffalo pox virus 32605 
#00.00.04.00.00.00.02.0B Rabbitpox virus 32606 
#00.00.04.00.00.00.02.0B.00 Rabbitpox virus (strain Utrecht) 45417 
#00.00.04.00.00.00.02.0C BeAn 58058 virus 67082 
#00.00.04.00.00.00.02.0D Cantagalo orthopoxvirus 124313 
#00.00.04.00.00.00.02.0E Vaccinia virus (strain Ankara) 126794 
#00.00.04.00.00.00.02.0F Vaccinia virus (strain LIVP) 130665 
#00.00.04.00.00.00.02.10 Vaccinia virus (strain Wyeth) 130666 
#00.00.04.00.00.00.02.11 Aracatuba virus 201444 
#00.00.04.00.00.00.02.12 SPAN 232 virus 262397 
#00.00.04.00.00.00.02.13 Vaccinia virus (strain Tashkent) 301352 
#00.00.04.00.00.00.02.14 Vaccinia Virus (strain Acambis 3000 MVA) 332193 
#00.00.04.00.00.00.02.15 Guarani P2 virus 350831 
#00.00.04.00.00.00.02.16 Guarani P1 virus 350832 
#00.00.04.00.00.00.02.17 Horsepox virus 397342 
#00.00.04.00.00.00.02.18 MVA 467144 
#00.00.04.00.00.00.02.19 Vaccinia virus GLV-1h68 502057 
#00.00.04.00.00.00.02.1A Mariana virus 691321 
#00.00.04.00.00.00.02.1B Vaccinia virus Western Reserve 696871 
#00.00.04.00.00.00.03 Variola virus 10255 
#00.00.04.00.00.00.03.00 Variola major virus 12870 
#00.00.04.00.00.00.03.01 Variola minor virus 53258 
#00.00.04.00.00.00.03.02 Variola virus (isolate Human/India/Ind3/1967) 587200 
#00.00.04.00.00.00.04 Raccoon poxvirus 10256 
#00.00.04.00.00.00.05 Ectromelia mousepox virus 12643 
#00.00.04.00.00.00.05.00 Belo Horizonte virus 202273 
#00.00.04.00.00.00.05.01 Ectromelia virus (strain Moscow) 265874 
#00.00.04.00.00.00.05.02 Ectromelia virus ERPV 1452750 
#00.00.04.00.00.00.06 Tatera gerbilpox virus 28871 
#00.00.04.00.00.00.07 Camelpox virus 28873 
#00.00.04.00.00.00.07.00 Camelpox virus CMS 203172 
#00.00.04.00.00.00.07.01 Camelpox virus M-96 203173 
#00.00.04.00.00.00.07.02 Camelpox virus (strain cp-1) 203174 
#00.00.04.00.00.00.07.03 Camelpox virus 903 203188 
#00.00.04.00.00.00.07.04 Camelpox virus CMG 203189 
#00.00.04.00.00.00.07.05 Camelpox virus CP5 203190 
#00.00.04.00.00.00.08 Volepox virus 28874 
#00.00.04.00.00.00.09 Skunk poxvirus 160796 
#00.00.04.00.00.00.0A unclassified Orthopoxvirus 347814 
#00.00.04.00.00.00.0A.00 Steller sea lion poxvirus 252468 
#00.00.04.00.00.00.0A.01 Cetacean poxvirus 2 318831 
#00.00.04.00.00.00.0A.02 Cetacean poxvirus 1 319748 
#00.00.04.00.00.00.0A.02.00 Dolphin poxvirus 1 256962 
#00.00.04.00.00.00.0A.03 Cowpox-Vaccinia virus 467146 
#00.00.04.00.00.00.0A.04 Feline poxvirus ITA1_PG 580060 
#00.00.04.00.00.00.0A.05 Feline poxvirus ITA2_BC 580061 
#00.00.04.00.00.00.0A.06 Orthopoxvirus VPXV_CA85 696873 
#00.00.04.00.00.00.0A.07 Orthopoxvirus WA01960/2001 696874 
#00.00.04.00.00.00.0A.08 Orthopoxvirus OH08/2008 696915 
#00.00.04.00.00.00.0A.09 Orthopoxvirus NY99014/1999 696916 
#00.00.04.00.00.00.0A.0A Yoka poxvirus 1076255 
#00.00.04.00.00.00.0A.0B Sea otter poxvirus 1416741 
#00.00.04.00.00.01 Parapoxvirus 10257 
#00.00.04.00.00.01.00 Contagious pustular dermatitis virus 10258 
#00.00.04.00.00.01.00.00 Orf virus (strain NZ2) 10259 
#00.00.04.00.00.01.00.01 Orf virus (strain NZ7) 73495 
#00.00.04.00.00.01.00.02 Orf virus strain D1701 75325 
#00.00.04.00.00.01.00.03 Orf virus OV/Torino 167124 
#00.00.04.00.00.01.00.04 Orf virus OV/mi-90 167125 
#00.00.04.00.00.01.00.05 Orf virus OV/C2 167126 
#00.00.04.00.00.01.00.06 Orf virus OV/7 167127 
#00.00.04.00.00.01.00.07 Orf virus OV/20 167128 
#00.00.04.00.00.01.00.08 Goat proliferative dermatitis virus 182095 
#00.00.04.00.00.01.00.09 Human orf virus 240708 
#00.00.04.00.00.01.00.0A Parapoxvirus strain Tillquist 240709 
#00.00.04.00.00.01.00.0B Parapoxvirus strain BO29 262726 
#00.00.04.00.00.01.00.0C Orf virus strain SA00 647330 
#00.00.04.00.00.01.01 Pseudocowpox virus 129726 
#00.00.04.00.00.01.02 Bovine papular stomatitis virus 129727 
#00.00.04.00.00.01.03 PVNZ 129728 
#00.00.04.00.00.01.04 unclassified Parapoxvirus 334521 
#00.00.04.00.00.01.04.00 Seal parapoxvirus 187984 
#00.00.04.00.00.01.04.00.00 Pinniped parapoxvirus 299565 
#00.00.04.00.00.01.04.00.01 Harbor seal parapoxvirus 319746 
#00.00.04.00.00.01.04.00.02 Steller sea lion parapoxvirus 319747 
#00.00.04.00.00.01.04.00.03 Sea lion parapoxvirus 1 347013 
#00.00.04.00.00.01.04.00.04 Grey seal parapoxvirus 1 358123 
#00.00.04.00.00.01.04.00.05 Harbor seal parapoxvirus 1 358124 
#00.00.04.00.00.01.04.00.06 Harbor seal parapoxvirus 2 358125 
#00.00.04.00.00.01.04.00.07 Sea lion parapoxvirus 2 358126 
#00.00.04.00.00.01.04.00.08 Sea lion parapoxvirus 3 358127 
#00.00.04.00.00.01.04.01 Reindeer parapoxvirus 262725 
#00.00.04.00.00.01.04.02 Musk ox parapoxvirus 334522 
#00.00.04.00.00.01.04.03 Camel contagious ecthyma virus 665589 
#00.00.04.00.00.02 Avipoxvirus 10260 
#00.00.04.00.00.02.00 Avipoxvirus clade A1 10261 
#00.00.04.00.00.02.00.00 Fowlpox virus (isolate HP-438[Munich]) 10263 
#00.00.04.00.00.02.00.01 Fowlpox virus (strain NVSL) 928301 
#00.00.04.00.00.02.00.02 Avipoxvirus HUPV2/NZL/2002 987147 
#00.00.04.00.00.02.00.03 Avipoxvirus PCrPV/NZL/2004 987148 
#00.00.04.00.00.02.00.04 Avipoxvirus TNPV1/NZL/2002 987149 
#00.00.04.00.00.02.00.05 Avipoxvirus TNPV2/NZL/2007 987150 
#00.00.04.00.00.02.01 Pigeon pox virus 10264 
#00.00.04.00.00.02.02 Avipoxvirus clade B1 44088 
#00.00.04.00.00.02.02.00 Avipoxvirus TNPV5/NZL/2009 987151 
#00.00.04.00.00.02.02.01 Brazilian penguinpox virus SC 1423580 
#00.00.04.00.00.02.03 Avipoxvirus clade A2 336486 
#00.00.04.00.00.02.04 unclassified Avipoxvirus 336487 
#00.00.04.00.00.02.04.00 Vultur gryphus poxvirus 227305 
#00.00.04.00.00.02.04.01 Hawaiian goose poxvirus 228177 
#00.00.04.00.00.02.04.02 Avipoxvirus isolate DD1258 263954 
#00.00.04.00.00.02.04.03 Avipoxvirus isolate APIII 263959 
#00.00.04.00.00.02.04.04 Virginian WCV avipoxvirus 365612 
#00.00.04.00.00.02.04.04.00 Avipoxvirus isolate WCV22-03 339546 
#00.00.04.00.00.02.04.04.01 Avipoxvirus isolate WCV33-03 339547 
#00.00.04.00.00.02.04.04.02 Avipoxvirus isolate WCV34-03 339548 
#00.00.04.00.00.02.04.04.03 Avipoxvirus isolate WCV36-03 339549 
#00.00.04.00.00.02.04.04.04 Avipoxvirus isolate WCV44-03 339550 
#00.00.04.00.00.02.04.04.05 Avipoxvirus isolate WCV45-03 339551 
#00.00.04.00.00.02.04.04.06 Avipoxvirus isolate WCV51-04 339552 
#00.00.04.00.00.02.04.04.07 Avipoxvirus isolate WCV52-04 339553 
#00.00.04.00.00.02.04.04.08 Avipoxvirus isolate WCV77-03 339554 
#00.00.04.00.00.02.04.04.09 Avipoxvirus isolate WCV78-03 339555 
#00.00.04.00.00.02.04.04.0A Avipoxvirus isolate WCV1419-03 339556 
#00.00.04.00.00.02.04.04.0B Avipoxvirus isolate WCV1599-03 339557 
#00.00.04.00.00.02.04.05 Avipoxvirus GB 365613 
#00.00.04.00.00.02.04.05.00 Avipoxvirus isolate GB 134/01 263951 
#00.00.04.00.00.02.04.05.01 Avipoxvirus isolate GB 724/01-20 263952 
#00.00.04.00.00.02.04.05.02 Avipoxvirus isolate GB 362/02 263953 
#00.00.04.00.00.02.04.05.03 Avipoxvirus isolate GB 320/02 263956 
#00.00.04.00.00.02.04.05.04 Avipoxvirus isolate GB 724/01-22 263957 
#00.00.04.00.00.02.04.05.05 Avipoxvirus isolate GB 182/98 263958 
#00.00.04.00.00.02.04.06 Avipoxvirus CVL 365620 
#00.00.04.00.00.02.04.07 Avipoxvirus Peekham 365621 
#00.00.04.00.00.02.04.08 Avipoxvirus isolate Vienna 405092 
#00.00.04.00.00.02.04.09 Avipoxvirus PA153/05 408592 
#00.00.04.00.00.02.04.0A Avipoxvirus isolate Hawaii 462818 
#00.00.04.00.00.02.04.0B Avipoxvirus isolate 1739/2006 468376 
#00.00.04.00.00.02.04.0C Avipoxvirus isolate 2634/1998 468377 
#00.00.04.00.00.02.04.0D Avipoxvirus isolate PM33/2007 468378 
#00.00.04.00.00.02.04.0E Avipoxvirus isolate PM34/2007 468379 
#00.00.04.00.00.02.04.0F Avipoxvirus isolate PM9/2007 468380 
#00.00.04.00.00.02.04.10 Avipoxvirus blackcap/CZE/2007 469620 
#00.00.04.00.00.02.04.11 Flamingo poxvirus 503979 
#00.00.04.00.00.02.04.12 Avipoxvirus Berthelot's pipit/Porto Santo/V5PO/2006 565243 
#00.00.04.00.00.02.04.13 Avipoxvirus Berthelot's pipit/Tenerife/blue titpox/2006 565244 
#00.00.04.00.00.02.04.14 Avipoxvirus wood pigeon/ER-2008/CZE 569163 
#00.00.04.00.00.02.04.15 Avipoxvirus great tit/ER-2008/CZE 569164 
#00.00.04.00.00.02.04.16 Penguinpox virus 648998 
#00.00.04.00.00.02.04.17 Avipoxvirus isolate Pat/07 656810 
#00.00.04.00.00.02.04.18 Avipoxvirus isolate Cca/07 656811 
#00.00.04.00.00.02.04.19 Avipoxvirus isolate Sat/07 656812 
#00.00.04.00.00.02.04.1A Avipoxvirus isolate Cch/07 656813 
#00.00.04.00.00.02.04.1B Avipoxvirus isolate ID8964 656814 
#00.00.04.00.00.02.04.1C Avipoxvirus isolate ID8501092 656815 
#00.00.04.00.00.02.04.1D Avipoxvirus MK1 692273 
#00.00.04.00.00.02.04.1E Avipoxvirus OL1 692274 
#00.00.04.00.00.02.04.1F Avipoxvirus flamingo/KD09/ZAF 704179 
#00.00.04.00.00.02.04.20 Avipoxvirus Pox10291 795157 
#00.00.04.00.00.02.04.21 Avipoxvirus Pox10302 795158 
#00.00.04.00.00.02.04.22 Avipoxvirus Pox10588 795159 
#00.00.04.00.00.02.04.23 Avipoxvirus Pox10643 795160 
#00.00.04.00.00.02.04.24 Avipoxvirus Pox10716 795161 
#00.00.04.00.00.02.04.25 Avipoxvirus Pox11408 795162 
#00.00.04.00.00.02.04.26 Avipoxvirus Pox11458 795163 
#00.00.04.00.00.02.04.27 Avipoxvirus Pox12717 795164 
#00.00.04.00.00.02.04.28 Avipoxvirus Pox13916 795165 
#00.00.04.00.00.02.04.29 Avipoxvirus Pox7379 795166 
#00.00.04.00.00.02.04.2A Avipoxvirus PoxHAAM26 795167 
#00.00.04.00.00.02.04.2B Avipoxvirus PoxPV013.3 795168 
#00.00.04.00.00.02.04.2C Avipoxvirus pigeon/CAPM V-101/CZE/1965 856735 
#00.00.04.00.00.02.04.2D Avipoxvirus white-tailed eagle/Hokkaido/JPN/2004 880350 
#00.00.04.00.00.02.04.2E Avipoxvirus HNPV/NZL/2002 986718 
#00.00.04.00.00.02.04.2F Avipoxvirus TNPV6/NZL/2009 986719 
#00.00.04.00.00.02.04.30 Avipoxvirus PCcPV2/NZL/2007 986720 
#00.00.04.00.00.02.04.31 Avipoxvirus PDPV1/NZL/1997 986721 
#00.00.04.00.00.02.04.32 Avipoxvirus TNPV3/NZL/2007 986722 
#00.00.04.00.00.02.04.33 Avipoxvirus PCcPV1/NZL/2006 986723 
#00.00.04.00.00.02.04.34 Avipoxvirus TVPV2/NZL/2008 986724 
#00.00.04.00.00.02.04.35 Avipoxvirus HUPV1/NZL/1992 986725 
#00.00.04.00.00.02.04.36 Avipoxvirus PTPV/NZL/2005 986726 
#00.00.04.00.00.02.04.37 Avipoxvirus PAPV/NZL/2002 986727 
#00.00.04.00.00.02.04.38 Avipoxvirus TPPV/NZL/2002 986728 
#00.00.04.00.00.02.04.39 Avipoxvirus ZLPV1/NZL/2007 986729 
#00.00.04.00.00.02.04.3A Avipoxvirus India/07/2009 1004021 
#00.00.04.00.00.02.04.3B Avipoxvirus India/08/2009 1004022 
#00.00.04.00.00.02.04.3C Avipoxvirus Spilornis cheela/Taiwan/2008 1004778 
#00.00.04.00.00.02.04.3D Avipoxvirus flamingo/PT-29021/Portugal/2010 1006326 
#00.00.04.00.00.02.04.3E Avipoxvirus canary/PT-44463/Portugal/2010 1006327 
#00.00.04.00.00.02.04.3F Avipoxvirus 2A205643 1047190 
#00.00.04.00.00.02.04.40 Avipoxvirus E00/RD 1047191 
#00.00.04.00.00.02.04.41 Avipoxvirus E00/S5 1047192 
#00.00.04.00.00.02.04.42 Avipoxvirus E00/U5 1047193 
#00.00.04.00.00.02.04.43 Avipoxvirus E00/UN 1047194 
#00.00.04.00.00.02.04.44 Avipoxvirus E00/VS 1047195 
#00.00.04.00.00.02.04.45 Avipoxvirus EX8221 1047196 
#00.00.04.00.00.02.04.46 Avipoxvirus ID2701 1047197 
#00.00.04.00.00.02.04.47 Avipoxvirus ID2757 1047198 
#00.00.04.00.00.02.04.48 Avipoxvirus ID8501092 1047199 
#00.00.04.00.00.02.04.49 Avipoxvirus ID8926 1047200 
#00.00.04.00.00.02.04.4A Avipoxvirus ID8964 1047201 
#00.00.04.00.00.02.04.4B Avipoxvirus ID9081 1047202 
#00.00.04.00.00.02.04.4C Avipoxvirus ID9801 1047203 
#00.00.04.00.00.02.04.4D Avipoxvirus N624124 1047204 
#00.00.04.00.00.02.04.4E Avipoxvirus Pat/07 1047205 
#00.00.04.00.00.02.04.4F Avipoxvirus penguin/AP/ARG/2007 1133595 
#00.00.04.00.00.02.04.50 Avipoxvirus FMA-2012 1176578 
#00.00.04.00.00.02.04.51 Avipoxvirus strain Elsharqyia_PGPV 1234869 
#00.00.04.00.00.02.04.52 Avipoxvirus BL-2012 1237714 
#00.00.04.00.00.02.04.53 Avian Poxvirus TMPV 1259810 
#00.00.04.00.00.02.04.54 Avipoxvirus VIC-08 1281441 
#00.00.04.00.00.02.04.55 Avipoxvirus VIC-02 1281442 
#00.00.04.00.00.02.04.56 Brazilian penguinpox virus 1291378 
#00.00.04.00.00.02.04.57 Avipoxvirus isolate Alaska 1294089 
#00.00.04.00.00.02.04.58 Avipoxvirus isolate Antarctica 1294090 
#00.00.04.00.00.02.04.59 Avipoxvirus isolate Argentina 1294091 
#00.00.04.00.00.02.04.5A Avipoxvirus isolate Arizona 1294092 
#00.00.04.00.00.02.04.5B Avipoxvirus isolate Belgium 1294093 
#00.00.04.00.00.02.04.5C Avipoxvirus isolate California 1294094 
#00.00.04.00.00.02.04.5D Avipoxvirus isolate Chile 1294095 
#00.00.04.00.00.02.04.5E Avipoxvirus isolate Colorado 1294096 
#00.00.04.00.00.02.04.5F Avipoxvirus isolate Florida 1294097 
#00.00.04.00.00.02.04.60 Avipoxvirus isolate Galapagos Islands 1294098 
#00.00.04.00.00.02.04.61 Avipoxvirus isolate Georgia 1294099 
#00.00.04.00.00.02.04.62 Avipoxvirus isolate Hungary 1294100 
#00.00.04.00.00.02.04.63 Avipoxvirus isolate Illinois 1294101 
#00.00.04.00.00.02.04.64 Avipoxvirus isolate Maryland 1294102 
#00.00.04.00.00.02.04.65 Avipoxvirus isolate Massachusetts 1294103 
#00.00.04.00.00.02.04.66 Avipoxvirus isolate Midway Islands 1294104 
#00.00.04.00.00.02.04.67 Avipoxvirus isolate Minnesota 1294105 
#00.00.04.00.00.02.04.68 Avipoxvirus isolate Mississippi 1294106 
#00.00.04.00.00.02.04.69 Avipoxvirus isolate Montana 1294107 
#00.00.04.00.00.02.04.6A Avipoxvirus isolate Nevada 1294108 
#00.00.04.00.00.02.04.6B Avipoxvirus isolate New York 1294109 
#00.00.04.00.00.02.04.6C Avipoxvirus isolate Oregon 1294110 
#00.00.04.00.00.02.04.6D Avipoxvirus isolate Pennsylvania 1294111 
#00.00.04.00.00.02.04.6E Avipoxvirus isolate South Korea 1294112 
#00.00.04.00.00.02.04.6F Avipoxvirus isolate Spain 1294113 
#00.00.04.00.00.02.04.70 Avipoxvirus isolate Texas 1294114 
#00.00.04.00.00.02.04.71 Avipoxvirus isolate United Kingdom 1294115 
#00.00.04.00.00.02.04.72 Avipoxvirus isolate Utah 1294116 
#00.00.04.00.00.02.04.73 Avipoxvirus isolate Washington 1294117 
#00.00.04.00.00.02.04.74 Avipoxvirus isolate Washington DC 1294118 
#00.00.04.00.00.02.04.75 Avipoxvirus isolate Wisconsin 1294119 
#00.00.04.00.00.02.04.76 Avipoxvirus isolate the Netherlands 1294120 
#00.00.04.00.00.02.04.77 Avipoxvirus 31239 1333866 
#00.00.04.00.00.02.04.78 Avipoxvirus Gav01/Lima/2011 1337067 
#00.00.04.00.00.02.04.79 Avipoxvirus FGPV_KD09.ZAF 1367515 
#00.00.04.00.00.02.04.7A Avipoxvirus PEPV_San92 1367516 
#00.00.04.00.00.02.04.7B Avipoxvirus PGPV10K_LD1 1367517 
#00.00.04.00.00.02.04.7C Avipoxvirus PGPV10K_RP1 1367518 
#00.00.04.00.00.02.04.7D Avipoxvirus PGPV10K_SP1 1367519 
#00.00.04.00.00.02.04.7E Avipoxvirus PGPV11K_FP1 1367520 
#00.00.04.00.00.02.04.7F Avipoxvirus PGPV11K_FP2 1367521 
#00.00.04.00.00.02.04.80 Avipoxvirus PGPV11K_LD2 1367522 
#00.00.04.00.00.02.04.81 Avipoxvirus PGPV11K_Pi5 1367523 
#00.00.04.00.00.02.04.82 Avipoxvirus PGPV93K_RP2 1367524 
#00.00.04.00.00.02.04.83 Avipoxvirus PGPVO_Pi1 1367525 
#00.00.04.00.00.02.04.84 Avipoxvirus PGPVO_Pi2 1367526 
#00.00.04.00.00.02.04.85 Avipoxvirus PGPVO_Pi4 1367527 
#00.00.04.00.00.02.04.86 Avipoxvirus OKr-2014 1465725 
#00.00.04.00.00.02.04.87 Avipoxvirus XL 1496299 
#00.00.04.00.00.02.04.88 Avipoxvirus DX 1496300 
#00.00.04.00.00.02.04.89 Avipoxvirus TD 1496301 
#00.00.04.00.00.02.04.8A Avipoxvirus isolate Sevilla 1511774 
#00.00.04.00.00.02.05 Quailpox virus 400570 
#00.00.04.00.00.03 Capripoxvirus 10265 
#00.00.04.00.00.03.00 SPPV 10266 
#00.00.04.00.00.03.00.00 Sheeppox virus 10700-99 376848 
#00.00.04.00.00.03.00.01 Sheeppox virus A 376853 
#00.00.04.00.00.03.00.02 Sheeppox virus NISKHI 376854 
#00.00.04.00.00.03.00.03 Sheeppox virus (strain TU-V02127) 654928 
#00.00.04.00.00.03.00.04 unclassified Sheeppox virus 1158713 
#00.00.04.00.00.03.00.04.00 Capripoxvirus (strain INS-1) 10268 
#00.00.04.00.00.03.00.04.01 Capripoxvirus (strain KS-1) 10269 
#00.00.04.00.00.03.00.04.02 Capripoxvirus strain Ranipet 198238 
#00.00.04.00.00.03.00.04.03 Sheeppox virus Tamil Nadu/2005 453226 
#00.00.04.00.00.03.00.04.04 Sheeppox virus Algeria/05 Illizi 632804 
#00.00.04.00.00.03.00.04.05 Sheeppox virus Algeria/93 Djelfa 632805 
#00.00.04.00.00.03.00.04.06 Sheeppox virus HSL 632806 
#00.00.04.00.00.03.00.04.07 Sheeppox virus Morocco vaccine strain 632807 
#00.00.04.00.00.03.00.04.08 Sheeppox virus Niger/88 632808 
#00.00.04.00.00.03.00.04.09 Sheeppox virus Nigeria/77 632809 
#00.00.04.00.00.03.00.04.0A Sheeppox virus Oman/84 632810 
#00.00.04.00.00.03.00.04.0B Sheeppox virus Senegal Sangalcam/88 632811 
#00.00.04.00.00.03.00.04.0C Sheeppox virus Tunisia/01 13P2 632812 
#00.00.04.00.00.03.00.04.0D Sheeppox virus Tunisia/01 17P2 632813 
#00.00.04.00.00.03.00.04.0E Sheeppox virus Tunisia/01 18P2 632814 
#00.00.04.00.00.03.00.04.0F Sheeppox virus Tunisia/01 23P2 632815 
#00.00.04.00.00.03.00.04.10 Sheeppox virus Tunisia/01 3P3 632816 
#00.00.04.00.00.03.00.04.11 Sheeppox virus Tunisia/01 4P2 632817 
#00.00.04.00.00.03.00.04.12 Sheeppox virus Tunisia/01 9P2 632818 
#00.00.04.00.00.03.00.04.13 Sheeppox virus Turkey/98 Corum 632819 
#00.00.04.00.00.03.00.04.14 Sheeppox virus Turkey/98 Darica 632820 
#00.00.04.00.00.03.00.04.15 Sheeppox virus Turkey/98 Denizli 632821 
#00.00.04.00.00.03.00.04.16 Sheeppox virus Turkey/98 Sivas 632822 
#00.00.04.00.00.03.00.04.17 Sheeppox virus Vaccine Nigeria/99 632823 
#00.00.04.00.00.03.00.04.18 Sheeppox virus Turkey/98 Van2 632824 
#00.00.04.00.00.03.00.04.19 Sheeppox virus RM/65 644154 
#00.00.04.00.00.03.01 LSDV 59509 
#00.00.04.00.00.03.01.00 Lumpy skin disease virus NI-2490 376849 
#00.00.04.00.00.03.01.01 Lumpy skin disease virus NW-LW 376850 
#00.00.04.00.00.03.01.02 Lumpy skin disease virus Nigeria 1996 492738 
#00.00.04.00.00.03.01.03 Lumpy skin disease virus Burkina Banfora 632790 
#00.00.04.00.00.03.01.04 Lumpy skin disease virus Niger Ibetecene 632792 
#00.00.04.00.00.03.01.05 Lumpy skin disease virus Niger Tougounous 632793 
#00.00.04.00.00.03.01.06 Lumpy skin disease virus RSA/00 OP126402 632794 
#00.00.04.00.00.03.01.07 Lumpy skin disease virus RSA/06 Cow t6 632795 
#00.00.04.00.00.03.01.08 Lumpy skin disease virus RSA/06 D.19353 632796 
#00.00.04.00.00.03.01.09 Lumpy skin disease virus RSA/06 Springbok 632797 
#00.00.04.00.00.03.01.0A Lumpy skin disease virus RSA/07 Brahman 632798 
#00.00.04.00.00.03.01.0B Lumpy skin disease virus RSA/08 M143/08 10/6/08 632799 
#00.00.04.00.00.03.01.0C Lumpy skin disease virus RSA/54 Haden 632800 
#00.00.04.00.00.03.01.0D Lumpy skin disease virus Sudan/06 Obied 632801 
#00.00.04.00.00.03.01.0E Lumpy skin disease virus Sudan/99 Atbara 632802 
#00.00.04.00.00.03.01.0F Lumpy skin disease virus vaccine Nigeria 632803 
#00.00.04.00.00.03.01.10 Lumpy skin disease virus Egypt/89 1malia 760198 
#00.00.04.00.00.03.02 Goatpox virus 186805 
#00.00.04.00.00.03.02.00 Capripoxvirus TN/India/2001/1 239356 
#00.00.04.00.00.03.02.01 Capripoxvirus TN/India/2001/2 239357 
#00.00.04.00.00.03.02.02 Capripoxvirus TN/India/2003/1 239358 
#00.00.04.00.00.03.02.03 Goatpox virus G20-LKV 376851 
#00.00.04.00.00.03.02.04 Goatpox virus Pellor 376852 
#00.00.04.00.00.03.02.05 Goatpox virus Bangladesh/86 632777 
#00.00.04.00.00.03.02.06 Goatpox virus Burkina Benogo 3A 632778 
#00.00.04.00.00.03.02.07 Goatpox virus Chad VC6 632779 
#00.00.04.00.00.03.02.08 Goatpox virus Chad VC8 632780 
#00.00.04.00.00.03.02.09 Goatpox virus DesseI 632781 
#00.00.04.00.00.03.02.0A Goatpox virus India/83 632782 
#00.00.04.00.00.03.02.0B Goatpox virus Iraq/61 Gorgan 632783 
#00.00.04.00.00.03.02.0C Goatpox virus Oman/84 632784 
#00.00.04.00.00.03.02.0D Goatpox virus Saudi Arabia/93 632785 
#00.00.04.00.00.03.02.0E Goatpox virus Sudan 632786 
#00.00.04.00.00.03.02.0F Goatpox virus Turkey/98 Denizli 632787 
#00.00.04.00.00.03.02.10 Goatpox virus Yemen/83 632788 
#00.00.04.00.00.03.02.11 Goatpox virus vaccine Nigeria/99 632789 
#00.00.04.00.00.03.02.12 Goatpox virus Ghana 760197 
#00.00.04.00.00.03.02.13 Goatpox virus FZ 1416740 
#00.00.04.00.00.03.03 unclassified Capripoxvirus 1333670 
#00.00.04.00.00.03.03.00 Capripoxvirus Shiraz1 1333671 
#00.00.04.00.00.04 Leporipoxvirus 10270 
#00.00.04.00.00.04.00 Rabbit fibroma virus 10271 
#00.00.04.00.00.04.00.00 Rabbit fibroma virus (strain Kasza) 10272 
#00.00.04.00.00.04.01 Myxoma virus 10273 
#00.00.04.00.00.04.01.00 Myxoma virus (strain Lausanne) 31530 
#00.00.04.00.00.04.01.01 Myxoma virus (strain Uriarra) 265876 
#00.00.04.00.00.04.02 unclassified Leporipoxvirus 362907 
#00.00.04.00.00.04.02.00 Malignant rabbit fibroma virus 10274 
#00.00.04.00.00.04.03 Squirrel fibroma virus 538970 
#00.00.04.00.00.05 Suipoxvirus 10275 
#00.00.04.00.00.05.00 Swinepox virus 10276 
#00.00.04.00.00.05.00.00 SPV 10277 
#00.00.04.00.00.05.00.01 Swinepox virus (strain 17077-99) 300880 
#00.00.04.00.00.06 Molluscipoxvirus 10278 
#00.00.04.00.00.06.00 MOCV 10279 
#00.00.04.00.00.06.00.00 McVI 10280 
#00.00.04.00.00.06.00.01 McVII 10281 
#00.00.04.00.00.07 Yatapoxvirus 10282 
#00.00.04.00.00.07.00 YMTV 38804 
#00.00.04.00.00.07.00.00 Yaba monkey tumor virus (strain VR587) 928314 
#00.00.04.00.00.07.01 Tanapox virus 99000 
#00.00.04.00.00.07.01.00 Tanapox virus strain Davis 132475 
#00.00.04.00.00.08 unclassified Chordopoxvirinae 40070 
#00.00.04.00.00.08.00 Crocodilepox virus 368445 
#00.00.04.00.00.09 Cervidpoxvirus 573055 
#00.00.04.00.00.09.00 Deerpox virus 304399 
#00.00.04.00.00.09.01 unclassified Cervidpoxvirus 573057 
#00.00.04.00.00.09.01.00 Deerpox virus W-848-83 305674 
#00.00.04.00.00.09.01.01 Deerpox virus W-1170-84 305676 
#00.00.04.00.00.09.01.02 Cervidpoxvirus mule deer/California/1994 662863 
#00.00.04.00.00.09.01.03 Cervidpoxvirus mule deer/Oregon/2005 662864 
#00.00.04.00.00.09.01.04 Cervidpoxvirus reindeer/Ontario/2008 662865 
#00.00.04.00.00.09.01.05 Cervidpoxvirus gazelle/042751/Minnesota/2011 1107944 
#00.00.04.00.00.0A unassigned Chordopoxvirinae 686612 
#00.00.04.00.00.0A.00 Squirrel parapoxvirus 240426 
#00.00.04.00.00.0B Crocodylidpoxvirus 1285599 
#00.00.04.00.00.0B.00 Nile crocodilepox virus 1285600 
#00.00.04.00.00.0B.00.00 Nile crocodilepox virus (isolate Crocodylus niloticus/Zimbabwe/Ume/2001) 1289473 
#00.00.04.00.01 Entomopoxvirinae 10284 
#00.00.04.00.01.00 Betaentomopoxvirus 10286 
#00.00.04.00.01.00.00 CbEPV 10288 
#00.00.04.00.01.00.01 HaEPV 10290 
#00.00.04.00.01.00.02 AMEV 28321 
#00.00.04.00.01.00.03 CfEPV 28322 
#00.00.04.00.01.00.04 unclassified Betaentomopoxvirus 1311761 
#00.00.04.00.01.00.04.00 Choristoneura rosaceana entomopoxvirus 'L' 1293539 
#00.00.04.00.01.00.04.01 Adoxophyes homai entomopoxvirus 'L' 1293540 
#00.00.04.00.01.00.04.02 Mythimna separata entomopoxvirus 'L' 1293572 
#00.00.04.00.01.01 unclassified Entomopoxvirinae 39747 
#00.00.04.00.01.01.00 Entomopoxvirus 10291 
#00.00.04.00.01.01.01 Pseudaletia separata entomopoxvirus 55551 
#00.00.04.00.01.01.02 Melanoplus sanguinipes entomopoxvirus 83191 
#00.00.04.00.01.01.03 Diachasmimorpha longicaudata entomopoxvirus 109981 
#00.00.04.00.01.01.04 Anacridium aegyptium entomopoxvirus 124304 
#00.00.04.00.01.01.05 Oedaleus asiaticus entomopoxvirus 169398 
#00.00.04.00.01.01.06 Calliptamus italicus entomopoxvirus 257630 
#00.00.04.00.01.01.07 Gomphocerus sibiricus entomopoxvirus 257631 
#00.00.04.00.01.01.08 Chironomus decorus entomopoxvirus 694313 
#00.00.04.00.01.01.09 Mythimna separata entomopoxvirus 1179664 
#00.00.04.00.01.01.0A Homona coffearia entomopoxvirus 1365471 
#00.00.04.00.01.02 Alphaentomopoxvirus 62098 
#00.00.04.00.01.02.00 Anomala cuprea entomopoxvirus 62099 
#00.00.04.00.02 unclassified Poxviridae 40069 
#00.00.04.00.02.00 Poxvirus sp. 10283 
#00.00.04.00.02.01 Cotia virus 39444 
#00.00.04.00.02.01.00 Cotia virus SPAn232 930275 
#00.00.04.00.02.02 Canadian squirrelpox virus 693657 
#00.00.04.00.02.03 Plecoglossus altivelis poxvirus 1233983 
#00.00.04.00.02.04 Eptesipox virus 1329402 
#00.00.04.00.02.05 Eidolon helvum poxvirus 1 1335484 
#00.00.04.00.03 environmental samples 1034801 
#00.00.04.00.03.00 uncultured Poxvirus 1034803 
#00.00.04.01 Baculoviridae 10442 
#00.00.04.01.00 unclassified Baculoviridae 35255 
#00.00.04.01.00.00 Baculovirus 10469 
#00.00.04.01.00.01 Gonad-specific virus 134999 
#00.00.04.01.00.02 Monodon baculo virus 259389 
#00.00.04.01.00.03 Baculovirus penaei 384357 
#00.00.04.01.00.04 Cotesia marginiventris baculovirus 446772 
#00.00.04.01.00.05 Aedes sollicitans nucleopolyhedrovirus 1260293 
#00.00.04.01.00.06 Uranotaenia sapphirina nucleopolyhedrovirus 1260294 
#00.00.04.01.00.07 Sucra jujuba nucleopolyhedrovirus 1563660 
#00.00.04.01.01 Alphabaculovirus 558016 
#00.00.04.01.01.00 LdMNPV 10449 
#00.00.04.01.01.01 SeMNPV 10454 
#00.00.04.01.01.01.00 Spodoptera exigua nuclear polyhedrosis virus (strain US) 31506 
#00.00.04.01.01.02 SfMNPV 10455 
#00.00.04.01.01.03 SlMNPV 10456 
#00.00.04.01.01.04 Helicoverpa zea SNPV 10468 
#00.00.04.01.01.05 Hyphantria cunea nuclear polyhedrosis virus 28288 
#00.00.04.01.01.06 Agroti s segetum nucleopolyhedrovirus 31508 
#00.00.04.01.01.07 Prodenia litura nucleopolyhedrovirus 46242 
#00.00.04.01.01.08 Helicoverpa armigera NPV 51313 
#00.00.04.01.01.08.00 Helicoverpa armigera nucleopolyhedrovirus G4 148363 
#00.00.04.01.01.08.01 Helicoverpa armigera NPV NNg1 566972 
#00.00.04.01.01.08.02 Helicoverpa armigera NPV Australia strain 1077220 
#00.00.04.01.01.09 Choristoneura rosaceana NPV 58094 
#00.00.04.01.01.0A Ecotropis obliqua NPV 59376 
#00.00.04.01.01.0B Wiseana signata NPV 65124 
#00.00.04.01.01.0C Epiphyas postvittana NPV 70600 
#00.00.04.01.01.0D BusuNPV 74320 
#00.00.04.01.01.0E CfDEFNPV 74660 
#00.00.04.01.01.0F Mamestra brassica nucleopolyhedrovirus 78219 
#00.00.04.01.01.10 Thysanoplusia orichalcea MNPV 101850 
#00.00.04.01.01.11 Antheraea pernyi multicapsid nucleopolyhedrovirus 161494 
#00.00.04.01.01.12 Mamestra configurata NPV-B 204440 
#00.00.04.01.01.13 Mamestra configurata NPV-A 207830 
#00.00.04.01.01.14 Agrotis ipsilon multiple nucleopolyhedrovirus 208013 
#00.00.04.01.01.15 CfMNPV 208973 
#00.00.04.01.01.16 Adoxophyes honmai NPV 224399 
#00.00.04.01.01.17 OpMNPV 262177 
#00.00.04.01.01.18 Anticarsia gemmatalis MNPV 268591 
#00.00.04.01.01.19 BmNPV 271108 
#00.00.04.01.01.19.00 Bombyx mori nuclear polyhedrosis virus K1 172039 
#00.00.04.01.01.19.01 Bombyx mandarina NPV 640862 
#00.00.04.01.01.19.02 Bombyx mandarina nucleopolyhedrovirus S2 1208064 
#00.00.04.01.01.1A Autographa californica MNPV 307456 
#00.00.04.01.01.1A.00 AcMNPV 46015 
#00.00.04.01.01.1A.00.00 Autographa californica nucleopolyhedrovirus-B 1136025 
#00.00.04.01.01.1A.01 NOT Rachiplusia nu MNPV 80366 
#00.00.04.01.01.1A.01.00 Rachiplusia ou MNPV (strain R1) 654904 
#00.00.04.01.01.1A.02 Anagrapha falcifera MNPV 307460 
#00.00.04.01.01.1A.03 Galleria mellonella MNPV 307468 
#00.00.04.01.01.1A.04 NOT Rachiplusia ou MNPV 709481 
#00.00.04.01.01.1B Euproctis pseudoconspersa nucleopolyhedrovirus 307467 
#00.00.04.01.01.1C ChchNPV 320432 
#00.00.04.01.01.1C.00 Chrysodeixis chalcites SNPV TF1-A 1262541 
#00.00.04.01.01.1D unclassified Nucleopolyhedrovirus 328432 
#00.00.04.01.01.1D.00 Orgyia pseudotsugata nuclear polyhedrosis virus 10450 
#00.00.04.01.01.1D.01 Panolis flammea multicapsid nuclear polyhedrosis virus 10453 
#00.00.04.01.01.1D.02 Nuclear polyhedrosis virus 10471 
#00.00.04.01.01.1D.03 Heliothis zea nuclear polyhedrosis virus 28290 
#00.00.04.01.01.1D.04 AgMNPV 31507 
#00.00.04.01.01.1D.05 ArNPV 36357 
#00.00.04.01.01.1D.06 Malacosoma neustria nuclear polyhedrosis virus 38012 
#00.00.04.01.01.1D.07 PenuNPV 38765 
#00.00.04.01.01.1D.08 ArceNPV 44564 
#00.00.04.01.01.1D.09 Malacosoma disstria nucleopolyhedrovirus 49081 
#00.00.04.01.01.1D.0A Plusia orichalcea nuclear polyhedrosis virus 65801 
#00.00.04.01.01.1D.0B Orgyia anartoides nucleopolyhedrovirus 78220 
#00.00.04.01.01.1D.0C Amsacta albistriga NPV 91234 
#00.00.04.01.01.1D.0D Lonomia obliqua multiple nucleopolyhedrovirus 134394 
#00.00.04.01.01.1D.0E Lymantria xylina nucleopolyhedrovirus 166921 
#00.00.04.01.01.1D.0F Mamestra configurata nuclear polyhedrosis virus 191492 
#00.00.04.01.01.1D.10 Malacosoma californicum pluviale nucleopolyhedrovirus 212102 
#00.00.04.01.01.1D.11 Orgyia ericae nuclear polyhedrosis virus 260683 
#00.00.04.01.01.1D.12 Abraxas grossulariata nucleopolyhedrovirus 262167 
#00.00.04.01.01.1D.13 Antheraea polyphemus nucleopolyhedrovirus 262169 
#00.00.04.01.01.1D.14 Wiseana cervinata nucleopolyhedrovirus 262170 
#00.00.04.01.01.1D.15 Actias selene nucleopolyhedrovirus 262171 
#00.00.04.01.01.1D.16 Heliconius erato nucleopolyhedrovirus 262173 
#00.00.04.01.01.1D.17 Lymantria monacha nucleopolyhedrovirus 262176 
#00.00.04.01.01.1D.18 Gilpinia hercyniae nucleopolyhedrovirus 262179 
#00.00.04.01.01.1D.19 Nymphalis io nucleopolyhedrovirus 265022 
#00.00.04.01.01.1D.1A Aporia crataegi nucleopolyhedrovirus 271106 
#00.00.04.01.01.1D.1B Boarmia bistortata nucleopolyhedrovirus 271109 
#00.00.04.01.01.1D.1C Busseola fusca nucleopolyhedrovirus 271110 
#00.00.04.01.01.1D.1D Coloradia pandora nucleopolyhedrovirus 271111 
#00.00.04.01.01.1D.1E Junonia coenia nucleopolyhedrovirus 271112 
#00.00.04.01.01.1D.1F Malacosoma californicum nucleopolyhedrovirus 271113 
#00.00.04.01.01.1D.20 Malacosoma sp. nucleopolyhedrovirus 271114 
#00.00.04.01.01.1D.21 Phryganidia californica nucleopolyhedrovirus 271115 
#00.00.04.01.01.1D.22 Pterolocera amplicornis nucleopolyhedrovirus 271116 
#00.00.04.01.01.1D.23 Spodoptera littoralis multicapsid nucleopolyhedrovirus 276758 
#00.00.04.01.01.1D.24 Malacosoma americanum nucleopolyhedrovirus 289183 
#00.00.04.01.01.1D.25 Hemerocampa vetusta NPV 307455 
#00.00.04.01.01.1D.26 Agraulis sp. nucleopolyhedrovirus 307457 
#00.00.04.01.01.1D.27 Alphaea phasma nucleopolyhedrovirus 307458 
#00.00.04.01.01.1D.28 Amorbia cuneacapsa nucleopolyhedrovirus 307459 
#00.00.04.01.01.1D.29 Apocheima cinerarium nucleopolyhedrovirus 307461 
#00.00.04.01.01.1D.2A Chorizagrotis auxiliaris nucleopolyhedrovirus 307462 
#00.00.04.01.01.1D.2B Dasychira plagiata nucleopolyhedrovirus 307463 
#00.00.04.01.01.1D.2C Dirphia peruvianus nucleopolyhedrovirus 307464 
#00.00.04.01.01.1D.2D Ectropis grisescens nucleopolyhedrovirus 307465 
#00.00.04.01.01.1D.2E Euproctis digramma nucleopolyhedrovirus 307466 
#00.00.04.01.01.1D.2F Nepytia phantasmaria nucleopolyhedrovirus 307469 
#00.00.04.01.01.1D.30 Peridroma margaritosa nucleopolyhedrovirus 307470 
#00.00.04.01.01.1D.31 Philosamia cynthia ricina nucleopolyhedrovirus 307471 
#00.00.04.01.01.1D.32 Plusia acuta nucleopolyhedrovirus 307472 
#00.00.04.01.01.1D.33 Plutella maculipennis nucleopolyhedrovirus 307473 
#00.00.04.01.01.1D.34 Prodenia terricola nucleopolyhedrovirus 307475 
#00.00.04.01.01.1D.35 Tineola bisselliella nucleopolyhedrovirus 307476 
#00.00.04.01.01.1D.36 Leucoma salicis nucleopolyhedrovirus 309368 
#00.00.04.01.01.1D.37 Autographa biloba nucleopolyhedrovirus 309833 
#00.00.04.01.01.1D.38 Agrotis ipsilon multicapsid nucleopolyhedrovirus 328433 
#00.00.04.01.01.1D.39 Helicoverpa assulta nucleopolyhedrosis virus 341947 
#00.00.04.01.01.1D.3A Archips rosanus nucleopolyhedrovirus 351418 
#00.00.04.01.01.1D.3B Catposilia pomona nucleopolyhedrovirus 351419 
#00.00.04.01.01.1D.3C Plutella xylostella multiple nucleopolyhedrovirus 379891 
#00.00.04.01.01.1D.3D Bombyx mandarina nuclear polyhedrosis virus 388634 
#00.00.04.01.01.1D.3E Epinotia granitalis nucleopolyhedrovirus 436110 
#00.00.04.01.01.1D.3F Mythimna unipuncta nucleopolyhedrovirus 447897 
#00.00.04.01.01.1D.40 Choristoneura occidentalis nucleopolyhedrovirus 480409 
#00.00.04.01.01.1D.41 Orgyia leucostigma NPV 490711 
#00.00.04.01.01.1D.42 Ampelophaga rubiginosa nucleopolyhedrosis virus 512493 
#00.00.04.01.01.1D.43 Pseudoplusia includens nucleopolyhedrovirus 513657 
#00.00.04.01.01.1D.44 Anua indiscriminata nuclear polyhedrosis virus 521523 
#00.00.04.01.01.1D.45 Amorbia cuneana nucleopolyhedrovirus 533260 
#00.00.04.01.01.1D.46 Adoxophyes orana nucleopolyhedrovirus 542343 
#00.00.04.01.01.1D.47 Condylorrhiza vestigialis multiple nucleopolyhedrovirus 554817 
#00.00.04.01.01.1D.48 Helicoverpa armigera multiple nucleopolyhedrovirus 559170 
#00.00.04.01.01.1D.49 Spodoptera litura nucleopolyhedrovirus II 566270 
#00.00.04.01.01.1D.4A Autographa nigrisigna nucleopolyhedrovirus 568578 
#00.00.04.01.01.1D.4B Iragoides fasciata nucleopolyhedrovirus 571205 
#00.00.04.01.01.1D.4C Lymantria xylina nucleopolyhedrovirus 2 586265 
#00.00.04.01.01.1D.4D Diaphania pulverulentalis NPV 654964 
#00.00.04.01.01.1D.4E Spodoptera litura MNPV 1117131 
#00.00.04.01.01.1D.4E.00 Spodoptera litura MNPV X17 1117132 
#00.00.04.01.01.1D.4F Autographa gamma nucleopolyhedrovirus 1136026 
#00.00.04.01.01.1D.50 Anagrapha falcifera multiple nucleopolyhedrovirus 1136027 
#00.00.04.01.01.1D.51 Dendrolimus kikuchii nucleopolyhedrovirus 1219875 
#00.00.04.01.01.1D.52 Philosamia cynthia ricini nucleopolyhedrovirus virus 1234615 
#00.00.04.01.01.1D.53 SpexNPV 1242863 
#00.00.04.01.01.1E Trichoplusia ni SNPV 332054 
#00.00.04.01.01.1F unclassified Alphabaculovirus 745176 
#00.00.04.01.01.1F.00 Agrotis exclamationis nucleopolyhedrovirus 673455 
#00.00.04.01.01.1F.01 Lymantria xylina MNPV 745177 
#00.00.04.01.01.1F.02 Alphabaculovirus tmk1/ARG/2003 925754 
#00.00.04.01.01.1F.03 Agraulis vanillae MNPV 946143 
#00.00.04.01.01.1F.04 Cerapteryx graminis nucleopolyhedrovirus 980897 
#00.00.04.01.01.1F.05 Helicoverpa armigera SNPV 991878 
#00.00.04.01.01.1F.06 Operophtera brumata nucleopolyhedrovirus 1046267 
#00.00.04.01.01.1F.07 Hyposidra talaca NPV 1070315 
#00.00.04.01.01.1F.08 Hyposidra infixaria NPV 1070316 
#00.00.04.01.01.1F.09 Pseudoplusia includens single nucleopolyhedrovirus 1207438 
#00.00.04.01.01.1F.0A Oak looper alphabaculovirus 1346819 
#00.00.04.01.01.1F.0B Pseudaletia alphabaculovirus 1346821 
#00.00.04.01.01.1F.0C Malacosoma alphabaculovirus 1346824 
#00.00.04.01.01.1F.0D Choristoneura murinana alphabaculovirus 1346828 
#00.00.04.01.01.1F.0E Peridroma alphabaculovirus 1346829 
#00.00.04.01.01.1F.0F Coloradia pandora alphabaculovirus 1347909 
#00.00.04.01.01.1F.10 Hemileuca alphabaculovirus 1347910 
#00.00.04.01.01.1F.11 Neophasia alphabaculovirus 1347911 
#00.00.04.01.01.1F.12 Hemileuca sp. nucleopolyhedrovirus 1367203 
#00.00.04.01.01.1F.13 Choristoneura occidentalis alphabaculovirus 1367204 
#00.00.04.01.01.1F.14 Choristoneura rosaceana alphabaculovirus 1367205 
#00.00.04.01.01.1F.15 Helicoverpa SNPV AC53 1569367 
#00.00.04.01.01.20 Maruca vitrata MNPV 1307954 
#00.00.04.01.01.21 Leucania separata multiple capsid nuclear polyhedrosis virus 1307956 
#00.00.04.01.01.22 Clanis bilineata nuclear polyhedrosis virus 1307957 
#00.00.04.01.02 Betabaculovirus 558017 
#00.00.04.01.02.00 TnGV 10462 
#00.00.04.01.02.01 CpGV 28289 
#00.00.04.01.02.01.00 Cydia pomonella granulosis virus (isolate Mexican) 654905 
#00.00.04.01.02.02 Cryptophlebia leucotreta granulosis virus 35254 
#00.00.04.01.02.03 Pseudalatia unipuncta granulosis virus 36355 
#00.00.04.01.02.04 Xestia c-nigrum granulosis virus 51677 
#00.00.04.01.02.05 Lacanobia oleracea granulosis virus 52412 
#00.00.04.01.02.06 CfGV 56947 
#00.00.04.01.02.07 Plutella xylostella granulovirus 98383 
#00.00.04.01.02.08 Harrisina brillians granulovirus 115813 
#00.00.04.01.02.09 Adoxophyes orana granulovirus 170617 
#00.00.04.01.02.0A Phthorimaea operculella granulovirus 192584 
#00.00.04.01.02.0B Plodia interpunctella granulovirus 262175 
#00.00.04.01.02.0C unclassified Betabaculovirus 342107 
#00.00.04.01.02.0C.00 Granulosis virus 10463 
#00.00.04.01.02.0C.01 Agrotis segetum granulosis virus 10464 
#00.00.04.01.02.0C.02 Heliothis armigera granulosis virus 45440 
#00.00.04.01.02.0C.03 Adoxophyes honmai granulovirus 157825 
#00.00.04.01.02.0C.04 Epinotia aporema granulovirus 166056 
#00.00.04.01.02.0C.05 Pieris rapae granulovirus 252584 
#00.00.04.01.02.0C.06 Natada nararia granulovirus 262168 
#00.00.04.01.02.0C.07 Spodoptera littoralis granulovirus 262172 
#00.00.04.01.02.0C.08 Achaea janata granulovirus 262174 
#00.00.04.01.02.0C.09 Andraca bipunctata granulovirus 270494 
#00.00.04.01.02.0C.0A Amelia pallorana granulovirus 271101 
#00.00.04.01.02.0C.0B Autographa gamma granulovirus 271102 
#00.00.04.01.02.0C.0C Cnephasia longana granulovirus 271103 
#00.00.04.01.02.0C.0D Hoplodrina ambigua granulovirus 271104 
#00.00.04.01.02.0C.0E Pandemis limitata granulovirus 271105 
#00.00.04.01.02.0C.0F Clostera anachoreta granulovirus 283675 
#00.00.04.01.02.0C.10 Agrotis exclamationis granulovirus 307442 
#00.00.04.01.02.0C.11 Choristoneura murinana granulovirus 307443 
#00.00.04.01.02.0C.12 Erinnyis ello granulovirus 307444 
#00.00.04.01.02.0C.13 Euxoa ochrogaster granulovirus 307445 
#00.00.04.01.02.0C.14 Hyphantria cunea granulovirus 307448 
#00.00.04.01.02.0C.15 Nephelodes emmedonia granulovirus 307450 
#00.00.04.01.02.0C.16 Peridorma morpontora granulovirus 307451 
#00.00.04.01.02.0C.17 Plathypena scabra granulovirus 307452 
#00.00.04.01.02.0C.18 Scotogramma trifolii granulovirus 307453 
#00.00.04.01.02.0C.19 Spodoptera frugiperda granulovirus 307454 
#00.00.04.01.02.0C.1A Spodoptera litura granulovirus 359919 
#00.00.04.01.02.0C.1B Spodoptera androgea granulovirus 359943 
#00.00.04.01.02.0C.1C Estigmene acrea granulovirus 359944 
#00.00.04.01.02.0C.1D Choristoneura occidentalis granulovirus 364745 
#00.00.04.01.02.0C.1E Caloptilia theivora granulovirus 915443 
#00.00.04.01.02.0C.1F Mythimna unipuncta granulovirus 1136024 
#00.00.04.01.02.0C.20 Choristoneura viridis betabaculovirus 1346825 
#00.00.04.01.02.0C.21 Pseudaletia betabaculovirus 1347908 
#00.00.04.01.02.0C.22 Clostera anastomosis granulovirus 1352289 
#00.00.04.01.02.0D Artogeia rapae granulovirus 362830 
#00.00.04.01.02.0D.00 PbGV 10465 
#00.00.04.01.02.0E Helicoverpa armigera granulovirus 489830 
#00.00.04.01.03 Gammabaculovirus 558018 
#00.00.04.01.03.00 Neodiprion sertifer NPV 111874 
#00.00.04.01.03.01 Neodiprion lecontei NPV 249151 
#00.00.04.01.03.01.00 Neodiprion lecontei NPV (strain Canada) 654906 
#00.00.04.01.03.02 unclassified Gammabaculovirus 1233523 
#00.00.04.01.03.02.00 Neodiprion abietis NPV 204507 
#00.00.04.01.04 Deltabaculovirus 558019 
#00.00.04.01.04.00 Culex nigripalpus NPV 130556 
#00.00.04.01.04.01 unclassified Deltabaculovirus 1233169 
#00.00.04.01.04.01.00 Culex nigripalpus NPV (isolate Florida 1997) 645993 
#00.00.04.02 Plasmaviridae 10472 
#00.00.04.02.00 Plasmavirus 10473 
#00.00.04.02.00.00 Acholeplasma laidlawii phage L2 46014 
#00.00.04.03 Fuselloviridae 10474 
#00.00.04.03.00 Alphafusellovirus 10475 
#00.00.04.03.00.00 Sulfolobus virus 1-like virus 174676 
#00.00.04.03.00.01 SSV1 244589 
#00.00.04.03.00.02 Fusellovirus SSV2 244590 
#00.00.04.03.00.03 unclassified Fusellovirus 349054 
#00.00.04.03.00.03.00 Sulfolobus spindle-shaped virus Kamchatka-1 248496 
#00.00.04.03.00.03.01 Sulfolobus spindle-shaped virus Ragged Hills 256994 
#00.00.04.03.00.04 Sulfolobus spindle-shaped virus 4 459290 
#00.00.04.03.00.05 Sulfolobus spindle-shaped virus 5 459291 
#00.00.04.03.00.06 Sulfolobus spindle-shaped virus 7 693628 
#00.00.04.03.01 unclassified Fuselloviridae 693626 
#00.00.04.03.01.00 Sulfolobales Mexican fusellovirus 1 1298531 
#00.00.04.03.02 Betafusellovirus 1299307 
#00.00.04.03.02.00 Sulfolobus spindle-shaped virus 6 693627 
#00.00.04.03.02.01 Acidianus spindle-shaped virus 1 693629 
#00.00.04.04 Polydnaviridae 10482 
#00.00.04.04.00 Ichnovirus 10483 
#00.00.04.04.00.00 Campoletis sonorensis ichnovirus 10484 
#00.00.04.04.00.00.00 Campoletis sonorensis ichnovirus (strain Texas A&M) 654920 
#00.00.04.04.00.01 HfIV 265522 
#00.00.04.04.00.02 unclassified Ichnovirus 327830 
#00.00.04.04.00.02.00 TrIV 74492 
#00.00.04.04.00.02.01 Hyposoter didymator ichnovirus 96779 
#00.00.04.04.00.02.02 Campoletis sp. ichnovirus 160841 
#00.00.04.04.00.02.03 Campoletis chlorideae ichnovirus 219164 
#00.00.04.04.00.02.04 Diadegma semiclausum ichnovirus 993492 
#00.00.04.04.00.02.05 Apophua simplicipes ichnovirus 1329648 
#00.00.04.04.00.02.06 DfIV 1428464 
#00.00.04.04.00.03 Glypta fumiferanae ichnovirus 419435 
#00.00.04.04.01 Bracovirus 10485 
#00.00.04.04.01.00 Chelonus inanitus bracovirus 36344 
#00.00.04.04.01.01 Cotesia congregata Polydnavirus 39640 
#00.00.04.04.01.02 Cotesia rubecula bracovirus 47223 
#00.00.04.04.01.03 Microplitis demolitor bracovirus 53988 
#00.00.04.04.01.03.00 Microplitis demolitor bracovirus (isolate Webb) 654919 
#00.00.04.04.01.04 Glyptapanteles indiensis bracovirus 116759 
#00.00.04.04.01.05 Cotesia kariyai bracovirus 199362 
#00.00.04.04.01.06 Cotesia glomerata bracovirus 257816 
#00.00.04.04.01.07 unclassified Bracovirus 357261 
#00.00.04.04.01.07.00 Cotesia ruficrus polydnavirus 218283 
#00.00.04.04.01.07.01 Cardiochiles nigriceps polydnavirus 1 246820 
#00.00.04.04.01.07.02 Cotesia plutellae polydnavirus 256130 
#00.00.04.04.01.07.03 Microplitis bicoloratus bracovirus 359323 
#00.00.04.04.01.07.04 Cotesia plutallae bracovirus 360638 
#00.00.04.04.01.07.05 Cotesia vestalis bracovirus 449720 
#00.00.04.04.01.07.06 Cotesia sesamiae bracovirus 452647 
#00.00.04.04.01.07.06.00 Cotesia sesamiae Kitale bracovirus 452648 
#00.00.04.04.01.07.06.01 Cotesia sesamiae Mombasa bracovirus 452649 
#00.00.04.04.01.07.07 Cotesia chilonis bracovirus 523797 
#00.00.04.04.01.08 Glyptapanteles flavicoxis bracovirus 451706 
#00.00.04.04.01.09 Cotesia flavipes bracovirus 523798 
#00.00.04.04.01.0A Cotesia melanoscela bracovirus 523799 
#00.00.04.04.01.0B Cotesia marginiventris bracovirus 574230 
#00.00.04.04.02 unclassified Polydnaviridae 40273 
#00.00.04.04.02.00 Cardiochiles nigriceps polydnavirus 191766 
#00.00.04.05 Iridoviridae 10486 
#00.00.04.05.00 Iridovirus 10487 
#00.00.04.05.00.00 IIV-1 176651 
#00.00.04.05.00.00.00 Iridescent virus type 1 10490 
#00.00.04.05.00.01 CIV 176652 
#00.00.04.05.00.01.00 Gryllus bimaculatus iridovirus 132417 
#00.00.04.05.00.02 unclassified Iridovirus 327984 
#00.00.04.05.00.02.00 AgIV 71774 
#00.00.04.05.00.02.01 Rana temporaria United Kingdom iridovirus 1 105557 
#00.00.04.05.00.02.02 Rana temporaria United Kingdom iridovirus 2 105558 
#00.00.04.05.00.02.03 Iridovirus IV31 113376 
#00.00.04.05.00.02.04 Iridovirus sp. 135728 
#00.00.04.05.00.02.05 IIV-2 176653 
#00.00.04.05.00.02.05.00 Sericesthis iridescent virus 71777 
#00.00.04.05.00.02.06 Invertebrate iridescent virus 9 345195 
#00.00.04.05.00.02.06.00 Wiseana iridescent virus 68347 
#00.00.04.05.00.02.07 Invertebrate iridescent virus 29 345196 
#00.00.04.05.00.02.07.00 Tenebrio molitor iridescent virus 72203 
#00.00.04.05.00.02.08 Invertebrate iridescent virus 23 345197 
#00.00.04.05.00.02.08.00 Heteronychus arator iridescent virus 71776 
#00.00.04.05.00.02.09 Invertebrate iridescent virus 22 345198 
#00.00.04.05.00.02.09.00 Iridescent virus type 22 10489 
#00.00.04.05.00.02.0A Invertebrate iridescent virus 31 345199 
#00.00.04.05.00.02.0A.00 Armadillidium vulgare iridescent virus 72201 
#00.00.04.05.00.02.0A.01 Popillia japonica iridescent virus 72202 
#00.00.04.05.00.02.0A.02 Porcellio scaber iridescent virus 137756 
#00.00.04.05.00.02.0B Invertebrate iridescent virus 24 345202 
#00.00.04.05.00.02.0B.00 Apis cerana iridescent virus 72200 
#00.00.04.05.00.02.0C Invertebrate iridescent virus 16 345203 
#00.00.04.05.00.02.0C.00 Costelytra zealandica iridescent virus 68348 
#00.00.04.05.00.02.0D Invertebrate iridescent virus 30 345585 
#00.00.04.05.00.02.0D.00 Helicoverpa iridescent virus 71775 
#00.00.04.05.00.02.0E Acetes erythraeus iridovirus 449721 
#00.00.04.05.00.02.0F Barramundi perch iridovirus 548555 
#00.00.04.05.00.02.10 Common ponyfish iridovirus 548556 
#00.00.04.05.00.02.11 Silver sea bream iridovirus 548557 
#00.00.04.05.00.02.12 Iridovirus barramundi/Quang Ninh/VNM/2008 561862 
#00.00.04.05.00.02.13 Lates calcarifer iridovirus 596242 
#00.00.04.05.00.02.14 Synodus indicus iridovirus 596243 
#00.00.04.05.00.02.15 Leiognathus splendens iridovirus 596244 
#00.00.04.05.00.02.16 Decapterus macrosoma iridovirus 683895 
#00.00.04.05.00.02.17 Gazza minuta iridovirus 683896 
#00.00.04.05.00.02.18 Polydactylus sextarius iridovirus 683897 
#00.00.04.05.00.02.19 Lagocephalus sceleratus iridovirus 683898 
#00.00.04.05.00.02.1A Parapristipoma trilineatum iridovirus 683899 
#00.00.04.05.00.02.1B Marble goby iridovirus 977914 
#00.00.04.05.00.02.1C Crimson snapper iridovirus 977915 
#00.00.04.05.00.02.1D Stone flounder iridovirus 724/China 996368 
#00.00.04.05.00.02.1E Perch iridovirus 603-2/China 996369 
#00.00.04.05.00.02.1F Stone flounder iridovirus 603-3/China 996370 
#00.00.04.05.00.02.20 Invertebrate iridescent virus 25 1008435 
#00.00.04.05.00.02.21 Invertebrate iridovirus 22 1301279 
#00.00.04.05.00.02.22 Invertebrate iridovirus 25 1301280 
#00.00.04.05.00.02.23 Armadillidium decorum iridescent virus 1328797 
#00.00.04.05.00.02.24 Porcellio siculoccidentalis iridescent virus 1328798 
#00.00.04.05.00.02.25 Trichoniscus panormidensis iridescent virus 1328799 
#00.00.04.05.00.02.26 Orbiculate batfish iridovirus 1356017 
#00.00.04.05.01 Chloriridovirus 10491 
#00.00.04.05.01.00 Invertebrate iridescent virus 3 345201 
#00.00.04.05.01.00.00 Iridovirus RMIV 113377 
#00.00.04.05.01.00.00.00 Iridovirus RMIV (IV22) regular R 158685 
#00.00.04.05.01.00.01 Iridovirus TMIV 146675 
#00.00.04.05.01.00.02 Aedes taeniorhynchus iridescent virus 386586 
#00.00.04.05.02 Ranavirus 10492 
#00.00.04.05.02.00 FV3 10493 
#00.00.04.05.02.00.00 Tadpole edema virus 100214 
#00.00.04.05.02.00.01 Bufo marinus Venezuelan iridovirus 1 105552 
#00.00.04.05.02.00.02 Rana tigrina ranavirus 160691 
#00.00.04.05.02.00.03 Soft-shelled turtle iridovirus 365144 
#00.00.04.05.02.00.04 Rana grylio iridovirus 380178 
#00.00.04.05.02.00.04.00 Iridovirus RGV-9807 106965 
#00.00.04.05.02.00.04.01 Iridovirus RGV-9806 106969 
#00.00.04.05.02.00.04.02 Rana grylio virus 9808 232198 
#00.00.04.05.02.00.04.03 Rana grylio virus 9506 267378 
#00.00.04.05.02.00.05 Common midwife toad ranavirus 540070 
#00.00.04.05.02.00.06 Pike-perch iridovirus 575979 
#00.00.04.05.02.00.07 Rana esculenta virus 575980 
#00.00.04.05.02.00.08 Frog virus 3 (isolate Goorha) 654924 
#00.00.04.05.02.00.09 Chinese giant salamander iridovirus 1213990 
#00.00.04.05.02.00.0A Andrias davidianus ranavirus 1398177 
#00.00.04.05.02.01 European catfish virus 84739 
#00.00.04.05.02.02 EHNV 100217 
#00.00.04.05.02.03 BIV 100220 
#00.00.04.05.02.04 Santee-Cooper ranavirus 198068 
#00.00.04.05.02.04.00 Doctor fish virus 84740 
#00.00.04.05.02.04.01 Guppyfish iridovirus 100216 
#00.00.04.05.02.04.02 LMBV 176656 
#00.00.04.05.02.04.02.00 Largemouth bass virus - snakehead 1162553 
#00.00.04.05.02.04.03 Guppy virus 6 871658 
#00.00.04.05.02.05 ATV 265294 
#00.00.04.05.02.05.00 Regina ranavirus 80267 
#00.00.04.05.02.05.01 Axolotol ranavirus 198069 
#00.00.04.05.02.05.02 Ambystoma tigrinum stebbensi virus 217733 
#00.00.04.05.02.06 unclassified Ranavirus 327987 
#00.00.04.05.02.06.00 Ictalurus melas ranavirus 56049 
#00.00.04.05.02.06.01 Labroides dimidatus ranavirus 56050 
#00.00.04.05.02.06.02 Oncorhynchus mykiss ranavirus 56051 
#00.00.04.05.02.06.03 Testudo horsfieldi ranavirus 56052 
#00.00.04.05.02.06.04 Terrapene carolina ranavirus 56053 
#00.00.04.05.02.06.05 Testudo hermanni ranavirus 89464 
#00.00.04.05.02.06.06 Silurus glanis ranavirus 95346 
#00.00.04.05.02.06.07 Catfish iridovirus 100215 
#00.00.04.05.02.06.08 Leptodactylus Venezuelan iridovirus 1 100219 
#00.00.04.05.02.06.09 Rana esculenta iridovirus 117169 
#00.00.04.05.02.06.0A Bufo iridoviruses 176654 
#00.00.04.05.02.06.0A.00 Bufo bufo United Kingdom iridovirus 1 105549 
#00.00.04.05.02.06.0A.01 Bufo bufo United Kingdom iridovirus 2 105550 
#00.00.04.05.02.06.0A.02 Bufo bufo United Kingdom iridovirus 3 105551 
#00.00.04.05.02.06.0A.03 Bufo marinus Venezuelan iridovirus 2 105553 
#00.00.04.05.02.06.0A.04 Bufo marinus Venezuelan iridovirus 3 105554 
#00.00.04.05.02.06.0A.05 Bufo marinus Venezuelan iridovirus 4 105555 
#00.00.04.05.02.06.0A.06 Bufo marinus Venezuelan iridovirus 6 105556 
#00.00.04.05.02.06.0B Singapore grouper iridovirus 262968 
#00.00.04.05.02.06.0B.00 Grouper iridovirus 127569 
#00.00.04.05.02.06.0C Uruguayan bullfrog tadpole virus 288917 
#00.00.04.05.02.06.0D Ranavirus sp. RRM-2005 310386 
#00.00.04.05.02.06.0E Wamena iridovirus 317857 
#00.00.04.05.02.06.0F Rana catesbeiana virus Z 333340 
#00.00.04.05.02.06.10 Tylototriton kweichowensis ranavirus 346227 
#00.00.04.05.02.06.11 Rana catesbeiana virus TW07-440 566307 
#00.00.04.05.02.06.12 Rana catesbeiana virus JP 587199 
#00.00.04.05.02.06.13 Rana plancyi virus MS-2009a 626738 
#00.00.04.05.02.06.14 Short-finned eel ranavirus 638660 
#00.00.04.05.02.06.15 Rana esculenta virus 50-283-1/DNK/2008 643415 
#00.00.04.05.02.06.16 Hynobius nebulosus virus 644635 
#00.00.04.05.02.06.17 Upeneus japonicus iridovirus 670579 
#00.00.04.05.02.06.18 Ranavirus maxima/9995205/DNK 796592 
#00.00.04.05.02.06.19 Cod iridovirus/15/04.11.92/DNK 796593 
#00.00.04.05.02.06.1A Ranavirus KRV-1 892003 
#00.00.04.05.02.06.1B Mahaffey road virus 934028 
#00.00.04.05.02.06.1C Chinese giant salamander virus 979227 
#00.00.04.05.02.06.1D Ranavirus WD-2011 1093104 
#00.00.04.05.02.06.1E Rana catesbeiana virus XDL-2012 1134038 
#00.00.04.05.02.06.1F Zuerich Pelophylax collection ranavirus 1322248 
#00.00.04.05.02.06.20 Rana catesbeiana virus 1380865 
#00.00.04.05.02.06.21 Centroberyx rubricaudus iridovirus 1390975 
#00.00.04.05.02.06.22 Pampus punctatissimus iridovirus 1390976 
#00.00.04.05.02.06.23 Sillago sihama iridovirus 1390977 
#00.00.04.05.02.06.24 Epinephelus awoara iridovirus 1390978 
#00.00.04.05.02.06.25 Parapercis pacifica iridovirus 1390979 
#00.00.04.05.02.06.26 Epinephelus areolatus iridovirus 1390980 
#00.00.04.05.02.06.27 Aesopia cornuta iridovirus 1390981 
#00.00.04.05.02.06.28 Pseudorhombus cinnamoneus iridovirus 1390982 
#00.00.04.05.02.06.29 Saurida undosquamis iridovirus 1390983 
#00.00.04.05.02.06.2A Pristipomoides sieboldii iridovirus 1390984 
#00.00.04.05.02.06.2B Gephyroberyx darwinii iridovirus 1390985 
#00.00.04.05.02.06.2C Johnius dussumieri iridovirus 1390986 
#00.00.04.05.02.06.2D Nemipterus virgatus iridovirus 1390987 
#00.00.04.05.02.06.2E Psenopsis anomala iridovirus 1390988 
#00.00.04.05.02.06.2F Pelates quadrilineatus iridovirus 1390989 
#00.00.04.05.02.06.30 Zoo ranavirus 1419340 
#00.00.04.05.02.06.31 Koi ranavirus 1523936 
#00.00.04.05.03 Lymphocystis disease virus group 10494 
#00.00.04.05.03.00 FLCDV 36363 
#00.00.04.05.03.00.00 Lymphocystis disease virus 1 (isolate Darai) 654922 
#00.00.04.05.03.01 unclassified Lymphocystivirus 345690 
#00.00.04.05.03.01.00 Dab lymphocystis disease virus 159183 
#00.00.04.05.03.01.01 Lymphocystis disease virus - isolate China 256729 
#00.00.04.05.03.01.02 Lymphocystis disease virus strain Huangdao 358077 
#00.00.04.05.03.01.03 Lymphocystis disease virus - Mississippi-2001 380252 
#00.00.04.05.04 unclassified Iridoviridae 180169 
#00.00.04.05.04.00 Sciaenops ocellatus virus 215481 
#00.00.04.05.04.01 RBIV-K 278184 
#00.00.04.05.04.02 Turbot reddish body syndrome iridovirus 323824 
#00.00.04.05.04.03 Murray cod iridovirus 325444 
#00.00.04.05.04.04 Thamnophis sauritus erythrocytic virus 447023 
#00.00.04.05.04.05 Seabass iridovirus 584629 
#00.00.04.05.04.06 Uranoscopus japonicus iridovirus 670553 
#00.00.04.05.04.07 Zebrias sp. iridovirus 670554 
#00.00.04.05.04.08 Acanthurus dussumieri iridovirus 670555 
#00.00.04.05.04.09 Acropoma japonicum iridovirus 670556 
#00.00.04.05.04.0A Cephalopholis boenak iridovirus 670557 
#00.00.04.05.04.0B Cephalopholis urodeta iridovirus 670558 
#00.00.04.05.04.0C Choerodon azurio iridovirus 670559 
#00.00.04.05.04.0D Choerodon gymnogenys iridovirus 670560 
#00.00.04.05.04.0E Decapterus russelli iridovirus 670561 
#00.00.04.05.04.0F Dentex tumifrons iridovirus 670562 
#00.00.04.05.04.10 Elagatis bipinnulata iridovirus 670563 
#00.00.04.05.04.11 Epinephelus fuscoguttatus iridovirus 670565 
#00.00.04.05.04.12 Epinephelus quoyanus iridovirus 670566 
#00.00.04.05.04.13 Epinephelus sp. iridovirus 670567 
#00.00.04.05.04.14 Galeus sauteri iridovirus 670568 
#00.00.04.05.04.15 Katsuwonus pelamis iridovirus 670569 
#00.00.04.05.04.16 Lepidotrigla alata iridovirus 670570 
#00.00.04.05.04.17 Lutjanus gibbus iridovirus 670571 
#00.00.04.05.04.18 Oplegnathus punctatus iridovirus 670572 
#00.00.04.05.04.19 Parascorpaena picta iridovirus 670573 
#00.00.04.05.04.1A Sarda orientalis iridovirus 670574 
#00.00.04.05.04.1B Scarus rubroviolaceus iridovirus 670575 
#00.00.04.05.04.1C Scomber japonicus iridovirus 670576 
#00.00.04.05.04.1D Trachinocephalus myops iridovirus 670577 
#00.00.04.05.04.1E Trachurus japonicus iridovirus 670578 
#00.00.04.05.04.1F Lacerta monticola erythrocytic virus 930198 
#00.00.04.05.04.20 Pogona vitticeps erythrocytic iridovirus 1448984 
#00.00.04.05.04.21 Anopheles minimus irodovirus 1465751 
#00.00.04.05.04.22 Erythrocytic necrosis virus 1543320 
#00.00.04.05.05 Megalocytivirus 308906 
#00.00.04.05.05.00 ISKNV 180170 
#00.00.04.05.05.00.00 Sea bass iridovirus 127568 
#00.00.04.05.05.00.01 African lampeye iridovirus 127570 
#00.00.04.05.05.00.02 Giant seaperch iridovirus 176655 
#00.00.04.05.05.00.03 LYCIV 216928 
#00.00.04.05.05.00.04 Dwarf gourami iridovirus 229401 
#00.00.04.05.05.00.05 GSDIV 229402 
#00.00.04.05.05.00.06 Rock bream iridovirus 263891 
#00.00.04.05.05.00.07 Turbot iridovirus 266016 
#00.00.04.05.05.00.08 SBIV-K 278183 
#00.00.04.05.05.00.09 RSIV-K 278185 
#00.00.04.05.05.00.0A Korean flounder iridovirus 281717 
#00.00.04.05.05.00.0B Olive flounder iridovirus 285956 
#00.00.04.05.05.00.0C Sea perch iridovirus 297724 
#00.00.04.05.05.00.0D Epinephelus coioides iridovirus 322017 
#00.00.04.05.05.00.0E Silver gourami iridovirus 395883 
#00.00.04.05.05.00.0F Pearl gourami iridovirus 395884 
#00.00.04.05.05.00.10 King grouper iridovirus 463824 
#00.00.04.05.05.00.11 Banggai cardinalfish iridovirus 565290 
#00.00.04.05.05.00.12 Infectious spleen and kidney necrosis virus (isolate Nanhai) 654923 
#00.00.04.05.05.00.13 Spotted knifejaw iridovirus 655341 
#00.00.04.05.05.00.14 Megalocytivirus paradise fish/PF06/2006/KOR 694065 
#00.00.04.05.05.00.15 Megalocytivirus paradise fish/PF08/2008/KOR 694066 
#00.00.04.05.05.00.16 Largemouth bass ulcerative syndrome virus 707878 
#00.00.04.05.05.00.17 Threespine stickleback iridovirus 1128121 
#00.00.04.05.05.01 unclassified Megalocytivirus 795361 
#00.00.04.05.05.01.00 RSIV 65424 
#00.00.04.05.05.01.01 TRBIV 273651 
#00.00.04.05.05.01.01.00 Starry flounder iridovirus 1421440 
#00.00.04.05.05.01.02 Marble sleepy goby iridovirus 767520 
#00.00.04.05.05.01.03 Megalocytivirus Sabah/RAA/2012 1167698 
#00.00.04.05.05.01.04 Megalocytivirus OSGIV-HN11 1223278 
#00.00.04.05.05.01.05 Red tux swordtail iridovirus 1399581 
#00.00.04.05.05.01.06 Giant grouper megalocytivirus 1437069 
#00.00.04.05.05.01.07 Hybrid grouper megalocytivirus 1437070 
#00.00.04.05.05.01.08 Anabas testudineus iridovirus 1492740 
#00.00.04.06 Phycodnaviridae 10501 
#00.00.04.06.00 Chlorovirus 181083 
#00.00.04.06.00.00 Chlorella PBCV-1 virus 10506 
#00.00.04.06.00.01 Chlorella virus IL-3A 46019 
#00.00.04.06.00.02 CV-NC1A 46020 
#00.00.04.06.00.03 Chlorella virus CV-NY-2A 46021 
#00.00.04.06.00.04 Chlorella virus SC-1A 51374 
#00.00.04.06.00.05 Paramecium bursaria Chlorella virus NYs-1 83442 
#00.00.04.06.00.06 Chlorella virus AL-2A 240261 
#00.00.04.06.00.07 Chlorella virus NE-8A 240262 
#00.00.04.06.00.08 Chlorella virus CA-4B 240264 
#00.00.04.06.00.09 Chlorella virus XZ-4C 240267 
#00.00.04.06.00.0A Acanthocystis turfacea Chlorella virus 1 322019 
#00.00.04.06.00.0B unclassified Chlorovirus 346674 
#00.00.04.06.00.0B.00 Chlorella virus 10507 
#00.00.04.06.00.0B.01 Chlorella virus CV-K2 31555 
#00.00.04.06.00.0B.02 CV-XZ6E 36360 
#00.00.04.06.00.0B.03 Chlorella virus UW1 75908 
#00.00.04.06.00.0B.04 Chlorella virus EN5 75909 
#00.00.04.06.00.0B.05 Chlorella virus T16 75910 
#00.00.04.06.00.0B.06 Chlorella virus T1 75911 
#00.00.04.06.00.0B.07 Chlorella virus CV-U1 126789 
#00.00.04.06.00.0B.08 Chlorella virus MA-1E 240263 
#00.00.04.06.00.0B.09 Chlorella virus IL-2B 240265 
#00.00.04.06.00.0B.0A Chlorella virus SH-6A 240266 
#00.00.04.06.00.0B.0B Chlorella virus MA-1D 240268 
#00.00.04.06.00.0B.0C Chlorella virus AN69C 240269 
#00.00.04.06.00.0B.0D Chlorella virus IL-5-2s1 240270 
#00.00.04.06.00.0B.0E Chlorella virus NY-2B 240271 
#00.00.04.06.00.0B.0F Chlorella virus Marburg 1 296144 
#00.00.04.06.00.0B.10 Chlorella virus AR158 380598 
#00.00.04.06.00.0B.11 Paramecium bursaria Chlorella virus AP110A 1278246 
#00.00.04.06.00.0B.12 Paramecium bursaria Chlorella virus CVB-1 1278247 
#00.00.04.06.00.0B.13 Paramecium bursaria Chlorella virus CVG-1 1278248 
#00.00.04.06.00.0B.14 Paramecium bursaria Chlorella virus CVM-1 1278249 
#00.00.04.06.00.0B.15 Paramecium bursaria Chlorella virus CVR-1 1278250 
#00.00.04.06.00.0B.16 Paramecium bursaria Chlorella virus CZ-2 1278251 
#00.00.04.06.00.0B.17 Paramecium bursaria Chlorella virus Can18-4 1278252 
#00.00.04.06.00.0B.18 Paramecium bursaria Chlorella virus CviKI 1278253 
#00.00.04.06.00.0B.19 Paramecium bursaria Chlorella virus CvsA1 1278254 
#00.00.04.06.00.0B.1A Paramecium bursaria Chlorella virus Fr5L 1278255 
#00.00.04.06.00.0B.1B Paramecium bursaria Chlorella virus IL-3A 1278256 
#00.00.04.06.00.0B.1C Paramecium bursaria Chlorella virus IL-5-2s1 1278257 
#00.00.04.06.00.0B.1D Paramecium bursaria Chlorella virus KS1B 1278258 
#00.00.04.06.00.0B.1E Paramecium bursaria Chlorella virus MA-1D 1278259 
#00.00.04.06.00.0B.1F Paramecium bursaria Chlorella virus MA-1E 1278260 
#00.00.04.06.00.0B.20 Paramecium bursaria Chlorella virus NE-JV-1 1278261 
#00.00.04.06.00.0B.21 Paramecium bursaria Chlorella virus NE-JV-4 1278262 
#00.00.04.06.00.0B.22 Paramecium bursaria Chlorella virus NW665.2 1278263 
#00.00.04.06.00.0B.23 Paramecium bursaria Chlorella virus NY-2B 1278264 
#00.00.04.06.00.0B.24 Paramecium bursaria Chlorella virus OR0704.2.2 1278265 
#00.00.04.06.00.0B.25 Acanthocystis turfacea Chlorella virus Br0604L 1278268 
#00.00.04.06.00.0B.26 Acanthocystis turfacea Chlorella virus Can0610SP 1278269 
#00.00.04.06.00.0B.27 Acanthocystis turfacea Chlorella virus Canal-1 1278270 
#00.00.04.06.00.0B.28 Acanthocystis turfacea Chlorella virus GM0701.1 1278271 
#00.00.04.06.00.0B.29 Acanthocystis turfacea Chlorella virus MN0810.1 1278272 
#00.00.04.06.00.0B.2A Acanthocystis turfacea Chlorella virus MO0605SPH 1278273 
#00.00.04.06.00.0B.2B Acanthocystis turfacea Chlorella virus NE-JV-2 1278274 
#00.00.04.06.00.0B.2C Acanthocystis turfacea Chlorella virus NE-JV-3 1278275 
#00.00.04.06.00.0B.2D Acanthocystis turfacea Chlorella virus NTS-1 1278276 
#00.00.04.06.00.0B.2E Acanthocystis turfacea Chlorella virus OR0704.3 1278277 
#00.00.04.06.00.0B.2F Acanthocystis turfacea Chlorella virus TN603.4.2 1278278 
#00.00.04.06.00.0B.30 Acanthocystis turfacea Chlorella virus WI0606 1278279 
#00.00.04.06.00.0C Paramecium bursaria Chlorella virus A1 381899 
#00.00.04.06.00.0C.00 Paramecium bursaria Chlorella virus CVA-1 42683 
#00.00.04.06.00.0C.01 Chlorella virus MT325 346932 
#00.00.04.06.00.0C.02 Chlorella virus FR483 399781 
#00.00.04.06.01 Prasinovirus 181084 
#00.00.04.06.01.00 Micromonas pusilla virus SP1 373996 
#00.00.04.06.01.01 Micromonas pusilla virus SP1 sensu lato 374160 
#00.00.04.06.01.01.00 Micromonas pusilla virus PL1 373997 
#00.00.04.06.01.01.01 Micromonas pusilla virus SG1 373998 
#00.00.04.06.01.01.02 Micromonas pusilla virus PB8 373999 
#00.00.04.06.01.01.03 Micromonas pusilla virus PB7 374000 
#00.00.04.06.01.01.04 Micromonas pusilla virus PB6 374001 
#00.00.04.06.01.01.05 Micromonas pusilla virus GM1 374002 
#00.00.04.06.01.01.06 Micromonas pusilla virus SP2 374003 
#00.00.04.06.01.02 unclassified Prasinovirus 880158 
#00.00.04.06.01.02.00 Micromonas sp. RCC1109 virus MpV1 880161 
#00.00.04.06.01.02.01 Ostreococcus lucimarinus virus OlV1 880162 
#00.00.04.06.01.02.02 Bathycoccus sp. RCC1105 virus BpV 933845 
#00.00.04.06.01.02.02.00 Bathycoccus sp. RCC1105 virus BpV1 880159 
#00.00.04.06.01.02.02.01 Bathycoccus sp. RCC1105 virus BpV2 880160 
#00.00.04.06.01.02.03 Micromonas virus Mi1109V14 1416506 
#00.00.04.06.01.02.04 Micromonas virus Mi497V14 1416507 
#00.00.04.06.01.02.05 Micromonas virus Mi829V1 1416508 
#00.00.04.06.01.02.06 Micromonas virus Mic497V2 1416509 
#00.00.04.06.01.02.07 Micromonas virus MicAV11 1416510 
#00.00.04.06.01.02.08 Micromonas virus MicAV16 1416511 
#00.00.04.06.01.02.09 Micromonas virus MicAV17 1416512 
#00.00.04.06.01.02.0A Micromonas virus MicAV27 1416513 
#00.00.04.06.01.02.0B Micromonas virus MicAV29 1416514 
#00.00.04.06.01.02.0C Micromonas virus MicAV30 1416515 
#00.00.04.06.01.02.0D Micromonas virus MicAV8 1416516 
#00.00.04.06.01.02.0E Micromonas virus MicBV10 1416517 
#00.00.04.06.01.02.0F Micromonas virus MicBV26 1416518 
#00.00.04.06.01.02.10 Micromonas virus MicBV30 1416519 
#00.00.04.06.01.02.11 Micromonas virus MicBV39 1416520 
#00.00.04.06.01.02.12 Micromonas virus MicCV32 1416521 
#00.00.04.06.01.02.13 Micromonas virus MicCV9 1416522 
#00.00.04.06.01.02.14 Ostreococcus virus O356V303 1416523 
#00.00.04.06.01.02.15 Ostreococcus virus OtV09_559 1416524 
#00.00.04.06.02 Phaeovirus 181085 
#00.00.04.06.02.00 Ectocarpus siliculosus virus 37665 
#00.00.04.06.02.00.00 Ectocarpus virus 63124 63124 
#00.00.04.06.02.00.01 Ectocarpus virus 63125 63125 
#00.00.04.06.02.00.02 Ectocarpus virus 63126 63126 
#00.00.04.06.02.00.03 Ectocarpus virus 63127 63127 
#00.00.04.06.02.00.04 Ectocarpus siliculosus virus 1 (isolate Kaikoura) 654926 
#00.00.04.06.02.01 Feldmannia sp. virus 39420 
#00.00.04.06.02.02 Feldmannia irregularis virus a 231992 
#00.00.04.06.03 Prymnesiovirus 181086 
#00.00.04.06.03.00 Chrysochromulina brevifilum virus PW1 352209 
#00.00.04.06.03.01 unclassified Prymnesiovirus 358403 
#00.00.04.06.03.01.00 Phaeocystis globosa virus 251749 
#00.00.04.06.03.01.01 Chrysochromulina brevifilum virus PW3 352210 
#00.00.04.06.04 environmental samples 181087 
#00.00.04.06.04.00 unidentified phycodnavirus clone OTU1 43241 
#00.00.04.06.04.01 unidentified phycodnavirus clone OTU2 43242 
#00.00.04.06.04.02 unidentified phycodnavirus clone OTU3 43243 
#00.00.04.06.04.03 unidentified phycodnavirus clone OTU4 43244 
#00.00.04.06.04.04 unidentified phycodnavirus clone OTU5 43245 
#00.00.04.06.04.05 unknown phycodnavirus 169864 
#00.00.04.06.04.06 Marine aerosol phycodnavirus 253251 
#00.00.04.06.04.07 uncultured Phycodna virus 455370 
#00.00.04.06.04.08 uncultured Emiliania huxleyi virus 751983 
#00.00.04.06.04.09 Organic Lake phycodnavirus 1 938081 
#00.00.04.06.04.0A Organic Lake phycodnavirus 2 938082 
#00.00.04.06.04.0B Organic Lake phycodnavirus 938083 
#00.00.04.06.04.0C uncultured Ostreococcus virus 1150880 
#00.00.04.06.04.0D Coccolithovirus environmental sample 1214953 
#00.00.04.06.05 Coccolithovirus 346673 
#00.00.04.06.05.00 EhV-86 181082 
#00.00.04.06.05.00.00 Emiliania huxleyi virus 86 (isolate United Kingdom) 654925 
#00.00.04.06.05.01 unclassified Coccolithovirus 372443 
#00.00.04.06.05.01.00 Emiliana huxleyi virus 181208 
#00.00.04.06.05.01.01 Emiliana huxleyi virus 163 181209 
#00.00.04.06.05.01.02 Emiliana huxleyi virus 201 181210 
#00.00.04.06.05.01.03 Emiliana huxleyi virus 202 181211 
#00.00.04.06.05.01.04 Emiliana huxleyi virus 203 181212 
#00.00.04.06.05.01.05 Emiliana huxleyi virus 205 181213 
#00.00.04.06.05.01.06 Emiliana huxleyi virus 207 181214 
#00.00.04.06.05.01.07 Emiliana huxleyi virus 208 181215 
#00.00.04.06.05.01.08 Emiliana huxleyi virus 84 181216 
#00.00.04.06.05.01.09 Emiliana huxleyi virus 88 181217 
#00.00.04.06.05.01.0A Emiliania huxleyi virus 99B1 187397 
#00.00.04.06.05.01.0B Emiliania huxleyi virus 204 1002162 
#00.00.04.06.05.01.0C Emiliania huxleyi virus 206 1002163 
#00.00.04.06.05.01.0D Emiliania huxleyi virus 209 1002164 
#00.00.04.06.05.01.0E Emiliania huxleyi virus V2 1002165 
#00.00.04.06.05.01.0F EhV-145 1421421 
#00.00.04.06.05.01.10 EhV-156 1421422 
#00.00.04.06.05.01.11 EhV-164 1421423 
#00.00.04.06.05.01.12 EhV-18 1421424 
#00.00.04.06.06 unclassified Phycodnaviridae 455363 
#00.00.04.06.06.00 Chrysochromulina ericina virus 455364 
#00.00.04.06.06.01 Phaeocystis pouchetii virus 455365 
#00.00.04.06.06.02 Pyramimonas orientalis virus 455367 
#00.00.04.06.06.03 Ostreococcus virus OsV5 489089 
#00.00.04.06.06.04 Bathycoccus virus BpV132 633835 
#00.00.04.06.06.05 Bathycoccus virus BpV161 633836 
#00.00.04.06.06.06 Bathycoccus virus BpV178 633837 
#00.00.04.06.06.07 Bathycoccus virus BpV82 633838 
#00.00.04.06.06.08 Bathycoccus virus BpV86 633839 
#00.00.04.06.06.09 Bathycoccus virus BpV87 633840 
#00.00.04.06.06.0A Micromonas virus MiV100 633841 
#00.00.04.06.06.0B Micromonas virus MiV130 633842 
#00.00.04.06.06.0C Micromonas virus MiV93 633843 
#00.00.04.06.06.0D Ostreococcus virus OtV102 633844 
#00.00.04.06.06.0E Ostreococcus virus OtV113 633845 
#00.00.04.06.06.0F Ostreococcus virus OtV121 633846 
#00.00.04.06.06.10 Ostreococcus virus OtV126 633847 
#00.00.04.06.06.11 Ostreococcus virus OtV21 633848 
#00.00.04.06.06.12 Ostreococcus virus OtV22 633849 
#00.00.04.06.06.13 Ostreococcus virus OtV23 633850 
#00.00.04.06.06.14 Ostreococcus virus OtV29 633851 
#00.00.04.06.06.15 Ostreococcus virus OtV3 633852 
#00.00.04.06.06.16 Ostreococcus virus OtV52 633853 
#00.00.04.06.06.17 Ostreococcus virus OtV63 633854 
#00.00.04.06.06.18 Ostreococcus virus OtV64 633855 
#00.00.04.06.06.19 Ostreococcus virus OtV65 633856 
#00.00.04.06.06.1A Ostreococcus virus OtV66 633857 
#00.00.04.06.06.1B Ostreococcus virus OtV67 633858 
#00.00.04.06.06.1C Ostreococcus virus OtV72 633859 
#00.00.04.06.06.1D Ostreococcus virus OtV78 633860 
#00.00.04.06.06.1E Ostreococcus tauri virus 1 642926 
#00.00.04.06.06.1F Ostreococcus tauri virus 2 696472 
#00.00.04.06.06.20 Ostreococcus lucimarinus virus 1 702813 
#00.00.04.06.06.21 Ostreococcus lucimarinus virus OlV349 703931 
#00.00.04.06.06.22 Ostreococcus lucimarinus virus OlV350 703932 
#00.00.04.06.06.23 Ostreococcus lucimarinus virus OlV359 703933 
#00.00.04.06.06.24 Ostreococcus lucimarinus virus OlV360 703934 
#00.00.04.06.06.25 Ostreococcus lucimarinus virus OlV364 703935 
#00.00.04.06.06.26 Ostreococcus lucimarinus virus OlV368 703936 
#00.00.04.06.06.27 Ostreococcus lucimarinus virus OlV402 703937 
#00.00.04.06.06.28 Ostreococcus lucimarinus virus OlV468 703938 
#00.00.04.06.06.29 Ostreococcus lucimarinus virus OlV470 703939 
#00.00.04.06.06.2A Ostreococcus lucimarinus virus OlV462 703940 
#00.00.04.06.06.2B Ostreococcus lucimarinus virus OlV464 703941 
#00.00.04.06.06.2C Ostreococcus lucimarinus virus OlV465 703942 
#00.00.04.06.06.2D Ostreococcus lucimarinus virus OlV466 703943 
#00.00.04.06.06.2E Ostreococcus lucimarinus virus OlV467 703944 
#00.00.04.06.06.2F Ostreococcus lucimarinus virus OlV536 703945 
#00.00.04.06.06.30 Ostreococcus lucimarinus virus OlV537 703946 
#00.00.04.06.06.31 Ostreococcus lucimarinus virus OlV458 703947 
#00.00.04.06.06.32 Ostreococcus lucimarinus virus OlV158 703948 
#00.00.04.06.06.33 Ostreococcus lucimarinus virus OlV164 703949 
#00.00.04.06.06.34 Ostreococcus lucimarinus virus OlV155 703950 
#00.00.04.06.06.35 Chlorella virus BW1 868863 
#00.00.04.06.06.36 Ostreococcus tauri virus RT-2011 1120767 
#00.00.04.06.06.37 Montastraea cavernosa colony-associated virus 1210914 
#00.00.04.06.06.38 Ostreococcus sp. virus 1406224 
#00.00.04.06.06.39 Bathycoccus virus 1421773 
#00.00.04.06.06.3A Micromonas virus 1421774 
#00.00.04.06.06.3B Ostreococcus virus 1421775 
#00.00.04.06.06.3C Aureococcus anophagefferens virus 1474867 
#00.00.04.06.06.3D Haptolina ericina virus 1499985 
#00.00.04.06.06.3E Haptolina hirta virus 1499986 
#00.00.04.06.06.3F Prymnesium kappa virus 1499987 
#00.00.04.06.07 Raphidovirus 573012 
#00.00.04.06.07.00 Heterosigma akashiwo virus 97195 
#00.00.04.06.08 unassigned Phycodnaviridae 686610 
#00.00.04.07 Adenoviridae 10508 
#00.00.04.07.00 Mastadenovirus 10509 
#00.00.04.07.00.00 Canine adenovirus 10537 
#00.00.04.07.00.00.00 Canine adenovirus 1 10512 
#00.00.04.07.00.00.00.00 Canine adenovirus 1 strain Glaxo 10513 
#00.00.04.07.00.00.00.01 Canine adenovirus 1 strain Utrecht 36364 
#00.00.04.07.00.00.00.02 Canine adenovirus 1 strain CLL 69150 
#00.00.04.07.00.00.00.03 Canine adenovirus 1 strain RI261 69151 
#00.00.04.07.00.00.01 Canine adenovirus 2 10514 
#00.00.04.07.00.00.01.00 Canine adenovirus 2 strain Toronto A 26-61 69152 
#00.00.04.07.00.01 unclassified Human adenoviruses 107677 
#00.00.04.07.00.01.00 untyped Human adenovirus 315431 
#00.00.04.07.00.01.01 Human adenovirus AdV/Berlin 376609 
#00.00.04.07.00.01.01.00 Human adenovirus AdV/Berlin859/01/DE 232324 
#00.00.04.07.00.01.01.01 Human adenovirus AdV/Berlin619/01/DE 232325 
#00.00.04.07.00.01.01.02 Human adenovirus AdV/Berlin643/01/DE 232326 
#00.00.04.07.00.01.01.03 Human adenovirus AdV/Berlin749/01/DE 232327 
#00.00.04.07.00.01.01.04 Human adenovirus AdV/Berlin769/01/DE 232328 
#00.00.04.07.00.01.01.05 Human adenovirus AdV/Berlin131/01/DE 232329 
#00.00.04.07.00.01.01.06 Human adenovirus AdV/Berlin604/01/DE 232330 
#00.00.04.07.00.01.01.07 Human adenovirus AdV/Berlin003/02/DE 232331 
#00.00.04.07.00.01.01.08 Human adenovirus AdV/Berlin004/02/DE 232332 
#00.00.04.07.00.01.01.09 Human adenovirus AdV/Berlin524/01/DE 232333 
#00.00.04.07.00.01.01.0A Human adenovirus AdV/Berlin682/01/DE 232334 
#00.00.04.07.00.01.01.0B Human adenovirus AdV/Berlin718/01/DE 232335 
#00.00.04.07.00.01.02 Adenovirus Lopburi057/2006/THA 517342 
#00.00.04.07.00.01.03 Adenovirus Lopburi070/2006/THA 517343 
#00.00.04.07.00.01.04 Adenovirus Lopburi073/2006/THA 517344 
#00.00.04.07.00.01.05 Adenovirus Lopburi078/2006/THA 517345 
#00.00.04.07.00.01.06 Human adenovirus 7428 561886 
#00.00.04.07.00.01.07 Human adenovirus 7620 561887 
#00.00.04.07.00.01.08 Human adenovirus 7961 561888 
#00.00.04.07.00.01.09 Human adenovirus 9042 561889 
#00.00.04.07.00.01.0A Human adenovirus 9052 561890 
#00.00.04.07.00.01.0B Human adenovirus 9431 561891 
#00.00.04.07.00.01.0C Adenovirus Hu/RJ/2006-08/Brazil/2006 862148 
#00.00.04.07.00.01.0D Adenovirus Hu/RJ/2006-13/Brazil/2006 862149 
#00.00.04.07.00.01.0E Adenovirus Hu/RJ/2006-14/Brazil/2006 862150 
#00.00.04.07.00.01.0F Adenovirus Hu/RJ/2008-317/Brazil/2008 862151 
#00.00.04.07.00.01.10 Adenovirus Hu/RJ/2008-318/Brazil/2008 862152 
#00.00.04.07.00.01.11 Adenovirus Hu/RJ/2008-319/Brazil/2008 862153 
#00.00.04.07.00.01.12 Adenovirus Hu/RJ/2008-320/Brazil/2008 862154 
#00.00.04.07.00.01.13 Adenovirus Hu/RJ/2008-322/Brazil/2008 862155 
#00.00.04.07.00.01.14 Adenovirus Hu/RJ/2008-323/Brazil/2008 862156 
#00.00.04.07.00.01.15 Adenovirus Hu/RJ/2008-324/Brazil/2008 862157 
#00.00.04.07.00.01.16 Adenovirus Hu/RJ/2008-334/Brazil/2008 862158 
#00.00.04.07.00.01.17 Adenovirus Hu/RJ/2008-335/Brazil/2008 862159 
#00.00.04.07.00.01.18 Adenovirus Hu/RJ/2008-337/Brazil/2008 862160 
#00.00.04.07.00.01.19 Adenovirus Hu/RJ/2008-338/Brazil/2008 862161 
#00.00.04.07.00.01.1A Adenovirus Hu/RJ/2008-339/Brazil/2008 862162 
#00.00.04.07.00.01.1B Adenovirus Hu/RJ/2008-340/Brazil/2008 862163 
#00.00.04.07.00.01.1C Adenovirus Hu/RJ/2008-341/Brazil/2008 862164 
#00.00.04.07.00.01.1D Adenovirus Hu/RJ/2008-342/Brazil/2008 862165 
#00.00.04.07.00.01.1E Adenovirus Hu/RJ/2008-356/Brazil/2008 862166 
#00.00.04.07.00.01.1F Human adenovirus LZY153B 1222019 
#00.00.04.07.00.02 HAdV-B 108098 
#00.00.04.07.00.02.00 Human adenovirus 50 107462 
#00.00.04.07.00.02.00.00 Human adenovirus 50 prototype strain Wan 321934 
#00.00.04.07.00.02.01 Human adenovirus 3+7 260047 
#00.00.04.07.00.02.02 unclassified Human adenovirus B 377612 
#00.00.04.07.00.02.02.00 Human adenovirus isolate MY7/1 107678 
#00.00.04.07.00.02.02.01 Human adenovirus isolate MY8/1 107679 
#00.00.04.07.00.02.02.02 Human adenovirus isolate SGH2289 107680 
#00.00.04.07.00.02.02.03 Human adenovirus isolate SGH5253 107681 
#00.00.04.07.00.02.02.04 Human adenovirus ATCC VR-1502 278109 
#00.00.04.07.00.02.02.05 Human adenovirus RKI-2797/04 322681 
#00.00.04.07.00.02.02.06 Gorilla gorilla adenovirus B10 927251 
#00.00.04.07.00.02.02.07 Gorilla gorilla adenovirus B7 927252 
#00.00.04.07.00.02.02.08 Gorilla gorilla adenovirus B8 927253 
#00.00.04.07.00.02.02.09 Gorilla gorilla adenovirus B9 927254 
#00.00.04.07.00.02.02.0A Human Adenovirus type 66 1337398 
#00.00.04.07.00.02.03 Human adenovirus 3+11p 459785 
#00.00.04.07.00.02.04 Human adenovirus B1 565302 
#00.00.04.07.00.02.04.00 Adenovirus 7 10519 
#00.00.04.07.00.02.04.00.00 Human adenovirus 7a 85755 
#00.00.04.07.00.02.04.00.01 Human adenovirus 7d 101029 
#00.00.04.07.00.02.04.00.02 Human adenovirus 7l 310800 
#00.00.04.07.00.02.04.00.03 Human adenovirus 7p 316517 
#00.00.04.07.00.02.04.00.04 Human adenovirus 7d2 326124 
#00.00.04.07.00.02.04.00.05 Human adenovirus 7h 754031 
#00.00.04.07.00.02.04.00.06 Human adenovirus 7m 1030384 
#00.00.04.07.00.02.04.01 Adenovirus type 16 31544 
#00.00.04.07.00.02.04.01.00 Human adenovirus 16p 754033 
#00.00.04.07.00.02.04.02 Human adenovirus 21 32608 
#00.00.04.07.00.02.04.02.00 Human adenovirus 21a 1521028 
#00.00.04.07.00.02.04.03 Adenovirus 3 45659 
#00.00.04.07.00.02.04.03.00 Human adenovirus 3p 754032 
#00.00.04.07.00.02.04.04 Human adenovirus 3-16 1096763 
#00.00.04.07.00.02.05 Human adenovirus B2 565303 
#00.00.04.07.00.02.05.00 Human adenovirus 14 10521 
#00.00.04.07.00.02.05.00.00 Human adenovirus 14a 693058 
#00.00.04.07.00.02.05.00.01 Human adenovirus 14p 693059 
#00.00.04.07.00.02.05.00.02 Human adenovirus 14p1 814922 
#00.00.04.07.00.02.05.01 Human adenovirus 35 10522 
#00.00.04.07.00.02.05.01.00 Human adenovirus type 35p 35262 
#00.00.04.07.00.02.05.01.01 Human adenovirus 35+11 262789 
#00.00.04.07.00.02.05.02 Human adenovirus 11 10541 
#00.00.04.07.00.02.05.02.00 Human adenovirus 11p 343462 
#00.00.04.07.00.02.05.02.01 Human adenovirus 11a 343463 
#00.00.04.07.00.02.05.03 Human adenovirus 34 10548 
#00.00.04.07.00.02.05.03.00 Human adenovirus 34a 35261 
#00.00.04.07.00.02.05.04 SAdV-21 198503 
#00.00.04.07.00.02.05.05 Human adenovirus 55 714978 
#00.00.04.07.00.02.05.06 Human adenovirus 11+34 1461395 
#00.00.04.07.00.02.06 Simian adenovirus 29 585063 
#00.00.04.07.00.02.07 Simian adenovirus 32 585066 
#00.00.04.07.00.02.08 Simian adenovirus 33 585067 
#00.00.04.07.00.02.09 Simian adenovirus 46 585080 
#00.00.04.07.00.02.0A Simian adenovirus 47 585081 
#00.00.04.07.00.02.0B Simian adenovirus 27.1 585083 
#00.00.04.07.00.02.0C Simian adenovirus 27.2 585084 
#00.00.04.07.00.02.0D Simian adenovirus 28.1 585085 
#00.00.04.07.00.02.0E Simian adenovirus 28.2 585086 
#00.00.04.07.00.02.0F Simian adenovirus 35.1 585089 
#00.00.04.07.00.02.10 Simian adenovirus 35.2 585090 
#00.00.04.07.00.02.11 Simian adenovirus 41.1 585095 
#00.00.04.07.00.02.12 Simian adenovirus 41.2 585096 
#00.00.04.07.00.03 Ovine adenovirus A 114424 
#00.00.04.07.00.03.00 Ovine adenovirus 2 114425 
#00.00.04.07.00.03.01 Ovine adenovirus 3 114426 
#00.00.04.07.00.03.02 Ovine adenovirus 4 114427 
#00.00.04.07.00.03.03 Ovine adenovirus 5 114428 
#00.00.04.07.00.03.04 Bovine adenovirus 2 114429 
#00.00.04.07.00.04 HAdV-A 129875 
#00.00.04.07.00.04.00 Adenovirus type 18 10528 
#00.00.04.07.00.04.01 Adenovirus type 31 10529 
#00.00.04.07.00.04.02 Adenovirus Ad12 28282 
#00.00.04.07.00.04.03 unclassified Human adenovirus A 377627 
#00.00.04.07.00.04.03.00 Human adenovirus H03-2B-1 232094 
#00.00.04.07.00.04.03.01 Human adenovirus H02-2B-2 232096 
#00.00.04.07.00.04.03.02 Human adenovirus A02-2B-2 232100 
#00.00.04.07.00.04.03.03 Human adenovirus A03-2B-1 232108 
#00.00.04.07.00.04.03.04 SAdV-ch1 1509400 
#00.00.04.07.00.04.04 HAdV 61 1069441 
#00.00.04.07.00.05 Bovine adenovirus B 129950 
#00.00.04.07.00.05.00 BAd3 10510 
#00.00.04.07.00.06 HAdV-C 129951 
#00.00.04.07.00.06.00 Adenovirus 2 10515 
#00.00.04.07.00.06.01 Adenovirus 1 10533 
#00.00.04.07.00.06.01.00 Feline adenovirus 114408 
#00.00.04.07.00.06.01.01 Human adenovirus 1 strain Adenoid 71 928294 
#00.00.04.07.00.06.02 Adenovirus 6 10534 
#00.00.04.07.00.06.03 Adenovirus 5 28285 
#00.00.04.07.00.06.04 unclassified Human adenovirus C 377613 
#00.00.04.07.00.06.04.00 Human adenovirus S02-2B-1 232095 
#00.00.04.07.00.06.04.01 Human adenovirus S07-2B-2 232097 
#00.00.04.07.00.06.04.02 Human adenovirus I05-2B-2 232099 
#00.00.04.07.00.06.04.03 Human adenovirus S03-2B-2 232101 
#00.00.04.07.00.06.04.04 Human adenovirus S03-2B-3 232102 
#00.00.04.07.00.06.04.05 Human adenovirus S05-2B-2 232103 
#00.00.04.07.00.06.04.06 Human adenovirus H08-2B-2 232106 
#00.00.04.07.00.06.04.07 Human adenovirus S10-1-6 232109 
#00.00.04.07.00.06.04.08 Human adenovirus MKJ/Chennai/2010 1094565 
#00.00.04.07.00.06.05 Simian adenovirus 34 585068 
#00.00.04.07.00.06.06 Simian adenovirus 43 585077 
#00.00.04.07.00.06.07 Simian adenovirus 44 585078 
#00.00.04.07.00.06.08 Simian adenovirus 45 585079 
#00.00.04.07.00.06.09 Simian adenovirus 31.1 585087 
#00.00.04.07.00.06.0A Simian adenovirus 31.2 585088 
#00.00.04.07.00.06.0B Simian adenovirus 40.1 585093 
#00.00.04.07.00.06.0C Simian adenovirus 40.2 585094 
#00.00.04.07.00.06.0D Simian adenovirus 42.1 585097 
#00.00.04.07.00.06.0E Simian adenovirus 42.2 585098 
#00.00.04.07.00.06.0F Simian adenovirus 42.3 585099 
#00.00.04.07.00.06.10 Human adenovirus 57 879186 
#00.00.04.07.00.07 Bovine adenovirus C 129952 
#00.00.04.07.00.07.00 Bovine adenovirus 10 39788 
#00.00.04.07.00.08 Bovine adenovirus A 129953 
#00.00.04.07.00.08.00 Bovine adenovirus 1 10546 
#00.00.04.07.00.09 Equine adenovirus A 129954 
#00.00.04.07.00.09.00 Equine adenovirus 1 46916 
#00.00.04.07.00.0A Equine adenovirus B 129955 
#00.00.04.07.00.0A.00 Equine adenovirus 2 67603 
#00.00.04.07.00.0B Murine adenovirus A 129956 
#00.00.04.07.00.0B.00 MAV-1 10530 
#00.00.04.07.00.0C HAdV-E 130308 
#00.00.04.07.00.0C.00 Adenovirus 4 28280 
#00.00.04.07.00.0C.00.00 Human adenovirus 4a 35263 
#00.00.04.07.00.0C.01 Simian adenovirus 23 35266 
#00.00.04.07.00.0C.02 Simian adenovirus 25 175567 
#00.00.04.07.00.0C.02.00 Simian adenovirus 25.2 585082 
#00.00.04.07.00.0C.03 Simian adenovirus 24 175568 
#00.00.04.07.00.0C.04 SAdV-22 175569 
#00.00.04.07.00.0C.05 Simian adenovirus 26 585060 
#00.00.04.07.00.0C.06 Simian adenovirus 30 585064 
#00.00.04.07.00.0C.07 Simian adenovirus 36 585070 
#00.00.04.07.00.0C.08 SAdV-37 585071 
#00.00.04.07.00.0C.08.00 Simian adenovirus 37.1 585091 
#00.00.04.07.00.0C.08.01 Simian adenovirus 37.2 585092 
#00.00.04.07.00.0C.09 SAdV-38 585072 
#00.00.04.07.00.0C.0A SAdV-39 585073 
#00.00.04.07.00.0C.0B Chimpanzee adenovirus Y25 1123958 
#00.00.04.07.00.0D HAdV-F 130309 
#00.00.04.07.00.0D.00 Adenovirus type 41 10524 
#00.00.04.07.00.0D.00.00 Human adenovirus I02-2B-2 232104 
#00.00.04.07.00.0D.00.01 Human adenovirus 41 Wisconsin 1038055 
#00.00.04.07.00.0D.01 Adenovirus type 40 28284 
#00.00.04.07.00.0E HAdV-D 130310 
#00.00.04.07.00.0E.00 Adenovirus type 9 10527 
#00.00.04.07.00.0E.01 Adenovirus type 10 28275 
#00.00.04.07.00.0E.02 Adenovirus type 15 28276 
#00.00.04.07.00.0E.03 Adenovirus type 19 28278 
#00.00.04.07.00.0E.03.00 Human adenovirus 19C 1167228 
#00.00.04.07.00.0E.04 Adenovirus type 8 31545 
#00.00.04.07.00.0E.04.00 Human adenovirus 8E 216370 
#00.00.04.07.00.0E.05 Human adenovirus 48 39641 
#00.00.04.07.00.0E.05.00 Human adenovirus Chiba_E086/2012 1417598 
#00.00.04.07.00.0E.06 Human adenovirus 13 46921 
#00.00.04.07.00.0E.07 Human adenovirus 17 46922 
#00.00.04.07.00.0E.08 Human adenovirus 20 46923 
#00.00.04.07.00.0E.09 Human adenovirus 22 46924 
#00.00.04.07.00.0E.09.00 Human adenovirus 22H8 388609 
#00.00.04.07.00.0E.0A Human adenovirus 23 46925 
#00.00.04.07.00.0E.0B Human adenovirus 24 46926 
#00.00.04.07.00.0E.0C Human adenovirus 25 46927 
#00.00.04.07.00.0E.0D Human adenovirus 26 46928 
#00.00.04.07.00.0E.0E Human adenovirus 27 46929 
#00.00.04.07.00.0E.0F Human adenovirus 28 46930 
#00.00.04.07.00.0E.10 Human adenovirus 29 46931 
#00.00.04.07.00.0E.11 Human adenovirus 30 46932 
#00.00.04.07.00.0E.12 Human adenovirus 32 46933 
#00.00.04.07.00.0E.13 Human adenovirus 33 46934 
#00.00.04.07.00.0E.14 Human adenovirus 39 46935 
#00.00.04.07.00.0E.15 Human adenovirus 36 46936 
#00.00.04.07.00.0E.16 Human adenovirus 42 46937 
#00.00.04.07.00.0E.17 Human adenovirus 43 46938 
#00.00.04.07.00.0E.18 Human adenovirus 44 46939 
#00.00.04.07.00.0E.19 Human adenovirus 45 46940 
#00.00.04.07.00.0E.1A Human adenovirus 46 46941 
#00.00.04.07.00.0E.1B Human adenovirus 47 46942 
#00.00.04.07.00.0E.1C Human adenovirus 38 46943 
#00.00.04.07.00.0E.1C.00 Human adenovirus 38H44 433356 
#00.00.04.07.00.0E.1D Adenovirus type 37 52275 
#00.00.04.07.00.0E.1E Adenovirus type 19a 88059 
#00.00.04.07.00.0E.1F Adenovirus type 19p 88060 
#00.00.04.07.00.0E.20 Human adenovirus 49 218120 
#00.00.04.07.00.0E.21 Human adenovirus 51 245072 
#00.00.04.07.00.0E.22 Human adenovirus ATCC VR-1501 278108 
#00.00.04.07.00.0E.23 Human adenovirus 15/H9 308444 
#00.00.04.07.00.0E.24 unclassified Human adenovirus D 377622 
#00.00.04.07.00.0E.24.00 Human adenovirus S06-2B-3 232093 
#00.00.04.07.00.0E.24.01 Human adenovirus H02-2B-3 232098 
#00.00.04.07.00.0E.24.02 Human adenovirus S03-2B-1 232105 
#00.00.04.07.00.0E.24.03 Human adenovirus S08-2B-3 232107 
#00.00.04.07.00.0E.24.04 HAdV-D56 880565 
#00.00.04.07.00.0E.24.05 Human adenovirus 59 MSJ-2011 1048932 
#00.00.04.07.00.0E.25 Human adenovirus 53 556926 
#00.00.04.07.00.0E.26 Human adenovirus 54 651580 
#00.00.04.07.00.0E.27 Human adenovirus 58 980087 
#00.00.04.07.00.0E.28 Human adenovirus 62 1091197 
#00.00.04.07.00.0E.29 Human adenovirus 60a 1091198 
#00.00.04.07.00.0E.2A HAdV 65 1094363 
#00.00.04.07.00.0E.2B Human adenovirus 67 1101371 
#00.00.04.07.00.0E.2C Human adenovirus 63 1124795 
#00.00.04.07.00.0E.2D Human adenovirus 64 1145295 
#00.00.04.07.00.0F Porcine adenovirus A 130369 
#00.00.04.07.00.0F.00 Mastadenovirus sus3 35265 
#00.00.04.07.00.0F.01 Mastadenovirus 1 45368 
#00.00.04.07.00.10 Porcine adenovirus B 130370 
#00.00.04.07.00.10.00 Mastadenovirus 4 35267 
#00.00.04.07.00.11 Porcine adenovirus C 130371 
#00.00.04.07.00.11.00 Porcine adenovirus 5 45370 
#00.00.04.07.00.12 Tree shrew adenovirus 242710 
#00.00.04.07.00.12.00 Mastadenovirus tup 47680 
#00.00.04.07.00.13 Simian adenovirus A 298334 
#00.00.04.07.00.13.00 SAdV-3 38420 
#00.00.04.07.00.13.01 Simian adenovirus 4 38422 
#00.00.04.07.00.13.02 Simian adenovirus 9 38426 
#00.00.04.07.00.13.03 Simian adenovirus 10 38428 
#00.00.04.07.00.13.04 Simian adenovirus 14 38434 
#00.00.04.07.00.13.05 SV39 413259 
#00.00.04.07.00.13.06 Simian adenovirus 48 995021 
#00.00.04.07.00.14 unclassified Mastadenovirus 346173 
#00.00.04.07.00.14.00 Adenovirus 10535 
#00.00.04.07.00.14.01 Guinea pig adenovirus 47901 
#00.00.04.07.00.14.02 Porcine adenovirus 114326 
#00.00.04.07.00.14.02.00 Porcine adenovirus Wisconsin 1038050 
#00.00.04.07.00.14.03 Mouse adenovirus 2 strain K87 279715 
#00.00.04.07.00.14.04 Ovine adenovirus C 389481 
#00.00.04.07.00.14.04.00 Ovine adenovirus 6 389482 
#00.00.04.07.00.14.05 Caprine adenovirus 2 389485 
#00.00.04.07.00.14.06 Alpaca adenovirus CA/2007 674930 
#00.00.04.07.00.14.07 Alpaca adenovirus GBR/3387_02 679173 
#00.00.04.07.00.14.08 Bat adenovirus 740971 
#00.00.04.07.00.14.09 Bat adenovirus GF-4 797379 
#00.00.04.07.00.14.0A Common noctule adenovirus HUN/2007 857509 
#00.00.04.07.00.14.0B Greater horseshoe bat adenovirus HUN/2009 857510 
#00.00.04.07.00.14.0C Otaria flavescens adenovirus Spain/2010 932663 
#00.00.04.07.00.14.0D California sea lion adenovirus 1 943083 
#00.00.04.07.00.14.0E Adenovirus red squirrel/DEU/JK-2011 981209 
#00.00.04.07.00.14.0F Rabbit adenovirus Wisconsin 1038051 
#00.00.04.07.00.14.10 Bovine adenovirus WIa 1038052 
#00.00.04.07.00.14.11 Bovine adenovirus WIc 1038053 
#00.00.04.07.00.14.12 Bovine adenovirus WIb 1038054 
#00.00.04.07.00.14.13 Phocoena adenovirus 1 1088787 
#00.00.04.07.00.14.14 Lesser horseshoe bat adenovirus Teresztenye/2010 1110713 
#00.00.04.07.00.14.15 Grey long-eared bat adenovirus Kupa/2010 1110714 
#00.00.04.07.00.14.16 Adenovirus squirrel/GBR/SG-2012 1141586 
#00.00.04.07.00.14.17 Otarine adenovirus 1177633 
#00.00.04.07.00.14.18 Otarine adenovirus 2 1204570 
#00.00.04.07.00.14.19 Phocine adenovirus 1 1204571 
#00.00.04.07.00.14.1A Phocine adenovirus 2 1204572 
#00.00.04.07.00.14.1B Chinstrap penguin adenovirus 1 1434087 
#00.00.04.07.00.14.1C Chinstrap penguin adenovirus 2 1434088 
#00.00.04.07.00.14.1D Chinstrap penguin adenovirus 3 1434089 
#00.00.04.07.00.14.1E Chinstrap penguin adenovirus 4 1434090 
#00.00.04.07.00.14.1F Chinstrap penguin adenovirus 5 1434091 
#00.00.04.07.00.14.20 Chinstrap penguin adenovirus 6 1434092 
#00.00.04.07.00.14.21 Chinstrap penguin adenovirus 7 1434093 
#00.00.04.07.00.14.22 Chinstrap penguin adenovirus 8 1434094 
#00.00.04.07.00.14.23 Mastadenovirus ferret/FRAD/MSU/2012 1494567 
#00.00.04.07.00.15 Ovine adenovirus B 389483 
#00.00.04.07.00.15.00 Ovine adenovirus 1 389484 
#00.00.04.07.00.16 Simian adenovirus 413684 
#00.00.04.07.00.16.00 Mastadenovirus s7 10532 
#00.00.04.07.00.16.01 Simian adenovirus 19 38416 
#00.00.04.07.00.16.02 Simian adenovirus 2 38418 
#00.00.04.07.00.16.03 Simian adenovirus 11 38430 
#00.00.04.07.00.16.04 Simian adenovirus 13 38432 
#00.00.04.07.00.16.05 Chimpanzee adenovirus 310542 
#00.00.04.07.00.16.06 Mastadenovirus s30 413258 
#00.00.04.07.00.16.07 Pan troglodytes adenovirus type 3 426751 
#00.00.04.07.00.16.08 Pan troglodytes adenovirus type 63 426753 
#00.00.04.07.00.16.09 Cynomolgus adenovirus 1 507488 
#00.00.04.07.00.16.0A Simian adenovirus 20 585059 
#00.00.04.07.00.16.0B Simian adenovirus 27 585061 
#00.00.04.07.00.16.0C Simian adenovirus 28 585062 
#00.00.04.07.00.16.0D Simian adenovirus 31 585065 
#00.00.04.07.00.16.0E Simian adenovirus 35 585069 
#00.00.04.07.00.16.0F Simian adenovirus 40 585074 
#00.00.04.07.00.16.10 Simian adenovirus 41 585075 
#00.00.04.07.00.16.11 Simian adenovirus 42 585076 
#00.00.04.07.00.16.12 SAdV-18 909210 
#00.00.04.07.00.16.13 Simian adenovirus JJL/China/2008 948748 
#00.00.04.07.00.16.14 Callithrix pygmaea adenovirus HUN/2009 998085 
#00.00.04.07.00.16.15 Colobus guereza adenovirus 1 1076298 
#00.00.04.07.00.16.16 Colobus guereza adenovirus 2 1076299 
#00.00.04.07.00.16.17 Colobus guereza adenovirus 3 1076300 
#00.00.04.07.00.16.18 Gorilla gorilla beringei adenovirus 3 1076301 
#00.00.04.07.00.16.19 Gorilla gorilla beringei adenovirus 4 1076302 
#00.00.04.07.00.16.1A Gorilla gorilla beringei adenovirus 5 1076303 
#00.00.04.07.00.16.1B Gorilla gorilla beringei adenovirus 6 1076304 
#00.00.04.07.00.16.1C Gorilla gorilla gorilla adenovirus 1 1076305 
#00.00.04.07.00.16.1D Gorilla gorilla gorilla adenovirus 2 1076306 
#00.00.04.07.00.16.1E Macaca fascicularis adenovirus 1 1076307 
#00.00.04.07.00.16.1F Macaca mulatta adenovirus 1 1076308 
#00.00.04.07.00.16.20 Pan troglodytes schweinfurthii adenovirus 1 1076309 
#00.00.04.07.00.16.21 Pan troglodytes schweinfurthii adenovirus 10 1076310 
#00.00.04.07.00.16.22 Pan troglodytes schweinfurthii adenovirus 11 1076311 
#00.00.04.07.00.16.23 Pan troglodytes schweinfurthii adenovirus 12 1076312 
#00.00.04.07.00.16.24 Pan troglodytes schweinfurthii adenovirus 13 1076313 
#00.00.04.07.00.16.25 Pan troglodytes schweinfurthii adenovirus 14 1076314 
#00.00.04.07.00.16.26 Pan troglodytes schweinfurthii adenovirus 2 1076315 
#00.00.04.07.00.16.27 Pan troglodytes schweinfurthii adenovirus 6 1076316 
#00.00.04.07.00.16.28 Pan troglodytes schweinfurthii adenovirus 7 1076317 
#00.00.04.07.00.16.29 Pan troglodytes schweinfurthii adenovirus 9 1076318 
#00.00.04.07.00.16.2A Pan troglodytes verus adenovirus 3 1076319 
#00.00.04.07.00.16.2B Pan troglodytes verus adenovirus 4 1076320 
#00.00.04.07.00.16.2C Pan troglodytes verus adenovirus 5 1076321 
#00.00.04.07.00.16.2D Pan troglodytes verus adenovirus 8 1076322 
#00.00.04.07.00.16.2E Papio hamadryas adenovirus 1 1076323 
#00.00.04.07.00.16.2F Piliocolobus badius adenovirus 1 1076324 
#00.00.04.07.00.16.30 Piliocolobus badius adenovirus 2 1076325 
#00.00.04.07.00.16.31 Piliocolobus badius adenovirus 3 1076326 
#00.00.04.07.00.16.32 Saguinus adenovirus 1 1088786 
#00.00.04.07.00.16.33 Simian adenovirus B 1165908 
#00.00.04.07.00.16.33.00 Simian adenovirus 49 995022 
#00.00.04.07.00.16.33.01 Simian adenovirus 50 995023 
#00.00.04.07.00.16.33.02 Simian adenovirus A1139 1159186 
#00.00.04.07.00.16.33.03 Simian adenovirus A1163 1159187 
#00.00.04.07.00.16.33.04 Simian adenovirus A1173 1159188 
#00.00.04.07.00.16.33.05 Simian adenovirus A1258 1159189 
#00.00.04.07.00.16.33.06 Simian adenovirus A1285 1159190 
#00.00.04.07.00.16.33.07 Simian adenovirus A1296 1159191 
#00.00.04.07.00.16.33.08 Simian adenovirus A1312 1159192 
#00.00.04.07.00.16.33.09 Simian adenovirus A1327 1159193 
#00.00.04.07.00.16.33.0A Simian adenovirus A1335 1159194 
#00.00.04.07.00.16.34 Simian adenovirus C 1324794 
#00.00.04.07.00.16.35 Gorilla beringei beringei adenovirus 7 1399589 
#00.00.04.07.00.16.36 Gorilla beringei graueri adenovirus 8 1399590 
#00.00.04.07.00.16.37 Gorilla beringei graueri adenovirus 9 1399591 
#00.00.04.07.00.16.38 Simian adenovirus DM-2014 1560346 
#00.00.04.07.00.17 Human adenovirus G 536079 
#00.00.04.07.00.17.00 SAdV-1 310540 
#00.00.04.07.00.17.01 Adenovirus 52 332179 
#00.00.04.07.00.18 Murine adenovirus C 696859 
#00.00.04.07.00.18.00 Murine adenovirus 3 573199 
#00.00.04.07.00.19 Murine adenovirus B 1146873 
#00.00.04.07.00.19.00 Murine adenovirus 2 931972 
#00.00.04.07.00.1A Bat adenovirus B 1146874 
#00.00.04.07.00.1A.00 Bat adenovirus 2 696069 
#00.00.04.07.00.1B Bat adenovirus A 1146877 
#00.00.04.07.00.1B.00 Bat adenovirus TJF 727977 
#00.00.04.07.01 Aviadenovirus 10552 
#00.00.04.07.01.00 Fowl adenovirus A 190061 
#00.00.04.07.01.00.00 Adenovirus a1 10553 
#00.00.04.07.01.01 Fowl adenovirus B 190062 
#00.00.04.07.01.01.00 Fowl adenovirus 5 172861 
#00.00.04.07.01.02 Fowl adenovirus C 190063 
#00.00.04.07.01.02.00 Avian adenovirus gal10 (STRAIN SA2) 10547 
#00.00.04.07.01.02.01 Fowl adenovirus 4 130663 
#00.00.04.07.01.03 Fowl adenovirus D 190064 
#00.00.04.07.01.03.00 Fowl adenovirus 11 172857 
#00.00.04.07.01.03.01 Fowl adenovirus 2 172859 
#00.00.04.07.01.03.02 Fowl adenovirus 3 172860 
#00.00.04.07.01.03.03 Fowl adenovirus 9 172864 
#00.00.04.07.01.04 Fowl adenovirus E 190065 
#00.00.04.07.01.04.00 Fowl adenovirus 8 66295 
#00.00.04.07.01.04.00.00 FAdV-8a 586028 
#00.00.04.07.01.04.00.01 FAdV-8b 586029 
#00.00.04.07.01.04.01 Fowl adenovirus 6 172862 
#00.00.04.07.01.04.02 Fowl adenovirus 7 172863 
#00.00.04.07.01.05 unclassified Aviadenovirus 280050 
#00.00.04.07.01.05.00 Fowl adenovirus 12 172858 
#00.00.04.07.01.05.00.00 Fowl adenovirus 617/AD/02/chicken/India 280049 
#00.00.04.07.01.05.01 Fowl adenovirus 507/AD/01/quail/India 280051 
#00.00.04.07.01.05.02 Fowl adenovirus 528/AD/01/turkey/India 280052 
#00.00.04.07.01.05.03 Meyer's parrot adenovirus 1 283349 
#00.00.04.07.01.05.04 Psittacine adenovirus 1 318592 
#00.00.04.07.01.05.05 Fowl adenovirus 1422 347514 
#00.00.04.07.01.05.06 Fowl adenovirus DDO-2007 457007 
#00.00.04.07.01.05.07 Turkey adenovirus 2 878330 
#00.00.04.07.01.05.08 Fowl adenovirus HR4 911322 
#00.00.04.07.01.05.09 Fowl adenovirus HR3 911323 
#00.00.04.07.01.05.0A Fowl adenovirus HR2 911324 
#00.00.04.07.01.05.0B Fowl adenovirus HR1 911325 
#00.00.04.07.01.05.0C Goose adenovirus Y81G4 944993 
#00.00.04.07.01.05.0D Goose adenovirus 5 1170688 
#00.00.04.07.01.05.0E Fowl adenovirus 1354736 
#00.00.04.07.01.05.0F Turkey adenovirus 4 1408257 
#00.00.04.07.01.05.10 Turkey adenovirus 5 1408258 
#00.00.04.07.01.05.11 Duck aviadenovirus B 1534553 
#00.00.04.07.01.05.11.00 Duck adenovirus 2 1520006 
#00.00.04.07.01.05.12 Pigeon aviadenovirus A 1548417 
#00.00.04.07.01.05.12.00 Pigeon adenovirus 1 764030 
#00.00.04.07.01.06 Falcon adenovirus A 692069 
#00.00.04.07.01.06.00 Falconid adenovirus 1 380253 
#00.00.04.07.01.06.01 Northern Aplomado falcon adenovirus 415853 
#00.00.04.07.01.06.02 Orange-breasted falcon adenovirus 415863 
#00.00.04.07.01.06.03 Teita falcon adenovirus 415864 
#00.00.04.07.01.07 Turkey adenovirus B 1146875 
#00.00.04.07.01.07.00 Turkey adenovirus 1 878329 
#00.00.04.07.01.08 Goose adenovirus A 1193420 
#00.00.04.07.01.08.00 Goose adenovirus 4 1193422 
#00.00.04.07.02 Atadenovirus 100953 
#00.00.04.07.02.00 Possum adenovirus 121816 
#00.00.04.07.02.00.00 Possum adenovirus 1 150098 
#00.00.04.07.02.01 Ovine adenovirus D 130327 
#00.00.04.07.02.01.00 Goat adenovirus 1 111168 
#00.00.04.07.02.01.01 Ovine adenovirus 7 114430 
#00.00.04.07.02.02 Duck adenovirus A 130328 
#00.00.04.07.02.02.00 Duck adenovirus 1 130329 
#00.00.04.07.02.03 Bovine adenovirus D 130499 
#00.00.04.07.02.03.00 Bovine adenovirus 4 70333 
#00.00.04.07.02.03.01 Bovine adenovirus 5 111166 
#00.00.04.07.02.03.02 Bovine adenovirus 8 120509 
#00.00.04.07.02.04 unclassified Atadenovirus 327833 
#00.00.04.07.02.04.00 Bovine adenovirus E 130500 
#00.00.04.07.02.04.00.00 Bovine adenovirus 6 111167 
#00.00.04.07.02.04.01 Eublepharid adenovirus 1 270903 
#00.00.04.07.02.04.02 Agamid adenovirus 1 270904 
#00.00.04.07.02.04.03 Helodermatid adenovirus 1 270906 
#00.00.04.07.02.04.04 Scincid adenovirus 1 270908 
#00.00.04.07.02.04.05 Agamid atadenovirus Ben 332202 
#00.00.04.07.02.04.06 Agamid atadenovirus Well 332203 
#00.00.04.07.02.04.07 Cervine adenovirus 346174 
#00.00.04.07.02.04.07.00 Odocoileus adenovirus 78522 
#00.00.04.07.02.04.08 Chameleon adenovirus 346175 
#00.00.04.07.02.04.08.00 Chameleon adenovirus 1 270905 
#00.00.04.07.02.04.09 Gekko adenovirus 346176 
#00.00.04.07.02.04.09.00 Gekkonid adenovirus 1 270907 
#00.00.04.07.02.04.0A Bovine adenovirus F 346178 
#00.00.04.07.02.04.0A.00 Bovine adenovirus 7 10511 
#00.00.04.07.02.04.0B Varanid adenovirus Leipzig/12/2007 554449 
#00.00.04.07.02.04.0C Helodermatid adenovirus 2 874272 
#00.00.04.07.02.04.0D Western bearded dragon adenovirus 1 1036586 
#00.00.04.07.02.04.0E Central netted dragon adenovirus 1 1036587 
#00.00.04.07.02.04.0F Death adder adenovirus 1104499 
#00.00.04.07.02.05 Snake adenovirus A 1146872 
#00.00.04.07.02.05.00 SnAdV-1 189830 
#00.00.04.07.02.05.01 Viperid adenovirus Leipzig/13/2006 554450 
#00.00.04.07.02.05.02 Snake adenovirus 2 559881 
#00.00.04.07.02.05.03 Snake adenovirus 3 559883 
#00.00.04.07.02.05.04 Viperid adenovirus Parias/Hungary/2008 576945 
#00.00.04.07.02.05.05 Snake adenovirus GER09 1147765 
#00.00.04.07.03 Siadenovirus 129876 
#00.00.04.07.03.00 Frog adenovirus 298331 
#00.00.04.07.03.00.00 Frog adenovirus 1 114102 
#00.00.04.07.03.01 Turkey adenovirus A 298333 
#00.00.04.07.03.01.00 Marble spleen disease virus 41678 
#00.00.04.07.03.01.01 Avirulent turkey hemorrhagic enteritis virus 318490 
#00.00.04.07.03.02 unclassified Siadenovirus 333982 
#00.00.04.07.03.02.00 Plum headed parakeet adenovirus 1 461346 
#00.00.04.07.03.02.01 Sulawesi tortoise adenovirus 1 461347 
#00.00.04.07.03.02.02 Budgerigar adenovirus 1 608831 
#00.00.04.07.03.02.03 South polar skua adenovirus-2 886981 
#00.00.04.07.03.02.04 South polar skua adenovirus-3 886982 
#00.00.04.07.03.02.05 South polar skua adenovirus-4 886983 
#00.00.04.07.03.02.06 South polar skua adenovirus-5 886984 
#00.00.04.07.03.02.07 south polar skua adenovirus-6 886985 
#00.00.04.07.03.02.08 Gouldian finch adenovirus 1 1391178 
#00.00.04.07.03.03 Raptor adenovirus A 691961 
#00.00.04.07.03.03.00 Raptor adenovirus 1 1520002 
#00.00.04.07.03.04 Skua adenovirus A 886980 
#00.00.04.07.03.04.00 Skua adenovirus 1 1520004 
#00.00.04.07.03.05 Great tit adenovirus A 1146876 
#00.00.04.07.03.05.00 Great tit adenovirus 1 676130 
#00.00.04.07.04 unclassified Adenoviridae 189831 
#00.00.04.07.04.00 Bat adenovirus FBV1 442492 
#00.00.04.07.04.01 Box turtle adenovirus 1 572143 
#00.00.04.07.04.02 Human adenovirus D15H9 650122 
#00.00.04.07.04.03 Human adenovirus D17H29 650123 
#00.00.04.07.04.04 Human adenovirus D19H30 650124 
#00.00.04.07.04.05 Human adenovirus D30H44 650125 
#00.00.04.07.04.06 Human adenovirus D37H13 650126 
#00.00.04.07.04.07 Human adenovirus D37H17 650127 
#00.00.04.07.04.08 Human adenovirus D46H13 650128 
#00.00.04.07.04.09 Adenovirus Hu/CUHKA4751/2008/HKG 686195 
#00.00.04.07.04.0A Adenovirus Hu/CUHKA5073/2008/HKG 686196 
#00.00.04.07.04.0B Adenovirus Hu/CUHKA5173/2008/HKG 686197 
#00.00.04.07.04.0C Adenovirus Hu/CUHKA5330/2008/HKG 686198 
#00.00.04.07.04.0D Adenovirus Hu/CUHKA5509/2008/HKG 686199 
#00.00.04.07.04.0E Adenovirus Hu/CUHKA6696/2008/HKG 686200 
#00.00.04.07.04.0F Adenovirus Hu/CUHKA6807/2008/HKG 686201 
#00.00.04.07.04.10 Titi monkey adenovirus ECC-2011 994672 
#00.00.04.07.04.11 Bat adenovirus N78-28/Germany/2008 996613 
#00.00.04.07.04.12 Peromyscus adenovirus M-6/USA/2010 1074211 
#00.00.04.07.04.13 Eastern box turtle adenovirus 1215919 
#00.00.04.07.04.14 Pancake tortoise adenovirus 1215920 
#00.00.04.07.04.15 Red eared slider adenovirus 1215921 
#00.00.04.07.04.16 Yellow-bellied slider adenovirus 1215922 
#00.00.04.07.04.17 Agama adenovirus 1 REM-2013 1288350 
#00.00.04.07.04.18 Desmodus rotundus adenovirus POA/2012/N5.1 1288703 
#00.00.04.07.04.19 Baboon adenovirus 1 1297741 
#00.00.04.07.04.1A Baboon adenovirus 2 1298384 
#00.00.04.07.04.1B Baboon adenovirus 3 1298385 
#00.00.04.07.04.1C Baboon adenovirus 4 1298386 
#00.00.04.07.04.1D Psittacine adenovirus 2 1301246 
#00.00.04.07.04.1E Gull adenovirus 1306817 
#00.00.04.07.04.1F Eidolon helvum adenovirus 1 1335467 
#00.00.04.07.04.20 Eidolon helvum adenovirus 2 1335468 
#00.00.04.07.04.21 Eidolon helvum adenovirus 3 1335469 
#00.00.04.07.04.22 Anolis adenovirus 1 1342749 
#00.00.04.07.04.23 Anolis adenovirus 2 1342750 
#00.00.04.07.04.24 Lizard adenovirus IB-2014 1458867 
#00.00.04.07.04.25 Tursiops adenovirus 1 1478185 
#00.00.04.07.05 environmental samples 307812 
#00.00.04.07.05.00 uncultured adenovirus 307813 
#00.00.04.07.06 Ichtadenovirus 691957 
#00.00.04.07.06.00 Sturgeon adenovirus A 691958 
#00.00.04.08 Rhizidiovirus 10556 
#00.00.04.09 Tectiviridae 10656 
#00.00.04.09.00 Tectivirus 10657 
#00.00.04.09.00.00 Bacteriophage PRD1 10658 
#00.00.04.09.00.00.00 Bacteriophage PR722 261665 
#00.00.04.09.00.00.01 Bacteriophage L17 318593 
#00.00.04.09.00.00.02 Enterobacteria phage PR3 318594 
#00.00.04.09.00.00.03 Bacteriophage PR4 318595 
#00.00.04.09.00.00.04 Bacteriophage PR5 318596 
#00.00.04.09.00.01 unclassified Tectivirus 341937 
#00.00.04.09.00.01.00 Bacillus phage GIL16c 307240 
#00.00.04.09.00.01.01 Bacillus anthracis phage Wip1 663237 
#00.00.04.09.00.01.02 Bacillus phage Emet 1260283 
#00.00.04.09.00.01.03 Bacillus phage Lima 1260284 
#00.00.04.09.00.01.04 Bacillus phage Sand 1260285 
#00.00.04.09.00.01.05 Bacillus phage Sato 1260286 
#00.00.04.09.00.01.06 Bacillus phage Sole 1260287 
#00.00.04.09.00.01.07 Bacillus phage Africa19 1494669 
#00.00.04.09.00.01.08 Bacillus phage Africa36 1494670 
#00.00.04.09.00.01.09 Bacillus phage Aiza33 1494671 
#00.00.04.09.00.01.0A Bacillus phage Ales05 1494672 
#00.00.04.09.00.01.0B Bacillus phage Bra34 1494673 
#00.00.04.09.00.01.0C Bacillus phage Cabb64 1494674 
#00.00.04.09.00.01.0D Bacillus phage Cabb76 1494675 
#00.00.04.09.00.01.0E Bacillus phage Cabb85 1494676 
#00.00.04.09.00.01.0F Bacillus phage Cabb88 1494677 
#00.00.04.09.00.01.10 Bacillus phage Can23 1494678 
#00.00.04.09.00.01.11 Bacillus phage Cat22 1494679 
#00.00.04.09.00.01.12 Bacillus phage Caul11 1494680 
#00.00.04.09.00.01.13 Bacillus phage Caul12 1494681 
#00.00.04.09.00.01.14 Bacillus phage Caul20 1494682 
#00.00.04.09.00.01.15 Bacillus phage Caul23 1494683 
#00.00.04.09.00.01.16 Bacillus phage Caul27 1494684 
#00.00.04.09.00.01.17 Bacillus phage Caul66 1494685 
#00.00.04.09.00.01.18 Bacillus phage Chick61 1494686 
#00.00.04.09.00.01.19 Bacillus phage Coriander 1494687 
#00.00.04.09.00.01.1A Bacillus phage Cumin 1494688 
#00.00.04.09.00.01.1B Bacillus phage Edouard 1494689 
#00.00.04.09.00.01.1C Bacillus phage Farfalle 1494690 
#00.00.04.09.00.01.1D Bacillus phage Fusilli 1494691 
#00.00.04.09.00.01.1E Bacillus phage Ger85 1494692 
#00.00.04.09.00.01.1F Bacillus phage Honey02 1494693 
#00.00.04.09.00.01.20 Bacillus phage Honey03 1494694 
#00.00.04.09.00.01.21 Bacillus phage Honey09 1494695 
#00.00.04.09.00.01.22 Bacillus phage Honey16 1494696 
#00.00.04.09.00.01.23 Bacillus phage Honey79 1494697 
#00.00.04.09.00.01.24 Bacillus phage Honey92 1494698 
#00.00.04.09.00.01.25 Bacillus phage Isra77 1494699 
#00.00.04.09.00.01.26 Bacillus phage Kurs31 1494700 
#00.00.04.09.00.01.27 Bacillus phage Lamb 1494701 
#00.00.04.09.00.01.28 Bacillus phage Lutum 1494702 
#00.00.04.09.00.01.29 Bacillus phage Nath28 1494703 
#00.00.04.09.00.01.2A Bacillus phage Rice30 1494704 
#00.00.04.09.00.01.2B Bacillus phage Rice87 1494705 
#00.00.04.09.00.01.2C Bacillus phage Simila 1494706 
#00.00.04.09.00.01.2D Bacillus phage Soil29 1494707 
#00.00.04.09.00.01.2E Bacillus phage Stud86 1494708 
#00.00.04.09.00.01.2F Bacillus phage Tube70 1494709 
#00.00.04.09.00.01.30 Bacillus phage Tube73 1494710 
#00.00.04.09.00.01.31 Bacillus phage Tube75 1494711 
#00.00.04.09.00.01.32 Bacillus phage Tun17 1494712 
#00.00.04.09.00.01.33 Bacillus phage Vanilla 1494713 
#00.00.04.09.00.01.34 Bacillus phage pBth35646 1494714 
#00.00.04.09.00.01.35 Bacillus phage Chick76 1494875 
#00.00.04.09.00.02 Bacillus phage Bam35 341938 
#00.00.04.09.00.02.00 Bacillus phage Bam35c 236750 
#00.00.04.09.00.02.00.00 Bacillus phage pGIL01 1075161 
#00.00.04.09.00.03 Bacillus phage AP50 513550 
#00.00.04.0A Corticoviridae 10659 
#00.00.04.0A.00 Corticovirus 10660 
#00.00.04.0A.00.00 Alteromonas phage PM2 10661 
#00.00.04.0B Caudovirales 28883 
#00.00.04.0B.00 Myoviridae 10662 
#00.00.04.0B.00.00 "PhiH-like viruses" 169682 
#00.00.04.0B.00.00.00 Bacteriophage phi H 169684 
#00.00.04.0B.00.01 "Mu-like viruses" 186777 
#00.00.04.0B.00.01.00 Bacteriophage Mu 10677 
#00.00.04.0B.00.01.01 unclassified Mu-like viruses 483265 
#00.00.04.0B.00.01.01.00 Bacteriophage SuMu 483266 
#00.00.04.0B.00.01.01.01 Bacteriophage D108 665033 
#00.00.04.0B.00.02 "P1-like viruses" 186789 
#00.00.04.0B.00.02.00 Bacteriophage P1 10678 
#00.00.04.0B.00.02.00.00 Bacteriophage P7 10682 
#00.00.04.0B.00.02.01 unclassified P1-like viruses 329160 
#00.00.04.0B.00.02.01.00 Enterobacteria phage D6 303354 
#00.00.04.0B.00.02.01.01 Enterobacteria phage phiW39 303381 
#00.00.04.0B.00.03 unclassified Myoviridae 196896 
#00.00.04.0B.00.03.00 Bacillus phage PBSX 10667 
#00.00.04.0B.00.03.01 Bacteriophage phi-R73 10681 
#00.00.04.0B.00.03.02 Bacillus phage PBS2 10684 
#00.00.04.0B.00.03.03 Bacteriophage CP-T1 10689 
#00.00.04.0B.00.03.03.00 Vibrio cholerae phage 24 1500712 
#00.00.04.0B.00.03.04 Bacteriophage c-st 12336 
#00.00.04.0B.00.03.04.00 Bacteriophage C3 29342 
#00.00.04.0B.00.03.04.01 Bacteriophage 1C 35348 
#00.00.04.0B.00.03.04.02 Clostridium botulinum phage d-sA 70695 
#00.00.04.0B.00.03.05 Bacteriophage EJ-1 12402 
#00.00.04.0B.00.03.06 Anabaena phage N-1 31534 
#00.00.04.0B.00.03.07 Acetobacter phage Acm1 33709 
#00.00.04.0B.00.03.08 Bacteriophage PS17 33710 
#00.00.04.0B.00.03.09 Bacillus phage beta22 38036 
#00.00.04.0B.00.03.0A Bacteriophage S2 53000 
#00.00.04.0B.00.03.0B Bacteriophage V 55884 
#00.00.04.0B.00.03.0C Serpulina phage VSH-1 58620 
#00.00.04.0B.00.03.0D Bacteriophage S-WHM1 65015 
#00.00.04.0B.00.03.0E Cyanophage S-BnM1 65016 
#00.00.04.0B.00.03.0F Bacteriophage SfII 66284 
#00.00.04.0B.00.03.10 Bacteriophage RL1RES 103370 
#00.00.04.0B.00.03.11 Bacteriophage RL2RES 103371 
#00.00.04.0B.00.03.12 Bacteriophage P27 103807 
#00.00.04.0B.00.03.13 Bacteriophage Phi-Ch1 114777 
#00.00.04.0B.00.03.14 Leptospira biflexa temperate bacteriophage LE1 137511 
#00.00.04.0B.00.03.15 Bacteriophage RM 378 148943 
#00.00.04.0B.00.03.16 Synechococcus phage S-PWM1 156744 
#00.00.04.0B.00.03.17 Bacteriophage PP01 156995 
#00.00.04.0B.00.03.18 Bacteriophage phi-16 169967 
#00.00.04.0B.00.03.18.00 Vibrio parahaemolyticus phage VP16T 238892 
#00.00.04.0B.00.03.18.01 Vibrio parahaemolyticus phage VP16C 238893 
#00.00.04.0B.00.03.19 Bacteriophage LG1 185384 
#00.00.04.0B.00.03.1A Cyanophage S-KM1 187678 
#00.00.04.0B.00.03.1B Bacillus phage 702phi1-1 204272 
#00.00.04.0B.00.03.1C Burkholderia cepacia phage PC42 227471 
#00.00.04.0B.00.03.1D Bacteriophage Aaphi23 230158 
#00.00.04.0B.00.03.1E Cyanophage S-RIM 236987 
#00.00.04.0B.00.03.1F Bacillus phage 1102phi1-3 263386 
#00.00.04.0B.00.03.20 Bacteriophage S-RSM2 264653 
#00.00.04.0B.00.03.21 Bacteriophage S-BM4 264727 
#00.00.04.0B.00.03.22 Bacteriophage S-RSM88 264985 
#00.00.04.0B.00.03.23 Cyanophage S-RSM28 265126 
#00.00.04.0B.00.03.24 Burkholderia cenocepacia phage BcepB1A 279530 
#00.00.04.0B.00.03.25 Bacteriophage TP 282785 
#00.00.04.0B.00.03.26 Bacteriophage S-PWM3 306535 
#00.00.04.0B.00.03.27 Synechococcus phage S-PWM4 306536 
#00.00.04.0B.00.03.28 Bacteriophage phiR1-37 331278 
#00.00.04.0B.00.03.29 Cyanobacteria phage AS-1 335924 
#00.00.04.0B.00.03.2A Bacteriophage PY100 342373 
#00.00.04.0B.00.03.2B Cyanomyovirus S-CBM2 351708 
#00.00.04.0B.00.03.2C Cyanomyovirus S-CBM32 351710 
#00.00.04.0B.00.03.2D Cyanomyovirus S-CBM8 352256 
#00.00.04.0B.00.03.2E Cyanomyovirus S-CBM68 352257 
#00.00.04.0B.00.03.2F Cyanomyovirus S-CBM17 352258 
#00.00.04.0B.00.03.30 Cyanomyovirus S-CBM66 352259 
#00.00.04.0B.00.03.31 Cyanophage A-1 362867 
#00.00.04.0B.00.03.32 Lactobacillus gasseri KC5a prophage 363555 
#00.00.04.0B.00.03.33 Cyanophage Ma 381797 
#00.00.04.0B.00.03.33.00 Cyanophage Ma-LMM02 381798 
#00.00.04.0B.00.03.33.01 Cyanophage Ma-LMM03 381799 
#00.00.04.0B.00.03.33.02 Cyanophage Ma-HPM05 381800 
#00.00.04.0B.00.03.34 Synechococcus cyanophage syn 382352 
#00.00.04.0B.00.03.34.00 Synechococcus cyanophage syn1 382353 
#00.00.04.0B.00.03.34.01 Synechococcus cyanophage syn10 382354 
#00.00.04.0B.00.03.34.02 Synechococcus cyanophage syn19 382355 
#00.00.04.0B.00.03.34.03 Synechococcus cyanophage syn26 382356 
#00.00.04.0B.00.03.34.04 Synechococcus cyanophage syn30 382357 
#00.00.04.0B.00.03.34.05 Synechococcus cyanophage syn33 382358 
#00.00.04.0B.00.03.35 Escherichia coli bacteriophage rv5 399183 
#00.00.04.0B.00.03.36 Thermus phage YS40 407392 
#00.00.04.0B.00.03.37 Cyanophage 6501-1 444859 
#00.00.04.0B.00.03.38 Cyanophage 8017-1 444860 
#00.00.04.0B.00.03.39 Cyanophage 9303-10a 444862 
#00.00.04.0B.00.03.3A Cyanophage 8102-4 445683 
#00.00.04.0B.00.03.3A.00 Cyanophage S-SSM2 536464 
#00.00.04.0B.00.03.3B Cyanophage Syn19 445684 
#00.00.04.0B.00.03.3B.00 Cyanophage Syn2 536473 
#00.00.04.0B.00.03.3C Cyanophage 8102-12 445685 
#00.00.04.0B.00.03.3D Cyanophage 8109-3 445686 
#00.00.04.0B.00.03.3D.00 Cyanophage 8109-2a 682650 
#00.00.04.0B.00.03.3E Cyanophage NATL1A15 445688 
#00.00.04.0B.00.03.3F Cyanophage M4-259 445696 
#00.00.04.0B.00.03.40 Cyanophage M4-247 445700 
#00.00.04.0B.00.03.41 Bacteriophage KEP10 450214 
#00.00.04.0B.00.03.42 Bacteriophage phiEcoM-GJ1 451705 
#00.00.04.0B.00.03.43 Salmonella phage Det7 454798 
#00.00.04.0B.00.03.44 Bacillus phage 0305phi8-36 458639 
#00.00.04.0B.00.03.45 Ralstonia phage RSL1 482058 
#00.00.04.0B.00.03.46 Burkholderia phage Bups phi1 489258 
#00.00.04.0B.00.03.47 Synechococcus phage S-PMW2 498337 
#00.00.04.0B.00.03.48 Vibrio phage RRE-2008 524865 
#00.00.04.0B.00.03.49 Cyanophage P-RSM1 536444 
#00.00.04.0B.00.03.4A Cyanophage P-SSM3 536453 
#00.00.04.0B.00.03.4B Cyanophage S-SSM4 536466 
#00.00.04.0B.00.03.4B.00 Cyanophage 8109-2b 682651 
#00.00.04.0B.00.03.4C Cyanophage Syn9 536475 
#00.00.04.0B.00.03.4D Mycobacteriophage Myrna 546805 
#00.00.04.0B.00.03.4E Iodobacteriophage phiPLPE 551895 
#00.00.04.0B.00.03.4F Serratia bacteriophage KSP20 552527 
#00.00.04.0B.00.03.50 Serratia bacteriophage KSP90 552528 
#00.00.04.0B.00.03.51 Burkholderia bacteriophage KS10 557289 
#00.00.04.0B.00.03.52 Pseudomonas phage KPP10 582345 
#00.00.04.0B.00.03.53 Bacillus cereus phage Bcp1 584892 
#00.00.04.0B.00.03.54 Lactobacillus phage Lb338-1 632112 
#00.00.04.0B.00.03.55 Deftia acidovorans bacteriophage phiW-14 665032 
#00.00.04.0B.00.03.56 Enterobacteria phage Eco1230-10 669875 
#00.00.04.0B.00.03.57 Aggregatibacter phage S1249 683735 
#00.00.04.0B.00.03.58 Pseudomonas phage PaP1 685892 
#00.00.04.0B.00.03.59 Cyanophage S-RIM17 687799 
#00.00.04.0B.00.03.5A Cyanophage S-RIM2 687800 
#00.00.04.0B.00.03.5A.00 Synechococcus phage S-RIM2 R21_2007 869661 
#00.00.04.0B.00.03.5A.01 Synechococcus phage S-RIM2 R1_1999 869662 
#00.00.04.0B.00.03.5A.02 Synechococcus phage S-RIM2 R9_2006 869663 
#00.00.04.0B.00.03.5B Cyanophage S-RIM24 687801 
#00.00.04.0B.00.03.5C Cyanophage S-RIM49 687802 
#00.00.04.0B.00.03.5D Cyanophage S-RIM50 687803 
#00.00.04.0B.00.03.5E Staphylococcus phage SA1 694060 
#00.00.04.0B.00.03.5F Thermus phage TMA 699370 
#00.00.04.0B.00.03.60 Campylobacter phage CP220 722417 
#00.00.04.0B.00.03.61 Campylobacter phage CPt10 722418 
#00.00.04.0B.00.03.62 Pseudomonas aeruginosa bacteriophage PAK_P1 743813 
#00.00.04.0B.00.03.63 Pseudomonas phage JG024 749447 
#00.00.04.0B.00.03.64 Synechococcus phage S-MM4 753086 
#00.00.04.0B.00.03.65 Synechococcus phage S-BM3 753087 
#00.00.04.0B.00.03.66 Synechococcus phage S-MM5 753088 
#00.00.04.0B.00.03.67 Synechococcus phage S-MM1 753089 
#00.00.04.0B.00.03.68 Synechococcus phage S-BnM1 753090 
#00.00.04.0B.00.03.69 Cyanophage S-CAM1 754037 
#00.00.04.0B.00.03.6A Cyanophage S-CAM8 754038 
#00.00.04.0B.00.03.6B Cyanophage S-IOM18 754039 
#00.00.04.0B.00.03.6C Psychrobacter phage pOW20-A 754048 
#00.00.04.0B.00.03.6D Vibrio phage 11895-B1 754075 
#00.00.04.0B.00.03.6E Lactobacillus brevis temperate phage LBR48 755164 
#00.00.04.0B.00.03.6F Cyanophage S-RIM8 756278 
#00.00.04.0B.00.03.6F.00 Synechococcus phage S-RIM8 A.HR1 869724 
#00.00.04.0B.00.03.6F.01 Synechococcus phage S-RIM8 A.HR3 869725 
#00.00.04.0B.00.03.6F.02 Synechococcus phage S-RIM8 A.HR5 869726 
#00.00.04.0B.00.03.70 Cellulophaga phage phiSM 756280 
#00.00.04.0B.00.03.70.00 Cellulophaga phage phi3:1 756279 
#00.00.04.0B.00.03.70.01 Cellulophaga phage phi47:1 756281 
#00.00.04.0B.00.03.70.02 Cellulophaga phage phi3ST:2 1327973 
#00.00.04.0B.00.03.70.03 Cellulophaga phage phi38:2 1327999 
#00.00.04.0B.00.03.71 VHML-like phages 756954 
#00.00.04.0B.00.03.71.00 Vibrio harveyi bacteriophage VHML 207597 
#00.00.04.0B.00.03.71.01 Vibrio phage VP58.5 631719 
#00.00.04.0B.00.03.72 Pseudomonas phage JG004 757342 
#00.00.04.0B.00.03.72.00 Pseudomonas phage PaMx12 1175658 
#00.00.04.0B.00.03.73 Pseudomonas phage KPP12 763998 
#00.00.04.0B.00.03.74 Bacillus cereus bacteriophage W.Ph. 764595 
#00.00.04.0B.00.03.75 Salmonella phage PVP-SE1 889338 
#00.00.04.0B.00.03.76 Cyanophage KBS-M-1A 889950 
#00.00.04.0B.00.03.77 Cyanophage MED4-184 889955 
#00.00.04.0B.00.03.78 Cyanophage MED4-213 889956 
#00.00.04.0B.00.03.79 Erwinia phage phiEt88 925984 
#00.00.04.0B.00.03.7A Salmonella phage RE-2010 929814 
#00.00.04.0B.00.03.7B Cyanophage P-RSM6 929832 
#00.00.04.0B.00.03.7C Rhizobium phage RR1-A 929833 
#00.00.04.0B.00.03.7D Rhizobium phage RR1-B 929834 
#00.00.04.0B.00.03.7E Campylobacter jejuni bacteriophage NCTC12673 934027 
#00.00.04.0B.00.03.7F Bacillus phage SP10 941058 
#00.00.04.0B.00.03.80 Edwardsiella ictaluri phage eiAU 945083 
#00.00.04.0B.00.03.80.00 Edwardsiella ictaluri phage eiAU-183 1391659 
#00.00.04.0B.00.03.81 Cronobacter phage ENT90 947843 
#00.00.04.0B.00.03.82 Enterobacteria phage phi92 948870 
#00.00.04.0B.00.03.83 Vibrio phage ICP1 979525 
#00.00.04.0B.00.03.83.00 Vibrio phage ICP1_2001_A 979526 
#00.00.04.0B.00.03.83.01 Vibrio phage ICP1_2004_A 979527 
#00.00.04.0B.00.03.83.02 Vibrio phage ICP1_2005_A 979528 
#00.00.04.0B.00.03.83.03 Vibrio phage ICP1_2006_A 979529 
#00.00.04.0B.00.03.83.04 Vibrio phage ICP1_2006_B 979530 
#00.00.04.0B.00.03.83.05 Vibrio phage ICP1_2006_C 979531 
#00.00.04.0B.00.03.83.06 Vibrio phage ICP1_2006_D 979532 
#00.00.04.0B.00.03.83.07 Vibrio phage ICP1_2006_E 1296591 
#00.00.04.0B.00.03.83.08 Vibrio phage ICP1_2011_A 1296592 
#00.00.04.0B.00.03.84 Pseudomonas bacteriophage PAK_P3 981431 
#00.00.04.0B.00.03.84.00 Pseudomonas bacteriophage P3_CHA 981430 
#00.00.04.0B.00.03.85 Cronobacter phage ENT47670 984186 
#00.00.04.0B.00.03.86 Campylobacter jejuni phage CP81 990550 
#00.00.04.0B.00.03.86.00 Campylobacter phage CPX 1110702 
#00.00.04.0B.00.03.86.01 Campylobacter bacteriophage CP8 1340809 
#00.00.04.0B.00.03.87 Campylobacter coli bacteriophage vB_CcoM-IBB_35 1006972 
#00.00.04.0B.00.03.88 Rhodococcus equi bacteriophage E3 1007869 
#00.00.04.0B.00.03.89 Synechococcus phage S-CRM01 1026955 
#00.00.04.0B.00.03.8A Mycobacteriophage Alice 1034128 
#00.00.04.0B.00.03.8B Mycobacteriophage Ghost 1034134 
#00.00.04.0B.00.03.8C Bdellovibrio bacteriovorus phage phi1402 1035662 
#00.00.04.0B.00.03.8D Erwinia amylovora Bacteriophage Y2 1051676 
#00.00.04.0B.00.03.8E Aeromonas bacteriophage PAS-1 1074012 
#00.00.04.0B.00.03.8F Salmonella bacteriophage SPN3US 1090134 
#00.00.04.0B.00.03.90 Listeria phage LipZ5 1090864 
#00.00.04.0B.00.03.91 Acinetobacter baumannii phage Abp53 1092848 
#00.00.04.0B.00.03.92 CBA120-like viruses 1113536 
#00.00.04.0B.00.03.93 Pectobacterium phage phiTE 1116482 
#00.00.04.0B.00.03.94 Pseudomonas fluorescens bacteriophage OBP 1124849 
#00.00.04.0B.00.03.95 Bacillus cereus bacteriophage BCP78 1126950 
#00.00.04.0B.00.03.95.00 Bacillus cereus bacteriophage BCU4 1126951 
#00.00.04.0B.00.03.96 Aeromonas phage vB_AsaM-56 1127514 
#00.00.04.0B.00.03.97 Bdellovibrio phage phi1422 1127515 
#00.00.04.0B.00.03.98 Pectobacterium phage ZF40 1127516 
#00.00.04.0B.00.03.99 Vibrio phage vB_VchM-138 1127518 
#00.00.04.0B.00.03.9A Xanthomonas phage vB_XveM_DIBBI 1129194 
#00.00.04.0B.00.03.9B Enterobacteria phage vB_EcoM-FV3 1131317 
#00.00.04.0B.00.03.9C Bacillus cereus bacteriophage BCD7 1136534 
#00.00.04.0B.00.03.9D Bacillus cereus bacteriophage BPS13 1136731 
#00.00.04.0B.00.03.9E Cyanophage S-TIM50 1137740 
#00.00.04.0B.00.03.9F Cyanophage S-TIM51 1137741 
#00.00.04.0B.00.03.A0 Cyanophage S-TIM52 1137742 
#00.00.04.0B.00.03.A1 Cyanophage S-TIM53 1137743 
#00.00.04.0B.00.03.A2 Cyanophage S-TIM54 1137744 
#00.00.04.0B.00.03.A3 Cyanophage S-TIM5 1137745 
#00.00.04.0B.00.03.A4 Bacillus cereus bacteriophage B4 1141133 
#00.00.04.0B.00.03.A4.00 Bacillus cereus bacteriophage B5S 1126949 
#00.00.04.0B.00.03.A5 Cronobacter phage vB_CsaM_GAP31 1141135 
#00.00.04.0B.00.03.A6 Cronobacter phage vB_CsaM_GAP32 1141136 
#00.00.04.0B.00.03.A7 Enterobacteria phage vB_KleM-RaK2 1147094 
#00.00.04.0B.00.03.A8 Sphingomonas paucimobilis phage PAU 1150991 
#00.00.04.0B.00.03.A9 Pseudomonas aeruginosa phage NH-4 1158680 
#00.00.04.0B.00.03.AA Pseudomonas phage Lu11 1161927 
#00.00.04.0B.00.03.AB Agrobacterium bacteriophage 7-7-1 1161931 
#00.00.04.0B.00.03.AC Cronobacter phage CR9 1162290 
#00.00.04.0B.00.03.AD Cronobacter phage CR3 1162295 
#00.00.04.0B.00.03.AE Halocynthia phage JM-2012 1173297 
#00.00.04.0B.00.03.AF Listeria phage LP-048 1173764 
#00.00.04.0B.00.03.B0 Listeria phage LP-125 1173766 
#00.00.04.0B.00.03.B0.00 Listeria phage LP-064 1458853 
#00.00.04.0B.00.03.B1 Salmonella phage FSL SP-029 1173767 
#00.00.04.0B.00.03.B2 Salmonella phage FSL SP-063 1173768 
#00.00.04.0B.00.03.B3 Salmonella phage FSL SP-004 1173769 
#00.00.04.0B.00.03.B4 Salmonella phage FSL SP-010 1173770 
#00.00.04.0B.00.03.B5 Salmonella phage FSL SP-012 1173771 
#00.00.04.0B.00.03.B6 Salmonella phage FSL SP-107 1173772 
#00.00.04.0B.00.03.B7 Mycobacteriophage Ava3 1176426 
#00.00.04.0B.00.03.B8 Mannheimia haemolytica bacteriophage vB_MhM_1152AP 1182515 
#00.00.04.0B.00.03.B9 Campylobacter phage CP21 1190451 
#00.00.04.0B.00.03.BA Cronobacter phage CR5 1195085 
#00.00.04.0B.00.03.BB Enterobacteriaphage UAB_Phi87 1197935 
#00.00.04.0B.00.03.BC Escherichia phage ECML-117 1204521 
#00.00.04.0B.00.03.BD Salmonella phage SKML-39 1204528 
#00.00.04.0B.00.03.BE Salmonella phage SSE-121 1204529 
#00.00.04.0B.00.03.BF Salmonella phage STML-198 1204531 
#00.00.04.0B.00.03.C0 Bacillus phage phiAGATE 1204533 
#00.00.04.0B.00.03.C1 Clostridium phage phiMMP02 1204534 
#00.00.04.0B.00.03.C2 Clostridium phage phiMMP04 1204535 
#00.00.04.0B.00.03.C3 Pseudomonas phage PA26 1204542 
#00.00.04.0B.00.03.C4 Lactobacillus bacteriophage phage AQ113 1206110 
#00.00.04.0B.00.03.C5 Klebsiella phage 0507-KN2-1 1206545 
#00.00.04.0B.00.03.C6 Yersinia phage phiR1-RT 1206558 
#00.00.04.0B.00.03.C7 Yersinia phage phiD1 1206560 
#00.00.04.0B.00.03.C8 RHEph4 1220604 
#00.00.04.0B.00.03.C9 RHEph5 1220605 
#00.00.04.0B.00.03.CA RHeph6 1220714 
#00.00.04.0B.00.03.CB Bacteriophage SfI 1225789 
#00.00.04.0B.00.03.CC Campylobacter bacteriophage CP30A 1229752 
#00.00.04.0B.00.03.CD Escherichia phage phAPEC8 1229753 
#00.00.04.0B.00.03.CE Vibrio parahaemolyticus phage vB_VpaM_MAR 1229754 
#00.00.04.0B.00.03.CF Bacteriophage EC6 1229757 
#00.00.04.0B.00.03.D0 Acinetobacter phage phiAC-1 1229760 
#00.00.04.0B.00.03.D1 Acidithiobacillus phage AcaML1 1229761 
#00.00.04.0B.00.03.D2 Bacillus phage BLi_Pp2 1230651 
#00.00.04.0B.00.03.D3 Bacillus phage BLi_Pp3 1230652 
#00.00.04.0B.00.03.D4 Pseudomonas phage vB_PaeM_C2-10_Ab1 1231048 
#00.00.04.0B.00.03.D5 Klebsiella phage JD001 1236000 
#00.00.04.0B.00.03.D6 Staphylococcus phage Team1 1262512 
#00.00.04.0B.00.03.D7 Serratia phage phi MAM1 1262513 
#00.00.04.0B.00.03.D8 Vibrio phage VP4B 1262540 
#00.00.04.0B.00.03.D9 Edwardsiella phage MSW-3 1264700 
#00.00.04.0B.00.03.DA Bacteriophage PS5 1273450
[truncated: 103,123,914 more chars]
