# Supplementary material for: Initiator tRNA genes template the 3′ CCA end at high frequencies in bacteria
Source: BMC Genomics. 2016 Dec 8;17:1003. doi: 10.1186/s12864-016-3314-x (PMC5143459; doi:10.1186/s12864-016-3314-x)
Supplement: Additional file 6: — Installation code-base for the TFAM program. (ZIP 819 kb) [file 12864_2016_3314_MOESM6_ESM.zip]

Archive with 143 entries (132 files):
- tfam_lib-1.04/
- tfam_lib-1.04/Changes
- tfam_lib-1.04/covemf-2.4.4/
- tfam_lib-1.04/covemf-2.4.4/align.c
- tfam_lib-1.04/covemf-2.4.4/align2model_main.c
- tfam_lib-1.04/covemf-2.4.4/align_main.c
- tfam_lib-1.04/covemf-2.4.4/alignf.c
- tfam_lib-1.04/covemf-2.4.4/alignFromFile_main.c
- tfam_lib-1.04/covemf-2.4.4/alignio.c
- tfam_lib-1.04/covemf-2.4.4/alignm.c
- tfam_lib-1.04/covemf-2.4.4/build_main.c
- tfam_lib-1.04/covemf-2.4.4/COPYING
- tfam_lib-1.04/covemf-2.4.4/dbviterbi.c
- tfam_lib-1.04/covemf-2.4.4/debug.c
- tfam_lib-1.04/covemf-2.4.4/DEMO
- tfam_lib-1.04/covemf-2.4.4/Demos/
- tfam_lib-1.04/covemf-2.4.4/Demos/7SL-euk.cm
- tfam_lib-1.04/covemf-2.4.4/Demos/7SL-euk.fa
- tfam_lib-1.04/covemf-2.4.4/Demos/fig5.fa
- tfam_lib-1.04/covemf-2.4.4/Demos/fig5.slx
- tfam_lib-1.04/covemf-2.4.4/Demos/K11H3frag.fa
- tfam_lib-1.04/covemf-2.4.4/Demos/sim100.fa
- tfam_lib-1.04/covemf-2.4.4/Demos/sim100.slx
- tfam_lib-1.04/covemf-2.4.4/Demos/sim65.fa
- tfam_lib-1.04/covemf-2.4.4/Demos/sim65.slx
- tfam_lib-1.04/covemf-2.4.4/Demos/test100.fa
- tfam_lib-1.04/covemf-2.4.4/Demos/test100.slx
- tfam_lib-1.04/covemf-2.4.4/Demos/trna1415.slx
- tfam_lib-1.04/covemf-2.4.4/Demos/TRNA2.cm
- tfam_lib-1.04/covemf-2.4.4/Demos/yeast-phe.fa
- tfam_lib-1.04/covemf-2.4.4/emit.c
- tfam_lib-1.04/covemf-2.4.4/emit_main.c
- tfam_lib-1.04/covemf-2.4.4/fast-dbviterbi.c
- tfam_lib-1.04/covemf-2.4.4/fastmodelmaker.c
- tfam_lib-1.04/covemf-2.4.4/FILES
- tfam_lib-1.04/covemf-2.4.4/funcs.h
- tfam_lib-1.04/covemf-2.4.4/GNULICENSE
- tfam_lib-1.04/covemf-2.4.4/gnuregex.c
- tfam_lib-1.04/covemf-2.4.4/gnuregex.h
- tfam_lib-1.04/covemf-2.4.4/Guide.tex
- tfam_lib-1.04/covemf-2.4.4/INSTALL
- tfam_lib-1.04/covemf-2.4.4/interleaved.c
- tfam_lib-1.04/covemf-2.4.4/iupac.c
- tfam_lib-1.04/covemf-2.4.4/konings.c
- tfam_lib-1.04/covemf-2.4.4/lengthdist.c
- tfam_lib-1.04/covemf-2.4.4/Makefile
- tfam_lib-1.04/covemf-2.4.4/Makefile.maspar
- tfam_lib-1.04/covemf-2.4.4/maspar.h
- tfam_lib-1.04/covemf-2.4.4/maxmodelmaker.c
- tfam_lib-1.04/covemf-2.4.4/misc.c
- tfam_lib-1.04/covemf-2.4.4/model.c
- tfam_lib-1.04/covemf-2.4.4/modelmaking.c
- tfam_lib-1.04/covemf-2.4.4/mp-dbviterbi.m
- tfam_lib-1.04/covemf-2.4.4/mpcovels_main.c
- tfam_lib-1.04/covemf-2.4.4/mpviterbi.m
- tfam_lib-1.04/covemf-2.4.4/msf.c
- tfam_lib-1.04/covemf-2.4.4/prior.c
- tfam_lib-1.04/covemf-2.4.4/prior.h
- tfam_lib-1.04/covemf-2.4.4/probify.c
- tfam_lib-1.04/covemf-2.4.4/README
- tfam_lib-1.04/covemf-2.4.4/revcomp.c
- tfam_lib-1.04/covemf-2.4.4/save.c
- tfam_lib-1.04/covemf-2.4.4/scan_main.c
- tfam_lib-1.04/covemf-2.4.4/score_main.c
- tfam_lib-1.04/covemf-2.4.4/scorestack.c
- tfam_lib-1.04/covemf-2.4.4/selex.c
- tfam_lib-1.04/covemf-2.4.4/smallviterbi.c
- tfam_lib-1.04/covemf-2.4.4/sqerror.c
- tfam_lib-1.04/covemf-2.4.4/sqfuncs.h
- tfam_lib-1.04/covemf-2.4.4/sqio.c
- tfam_lib-1.04/covemf-2.4.4/squid.h
- tfam_lib-1.04/covemf-2.4.4/sre_ctype.c
- tfam_lib-1.04/covemf-2.4.4/sre_math.c
- tfam_lib-1.04/covemf-2.4.4/sre_string.c
- tfam_lib-1.04/covemf-2.4.4/stack.c
- tfam_lib-1.04/covemf-2.4.4/structcheck_main.c
- tfam_lib-1.04/covemf-2.4.4/structs.c
- tfam_lib-1.04/covemf-2.4.4/structs.h
- tfam_lib-1.04/covemf-2.4.4/Testsuite/
- tfam_lib-1.04/covemf-2.4.4/Testsuite/2mer.cm
- tfam_lib-1.04/covemf-2.4.4/Testsuite/2mer.fa
- tfam_lib-1.04/covemf-2.4.4/Testsuite/2mer.slx
- tfam_lib-1.04/covemf-2.4.4/Testsuite/K11H3frag.fa
- tfam_lib-1.04/covemf-2.4.4/Testsuite/mpbmark-rev.fa
- tfam_lib-1.04/covemf-2.4.4/Testsuite/mpbmark.fa
- tfam_lib-1.04/covemf-2.4.4/Testsuite/multitest.fa
- tfam_lib-1.04/covemf-2.4.4/Testsuite/r17.cm
- tfam_lib-1.04/covemf-2.4.4/Testsuite/r17.slx
- tfam_lib-1.04/covemf-2.4.4/Testsuite/Run_Tests
- tfam_lib-1.04/covemf-2.4.4/Testsuite/sim65.cm
- tfam_lib-1.04/covemf-2.4.4/Testsuite/SIM65.slx
- tfam_lib-1.04/covemf-2.4.4/Testsuite/simp_bifurc.cm
- tfam_lib-1.04/covemf-2.4.4/Testsuite/simp_bifurc.fa
- tfam_lib-1.04/covemf-2.4.4/Testsuite/simp_bifurc.slx
- tfam_lib-1.04/covemf-2.4.4/Testsuite/TESTCOMMANDS
- tfam_lib-1.04/covemf-2.4.4/Testsuite/TRNA.cm
- tfam_lib-1.04/covemf-2.4.4/trace.c
- tfam_lib-1.04/covemf-2.4.4/train_main.c
- tfam_lib-1.04/covemf-2.4.4/types.c
- tfam_lib-1.04/covemf-2.4.4/version.h
- tfam_lib-1.04/covemf-2.4.4/viterbi.c
- tfam_lib-1.04/inc/
- tfam_lib-1.04/inc/Module/
- tfam_lib-1.04/inc/Module/Install/
- tfam_lib-1.04/inc/Module/Install/Base.pm
- tfam_lib-1.04/inc/Module/Install/Can.pm
- tfam_lib-1.04/inc/Module/Install/Fetch.pm
- tfam_lib-1.04/inc/Module/Install/Makefile.pm
- tfam_lib-1.04/inc/Module/Install/MakeMaker.pm
- tfam_lib-1.04/inc/Module/Install/Metadata.pm
- tfam_lib-1.04/inc/Module/Install/Scripts.pm
- tfam_lib-1.04/inc/Module/Install/Win32.pm
- tfam_lib-1.04/inc/Module/Install.pm
- tfam_lib-1.04/INSTALL
- tfam_lib-1.04/lib/
- tfam_lib-1.04/lib/Bio/
- tfam_lib-1.04/lib/Bio/UnivAln.pm
- tfam_lib-1.04/lib/TFAM-arch0.1.coveam
- tfam_lib-1.04/lib/TFAM-bact0.2.coveam
- tfam_lib-1.04/lib/TFAM-euka0.1.coveam
- tfam_lib-1.04/lib/TRNA2-arch.cm
- tfam_lib-1.04/lib/TRNA2-bact.cm
- tfam_lib-1.04/lib/TRNA2-euk.cm
- tfam_lib-1.04/Makefile.PL
- tfam_lib-1.04/MANIFEST
- tfam_lib-1.04/META.yml
- tfam_lib-1.04/MODELS.txt
- tfam_lib-1.04/README
- tfam_lib-1.04/tfam.in
- tfam_lib-1.04/tfam_lib.c
- tfam_lib-1.04/tfam_lib.pm
- tfam_lib-1.04/tfam_lib_wrap.c
- tfam_lib-1.04/TODO
- tfam_lib-1.04/utilities/
- tfam_lib-1.04/utilities/sprinzl-2000/
- tfam_lib-1.04/utilities/sprinzl-2000/comment.txt
- tfam_lib-1.04/utilities/sprinzl-2000/README
- tfam_lib-1.04/utilities/sprinzl-2000/referenc.txt
- tfam_lib-1.04/utilities/sprinzl-2000/sprinzl.howto
- tfam_lib-1.04/utilities/sprinzl-2000/sprinzl2fas
- tfam_lib-1.04/utilities/sprinzl-2000/sprinzlDB.txt
- tfam_lib-1.04/utilities/sprinzl-2000/sprinzlDBheader.txt
- tfam_lib-1.04/utilities/sprinzl-2000/sprinzlIDS.txt
