# Supplementary material for: Initiator tRNA genes template the 3′ CCA end at high frequencies in bacteria
Source: BMC Genomics. 2016 Dec 8;17:1003. doi: 10.1186/s12864-016-3314-x (PMC5143459; doi:10.1186/s12864-016-3314-x)
Supplement: Additional file 6: — Installation code-base for the TFAM program. (ZIP 819 kb) [file 12864_2016_3314_MOESM6_ESM.zip › tfam_lib-1.04/Changes]

2007-04-03  dave  <dave@sierra.local>

	* tfam.in:
	Fixed a bug in the last version that expanded the code "P" to "Phe" in tabular output.

	Added autodetection of anticodons to detect conflicts with tfam classifications (-a).
	Alternative genetic codes can be used to translate codons inferred from anticodons (-g _int_).
	Also anticodons can be automatically excluded from scoring -X.
	-a and -X can be used together or separately.

	Docmentation updated.

2007-02-18  dave  <dave@sierra.local>

	* tfam.in: migrate to GPL (dummy version number change here)

	* tfam.in: move to GPL
	changes for web compatibility
	archaeal and eukaryotic models

2006-08-31  dave  <dave@sierra.local>

	* tfam.in: This version removes the standardization code of v 0.02
	which was experimental
	and references yuan.coveam, addinfg a tRNA Ile model (lysidynaltesd)
	most important, it removes the PDL dependency and uses a SWIG Matrix module instead
	written by Helena Taaquist

2004-02-18  dave  <dave@sierra.local>

	* tfam.in: fixed aa1 hash for GtRDB identifiers
	minor changes to documentation
	prints license at -o

2004-02-17  dave  <dave@sierra.local>

	* tfam.in: first distribution cut
