# Supplementary material for: Initiator tRNA genes template the 3′ CCA end at high frequencies in bacteria
Source: BMC Genomics. 2016 Dec 8;17:1003. doi: 10.1186/s12864-016-3314-x (PMC5143459; doi:10.1186/s12864-016-3314-x)
Supplement: Additional file 6: — Installation code-base for the TFAM program. (ZIP 819 kb) [file 12864_2016_3314_MOESM6_ESM.zip › tfam_lib-1.04/covemf-2.4.4/COPYING]

covemf -- programs to apply covariance models to RNA sequence analysis

Copyright (C) 2002-2003 David H. Ardell
Copyright (C) 1993,1994 Sean R. Eddy

This set of programs is free software; you can redistribute it and/or
modify it under the terms of the GNU General Public License as
published by the Free Software Foundation; either version 2 of the
License, or (at your option) any later version.

This software is distributed in the hope that it will be useful, but
WITHOUT ANY WARRANTY; without even the implied warranty of
MERCHANTABILITY or FITNESS FOR A PARTICULAR PURPOSE. See the GNU
General Public License for more details.

You should have received a copy of the GNU General Public License
along with this program, in the file GNULICENSE; if not, write to the Free
Software Foundation, Inc., 675 Mass. Ave, Cambridge, MA 02139 USA.

This distribution includes source code originally derived from
other sources.  

Almost all functionality is exactly copied from Sean Eddy's original
COVE package version 2.4.4. To this are added two programs that extend
the functionality of one program, called "covea." These two programs
and the modified files that produce them are copyright
David. H. Ardell and distributed under the terms of the GNU Public
License under which this package is distributed. Please source files
for attributions.

The remainder of this work is copyright Sean R. Eddy and includes
source code derived in turn from other sources. In particular, Sean
Eddy's general sequence library includes source code that derives from
Henry Spencer (regexp() functions), and Don Gilbert (sequence i/o
functions).  Borrowed code is annotated and credited in the source
files whenever it appears. The copying policies of my benefactors are
compatible with the GNU Public License under which this package is
distributed.
