# Supplementary material for: Initiator tRNA genes template the 3′ CCA end at high frequencies in bacteria
Source: BMC Genomics. 2016 Dec 8;17:1003. doi: 10.1186/s12864-016-3314-x (PMC5143459; doi:10.1186/s12864-016-3314-x)
Supplement: Additional file 6: — Installation code-base for the TFAM program. (ZIP 819 kb) [file 12864_2016_3314_MOESM6_ESM.zip › tfam_lib-1.04/covemf-2.4.4/DEMO]

Demonstrations of the covariance model programs
-----------------------------------------------

As an introduction to how the software works, this file contains
instructions on how to reproduce the results in our paper.  (Note
that this version of the code is newer, somewhat less buggy, and
faster than the version used for our original experiments. There may
be minor differences between the results we report in our paper and
the results you get from these demos.)

For more details, refer to S.R. Eddy and R. Durbin, "RNA Sequence
Analysis Using Covariance Models", NAR 22:2079-2088, 1994.

The directory Demos/ contains the data files:

   TRNA2.cm        - A very good tRNA model
   7SL-euk.cm      - A model of 7SL signal recognition particle RNA
   7SL-euk.fa      - 37 eukaryotic 7SL RNAs (includes some fragments)	
   trna1415.slx    - Steinberg/Sprinzl trusted tRNA alignment
   sim65.slx       - alignment of 100 dissimilar tRNAs
   sim100.slx      - alignment of 100 randomly chosen tRNAs
   test100.fa      - 100 unaligned, randomly chosen independent test tRNAs
   sim65.fa        - unaligned SIM65 sequences
   sim100.fa       - unaligned SIM100 sequences
   fig5.slx        - Trusted alignment of 5 tRNAs, from our figure 5
   fig5.fa         - unaligned tRNA sequences of fig5.slx
   yeast-phe.fa    - S. cerevisiae tRNA-Phe sequence	
   K11H3frag.fa    - fragment of C. elegans cosmid K11H3, which contains 2 tRNA genes

## Constructing a model from trusted alignments:

> covet -a sim100.slx A100.cm sim100.fa
> covet -a sim65.slx A65.cm sim65.fa
     
  Produces models A100 and A65. Uses trusted alignments (sim100.slx,
  sim65.slx) to construct the initial models; then uses sim100.fa or
  sim65.fa as training sequences.
  Takes about fifteen minutes per model on an R4000 Indigo.
 
## Constructing a model from unaligned sequences:

> covet U100.cm sim100.fa
> covet U65.cm sim65.fa

  Produces models U100 and U65 from unaligned training sequences in sim100.fa
  and sim65.fa.
  Takes about an hour per model on an R4000 Indigo.

## Multiple RNA sequence alignment using a trained model:

> covea A100.cm fig5.fa
> covea U100.cm fig5.fa

  Produces a multiple sequence alignment of the 5 sequences in fig5.fa
  and prints it to the screen. Compare to the trusted alignment
  (fig5.slx) or our preprint's Figure 5.
  Takes about ten seconds.
   

## Scoring example sequences using a trained model:

> coves A100.cm fig5.fa

  Calculates and prints alignment scores (in bits) for the 5 sequences in
  fig5.fa.
  Takes about ten seconds.

## Structure prediction of individual sequences using a trained model:
 
> coves -s A100.cm yeast-phe.fa
> coves -m A100.cm yeast-phe.fa

  Aligns the model A100.cm to yeast tRNA-Phe, and prints out the alignment
  score. The -s option to coves prints out a secondary structure representation
  for the sequence as well. This representation uses ">" and "<" characters
  to represent pairwise assignments. The -m option to coves produces a
  "mountain" representation of the structure. Both of these representations
  are described in a paper by Danielle Konings (Konings and Hogeweg,
  J. Mol. Biol. 207:597-614, 1989).  Covariance models typically
  overpredict pairs; the predicted pairs are a superset of the
  secondary structure pairings. [One of the major weaknesses in the package at the 
  moment is a lack of graphical secondary structure display and a lack of 
  automatic classification of predicted pairs as secondary structure vs. tertiary 
  structure or overprediction.]
  Takes about ten seconds.	
	
## Searching a database for new tRNAs:

> covels -c A100.cm K11H3frag.fa

  Searches a 500 bp fragment of the C. elegans cosmid K11H3 for tRNAs,
  on both strands (the -c option asks for both strands to be searched).
  This fragment contains two predicted tRNA genes.
  Takes about two minutes.

> covels -c -w 150 TRNA2.cm K11H3frag.fa

  Same as above, except using a model trained on 1315 different tRNA
  sequences. This model is known to recognize all known cytoplasmic 
  eukaryotic tRNAs with scores > 20 bits. The -w option allows tRNAs
  up to 150 nt in length. Using covels with this model is the most 
  sensitive means I know of for detecting tRNAs in genomic sequence. 
