# Supplementary material for: Initiator tRNA genes template the 3′ CCA end at high frequencies in bacteria
Source: BMC Genomics. 2016 Dec 8;17:1003. doi: 10.1186/s12864-016-3314-x (PMC5143459; doi:10.1186/s12864-016-3314-x)
Supplement: Additional file 6: — Installation code-base for the TFAM program. (ZIP 819 kb) [file 12864_2016_3314_MOESM6_ESM.zip › tfam_lib-1.04/covemf-2.4.4/Demos/7SL-euk.cm]

### cove V2
257 	nodes
### node 0 type 6
1  -1
0.51220 0.00000 0.00000 0.39024 0.07317 0.02439 
0.00000 0.00000 0.00000 0.00000 0.00000 0.00000 
0.00000 0.00000 0.00000 0.00000 0.00000 0.00000 
0.00000 0.00000 0.00000 0.00000 0.00000 0.00000 
0.42857 0.00000 0.00000 0.14286 0.28571 0.14286 
0.33333 0.00000 0.00000 0.33333 0.00000 0.33333 
0.28571 0.28571 0.28571 0.14286 # INSL
0.25000 0.25000 0.25000 0.25000 # INSR
0.00000 0.00000 0.00000 0.00000 # MATP
0.00000 0.00000 0.00000 0.00000 # MATP
0.00000 0.00000 0.00000 0.00000 # MATP
0.00000 0.00000 0.00000 0.00000 # MATP
0.00000 0.00000 0.00000 0.00000 # MATL
0.00000 0.00000 0.00000 0.00000 # MATR
### node 1 type 3
2  -1
0.72000 0.00000 0.00000 0.24000 0.00000 0.04000 
0.00000 0.00000 0.00000 0.00000 0.00000 0.00000 
0.00000 0.00000 0.00000 0.00000 0.00000 0.00000 
0.05556 0.00000 0.00000 0.88889 0.00000 0.05556 
0.00000 0.00000 0.00000 0.00000 0.00000 0.00000 
0.33333 0.00000 0.00000 0.33333 0.00000 0.33333 
0.00000 0.00000 0.00000 0.00000 # INSL
0.25000 0.25000 0.25000 0.25000 # INSR
0.00000 0.00000 0.00000 0.00000 # MATP
0.00000 0.00000 0.00000 0.00000 # MATP
0.00000 0.00000 0.00000 0.00000 # MATP
0.00000 0.00000 0.00000 0.00000 # MATP
0.00000 0.00000 0.00000 0.00000 # MATL
0.05263 0.05263 0.05263 0.84211 # MATR
### node 2 type 3
3  -1
0.94737 0.00000 0.00000 0.00000 0.00000 0.05263 
0.00000 0.00000 0.00000 0.00000 0.00000 0.00000 
0.00000 0.00000 0.00000 0.00000 0.00000 0.00000 
0.95455 0.00000 0.00000 0.00000 0.00000 0.04545 
0.00000 0.00000 0.00000 0.00000 0.00000 0.00000 
0.50000 0.00000 0.00000 0.00000 0.00000 0.50000 
0.00000 0.00000 0.00000 0.00000 # INSL
0.25000 0.25000 0.25000 0.25000 # INSR
0.00000 0.00000 0.00000 0.00000 # MATP
0.00000 0.00000 0.00000 0.00000 # MATP
0.00000 0.00000 0.00000 0.00000 # MATP
0.00000 0.00000 0.00000 0.00000 # MATP
0.00000 0.00000 0.00000 0.00000 # MATL
0.04167 0.08333 0.04167 0.83333 # MATR
### node 3 type 0
4  36
0.00000 0.00000 0.00000 0.00000 0.00000 0.00000 
0.00000 0.00000 0.00000 0.00000 0.00000 0.00000 
0.00000 0.00000 0.00000 0.00000 0.00000 0.00000 
0.00000 0.00000 0.00000 0.00000 0.00000 0.00000 
0.00000 0.00000 0.00000 0.00000 0.00000 0.00000 
0.00000 0.00000 0.00000 0.00000 0.00000 0.00000 
0.00000 0.00000 0.00000 0.00000 # INSL
0.00000 0.00000 0.00000 0.00000 # INSR
0.00000 0.00000 0.00000 0.00000 # MATP
0.00000 0.00000 0.00000 0.00000 # MATP
0.00000 0.00000 0.00000 0.00000 # MATP
0.00000 0.00000 0.00000 0.00000 # MATP
0.00000 0.00000 0.00000 0.00000 # MATL
0.00000 0.00000 0.00000 0.00000 # MATR
### node 4 type 4
5  -1
0.07317 0.73171 0.02439 0.17073 0.00000 0.00000 
0.00000 0.00000 0.00000 0.00000 0.00000 0.00000 
0.00000 0.00000 0.00000 0.00000 0.00000 0.00000 
0.00000 0.00000 0.00000 0.00000 0.00000 0.00000 
0.00000 0.00000 0.00000 0.00000 0.00000 0.00000 
0.00000 0.00000 0.00000 0.00000 0.00000 0.00000 
0.00000 0.00000 0.00000 0.00000 # INSL
0.00000 0.00000 0.00000 0.00000 # INSR
0.00000 0.00000 0.00000 0.00000 # MATP
0.00000 0.00000 0.00000 0.00000 # MATP
0.00000 0.00000 0.00000 0.00000 # MATP
0.00000 0.00000 0.00000 0.00000 # MATP
0.00000 0.00000 0.00000 0.00000 # MATL
0.00000 0.00000 0.00000 0.00000 # MATR
### node 5 type 1
6  -1
0.37500 0.12500 0.12500 0.12500 0.12500 0.12500 
0.02857 0.85714 0.02857 0.02857 0.02857 0.02857 
0.16667 0.16667 0.16667 0.16667 0.16667 0.16667 
0.08333 0.16667 0.08333 0.50000 0.08333 0.08333 
0.16667 0.16667 0.16667 0.16667 0.16667 0.16667 
0.20000 0.20000 0.20000 0.20000 0.00000 0.20000 
0.25000 0.25000 0.25000 0.25000 # INSL
0.25000 0.25000 0.25000 0.25000 # INSR
0.02222 0.02222 0.02222 0.08889 # MATP
0.02222 0.06667 0.04444 0.02222 # MATP
0.02222 0.44444 0.02222 0.02222 # MATP
0.02222 0.11111 0.02222 0.02222 # MATP
0.25000 0.25000 0.25000 0.25000 # MATL
0.10000 0.50000 0.20000 0.20000 # MATR
### node 6 type 1
7  -1
0.37500 0.12500 0.12500 0.12500 0.12500 0.12500 
0.05556 0.83333 0.02778 0.02778 0.02778 0.02778 
0.16667 0.16667 0.16667 0.16667 0.16667 0.16667 
0.09091 0.09091 0.09091 0.54545 0.09091 0.09091 
0.16667 0.16667 0.16667 0.16667 0.16667 0.16667 
0.20000 0.20000 0.20000 0.20000 0.00000 0.20000 
0.25000 0.25000 0.25000 0.25000 # INSL
0.25000 0.25000 0.25000 0.25000 # INSR
0.02174 0.02174 0.02174 0.04348 # MATP
0.02174 0.02174 0.56522 0.02174 # MATP
0.04348 0.04348 0.02174 0.02174 # MATP
0.06522 0.02174 0.02174 0.02174 # MATP
0.25000 0.25000 0.25000 0.25000 # MATL
0.22222 0.11111 0.55556 0.11111 # MATR
### node 7 type 1
8  -1
0.57143 0.00000 0.14286 0.00000 0.14286 0.14286 
0.12121 0.00000 0.69697 0.00000 0.15152 0.03030 
0.25000 0.00000 0.25000 0.00000 0.25000 0.25000 
0.66667 0.00000 0.11111 0.00000 0.11111 0.11111 
0.12500 0.00000 0.62500 0.00000 0.12500 0.12500 
0.33333 0.00000 0.33333 0.00000 0.00000 0.33333 
0.37500 0.25000 0.12500 0.25000 # INSL
0.25000 0.25000 0.25000 0.25000 # INSR
0.02222 0.02222 0.02222 0.02222 # MATP
0.02222 0.02222 0.64444 0.02222 # MATP
0.02222 0.02222 0.02222 0.02222 # MATP
0.02222 0.02222 0.04444 0.02222 # MATP
0.25000 0.25000 0.25000 0.25000 # MATL
0.11111 0.11111 0.66667 0.11111 # MATR
### node 8 type 2
9  -1
0.92308 0.00000 0.00000 0.00000 0.07692 0.00000 
0.00000 0.00000 0.00000 0.00000 0.00000 0.00000 
0.96429 0.00000 0.00000 0.00000 0.03571 0.00000 
0.00000 0.00000 0.00000 0.00000 0.00000 0.00000 
0.50000 0.00000 0.00000 0.00000 0.50000 0.00000 
0.00000 0.00000 0.00000 0.00000 0.00000 0.00000 
0.25000 0.25000 0.25000 0.25000 # INSL
0.00000 0.00000 0.00000 0.00000 # INSR
0.00000 0.00000 0.00000 0.00000 # MATP
0.00000 0.00000 0.00000 0.00000 # MATP
0.00000 0.00000 0.00000 0.00000 # MATP
0.00000 0.00000 0.00000 0.00000 # MATP
0.03333 0.03333 0.90000 0.03333 # MATL
0.00000 0.00000 0.00000 0.00000 # MATR
### node 9 type 0
10  23
0.00000 0.00000 0.00000 0.00000 0.00000 0.00000 
0.00000 0.00000 0.00000 0.00000 0.00000 0.00000 
0.00000 0.00000 0.00000 0.00000 0.00000 0.00000 
0.00000 0.00000 0.00000 0.00000 0.00000 0.00000 
0.00000 0.00000 0.00000 0.00000 0.00000 0.00000 
0.00000 0.00000 0.00000 0.00000 0.00000 0.00000 
0.00000 0.00000 0.00000 0.00000 # INSL
0.00000 0.00000 0.00000 0.00000 # INSR
0.00000 0.00000 0.00000 0.00000 # MATP
0.00000 0.00000 0.00000 0.00000 # MATP
0.00000 0.00000 0.00000 0.00000 # MATP
0.00000 0.00000 0.00000 0.00000 # MATP
0.00000 0.00000 0.00000 0.00000 # MATL
0.00000 0.00000 0.00000 0.00000 # MATR
### node 10 type 4
11  -1
0.17073 0.75610 0.02439 0.04878 0.00000 0.00000 
0.00000 0.00000 0.00000 0.00000 0.00000 0.00000 
0.00000 0.00000 0.00000 0.00000 0.00000 0.00000 
0.00000 0.00000 0.00000 0.00000 0.00000 0.00000 
0.00000 0.00000 0.00000 0.00000 0.00000 0.00000 
0.00000 0.00000 0.00000 0.00000 0.00000 0.00000 
0.00000 0.00000 0.00000 0.00000 # INSL
0.00000 0.00000 0.00000 0.00000 # INSR
0.00000 0.00000 0.00000 0.00000 # MATP
0.00000 0.00000 0.00000 0.00000 # MATP
0.00000 0.00000 0.00000 0.00000 # MATP
0.00000 0.00000 0.00000 0.00000 # MATP
0.00000 0.00000 0.00000 0.00000 # MATL
0.00000 0.00000 0.00000 0.00000 # MATR
### node 11 type 1
12  -1
0.58333 0.08333 0.08333 0.08333 0.08333 0.08333 
0.02778 0.86111 0.02778 0.02778 0.02778 0.02778 
0.16667 0.16667 0.16667 0.16667 0.16667 0.16667 
0.14286 0.28571 0.14286 0.14286 0.14286 0.14286 
0.16667 0.16667 0.16667 0.16667 0.16667 0.16667 
0.20000 0.20000 0.20000 0.20000 0.00000 0.20000 
0.25000 0.25000 0.25000 0.25000 # INSL
0.25000 0.25000 0.25000 0.25000 # INSR
0.02174 0.04348 0.02174 0.30435 # MATP
0.02174 0.02174 0.02174 0.02174 # MATP
0.02174 0.36957 0.02174 0.02174 # MATP
0.02174 0.02174 0.02174 0.02174 # MATP
0.25000 0.25000 0.25000 0.25000 # MATL
0.20000 0.20000 0.20000 0.40000 # MATR
### node 12 type 1
13  -1
0.58333 0.08333 0.08333 0.08333 0.08333 0.08333 
0.02703 0.86486 0.02703 0.02703 0.02703 0.02703 
0.16667 0.16667 0.16667 0.16667 0.16667 0.16667 
0.16667 0.16667 0.16667 0.16667 0.16667 0.16667 
0.16667 0.16667 0.16667 0.16667 0.16667 0.16667 
0.20000 0.20000 0.20000 0.20000 0.00000 0.20000 
0.25000 0.25000 0.25000 0.25000 # INSL
0.25000 0.25000 0.25000 0.25000 # INSR
0.02128 0.04255 0.02128 0.06383 # MATP
0.02128 0.02128 0.02128 0.02128 # MATP
0.02128 0.59574 0.02128 0.04255 # MATP
0.02128 0.02128 0.02128 0.02128 # MATP
0.25000 0.25000 0.25000 0.25000 # MATL
0.25000 0.25000 0.25000 0.25000 # MATR
### node 13 type 1
14  -1
0.58333 0.08333 0.08333 0.08333 0.08333 0.08333 
0.02703 0.86486 0.02703 0.02703 0.02703 0.02703 
0.16667 0.16667 0.16667 0.16667 0.16667 0.16667 
0.16667 0.16667 0.16667 0.16667 0.16667 0.16667 
0.16667 0.16667 0.16667 0.16667 0.16667 0.16667 
0.20000 0.20000 0.20000 0.20000 0.00000 0.20000 
0.25000 0.25000 0.25000 0.25000 # INSL
0.25000 0.25000 0.25000 0.25000 # INSR
0.02128 0.02128 0.04255 0.04255 # MATP
0.02128 0.02128 0.51064 0.02128 # MATP
0.02128 0.04255 0.02128 0.02128 # MATP
0.06383 0.02128 0.06383 0.04255 # MATP
0.25000 0.25000 0.25000 0.25000 # MATL
0.25000 0.25000 0.25000 0.25000 # MATR
### node 14 type 1
15  -1
0.58333 0.08333 0.08333 0.08333 0.08333 0.08333 
0.05405 0.81081 0.02703 0.05405 0.02703 0.02703 
0.16667 0.16667 0.16667 0.16667 0.16667 0.16667 
0.16667 0.16667 0.16667 0.16667 0.16667 0.16667 
0.16667 0.16667 0.16667 0.16667 0.16667 0.16667 
0.20000 0.20000 0.20000 0.20000 0.00000 0.20000 
0.25000 0.25000 0.25000 0.25000 # INSL
0.25000 0.25000 0.25000 0.25000 # INSR
0.02128 0.02128 0.02128 0.06383 # MATP
0.02128 0.02128 0.14894 0.02128 # MATP
0.02128 0.10638 0.02128 0.08511 # MATP
0.29787 0.02128 0.04255 0.06383 # MATP
0.25000 0.25000 0.25000 0.25000 # MATL
0.25000 0.25000 0.25000 0.25000 # MATR
### node 15 type 1
16  -1
0.63636 0.00000 0.18182 0.00000 0.09091 0.09091 
0.12121 0.00000 0.72727 0.00000 0.12121 0.03030 
0.25000 0.00000 0.25000 0.00000 0.25000 0.25000 
0.20000 0.00000 0.40000 0.00000 0.20000 0.20000 
0.14286 0.00000 0.57143 0.00000 0.14286 0.14286 
0.33333 0.00000 0.33333 0.00000 0.00000 0.33333 
0.14286 0.14286 0.14286 0.57143 # INSL
0.25000 0.25000 0.25000 0.25000 # INSR
0.02222 0.02222 0.02222 0.04444 # MATP
0.04444 0.02222 0.35556 0.02222 # MATP
0.06667 0.02222 0.02222 0.04444 # MATP
0.04444 0.02222 0.13333 0.08889 # MATP
0.25000 0.25000 0.25000 0.25000 # MATL
0.20000 0.20000 0.40000 0.20000 # MATR
### node 16 type 2
17  -1
0.71429 0.07143 0.07143 0.07143 0.07143 0.00000 
0.00000 0.00000 0.00000 0.00000 0.00000 0.00000 
0.03030 0.87879 0.03030 0.03030 0.03030 0.00000 
0.00000 0.00000 0.00000 0.00000 0.00000 0.00000 
0.20000 0.20000 0.20000 0.20000 0.20000 0.00000 
0.00000 0.00000 0.00000 0.00000 0.00000 0.00000 
0.25000 0.25000 0.25000 0.25000 # INSL
0.00000 0.00000 0.00000 0.00000 # INSR
0.00000 0.00000 0.00000 0.00000 # MATP
0.00000 0.00000 0.00000 0.00000 # MATP
0.00000 0.00000 0.00000 0.00000 # MATP
0.00000 0.00000 0.00000 0.00000 # MATP
0.31250 0.09375 0.28125 0.31250 # MATL
0.00000 0.00000 0.00000 0.00000 # MATR
### node 17 type 1
18  -1
0.76923 0.00000 0.07692 0.00000 0.07692 0.07692 
0.03125 0.00000 0.90625 0.00000 0.03125 0.03125 
0.25000 0.00000 0.25000 0.00000 0.25000 0.25000 
0.25000 0.00000 0.25000 0.00000 0.25000 0.25000 
0.25000 0.00000 0.25000 0.00000 0.25000 0.25000 
0.33333 0.00000 0.33333 0.00000 0.00000 0.33333 
0.25000 0.25000 0.25000 0.25000 # INSL
0.25000 0.25000 0.25000 0.25000 # INSR
0.02273 0.02273 0.02273 0.04545 # MATP
0.02273 0.02273 0.02273 0.02273 # MATP
0.25000 0.20455 0.04545 0.18182 # MATP
0.02273 0.02273 0.04545 0.02273 # MATP
0.25000 0.25000 0.25000 0.25000 # MATL
0.25000 0.25000 0.25000 0.25000 # MATR
### node 18 type 2
19  -1
0.41667 0.00000 0.50000 0.00000 0.08333 0.00000 
0.00000 0.00000 0.00000 0.00000 0.00000 0.00000 
0.03226 0.00000 0.93548 0.00000 0.03226 0.00000 
0.00000 0.00000 0.00000 0.00000 0.00000 0.00000 
0.33333 0.00000 0.33333 0.00000 0.33333 0.00000 
0.00000 0.00000 0.00000 0.00000 0.00000 0.00000 
0.25000 0.25000 0.25000 0.25000 # INSL
0.00000 0.00000 0.00000 0.00000 # INSR
0.00000 0.00000 0.00000 0.00000 # MATP
0.00000 0.00000 0.00000 0.00000 # MATP
0.00000 0.00000 0.00000 0.00000 # MATP
0.00000 0.00000 0.00000 0.00000 # MATP
0.03125 0.21875 0.03125 0.71875 # MATL
0.00000 0.00000 0.00000 0.00000 # MATR
### node 19 type 2
20  -1
0.71429 0.00000 0.14286 0.00000 0.14286 0.00000 
0.00000 0.00000 0.00000 0.00000 0.00000 0.00000 
0.02778 0.00000 0.94444 0.00000 0.02778 0.00000 
0.00000 0.00000 0.00000 0.00000 0.00000 0.00000 
0.33333 0.00000 0.33333 0.00000 0.33333 0.00000 
0.00000 0.00000 0.00000 0.00000 0.00000 0.00000 
0.25000 0.25000 0.25000 0.25000 # INSL
0.00000 0.00000 0.00000 0.00000 # INSR
0.00000 0.00000 0.00000 0.00000 # MATP
0.00000 0.00000 0.00000 0.00000 # MATP
0.00000 0.00000 0.00000 0.00000 # MATP
0.00000 0.00000 0.00000 0.00000 # MATP
0.56757 0.10811 0.21622 0.10811 # MATL
0.00000 0.00000 0.00000 0.00000 # MATR
### node 20 type 2
21  -1
0.71429 0.00000 0.14286 0.00000 0.14286 0.00000 
0.00000 0.00000 0.00000 0.00000 0.00000 0.00000 
0.08333 0.00000 0.88889 0.00000 0.02778 0.00000 
0.00000 0.00000 0.00000 0.00000 0.00000 0.00000 
0.33333 0.00000 0.33333 0.00000 0.33333 0.00000 
0.00000 0.00000 0.00000 0.00000 0.00000 0.00000 
0.25000 0.25000 0.25000 0.25000 # INSL
0.00000 0.00000 0.00000 0.00000 # INSR
0.00000 0.00000 0.00000 0.00000 # MATP
0.00000 0.00000 0.00000 0.00000 # MATP
0.00000 0.00000 0.00000 0.00000 # MATP
0.00000 0.00000 0.00000 0.00000 # MATP
0.37838 0.02703 0.56757 0.02703 # MATL
0.00000 0.00000 0.00000 0.00000 # MATR
### node 21 type 2
22  -1
0.77778 0.00000 0.11111 0.00000 0.11111 0.00000 
0.00000 0.00000 0.00000 0.00000 0.00000 0.00000 
0.11765 0.00000 0.85294 0.00000 0.02941 0.00000 
0.00000 0.00000 0.00000 0.00000 0.00000 0.00000 
0.33333 0.00000 0.33333 0.00000 0.33333 0.00000 
0.00000 0.00000 0.00000 0.00000 0.00000 0.00000 
0.25000 0.25000 0.25000 0.25000 # INSL
0.00000 0.00000 0.00000 0.00000 # INSR
0.00000 0.00000 0.00000 0.00000 # MATP
0.00000 0.00000 0.00000 0.00000 # MATP
0.00000 0.00000 0.00000 0.00000 # MATP
0.00000 0.00000 0.00000 0.00000 # MATP
0.02857 0.85714 0.02857 0.08571 # MATL
0.00000 0.00000 0.00000 0.00000 # MATR
### node 22 type 2
-1  -1
0.90909 0.00000 0.00000 0.00000 0.09091 0.00000 
0.00000 0.00000 0.00000 0.00000 0.00000 0.00000 
0.96667 0.00000 0.00000 0.00000 0.03333 0.00000 
0.00000 0.00000 0.00000 0.00000 0.00000 0.00000 
0.50000 0.00000 0.00000 0.00000 0.50000 0.00000 
0.00000 0.00000 0.00000 0.00000 0.00000 0.00000 
0.25000 0.25000 0.25000 0.25000 # INSL
0.00000 0.00000 0.00000 0.00000 # INSR
0.00000 0.00000 0.00000 0.00000 # MATP
0.00000 0.00000 0.00000 0.00000 # MATP
0.00000 0.00000 0.00000 0.00000 # MATP
0.00000 0.00000 0.00000 0.00000 # MATP
0.09375 0.06250 0.78125 0.06250 # MATL
0.00000 0.00000 0.00000 0.00000 # MATR
### node 23 type 5
24  -1
0.07500 0.00000 0.90000 0.00000 0.02500 0.00000 
0.00000 0.00000 0.00000 0.00000 0.00000 0.00000 
0.00000 0.00000 0.00000 0.00000 0.00000 0.00000 
0.00000 0.00000 0.00000 0.00000 0.00000 0.00000 
0.16667 0.16667 0.16667 0.16667 0.16667 0.16667 
0.00000 0.00000 0.00000 0.00000 0.00000 0.00000 
0.25000 0.25000 0.25000 0.25000 # INSL
0.00000 0.00000 0.00000 0.00000 # INSR
0.00000 0.00000 0.00000 0.00000 # MATP
0.00000 0.00000 0.00000 0.00000 # MATP
0.00000 0.00000 0.00000 0.00000 # MATP
0.00000 0.00000 0.00000 0.00000 # MATP
0.00000 0.00000 0.00000 0.00000 # MATL
0.00000 0.00000 0.00000 0.00000 # MATR
### node 24 type 2
25  -1
0.60000 0.00000 0.20000 0.00000 0.20000 0.00000 
0.00000 0.00000 0.00000 0.00000 0.00000 0.00000 
0.02632 0.00000 0.94737 0.00000 0.02632 0.00000 
0.00000 0.00000 0.00000 0.00000 0.00000 0.00000 
0.33333 0.00000 0.33333 0.00000 0.33333 0.00000 
0.00000 0.00000 0.00000 0.00000 0.00000 0.00000 
0.25000 0.25000 0.25000 0.25000 # INSL
0.00000 0.00000 0.00000 0.00000 # INSR
0.00000 0.00000 0.00000 0.00000 # MATP
0.00000 0.00000 0.00000 0.00000 # MATP
0.00000 0.00000 0.00000 0.00000 # MATP
0.00000 0.00000 0.00000 0.00000 # MATP
0.02564 0.02564 0.02564 0.92308 # MATL
0.00000 0.00000 0.00000 0.00000 # MATR
### node 25 type 2
26  -1
0.60000 0.00000 0.20000 0.00000 0.20000 0.00000 
0.00000 0.00000 0.00000 0.00000 0.00000 0.00000 
0.02632 0.00000 0.94737 0.00000 0.02632 0.00000 
0.00000 0.00000 0.00000 0.00000 0.00000 0.00000 
0.33333 0.00000 0.33333 0.00000 0.33333 0.00000 
0.00000 0.00000 0.00000 0.00000 0.00000 0.00000 
0.25000 0.25000 0.25000 0.25000 # INSL
0.00000 0.00000 0.00000 0.00000 # INSR
0.00000 0.00000 0.00000 0.00000 # MATP
0.00000 0.00000 0.00000 0.00000 # MATP
0.00000 0.00000 0.00000 0.00000 # MATP
0.00000 0.00000 0.00000 0.00000 # MATP
0.10256 0.02564 0.82051 0.05128 # MATL
0.00000 0.00000 0.00000 0.00000 # MATR
### node 26 type 2
27  -1
0.60000 0.00000 0.20000 0.00000 0.20000 0.00000 
0.00000 0.00000 0.00000 0.00000 0.00000 0.00000 
0.02632 0.00000 0.94737 0.00000 0.02632 0.00000 
0.00000 0.00000 0.00000 0.00000 0.00000 0.00000 
0.33333 0.00000 0.33333 0.00000 0.33333 0.00000 
0.00000 0.00000 0.00000 0.00000 0.00000 0.00000 
0.25000 0.25000 0.25000 0.25000 # INSL
0.00000 0.00000 0.00000 0.00000 # INSR
0.00000 0.00000 0.00000 0.00000 # MATP
0.00000 0.00000 0.00000 0.00000 # MATP
0.00000 0.00000 0.00000 0.00000 # MATP
0.00000 0.00000 0.00000 0.00000 # MATP
0.02564 0.05128 0.02564 0.89744 # MATL
0.00000 0.00000 0.00000 0.00000 # MATR
### node 27 type 2
28  -1
0.60000 0.00000 0.20000 0.00000 0.20000 0.00000 
0.00000 0.00000 0.00000 0.00000 0.00000 0.00000 
0.02632 0.00000 0.94737 0.00000 0.02632 0.00000 
0.00000 0.00000 0.00000 0.00000 0.00000 0.00000 
0.33333 0.00000 0.33333 0.00000 0.33333 0.00000 
0.00000 0.00000 0.00000 0.00000 0.00000 0.00000 
0.25000 0.25000 0.25000 0.25000 # INSL
0.00000 0.00000 0.00000 0.00000 # INSR
0.00000 0.00000 0.00000 0.00000 # MATP
0.00000 0.00000 0.00000 0.00000 # MATP
0.00000 0.00000 0.00000 0.00000 # MATP
0.00000 0.00000 0.00000 0.00000 # MATP
0.82051 0.05128 0.07692 0.05128 # MATL
0.00000 0.00000 0.00000 0.00000 # MATR
### node 28 type 2
29  -1
0.42857 0.14286 0.14286 0.14286 0.14286 0.00000 
0.00000 0.00000 0.00000 0.00000 0.00000 0.00000 
0.10000 0.80000 0.02500 0.02500 0.05000 0.00000 
0.00000 0.00000 0.00000 0.00000 0.00000 0.00000 
0.16667 0.33333 0.16667 0.16667 0.16667 0.00000 
0.00000 0.00000 0.00000 0.00000 0.00000 0.00000 
0.20000 0.40000 0.20000 0.20000 # INSL
0.00000 0.00000 0.00000 0.00000 # INSR
0.00000 0.00000 0.00000 0.00000 # MATP
0.00000 0.00000 0.00000 0.00000 # MATP
0.00000 0.00000 0.00000 0.00000 # MATP
0.00000 0.00000 0.00000 0.00000 # MATP
0.76923 0.02564 0.15385 0.05128 # MATL
0.00000 0.00000 0.00000 0.00000 # MATR
### node 29 type 1
30  -1
0.54545 0.09091 0.09091 0.09091 0.09091 0.09091 
0.02632 0.86842 0.02632 0.02632 0.02632 0.02632 
0.16667 0.16667 0.16667 0.16667 0.16667 0.16667 
0.16667 0.16667 0.16667 0.16667 0.16667 0.16667 
0.16667 0.16667 0.16667 0.16667 0.16667 0.16667 
0.20000 0.20000 0.20000 0.20000 0.00000 0.20000 
0.25000 0.25000 0.25000 0.25000 # INSL
0.25000 0.25000 0.25000 0.25000 # INSR
0.02083 0.02083 0.02083 0.02083 # MATP
0.02083 0.02083 0.45833 0.02083 # MATP
0.02083 0.02083 0.02083 0.02083 # MATP
0.18750 0.02083 0.08333 0.02083 # MATP
0.25000 0.25000 0.25000 0.25000 # MATL
0.25000 0.25000 0.25000 0.25000 # MATR
### node 30 type 1
31  -1
0.54545 0.09091 0.09091 0.09091 0.09091 0.09091 
0.02632 0.86842 0.02632 0.02632 0.02632 0.02632 
0.16667 0.16667 0.16667 0.16667 0.16667 0.16667 
0.16667 0.16667 0.16667 0.16667 0.16667 0.16667 
0.16667 0.16667 0.16667 0.16667 0.16667 0.16667 
0.20000 0.20000 0.20000 0.20000 0.00000 0.20000 
0.25000 0.25000 0.25000 0.25000 # INSL
0.25000 0.25000 0.25000 0.25000 # INSR
0.02083 0.02083 0.02083 0.02083 # MATP
0.02083 0.02083 0.52083 0.02083 # MATP
0.02083 0.06250 0.02083 0.02083 # MATP
0.08333 0.02083 0.08333 0.02083 # MATP
0.25000 0.25000 0.25000 0.25000 # MATL
0.25000 0.25000 0.25000 0.25000 # MATR
### node 31 type 1
32  -1
0.54545 0.09091 0.09091 0.09091 0.09091 0.09091 
0.05263 0.84211 0.02632 0.02632 0.02632 0.02632 
0.16667 0.16667 0.16667 0.16667 0.16667 0.16667 
0.16667 0.16667 0.16667 0.16667 0.16667 0.16667 
0.16667 0.16667 0.16667 0.16667 0.16667 0.16667 
0.20000 0.20000 0.20000 0.20000 0.00000 0.20000 
0.25000 0.25000 0.25000 0.25000 # INSL
0.25000 0.25000 0.25000 0.25000 # INSR
0.02083 0.02083 0.02083 0.02083 # MATP
0.02083 0.02083 0.60417 0.02083 # MATP
0.02083 0.02083 0.02083 0.06250 # MATP
0.02083 0.02083 0.06250 0.02083 # MATP
0.25000 0.25000 0.25000 0.25000 # MATL
0.25000 0.25000 0.25000 0.25000 # MATR
### node 32 type 1
33  -1
0.30000 0.00000 0.30000 0.00000 0.30000 0.10000 
0.02857 0.00000 0.62857 0.00000 0.31429 0.02857 
0.25000 0.00000 0.25000 0.00000 0.25000 0.25000 
0.25000 0.00000 0.25000 0.00000 0.25000 0.25000 
0.04000 0.00000 0.04000 0.00000 0.40000 0.52000 
0.02941 0.00000 0.38235 0.00000 0.00000 0.58824 
0.36000 0.20000 0.36000 0.08000 # INSL
0.02857 0.42857 0.11429 0.42857 # INSR
0.02128 0.04255 0.02128 0.27660 # MATP
0.02128 0.02128 0.19149 0.02128 # MATP
0.02128 0.21277 0.02128 0.04255 # MATP
0.02128 0.02128 0.02128 0.02128 # MATP
0.25000 0.25000 0.25000 0.25000 # MATL
0.25000 0.25000 0.25000 0.25000 # MATR
### node 33 type 2
34  -1
0.60000 0.00000 0.20000 0.00000 0.20000 0.00000 
0.00000 0.00000 0.00000 0.00000 0.00000 0.00000 
0.05263 0.00000 0.92105 0.00000 0.02632 0.00000 
0.00000 0.00000 0.00000 0.00000 0.00000 0.00000 
0.33333 0.00000 0.33333 0.00000 0.33333 0.00000 
0.00000 0.00000 0.00000 0.00000 0.00000 0.00000 
0.25000 0.25000 0.25000 0.25000 # INSL
0.00000 0.00000 0.00000 0.00000 # INSR
0.00000 0.00000 0.00000 0.00000 # MATP
0.00000 0.00000 0.00000 0.00000 # MATP
0.00000 0.00000 0.00000 0.00000 # MATP
0.00000 0.00000 0.00000 0.00000 # MATP
0.53846 0.23077 0.02564 0.20513 # MATL
0.00000 0.00000 0.00000 0.00000 # MATR
### node 34 type 2
35  -1
0.50000 0.00000 0.33333 0.00000 0.16667 0.00000 
0.00000 0.00000 0.00000 0.00000 0.00000 0.00000 
0.59459 0.00000 0.37838 0.00000 0.02703 0.00000 
0.00000 0.00000 0.00000 0.00000 0.00000 0.00000 
0.33333 0.00000 0.33333 0.00000 0.33333 0.00000 
0.00000 0.00000 0.00000 0.00000 0.00000 0.00000 
0.25000 0.25000 0.25000 0.25000 # INSL
0.00000 0.00000 0.00000 0.00000 # INSR
0.00000 0.00000 0.00000 0.00000 # MATP
0.00000 0.00000 0.00000 0.00000 # MATP
0.00000 0.00000 0.00000 0.00000 # MATP
0.00000 0.00000 0.00000 0.00000 # MATP
0.05263 0.07895 0.57895 0.28947 # MATL
0.00000 0.00000 0.00000 0.00000 # MATR
### node 35 type 2
-1  -1
0.96000 0.00000 0.00000 0.00000 0.04000 0.00000 
0.00000 0.00000 0.00000 0.00000 0.00000 0.00000 
0.93750 0.00000 0.00000 0.00000 0.06250 0.00000 
0.00000 0.00000 0.00000 0.00000 0.00000 0.00000 
0.50000 0.00000 0.00000 0.00000 0.50000 0.00000 
0.00000 0.00000 0.00000 0.00000 0.00000 0.00000 
0.25000 0.25000 0.25000 0.25000 # INSL
0.00000 0.00000 0.00000 0.00000 # INSR
0.00000 0.00000 0.00000 0.00000 # MATP
0.00000 0.00000 0.00000 0.00000 # MATP
0.00000 0.00000 0.00000 0.00000 # MATP
0.00000 0.00000 0.00000 0.00000 # MATP
0.50000 0.05556 0.16667 0.27778 # MATL
0.00000 0.00000 0.00000 0.00000 # MATR
### node 36 type 5
37  -1
0.35000 0.00000 0.62500 0.00000 0.02500 0.00000 
0.00000 0.00000 0.00000 0.00000 0.00000 0.00000 
0.00000 0.00000 0.00000 0.00000 0.00000 0.00000 
0.00000 0.00000 0.00000 0.00000 0.00000 0.00000 
0.16667 0.16667 0.16667 0.16667 0.16667 0.16667 
0.00000 0.00000 0.00000 0.00000 0.00000 0.00000 
0.25000 0.25000 0.25000 0.25000 # INSL
0.00000 0.00000 0.00000 0.00000 # INSR
0.00000 0.00000 0.00000 0.00000 # MATP
0.00000 0.00000 0.00000 0.00000 # MATP
0.00000 0.00000 0.00000 0.00000 # MATP
0.00000 0.00000 0.00000 0.00000 # MATP
0.00000 0.00000 0.00000 0.00000 # MATL
0.00000 0.00000 0.00000 0.00000 # MATR
### node 37 type 2
38  -1
0.75000 0.00000 0.18750 0.00000 0.06250 0.00000 
0.00000 0.00000 0.00000 0.00000 0.00000 0.00000 
0.03704 0.00000 0.92593 0.00000 0.03704 0.00000 
0.00000 0.00000 0.00000 0.00000 0.00000 0.00000 
0.33333 0.00000 0.33333 0.00000 0.33333 0.00000 
0.00000 0.00000 0.00000 0.00000 0.00000 0.00000 
0.25000 0.25000 0.25000 0.25000 # INSL
0.00000 0.00000 0.00000 0.00000 # INSR
0.00000 0.00000 0.00000 0.00000 # MATP
0.00000 0.00000 0.00000 0.00000 # MATP
0.00000 0.00000 0.00000 0.00000 # MATP
0.00000 0.00000 0.00000 0.00000 # MATP
0.82143 0.07143 0.03571 0.07143 # MATL
0.00000 0.00000 0.00000 0.00000 # MATR
### node 38 type 2
39  -1
0.85714 0.00000 0.07143 0.00000 0.07143 0.00000 
0.00000 0.00000 0.00000 0.00000 0.00000 0.00000 
0.10345 0.00000 0.86207 0.00000 0.03448 0.00000 
0.00000 0.00000 0.00000 0.00000 0.00000 0.00000 
0.33333 0.00000 0.33333 0.00000 0.33333 0.00000 
0.00000 0.00000 0.00000 0.00000 0.00000 0.00000 
0.25000 0.25000 0.25000 0.25000 # INSL
0.00000 0.00000 0.00000 0.00000 # INSR
0.00000 0.00000 0.00000 0.00000 # MATP
0.00000 0.00000 0.00000 0.00000 # MATP
0.00000 0.00000 0.00000 0.00000 # MATP
0.00000 0.00000 0.00000 0.00000 # MATP
0.16667 0.03333 0.03333 0.76667 # MATL
0.00000 0.00000 0.00000 0.00000 # MATR
### node 39 type 2
40  -1
0.25000 0.00000 0.68750 0.00000 0.06250 0.00000 
0.00000 0.00000 0.00000 0.00000 0.00000 0.00000 
0.03704 0.00000 0.92593 0.00000 0.03704 0.00000 
0.00000 0.00000 0.00000 0.00000 0.00000 0.00000 
0.33333 0.00000 0.33333 0.00000 0.33333 0.00000 
0.00000 0.00000 0.00000 0.00000 0.00000 0.00000 
0.25000 0.25000 0.25000 0.25000 # INSL
0.00000 0.00000 0.00000 0.00000 # INSR
0.00000 0.00000 0.00000 0.00000 # MATP
0.00000 0.00000 0.00000 0.00000 # MATP
0.00000 0.00000 0.00000 0.00000 # MATP
0.00000 0.00000 0.00000 0.00000 # MATP
0.07143 0.14286 0.28571 0.50000 # MATL
0.00000 0.00000 0.00000 0.00000 # MATR
### node 40 type 2
41  -1
0.37500 0.25000 0.12500 0.12500 0.12500 0.00000 
0.00000 0.00000 0.00000 0.00000 0.00000 0.00000 
0.02564 0.58974 0.33333 0.02564 0.02564 0.00000 
0.00000 0.00000 0.00000 0.00000 0.00000 0.00000 
0.20000 0.20000 0.20000 0.20000 0.20000 0.00000 
0.00000 0.00000 0.00000 0.00000 0.00000 0.00000 
0.25000 0.25000 0.25000 0.25000 # INSL
0.00000 0.00000 0.00000 0.00000 # INSR
0.00000 0.00000 0.00000 0.00000 # MATP
0.00000 0.00000 0.00000 0.00000 # MATP
0.00000 0.00000 0.00000 0.00000 # MATP
0.00000 0.00000 0.00000 0.00000 # MATP
0.50000 0.02632 0.15789 0.31579 # MATL
0.00000 0.00000 0.00000 0.00000 # MATR
### node 41 type 1
42  -1
0.12500 0.25000 0.12500 0.25000 0.12500 0.12500 
0.03448 0.82759 0.03448 0.03448 0.03448 0.03448 
0.05556 0.05556 0.72222 0.05556 0.05556 0.05556 
0.16667 0.16667 0.16667 0.16667 0.16667 0.16667 
0.16667 0.16667 0.16667 0.16667 0.16667 0.16667 
0.20000 0.20000 0.20000 0.20000 0.00000 0.20000 
0.25000 0.25000 0.25000 0.25000 # INSL
0.25000 0.25000 0.25000 0.25000 # INSR
0.02564 0.02564 0.02564 0.30769 # MATP
0.02564 0.02564 0.02564 0.02564 # MATP
0.02564 0.15385 0.02564 0.12821 # MATP
0.02564 0.02564 0.02564 0.10256 # MATP
0.62500 0.06250 0.12500 0.18750 # MATL
0.25000 0.25000 0.25000 0.25000 # MATR
### node 42 type 1
43  -1
0.16667 0.16667 0.16667 0.16667 0.16667 0.16667 
0.03333 0.83333 0.03333 0.03333 0.03333 0.03333 
0.05556 0.11111 0.66667 0.05556 0.05556 0.05556 
0.14286 0.14286 0.14286 0.28571 0.14286 0.14286 
0.16667 0.16667 0.16667 0.16667 0.16667 0.16667 
0.20000 0.20000 0.20000 0.20000 0.00000 0.20000 
0.25000 0.25000 0.25000 0.25000 # INSL
0.25000 0.25000 0.25000 0.25000 # INSR
0.02500 0.07500 0.02500 0.17500 # MATP
0.02500 0.02500 0.02500 0.02500 # MATP
0.02500 0.27500 0.02500 0.15000 # MATP
0.02500 0.02500 0.02500 0.05000 # MATP
0.56250 0.06250 0.25000 0.12500 # MATL
0.20000 0.40000 0.20000 0.20000 # MATR
### node 43 type 1
44  -1
0.16667 0.16667 0.16667 0.16667 0.16667 0.16667 
0.03226 0.83871 0.03226 0.03226 0.03226 0.03226 
0.11765 0.11765 0.58824 0.05882 0.05882 0.05882 
0.14286 0.14286 0.14286 0.28571 0.14286 0.14286 
0.16667 0.16667 0.16667 0.16667 0.16667 0.16667 
0.20000 0.20000 0.20000 0.20000 0.00000 0.20000 
0.25000 0.25000 0.25000 0.25000 # INSL
0.25000 0.25000 0.25000 0.25000 # INSR
0.02439 0.02439 0.02439 0.12195 # MATP
0.02439 0.02439 0.02439 0.02439 # MATP
0.02439 0.26829 0.02439 0.26829 # MATP
0.02439 0.02439 0.02439 0.04878 # MATP
0.13333 0.26667 0.53333 0.06667 # MATL
0.20000 0.20000 0.20000 0.40000 # MATR
### node 44 type 1
45  -1
0.14286 0.14286 0.28571 0.14286 0.14286 0.14286 
0.03125 0.84375 0.03125 0.03125 0.03125 0.03125 
0.06667 0.13333 0.60000 0.06667 0.06667 0.06667 
0.14286 0.14286 0.14286 0.28571 0.14286 0.14286 
0.16667 0.16667 0.16667 0.16667 0.16667 0.16667 
0.20000 0.20000 0.20000 0.20000 0.00000 0.20000 
0.25000 0.25000 0.25000 0.25000 # INSL
0.25000 0.25000 0.25000 0.25000 # INSR
0.02381 0.04762 0.02381 0.14286 # MATP
0.04762 0.02381 0.04762 0.02381 # MATP
0.02381 0.02381 0.04762 0.16667 # MATP
0.28571 0.02381 0.02381 0.02381 # MATP
0.38462 0.07692 0.23077 0.30769 # MATL
0.40000 0.20000 0.20000 0.20000 # MATR
### node 45 type 1
46  -1
0.16667 0.16667 0.16667 0.16667 0.16667 0.16667 
0.03030 0.84848 0.03030 0.03030 0.03030 0.03030 
0.06667 0.20000 0.53333 0.06667 0.06667 0.06667 
0.14286 0.14286 0.14286 0.28571 0.14286 0.14286 
0.16667 0.16667 0.16667 0.16667 0.16667 0.16667 
0.20000 0.20000 0.20000 0.20000 0.00000 0.20000 
0.25000 0.25000 0.25000 0.25000 # INSL
0.25000 0.25000 0.25000 0.25000 # INSR
0.02326 0.02326 0.04651 0.09302 # MATP
0.02326 0.02326 0.13953 0.02326 # MATP
0.02326 0.34884 0.02326 0.02326 # MATP
0.09302 0.02326 0.04651 0.02326 # MATP
0.30769 0.15385 0.15385 0.38462 # MATL
0.20000 0.40000 0.20000 0.20000 # MATR
### node 46 type 1
47  -1
0.16667 0.16667 0.16667 0.16667 0.16667 0.16667 
0.02857 0.85714 0.02857 0.02857 0.02857 0.02857 
0.07692 0.07692 0.61538 0.07692 0.07692 0.07692 
0.14286 0.14286 0.14286 0.28571 0.14286 0.14286 
0.16667 0.16667 0.16667 0.16667 0.16667 0.16667 
0.20000 0.20000 0.20000 0.20000 0.00000 0.20000 
0.25000 0.25000 0.25000 0.25000 # INSL
0.25000 0.25000 0.25000 0.25000 # INSR
0.02222 0.06667 0.02222 0.13333 # MATP
0.02222 0.04444 0.06667 0.02222 # MATP
0.02222 0.33333 0.02222 0.02222 # MATP
0.04444 0.04444 0.02222 0.08889 # MATP
0.18182 0.09091 0.54545 0.18182 # MATL
0.20000 0.40000 0.20000 0.20000 # MATR
### node 47 type 1
48  -1
0.16667 0.16667 0.16667 0.16667 0.16667 0.16667 
0.02857 0.85714 0.02857 0.02857 0.02857 0.02857 
0.07692 0.07692 0.61538 0.07692 0.07692 0.07692 
0.14286 0.14286 0.14286 0.28571 0.14286 0.14286 
0.16667 0.16667 0.16667 0.16667 0.16667 0.16667 
0.20000 0.20000 0.20000 0.20000 0.00000 0.20000 
0.25000 0.25000 0.25000 0.25000 # INSL
0.25000 0.25000 0.25000 0.25000 # INSR
0.02222 0.04444 0.02222 0.02222 # MATP
0.04444 0.02222 0.06667 0.02222 # MATP
0.02222 0.22222 0.02222 0.04444 # MATP
0.35556 0.02222 0.02222 0.02222 # MATP
0.18182 0.09091 0.54545 0.18182 # MATL
0.40000 0.20000 0.20000 0.20000 # MATR
### node 48 type 1
49  -1
0.25000 0.00000 0.25000 0.00000 0.25000 0.25000 
0.33333 0.00000 0.60606 0.00000 0.03030 0.03030 
0.18182 0.00000 0.63636 0.00000 0.09091 0.09091 
0.40000 0.00000 0.20000 0.00000 0.20000 0.20000 
0.25000 0.00000 0.25000 0.00000 0.25000 0.25000 
0.33333 0.00000 0.33333 0.00000 0.00000 0.33333 
0.25000 0.25000 0.25000 0.25000 # INSL
0.25000 0.25000 0.25000 0.25000 # INSR
0.02222 0.02222 0.02222 0.02222 # MATP
0.04444 0.02222 0.02222 0.02222 # MATP
0.02222 0.46667 0.04444 0.02222 # MATP
0.15556 0.02222 0.04444 0.02222 # MATP
0.18182 0.09091 0.27273 0.45455 # MATL
0.20000 0.40000 0.20000 0.20000 # MATR
### node 49 type 2
50  -1
0.13333 0.00000 0.80000 0.00000 0.06667 0.00000 
0.00000 0.00000 0.00000 0.00000 0.00000 0.00000 
0.03571 0.00000 0.92857 0.00000 0.03571 0.00000 
0.00000 0.00000 0.00000 0.00000 0.00000 0.00000 
0.33333 0.00000 0.33333 0.00000 0.33333 0.00000 
0.00000 0.00000 0.00000 0.00000 0.00000 0.00000 
0.25000 0.25000 0.25000 0.25000 # INSL
0.00000 0.00000 0.00000 0.00000 # INSR
0.00000 0.00000 0.00000 0.00000 # MATP
0.00000 0.00000 0.00000 0.00000 # MATP
0.00000 0.00000 0.00000 0.00000 # MATP
0.00000 0.00000 0.00000 0.00000 # MATP
0.31034 0.27586 0.03448 0.37931 # MATL
0.00000 0.00000 0.00000 0.00000 # MATR
### node 50 type 2
51  -1
0.50000 0.00000 0.25000 0.00000 0.25000 0.00000 
0.00000 0.00000 0.00000 0.00000 0.00000 0.00000 
0.02564 0.00000 0.94872 0.00000 0.02564 0.00000 
0.00000 0.00000 0.00000 0.00000 0.00000 0.00000 
0.33333 0.00000 0.33333 0.00000 0.33333 0.00000 
0.00000 0.00000 0.00000 0.00000 0.00000 0.00000 
0.25000 0.25000 0.25000 0.25000 # INSL
0.00000 0.00000 0.00000 0.00000 # INSR
0.00000 0.00000 0.00000 0.00000 # MATP
0.00000 0.00000 0.00000 0.00000 # MATP
0.00000 0.00000 0.00000 0.00000 # MATP
0.00000 0.00000 0.00000 0.00000 # MATP
0.05000 0.07500 0.77500 0.10000 # MATL
0.00000 0.00000 0.00000 0.00000 # MATR
### node 51 type 2
52  -1
0.50000 0.00000 0.25000 0.00000 0.25000 0.00000 
0.00000 0.00000 0.00000 0.00000 0.00000 0.00000 
0.02564 0.00000 0.94872 0.00000 0.02564 0.00000 
0.00000 0.00000 0.00000 0.00000 0.00000 0.00000 
0.33333 0.00000 0.33333 0.00000 0.33333 0.00000 
0.00000 0.00000 0.00000 0.00000 0.00000 0.00000 
0.25000 0.25000 0.25000 0.25000 # INSL
0.00000 0.00000 0.00000 0.00000 # INSR
0.00000 0.00000 0.00000 0.00000 # MATP
0.00000 0.00000 0.00000 0.00000 # MATP
0.00000 0.00000 0.00000 0.00000 # MATP
0.00000 0.00000 0.00000 0.00000 # MATP
0.20000 0.02500 0.65000 0.12500 # MATL
0.00000 0.00000 0.00000 0.00000 # MATR
### node 52 type 2
53  -1
0.25000 0.00000 0.00000 0.50000 0.25000 0.00000 
0.00000 0.00000 0.00000 0.00000 0.00000 0.00000 
0.23077 0.00000 0.00000 0.74359 0.02564 0.00000 
0.00000 0.00000 0.00000 0.00000 0.00000 0.00000 
0.33333 0.00000 0.00000 0.33333 0.33333 0.00000 
0.00000 0.00000 0.00000 0.00000 0.00000 0.00000 
0.25000 0.25000 0.25000 0.25000 # INSL
0.00000 0.00000 0.00000 0.00000 # INSR
0.00000 0.00000 0.00000 0.00000 # MATP
0.00000 0.00000 0.00000 0.00000 # MATP
0.00000 0.00000 0.00000 0.00000 # MATP
0.00000 0.00000 0.00000 0.00000 # MATP
0.72500 0.02500 0.07500 0.17500 # MATL
0.00000 0.00000 0.00000 0.00000 # MATR
### node 53 type 3
54  -1
0.72727 0.00000 0.00000 0.18182 0.00000 0.09091 
0.00000 0.00000 0.00000 0.00000 0.00000 0.00000 
0.00000 0.00000 0.00000 0.00000 0.00000 0.00000 
0.09375 0.00000 0.00000 0.87500 0.00000 0.03125 
0.00000 0.00000 0.00000 0.00000 0.00000 0.00000 
0.33333 0.00000 0.00000 0.33333 0.00000 0.33333 
0.00000 0.00000 0.00000 0.00000 # INSL
0.25000 0.25000 0.25000 0.25000 # INSR
0.00000 0.00000 0.00000 0.00000 # MATP
0.00000 0.00000 0.00000 0.00000 # MATP
0.00000 0.00000 0.00000 0.00000 # MATP
0.00000 0.00000 0.00000 0.00000 # MATP
0.00000 0.00000 0.00000 0.00000 # MATL
0.03030 0.90909 0.03030 0.03030 # MATR
### node 54 type 3
55  -1
0.66667 0.00000 0.00000 0.25000 0.00000 0.08333 
0.00000 0.00000 0.00000 0.00000 0.00000 0.00000 
0.00000 0.00000 0.00000 0.00000 0.00000 0.00000 
0.03226 0.00000 0.00000 0.93548 0.00000 0.03226 
0.00000 0.00000 0.00000 0.00000 0.00000 0.00000 
0.33333 0.00000 0.00000 0.33333 0.00000 0.33333 
0.00000 0.00000 0.00000 0.00000 # INSL
0.25000 0.25000 0.25000 0.25000 # INSR
0.00000 0.00000 0.00000 0.00000 # MATP
0.00000 0.00000 0.00000 0.00000 # MATP
0.00000 0.00000 0.00000 0.00000 # MATP
0.00000 0.00000 0.00000 0.00000 # MATP
0.00000 0.00000 0.00000 0.00000 # MATL
0.90625 0.03125 0.03125 0.03125 # MATR
### node 55 type 3
56  -1
0.08333 0.08333 0.66667 0.08333 0.00000 0.08333 
0.00000 0.00000 0.00000 0.00000 0.00000 0.00000 
0.00000 0.00000 0.00000 0.00000 0.00000 0.00000 
0.05714 0.85714 0.02857 0.02857 0.00000 0.02857 
0.00000 0.00000 0.00000 0.00000 0.00000 0.00000 
0.20000 0.20000 0.20000 0.20000 0.00000 0.20000 
0.00000 0.00000 0.00000 0.00000 # INSL
0.25000 0.25000 0.25000 0.25000 # INSR
0.00000 0.00000 0.00000 0.00000 # MATP
0.00000 0.00000 0.00000 0.00000 # MATP
0.00000 0.00000 0.00000 0.00000 # MATP
0.00000 0.00000 0.00000 0.00000 # MATP
0.00000 0.00000 0.00000 0.00000 # MATL
0.20588 0.02941 0.67647 0.08824 # MATR
### node 56 type 1
57  -1
0.14286 0.14286 0.14286 0.28571 0.14286 0.14286 
0.02857 0.85714 0.02857 0.02857 0.02857 0.02857 
0.07692 0.07692 0.61538 0.07692 0.07692 0.07692 
0.16667 0.16667 0.16667 0.16667 0.16667 0.16667 
0.16667 0.16667 0.16667 0.16667 0.16667 0.16667 
0.20000 0.20000 0.20000 0.20000 0.00000 0.20000 
0.25000 0.25000 0.25000 0.25000 # INSL
0.25000 0.25000 0.25000 0.25000 # INSR
0.02222 0.02222 0.02222 0.02222 # MATP
0.11111 0.04444 0.13333 0.02222 # MATP
0.02222 0.04444 0.02222 0.02222 # MATP
0.40000 0.02222 0.04444 0.02222 # MATP
0.18182 0.09091 0.36364 0.36364 # MATL
0.25000 0.25000 0.25000 0.25000 # MATR
### node 57 type 1
58  -1
0.16667 0.16667 0.16667 0.16667 0.16667 0.16667 
0.02857 0.85714 0.02857 0.02857 0.02857 0.02857 
0.07692 0.07692 0.61538 0.07692 0.07692 0.07692 
0.14286 0.14286 0.14286 0.28571 0.14286 0.14286 
0.16667 0.16667 0.16667 0.16667 0.16667 0.16667 
0.20000 0.20000 0.20000 0.20000 0.00000 0.20000 
0.25000 0.25000 0.25000 0.25000 # INSL
0.25000 0.25000 0.25000 0.25000 # INSR
0.02222 0.06667 0.02222 0.06667 # MATP
0.02222 0.02222 0.13333 0.02222 # MATP
0.02222 0.17778 0.04444 0.04444 # MATP
0.13333 0.11111 0.06667 0.02222 # MATP
0.18182 0.18182 0.27273 0.36364 # MATL
0.20000 0.40000 0.20000 0.20000 # MATR
### node 58 type 1
59  -1
0.16667 0.16667 0.16667 0.16667 0.16667 0.16667 
0.02857 0.85714 0.02857 0.02857 0.02857 0.02857 
0.07692 0.07692 0.61538 0.07692 0.07692 0.07692 
0.14286 0.14286 0.14286 0.28571 0.14286 0.14286 
0.16667 0.16667 0.16667 0.16667 0.16667 0.16667 
0.20000 0.20000 0.20000 0.20000 0.00000 0.20000 
0.25000 0.25000 0.25000 0.25000 # INSL
0.25000 0.25000 0.25000 0.25000 # INSR
0.02222 0.02222 0.02222 0.02222 # MATP
0.04444 0.02222 0.20000 0.02222 # MATP
0.02222 0.15556 0.02222 0.06667 # MATP
0.08889 0.13333 0.02222 0.11111 # MATP
0.18182 0.18182 0.18182 0.45455 # MATL
0.20000 0.20000 0.40000 0.20000 # MATR
### node 59 type 1
60  -1
0.16667 0.16667 0.16667 0.16667 0.16667 0.16667 
0.02857 0.77143 0.11429 0.02857 0.02857 0.02857 
0.07692 0.07692 0.61538 0.07692 0.07692 0.07692 
0.14286 0.14286 0.14286 0.28571 0.14286 0.14286 
0.16667 0.16667 0.16667 0.16667 0.16667 0.16667 
0.20000 0.20000 0.20000 0.20000 0.00000 0.20000 
0.25000 0.25000 0.25000 0.25000 # INSL
0.25000 0.25000 0.25000 0.25000 # INSR
0.04444 0.02222 0.02222 0.02222 # MATP
0.02222 0.02222 0.17778 0.02222 # MATP
0.04444 0.02222 0.06667 0.04444 # MATP
0.37778 0.02222 0.02222 0.04444 # MATP
0.09091 0.36364 0.18182 0.36364 # MATL
0.40000 0.20000 0.20000 0.20000 # MATR
### node 60 type 1
61  -1
0.25000 0.00000 0.25000 0.00000 0.25000 0.25000 
0.13333 0.00000 0.46667 0.00000 0.03333 0.36667 
0.14286 0.00000 0.71429 0.00000 0.07143 0.07143 
0.20000 0.00000 0.20000 0.00000 0.20000 0.40000 
0.25000 0.00000 0.25000 0.00000 0.25000 0.25000 
0.50000 0.00000 0.42857 0.00000 0.00000 0.07143 
0.25000 0.25000 0.25000 0.25000 # INSL
0.26667 0.26667 0.06667 0.40000 # INSR
0.04762 0.02381 0.04762 0.02381 # MATP
0.02381 0.02381 0.04762 0.02381 # MATP
0.16667 0.07143 0.04762 0.02381 # MATP
0.30952 0.02381 0.02381 0.07143 # MATP
0.28571 0.07143 0.28571 0.35714 # MATL
0.20000 0.40000 0.20000 0.20000 # MATR
### node 61 type 2
62  -1
0.76923 0.00000 0.15385 0.00000 0.07692 0.00000 
0.00000 0.00000 0.00000 0.00000 0.00000 0.00000 
0.06667 0.00000 0.63333 0.00000 0.30000 0.00000 
0.00000 0.00000 0.00000 0.00000 0.00000 0.00000 
0.09091 0.00000 0.81818 0.00000 0.09091 0.00000 
0.00000 0.00000 0.00000 0.00000 0.00000 0.00000 
0.41667 0.16667 0.25000 0.16667 # INSL
0.00000 0.00000 0.00000 0.00000 # INSR
0.00000 0.00000 0.00000 0.00000 # MATP
0.00000 0.00000 0.00000 0.00000 # MATP
0.00000 0.00000 0.00000 0.00000 # MATP
0.00000 0.00000 0.00000 0.00000 # MATP
0.12903 0.06452 0.22581 0.58065 # MATL
0.00000 0.00000 0.00000 0.00000 # MATR
### node 62 type 2
63  -1
0.15385 0.00000 0.76923 0.00000 0.07692 0.00000 
0.00000 0.00000 0.00000 0.00000 0.00000 0.00000 
0.10000 0.00000 0.86667 0.00000 0.03333 0.00000 
0.00000 0.00000 0.00000 0.00000 0.00000 0.00000 
0.33333 0.00000 0.33333 0.00000 0.33333 0.00000 
0.00000 0.00000 0.00000 0.00000 0.00000 0.00000 
0.25000 0.25000 0.25000 0.25000 # INSL
0.00000 0.00000 0.00000 0.00000 # INSR
0.00000 0.00000 0.00000 0.00000 # MATP
0.00000 0.00000 0.00000 0.00000 # MATP
0.00000 0.00000 0.00000 0.00000 # MATP
0.00000 0.00000 0.00000 0.00000 # MATP
0.09677 0.12903 0.67742 0.09677 # MATL
0.00000 0.00000 0.00000 0.00000 # MATR
### node 63 type 2
64  -1
0.33333 0.00000 0.50000 0.00000 0.16667 0.00000 
0.00000 0.00000 0.00000 0.00000 0.00000 0.00000 
0.02703 0.00000 0.94595 0.00000 0.02703 0.00000 
0.00000 0.00000 0.00000 0.00000 0.00000 0.00000 
0.33333 0.00000 0.33333 0.00000 0.33333 0.00000 
0.00000 0.00000 0.00000 0.00000 0.00000 0.00000 
0.25000 0.25000 0.25000 0.25000 # INSL
0.00000 0.00000 0.00000 0.00000 # INSR
0.00000 0.00000 0.00000 0.00000 # MATP
0.00000 0.00000 0.00000 0.00000 # MATP
0.00000 0.00000 0.00000 0.00000 # MATP
0.00000 0.00000 0.00000 0.00000 # MATP
0.36842 0.18421 0.26316 0.18421 # MATL
0.00000 0.00000 0.00000 0.00000 # MATR
### node 64 type 2
65  -1
0.50000 0.00000 0.25000 0.00000 0.25000 0.00000 
0.00000 0.00000 0.00000 0.00000 0.00000 0.00000 
0.05128 0.00000 0.92308 0.00000 0.02564 0.00000 
0.00000 0.00000 0.00000 0.00000 0.00000 0.00000 
0.33333 0.00000 0.33333 0.00000 0.33333 0.00000 
0.00000 0.00000 0.00000 0.00000 0.00000 0.00000 
0.25000 0.25000 0.25000 0.25000 # INSL
0.00000 0.00000 0.00000 0.00000 # INSR
0.00000 0.00000 0.00000 0.00000 # MATP
0.00000 0.00000 0.00000 0.00000 # MATP
0.00000 0.00000 0.00000 0.00000 # MATP
0.00000 0.00000 0.00000 0.00000 # MATP
0.02500 0.12500 0.67500 0.17500 # MATL
0.00000 0.00000 0.00000 0.00000 # MATR
### node 65 type 2
66  -1
0.60000 0.00000 0.20000 0.00000 0.20000 0.00000 
0.00000 0.00000 0.00000 0.00000 0.00000 0.00000 
0.07895 0.00000 0.89474 0.00000 0.02632 0.00000 
0.00000 0.00000 0.00000 0.00000 0.00000 0.00000 
0.33333 0.00000 0.33333 0.00000 0.33333 0.00000 
0.00000 0.00000 0.00000 0.00000 0.00000 0.00000 
0.25000 0.25000 0.25000 0.25000 # INSL
0.00000 0.00000 0.00000 0.00000 # INSR
0.00000 0.00000 0.00000 0.00000 # MATP
0.00000 0.00000 0.00000 0.00000 # MATP
0.00000 0.00000 0.00000 0.00000 # MATP
0.00000 0.00000 0.00000 0.00000 # MATP
0.35897 0.20513 0.07692 0.35897 # MATL
0.00000 0.00000 0.00000 0.00000 # MATR
### node 66 type 2
67  -1
0.42857 0.00000 0.42857 0.00000 0.14286 0.00000 
0.00000 0.00000 0.00000 0.00000 0.00000 0.00000 
0.02778 0.00000 0.94444 0.00000 0.02778 0.00000 
0.00000 0.00000 0.00000 0.00000 0.00000 0.00000 
0.33333 0.00000 0.33333 0.00000 0.33333 0.00000 
0.00000 0.00000 0.00000 0.00000 0.00000 0.00000 
0.25000 0.25000 0.25000 0.25000 # INSL
0.00000 0.00000 0.00000 0.00000 # INSR
0.00000 0.00000 0.00000 0.00000 # MATP
0.00000 0.00000 0.00000 0.00000 # MATP
0.00000 0.00000 0.00000 0.00000 # MATP
0.00000 0.00000 0.00000 0.00000 # MATP
0.05405 0.45946 0.16216 0.32432 # MATL
0.00000 0.00000 0.00000 0.00000 # MATR
### node 67 type 2
68  -1
0.60000 0.00000 0.20000 0.00000 0.20000 0.00000 
0.00000 0.00000 0.00000 0.00000 0.00000 0.00000 
0.02632 0.00000 0.94737 0.00000 0.02632 0.00000 
0.00000 0.00000 0.00000 0.00000 0.00000 0.00000 
0.33333 0.00000 0.33333 0.00000 0.33333 0.00000 
0.00000 0.00000 0.00000 0.00000 0.00000 0.00000 
0.25000 0.25000 0.25000 0.25000 # INSL
0.00000 0.00000 0.00000 0.00000 # INSR
0.00000 0.00000 0.00000 0.00000 # MATP
0.00000 0.00000 0.00000 0.00000 # MATP
0.00000 0.00000 0.00000 0.00000 # MATP
0.00000 0.00000 0.00000 0.00000 # MATP
0.15385 0.30769 0.38462 0.15385 # MATL
0.00000 0.00000 0.00000 0.00000 # MATR
### node 68 type 2
69  -1
0.60000 0.00000 0.20000 0.00000 0.20000 0.00000 
0.00000 0.00000 0.00000 0.00000 0.00000 0.00000 
0.02632 0.00000 0.94737 0.00000 0.02632 0.00000 
0.00000 0.00000 0.00000 0.00000 0.00000 0.00000 
0.33333 0.00000 0.33333 0.00000 0.33333 0.00000 
0.00000 0.00000 0.00000 0.00000 0.00000 0.00000 
0.25000 0.25000 0.25000 0.25000 # INSL
0.00000 0.00000 0.00000 0.00000 # INSR
0.00000 0.00000 0.00000 0.00000 # MATP
0.00000 0.00000 0.00000 0.00000 # MATP
0.00000 0.00000 0.00000 0.00000 # MATP
0.00000 0.00000 0.00000 0.00000 # MATP
0.30769 0.10256 0.46154 0.12821 # MATL
0.00000 0.00000 0.00000 0.00000 # MATR
### node 69 type 2
70  -1
0.60000 0.00000 0.20000 0.00000 0.20000 0.00000 
0.00000 0.00000 0.00000 0.00000 0.00000 0.00000 
0.34211 0.00000 0.63158 0.00000 0.02632 0.00000 
0.00000 0.00000 0.00000 0.00000 0.00000 0.00000 
0.33333 0.00000 0.33333 0.00000 0.33333 0.00000 
0.00000 0.00000 0.00000 0.00000 0.00000 0.00000 
0.25000 0.25000 0.25000 0.25000 # INSL
0.00000 0.00000 0.00000 0.00000 # INSR
0.00000 0.00000 0.00000 0.00000 # MATP
0.00000 0.00000 0.00000 0.00000 # MATP
0.00000 0.00000 0.00000 0.00000 # MATP
0.00000 0.00000 0.00000 0.00000 # MATP
0.17949 0.33333 0.25641 0.23077 # MATL
0.00000 0.00000 0.00000 0.00000 # MATR
### node 70 type 2
71  -1
0.88235 0.00000 0.05882 0.00000 0.05882 0.00000 
0.00000 0.00000 0.00000 0.00000 0.00000 0.00000 
0.23077 0.00000 0.73077 0.00000 0.03846 0.00000 
0.00000 0.00000 0.00000 0.00000 0.00000 0.00000 
0.33333 0.00000 0.33333 0.00000 0.33333 0.00000 
0.00000 0.00000 0.00000 0.00000 0.00000 0.00000 
0.25000 0.25000 0.25000 0.25000 # INSL
0.00000 0.00000 0.00000 0.00000 # INSR
0.00000 0.00000 0.00000 0.00000 # MATP
0.00000 0.00000 0.00000 0.00000 # MATP
0.00000 0.00000 0.00000 0.00000 # MATP
0.00000 0.00000 0.00000 0.00000 # MATP
0.22222 0.11111 0.44444 0.22222 # MATL
0.00000 0.00000 0.00000 0.00000 # MATR
### node 71 type 2
72  -1
0.90909 0.00000 0.04545 0.00000 0.04545 0.00000 
0.00000 0.00000 0.00000 0.00000 0.00000 0.00000 
0.23810 0.00000 0.42857 0.00000 0.33333 0.00000 
0.00000 0.00000 0.00000 0.00000 0.00000 0.00000 
0.11111 0.00000 0.77778 0.00000 0.11111 0.00000 
0.00000 0.00000 0.00000 0.00000 0.00000 0.00000 
0.20000 0.30000 0.20000 0.30000 # INSL
0.00000 0.00000 0.00000 0.00000 # INSR
0.00000 0.00000 0.00000 0.00000 # MATP
0.00000 0.00000 0.00000 0.00000 # MATP
0.00000 0.00000 0.00000 0.00000 # MATP
0.00000 0.00000 0.00000 0.00000 # MATP
0.50000 0.13636 0.13636 0.22727 # MATL
0.00000 0.00000 0.00000 0.00000 # MATR
### node 72 type 2
73  -1
0.15385 0.00000 0.80769 0.00000 0.03846 0.00000 
0.00000 0.00000 0.00000 0.00000 0.00000 0.00000 
0.05882 0.00000 0.88235 0.00000 0.05882 0.00000 
0.00000 0.00000 0.00000 0.00000 0.00000 0.00000 
0.33333 0.00000 0.33333 0.00000 0.33333 0.00000 
0.00000 0.00000 0.00000 0.00000 0.00000 0.00000 
0.25000 0.25000 0.25000 0.25000 # INSL
0.00000 0.00000 0.00000 0.00000 # INSR
0.00000 0.00000 0.00000 0.00000 # MATP
0.00000 0.00000 0.00000 0.00000 # MATP
0.00000 0.00000 0.00000 0.00000 # MATP
0.00000 0.00000 0.00000 0.00000 # MATP
0.11111 0.16667 0.66667 0.05556 # MATL
0.00000 0.00000 0.00000 0.00000 # MATR
### node 73 type 2
74  -1
0.50000 0.00000 0.33333 0.00000 0.16667 0.00000 
0.00000 0.00000 0.00000 0.00000 0.00000 0.00000 
0.02703 0.00000 0.94595 0.00000 0.02703 0.00000 
0.00000 0.00000 0.00000 0.00000 0.00000 0.00000 
0.33333 0.00000 0.33333 0.00000 0.33333 0.00000 
0.00000 0.00000 0.00000 0.00000 0.00000 0.00000 
0.25000 0.25000 0.25000 0.25000 # INSL
0.00000 0.00000 0.00000 0.00000 # INSR
0.00000 0.00000 0.00000 0.00000 # MATP
0.00000 0.00000 0.00000 0.00000 # MATP
0.00000 0.00000 0.00000 0.00000 # MATP
0.00000 0.00000 0.00000 0.00000 # MATP
0.07895 0.23684 0.18421 0.50000 # MATL
0.00000 0.00000 0.00000 0.00000 # MATR
### node 74 type 2
75  -1
0.60000 0.00000 0.20000 0.00000 0.20000 0.00000 
0.00000 0.00000 0.00000 0.00000 0.00000 0.00000 
0.02632 0.00000 0.94737 0.00000 0.02632 0.00000 
0.00000 0.00000 0.00000 0.00000 0.00000 0.00000 
0.33333 0.00000 0.33333 0.00000 0.33333 0.00000 
0.00000 0.00000 0.00000 0.00000 0.00000 0.00000 
0.25000 0.25000 0.25000 0.25000 # INSL
0.00000 0.00000 0.00000 0.00000 # INSR
0.00000 0.00000 0.00000 0.00000 # MATP
0.00000 0.00000 0.00000 0.00000 # MATP
0.00000 0.00000 0.00000 0.00000 # MATP
0.00000 0.00000 0.00000 0.00000 # MATP
0.15385 0.25641 0.10256 0.48718 # MATL
0.00000 0.00000 0.00000 0.00000 # MATR
### node 75 type 2
76  -1
0.60000 0.00000 0.20000 0.00000 0.20000 0.00000 
0.00000 0.00000 0.00000 0.00000 0.00000 0.00000 
0.02632 0.00000 0.94737 0.00000 0.02632 0.00000 
0.00000 0.00000 0.00000 0.00000 0.00000 0.00000 
0.33333 0.00000 0.33333 0.00000 0.33333 0.00000 
0.00000 0.00000 0.00000 0.00000 0.00000 0.00000 
0.25000 0.25000 0.25000 0.25000 # INSL
0.00000 0.00000 0.00000 0.00000 # INSR
0.00000 0.00000 0.00000 0.00000 # MATP
0.00000 0.00000 0.00000 0.00000 # MATP
0.00000 0.00000 0.00000 0.00000 # MATP
0.00000 0.00000 0.00000 0.00000 # MATP
0.20513 0.48718 0.17949 0.12821 # MATL
0.00000 0.00000 0.00000 0.00000 # MATR
### node 76 type 2
77  -1
0.60000 0.00000 0.20000 0.00000 0.20000 0.00000 
0.00000 0.00000 0.00000 0.00000 0.00000 0.00000 
0.02632 0.00000 0.94737 0.00000 0.02632 0.00000 
0.00000 0.00000 0.00000 0.00000 0.00000 0.00000 
0.33333 0.00000 0.33333 0.00000 0.33333 0.00000 
0.00000 0.00000 0.00000 0.00000 0.00000 0.00000 
0.25000 0.25000 0.25000 0.25000 # INSL
0.00000 0.00000 0.00000 0.00000 # INSR
0.00000 0.00000 0.00000 0.00000 # MATP
0.00000 0.00000 0.00000 0.00000 # MATP
0.00000 0.00000 0.00000 0.00000 # MATP
0.00000 0.00000 0.00000 0.00000 # MATP
0.07692 0.10256 0.28205 0.53846 # MATL
0.00000 0.00000 0.00000 0.00000 # MATR
### node 77 type 2
78  -1
0.60000 0.00000 0.20000 0.00000 0.20000 0.00000 
0.00000 0.00000 0.00000 0.00000 0.00000 0.00000 
0.02632 0.00000 0.94737 0.00000 0.02632 0.00000 
0.00000 0.00000 0.00000 0.00000 0.00000 0.00000 
0.33333 0.00000 0.33333 0.00000 0.33333 0.00000 
0.00000 0.00000 0.00000 0.00000 0.00000 0.00000 
0.25000 0.25000 0.25000 0.25000 # INSL
0.00000 0.00000 0.00000 0.00000 # INSR
0.00000 0.00000 0.00000 0.00000 # MATP
0.00000 0.00000 0.00000 0.00000 # MATP
0.00000 0.00000 0.00000 0.00000 # MATP
0.00000 0.00000 0.00000 0.00000 # MATP
0.05128 0.15385 0.58974 0.20513 # MATL
0.00000 0.00000 0.00000 0.00000 # MATR
### node 78 type 2
79  -1
0.60000 0.00000 0.20000 0.00000 0.20000 0.00000 
0.00000 0.00000 0.00000 0.00000 0.00000 0.00000 
0.02632 0.00000 0.94737 0.00000 0.02632 0.00000 
0.00000 0.00000 0.00000 0.00000 0.00000 0.00000 
0.33333 0.00000 0.33333 0.00000 0.33333 0.00000 
0.00000 0.00000 0.00000 0.00000 0.00000 0.00000 
0.25000 0.25000 0.25000 0.25000 # INSL
0.00000 0.00000 0.00000 0.00000 # INSR
0.00000 0.00000 0.00000 0.00000 # MATP
0.00000 0.00000 0.00000 0.00000 # MATP
0.00000 0.00000 0.00000 0.00000 # MATP
0.00000 0.00000 0.00000 0.00000 # MATP
0.07692 0.10256 0.66667 0.15385 # MATL
0.00000 0.00000 0.00000 0.00000 # MATR
### node 79 type 2
80  -1
0.60000 0.00000 0.20000 0.00000 0.20000 0.00000 
0.00000 0.00000 0.00000 0.00000 0.00000 0.00000 
0.05263 0.00000 0.92105 0.00000 0.02632 0.00000 
0.00000 0.00000 0.00000 0.00000 0.00000 0.00000 
0.33333 0.00000 0.33333 0.00000 0.33333 0.00000 
0.00000 0.00000 0.00000 0.00000 0.00000 0.00000 
0.25000 0.25000 0.25000 0.25000 # INSL
0.00000 0.00000 0.00000 0.00000 # INSR
0.00000 0.00000 0.00000 0.00000 # MATP
0.00000 0.00000 0.00000 0.00000 # MATP
0.00000 0.00000 0.00000 0.00000 # MATP
0.00000 0.00000 0.00000 0.00000 # MATP
0.10256 0.07692 0.71795 0.10256 # MATL
0.00000 0.00000 0.00000 0.00000 # MATR
### node 80 type 2
81  -1
0.66667 0.00000 0.16667 0.00000 0.16667 0.00000 
0.00000 0.00000 0.00000 0.00000 0.00000 0.00000 
0.18919 0.00000 0.78378 0.00000 0.02703 0.00000 
0.00000 0.00000 0.00000 0.00000 0.00000 0.00000 
0.33333 0.00000 0.33333 0.00000 0.33333 0.00000 
0.00000 0.00000 0.00000 0.00000 0.00000 0.00000 
0.25000 0.25000 0.25000 0.25000 # INSL
0.00000 0.00000 0.00000 0.00000 # INSR
0.00000 0.00000 0.00000 0.00000 # MATP
0.00000 0.00000 0.00000 0.00000 # MATP
0.00000 0.00000 0.00000 0.00000 # MATP
0.00000 0.00000 0.00000 0.00000 # MATP
0.13158 0.52632 0.13158 0.21053 # MATL
0.00000 0.00000 0.00000 0.00000 # MATR
### node 81 type 2
82  -1
0.25000 0.00000 0.66667 0.00000 0.08333 0.00000 
0.00000 0.00000 0.00000 0.00000 0.00000 0.00000 
0.03226 0.00000 0.58065 0.00000 0.38710 0.00000 
0.00000 0.00000 0.00000 0.00000 0.00000 0.00000 
0.14286 0.00000 0.78571 0.00000 0.07143 0.00000 
0.00000 0.00000 0.00000 0.00000 0.00000 0.00000 
0.20000 0.26667 0.20000 0.33333 # INSL
0.00000 0.00000 0.00000 0.00000 # INSR
0.00000 0.00000 0.00000 0.00000 # MATP
0.00000 0.00000 0.00000 0.00000 # MATP
0.00000 0.00000 0.00000 0.00000 # MATP
0.00000 0.00000 0.00000 0.00000 # MATP
0.06250 0.43750 0.12500 0.37500 # MATL
0.00000 0.00000 0.00000 0.00000 # MATR
### node 82 type 2
83  -1
0.66667 0.00000 0.16667 0.00000 0.16667 0.00000 
0.00000 0.00000 0.00000 0.00000 0.00000 0.00000 
0.02703 0.00000 0.94595 0.00000 0.02703 0.00000 
0.00000 0.00000 0.00000 0.00000 0.00000 0.00000 
0.33333 0.00000 0.33333 0.00000 0.33333 0.00000 
0.00000 0.00000 0.00000 0.00000 0.00000 0.00000 
0.25000 0.25000 0.25000 0.25000 # INSL
0.00000 0.00000 0.00000 0.00000 # INSR
0.00000 0.00000 0.00000 0.00000 # MATP
0.00000 0.00000 0.00000 0.00000 # MATP
0.00000 0.00000 0.00000 0.00000 # MATP
0.00000 0.00000 0.00000 0.00000 # MATP
0.02632 0.31579 0.07895 0.57895 # MATL
0.00000 0.00000 0.00000 0.00000 # MATR
### node 83 type 2
84  -1
0.50000 0.00000 0.00000 0.33333 0.16667 0.00000 
0.00000 0.00000 0.00000 0.00000 0.00000 0.00000 
0.45946 0.00000 0.00000 0.40541 0.13514 0.00000 
0.00000 0.00000 0.00000 0.00000 0.00000 0.00000 
0.38462 0.00000 0.00000 0.07692 0.53846 0.00000 
0.00000 0.00000 0.00000 0.00000 0.00000 0.00000 
0.28571 0.28571 0.28571 0.14286 # INSL
0.00000 0.00000 0.00000 0.00000 # INSR
0.00000 0.00000 0.00000 0.00000 # MATP
0.00000 0.00000 0.00000 0.00000 # MATP
0.00000 0.00000 0.00000 0.00000 # MATP
0.00000 0.00000 0.00000 0.00000 # MATP
0.05263 0.02632 0.89474 0.02632 # MATL
0.00000 0.00000 0.00000 0.00000 # MATR
### node 84 type 3
85  -1
0.84000 0.00000 0.00000 0.12000 0.00000 0.04000 
0.00000 0.00000 0.00000 0.00000 0.00000 0.00000 
0.00000 0.00000 0.00000 0.00000 0.00000 0.00000 
0.05556 0.00000 0.00000 0.88889 0.00000 0.05556 
0.00000 0.00000 0.00000 0.00000 0.00000 0.00000 
0.33333 0.00000 0.00000 0.33333 0.00000 0.33333 
0.00000 0.00000 0.00000 0.00000 # INSL
0.25000 0.25000 0.25000 0.25000 # INSR
0.00000 0.00000 0.00000 0.00000 # MATP
0.00000 0.00000 0.00000 0.00000 # MATP
0.00000 0.00000 0.00000 0.00000 # MATP
0.00000 0.00000 0.00000 0.00000 # MATP
0.00000 0.00000 0.00000 0.00000 # MATL
0.05263 0.10526 0.05263 0.78947 # MATR
### node 85 type 3
86  -1
0.91304 0.00000 0.00000 0.04348 0.00000 0.04348 
0.00000 0.00000 0.00000 0.00000 0.00000 0.00000 
0.00000 0.00000 0.00000 0.00000 0.00000 0.00000 
0.20000 0.00000 0.00000 0.75000 0.00000 0.05000 
0.00000 0.00000 0.00000 0.00000 0.00000 0.00000 
0.33333 0.00000 0.00000 0.33333 0.00000 0.33333 
0.00000 0.00000 0.00000 0.00000 # INSL
0.25000 0.25000 0.25000 0.25000 # INSR
0.00000 0.00000 0.00000 0.00000 # MATP
0.00000 0.00000 0.00000 0.00000 # MATP
0.00000 0.00000 0.00000 0.00000 # MATP
0.00000 0.00000 0.00000 0.00000 # MATP
0.00000 0.00000 0.00000 0.00000 # MATL
0.04762 0.80952 0.04762 0.09524 # MATR
### node 86 type 3
87  -1
0.73077 0.00000 0.00000 0.23077 0.00000 0.03846 
0.00000 0.00000 0.00000 0.00000 0.00000 0.00000 
0.00000 0.00000 0.00000 0.00000 0.00000 0.00000 
0.05882 0.00000 0.00000 0.88235 0.00000 0.05882 
0.00000 0.00000 0.00000 0.00000 0.00000 0.00000 
0.33333 0.00000 0.00000 0.33333 0.00000 0.33333 
0.00000 0.00000 0.00000 0.00000 # INSL
0.25000 0.25000 0.25000 0.25000 # INSR
0.00000 0.00000 0.00000 0.00000 # MATP
0.00000 0.00000 0.00000 0.00000 # MATP
0.00000 0.00000 0.00000 0.00000 # MATP
0.00000 0.00000 0.00000 0.00000 # MATP
0.00000 0.00000 0.00000 0.00000 # MATL
0.38889 0.11111 0.05556 0.44444 # MATR
### node 87 type 3
88  -1
0.42857 0.00000 0.00000 0.52381 0.00000 0.04762 
0.00000 0.00000 0.00000 0.00000 0.00000 0.00000 
0.00000 0.00000 0.00000 0.00000 0.00000 0.00000 
0.04545 0.00000 0.00000 0.90909 0.00000 0.04545 
0.00000 0.00000 0.00000 0.00000 0.00000 0.00000 
0.33333 0.00000 0.00000 0.33333 0.00000 0.33333 
0.00000 0.00000 0.00000 0.00000 # INSL
0.25000 0.25000 0.25000 0.25000 # INSR
0.00000 0.00000 0.00000 0.00000 # MATP
0.00000 0.00000 0.00000 0.00000 # MATP
0.00000 0.00000 0.00000 0.00000 # MATP
0.00000 0.00000 0.00000 0.00000 # MATP
0.00000 0.00000 0.00000 0.00000 # MATL
0.21739 0.60870 0.08696 0.08696 # MATR
### node 88 type 3
89  -1
0.72727 0.00000 0.00000 0.18182 0.00000 0.09091 
0.00000 0.00000 0.00000 0.00000 0.00000 0.00000 
0.00000 0.00000 0.00000 0.00000 0.00000 0.00000 
0.03125 0.00000 0.00000 0.93750 0.00000 0.03125 
0.00000 0.00000 0.00000 0.00000 0.00000 0.00000 
0.33333 0.00000 0.00000 0.33333 0.00000 0.33333 
0.00000 0.00000 0.00000 0.00000 # INSL
0.25000 0.25000 0.25000 0.25000 # INSR
0.00000 0.00000 0.00000 0.00000 # MATP
0.00000 0.00000 0.00000 0.00000 # MATP
0.00000 0.00000 0.00000 0.00000 # MATP
0.00000 0.00000 0.00000 0.00000 # MATP
0.00000 0.00000 0.00000 0.00000 # MATL
0.21212 0.15152 0.12121 0.51515 # MATR
### node 89 type 3
90  -1
0.80000 0.00000 0.00000 0.10000 0.00000 0.10000 
0.00000 0.00000 0.00000 0.00000 0.00000 0.00000 
0.00000 0.00000 0.00000 0.00000 0.00000 0.00000 
0.06061 0.00000 0.00000 0.90909 0.00000 0.03030 
0.00000 0.00000 0.00000 0.00000 0.00000 0.00000 
0.33333 0.00000 0.00000 0.33333 0.00000 0.33333 
0.00000 0.00000 0.00000 0.00000 # INSL
0.25000 0.25000 0.25000 0.25000 # INSR
0.00000 0.00000 0.00000 0.00000 # MATP
0.00000 0.00000 0.00000 0.00000 # MATP
0.00000 0.00000 0.00000 0.00000 # MATP
0.00000 0.00000 0.00000 0.00000 # MATP
0.00000 0.00000 0.00000 0.00000 # MATL
0.29412 0.41176 0.11765 0.17647 # MATR
### node 90 type 3
91  -1
0.81818 0.00000 0.00000 0.09091 0.00000 0.09091 
0.00000 0.00000 0.00000 0.00000 0.00000 0.00000 
0.00000 0.00000 0.00000 0.00000 0.00000 0.00000 
0.37500 0.00000 0.00000 0.59375 0.00000 0.03125 
0.00000 0.00000 0.00000 0.00000 0.00000 0.00000 
0.33333 0.00000 0.00000 0.33333 0.00000 0.33333 
0.00000 0.00000 0.00000 0.00000 # INSL
0.25000 0.25000 0.25000 0.25000 # INSR
0.00000 0.00000 0.00000 0.00000 # MATP
0.00000 0.00000 0.00000 0.00000 # MATP
0.00000 0.00000 0.00000 0.00000 # MATP
0.00000 0.00000 0.00000 0.00000 # MATP
0.00000 0.00000 0.00000 0.00000 # MATL
0.09091 0.51515 0.03030 0.36364 # MATR
### node 91 type 3
92  -1
0.90909 0.00000 0.00000 0.04545 0.00000 0.04545 
0.00000 0.00000 0.00000 0.00000 0.00000 0.00000 
0.00000 0.00000 0.00000 0.00000 0.00000 0.00000 
0.33333 0.00000 0.00000 0.61905 0.00000 0.04762 
0.00000 0.00000 0.00000 0.00000 0.00000 0.00000 
0.33333 0.00000 0.00000 0.33333 0.00000 0.33333 
0.00000 0.00000 0.00000 0.00000 # INSL
0.25000 0.25000 0.25000 0.25000 # INSR
0.00000 0.00000 0.00000 0.00000 # MATP
0.00000 0.00000 0.00000 0.00000 # MATP
0.00000 0.00000 0.00000 0.00000 # MATP
0.00000 0.00000 0.00000 0.00000 # MATP
0.00000 0.00000 0.00000 0.00000 # MATL
0.50000 0.18182 0.09091 0.22727 # MATR
### node 92 type 3
93  -1
0.35714 0.00000 0.00000 0.60714 0.00000 0.03571 
0.00000 0.00000 0.00000 0.00000 0.00000 0.00000 
0.00000 0.00000 0.00000 0.00000 0.00000 0.00000 
0.80000 0.00000 0.00000 0.13333 0.00000 0.06667 
0.00000 0.00000 0.00000 0.00000 0.00000 0.00000 
0.33333 0.00000 0.00000 0.33333 0.00000 0.33333 
0.00000 0.00000 0.00000 0.00000 # INSL
0.25000 0.25000 0.25000 0.25000 # INSR
0.00000 0.00000 0.00000 0.00000 # MATP
0.00000 0.00000 0.00000 0.00000 # MATP
0.00000 0.00000 0.00000 0.00000 # MATP
0.00000 0.00000 0.00000 0.00000 # MATP
0.00000 0.00000 0.00000 0.00000 # MATL
0.37500 0.25000 0.12500 0.25000 # MATR
### node 93 type 3
94  -1
0.91304 0.00000 0.00000 0.04348 0.00000 0.04348 
0.00000 0.00000 0.00000 0.00000 0.00000 0.00000 
0.00000 0.00000 0.00000 0.00000 0.00000 0.00000 
0.05000 0.00000 0.00000 0.90000 0.00000 0.05000 
0.00000 0.00000 0.00000 0.00000 0.00000 0.00000 
0.33333 0.00000 0.00000 0.33333 0.00000 0.33333 
0.00000 0.00000 0.00000 0.00000 # INSL
0.25000 0.25000 0.25000 0.25000 # INSR
0.00000 0.00000 0.00000 0.00000 # MATP
0.00000 0.00000 0.00000 0.00000 # MATP
0.00000 0.00000 0.00000 0.00000 # MATP
0.00000 0.00000 0.00000 0.00000 # MATP
0.00000 0.00000 0.00000 0.00000 # MATL
0.09524 0.19048 0.57143 0.14286 # MATR
### node 94 type 3
95  -1
0.34783 0.00000 0.00000 0.60870 0.00000 0.04348 
0.00000 0.00000 0.00000 0.00000 0.00000 0.00000 
0.00000 0.00000 0.00000 0.00000 0.00000 0.00000 
0.05000 0.00000 0.00000 0.90000 0.00000 0.05000 
0.00000 0.00000 0.00000 0.00000 0.00000 0.00000 
0.33333 0.00000 0.00000 0.33333 0.00000 0.33333 
0.00000 0.00000 0.00000 0.00000 # INSL
0.25000 0.25000 0.25000 0.25000 # INSR
0.00000 0.00000 0.00000 0.00000 # MATP
0.00000 0.00000 0.00000 0.00000 # MATP
0.00000 0.00000 0.00000 0.00000 # MATP
0.00000 0.00000 0.00000 0.00000 # MATP
0.00000 0.00000 0.00000 0.00000 # MATL
0.52381 0.04762 0.33333 0.09524 # MATR
### node 95 type 3
96  -1
0.80000 0.00000 0.00000 0.10000 0.00000 0.10000 
0.00000 0.00000 0.00000 0.00000 0.00000 0.00000 
0.00000 0.00000 0.00000 0.00000 0.00000 0.00000 
0.03030 0.00000 0.00000 0.93939 0.00000 0.03030 
0.00000 0.00000 0.00000 0.00000 0.00000 0.00000 
0.33333 0.00000 0.00000 0.33333 0.00000 0.33333 
0.00000 0.00000 0.00000 0.00000 # INSL
0.25000 0.25000 0.25000 0.25000 # INSR
0.00000 0.00000 0.00000 0.00000 # MATP
0.00000 0.00000 0.00000 0.00000 # MATP
0.00000 0.00000 0.00000 0.00000 # MATP
0.00000 0.00000 0.00000 0.00000 # MATP
0.00000 0.00000 0.00000 0.00000 # MATL
0.11765 0.26471 0.44118 0.17647 # MATR
### node 96 type 3
97  -1
0.80000 0.00000 0.00000 0.10000 0.00000 0.10000 
0.00000 0.00000 0.00000 0.00000 0.00000 0.00000 
0.00000 0.00000 0.00000 0.00000 0.00000 0.00000 
0.03030 0.00000 0.00000 0.93939 0.00000 0.03030 
0.00000 0.00000 0.00000 0.00000 0.00000 0.00000 
0.33333 0.00000 0.00000 0.33333 0.00000 0.33333 
0.00000 0.00000 0.00000 0.00000 # INSL
0.25000 0.25000 0.25000 0.25000 # INSR
0.00000 0.00000 0.00000 0.00000 # MATP
0.00000 0.00000 0.00000 0.00000 # MATP
0.00000 0.00000 0.00000 0.00000 # MATP
0.00000 0.00000 0.00000 0.00000 # MATP
0.00000 0.00000 0.00000 0.00000 # MATL
0.35294 0.14706 0.26471 0.23529 # MATR
### node 97 type 3
98  -1
0.80000 0.00000 0.00000 0.10000 0.00000 0.10000 
0.00000 0.00000 0.00000 0.00000 0.00000 0.00000 
0.00000 0.00000 0.00000 0.00000 0.00000 0.00000 
0.24242 0.00000 0.00000 0.72727 0.00000 0.03030 
0.00000 0.00000 0.00000 0.00000 0.00000 0.00000 
0.33333 0.00000 0.00000 0.33333 0.00000 0.33333 
0.00000 0.00000 0.00000 0.00000 # INSL
0.25000 0.25000 0.25000 0.25000 # INSR
0.00000 0.00000 0.00000 0.00000 # MATP
0.00000 0.00000 0.00000 0.00000 # MATP
0.00000 0.00000 0.00000 0.00000 # MATP
0.00000 0.00000 0.00000 0.00000 # MATP
0.00000 0.00000 0.00000 0.00000 # MATL
0.20588 0.47059 0.20588 0.11765 # MATR
### node 98 type 3
99  -1
0.47059 0.00000 0.00000 0.47059 0.00000 0.05882 
0.00000 0.00000 0.00000 0.00000 0.00000 0.00000 
0.00000 0.00000 0.00000 0.00000 0.00000 0.00000 
0.03846 0.00000 0.00000 0.92308 0.00000 0.03846 
0.00000 0.00000 0.00000 0.00000 0.00000 0.00000 
0.33333 0.00000 0.00000 0.33333 0.00000 0.33333 
0.00000 0.00000 0.00000 0.00000 # INSL
0.25000 0.25000 0.25000 0.25000 # INSR
0.00000 0.00000 0.00000 0.00000 # MATP
0.00000 0.00000 0.00000 0.00000 # MATP
0.00000 0.00000 0.00000 0.00000 # MATP
0.00000 0.00000 0.00000 0.00000 # MATP
0.00000 0.00000 0.00000 0.00000 # MATL
0.29630 0.11111 0.29630 0.29630 # MATR
### node 99 type 3
100  -1
0.80000 0.00000 0.00000 0.10000 0.00000 0.10000 
0.00000 0.00000 0.00000 0.00000 0.00000 0.00000 
0.00000 0.00000 0.00000 0.00000 0.00000 0.00000 
0.06061 0.00000 0.00000 0.90909 0.00000 0.03030 
0.00000 0.00000 0.00000 0.00000 0.00000 0.00000 
0.33333 0.00000 0.00000 0.33333 0.00000 0.33333 
0.00000 0.00000 0.00000 0.00000 # INSL
0.25000 0.25000 0.25000 0.25000 # INSR
0.00000 0.00000 0.00000 0.00000 # MATP
0.00000 0.00000 0.00000 0.00000 # MATP
0.00000 0.00000 0.00000 0.00000 # MATP
0.00000 0.00000 0.00000 0.00000 # MATP
0.00000 0.00000 0.00000 0.00000 # MATL
0.14706 0.47059 0.08824 0.29412 # MATR
### node 100 type 3
101  -1
0.72727 0.00000 0.00000 0.18182 0.00000 0.09091 
0.00000 0.00000 0.00000 0.00000 0.00000 0.00000 
0.00000 0.00000 0.00000 0.00000 0.00000 0.00000 
0.09375 0.00000 0.00000 0.87500 0.00000 0.03125 
0.00000 0.00000 0.00000 0.00000 0.00000 0.00000 
0.33333 0.00000 0.00000 0.33333 0.00000 0.33333 
0.00000 0.00000 0.00000 0.00000 # INSL
0.25000 0.25000 0.25000 0.25000 # INSR
0.00000 0.00000 0.00000 0.00000 # MATP
0.00000 0.00000 0.00000 0.00000 # MATP
0.00000 0.00000 0.00000 0.00000 # MATP
0.00000 0.00000 0.00000 0.00000 # MATP
0.00000 0.00000 0.00000 0.00000 # MATL
0.09091 0.63636 0.15152 0.12121 # MATR
### node 101 type 3
102  -1
0.66667 0.00000 0.00000 0.25000 0.00000 0.08333 
0.00000 0.00000 0.00000 0.00000 0.00000 0.00000 
0.00000 0.00000 0.00000 0.00000 0.00000 0.00000 
0.06452 0.00000 0.00000 0.90323 0.00000 0.03226 
0.00000 0.00000 0.00000 0.00000 0.00000 0.00000 
0.33333 0.00000 0.00000 0.33333 0.00000 0.33333 
0.00000 0.00000 0.00000 0.00000 # INSL
0.25000 0.25000 0.25000 0.25000 # INSR
0.00000 0.00000 0.00000 0.00000 # MATP
0.00000 0.00000 0.00000 0.00000 # MATP
0.00000 0.00000 0.00000 0.00000 # MATP
0.00000 0.00000 0.00000 0.00000 # MATP
0.00000 0.00000 0.00000 0.00000 # MATL
0.06250 0.34375 0.43750 0.15625 # MATR
### node 102 type 3
103  -1
0.72727 0.00000 0.00000 0.18182 0.00000 0.09091 
0.00000 0.00000 0.00000 0.00000 0.00000 0.00000 
0.00000 0.00000 0.00000 0.00000 0.00000 0.00000 
0.03125 0.00000 0.00000 0.93750 0.00000 0.03125 
0.00000 0.00000 0.00000 0.00000 0.00000 0.00000 
0.33333 0.00000 0.00000 0.33333 0.00000 0.33333 
0.00000 0.00000 0.00000 0.00000 # INSL
0.25000 0.25000 0.25000 0.25000 # INSR
0.00000 0.00000 0.00000 0.00000 # MATP
0.00000 0.00000 0.00000 0.00000 # MATP
0.00000 0.00000 0.00000 0.00000 # MATP
0.00000 0.00000 0.00000 0.00000 # MATP
0.00000 0.00000 0.00000 0.00000 # MATL
0.06061 0.18182 0.60606 0.15152 # MATR
### node 103 type 3
104  -1
0.80000 0.00000 0.00000 0.10000 0.00000 0.10000 
0.00000 0.00000 0.00000 0.00000 0.00000 0.00000 
0.00000 0.00000 0.00000 0.00000 0.00000 0.00000 
0.03030 0.00000 0.00000 0.93939 0.00000 0.03030 
0.00000 0.00000 0.00000 0.00000 0.00000 0.00000 
0.33333 0.00000 0.00000 0.33333 0.00000 0.33333 
0.00000 0.00000 0.00000 0.00000 # INSL
0.25000 0.25000 0.25000 0.25000 # INSR
0.00000 0.00000 0.00000 0.00000 # MATP
0.00000 0.00000 0.00000 0.00000 # MATP
0.00000 0.00000 0.00000 0.00000 # MATP
0.00000 0.00000 0.00000 0.00000 # MATP
0.00000 0.00000 0.00000 0.00000 # MATL
0.50000 0.08824 0.29412 0.11765 # MATR
### node 104 type 3
105  -1
0.80000 0.00000 0.00000 0.10000 0.00000 0.10000 
0.00000 0.00000 0.00000 0.00000 0.00000 0.00000 
0.00000 0.00000 0.00000 0.00000 0.00000 0.00000 
0.12121 0.00000 0.00000 0.84848 0.00000 0.03030 
0.00000 0.00000 0.00000 0.00000 0.00000 0.00000 
0.33333 0.00000 0.00000 0.33333 0.00000 0.33333 
0.00000 0.00000 0.00000 0.00000 # INSL
0.25000 0.25000 0.25000 0.25000 # INSR
0.00000 0.00000 0.00000 0.00000 # MATP
0.00000 0.00000 0.00000 0.00000 # MATP
0.00000 0.00000 0.00000 0.00000 # MATP
0.00000 0.00000 0.00000 0.00000 # MATP
0.00000 0.00000 0.00000 0.00000 # MATL
0.20588 0.44118 0.08824 0.26471 # MATR
### node 105 type 3
106  -1
0.53846 0.00000 0.00000 0.38462 0.00000 0.07692 
0.00000 0.00000 0.00000 0.00000 0.00000 0.00000 
0.00000 0.00000 0.00000 0.00000 0.00000 0.00000 
0.10000 0.00000 0.00000 0.86667 0.00000 0.03333 
0.00000 0.00000 0.00000 0.00000 0.00000 0.00000 
0.33333 0.00000 0.00000 0.33333 0.00000 0.33333 
0.00000 0.00000 0.00000 0.00000 # INSL
0.25000 0.25000 0.25000 0.25000 # INSR
0.00000 0.00000 0.00000 0.00000 # MATP
0.00000 0.00000 0.00000 0.00000 # MATP
0.00000 0.00000 0.00000 0.00000 # MATP
0.00000 0.00000 0.00000 0.00000 # MATP
0.00000 0.00000 0.00000 0.00000 # MATL
0.29032 0.22581 0.06452 0.41935 # MATR
### node 106 type 3
107  -1
0.81818 0.00000 0.00000 0.09091 0.00000 0.09091 
0.00000 0.00000 0.00000 0.00000 0.00000 0.00000 
0.00000 0.00000 0.00000 0.00000 0.00000 0.00000 
0.03125 0.00000 0.00000 0.93750 0.00000 0.03125 
0.00000 0.00000 0.00000 0.00000 0.00000 0.00000 
0.33333 0.00000 0.00000 0.33333 0.00000 0.33333 
0.00000 0.00000 0.00000 0.00000 # INSL
0.25000 0.25000 0.25000 0.25000 # INSR
0.00000 0.00000 0.00000 0.00000 # MATP
0.00000 0.00000 0.00000 0.00000 # MATP
0.00000 0.00000 0.00000 0.00000 # MATP
0.00000 0.00000 0.00000 0.00000 # MATP
0.00000 0.00000 0.00000 0.00000 # MATL
0.18182 0.27273 0.09091 0.45455 # MATR
### node 107 type 3
108  -1
0.81818 0.00000 0.00000 0.09091 0.00000 0.09091 
0.00000 0.00000 0.00000 0.00000 0.00000 0.00000 
0.00000 0.00000 0.00000 0.00000 0.00000 0.00000 
0.03125 0.00000 0.00000 0.93750 0.00000 0.03125 
0.00000 0.00000 0.00000 0.00000 0.00000 0.00000 
0.33333 0.00000 0.00000 0.33333 0.00000 0.33333 
0.00000 0.00000 0.00000 0.00000 # INSL
0.25000 0.25000 0.25000 0.25000 # INSR
0.00000 0.00000 0.00000 0.00000 # MATP
0.00000 0.00000 0.00000 0.00000 # MATP
0.00000 0.00000 0.00000 0.00000 # MATP
0.00000 0.00000 0.00000 0.00000 # MATP
0.00000 0.00000 0.00000 0.00000 # MATL
0.27273 0.45455 0.12121 0.15152 # MATR
### node 108 type 3
109  -1
0.81818 0.00000 0.00000 0.09091 0.00000 0.09091 
0.00000 0.00000 0.00000 0.00000 0.00000 0.00000 
0.00000 0.00000 0.00000 0.00000 0.00000 0.00000 
0.12500 0.00000 0.00000 0.84375 0.00000 0.03125 
0.00000 0.00000 0.00000 0.00000 0.00000 0.00000 
0.33333 0.00000 0.00000 0.33333 0.00000 0.33333 
0.00000 0.00000 0.00000 0.00000 # INSL
0.25000 0.25000 0.25000 0.25000 # INSR
0.00000 0.00000 0.00000 0.00000 # MATP
0.00000 0.00000 0.00000 0.00000 # MATP
0.00000 0.00000 0.00000 0.00000 # MATP
0.00000 0.00000 0.00000 0.00000 # MATP
0.00000 0.00000 0.00000 0.00000 # MATL
0.69697 0.06061 0.15152 0.09091 # MATR
### node 109 type 3
110  -1
0.12500 0.25000 0.37500 0.18750 0.00000 0.06250 
0.00000 0.00000 0.00000 0.00000 0.00000 0.00000 
0.00000 0.00000 0.00000 0.00000 0.00000 0.00000 
0.03226 0.80645 0.03226 0.09677 0.00000 0.03226 
0.00000 0.00000 0.00000 0.00000 0.00000 0.00000 
0.20000 0.20000 0.20000 0.20000 0.00000 0.20000 
0.00000 0.00000 0.00000 0.00000 # INSL
0.25000 0.25000 0.25000 0.25000 # INSR
0.00000 0.00000 0.00000 0.00000 # MATP
0.00000 0.00000 0.00000 0.00000 # MATP
0.00000 0.00000 0.00000 0.00000 # MATP
0.00000 0.00000 0.00000 0.00000 # MATP
0.00000 0.00000 0.00000 0.00000 # MATL
0.10000 0.73333 0.10000 0.06667 # MATR
### node 110 type 1
111  -1
0.28571 0.14286 0.14286 0.14286 0.14286 0.14286 
0.03030 0.84848 0.03030 0.03030 0.03030 0.03030 
0.18182 0.09091 0.45455 0.09091 0.09091 0.09091 
0.10000 0.30000 0.10000 0.30000 0.10000 0.10000 
0.16667 0.16667 0.16667 0.16667 0.16667 0.16667 
0.20000 0.20000 0.20000 0.20000 0.00000 0.20000 
0.25000 0.25000 0.25000 0.25000 # INSL
0.25000 0.25000 0.25000 0.25000 # INSR
0.02326 0.04651 0.02326 0.02326 # MATP
0.02326 0.02326 0.13953 0.02326 # MATP
0.02326 0.34884 0.02326 0.09302 # MATP
0.04651 0.02326 0.09302 0.02326 # MATP
0.11111 0.33333 0.22222 0.33333 # MATL
0.37500 0.37500 0.12500 0.12500 # MATR
### node 111 type 1
112  -1
0.37500 0.12500 0.12500 0.12500 0.12500 0.12500 
0.02857 0.85714 0.02857 0.02857 0.02857 0.02857 
0.10000 0.10000 0.50000 0.10000 0.10000 0.10000 
0.12500 0.12500 0.12500 0.37500 0.12500 0.12500 
0.16667 0.16667 0.16667 0.16667 0.16667 0.16667 
0.20000 0.20000 0.20000 0.20000 0.00000 0.20000 
0.25000 0.25000 0.25000 0.25000 # INSL
0.25000 0.25000 0.25000 0.25000 # INSR
0.06667 0.02222 0.02222 0.17778 # MATP
0.02222 0.04444 0.02222 0.02222 # MATP
0.04444 0.31111 0.02222 0.06667 # MATP
0.04444 0.02222 0.06667 0.02222 # MATP
0.37500 0.12500 0.37500 0.12500 # MATL
0.16667 0.16667 0.33333 0.33333 # MATR
### node 112 type 1
113  -1
0.37500 0.12500 0.12500 0.12500 0.12500 0.12500 
0.02857 0.85714 0.02857 0.02857 0.02857 0.02857 
0.10000 0.10000 0.50000 0.10000 0.10000 0.10000 
0.12500 0.12500 0.12500 0.37500 0.12500 0.12500 
0.16667 0.16667 0.16667 0.16667 0.16667 0.16667 
0.20000 0.20000 0.20000 0.20000 0.00000 0.20000 
0.25000 0.25000 0.25000 0.25000 # INSL
0.25000 0.25000 0.25000 0.25000 # INSR
0.02222 0.02222 0.02222 0.02222 # MATP
0.06667 0.02222 0.28889 0.02222 # MATP
0.02222 0.17778 0.02222 0.02222 # MATP
0.04444 0.02222 0.15556 0.04444 # MATP
0.12500 0.50000 0.25000 0.12500 # MATL
0.16667 0.33333 0.33333 0.16667 # MATR
### node 113 type 1
114  -1
0.37500 0.12500 0.12500 0.12500 0.12500 0.12500 
0.02857 0.85714 0.02857 0.02857 0.02857 0.02857 
0.20000 0.10000 0.40000 0.10000 0.10000 0.10000 
0.12500 0.12500 0.12500 0.37500 0.12500 0.12500 
0.16667 0.16667 0.16667 0.16667 0.16667 0.16667 
0.20000 0.20000 0.20000 0.20000 0.00000 0.20000 
0.25000 0.25000 0.25000 0.25000 # INSL
0.25000 0.25000 0.25000 0.25000 # INSR
0.02222 0.02222 0.02222 0.08889 # MATP
0.04444 0.02222 0.15556 0.02222 # MATP
0.02222 0.02222 0.02222 0.02222 # MATP
0.31111 0.02222 0.11111 0.06667 # MATP
0.25000 0.25000 0.12500 0.37500 # MATL
0.33333 0.16667 0.33333 0.16667 # MATR
### node 114 type 1
115  -1
0.44444 0.11111 0.11111 0.11111 0.11111 0.11111 
0.11429 0.51429 0.25714 0.05714 0.02857 0.02857 
0.11111 0.11111 0.44444 0.11111 0.11111 0.11111 
0.12500 0.12500 0.12500 0.37500 0.12500 0.12500 
0.16667 0.16667 0.16667 0.16667 0.16667 0.16667 
0.20000 0.20000 0.20000 0.20000 0.00000 0.20000 
0.25000 0.25000 0.25000 0.25000 # INSL
0.25000 0.25000 0.25000 0.25000 # INSR
0.02222 0.02222 0.02222 0.02222 # MATP
0.02222 0.02222 0.28889 0.02222 # MATP
0.04444 0.20000 0.02222 0.04444 # MATP
0.15556 0.02222 0.04444 0.02222 # MATP
0.28571 0.14286 0.28571 0.28571 # MATL
0.33333 0.16667 0.16667 0.33333 # MATR
### node 115 type 1
116  -1
0.40000 0.00000 0.40000 0.00000 0.10000 0.10000 
0.33333 0.00000 0.57143 0.00000 0.04762 0.04762 
0.20000 0.00000 0.66667 0.00000 0.06667 0.06667 
0.57143 0.00000 0.14286 0.00000 0.14286 0.14286 
0.25000 0.00000 0.25000 0.00000 0.25000 0.25000 
0.33333 0.00000 0.33333 0.00000 0.00000 0.33333 
0.25000 0.25000 0.25000 0.25000 # INSL
0.25000 0.25000 0.25000 0.25000 # INSR
0.03030 0.03030 0.03030 0.21212 # MATP
0.03030 0.03030 0.03030 0.03030 # MATP
0.03030 0.24242 0.03030 0.15152 # MATP
0.03030 0.03030 0.03030 0.03030 # MATP
0.20000 0.40000 0.33333 0.06667 # MATL
0.14286 0.28571 0.28571 0.28571 # MATR
### node 116 type 2
117  -1
0.64706 0.00000 0.29412 0.00000 0.05882 0.00000 
0.00000 0.00000 0.00000 0.00000 0.00000 0.00000 
0.07692 0.00000 0.88462 0.00000 0.03846 0.00000 
0.00000 0.00000 0.00000 0.00000 0.00000 0.00000 
0.33333 0.00000 0.33333 0.00000 0.33333 0.00000 
0.00000 0.00000 0.00000 0.00000 0.00000 0.00000 
0.25000 0.25000 0.25000 0.25000 # INSL
0.00000 0.00000 0.00000 0.00000 # INSR
0.00000 0.00000 0.00000 0.00000 # MATP
0.00000 0.00000 0.00000 0.00000 # MATP
0.00000 0.00000 0.00000 0.00000 # MATP
0.00000 0.00000 0.00000 0.00000 # MATP
0.14815 0.18519 0.48148 0.18519 # MATL
0.00000 0.00000 0.00000 0.00000 # MATR
### node 117 type 2
118  -1
0.57143 0.00000 0.35714 0.00000 0.07143 0.00000 
0.00000 0.00000 0.00000 0.00000 0.00000 0.00000 
0.55172 0.00000 0.41379 0.00000 0.03448 0.00000 
0.00000 0.00000 0.00000 0.00000 0.00000 0.00000 
0.33333 0.00000 0.33333 0.00000 0.33333 0.00000 
0.00000 0.00000 0.00000 0.00000 0.00000 0.00000 
0.25000 0.25000 0.25000 0.25000 # INSL
0.00000 0.00000 0.00000 0.00000 # INSR
0.00000 0.00000 0.00000 0.00000 # MATP
0.00000 0.00000 0.00000 0.00000 # MATP
0.00000 0.00000 0.00000 0.00000 # MATP
0.00000 0.00000 0.00000 0.00000 # MATP
0.03333 0.33333 0.16667 0.46667 # MATL
0.00000 0.00000 0.00000 0.00000 # MATR
### node 118 type 2
119  -1
0.28000 0.00000 0.68000 0.00000 0.04000 0.00000 
0.00000 0.00000 0.00000 0.00000 0.00000 0.00000 
0.05556 0.00000 0.88889 0.00000 0.05556 0.00000 
0.00000 0.00000 0.00000 0.00000 0.00000 0.00000 
0.33333 0.00000 0.33333 0.00000 0.33333 0.00000 
0.00000 0.00000 0.00000 0.00000 0.00000 0.00000 
0.25000 0.25000 0.25000 0.25000 # INSL
0.00000 0.00000 0.00000 0.00000 # INSR
0.00000 0.00000 0.00000 0.00000 # MATP
0.00000 0.00000 0.00000 0.00000 # MATP
0.00000 0.00000 0.00000 0.00000 # MATP
0.00000 0.00000 0.00000 0.00000 # MATP
0.36842 0.05263 0.52632 0.05263 # MATL
0.00000 0.00000 0.00000 0.00000 # MATR
### node 119 type 2
120  -1
0.77778 0.00000 0.11111 0.00000 0.11111 0.00000 
0.00000 0.00000 0.00000 0.00000 0.00000 0.00000 
0.02941 0.00000 0.94118 0.00000 0.02941 0.00000 
0.00000 0.00000 0.00000 0.00000 0.00000 0.00000 
0.33333 0.00000 0.33333 0.00000 0.33333 0.00000 
0.00000 0.00000 0.00000 0.00000 0.00000 0.00000 
0.25000 0.25000 0.25000 0.25000 # INSL
0.00000 0.00000 0.00000 0.00000 # INSR
0.00000 0.00000 0.00000 0.00000 # MATP
0.00000 0.00000 0.00000 0.00000 # MATP
0.00000 0.00000 0.00000 0.00000 # MATP
0.00000 0.00000 0.00000 0.00000 # MATP
0.02857 0.11429 0.08571 0.77143 # MATL
0.00000 0.00000 0.00000 0.00000 # MATR
### node 120 type 2
121  -1
0.55556 0.00000 0.00000 0.33333 0.11111 0.00000 
0.00000 0.00000 0.00000 0.00000 0.00000 0.00000 
0.44118 0.00000 0.00000 0.52941 0.02941 0.00000 
0.00000 0.00000 0.00000 0.00000 0.00000 0.00000 
0.33333 0.00000 0.00000 0.33333 0.33333 0.00000 
0.00000 0.00000 0.00000 0.00000 0.00000 0.00000 
0.25000 0.25000 0.25000 0.25000 # INSL
0.00000 0.00000 0.00000 0.00000 # INSR
0.00000 0.00000 0.00000 0.00000 # MATP
0.00000 0.00000 0.00000 0.00000 # MATP
0.00000 0.00000 0.00000 0.00000 # MATP
0.00000 0.00000 0.00000 0.00000 # MATP
0.31429 0.05714 0.42857 0.20000 # MATL
0.00000 0.00000 0.00000 0.00000 # MATR
### node 121 type 3
122  -1
0.38095 0.00000 0.00000 0.57143 0.00000 0.04762 
0.00000 0.00000 0.00000 0.00000 0.00000 0.00000 
0.00000 0.00000 0.00000 0.00000 0.00000 0.00000 
0.81818 0.00000 0.00000 0.13636 0.00000 0.04545 
0.00000 0.00000 0.00000 0.00000 0.00000 0.00000 
0.33333 0.00000 0.00000 0.33333 0.00000 0.33333 
0.00000 0.00000 0.00000 0.00000 # INSL
0.25000 0.25000 0.25000 0.25000 # INSR
0.00000 0.00000 0.00000 0.00000 # MATP
0.00000 0.00000 0.00000 0.00000 # MATP
0.00000 0.00000 0.00000 0.00000 # MATP
0.00000 0.00000 0.00000 0.00000 # MATP
0.00000 0.00000 0.00000 0.00000 # MATL
0.17391 0.17391 0.08696 0.56522 # MATR
### node 122 type 3
123  -1
0.25926 0.00000 0.00000 0.70370 0.00000 0.03704 
0.00000 0.00000 0.00000 0.00000 0.00000 0.00000 
0.00000 0.00000 0.00000 0.00000 0.00000 0.00000 
0.12500 0.00000 0.00000 0.81250 0.00000 0.06250 
0.00000 0.00000 0.00000 0.00000 0.00000 0.00000 
0.33333 0.00000 0.00000 0.33333 0.00000 0.33333 
0.00000 0.00000 0.00000 0.00000 # INSL
0.25000 0.25000 0.25000 0.25000 # INSR
0.00000 0.00000 0.00000 0.00000 # MATP
0.00000 0.00000 0.00000 0.00000 # MATP
0.00000 0.00000 0.00000 0.00000 # MATP
0.00000 0.00000 0.00000 0.00000 # MATP
0.00000 0.00000 0.00000 0.00000 # MATL
0.17647 0.41176 0.11765 0.29412 # MATR
### node 123 type 3
124  -1
0.80000 0.00000 0.00000 0.10000 0.00000 0.10000 
0.00000 0.00000 0.00000 0.00000 0.00000 0.00000 
0.00000 0.00000 0.00000 0.00000 0.00000 0.00000 
0.03030 0.00000 0.00000 0.93939 0.00000 0.03030 
0.00000 0.00000 0.00000 0.00000 0.00000 0.00000 
0.33333 0.00000 0.00000 0.33333 0.00000 0.33333 
0.00000 0.00000 0.00000 0.00000 # INSL
0.25000 0.25000 0.25000 0.25000 # INSR
0.00000 0.00000 0.00000 0.00000 # MATP
0.00000 0.00000 0.00000 0.00000 # MATP
0.00000 0.00000 0.00000 0.00000 # MATP
0.00000 0.00000 0.00000 0.00000 # MATP
0.00000 0.00000 0.00000 0.00000 # MATL
0.02941 0.32353 0.26471 0.38235 # MATR
### node 124 type 3
125  -1
0.50000 0.08333 0.25000 0.08333 0.00000 0.08333 
0.00000 0.00000 0.00000 0.00000 0.00000 0.00000 
0.00000 0.00000 0.00000 0.00000 0.00000 0.00000 
0.02857 0.85714 0.02857 0.05714 0.00000 0.02857 
0.00000 0.00000 0.00000 0.00000 0.00000 0.00000 
0.20000 0.20000 0.20000 0.20000 0.00000 0.20000 
0.00000 0.00000 0.00000 0.00000 # INSL
0.25000 0.25000 0.25000 0.25000 # INSR
0.00000 0.00000 0.00000 0.00000 # MATP
0.00000 0.00000 0.00000 0.00000 # MATP
0.00000 0.00000 0.00000 0.00000 # MATP
0.00000 0.00000 0.00000 0.00000 # MATP
0.00000 0.00000 0.00000 0.00000 # MATL
0.35294 0.29412 0.20588 0.14706 # MATR
### node 125 type 1
126  -1
0.66667 0.00000 0.11111 0.00000 0.11111 0.11111 
0.09091 0.00000 0.84848 0.00000 0.03030 0.03030 
0.16667 0.00000 0.50000 0.00000 0.16667 0.16667 
0.40000 0.00000 0.20000 0.00000 0.20000 0.20000 
0.25000 0.00000 0.25000 0.00000 0.25000 0.25000 
0.33333 0.00000 0.33333 0.00000 0.00000 0.33333 
0.25000 0.25000 0.25000 0.25000 # INSL
0.25000 0.25000 0.25000 0.25000 # INSR
0.02222 0.02222 0.04444 0.08889 # MATP
0.02222 0.04444 0.06667 0.04444 # MATP
0.02222 0.08889 0.02222 0.02222 # MATP
0.26667 0.02222 0.02222 0.17778 # MATP
0.33333 0.16667 0.16667 0.33333 # MATL
0.40000 0.20000 0.20000 0.20000 # MATR
### node 126 type 2
127  -1
0.81818 0.00000 0.09091 0.00000 0.09091 0.00000 
0.00000 0.00000 0.00000 0.00000 0.00000 0.00000 
0.03125 0.00000 0.93750 0.00000 0.03125 0.00000 
0.00000 0.00000 0.00000 0.00000 0.00000 0.00000 
0.33333 0.00000 0.33333 0.00000 0.33333 0.00000 
0.00000 0.00000 0.00000 0.00000 0.00000 0.00000 
0.25000 0.25000 0.25000 0.25000 # INSL
0.00000 0.00000 0.00000 0.00000 # INSR
0.00000 0.00000 0.00000 0.00000 # MATP
0.00000 0.00000 0.00000 0.00000 # MATP
0.00000 0.00000 0.00000 0.00000 # MATP
0.00000 0.00000 0.00000 0.00000 # MATP
0.09091 0.06061 0.78788 0.06061 # MATL
0.00000 0.00000 0.00000 0.00000 # MATR
### node 127 type 2
128  -1
0.81818 0.00000 0.09091 0.00000 0.09091 0.00000 
0.00000 0.00000 0.00000 0.00000 0.00000 0.00000 
0.03125 0.00000 0.93750 0.00000 0.03125 0.00000 
0.00000 0.00000 0.00000 0.00000 0.00000 0.00000 
0.33333 0.00000 0.33333 0.00000 0.33333 0.00000 
0.00000 0.00000 0.00000 0.00000 0.00000 0.00000 
0.25000 0.25000 0.25000 0.25000 # INSL
0.00000 0.00000 0.00000 0.00000 # INSR
0.00000 0.00000 0.00000 0.00000 # MATP
0.00000 0.00000 0.00000 0.00000 # MATP
0.00000 0.00000 0.00000 0.00000 # MATP
0.00000 0.00000 0.00000 0.00000 # MATP
0.15152 0.63636 0.06061 0.15152 # MATL
0.00000 0.00000 0.00000 0.00000 # MATR
### node 128 type 2
129  -1
0.81818 0.00000 0.09091 0.00000 0.09091 0.00000 
0.00000 0.00000 0.00000 0.00000 0.00000 0.00000 
0.34375 0.00000 0.62500 0.00000 0.03125 0.00000 
0.00000 0.00000 0.00000 0.00000 0.00000 0.00000 
0.33333 0.00000 0.33333 0.00000 0.33333 0.00000 
0.00000 0.00000 0.00000 0.00000 0.00000 0.00000 
0.25000 0.25000 0.25000 0.25000 # INSL
0.00000 0.00000 0.00000 0.00000 # INSR
0.00000 0.00000 0.00000 0.00000 # MATP
0.00000 0.00000 0.00000 0.00000 # MATP
0.00000 0.00000 0.00000 0.00000 # MATP
0.00000 0.00000 0.00000 0.00000 # MATP
0.06061 0.51515 0.06061 0.36364 # MATL
0.00000 0.00000 0.00000 0.00000 # MATR
### node 129 type 2
130  -1
0.90476 0.00000 0.04762 0.00000 0.04762 0.00000 
0.00000 0.00000 0.00000 0.00000 0.00000 0.00000 
0.09091 0.00000 0.86364 0.00000 0.04545 0.00000 
0.00000 0.00000 0.00000 0.00000 0.00000 0.00000 
0.33333 0.00000 0.33333 0.00000 0.33333 0.00000 
0.00000 0.00000 0.00000 0.00000 0.00000 0.00000 
0.25000 0.25000 0.25000 0.25000 # INSL
0.00000 0.00000 0.00000 0.00000 # INSR
0.00000 0.00000 0.00000 0.00000 # MATP
0.00000 0.00000 0.00000 0.00000 # MATP
0.00000 0.00000 0.00000 0.00000 # MATP
0.00000 0.00000 0.00000 0.00000 # MATP
0.21739 0.13043 0.26087 0.39130 # MATL
0.00000 0.00000 0.00000 0.00000 # MATR
### node 130 type 2
131  -1
0.90909 0.00000 0.04545 0.00000 0.04545 0.00000 
0.00000 0.00000 0.00000 0.00000 0.00000 0.00000 
0.09524 0.00000 0.85714 0.00000 0.04762 0.00000 
0.00000 0.00000 0.00000 0.00000 0.00000 0.00000 
0.33333 0.00000 0.33333 0.00000 0.33333 0.00000 
0.00000 0.00000 0.00000 0.00000 0.00000 0.00000 
0.25000 0.25000 0.25000 0.25000 # INSL
0.00000 0.00000 0.00000 0.00000 # INSR
0.00000 0.00000 0.00000 0.00000 # MATP
0.00000 0.00000 0.00000 0.00000 # MATP
0.00000 0.00000 0.00000 0.00000 # MATP
0.00000 0.00000 0.00000 0.00000 # MATP
0.13636 0.45455 0.13636 0.27273 # MATL
0.00000 0.00000 0.00000 0.00000 # MATR
### node 131 type 2
132  -1
0.78261 0.00000 0.17391 0.00000 0.04348 0.00000 
0.00000 0.00000 0.00000 0.00000 0.00000 0.00000 
0.05000 0.00000 0.90000 0.00000 0.05000 0.00000 
0.00000 0.00000 0.00000 0.00000 0.00000 0.00000 
0.33333 0.00000 0.33333 0.00000 0.33333 0.00000 
0.00000 0.00000 0.00000 0.00000 0.00000 0.00000 
0.25000 0.25000 0.25000 0.25000 # INSL
0.00000 0.00000 0.00000 0.00000 # INSR
0.00000 0.00000 0.00000 0.00000 # MATP
0.00000 0.00000 0.00000 0.00000 # MATP
0.00000 0.00000 0.00000 0.00000 # MATP
0.00000 0.00000 0.00000 0.00000 # MATP
0.09524 0.04762 0.14286 0.71429 # MATL
0.00000 0.00000 0.00000 0.00000 # MATR
### node 132 type 2
133  -1
0.30000 0.00000 0.65000 0.00000 0.05000 0.00000 
0.00000 0.00000 0.00000 0.00000 0.00000 0.00000 
0.17391 0.00000 0.78261 0.00000 0.04348 0.00000 
0.00000 0.00000 0.00000 0.00000 0.00000 0.00000 
0.33333 0.00000 0.33333 0.00000 0.33333 0.00000 
0.00000 0.00000 0.00000 0.00000 0.00000 0.00000 
0.25000 0.25000 0.25000 0.25000 # INSL
0.00000 0.00000 0.00000 0.00000 # INSR
0.00000 0.00000 0.00000 0.00000 # MATP
0.00000 0.00000 0.00000 0.00000 # MATP
0.00000 0.00000 0.00000 0.00000 # MATP
0.00000 0.00000 0.00000 0.00000 # MATP
0.16667 0.08333 0.37500 0.37500 # MATL
0.00000 0.00000 0.00000 0.00000 # MATR
### node 133 type 2
134  -1
0.54545 0.00000 0.36364 0.00000 0.09091 0.00000 
0.00000 0.00000 0.00000 0.00000 0.00000 0.00000 
0.03125 0.00000 0.93750 0.00000 0.03125 0.00000 
0.00000 0.00000 0.00000 0.00000 0.00000 0.00000 
0.33333 0.00000 0.33333 0.00000 0.33333 0.00000 
0.00000 0.00000 0.00000 0.00000 0.00000 0.00000 
0.25000 0.25000 0.25000 0.25000 # INSL
0.00000 0.00000 0.00000 0.00000 # INSR
0.00000 0.00000 0.00000 0.00000 # MATP
0.00000 0.00000 0.00000 0.00000 # MATP
0.00000 0.00000 0.00000 0.00000 # MATP
0.00000 0.00000 0.00000 0.00000 # MATP
0.18182 0.12121 0.54545 0.15152 # MATL
0.00000 0.00000 0.00000 0.00000 # MATR
### node 134 type 2
135  -1
0.50000 0.00000 0.00000 0.37500 0.12500 0.00000 
0.00000 0.00000 0.00000 0.00000 0.00000 0.00000 
0.65714 0.00000 0.00000 0.31429 0.02857 0.00000 
0.00000 0.00000 0.00000 0.00000 0.00000 0.00000 
0.33333 0.00000 0.00000 0.33333 0.33333 0.00000 
0.00000 0.00000 0.00000 0.00000 0.00000 0.00000 
0.25000 0.25000 0.25000 0.25000 # INSL
0.00000 0.00000 0.00000 0.00000 # INSR
0.00000 0.00000 0.00000 0.00000 # MATP
0.00000 0.00000 0.00000 0.00000 # MATP
0.00000 0.00000 0.00000 0.00000 # MATP
0.00000 0.00000 0.00000 0.00000 # MATP
0.30556 0.52778 0.11111 0.05556 # MATL
0.00000 0.00000 0.00000 0.00000 # MATR
### node 135 type 3
136  -1
0.28571 0.00000 0.00000 0.67857 0.00000 0.03571 
0.00000 0.00000 0.00000 0.00000 0.00000 0.00000 
0.00000 0.00000 0.00000 0.00000 0.00000 0.00000 
0.20000 0.00000 0.00000 0.73333 0.00000 0.06667 
0.00000 0.00000 0.00000 0.00000 0.00000 0.00000 
0.33333 0.00000 0.00000 0.33333 0.00000 0.33333 
0.00000 0.00000 0.00000 0.00000 # INSL
0.25000 0.25000 0.25000 0.25000 # INSR
0.00000 0.00000 0.00000 0.00000 # MATP
0.00000 0.00000 0.00000 0.00000 # MATP
0.00000 0.00000 0.00000 0.00000 # MATP
0.00000 0.00000 0.00000 0.00000 # MATP
0.00000 0.00000 0.00000 0.00000 # MATL
0.37500 0.12500 0.31250 0.18750 # MATR
### node 136 type 3
137  -1
0.83333 0.00000 0.00000 0.08333 0.00000 0.08333 
0.00000 0.00000 0.00000 0.00000 0.00000 0.00000 
0.00000 0.00000 0.00000 0.00000 0.00000 0.00000 
0.03226 0.00000 0.00000 0.93548 0.00000 0.03226 
0.00000 0.00000 0.00000 0.00000 0.00000 0.00000 
0.33333 0.00000 0.00000 0.33333 0.00000 0.33333 
0.00000 0.00000 0.00000 0.00000 # INSL
0.25000 0.25000 0.25000 0.25000 # INSR
0.00000 0.00000 0.00000 0.00000 # MATP
0.00000 0.00000 0.00000 0.00000 # MATP
0.00000 0.00000 0.00000 0.00000 # MATP
0.00000 0.00000 0.00000 0.00000 # MATP
0.00000 0.00000 0.00000 0.00000 # MATL
0.28125 0.46875 0.03125 0.21875 # MATR
### node 137 type 3
138  -1
0.83333 0.00000 0.00000 0.08333 0.00000 0.08333 
0.00000 0.00000 0.00000 0.00000 0.00000 0.00000 
0.00000 0.00000 0.00000 0.00000 0.00000 0.00000 
0.35484 0.00000 0.00000 0.61290 0.00000 0.03226 
0.00000 0.00000 0.00000 0.00000 0.00000 0.00000 
0.33333 0.00000 0.00000 0.33333 0.00000 0.33333 
0.00000 0.00000 0.00000 0.00000 # INSL
0.25000 0.25000 0.25000 0.25000 # INSR
0.00000 0.00000 0.00000 0.00000 # MATP
0.00000 0.00000 0.00000 0.00000 # MATP
0.00000 0.00000 0.00000 0.00000 # MATP
0.00000 0.00000 0.00000 0.00000 # MATP
0.00000 0.00000 0.00000 0.00000 # MATL
0.12500 0.06250 0.78125 0.03125 # MATR
### node 138 type 3
139  -1
0.90909 0.00000 0.00000 0.04545 0.00000 0.04545 
0.00000 0.00000 0.00000 0.00000 0.00000 0.00000 
0.00000 0.00000 0.00000 0.00000 0.00000 0.00000 
0.04762 0.00000 0.00000 0.90476 0.00000 0.04762 
0.00000 0.00000 0.00000 0.00000 0.00000 0.00000 
0.33333 0.00000 0.00000 0.33333 0.00000 0.33333 
0.00000 0.00000 0.00000 0.00000 # INSL
0.25000 0.25000 0.25000 0.25000 # INSR
0.00000 0.00000 0.00000 0.00000 # MATP
0.00000 0.00000 0.00000 0.00000 # MATP
0.00000 0.00000 0.00000 0.00000 # MATP
0.00000 0.00000 0.00000 0.00000 # MATP
0.00000 0.00000 0.00000 0.00000 # MATL
0.09091 0.09091 0.04545 0.77273 # MATR
### node 139 type 3
140  -1
0.16667 0.54167 0.20833 0.04167 0.00000 0.04167 
0.00000 0.00000 0.00000 0.00000 0.00000 0.00000 
0.00000 0.00000 0.00000 0.00000 0.00000 0.00000 
0.04348 0.82609 0.04348 0.04348 0.00000 0.04348 
0.00000 0.00000 0.00000 0.00000 0.00000 0.00000 
0.20000 0.20000 0.20000 0.20000 0.00000 0.20000 
0.00000 0.00000 0.00000 0.00000 # INSL
0.25000 0.25000 0.25000 0.25000 # INSR
0.00000 0.00000 0.00000 0.00000 # MATP
0.00000 0.00000 0.00000 0.00000 # MATP
0.00000 0.00000 0.00000 0.00000 # MATP
0.00000 0.00000 0.00000 0.00000 # MATP
0.00000 0.00000 0.00000 0.00000 # MATL
0.04545 0.54545 0.36364 0.04545 # MATR
### node 140 type 1
141  -1
0.44444 0.11111 0.11111 0.11111 0.11111 0.11111 
0.02778 0.86111 0.02778 0.02778 0.02778 0.02778 
0.10000 0.10000 0.50000 0.10000 0.10000 0.10000 
0.16667 0.16667 0.16667 0.16667 0.16667 0.16667 
0.16667 0.16667 0.16667 0.16667 0.16667 0.16667 
0.20000 0.20000 0.20000 0.20000 0.00000 0.20000 
0.25000 0.25000 0.25000 0.25000 # INSL
0.25000 0.25000 0.25000 0.25000 # INSR
0.02174 0.02174 0.02174 0.04348 # MATP
0.02174 0.02174 0.21739 0.02174 # MATP
0.02174 0.06522 0.02174 0.02174 # MATP
0.10870 0.02174 0.21739 0.13043 # MATP
0.12500 0.25000 0.12500 0.50000 # MATL
0.25000 0.25000 0.25000 0.25000 # MATR
### node 141 type 1
142  -1
0.44444 0.11111 0.11111 0.11111 0.11111 0.11111 
0.02778 0.86111 0.02778 0.02778 0.02778 0.02778 
0.10000 0.10000 0.50000 0.10000 0.10000 0.10000 
0.16667 0.16667 0.16667 0.16667 0.16667 0.16667 
0.16667 0.16667 0.16667 0.16667 0.16667 0.16667 
0.20000 0.20000 0.20000 0.20000 0.00000 0.20000 
0.25000 0.25000 0.25000 0.25000 # INSL
0.25000 0.25000 0.25000 0.25000 # INSR
0.02174 0.02174 0.02174 0.06522 # MATP
0.02174 0.04348 0.10870 0.02174 # MATP
0.02174 0.39130 0.04348 0.06522 # MATP
0.08696 0.02174 0.02174 0.02174 # MATP
0.12500 0.25000 0.50000 0.12500 # MATL
0.25000 0.25000 0.25000 0.25000 # MATR
### node 142 type 1
143  -1
0.44444 0.11111 0.11111 0.11111 0.11111 0.11111 
0.02778 0.86111 0.02778 0.02778 0.02778 0.02778 
0.10000 0.10000 0.50000 0.10000 0.10000 0.10000 
0.16667 0.16667 0.16667 0.16667 0.16667 0.16667 
0.16667 0.16667 0.16667 0.16667 0.16667 0.16667 
0.20000 0.20000 0.20000 0.20000 0.00000 0.20000 
0.25000 0.25000 0.25000 0.25000 # INSL
0.25000 0.25000 0.25000 0.25000 # INSR
0.02174 0.02174 0.02174 0.04348 # MATP
0.02174 0.02174 0.02174 0.02174 # MATP
0.02174 0.41304 0.02174 0.19565 # MATP
0.06522 0.02174 0.04348 0.02174 # MATP
0.12500 0.12500 0.62500 0.12500 # MATL
0.25000 0.25000 0.25000 0.25000 # MATR
### node 143 type 1
144  -1
0.44444 0.11111 0.11111 0.11111 0.11111 0.11111 
0.02778 0.86111 0.02778 0.02778 0.02778 0.02778 
0.10000 0.10000 0.50000 0.10000 0.10000 0.10000 
0.16667 0.16667 0.16667 0.16667 0.16667 0.16667 
0.16667 0.16667 0.16667 0.16667 0.16667 0.16667 
0.20000 0.20000 0.20000 0.20000 0.00000 0.20000 
0.25000 0.25000 0.25000 0.25000 # INSL
0.25000 0.25000 0.25000 0.25000 # INSR
0.04348 0.02174 0.04348 0.02174 # MATP
0.02174 0.02174 0.28261 0.02174 # MATP
0.02174 0.19565 0.04348 0.04348 # MATP
0.06522 0.02174 0.10870 0.02174 # MATP
0.12500 0.50000 0.25000 0.12500 # MATL
0.25000 0.25000 0.25000 0.25000 # MATR
### node 144 type 1
145  -1
0.44444 0.11111 0.11111 0.11111 0.11111 0.11111 
0.02778 0.83333 0.02778 0.02778 0.02778 0.05556 
0.10000 0.10000 0.50000 0.10000 0.10000 0.10000 
0.16667 0.16667 0.16667 0.16667 0.16667 0.16667 
0.16667 0.16667 0.16667 0.16667 0.16667 0.16667 
0.16667 0.33333 0.16667 0.16667 0.00000 0.16667 
0.25000 0.25000 0.25000 0.25000 # INSL
0.40000 0.20000 0.20000 0.20000 # INSR
0.02174 0.02174 0.02174 0.04348 # MATP
0.04348 0.02174 0.32609 0.02174 # MATP
0.02174 0.15217 0.02174 0.06522 # MATP
0.13043 0.02174 0.04348 0.02174 # MATP
0.12500 0.37500 0.25000 0.25000 # MATL
0.25000 0.25000 0.25000 0.25000 # MATR
### node 145 type 1
146  -1
0.44444 0.11111 0.11111 0.11111 0.11111 0.11111 
0.02778 0.86111 0.02778 0.02778 0.02778 0.02778 
0.10000 0.10000 0.50000 0.10000 0.10000 0.10000 
0.16667 0.16667 0.16667 0.16667 0.16667 0.16667 
0.16667 0.16667 0.16667 0.16667 0.16667 0.16667 
0.20000 0.20000 0.20000 0.20000 0.00000 0.20000 
0.25000 0.25000 0.25000 0.25000 # INSL
0.25000 0.25000 0.25000 0.25000 # INSR
0.02174 0.02174 0.02174 0.02174 # MATP
0.02174 0.02174 0.10870 0.02174 # MATP
0.02174 0.02174 0.02174 0.02174 # MATP
0.26087 0.02174 0.34783 0.02174 # MATP
0.12500 0.50000 0.12500 0.25000 # MATL
0.25000 0.25000 0.25000 0.25000 # MATR
### node 146 type 1
147  -1
0.57143 0.00000 0.14286 0.00000 0.14286 0.14286 
0.02941 0.00000 0.91176 0.00000 0.02941 0.02941 
0.12500 0.00000 0.62500 0.00000 0.12500 0.12500 
0.25000 0.00000 0.25000 0.00000 0.25000 0.25000 
0.25000 0.00000 0.25000 0.00000 0.25000 0.25000 
0.33333 0.00000 0.33333 0.00000 0.00000 0.33333 
0.25000 0.25000 0.25000 0.25000 # INSL
0.25000 0.25000 0.25000 0.25000 # INSR
0.02174 0.02174 0.02174 0.04348 # MATP
0.02174 0.02174 0.02174 0.02174 # MATP
0.02174 0.58696 0.02174 0.08696 # MATP
0.02174 0.02174 0.02174 0.02174 # MATP
0.12500 0.12500 0.62500 0.12500 # MATL
0.25000 0.25000 0.25000 0.25000 # MATR
### node 147 type 2
148  -1
0.66667 0.00000 0.00000 0.16667 0.16667 0.00000 
0.00000 0.00000 0.00000 0.00000 0.00000 0.00000 
0.13514 0.00000 0.00000 0.83784 0.02703 0.00000 
0.00000 0.00000 0.00000 0.00000 0.00000 0.00000 
0.33333 0.00000 0.00000 0.33333 0.33333 0.00000 
0.00000 0.00000 0.00000 0.00000 0.00000 0.00000 
0.25000 0.25000 0.25000 0.25000 # INSL
0.00000 0.00000 0.00000 0.00000 # INSR
0.00000 0.00000 0.00000 0.00000 # MATP
0.00000 0.00000 0.00000 0.00000 # MATP
0.00000 0.00000 0.00000 0.00000 # MATP
0.00000 0.00000 0.00000 0.00000 # MATP
0.05263 0.63158 0.02632 0.28947 # MATL
0.00000 0.00000 0.00000 0.00000 # MATR
### node 148 type 3
149  -1
0.80000 0.00000 0.00000 0.10000 0.00000 0.10000 
0.00000 0.00000 0.00000 0.00000 0.00000 0.00000 
0.00000 0.00000 0.00000 0.00000 0.00000 0.00000 
0.03030 0.00000 0.00000 0.93939 0.00000 0.03030 
0.00000 0.00000 0.00000 0.00000 0.00000 0.00000 
0.33333 0.00000 0.00000 0.33333 0.00000 0.33333 
0.00000 0.00000 0.00000 0.00000 # INSL
0.25000 0.25000 0.25000 0.25000 # INSR
0.00000 0.00000 0.00000 0.00000 # MATP
0.00000 0.00000 0.00000 0.00000 # MATP
0.00000 0.00000 0.00000 0.00000 # MATP
0.00000 0.00000 0.00000 0.00000 # MATP
0.00000 0.00000 0.00000 0.00000 # MATL
0.67647 0.02941 0.26471 0.02941 # MATR
### node 149 type 3
150  -1
0.80000 0.00000 0.00000 0.10000 0.00000 0.10000 
0.00000 0.00000 0.00000 0.00000 0.00000 0.00000 
0.00000 0.00000 0.00000 0.00000 0.00000 0.00000 
0.03030 0.00000 0.00000 0.93939 0.00000 0.03030 
0.00000 0.00000 0.00000 0.00000 0.00000 0.00000 
0.33333 0.00000 0.00000 0.33333 0.00000 0.33333 
0.00000 0.00000 0.00000 0.00000 # INSL
0.25000 0.25000 0.25000 0.25000 # INSR
0.00000 0.00000 0.00000 0.00000 # MATP
0.00000 0.00000 0.00000 0.00000 # MATP
0.00000 0.00000 0.00000 0.00000 # MATP
0.00000 0.00000 0.00000 0.00000 # MATP
0.00000 0.00000 0.00000 0.00000 # MATL
0.61765 0.26471 0.05882 0.05882 # MATR
### node 150 type 3
151  -1
0.80000 0.00000 0.00000 0.10000 0.00000 0.10000 
0.00000 0.00000 0.00000 0.00000 0.00000 0.00000 
0.00000 0.00000 0.00000 0.00000 0.00000 0.00000 
0.03030 0.00000 0.00000 0.93939 0.00000 0.03030 
0.00000 0.00000 0.00000 0.00000 0.00000 0.00000 
0.33333 0.00000 0.00000 0.33333 0.00000 0.33333 
0.00000 0.00000 0.00000 0.00000 # INSL
0.25000 0.25000 0.25000 0.25000 # INSR
0.00000 0.00000 0.00000 0.00000 # MATP
0.00000 0.00000 0.00000 0.00000 # MATP
0.00000 0.00000 0.00000 0.00000 # MATP
0.00000 0.00000 0.00000 0.00000 # MATP
0.00000 0.00000 0.00000 0.00000 # MATL
0.02941 0.05882 0.05882 0.85294 # MATR
### node 151 type 3
152  -1
0.33333 0.08333 0.41667 0.08333 0.00000 0.08333 
0.00000 0.00000 0.00000 0.00000 0.00000 0.00000 
0.00000 0.00000 0.00000 0.00000 0.00000 0.00000 
0.02857 0.88571 0.02857 0.02857 0.00000 0.02857 
0.00000 0.00000 0.00000 0.00000 0.00000 0.00000 
0.20000 0.20000 0.20000 0.20000 0.00000 0.20000 
0.00000 0.00000 0.00000 0.00000 # INSL
0.25000 0.25000 0.25000 0.25000 # INSR
0.00000 0.00000 0.00000 0.00000 # MATP
0.00000 0.00000 0.00000 0.00000 # MATP
0.00000 0.00000 0.00000 0.00000 # MATP
0.00000 0.00000 0.00000 0.00000 # MATP
0.00000 0.00000 0.00000 0.00000 # MATL
0.88235 0.02941 0.05882 0.02941 # MATR
### node 152 type 1
153  -1
0.57143 0.00000 0.14286 0.00000 0.14286 0.14286 
0.02941 0.00000 0.91176 0.00000 0.02941 0.02941 
0.12500 0.00000 0.62500 0.00000 0.12500 0.12500 
0.25000 0.00000 0.25000 0.00000 0.25000 0.25000 
0.25000 0.00000 0.25000 0.00000 0.25000 0.25000 
0.33333 0.00000 0.33333 0.00000 0.00000 0.33333 
0.25000 0.25000 0.25000 0.25000 # INSL
0.25000 0.25000 0.25000 0.25000 # INSR
0.02174 0.02174 0.02174 0.02174 # MATP
0.02174 0.02174 0.63043 0.02174 # MATP
0.02174 0.02174 0.02174 0.02174 # MATP
0.06522 0.02174 0.02174 0.02174 # MATP
0.12500 0.50000 0.12500 0.25000 # MATL
0.25000 0.25000 0.25000 0.25000 # MATR
### node 153 type 2
154  -1
0.66667 0.00000 0.16667 0.00000 0.16667 0.00000 
0.00000 0.00000 0.00000 0.00000 0.00000 0.00000 
0.05405 0.00000 0.91892 0.00000 0.02703 0.00000 
0.00000 0.00000 0.00000 0.00000 0.00000 0.00000 
0.33333 0.00000 0.33333 0.00000 0.33333 0.00000 
0.00000 0.00000 0.00000 0.00000 0.00000 0.00000 
0.25000 0.25000 0.25000 0.25000 # INSL
0.00000 0.00000 0.00000 0.00000 # INSR
0.00000 0.00000 0.00000 0.00000 # MATP
0.00000 0.00000 0.00000 0.00000 # MATP
0.00000 0.00000 0.00000 0.00000 # MATP
0.00000 0.00000 0.00000 0.00000 # MATP
0.02632 0.89474 0.02632 0.05263 # MATL
0.00000 0.00000 0.00000 0.00000 # MATR
### node 154 type 2
155  -1
0.57143 0.00000 0.00000 0.28571 0.14286 0.00000 
0.00000 0.00000 0.00000 0.00000 0.00000 0.00000 
0.13889 0.00000 0.00000 0.83333 0.02778 0.00000 
0.00000 0.00000 0.00000 0.00000 0.00000 0.00000 
0.33333 0.00000 0.00000 0.33333 0.33333 0.00000 
0.00000 0.00000 0.00000 0.00000 0.00000 0.00000 
0.25000 0.25000 0.25000 0.25000 # INSL
0.00000 0.00000 0.00000 0.00000 # INSR
0.00000 0.00000 0.00000 0.00000 # MATP
0.00000 0.00000 0.00000 0.00000 # MATP
0.00000 0.00000 0.00000 0.00000 # MATP
0.00000 0.00000 0.00000 0.00000 # MATP
0.27027 0.02703 0.56757 0.13514 # MATL
0.00000 0.00000 0.00000 0.00000 # MATR
### node 155 type 3
156  -1
0.33333 0.08333 0.41667 0.08333 0.00000 0.08333 
0.00000 0.00000 0.00000 0.00000 0.00000 0.00000 
0.00000 0.00000 0.00000 0.00000 0.00000 0.00000 
0.02857 0.88571 0.02857 0.02857 0.00000 0.02857 
0.00000 0.00000 0.00000 0.00000 0.00000 0.00000 
0.20000 0.20000 0.20000 0.20000 0.00000 0.20000 
0.00000 0.00000 0.00000 0.00000 # INSL
0.25000 0.25000 0.25000 0.25000 # INSR
0.00000 0.00000 0.00000 0.00000 # MATP
0.00000 0.00000 0.00000 0.00000 # MATP
0.00000 0.00000 0.00000 0.00000 # MATP
0.00000 0.00000 0.00000 0.00000 # MATP
0.00000 0.00000 0.00000 0.00000 # MATL
0.02941 0.02941 0.88235 0.05882 # MATR
### node 156 type 1
157  -1
0.44444 0.11111 0.11111 0.11111 0.11111 0.11111 
0.02778 0.86111 0.02778 0.02778 0.02778 0.02778 
0.10000 0.10000 0.50000 0.10000 0.10000 0.10000 
0.16667 0.16667 0.16667 0.16667 0.16667 0.16667 
0.16667 0.16667 0.16667 0.16667 0.16667 0.16667 
0.20000 0.20000 0.20000 0.20000 0.00000 0.20000 
0.25000 0.25000 0.25000 0.25000 # INSL
0.25000 0.25000 0.25000 0.25000 # INSR
0.02174 0.02174 0.02174 0.02174 # MATP
0.04348 0.02174 0.15217 0.02174 # MATP
0.06522 0.04348 0.02174 0.02174 # MATP
0.41304 0.02174 0.06522 0.02174 # MATP
0.12500 0.25000 0.12500 0.50000 # MATL
0.25000 0.25000 0.25000 0.25000 # MATR
### node 157 type 1
158  -1
0.44444 0.11111 0.11111 0.11111 0.11111 0.11111 
0.02778 0.86111 0.02778 0.02778 0.02778 0.02778 
0.10000 0.10000 0.50000 0.10000 0.10000 0.10000 
0.16667 0.16667 0.16667 0.16667 0.16667 0.16667 
0.16667 0.16667 0.16667 0.16667 0.16667 0.16667 
0.20000 0.20000 0.20000 0.20000 0.00000 0.20000 
0.25000 0.25000 0.25000 0.25000 # INSL
0.25000 0.25000 0.25000 0.25000 # INSR
0.02174 0.02174 0.02174 0.15217 # MATP
0.02174 0.02174 0.17391 0.02174 # MATP
0.02174 0.02174 0.02174 0.02174 # MATP
0.32609 0.02174 0.04348 0.06522 # MATP
0.25000 0.12500 0.12500 0.50000 # MATL
0.25000 0.25000 0.25000 0.25000 # MATR
### node 158 type 1
159  -1
0.44444 0.11111 0.11111 0.11111 0.11111 0.11111 
0.02778 0.86111 0.02778 0.02778 0.02778 0.02778 
0.10000 0.10000 0.50000 0.10000 0.10000 0.10000 
0.16667 0.16667 0.16667 0.16667 0.16667 0.16667 
0.16667 0.16667 0.16667 0.16667 0.16667 0.16667 
0.20000 0.20000 0.20000 0.20000 0.00000 0.20000 
0.25000 0.25000 0.25000 0.25000 # INSL
0.25000 0.25000 0.25000 0.25000 # INSR
0.02174 0.02174 0.02174 0.02174 # MATP
0.02174 0.02174 0.63043 0.02174 # MATP
0.02174 0.04348 0.02174 0.02174 # MATP
0.02174 0.04348 0.02174 0.02174 # MATP
0.12500 0.62500 0.12500 0.12500 # MATL
0.25000 0.25000 0.25000 0.25000 # MATR
### node 159 type 1
160  -1
0.44444 0.11111 0.11111 0.11111 0.11111 0.11111 
0.02778 0.86111 0.02778 0.02778 0.02778 0.02778 
0.10000 0.10000 0.50000 0.10000 0.10000 0.10000 
0.16667 0.16667 0.16667 0.16667 0.16667 0.16667 
0.16667 0.16667 0.16667 0.16667 0.16667 0.16667 
0.20000 0.20000 0.20000 0.20000 0.00000 0.20000 
0.25000 0.25000 0.25000 0.25000 # INSL
0.25000 0.25000 0.25000 0.25000 # INSR
0.02174 0.02174 0.04348 0.02174 # MATP
0.02174 0.02174 0.50000 0.02174 # MATP
0.02174 0.02174 0.02174 0.02174 # MATP
0.15217 0.02174 0.02174 0.04348 # MATP
0.12500 0.50000 0.12500 0.25000 # MATL
0.25000 0.25000 0.25000 0.25000 # MATR
### node 160 type 1
161  -1
0.57143 0.00000 0.14286 0.00000 0.14286 0.14286 
0.02941 0.00000 0.91176 0.00000 0.02941 0.02941 
0.12500 0.00000 0.62500 0.00000 0.12500 0.12500 
0.25000 0.00000 0.25000 0.00000 0.25000 0.25000 
0.25000 0.00000 0.25000 0.00000 0.25000 0.25000 
0.33333 0.00000 0.33333 0.00000 0.00000 0.33333 
0.25000 0.25000 0.25000 0.25000 # INSL
0.25000 0.25000 0.25000 0.25000 # INSR
0.02174 0.02174 0.02174 0.58696 # MATP
0.02174 0.02174 0.02174 0.02174 # MATP
0.02174 0.06522 0.02174 0.04348 # MATP
0.02174 0.02174 0.02174 0.04348 # MATP
0.62500 0.12500 0.12500 0.12500 # MATL
0.25000 0.25000 0.25000 0.25000 # MATR
### node 161 type 2
162  -1
0.66667 0.00000 0.16667 0.00000 0.16667 0.00000 
0.00000 0.00000 0.00000 0.00000 0.00000 0.00000 
0.02703 0.00000 0.94595 0.00000 0.02703 0.00000 
0.00000 0.00000 0.00000 0.00000 0.00000 0.00000 
0.33333 0.00000 0.33333 0.00000 0.33333 0.00000 
0.00000 0.00000 0.00000 0.00000 0.00000 0.00000 
0.25000 0.25000 0.25000 0.25000 # INSL
0.00000 0.00000 0.00000 0.00000 # INSR
0.00000 0.00000 0.00000 0.00000 # MATP
0.00000 0.00000 0.00000 0.00000 # MATP
0.00000 0.00000 0.00000 0.00000 # MATP
0.00000 0.00000 0.00000 0.00000 # MATP
0.86842 0.05263 0.05263 0.02632 # MATL
0.00000 0.00000 0.00000 0.00000 # MATR
### node 162 type 2
163  -1
0.66667 0.00000 0.00000 0.16667 0.16667 0.00000 
0.00000 0.00000 0.00000 0.00000 0.00000 0.00000 
0.13514 0.00000 0.00000 0.83784 0.02703 0.00000 
0.00000 0.00000 0.00000 0.00000 0.00000 0.00000 
0.33333 0.00000 0.00000 0.33333 0.33333 0.00000 
0.00000 0.00000 0.00000 0.00000 0.00000 0.00000 
0.25000 0.25000 0.25000 0.25000 # INSL
0.00000 0.00000 0.00000 0.00000 # INSR
0.00000 0.00000 0.00000 0.00000 # MATP
0.00000 0.00000 0.00000 0.00000 # MATP
0.00000 0.00000 0.00000 0.00000 # MATP
0.00000 0.00000 0.00000 0.00000 # MATP
0.13158 0.05263 0.76316 0.05263 # MATL
0.00000 0.00000 0.00000 0.00000 # MATR
### node 163 type 3
164  -1
0.80000 0.00000 0.00000 0.10000 0.00000 0.10000 
0.00000 0.00000 0.00000 0.00000 0.00000 0.00000 
0.00000 0.00000 0.00000 0.00000 0.00000 0.00000 
0.03030 0.00000 0.00000 0.93939 0.00000 0.03030 
0.00000 0.00000 0.00000 0.00000 0.00000 0.00000 
0.33333 0.00000 0.00000 0.33333 0.00000 0.33333 
0.00000 0.00000 0.00000 0.00000 # INSL
0.25000 0.25000 0.25000 0.25000 # INSR
0.00000 0.00000 0.00000 0.00000 # MATP
0.00000 0.00000 0.00000 0.00000 # MATP
0.00000 0.00000 0.00000 0.00000 # MATP
0.00000 0.00000 0.00000 0.00000 # MATP
0.00000 0.00000 0.00000 0.00000 # MATL
0.02941 0.02941 0.91176 0.02941 # MATR
### node 164 type 3
165  -1
0.80000 0.00000 0.00000 0.10000 0.00000 0.10000 
0.00000 0.00000 0.00000 0.00000 0.00000 0.00000 
0.00000 0.00000 0.00000 0.00000 0.00000 0.00000 
0.03030 0.00000 0.00000 0.93939 0.00000 0.03030 
0.00000 0.00000 0.00000 0.00000 0.00000 0.00000 
0.33333 0.00000 0.00000 0.33333 0.00000 0.33333 
0.00000 0.00000 0.00000 0.00000 # INSL
0.25000 0.25000 0.25000 0.25000 # INSR
0.00000 0.00000 0.00000 0.00000 # MATP
0.00000 0.00000 0.00000 0.00000 # MATP
0.00000 0.00000 0.00000 0.00000 # MATP
0.00000 0.00000 0.00000 0.00000 # MATP
0.00000 0.00000 0.00000 0.00000 # MATL
0.41176 0.05882 0.47059 0.05882 # MATR
### node 165 type 3
166  -1
0.33333 0.08333 0.41667 0.08333 0.00000 0.08333 
0.00000 0.00000 0.00000 0.00000 0.00000 0.00000 
0.00000 0.00000 0.00000 0.00000 0.00000 0.00000 
0.02857 0.88571 0.02857 0.02857 0.00000 0.02857 
0.00000 0.00000 0.00000 0.00000 0.00000 0.00000 
0.20000 0.20000 0.20000 0.20000 0.00000 0.20000 
0.00000 0.00000 0.00000 0.00000 # INSL
0.25000 0.25000 0.25000 0.25000 # INSR
0.00000 0.00000 0.00000 0.00000 # MATP
0.00000 0.00000 0.00000 0.00000 # MATP
0.00000 0.00000 0.00000 0.00000 # MATP
0.00000 0.00000 0.00000 0.00000 # MATP
0.00000 0.00000 0.00000 0.00000 # MATL
0.02941 0.79412 0.02941 0.14706 # MATR
### node 166 type 1
167  -1
0.44444 0.11111 0.11111 0.11111 0.11111 0.11111 
0.02778 0.86111 0.02778 0.02778 0.02778 0.02778 
0.10000 0.10000 0.50000 0.10000 0.10000 0.10000 
0.16667 0.16667 0.16667 0.16667 0.16667 0.16667 
0.16667 0.16667 0.16667 0.16667 0.16667 0.16667 
0.20000 0.20000 0.20000 0.20000 0.00000 0.20000 
0.25000 0.25000 0.25000 0.25000 # INSL
0.25000 0.25000 0.25000 0.25000 # INSR
0.02174 0.02174 0.02174 0.02174 # MATP
0.02174 0.02174 0.23913 0.02174 # MATP
0.02174 0.02174 0.02174 0.02174 # MATP
0.30435 0.04348 0.04348 0.13043 # MATP
0.12500 0.37500 0.12500 0.37500 # MATL
0.25000 0.25000 0.25000 0.25000 # MATR
### node 167 type 1
168  -1
0.44444 0.11111 0.11111 0.11111 0.11111 0.11111 
0.02778 0.86111 0.02778 0.02778 0.02778 0.02778 
0.10000 0.10000 0.50000 0.10000 0.10000 0.10000 
0.16667 0.16667 0.16667 0.16667 0.16667 0.16667 
0.16667 0.16667 0.16667 0.16667 0.16667 0.16667 
0.20000 0.20000 0.20000 0.20000 0.00000 0.20000 
0.25000 0.25000 0.25000 0.25000 # INSL
0.25000 0.25000 0.25000 0.25000 # INSR
0.02174 0.02174 0.02174 0.08696 # MATP
0.02174 0.02174 0.13043 0.02174 # MATP
0.02174 0.02174 0.02174 0.04348 # MATP
0.39130 0.02174 0.06522 0.06522 # MATP
0.12500 0.50000 0.12500 0.25000 # MATL
0.25000 0.25000 0.25000 0.25000 # MATR
### node 168 type 1
169  -1
0.44444 0.11111 0.11111 0.11111 0.11111 0.11111 
0.02778 0.77778 0.02778 0.02778 0.11111 0.02778 
0.10000 0.10000 0.40000 0.10000 0.20000 0.10000 
0.16667 0.16667 0.16667 0.16667 0.16667 0.16667 
0.10000 0.40000 0.20000 0.10000 0.10000 0.10000 
0.20000 0.20000 0.20000 0.20000 0.00000 0.20000 
0.25000 0.37500 0.25000 0.12500 # INSL
0.25000 0.25000 0.25000 0.25000 # INSR
0.02174 0.02174 0.02174 0.04348 # MATP
0.02174 0.02174 0.21739 0.04348 # MATP
0.02174 0.36957 0.02174 0.06522 # MATP
0.04348 0.02174 0.02174 0.02174 # MATP
0.12500 0.25000 0.50000 0.12500 # MATL
0.25000 0.25000 0.25000 0.25000 # MATR
### node 169 type 1
170  -1
0.57143 0.00000 0.14286 0.00000 0.14286 0.14286 
0.02941 0.00000 0.91176 0.00000 0.02941 0.02941 
0.12500 0.00000 0.62500 0.00000 0.12500 0.12500 
0.25000 0.00000 0.25000 0.00000 0.25000 0.25000 
0.25000 0.00000 0.25000 0.00000 0.25000 0.25000 
0.33333 0.00000 0.33333 0.00000 0.00000 0.33333 
0.25000 0.25000 0.25000 0.25000 # INSL
0.25000 0.25000 0.25000 0.25000 # INSR
0.02174 0.02174 0.02174 0.08696 # MATP
0.02174 0.02174 0.02174 0.02174 # MATP
0.02174 0.28261 0.04348 0.21739 # MATP
0.06522 0.02174 0.08696 0.02174 # MATP
0.25000 0.12500 0.50000 0.12500 # MATL
0.25000 0.25000 0.25000 0.25000 # MATR
### node 170 type 2
171  -1
0.66667 0.00000 0.00000 0.16667 0.16667 0.00000 
0.00000 0.00000 0.00000 0.00000 0.00000 0.00000 
0.13514 0.00000 0.00000 0.83784 0.02703 0.00000 
0.00000 0.00000 0.00000 0.00000 0.00000 0.00000 
0.33333 0.00000 0.00000 0.33333 0.33333 0.00000 
0.00000 0.00000 0.00000 0.00000 0.00000 0.00000 
0.25000 0.25000 0.25000 0.25000 # INSL
0.00000 0.00000 0.00000 0.00000 # INSR
0.00000 0.00000 0.00000 0.00000 # MATP
0.00000 0.00000 0.00000 0.00000 # MATP
0.00000 0.00000 0.00000 0.00000 # MATP
0.00000 0.00000 0.00000 0.00000 # MATP
0.05263 0.05263 0.52632 0.36842 # MATL
0.00000 0.00000 0.00000 0.00000 # MATR
### node 171 type 3
172  -1
0.33333 0.08333 0.41667 0.08333 0.00000 0.08333 
0.00000 0.00000 0.00000 0.00000 0.00000 0.00000 
0.00000 0.00000 0.00000 0.00000 0.00000 0.00000 
0.02857 0.88571 0.02857 0.02857 0.00000 0.02857 
0.00000 0.00000 0.00000 0.00000 0.00000 0.00000 
0.20000 0.20000 0.20000 0.20000 0.00000 0.20000 
0.00000 0.00000 0.00000 0.00000 # INSL
0.25000 0.25000 0.25000 0.25000 # INSR
0.00000 0.00000 0.00000 0.00000 # MATP
0.00000 0.00000 0.00000 0.00000 # MATP
0.00000 0.00000 0.00000 0.00000 # MATP
0.00000 0.00000 0.00000 0.00000 # MATP
0.00000 0.00000 0.00000 0.00000 # MATL
0.08824 0.41176 0.11765 0.38235 # MATR
### node 172 type 1
173  -1
0.44444 0.11111 0.11111 0.11111 0.11111 0.11111 
0.02778 0.86111 0.02778 0.02778 0.02778 0.02778 
0.10000 0.10000 0.50000 0.10000 0.10000 0.10000 
0.16667 0.16667 0.16667 0.16667 0.16667 0.16667 
0.16667 0.16667 0.16667 0.16667 0.16667 0.16667 
0.20000 0.20000 0.20000 0.20000 0.00000 0.20000 
0.25000 0.25000 0.25000 0.25000 # INSL
0.25000 0.25000 0.25000 0.25000 # INSR
0.02174 0.04348 0.02174 0.41304 # MATP
0.02174 0.02174 0.13043 0.06522 # MATP
0.04348 0.02174 0.02174 0.02174 # MATP
0.02174 0.04348 0.04348 0.04348 # MATP
0.50000 0.25000 0.12500 0.12500 # MATL
0.25000 0.25000 0.25000 0.25000 # MATR
### node 173 type 1
174  -1
0.57143 0.00000 0.14286 0.00000 0.14286 0.14286 
0.32353 0.00000 0.61765 0.00000 0.02941 0.02941 
0.37500 0.00000 0.37500 0.00000 0.12500 0.12500 
0.25000 0.00000 0.25000 0.00000 0.25000 0.25000 
0.25000 0.00000 0.25000 0.00000 0.25000 0.25000 
0.33333 0.00000 0.33333 0.00000 0.00000 0.33333 
0.25000 0.25000 0.25000 0.25000 # INSL
0.25000 0.25000 0.25000 0.25000 # INSR
0.02174 0.02174 0.02174 0.15217 # MATP
0.02174 0.02174 0.02174 0.04348 # MATP
0.02174 0.45652 0.06522 0.02174 # MATP
0.02174 0.04348 0.02174 0.02174 # MATP
0.25000 0.12500 0.50000 0.12500 # MATL
0.25000 0.25000 0.25000 0.25000 # MATR
### node 174 type 2
175  -1
0.22222 0.00000 0.72222 0.00000 0.05556 0.00000 
0.00000 0.00000 0.00000 0.00000 0.00000 0.00000 
0.12000 0.00000 0.76000 0.00000 0.12000 0.00000 
0.00000 0.00000 0.00000 0.00000 0.00000 0.00000 
0.11111 0.00000 0.33333 0.00000 0.55556 0.00000 
0.00000 0.00000 0.00000 0.00000 0.00000 0.00000 
0.10000 0.10000 0.30000 0.50000 # INSL
0.00000 0.00000 0.00000 0.00000 # INSR
0.00000 0.00000 0.00000 0.00000 # MATP
0.00000 0.00000 0.00000 0.00000 # MATP
0.00000 0.00000 0.00000 0.00000 # MATP
0.00000 0.00000 0.00000 0.00000 # MATP
0.03846 0.03846 0.19231 0.73077 # MATL
0.00000 0.00000 0.00000 0.00000 # MATR
### node 175 type 2
176  -1
0.50000 0.00000 0.37500 0.00000 0.12500 0.00000 
0.00000 0.00000 0.00000 0.00000 0.00000 0.00000 
0.02857 0.00000 0.94286 0.00000 0.02857 0.00000 
0.00000 0.00000 0.00000 0.00000 0.00000 0.00000 
0.33333 0.00000 0.33333 0.00000 0.33333 0.00000 
0.00000 0.00000 0.00000 0.00000 0.00000 0.00000 
0.25000 0.25000 0.25000 0.25000 # INSL
0.00000 0.00000 0.00000 0.00000 # INSR
0.00000 0.00000 0.00000 0.00000 # MATP
0.00000 0.00000 0.00000 0.00000 # MATP
0.00000 0.00000 0.00000 0.00000 # MATP
0.00000 0.00000 0.00000 0.00000 # MATP
0.11111 0.05556 0.36111 0.47222 # MATL
0.00000 0.00000 0.00000 0.00000 # MATR
### node 176 type 2
177  -1
0.66667 0.00000 0.00000 0.16667 0.16667 0.00000 
0.00000 0.00000 0.00000 0.00000 0.00000 0.00000 
0.13514 0.00000 0.00000 0.83784 0.02703 0.00000 
0.00000 0.00000 0.00000 0.00000 0.00000 0.00000 
0.33333 0.00000 0.00000 0.33333 0.33333 0.00000 
0.00000 0.00000 0.00000 0.00000 0.00000 0.00000 
0.25000 0.25000 0.25000 0.25000 # INSL
0.00000 0.00000 0.00000 0.00000 # INSR
0.00000 0.00000 0.00000 0.00000 # MATP
0.00000 0.00000 0.00000 0.00000 # MATP
0.00000 0.00000 0.00000 0.00000 # MATP
0.00000 0.00000 0.00000 0.00000 # MATP
0.05263 0.23684 0.52632 0.18421 # MATL
0.00000 0.00000 0.00000 0.00000 # MATR
### node 177 type 3
178  -1
0.80000 0.00000 0.00000 0.10000 0.00000 0.10000 
0.00000 0.00000 0.00000 0.00000 0.00000 0.00000 
0.00000 0.00000 0.00000 0.00000 0.00000 0.00000 
0.06061 0.00000 0.00000 0.90909 0.00000 0.03030 
0.00000 0.00000 0.00000 0.00000 0.00000 0.00000 
0.33333 0.00000 0.00000 0.33333 0.00000 0.33333 
0.00000 0.00000 0.00000 0.00000 # INSL
0.25000 0.25000 0.25000 0.25000 # INSR
0.00000 0.00000 0.00000 0.00000 # MATP
0.00000 0.00000 0.00000 0.00000 # MATP
0.00000 0.00000 0.00000 0.00000 # MATP
0.00000 0.00000 0.00000 0.00000 # MATP
0.00000 0.00000 0.00000 0.00000 # MATL
0.08824 0.11765 0.76471 0.02941 # MATR
### node 178 type 3
179  -1
0.90000 0.00000 0.00000 0.00000 0.00000 0.10000 
0.00000 0.00000 0.00000 0.00000 0.00000 0.00000 
0.00000 0.00000 0.00000 0.00000 0.00000 0.00000 
0.96774 0.00000 0.00000 0.00000 0.00000 0.03226 
0.00000 0.00000 0.00000 0.00000 0.00000 0.00000 
0.50000 0.00000 0.00000 0.00000 0.00000 0.50000 
0.00000 0.00000 0.00000 0.00000 # INSL
0.25000 0.25000 0.25000 0.25000 # INSR
0.00000 0.00000 0.00000 0.00000 # MATP
0.00000 0.00000 0.00000 0.00000 # MATP
0.00000 0.00000 0.00000 0.00000 # MATP
0.00000 0.00000 0.00000 0.00000 # MATP
0.00000 0.00000 0.00000 0.00000 # MATL
0.06061 0.75758 0.15152 0.03030 # MATR
### node 179 type 0
180  210
0.00000 0.00000 0.00000 0.00000 0.00000 0.00000 
0.00000 0.00000 0.00000 0.00000 0.00000 0.00000 
0.00000 0.00000 0.00000 0.00000 0.00000 0.00000 
0.00000 0.00000 0.00000 0.00000 0.00000 0.00000 
0.00000 0.00000 0.00000 0.00000 0.00000 0.00000 
0.00000 0.00000 0.00000 0.00000 0.00000 0.00000 
0.00000 0.00000 0.00000 0.00000 # INSL
0.00000 0.00000 0.00000 0.00000 # INSR
0.00000 0.00000 0.00000 0.00000 # MATP
0.00000 0.00000 0.00000 0.00000 # MATP
0.00000 0.00000 0.00000 0.00000 # MATP
0.00000 0.00000 0.00000 0.00000 # MATP
0.00000 0.00000 0.00000 0.00000 # MATL
0.00000 0.00000 0.00000 0.00000 # MATR
### node 180 type 4
181  -1
0.09756 0.82927 0.04878 0.02439 0.00000 0.00000 
0.00000 0.00000 0.00000 0.00000 0.00000 0.00000 
0.00000 0.00000 0.00000 0.00000 0.00000 0.00000 
0.00000 0.00000 0.00000 0.00000 0.00000 0.00000 
0.00000 0.00000 0.00000 0.00000 0.00000 0.00000 
0.00000 0.00000 0.00000 0.00000 0.00000 0.00000 
0.00000 0.00000 0.00000 0.00000 # INSL
0.00000 0.00000 0.00000 0.00000 # INSR
0.00000 0.00000 0.00000 0.00000 # MATP
0.00000 0.00000 0.00000 0.00000 # MATP
0.00000 0.00000 0.00000 0.00000 # MATP
0.00000 0.00000 0.00000 0.00000 # MATP
0.00000 0.00000 0.00000 0.00000 # MATL
0.00000 0.00000 0.00000 0.00000 # MATR
### node 181 type 1
182  -1
0.44444 0.11111 0.11111 0.11111 0.11111 0.11111 
0.02564 0.87179 0.02564 0.02564 0.02564 0.02564 
0.14286 0.14286 0.28571 0.14286 0.14286 0.14286 
0.16667 0.16667 0.16667 0.16667 0.16667 0.16667 
0.16667 0.16667 0.16667 0.16667 0.16667 0.16667 
0.20000 0.20000 0.20000 0.20000 0.00000 0.20000 
0.25000 0.25000 0.25000 0.25000 # INSL
0.25000 0.25000 0.25000 0.25000 # INSR
0.02041 0.02041 0.02041 0.22449 # MATP
0.02041 0.02041 0.18367 0.02041 # MATP
0.02041 0.18367 0.04082 0.14286 # MATP
0.02041 0.02041 0.02041 0.02041 # MATP
0.20000 0.40000 0.20000 0.20000 # MATL
0.25000 0.25000 0.25000 0.25000 # MATR
### node 182 type 1
183  -1
0.44444 0.11111 0.11111 0.11111 0.11111 0.11111 
0.02564 0.84615 0.05128 0.02564 0.02564 0.02564 
0.14286 0.14286 0.28571 0.14286 0.14286 0.14286 
0.16667 0.16667 0.16667 0.16667 0.16667 0.16667 
0.16667 0.16667 0.16667 0.16667 0.16667 0.16667 
0.20000 0.20000 0.20000 0.20000 0.00000 0.20000 
0.25000 0.25000 0.25000 0.25000 # INSL
0.25000 0.25000 0.25000 0.25000 # INSR
0.02041 0.02041 0.02041 0.18367 # MATP
0.02041 0.02041 0.18367 0.02041 # MATP
0.02041 0.14286 0.04082 0.02041 # MATP
0.16327 0.02041 0.08163 0.02041 # MATP
0.20000 0.20000 0.40000 0.20000 # MATL
0.25000 0.25000 0.25000 0.25000 # MATR
### node 183 type 1
184  -1
0.57143 0.00000 0.14286 0.00000 0.14286 0.14286 
0.02778 0.00000 0.91667 0.00000 0.02778 0.02778 
0.16667 0.00000 0.50000 0.00000 0.16667 0.16667 
0.25000 0.00000 0.25000 0.00000 0.25000 0.25000 
0.25000 0.00000 0.25000 0.00000 0.25000 0.25000 
0.33333 0.00000 0.33333 0.00000 0.00000 0.33333 
0.25000 0.25000 0.25000 0.25000 # INSL
0.25000 0.25000 0.25000 0.25000 # INSR
0.02083 0.02083 0.02083 0.04167 # MATP
0.02083 0.04167 0.14583 0.02083 # MATP
0.02083 0.14583 0.02083 0.10417 # MATP
0.10417 0.02083 0.22917 0.02083 # MATP
0.16667 0.33333 0.33333 0.16667 # MATL
0.25000 0.25000 0.25000 0.25000 # MATR
### node 184 type 2
185  -1
0.66667 0.00000 0.16667 0.00000 0.16667 0.00000 
0.00000 0.00000 0.00000 0.00000 0.00000 0.00000 
0.13514 0.00000 0.83784 0.00000 0.02703 0.00000 
0.00000 0.00000 0.00000 0.00000 0.00000 0.00000 
0.33333 0.00000 0.33333 0.00000 0.33333 0.00000 
0.00000 0.00000 0.00000 0.00000 0.00000 0.00000 
0.25000 0.25000 0.25000 0.25000 # INSL
0.00000 0.00000 0.00000 0.00000 # INSR
0.00000 0.00000 0.00000 0.00000 # MATP
0.00000 0.00000 0.00000 0.00000 # MATP
0.00000 0.00000 0.00000 0.00000 # MATP
0.00000 0.00000 0.00000 0.00000 # MATP
0.31579 0.23684 0.23684 0.21053 # MATL
0.00000 0.00000 0.00000 0.00000 # MATR
### node 185 type 2
186  -1
0.50000 0.00000 0.40000 0.00000 0.10000 0.00000 
0.00000 0.00000 0.00000 0.00000 0.00000 0.00000 
0.66667 0.00000 0.30303 0.00000 0.03030 0.00000 
0.00000 0.00000 0.00000 0.00000 0.00000 0.00000 
0.33333 0.00000 0.33333 0.00000 0.33333 0.00000 
0.00000 0.00000 0.00000 0.00000 0.00000 0.00000 
0.25000 0.25000 0.25000 0.25000 # INSL
0.00000 0.00000 0.00000 0.00000 # INSR
0.00000 0.00000 0.00000 0.00000 # MATP
0.00000 0.00000 0.00000 0.00000 # MATP
0.00000 0.00000 0.00000 0.00000 # MATP
0.00000 0.00000 0.00000 0.00000 # MATP
0.02941 0.23529 0.26471 0.47059 # MATL
0.00000 0.00000 0.00000 0.00000 # MATR
### node 186 type 2
187  -1
0.17857 0.00000 0.00000 0.78571 0.03571 0.00000 
0.00000 0.00000 0.00000 0.00000 0.00000 0.00000 
0.13333 0.00000 0.00000 0.80000 0.06667 0.00000 
0.00000 0.00000 0.00000 0.00000 0.00000 0.00000 
0.33333 0.00000 0.00000 0.33333 0.33333 0.00000 
0.00000 0.00000 0.00000 0.00000 0.00000 0.00000 
0.25000 0.25000 0.25000 0.25000 # INSL
0.00000 0.00000 0.00000 0.00000 # INSR
0.00000 0.00000 0.00000 0.00000 # MATP
0.00000 0.00000 0.00000 0.00000 # MATP
0.00000 0.00000 0.00000 0.00000 # MATP
0.00000 0.00000 0.00000 0.00000 # MATP
0.50000 0.18750 0.06250 0.25000 # MATL
0.00000 0.00000 0.00000 0.00000 # MATR
### node 187 type 3
188  -1
0.40000 0.20000 0.20000 0.10000 0.00000 0.10000 
0.00000 0.00000 0.00000 0.00000 0.00000 0.00000 
0.00000 0.00000 0.00000 0.00000 0.00000 0.00000 
0.02703 0.89189 0.02703 0.02703 0.00000 0.02703 
0.00000 0.00000 0.00000 0.00000 0.00000 0.00000 
0.20000 0.20000 0.20000 0.20000 0.00000 0.20000 
0.00000 0.00000 0.00000 0.00000 # INSL
0.25000 0.25000 0.25000 0.25000 # INSR
0.00000 0.00000 0.00000 0.00000 # MATP
0.00000 0.00000 0.00000 0.00000 # MATP
0.00000 0.00000 0.00000 0.00000 # MATP
0.00000 0.00000 0.00000 0.00000 # MATP
0.00000 0.00000 0.00000 0.00000 # MATL
0.19444 0.25000 0.38889 0.16667 # MATR
### node 188 type 1
189  -1
0.44444 0.11111 0.11111 0.11111 0.11111 0.11111 
0.02564 0.87179 0.02564 0.02564 0.02564 0.02564 
0.14286 0.14286 0.28571 0.14286 0.14286 0.14286 
0.16667 0.16667 0.16667 0.16667 0.16667 0.16667 
0.16667 0.16667 0.16667 0.16667 0.16667 0.16667 
0.20000 0.20000 0.20000 0.20000 0.00000 0.20000 
0.25000 0.25000 0.25000 0.25000 # INSL
0.25000 0.25000 0.25000 0.25000 # INSR
0.02041 0.02041 0.02041 0.02041 # MATP
0.02041 0.02041 0.02041 0.02041 # MATP
0.20408 0.16327 0.04082 0.18367 # MATP
0.08163 0.02041 0.04082 0.10204 # MATP
0.20000 0.20000 0.40000 0.20000 # MATL
0.25000 0.25000 0.25000 0.25000 # MATR
### node 189 type 1
190  -1
0.44444 0.11111 0.11111 0.11111 0.11111 0.11111 
0.02564 0.87179 0.02564 0.02564 0.02564 0.02564 
0.28571 0.14286 0.14286 0.14286 0.14286 0.14286 
0.16667 0.16667 0.16667 0.16667 0.16667 0.16667 
0.16667 0.16667 0.16667 0.16667 0.16667 0.16667 
0.20000 0.20000 0.20000 0.20000 0.00000 0.20000 
0.25000 0.25000 0.25000 0.25000 # INSL
0.25000 0.25000 0.25000 0.25000 # INSR
0.02041 0.04082 0.02041 0.04082 # MATP
0.08163 0.02041 0.02041 0.02041 # MATP
0.02041 0.42857 0.08163 0.04082 # MATP
0.04082 0.02041 0.08163 0.02041 # MATP
0.20000 0.20000 0.40000 0.20000 # MATL
0.25000 0.25000 0.25000 0.25000 # MATR
### node 190 type 1
191  -1
0.50000 0.10000 0.10000 0.10000 0.10000 0.10000 
0.02564 0.87179 0.02564 0.02564 0.02564 0.02564 
0.16667 0.16667 0.16667 0.16667 0.16667 0.16667 
0.16667 0.16667 0.16667 0.16667 0.16667 0.16667 
0.16667 0.16667 0.16667 0.16667 0.16667 0.16667 
0.20000 0.20000 0.20000 0.20000 0.00000 0.20000 
0.25000 0.25000 0.25000 0.25000 # INSL
0.25000 0.25000 0.25000 0.25000 # INSR
0.02041 0.02041 0.02041 0.12245 # MATP
0.02041 0.02041 0.02041 0.02041 # MATP
0.02041 0.12245 0.02041 0.16327 # MATP
0.02041 0.24490 0.06122 0.08163 # MATP
0.25000 0.25000 0.25000 0.25000 # MATL
0.25000 0.25000 0.25000 0.25000 # MATR
### node 191 type 1
192  -1
0.62500 0.00000 0.12500 0.00000 0.12500 0.12500 
0.21622 0.00000 0.72973 0.00000 0.02703 0.02703 
0.25000 0.00000 0.25000 0.00000 0.25000 0.25000 
0.25000 0.00000 0.25000 0.00000 0.25000 0.25000 
0.25000 0.00000 0.25000 0.00000 0.25000 0.25000 
0.33333 0.00000 0.33333 0.00000 0.00000 0.33333 
0.25000 0.25000 0.25000 0.25000 # INSL
0.25000 0.25000 0.25000 0.25000 # INSR
0.02041 0.02041 0.10204 0.04082 # MATP
0.06122 0.02041 0.02041 0.02041 # MATP
0.20408 0.20408 0.04082 0.10204 # MATP
0.06122 0.02041 0.02041 0.04082 # MATP
0.25000 0.25000 0.25000 0.25000 # MATL
0.25000 0.25000 0.25000 0.25000 # MATR
### node 192 type 2
193  -1
0.35714 0.00000 0.57143 0.00000 0.07143 0.00000 
0.00000 0.00000 0.00000 0.00000 0.00000 0.00000 
0.10345 0.00000 0.86207 0.00000 0.03448 0.00000 
0.00000 0.00000 0.00000 0.00000 0.00000 0.00000 
0.33333 0.00000 0.33333 0.00000 0.33333 0.00000 
0.00000 0.00000 0.00000 0.00000 0.00000 0.00000 
0.25000 0.25000 0.25000 0.25000 # INSL
0.00000 0.00000 0.00000 0.00000 # INSR
0.00000 0.00000 0.00000 0.00000 # MATP
0.00000 0.00000 0.00000 0.00000 # MATP
0.00000 0.00000 0.00000 0.00000 # MATP
0.00000 0.00000 0.00000 0.00000 # MATP
0.23333 0.03333 0.56667 0.16667 # MATL
0.00000 0.00000 0.00000 0.00000 # MATR
### node 193 type 2
194  -1
0.55556 0.00000 0.33333 0.00000 0.11111 0.00000 
0.00000 0.00000 0.00000 0.00000 0.00000 0.00000 
0.02941 0.00000 0.94118 0.00000 0.02941 0.00000 
0.00000 0.00000 0.00000 0.00000 0.00000 0.00000 
0.33333 0.00000 0.33333 0.00000 0.33333 0.00000 
0.00000 0.00000 0.00000 0.00000 0.00000 0.00000 
0.25000 0.25000 0.25000 0.25000 # INSL
0.00000 0.00000 0.00000 0.00000 # INSR
0.00000 0.00000 0.00000 0.00000 # MATP
0.00000 0.00000 0.00000 0.00000 # MATP
0.00000 0.00000 0.00000 0.00000 # MATP
0.00000 0.00000 0.00000 0.00000 # MATP
0.05714 0.71429 0.05714 0.17143 # MATL
0.00000 0.00000 0.00000 0.00000 # MATR
### node 194 type 2
195  -1
0.71429 0.00000 0.14286 0.00000 0.14286 0.00000 
0.00000 0.00000 0.00000 0.00000 0.00000 0.00000 
0.02778 0.00000 0.94444 0.00000 0.02778 0.00000 
0.00000 0.00000 0.00000 0.00000 0.00000 0.00000 
0.33333 0.00000 0.33333 0.00000 0.33333 0.00000 
0.00000 0.00000 0.00000 0.00000 0.00000 0.00000 
0.25000 0.25000 0.25000 0.25000 # INSL
0.00000 0.00000 0.00000 0.00000 # INSR
0.00000 0.00000 0.00000 0.00000 # MATP
0.00000 0.00000 0.00000 0.00000 # MATP
0.00000 0.00000 0.00000 0.00000 # MATP
0.00000 0.00000 0.00000 0.00000 # MATP
0.08108 0.45946 0.10811 0.35135 # MATL
0.00000 0.00000 0.00000 0.00000 # MATR
### node 195 type 2
196  -1
0.71429 0.00000 0.14286 0.00000 0.14286 0.00000 
0.00000 0.00000 0.00000 0.00000 0.00000 0.00000 
0.02778 0.00000 0.94444 0.00000 0.02778 0.00000 
0.00000 0.00000 0.00000 0.00000 0.00000 0.00000 
0.33333 0.00000 0.33333 0.00000 0.33333 0.00000 
0.00000 0.00000 0.00000 0.00000 0.00000 0.00000 
0.25000 0.25000 0.25000 0.25000 # INSL
0.00000 0.00000 0.00000 0.00000 # INSR
0.00000 0.00000 0.00000 0.00000 # MATP
0.00000 0.00000 0.00000 0.00000 # MATP
0.00000 0.00000 0.00000 0.00000 # MATP
0.00000 0.00000 0.00000 0.00000 # MATP
0.10811 0.18919 0.08108 0.62162 # MATL
0.00000 0.00000 0.00000 0.00000 # MATR
### node 196 type 2
197  -1
0.71429 0.00000 0.00000 0.14286 0.14286 0.00000 
0.00000 0.00000 0.00000 0.00000 0.00000 0.00000 
0.02778 0.00000 0.00000 0.94444 0.02778 0.00000 
0.00000 0.00000 0.00000 0.00000 0.00000 0.00000 
0.33333 0.00000 0.00000 0.33333 0.33333 0.00000 
0.00000 0.00000 0.00000 0.00000 0.00000 0.00000 
0.25000 0.25000 0.25000 0.25000 # INSL
0.00000 0.00000 0.00000 0.00000 # INSR
0.00000 0.00000 0.00000 0.00000 # MATP
0.00000 0.00000 0.00000 0.00000 # MATP
0.00000 0.00000 0.00000 0.00000 # MATP
0.00000 0.00000 0.00000 0.00000 # MATP
0.16216 0.29730 0.29730 0.24324 # MATL
0.00000 0.00000 0.00000 0.00000 # MATR
### node 197 type 3
198  -1
0.71429 0.00000 0.00000 0.14286 0.00000 0.14286 
0.00000 0.00000 0.00000 0.00000 0.00000 0.00000 
0.00000 0.00000 0.00000 0.00000 0.00000 0.00000 
0.08333 0.00000 0.00000 0.88889 0.00000 0.02778 
0.00000 0.00000 0.00000 0.00000 0.00000 0.00000 
0.33333 0.00000 0.00000 0.33333 0.00000 0.33333 
0.00000 0.00000 0.00000 0.00000 # INSL
0.25000 0.25000 0.25000 0.25000 # INSR
0.00000 0.00000 0.00000 0.00000 # MATP
0.00000 0.00000 0.00000 0.00000 # MATP
0.00000 0.00000 0.00000 0.00000 # MATP
0.00000 0.00000 0.00000 0.00000 # MATP
0.00000 0.00000 0.00000 0.00000 # MATL
0.05405 0.45946 0.13514 0.35135 # MATR
### node 198 type 3
199  -1
0.66667 0.00000 0.00000 0.22222 0.00000 0.11111 
0.00000 0.00000 0.00000 0.00000 0.00000 0.00000 
0.00000 0.00000 0.00000 0.00000 0.00000 0.00000 
0.23529 0.00000 0.00000 0.73529 0.00000 0.02941 
0.00000 0.00000 0.00000 0.00000 0.00000 0.00000 
0.33333 0.00000 0.00000 0.33333 0.00000 0.33333 
0.00000 0.00000 0.00000 0.00000 # INSL
0.25000 0.25000 0.25000 0.25000 # INSR
0.00000 0.00000 0.00000 0.00000 # MATP
0.00000 0.00000 0.00000 0.00000 # MATP
0.00000 0.00000 0.00000 0.00000 # MATP
0.00000 0.00000 0.00000 0.00000 # MATP
0.00000 0.00000 0.00000 0.00000 # MATL
0.02857 0.31429 0.31429 0.34286 # MATR
### node 199 type 3
200  -1
0.33333 0.00000 0.00000 0.60000 0.00000 0.06667 
0.00000 0.00000 0.00000 0.00000 0.00000 0.00000 
0.00000 0.00000 0.00000 0.00000 0.00000 0.00000 
0.03571 0.00000 0.00000 0.92857 0.00000 0.03571 
0.00000 0.00000 0.00000 0.00000 0.00000 0.00000 
0.33333 0.00000 0.00000 0.33333 0.00000 0.33333 
0.00000 0.00000 0.00000 0.00000 # INSL
0.25000 0.25000 0.25000 0.25000 # INSR
0.00000 0.00000 0.00000 0.00000 # MATP
0.00000 0.00000 0.00000 0.00000 # MATP
0.00000 0.00000 0.00000 0.00000 # MATP
0.00000 0.00000 0.00000 0.00000 # MATP
0.00000 0.00000 0.00000 0.00000 # MATL
0.24138 0.06897 0.48276 0.20690 # MATR
### node 200 type 3
201  -1
0.71429 0.00000 0.00000 0.14286 0.00000 0.14286 
0.00000 0.00000 0.00000 0.00000 0.00000 0.00000 
0.00000 0.00000 0.00000 0.00000 0.00000 0.00000 
0.02778 0.00000 0.00000 0.94444 0.00000 0.02778 
0.00000 0.00000 0.00000 0.00000 0.00000 0.00000 
0.33333 0.00000 0.00000 0.33333 0.00000 0.33333 
0.00000 0.00000 0.00000 0.00000 # INSL
0.25000 0.25000 0.25000 0.25000 # INSR
0.00000 0.00000 0.00000 0.00000 # MATP
0.00000 0.00000 0.00000 0.00000 # MATP
0.00000 0.00000 0.00000 0.00000 # MATP
0.00000 0.00000 0.00000 0.00000 # MATP
0.00000 0.00000 0.00000 0.00000 # MATL
0.05405 0.10811 0.75676 0.08108 # MATR
### node 201 type 3
202  -1
0.71429 0.00000 0.00000 0.14286 0.00000 0.14286 
0.00000 0.00000 0.00000 0.00000 0.00000 0.00000 
0.00000 0.00000 0.00000 0.00000 0.00000 0.00000 
0.02778 0.00000 0.00000 0.94444 0.00000 0.02778 
0.00000 0.00000 0.00000 0.00000 0.00000 0.00000 
0.33333 0.00000 0.00000 0.33333 0.00000 0.33333 
0.00000 0.00000 0.00000 0.00000 # INSL
0.25000 0.25000 0.25000 0.25000 # INSR
0.00000 0.00000 0.00000 0.00000 # MATP
0.00000 0.00000 0.00000 0.00000 # MATP
0.00000 0.00000 0.00000 0.00000 # MATP
0.00000 0.00000 0.00000 0.00000 # MATP
0.00000 0.00000 0.00000 0.00000 # MATL
0.10811 0.13514 0.48649 0.27027 # MATR
### node 202 type 3
203  -1
0.55556 0.11111 0.11111 0.11111 0.00000 0.11111 
0.00000 0.00000 0.00000 0.00000 0.00000 0.00000 
0.00000 0.00000 0.00000 0.00000 0.00000 0.00000 
0.02632 0.84211 0.07895 0.02632 0.00000 0.02632 
0.00000 0.00000 0.00000 0.00000 0.00000 0.00000 
0.20000 0.20000 0.20000 0.20000 0.00000 0.20000 
0.00000 0.00000 0.00000 0.00000 # INSL
0.25000 0.25000 0.25000 0.25000 # INSR
0.00000 0.00000 0.00000 0.00000 # MATP
0.00000 0.00000 0.00000 0.00000 # MATP
0.00000 0.00000 0.00000 0.00000 # MATP
0.00000 0.00000 0.00000 0.00000 # MATP
0.00000 0.00000 0.00000 0.00000 # MATL
0.02703 0.10811 0.35135 0.51351 # MATR
### node 203 type 1
204  -1
0.50000 0.10000 0.10000 0.10000 0.10000 0.10000 
0.02703 0.86486 0.02703 0.02703 0.02703 0.02703 
0.12500 0.37500 0.12500 0.12500 0.12500 0.12500 
0.16667 0.16667 0.16667 0.16667 0.16667 0.16667 
0.16667 0.16667 0.16667 0.16667 0.16667 0.16667 
0.20000 0.20000 0.20000 0.20000 0.00000 0.20000 
0.25000 0.25000 0.25000 0.25000 # INSL
0.25000 0.25000 0.25000 0.25000 # INSR
0.06383 0.02128 0.02128 0.19149 # MATP
0.02128 0.02128 0.17021 0.02128 # MATP
0.02128 0.14894 0.02128 0.12766 # MATP
0.04255 0.02128 0.06383 0.02128 # MATP
0.16667 0.16667 0.16667 0.50000 # MATL
0.25000 0.25000 0.25000 0.25000 # MATR
### node 204 type 1
205  -1
0.50000 0.10000 0.10000 0.10000 0.10000 0.10000 
0.02564 0.87179 0.02564 0.02564 0.02564 0.02564 
0.16667 0.16667 0.16667 0.16667 0.16667 0.16667 
0.16667 0.16667 0.16667 0.16667 0.16667 0.16667 
0.16667 0.16667 0.16667 0.16667 0.16667 0.16667 
0.20000 0.20000 0.20000 0.20000 0.00000 0.20000 
0.25000 0.25000 0.25000 0.25000 # INSL
0.25000 0.25000 0.25000 0.25000 # INSR
0.02041 0.02041 0.02041 0.04082 # MATP
0.02041 0.02041 0.14286 0.02041 # MATP
0.02041 0.44898 0.04082 0.06122 # MATP
0.06122 0.02041 0.02041 0.02041 # MATP
0.25000 0.25000 0.25000 0.25000 # MATL
0.25000 0.25000 0.25000 0.25000 # MATR
### node 205 type 1
206  -1
0.62500 0.00000 0.12500 0.00000 0.12500 0.12500 
0.02703 0.00000 0.91892 0.00000 0.02703 0.02703 
0.25000 0.00000 0.25000 0.00000 0.25000 0.25000 
0.25000 0.00000 0.25000 0.00000 0.25000 0.25000 
0.25000 0.00000 0.25000 0.00000 0.25000 0.25000 
0.33333 0.00000 0.33333 0.00000 0.00000 0.33333 
0.25000 0.25000 0.25000 0.25000 # INSL
0.25000 0.25000 0.25000 0.25000 # INSR
0.02041 0.02041 0.02041 0.14286 # MATP
0.02041 0.02041 0.40816 0.02041 # MATP
0.02041 0.14286 0.02041 0.02041 # MATP
0.06122 0.02041 0.02041 0.02041 # MATP
0.25000 0.25000 0.25000 0.25000 # MATL
0.25000 0.25000 0.25000 0.25000 # MATR
### node 206 type 2
207  -1
0.71429 0.00000 0.14286 0.00000 0.14286 0.00000 
0.00000 0.00000 0.00000 0.00000 0.00000 0.00000 
0.02778 0.00000 0.94444 0.00000 0.02778 0.00000 
0.00000 0.00000 0.00000 0.00000 0.00000 0.00000 
0.33333 0.00000 0.33333 0.00000 0.33333 0.00000 
0.00000 0.00000 0.00000 0.00000 0.00000 0.00000 
0.25000 0.25000 0.25000 0.25000 # INSL
0.00000 0.00000 0.00000 0.00000 # INSR
0.00000 0.00000 0.00000 0.00000 # MATP
0.00000 0.00000 0.00000 0.00000 # MATP
0.00000 0.00000 0.00000 0.00000 # MATP
0.00000 0.00000 0.00000 0.00000 # MATP
0.02703 0.02703 0.91892 0.02703 # MATL
0.00000 0.00000 0.00000 0.00000 # MATR
### node 207 type 2
208  -1
0.71429 0.00000 0.14286 0.00000 0.14286 0.00000 
0.00000 0.00000 0.00000 0.00000 0.00000 0.00000 
0.02778 0.00000 0.94444 0.00000 0.02778 0.00000 
0.00000 0.00000 0.00000 0.00000 0.00000 0.00000 
0.33333 0.00000 0.33333 0.00000 0.33333 0.00000 
0.00000 0.00000 0.00000 0.00000 0.00000 0.00000 
0.25000 0.25000 0.25000 0.25000 # INSL
0.00000 0.00000 0.00000 0.00000 # INSR
0.00000 0.00000 0.00000 0.00000 # MATP
0.00000 0.00000 0.00000 0.00000 # MATP
0.00000 0.00000 0.00000 0.00000 # MATP
0.00000 0.00000 0.00000 0.00000 # MATP
0.45946 0.02703 0.29730 0.21622 # MATL
0.00000 0.00000 0.00000 0.00000 # MATR
### node 208 type 2
209  -1
0.71429 0.00000 0.14286 0.00000 0.14286 0.00000 
0.00000 0.00000 0.00000 0.00000 0.00000 0.00000 
0.02778 0.00000 0.94444 0.00000 0.02778 0.00000 
0.00000 0.00000 0.00000 0.00000 0.00000 0.00000 
0.33333 0.00000 0.33333 0.00000 0.33333 0.00000 
0.00000 0.00000 0.00000 0.00000 0.00000 0.00000 
0.25000 0.25000 0.25000 0.25000 # INSL
0.00000 0.00000 0.00000 0.00000 # INSR
0.00000 0.00000 0.00000 0.00000 # MATP
0.00000 0.00000 0.00000 0.00000 # MATP
0.00000 0.00000 0.00000 0.00000 # MATP
0.00000 0.00000 0.00000 0.00000 # MATP
0.91892 0.02703 0.02703 0.02703 # MATL
0.00000 0.00000 0.00000 0.00000 # MATR
### node 209 type 2
-1  -1
0.83333 0.00000 0.00000 0.00000 0.16667 0.00000 
0.00000 0.00000 0.00000 0.00000 0.00000 0.00000 
0.97143 0.00000 0.00000 0.00000 0.02857 0.00000 
0.00000 0.00000 0.00000 0.00000 0.00000 0.00000 
0.50000 0.00000 0.00000 0.00000 0.50000 0.00000 
0.00000 0.00000 0.00000 0.00000 0.00000 0.00000 
0.25000 0.25000 0.25000 0.25000 # INSL
0.00000 0.00000 0.00000 0.00000 # INSR
0.00000 0.00000 0.00000 0.00000 # MATP
0.00000 0.00000 0.00000 0.00000 # MATP
0.00000 0.00000 0.00000 0.00000 # MATP
0.00000 0.00000 0.00000 0.00000 # MATP
0.40541 0.02703 0.54054 0.02703 # MATL
0.00000 0.00000 0.00000 0.00000 # MATR
### node 210 type 5
211  -1
0.15000 0.00000 0.82500 0.00000 0.02500 0.00000 
0.00000 0.00000 0.00000 0.00000 0.00000 0.00000 
0.00000 0.00000 0.00000 0.00000 0.00000 0.00000 
0.00000 0.00000 0.00000 0.00000 0.00000 0.00000 
0.16667 0.16667 0.16667 0.16667 0.16667 0.16667 
0.00000 0.00000 0.00000 0.00000 0.00000 0.00000 
0.25000 0.25000 0.25000 0.25000 # INSL
0.00000 0.00000 0.00000 0.00000 # INSR
0.00000 0.00000 0.00000 0.00000 # MATP
0.00000 0.00000 0.00000 0.00000 # MATP
0.00000 0.00000 0.00000 0.00000 # MATP
0.00000 0.00000 0.00000 0.00000 # MATP
0.00000 0.00000 0.00000 0.00000 # MATL
0.00000 0.00000 0.00000 0.00000 # MATR
### node 211 type 2
212  -1
0.85714 0.00000 0.00000 0.00000 0.14286 0.00000 
0.00000 0.00000 0.00000 0.00000 0.00000 0.00000 
0.76471 0.00000 0.00000 0.00000 0.23529 0.00000 
0.00000 0.00000 0.00000 0.00000 0.00000 0.00000 
0.88889 0.00000 0.00000 0.00000 0.11111 0.00000 
0.00000 0.00000 0.00000 0.00000 0.00000 0.00000 
0.18182 0.27273 0.27273 0.27273 # INSL
0.00000 0.00000 0.00000 0.00000 # INSR
0.00000 0.00000 0.00000 0.00000 # MATP
0.00000 0.00000 0.00000 0.00000 # MATP
0.00000 0.00000 0.00000 0.00000 # MATP
0.00000 0.00000 0.00000 0.00000 # MATP
0.30556 0.30556 0.27778 0.11111 # MATL
0.00000 0.00000 0.00000 0.00000 # MATR
### node 212 type 0
213  219
0.00000 0.00000 0.00000 0.00000 0.00000 0.00000 
0.00000 0.00000 0.00000 0.00000 0.00000 0.00000 
0.00000 0.00000 0.00000 0.00000 0.00000 0.00000 
0.00000 0.00000 0.00000 0.00000 0.00000 0.00000 
0.00000 0.00000 0.00000 0.00000 0.00000 0.00000 
0.00000 0.00000 0.00000 0.00000 0.00000 0.00000 
0.00000 0.00000 0.00000 0.00000 # INSL
0.00000 0.00000 0.00000 0.00000 # INSR
0.00000 0.00000 0.00000 0.00000 # MATP
0.00000 0.00000 0.00000 0.00000 # MATP
0.00000 0.00000 0.00000 0.00000 # MATP
0.00000 0.00000 0.00000 0.00000 # MATP
0.00000 0.00000 0.00000 0.00000 # MATL
0.00000 0.00000 0.00000 0.00000 # MATR
### node 213 type 4
214  -1
0.14634 0.75610 0.07317 0.02439 0.00000 0.00000 
0.00000 0.00000 0.00000 0.00000 0.00000 0.00000 
0.00000 0.00000 0.00000 0.00000 0.00000 0.00000 
0.00000 0.00000 0.00000 0.00000 0.00000 0.00000 
0.00000 0.00000 0.00000 0.00000 0.00000 0.00000 
0.00000 0.00000 0.00000 0.00000 0.00000 0.00000 
0.00000 0.00000 0.00000 0.00000 # INSL
0.00000 0.00000 0.00000 0.00000 # INSR
0.00000 0.00000 0.00000 0.00000 # MATP
0.00000 0.00000 0.00000 0.00000 # MATP
0.00000 0.00000 0.00000 0.00000 # MATP
0.00000 0.00000 0.00000 0.00000 # MATP
0.00000 0.00000 0.00000 0.00000 # MATL
0.00000 0.00000 0.00000 0.00000 # MATR
### node 214 type 1
215  -1
0.54545 0.09091 0.09091 0.09091 0.09091 0.09091 
0.02778 0.86111 0.02778 0.02778 0.02778 0.02778 
0.37500 0.12500 0.12500 0.12500 0.12500 0.12500 
0.16667 0.16667 0.16667 0.16667 0.16667 0.16667 
0.16667 0.16667 0.16667 0.16667 0.16667 0.16667 
0.20000 0.20000 0.20000 0.20000 0.00000 0.20000 
0.25000 0.25000 0.25000 0.25000 # INSL
0.25000 0.25000 0.25000 0.25000 # INSR
0.02174 0.02174 0.02174 0.02174 # MATP
0.02174 0.04348 0.45652 0.04348 # MATP
0.02174 0.04348 0.02174 0.02174 # MATP
0.10870 0.02174 0.06522 0.04348 # MATP
0.16667 0.50000 0.16667 0.16667 # MATL
0.25000 0.25000 0.25000 0.25000 # MATR
### node 215 type 1
216  -1
0.72727 0.00000 0.09091 0.00000 0.09091 0.09091 
0.08824 0.00000 0.85294 0.00000 0.02941 0.02941 
0.25000 0.00000 0.25000 0.00000 0.25000 0.25000 
0.25000 0.00000 0.25000 0.00000 0.25000 0.25000 
0.25000 0.00000 0.25000 0.00000 0.25000 0.25000 
0.33333 0.00000 0.33333 0.00000 0.00000 0.33333 
0.25000 0.25000 0.25000 0.25000 # INSL
0.25000 0.25000 0.25000 0.25000 # INSR
0.02174 0.02174 0.02174 0.06522 # MATP
0.17391 0.02174 0.17391 0.02174 # MATP
0.02174 0.02174 0.02174 0.02174 # MATP
0.23913 0.02174 0.10870 0.02174 # MATP
0.25000 0.25000 0.25000 0.25000 # MATL
0.25000 0.25000 0.25000 0.25000 # MATR
### node 216 type 2
217  -1
0.66667 0.00000 0.25000 0.00000 0.08333 0.00000 
0.00000 0.00000 0.00000 0.00000 0.00000 0.00000 
0.03226 0.00000 0.93548 0.00000 0.03226 0.00000 
0.00000 0.00000 0.00000 0.00000 0.00000 0.00000 
0.33333 0.00000 0.33333 0.00000 0.33333 0.00000 
0.00000 0.00000 0.00000 0.00000 0.00000 0.00000 
0.25000 0.25000 0.25000 0.25000 # INSL
0.00000 0.00000 0.00000 0.00000 # INSR
0.00000 0.00000 0.00000 0.00000 # MATP
0.00000 0.00000 0.00000 0.00000 # MATP
0.00000 0.00000 0.00000 0.00000 # MATP
0.00000 0.00000 0.00000 0.00000 # MATP
0.34375 0.03125 0.03125 0.59375 # MATL
0.00000 0.00000 0.00000 0.00000 # MATR
### node 217 type 2
218  -1
0.80000 0.00000 0.10000 0.00000 0.10000 0.00000 
0.00000 0.00000 0.00000 0.00000 0.00000 0.00000 
0.24242 0.00000 0.72727 0.00000 0.03030 0.00000 
0.00000 0.00000 0.00000 0.00000 0.00000 0.00000 
0.33333 0.00000 0.33333 0.00000 0.33333 0.00000 
0.00000 0.00000 0.00000 0.00000 0.00000 0.00000 
0.25000 0.25000 0.25000 0.25000 # INSL
0.00000 0.00000 0.00000 0.00000 # INSR
0.00000 0.00000 0.00000 0.00000 # MATP
0.00000 0.00000 0.00000 0.00000 # MATP
0.00000 0.00000 0.00000 0.00000 # MATP
0.00000 0.00000 0.00000 0.00000 # MATP
0.61765 0.02941 0.32353 0.02941 # MATL
0.00000 0.00000 0.00000 0.00000 # MATR
### node 218 type 2
-1  -1
0.93750 0.00000 0.00000 0.00000 0.06250 0.00000 
0.00000 0.00000 0.00000 0.00000 0.00000 0.00000 
0.96000 0.00000 0.00000 0.00000 0.04000 0.00000 
0.00000 0.00000 0.00000 0.00000 0.00000 0.00000 
0.50000 0.00000 0.00000 0.00000 0.50000 0.00000 
0.00000 0.00000 0.00000 0.00000 0.00000 0.00000 
0.25000 0.25000 0.25000 0.25000 # INSL
0.00000 0.00000 0.00000 0.00000 # INSR
0.00000 0.00000 0.00000 0.00000 # MATP
0.00000 0.00000 0.00000 0.00000 # MATP
0.00000 0.00000 0.00000 0.00000 # MATP
0.00000 0.00000 0.00000 0.00000 # MATP
0.77778 0.07407 0.07407 0.07407 # MATL
0.00000 0.00000 0.00000 0.00000 # MATR
### node 219 type 5
220  -1
0.22500 0.00000 0.75000 0.00000 0.02500 0.00000 
0.00000 0.00000 0.00000 0.00000 0.00000 0.00000 
0.00000 0.00000 0.00000 0.00000 0.00000 0.00000 
0.00000 0.00000 0.00000 0.00000 0.00000 0.00000 
0.16667 0.16667 0.16667 0.16667 0.16667 0.16667 
0.00000 0.00000 0.00000 0.00000 0.00000 0.00000 
0.25000 0.25000 0.25000 0.25000 # INSL
0.00000 0.00000 0.00000 0.00000 # INSR
0.00000 0.00000 0.00000 0.00000 # MATP
0.00000 0.00000 0.00000 0.00000 # MATP
0.00000 0.00000 0.00000 0.00000 # MATP
0.00000 0.00000 0.00000 0.00000 # MATP
0.00000 0.00000 0.00000 0.00000 # MATL
0.00000 0.00000 0.00000 0.00000 # MATR
### node 220 type 2
221  -1
0.61538 0.15385 0.07692 0.07692 0.07692 0.00000 
0.00000 0.00000 0.00000 0.00000 0.00000 0.00000 
0.02941 0.88235 0.02941 0.02941 0.02941 0.00000 
0.00000 0.00000 0.00000 0.00000 0.00000 0.00000 
0.20000 0.20000 0.20000 0.20000 0.20000 0.00000 
0.00000 0.00000 0.00000 0.00000 0.00000 0.00000 
0.25000 0.25000 0.25000 0.25000 # INSL
0.00000 0.00000 0.00000 0.00000 # INSR
0.00000 0.00000 0.00000 0.00000 # MATP
0.00000 0.00000 0.00000 0.00000 # MATP
0.00000 0.00000 0.00000 0.00000 # MATP
0.00000 0.00000 0.00000 0.00000 # MATP
0.24242 0.21212 0.09091 0.45455 # MATL
0.00000 0.00000 0.00000 0.00000 # MATR
### node 221 type 1
222  -1
0.61538 0.07692 0.07692 0.07692 0.07692 0.07692 
0.02778 0.83333 0.05556 0.02778 0.02778 0.02778 
0.16667 0.16667 0.16667 0.16667 0.16667 0.16667 
0.16667 0.16667 0.16667 0.16667 0.16667 0.16667 
0.16667 0.16667 0.16667 0.16667 0.16667 0.16667 
0.20000 0.20000 0.20000 0.20000 0.00000 0.20000 
0.25000 0.25000 0.25000 0.25000 # INSL
0.25000 0.25000 0.25000 0.25000 # INSR
0.02174 0.02174 0.02174 0.02174 # MATP
0.02174 0.06522 0.02174 0.02174 # MATP
0.02174 0.52174 0.04348 0.04348 # MATP
0.02174 0.02174 0.08696 0.02174 # MATP
0.25000 0.25000 0.25000 0.25000 # MATL
0.25000 0.25000 0.25000 0.25000 # MATR
### node 222 type 1
223  -1
0.61538 0.07692 0.07692 0.07692 0.07692 0.07692 
0.02857 0.85714 0.02857 0.02857 0.02857 0.02857 
0.14286 0.28571 0.14286 0.14286 0.14286 0.14286 
0.16667 0.16667 0.16667 0.16667 0.16667 0.16667 
0.16667 0.16667 0.16667 0.16667 0.16667 0.16667 
0.20000 0.20000 0.20000 0.20000 0.00000 0.20000 
0.25000 0.25000 0.25000 0.25000 # INSL
0.25000 0.25000 0.25000 0.25000 # INSR
0.02222 0.02222 0.02222 0.06667 # MATP
0.02222 0.02222 0.02222 0.02222 # MATP
0.02222 0.55556 0.02222 0.02222 # MATP
0.02222 0.04444 0.06667 0.02222 # MATP
0.20000 0.20000 0.40000 0.20000 # MATL
0.25000 0.25000 0.25000 0.25000 # MATR
### node 223 type 1
224  -1
0.61538 0.07692 0.07692 0.07692 0.07692 0.07692 
0.02778 0.75000 0.02778 0.02778 0.02778 0.13889 
0.16667 0.16667 0.16667 0.16667 0.16667 0.16667 
0.16667 0.16667 0.16667 0.16667 0.16667 0.16667 
0.16667 0.16667 0.16667 0.16667 0.16667 0.16667 
0.11111 0.55556 0.11111 0.11111 0.00000 0.11111 
0.25000 0.25000 0.25000 0.25000 # INSL
0.12500 0.62500 0.12500 0.12500 # INSR
0.02174 0.02174 0.02174 0.19565 # MATP
0.02174 0.02174 0.26087 0.02174 # MATP
0.02174 0.06522 0.02174 0.21739 # MATP
0.02174 0.02174 0.02174 0.02174 # MATP
0.25000 0.25000 0.25000 0.25000 # MATL
0.25000 0.25000 0.25000 0.25000 # MATR
### node 224 type 1
225  -1
0.61538 0.07692 0.07692 0.07692 0.07692 0.07692 
0.02778 0.86111 0.02778 0.02778 0.02778 0.02778 
0.16667 0.16667 0.16667 0.16667 0.16667 0.16667 
0.16667 0.16667 0.16667 0.16667 0.16667 0.16667 
0.16667 0.16667 0.16667 0.16667 0.16667 0.16667 
0.20000 0.20000 0.20000 0.20000 0.00000 0.20000 
0.25000 0.25000 0.25000 0.25000 # INSL
0.25000 0.25000 0.25000 0.25000 # INSR
0.02174 0.02174 0.02174 0.30435 # MATP
0.02174 0.02174 0.06522 0.02174 # MATP
0.02174 0.28261 0.02174 0.06522 # MATP
0.04348 0.02174 0.02174 0.02174 # MATP
0.25000 0.25000 0.25000 0.25000 # MATL
0.25000 0.25000 0.25000 0.25000 # MATR
### node 225 type 1
226  -1
0.72727 0.00000 0.09091 0.00000 0.09091 0.09091 
0.02941 0.00000 0.91176 0.00000 0.02941 0.02941 
0.25000 0.00000 0.25000 0.00000 0.25000 0.25000 
0.25000 0.00000 0.25000 0.00000 0.25000 0.25000 
0.25000 0.00000 0.25000 0.00000 0.25000 0.25000 
0.33333 0.00000 0.33333 0.00000 0.00000 0.33333 
0.25000 0.25000 0.25000 0.25000 # INSL
0.25000 0.25000 0.25000 0.25000 # INSR
0.02174 0.02174 0.02174 0.04348 # MATP
0.02174 0.02174 0.04348 0.02174 # MATP
0.02174 0.45652 0.02174 0.02174 # MATP
0.17391 0.02174 0.04348 0.02174 # MATP
0.25000 0.25000 0.25000 0.25000 # MATL
0.25000 0.25000 0.25000 0.25000 # MATR
### node 226 type 2
227  -1
0.80000 0.00000 0.10000 0.00000 0.10000 0.00000 
0.00000 0.00000 0.00000 0.00000 0.00000 0.00000 
0.03030 0.00000 0.93939 0.00000 0.03030 0.00000 
0.00000 0.00000 0.00000 0.00000 0.00000 0.00000 
0.33333 0.00000 0.33333 0.00000 0.33333 0.00000 
0.00000 0.00000 0.00000 0.00000 0.00000 0.00000 
0.25000 0.25000 0.25000 0.25000 # INSL
0.00000 0.00000 0.00000 0.00000 # INSR
0.00000 0.00000 0.00000 0.00000 # MATP
0.00000 0.00000 0.00000 0.00000 # MATP
0.00000 0.00000 0.00000 0.00000 # MATP
0.00000 0.00000 0.00000 0.00000 # MATP
0.05882 0.02941 0.88235 0.02941 # MATL
0.00000 0.00000 0.00000 0.00000 # MATR
### node 227 type 2
228  -1
0.80000 0.00000 0.10000 0.00000 0.10000 0.00000 
0.00000 0.00000 0.00000 0.00000 0.00000 0.00000 
0.03030 0.00000 0.93939 0.00000 0.03030 0.00000 
0.00000 0.00000 0.00000 0.00000 0.00000 0.00000 
0.33333 0.00000 0.33333 0.00000 0.33333 0.00000 
0.00000 0.00000 0.00000 0.00000 0.00000 0.00000 
0.25000 0.25000 0.25000 0.25000 # INSL
0.00000 0.00000 0.00000 0.00000 # INSR
0.00000 0.00000 0.00000 0.00000 # MATP
0.00000 0.00000 0.00000 0.00000 # MATP
0.00000 0.00000 0.00000 0.00000 # MATP
0.00000 0.00000 0.00000 0.00000 # MATP
0.44118 0.32353 0.14706 0.08824 # MATL
0.00000 0.00000 0.00000 0.00000 # MATR
### node 228 type 2
229  -1
0.80000 0.00000 0.10000 0.00000 0.10000 0.00000 
0.00000 0.00000 0.00000 0.00000 0.00000 0.00000 
0.03030 0.00000 0.93939 0.00000 0.03030 0.00000 
0.00000 0.00000 0.00000 0.00000 0.00000 0.00000 
0.33333 0.00000 0.33333 0.00000 0.33333 0.00000 
0.00000 0.00000 0.00000 0.00000 0.00000 0.00000 
0.25000 0.25000 0.25000 0.25000 # INSL
0.00000 0.00000 0.00000 0.00000 # INSR
0.00000 0.00000 0.00000 0.00000 # MATP
0.00000 0.00000 0.00000 0.00000 # MATP
0.00000 0.00000 0.00000 0.00000 # MATP
0.00000 0.00000 0.00000 0.00000 # MATP
0.85294 0.02941 0.08824 0.02941 # MATL
0.00000 0.00000 0.00000 0.00000 # MATR
### node 229 type 2
230  -1
0.80000 0.00000 0.10000 0.00000 0.10000 0.00000 
0.00000 0.00000 0.00000 0.00000 0.00000 0.00000 
0.03030 0.00000 0.93939 0.00000 0.03030 0.00000 
0.00000 0.00000 0.00000 0.00000 0.00000 0.00000 
0.33333 0.00000 0.33333 0.00000 0.33333 0.00000 
0.00000 0.00000 0.00000 0.00000 0.00000 0.00000 
0.25000 0.25000 0.25000 0.25000 # INSL
0.00000 0.00000 0.00000 0.00000 # INSR
0.00000 0.00000 0.00000 0.00000 # MATP
0.00000 0.00000 0.00000 0.00000 # MATP
0.00000 0.00000 0.00000 0.00000 # MATP
0.00000 0.00000 0.00000 0.00000 # MATP
0.32353 0.41176 0.02941 0.23529 # MATL
0.00000 0.00000 0.00000 0.00000 # MATR
### node 230 type 2
231  -1
0.80000 0.00000 0.10000 0.00000 0.10000 0.00000 
0.00000 0.00000 0.00000 0.00000 0.00000 0.00000 
0.03030 0.00000 0.93939 0.00000 0.03030 0.00000 
0.00000 0.00000 0.00000 0.00000 0.00000 0.00000 
0.33333 0.00000 0.33333 0.00000 0.33333 0.00000 
0.00000 0.00000 0.00000 0.00000 0.00000 0.00000 
0.25000 0.25000 0.25000 0.25000 # INSL
0.00000 0.00000 0.00000 0.00000 # INSR
0.00000 0.00000 0.00000 0.00000 # MATP
0.00000 0.00000 0.00000 0.00000 # MATP
0.00000 0.00000 0.00000 0.00000 # MATP
0.00000 0.00000 0.00000 0.00000 # MATP
0.08824 0.41176 0.23529 0.26471 # MATL
0.00000 0.00000 0.00000 0.00000 # MATR
### node 231 type 2
232  -1
0.70000 0.00000 0.00000 0.20000 0.10000 0.00000 
0.00000 0.00000 0.00000 0.00000 0.00000 0.00000 
0.12121 0.00000 0.00000 0.84848 0.03030 0.00000 
0.00000 0.00000 0.00000 0.00000 0.00000 0.00000 
0.33333 0.00000 0.00000 0.33333 0.33333 0.00000 
0.00000 0.00000 0.00000 0.00000 0.00000 0.00000 
0.25000 0.25000 0.25000 0.25000 # INSL
0.00000 0.00000 0.00000 0.00000 # INSR
0.00000 0.00000 0.00000 0.00000 # MATP
0.00000 0.00000 0.00000 0.00000 # MATP
0.00000 0.00000 0.00000 0.00000 # MATP
0.00000 0.00000 0.00000 0.00000 # MATP
0.11765 0.02941 0.82353 0.02941 # MATL
0.00000 0.00000 0.00000 0.00000 # MATR
### node 232 type 3
233  -1
0.58333 0.00000 0.00000 0.33333 0.00000 0.08333 
0.00000 0.00000 0.00000 0.00000 0.00000 0.00000 
0.00000 0.00000 0.00000 0.00000 0.00000 0.00000 
0.03226 0.00000 0.00000 0.93548 0.00000 0.03226 
0.00000 0.00000 0.00000 0.00000 0.00000 0.00000 
0.33333 0.00000 0.00000 0.33333 0.00000 0.33333 
0.00000 0.00000 0.00000 0.00000 # INSL
0.25000 0.25000 0.25000 0.25000 # INSR
0.00000 0.00000 0.00000 0.00000 # MATP
0.00000 0.00000 0.00000 0.00000 # MATP
0.00000 0.00000 0.00000 0.00000 # MATP
0.00000 0.00000 0.00000 0.00000 # MATP
0.00000 0.00000 0.00000 0.00000 # MATL
0.84375 0.09375 0.03125 0.03125 # MATR
### node 233 type 3
234  -1
0.77778 0.00000 0.00000 0.11111 0.00000 0.11111 
0.00000 0.00000 0.00000 0.00000 0.00000 0.00000 
0.00000 0.00000 0.00000 0.00000 0.00000 0.00000 
0.02941 0.00000 0.00000 0.94118 0.00000 0.02941 
0.00000 0.00000 0.00000 0.00000 0.00000 0.00000 
0.33333 0.00000 0.00000 0.33333 0.00000 0.33333 
0.00000 0.00000 0.00000 0.00000 # INSL
0.25000 0.25000 0.25000 0.25000 # INSR
0.00000 0.00000 0.00000 0.00000 # MATP
0.00000 0.00000 0.00000 0.00000 # MATP
0.00000 0.00000 0.00000 0.00000 # MATP
0.00000 0.00000 0.00000 0.00000 # MATP
0.00000 0.00000 0.00000 0.00000 # MATL
0.37143 0.40000 0.05714 0.17143 # MATR
### node 234 type 3
235  -1
0.77778 0.00000 0.00000 0.11111 0.00000 0.11111 
0.00000 0.00000 0.00000 0.00000 0.00000 0.00000 
0.00000 0.00000 0.00000 0.00000 0.00000 0.00000 
0.02941 0.00000 0.00000 0.94118 0.00000 0.02941 
0.00000 0.00000 0.00000 0.00000 0.00000 0.00000 
0.33333 0.00000 0.00000 0.33333 0.00000 0.33333 
0.00000 0.00000 0.00000 0.00000 # INSL
0.25000 0.25000 0.25000 0.25000 # INSR
0.00000 0.00000 0.00000 0.00000 # MATP
0.00000 0.00000 0.00000 0.00000 # MATP
0.00000 0.00000 0.00000 0.00000 # MATP
0.00000 0.00000 0.00000 0.00000 # MATP
0.00000 0.00000 0.00000 0.00000 # MATL
0.40000 0.25714 0.05714 0.28571 # MATR
### node 235 type 3
236  -1
0.63636 0.09091 0.09091 0.09091 0.00000 0.09091 
0.00000 0.00000 0.00000 0.00000 0.00000 0.00000 
0.00000 0.00000 0.00000 0.00000 0.00000 0.00000 
0.05556 0.86111 0.02778 0.02778 0.00000 0.02778 
0.00000 0.00000 0.00000 0.00000 0.00000 0.00000 
0.20000 0.20000 0.20000 0.20000 0.00000 0.20000 
0.00000 0.00000 0.00000 0.00000 # INSL
0.25000 0.25000 0.25000 0.25000 # INSR
0.00000 0.00000 0.00000 0.00000 # MATP
0.00000 0.00000 0.00000 0.00000 # MATP
0.00000 0.00000 0.00000 0.00000 # MATP
0.00000 0.00000 0.00000 0.00000 # MATP
0.00000 0.00000 0.00000 0.00000 # MATL
0.68571 0.25714 0.02857 0.02857 # MATR
### node 236 type 1
237  -1
0.61538 0.07692 0.07692 0.07692 0.07692 0.07692 
0.02778 0.86111 0.02778 0.02778 0.02778 0.02778 
0.16667 0.16667 0.16667 0.16667 0.16667 0.16667 
0.16667 0.16667 0.16667 0.16667 0.16667 0.16667 
0.16667 0.16667 0.16667 0.16667 0.16667 0.16667 
0.20000 0.20000 0.20000 0.20000 0.00000 0.20000 
0.25000 0.25000 0.25000 0.25000 # INSL
0.25000 0.25000 0.25000 0.25000 # INSR
0.02174 0.02174 0.02174 0.04348 # MATP
0.02174 0.02174 0.50000 0.02174 # MATP
0.02174 0.06522 0.02174 0.13043 # MATP
0.02174 0.02174 0.02174 0.02174 # MATP
0.25000 0.25000 0.25000 0.25000 # MATL
0.25000 0.25000 0.25000 0.25000 # MATR
### node 237 type 1
238  -1
0.72727 0.00000 0.09091 0.00000 0.09091 0.09091 
0.02941 0.00000 0.91176 0.00000 0.02941 0.02941 
0.25000 0.00000 0.25000 0.00000 0.25000 0.25000 
0.25000 0.00000 0.25000 0.00000 0.25000 0.25000 
0.25000 0.00000 0.25000 0.00000 0.25000 0.25000 
0.33333 0.00000 0.33333 0.00000 0.00000 0.33333 
0.25000 0.25000 0.25000 0.25000 # INSL
0.25000 0.25000 0.25000 0.25000 # INSR
0.02174 0.02174 0.02174 0.04348 # MATP
0.02174 0.02174 0.17391 0.02174 # MATP
0.02174 0.43478 0.02174 0.02174 # MATP
0.08696 0.02174 0.02174 0.02174 # MATP
0.25000 0.25000 0.25000 0.25000 # MATL
0.25000 0.25000 0.25000 0.25000 # MATR
### node 238 type 2
239  -1
0.80000 0.00000 0.10000 0.00000 0.10000 0.00000 
0.00000 0.00000 0.00000 0.00000 0.00000 0.00000 
0.03030 0.00000 0.93939 0.00000 0.03030 0.00000 
0.00000 0.00000 0.00000 0.00000 0.00000 0.00000 
0.33333 0.00000 0.33333 0.00000 0.33333 0.00000 
0.00000 0.00000 0.00000 0.00000 0.00000 0.00000 
0.25000 0.25000 0.25000 0.25000 # INSL
0.00000 0.00000 0.00000 0.00000 # INSR
0.00000 0.00000 0.00000 0.00000 # MATP
0.00000 0.00000 0.00000 0.00000 # MATP
0.00000 0.00000 0.00000 0.00000 # MATP
0.00000 0.00000 0.00000 0.00000 # MATP
0.02941 0.20588 0.05882 0.70588 # MATL
0.00000 0.00000 0.00000 0.00000 # MATR
### node 239 type 2
240  -1
0.80000 0.00000 0.10000 0.00000 0.10000 0.00000 
0.00000 0.00000 0.00000 0.00000 0.00000 0.00000 
0.03030 0.00000 0.93939 0.00000 0.03030 0.00000 
0.00000 0.00000 0.00000 0.00000 0.00000 0.00000 
0.33333 0.00000 0.33333 0.00000 0.33333 0.00000 
0.00000 0.00000 0.00000 0.00000 0.00000 0.00000 
0.25000 0.25000 0.25000 0.25000 # INSL
0.00000 0.00000 0.00000 0.00000 # INSR
0.00000 0.00000 0.00000 0.00000 # MATP
0.00000 0.00000 0.00000 0.00000 # MATP
0.00000 0.00000 0.00000 0.00000 # MATP
0.00000 0.00000 0.00000 0.00000 # MATP
0.08824 0.35294 0.47059 0.08824 # MATL
0.00000 0.00000 0.00000 0.00000 # MATR
### node 240 type 2
241  -1
0.80000 0.00000 0.10000 0.00000 0.10000 0.00000 
0.00000 0.00000 0.00000 0.00000 0.00000 0.00000 
0.03030 0.00000 0.93939 0.00000 0.03030 0.00000 
0.00000 0.00000 0.00000 0.00000 0.00000 0.00000 
0.33333 0.00000 0.33333 0.00000 0.33333 0.00000 
0.00000 0.00000 0.00000 0.00000 0.00000 0.00000 
0.25000 0.25000 0.25000 0.25000 # INSL
0.00000 0.00000 0.00000 0.00000 # INSR
0.00000 0.00000 0.00000 0.00000 # MATP
0.00000 0.00000 0.00000 0.00000 # MATP
0.00000 0.00000 0.00000 0.00000 # MATP
0.00000 0.00000 0.00000 0.00000 # MATP
0.91176 0.02941 0.02941 0.02941 # MATL
0.00000 0.00000 0.00000 0.00000 # MATR
### node 241 type 2
242  -1
0.80000 0.00000 0.10000 0.00000 0.10000 0.00000 
0.00000 0.00000 0.00000 0.00000 0.00000 0.00000 
0.03030 0.00000 0.93939 0.00000 0.03030 0.00000 
0.00000 0.00000 0.00000 0.00000 0.00000 0.00000 
0.33333 0.00000 0.33333 0.00000 0.33333 0.00000 
0.00000 0.00000 0.00000 0.00000 0.00000 0.00000 
0.25000 0.25000 0.25000 0.25000 # INSL
0.00000 0.00000 0.00000 0.00000 # INSR
0.00000 0.00000 0.00000 0.00000 # MATP
0.00000 0.00000 0.00000 0.00000 # MATP
0.00000 0.00000 0.00000 0.00000 # MATP
0.00000 0.00000 0.00000 0.00000 # MATP
0.02941 0.02941 0.91176 0.02941 # MATL
0.00000 0.00000 0.00000 0.00000 # MATR
### node 242 type 2
243  -1
0.80000 0.00000 0.00000 0.10000 0.10000 0.00000 
0.00000 0.00000 0.00000 0.00000 0.00000 0.00000 
0.03030 0.00000 0.00000 0.93939 0.03030 0.00000 
0.00000 0.00000 0.00000 0.00000 0.00000 0.00000 
0.33333 0.00000 0.00000 0.33333 0.33333 0.00000 
0.00000 0.00000 0.00000 0.00000 0.00000 0.00000 
0.25000 0.25000 0.25000 0.25000 # INSL
0.00000 0.00000 0.00000 0.00000 # INSR
0.00000 0.00000 0.00000 0.00000 # MATP
0.00000 0.00000 0.00000 0.00000 # MATP
0.00000 0.00000 0.00000 0.00000 # MATP
0.00000 0.00000 0.00000 0.00000 # MATP
0.02941 0.02941 0.85294 0.08824 # MATL
0.00000 0.00000 0.00000 0.00000 # MATR
### node 243 type 3
244  -1
0.80000 0.00000 0.00000 0.10000 0.00000 0.10000 
0.00000 0.00000 0.00000 0.00000 0.00000 0.00000 
0.00000 0.00000 0.00000 0.00000 0.00000 0.00000 
0.03030 0.00000 0.00000 0.93939 0.00000 0.03030 
0.00000 0.00000 0.00000 0.00000 0.00000 0.00000 
0.33333 0.00000 0.00000 0.33333 0.00000 0.33333 
0.00000 0.00000 0.00000 0.00000 # INSL
0.25000 0.25000 0.25000 0.25000 # INSR
0.00000 0.00000 0.00000 0.00000 # MATP
0.00000 0.00000 0.00000 0.00000 # MATP
0.00000 0.00000 0.00000 0.00000 # MATP
0.00000 0.00000 0.00000 0.00000 # MATP
0.00000 0.00000 0.00000 0.00000 # MATL
0.02941 0.05882 0.88235 0.02941 # MATR
### node 244 type 3
245  -1
0.80000 0.00000 0.00000 0.10000 0.00000 0.10000 
0.00000 0.00000 0.00000 0.00000 0.00000 0.00000 
0.00000 0.00000 0.00000 0.00000 0.00000 0.00000 
0.03030 0.00000 0.00000 0.93939 0.00000 0.03030 
0.00000 0.00000 0.00000 0.00000 0.00000 0.00000 
0.33333 0.00000 0.00000 0.33333 0.00000 0.33333 
0.00000 0.00000 0.00000 0.00000 # INSL
0.25000 0.25000 0.25000 0.25000 # INSR
0.00000 0.00000 0.00000 0.00000 # MATP
0.00000 0.00000 0.00000 0.00000 # MATP
0.00000 0.00000 0.00000 0.00000 # MATP
0.00000 0.00000 0.00000 0.00000 # MATP
0.00000 0.00000 0.00000 0.00000 # MATL
0.88235 0.02941 0.02941 0.05882 # MATR
### node 245 type 3
246  -1
0.80000 0.00000 0.00000 0.10000 0.00000 0.10000 
0.00000 0.00000 0.00000 0.00000 0.00000 0.00000 
0.00000 0.00000 0.00000 0.00000 0.00000 0.00000 
0.03030 0.00000 0.00000 0.93939 0.00000 0.03030 
0.00000 0.00000 0.00000 0.00000 0.00000 0.00000 
0.33333 0.00000 0.00000 0.33333 0.00000 0.33333 
0.00000 0.00000 0.00000 0.00000 # INSL
0.25000 0.25000 0.25000 0.25000 # INSR
0.00000 0.00000 0.00000 0.00000 # MATP
0.00000 0.00000 0.00000 0.00000 # MATP
0.00000 0.00000 0.00000 0.00000 # MATP
0.00000 0.00000 0.00000 0.00000 # MATP
0.00000 0.00000 0.00000 0.00000 # MATL
0.02941 0.91176 0.02941 0.02941 # MATR
### node 246 type 3
247  -1
0.80000 0.00000 0.00000 0.10000 0.00000 0.10000 
0.00000 0.00000 0.00000 0.00000 0.00000 0.00000 
0.00000 0.00000 0.00000 0.00000 0.00000 0.00000 
0.03030 0.00000 0.00000 0.93939 0.00000 0.03030 
0.00000 0.00000 0.00000 0.00000 0.00000 0.00000 
0.33333 0.00000 0.00000 0.33333 0.00000 0.33333 
0.00000 0.00000 0.00000 0.00000 # INSL
0.25000 0.25000 0.25000 0.25000 # INSR
0.00000 0.00000 0.00000 0.00000 # MATP
0.00000 0.00000 0.00000 0.00000 # MATP
0.00000 0.00000 0.00000 0.00000 # MATP
0.00000 0.00000 0.00000 0.00000 # MATP
0.00000 0.00000 0.00000 0.00000 # MATL
0.08824 0.02941 0.85294 0.02941 # MATR
### node 247 type 3
248  -1
0.66667 0.08333 0.08333 0.08333 0.00000 0.08333 
0.00000 0.00000 0.00000 0.00000 0.00000 0.00000 
0.00000 0.00000 0.00000 0.00000 0.00000 0.00000 
0.02857 0.88571 0.02857 0.02857 0.00000 0.02857 
0.00000 0.00000 0.00000 0.00000 0.00000 0.00000 
0.20000 0.20000 0.20000 0.20000 0.00000 0.20000 
0.00000 0.00000 0.00000 0.00000 # INSL
0.25000 0.25000 0.25000 0.25000 # INSR
0.00000 0.00000 0.00000 0.00000 # MATP
0.00000 0.00000 0.00000 0.00000 # MATP
0.00000 0.00000 0.00000 0.00000 # MATP
0.00000 0.00000 0.00000 0.00000 # MATP
0.00000 0.00000 0.00000 0.00000 # MATL
0.88235 0.02941 0.02941 0.05882 # MATR
### node 248 type 1
249  -1
0.61538 0.07692 0.07692 0.07692 0.07692 0.07692 
0.02778 0.86111 0.02778 0.02778 0.02778 0.02778 
0.16667 0.16667 0.16667 0.16667 0.16667 0.16667 
0.16667 0.16667 0.16667 0.16667 0.16667 0.16667 
0.16667 0.16667 0.16667 0.16667 0.16667 0.16667 
0.20000 0.20000 0.20000 0.20000 0.00000 0.20000 
0.25000 0.25000 0.25000 0.25000 # INSL
0.25000 0.25000 0.25000 0.25000 # INSR
0.02174 0.02174 0.02174 0.02174 # MATP
0.02174 0.02174 0.47826 0.02174 # MATP
0.02174 0.08696 0.02174 0.02174 # MATP
0.04348 0.02174 0.13043 0.02174 # MATP
0.25000 0.25000 0.25000 0.25000 # MATL
0.25000 0.25000 0.25000 0.25000 # MATR
### node 249 type 1
250  -1
0.61538 0.07692 0.07692 0.07692 0.07692 0.07692 
0.02778 0.86111 0.02778 0.02778 0.02778 0.02778 
0.16667 0.16667 0.16667 0.16667 0.16667 0.16667 
0.16667 0.16667 0.16667 0.16667 0.16667 0.16667 
0.16667 0.16667 0.16667 0.16667 0.16667 0.16667 
0.20000 0.20000 0.20000 0.20000 0.00000 0.20000 
0.25000 0.25000 0.25000 0.25000 # INSL
0.25000 0.25000 0.25000 0.25000 # INSR
0.02174 0.02174 0.02174 0.02174 # MATP
0.02174 0.02174 0.15217 0.02174 # MATP
0.02174 0.08696 0.02174 0.02174 # MATP
0.47826 0.02174 0.02174 0.02174 # MATP
0.25000 0.25000 0.25000 0.25000 # MATL
0.25000 0.25000 0.25000 0.25000 # MATR
### node 250 type 1
251  -1
0.72727 0.00000 0.09091 0.00000 0.09091 0.09091 
0.02941 0.00000 0.91176 0.00000 0.02941 0.02941 
0.25000 0.00000 0.25000 0.00000 0.25000 0.25000 
0.25000 0.00000 0.25000 0.00000 0.25000 0.25000 
0.25000 0.00000 0.25000 0.00000 0.25000 0.25000 
0.33333 0.00000 0.33333 0.00000 0.00000 0.33333 
0.25000 0.25000 0.25000 0.25000 # INSL
0.25000 0.25000 0.25000 0.25000 # INSR
0.02174 0.02174 0.02174 0.06522 # MATP
0.02174 0.02174 0.02174 0.02174 # MATP
0.02174 0.58696 0.02174 0.04348 # MATP
0.04348 0.02174 0.02174 0.02174 # MATP
0.25000 0.25000 0.25000 0.25000 # MATL
0.25000 0.25000 0.25000 0.25000 # MATR
### node 251 type 2
252  -1
0.80000 0.00000 0.10000 0.00000 0.10000 0.00000 
0.00000 0.00000 0.00000 0.00000 0.00000 0.00000 
0.03030 0.00000 0.93939 0.00000 0.03030 0.00000 
0.00000 0.00000 0.00000 0.00000 0.00000 0.00000 
0.33333 0.00000 0.33333 0.00000 0.33333 0.00000 
0.00000 0.00000 0.00000 0.00000 0.00000 0.00000 
0.25000 0.25000 0.25000 0.25000 # INSL
0.00000 0.00000 0.00000 0.00000 # INSR
0.00000 0.00000 0.00000 0.00000 # MATP
0.00000 0.00000 0.00000 0.00000 # MATP
0.00000 0.00000 0.00000 0.00000 # MATP
0.00000 0.00000 0.00000 0.00000 # MATP
0.02941 0.02941 0.88235 0.05882 # MATL
0.00000 0.00000 0.00000 0.00000 # MATR
### node 252 type 2
253  -1
0.80000 0.00000 0.10000 0.00000 0.10000 0.00000 
0.00000 0.00000 0.00000 0.00000 0.00000 0.00000 
0.03030 0.00000 0.93939 0.00000 0.03030 0.00000 
0.00000 0.00000 0.00000 0.00000 0.00000 0.00000 
0.33333 0.00000 0.33333 0.00000 0.33333 0.00000 
0.00000 0.00000 0.00000 0.00000 0.00000 0.00000 
0.25000 0.25000 0.25000 0.25000 # INSL
0.00000 0.00000 0.00000 0.00000 # INSR
0.00000 0.00000 0.00000 0.00000 # MATP
0.00000 0.00000 0.00000 0.00000 # MATP
0.00000 0.00000 0.00000 0.00000 # MATP
0.00000 0.00000 0.00000 0.00000 # MATP
0.23529 0.55882 0.02941 0.17647 # MATL
0.00000 0.00000 0.00000 0.00000 # MATR
### node 253 type 2
254  -1
0.80000 0.00000 0.10000 0.00000 0.10000 0.00000 
0.00000 0.00000 0.00000 0.00000 0.00000 0.00000 
0.39394 0.00000 0.57576 0.00000 0.03030 0.00000 
0.00000 0.00000 0.00000 0.00000 0.00000 0.00000 
0.33333 0.00000 0.33333 0.00000 0.33333 0.00000 
0.00000 0.00000 0.00000 0.00000 0.00000 0.00000 
0.25000 0.25000 0.25000 0.25000 # INSL
0.00000 0.00000 0.00000 0.00000 # INSR
0.00000 0.00000 0.00000 0.00000 # MATP
0.00000 0.00000 0.00000 0.00000 # MATP
0.00000 0.00000 0.00000 0.00000 # MATP
0.00000 0.00000 0.00000 0.00000 # MATP
0.35294 0.02941 0.05882 0.55882 # MATL
0.00000 0.00000 0.00000 0.00000 # MATR
### node 254 type 2
255  -1
0.90909 0.00000 0.04545 0.00000 0.04545 0.00000 
0.00000 0.00000 0.00000 0.00000 0.00000 0.00000 
0.04762 0.00000 0.90476 0.00000 0.04762 0.00000 
0.00000 0.00000 0.00000 0.00000 0.00000 0.00000 
0.33333 0.00000 0.33333 0.00000 0.33333 0.00000 
0.00000 0.00000 0.00000 0.00000 0.00000 0.00000 
0.25000 0.25000 0.25000 0.25000 # INSL
0.00000 0.00000 0.00000 0.00000 # INSR
0.00000 0.00000 0.00000 0.00000 # MATP
0.00000 0.00000 0.00000 0.00000 # MATP
0.00000 0.00000 0.00000 0.00000 # MATP
0.00000 0.00000 0.00000 0.00000 # MATP
0.04545 0.04545 0.04545 0.86364 # MATL
0.00000 0.00000 0.00000 0.00000 # MATR
### node 255 type 2
256  -1
0.36364 0.00000 0.59091 0.00000 0.04545 0.00000 
0.00000 0.00000 0.00000 0.00000 0.00000 0.00000 
0.04762 0.00000 0.90476 0.00000 0.04762 0.00000 
0.00000 0.00000 0.00000 0.00000 0.00000 0.00000 
0.33333 0.00000 0.33333 0.00000 0.33333 0.00000 
0.00000 0.00000 0.00000 0.00000 0.00000 0.00000 
0.25000 0.25000 0.25000 0.25000 # INSL
0.00000 0.00000 0.00000 0.00000 # INSR
0.00000 0.00000 0.00000 0.00000 # MATP
0.00000 0.00000 0.00000 0.00000 # MATP
0.00000 0.00000 0.00000 0.00000 # MATP
0.00000 0.00000 0.00000 0.00000 # MATP
0.04545 0.86364 0.04545 0.04545 # MATL
0.00000 0.00000 0.00000 0.00000 # MATR
### node 256 type 2
-1  -1
0.88889 0.00000 0.00000 0.00000 0.11111 0.00000 
0.00000 0.00000 0.00000 0.00000 0.00000 0.00000 
0.96875 0.00000 0.00000 0.00000 0.03125 0.00000 
0.00000 0.00000 0.00000 0.00000 0.00000 0.00000 
0.50000 0.00000 0.00000 0.00000 0.50000 0.00000 
0.00000 0.00000 0.00000 0.00000 0.00000 0.00000 
0.25000 0.25000 0.25000 0.25000 # INSL
0.00000 0.00000 0.00000 0.00000 # INSR
0.00000 0.00000 0.00000 0.00000 # MATP
0.00000 0.00000 0.00000 0.00000 # MATP
0.00000 0.00000 0.00000 0.00000 # MATP
0.00000 0.00000 0.00000 0.00000 # MATP
0.91176 0.02941 0.02941 0.02941 # MATL
0.00000 0.00000 0.00000 0.00000 # MATR
