# Supplementary material for: Initiator tRNA genes template the 3′ CCA end at high frequencies in bacteria
Source: BMC Genomics. 2016 Dec 8;17:1003. doi: 10.1186/s12864-016-3314-x (PMC5143459; doi:10.1186/s12864-016-3314-x)
Supplement: Additional file 6: — Installation code-base for the TFAM program. (ZIP 819 kb) [file 12864_2016_3314_MOESM6_ESM.zip › tfam_lib-1.04/covemf-2.4.4/Demos/7SL-euk.fa]

> ZEA.M._A  
NCCgAGCUCuguagcgaGAGCUuguaaCCCGagCGGGGGCauuaAGGUGG
UGugaaUGCUUugcGAuggcuUUCUGggcccugGGCUCGuugUgacacug
gcCGGCUUGcCcaUCCCAagUUGGuAGuguCUGguGGGGgcucuAGCgaa
aGCUuuggguCUCUgCAGaCcuggaGcGGCAGgaauggCGuaaggCUGgc
uucaCAGagcagCGaucaCUGCCgaCUcCCAAcggUGGGAgGauaaCGaA
GCCGcugcAcuuUGAGCCuaacucaggcuCAGAAccUCacuAAGCAaacC
ACCAUCUuu
> ZEA.M._B  
NCCgAGCUCuguagcgaGAGCUuguaaCCCGagCGGGGGCauuaAGGUGG
cGcggaUGCUuugcGAugguuUCUGggccugGGCUCGuugUgacucuagc
CGGCUUGcCcaUCCCAagUUGGuAGuguCUGacGGGGcucuAGCgaaaGC
UuuggguCUCUgCAGaCcuacaGcGGCAGgaauggCGuaaggCUGgcuuc
aCAGagcagCGaucaCUcGCCcaCUuCCAAcggUGGGAgGauaaCAAGCC
GcugcAcuuUGAGCCcaacacagaccCAGAuccUCucuuAGCAaacCaCC
AUCUuu
> ZEA.M._C  
NCCgAGCUCuguagcgaGAGCUuguaaCCCGagCGGGGGCauuaAGGUGG
UGuggaUGCUUgguaccguGUCUuugccugGGUUCAuggugUgccuuugu
UGGCCUGcCcgUUCCAagUUGGuAGuggCCGuuGGAAgcuugGGCguagG
CCcugggcUUCCuUGGaCcuauaGuGGCAGgaacggCGugaggCUGucuu
caCAGagcagCGaucaCUGCCggCUaUUAAcggUGGAAgGauaaCAGGCC
AcugcAgcaUGGGCUcgcuuaaggccUAGACuucauacuaAAGCAgacCA
CCAUUUuu
> ZEA.M._D  
NCCgAGCUCuguagcgaGAGCUuguaaCCCGagCGGGGGCauuaAGGUGG
UGcggaUuCUUugcGAuggcuUUCUGggcccgGGCUCGcuaugUgccuuu
ggcCGGCCUGcCcgUCCCAagUUGGuAGuggCUGgcGGAGgcuuuAGCgg
aaGCUuugguCUCUcCAGaCcugaaGuGGCAGgaauggCGugaggCUGgc
uucaCAGagcagCGaucaCUcGCCcgCUuCCAAcggUGGGAgGauaaCAG
GCCGcugcAcuuCGAGCCcaacucaggccCAGAGccUCacuAAGcAgacC
ACCAUCUu
> ZEA.M._E  
NCCgAGCUCuguagcgaGAGCUuguaaCCCGagCGGGGGCauuaAGGUGG
UGcggaUUCUUugcGAuggcuUUCUGggcccgGGCUCGcuaugUgccuuu
ggcCGGCCUGcCcgUCCCAagUUGGuAGuggCUGgcGGAGgcuuuAGCgg
aaGCUuugguCUCUcCAGaCcugaaGuGGCAGgaauggCGugaggCUGgc
uucaCAGagcagCGaucaCUcGCCggCUuCCAAcggUGGGAgGauaaCGG
GCCGcugcAcuuCGAGCCcaacucaggccCAGAGccUCacuAAGCAgacC
ACCAUCUuu
> ZEA.M._F  
NCCgAGCUCuguagcgaGAGCUuguaaCCUaagcGGGGGCauuaAGGUGG
UGuggaUGUUUccuGAcggaUUCUGggccugGGCUUGuaugUgccacugg
cCGGCCUGcCcgUUCCAagUUGGuuGuggCUGguGGGGcucgGGCgaagG
CCugggcCUCUuUAGaCcugaaGcGGCAGgcauggCGugaggCUGgcuuc
aCAGagcagCGaucaCUcGCCcgCuuCCAAcggUGGGAgGauaaCAGGCC
GcugcAuugCAAGCCcaacucggucCAGAGccUCauuAAACAgacCACCA
UCUuu
> ZEA.M._G  
NCCgAGCUCuguagcgaGAGCUuguaaCCCGagCGGGGGCauuaAGGUGG
UGcggaUuCUUugcGAuggcuUUCUGggcccgGGCUCGcuaugUgccuuu
ggcCGGCCUGcCcgUCCCAagUUGGuAGuggCUGgcGGAGgcuuuAGCgg
aaGCUuugguCUCUcCAGaCcugaaGuGGCAGgaauggCGugaggCUGgc
uucaCAGagcagCGaucaCUGCCcgCUuCCAAcggUGGGAgGauaaCGGG
CCGcugcAcuuCGAGCCcaacucaggccCAGAGccUCacuAAGcAgacCA
CCAUCUuu
> ZEA.M._H  
NCCgAGCuCuguagcgaGuGCUuguaaCCCGagCGGGGGCaauaagguag
uguggaugucaauuguggugcaugugccugGGUCUAgugCuacaaacugU
GGacCAcCcaUUCCAagUUGcGuaGuggGUUucGGAUgccuuGGCgaaaG
CUuugcAUCCcAACaCUaaAGuGGCGGacauugCGugaggCUGgcuucaU
AGagcagCGaguaCCGCCcgCcaCCAGcggUGGAAgGauaaUGagUCGcu
auGcuaUAGGCCcaau
> TRI.A._A  
NCCgAGCUCaguugcgaGAGCUuguaaCCCGagUGGGGGCauuaaaguGa
UGugaacGCUGuugUAgcgCUGCGggccugGUCUGGgugUgcuacugcUG
GCCCGcCcgUUCCAagUUGcGuAGuggACCgccUGGGgcuuauGCgaaaG
CuggguCUCAcGGUcCAuaaUGuGGCAGgcacagCGugaggCUGgcuuca
CAGagcagCGacaaCUGCCcgCUuCCAAcggUGGAAgGauaaUGGGCCGc
ugcAcucCUAGGCcaauugggccuCGCAGccUAcucCAGCagacCAcC
> TRI.A._B  
NCCgAGCUaguugcgggAGCUugucaCCCAugUGGGGGCauugAGGcGGU
GuggaUGCUuggUGcgguuUGuuggccugGGCUUGugaugUaaccuugcU
GGCCUGcCcgUUCCAagUUGGuAGugggCUgGGuGgcuggGGCgaaaGCU
ucgccUuCUcAGgcCUuaAGuGGCAGgcaccaCGuuaggCUGguuucaCA
GagcagCGacaaCUGCCgCUuCCAAcggUGGAAgGauaaCAGGCCGcugc
AgcaUGGGCCcgcucugggccuccUAcccCGccauAGCAgacCACCaUCU
uu
> TRI.A._C  
ggUGGUCUGcCcgUUCCAagUUGaGuAGuggACCgcuUGGGgccuauGCg
aaaGUugggcCUCAcGGUcCAuaaUGuGGCAGgcaccgCGugaggCUGgc
uucaCAGagcagCGacaaCUGCCcgCUuCCAAcggUGGAAgGauaaCGGG
CCGcugcacuccuaggccgcuugggccucguagccuacuccagcgaccac
cauc
> ARA.THA.  
GUCgAGCUAaguaacaaUAGCUuguaaCCCAugUGGGGACauuaAGAUGG
UGggaCAcUGgUUcgguUccUCggaucgGUUCUGaugugGgcauguuucU
GAGCUGcCcaGUCCAagCUGUgAGuaAUUaguGUugaguugAGCgaagGC
UuggcucauGCaGGUucUagaGucGGAGGguaaugCGugaggCUGgcuuc
aCAGagcagCGacuaCUUCCcgCUuACAGcagUGGACgGaucaCGGUUUA
gcguCgcuCAGAACcacuauggccuGcuGGuccGAucucaUAUGaacCAC
CAUUUu
> HUM.JAP.  
GGCCUaGcaacgUGGGCCuguaaCCCAagUGGGggcauguGGGAGAUGgg
acuuuggGUcagcccauuggaucgGGUCCAguguuAgcugcuugcUGGUC
UGcCcaUUCCAagCCGAgAGuugGGCuguGUGaucugGGCgaagGCUggg
gucgCACaGCUcCUaaAGaGGAGGgcaaugCGugaggCUGguuucaCAGa
gcagCGaccaCCUCCcgCUcUCGGcagUGGAAgGauaaCGGGUCGgugcU
acuUGGGCCaccauggucacugcaugcACucuuaaucagacCAUCUCUUu
u
> HUM.L._A  
GCCGGUCUuaGcaacgUGGGCCuguaaCCCAagUGGGGGCauguGGGAAA
UGggacuuuggGUcaacCUAGuggaucgGGUCCAguguuAgcugcuuacU
GGUCUGcCcaUUCCAagCCGGgAGuugggcugaGUGaccugGgCgaagGg
CuggguugCGCacgucCUagAGuGGAGGgcaaugCGugaggCUGgcuuca
CAGagcagCGacuaCCUCCcgCUcUCGGcagUGGAAgGauaaCGGGCCGg
ugcUaccUGGGUCcaccaugcuucaCUAGgcugACucuuaauaggacCAU
UUCUUuu
> HUM.L._B  
GGCCUuaGcaacgUGGGCCuguaaCCCAagUGGGggcauguGGGAAAUGg
aacauuggGUcagcCCAGuggaucgGGuCCAguguuAgcugcuuacUGGU
CUGcCcaUUCCAagCCGGgAGuugGGCugaGUGaccugGGCgaagGCCug
gguugCGCaGCUcCUagAGuGGAGGgcaaugCGugaggCUGguuucaCAG
agcagCGacuaCCUCCcgCUcCCGGcagUGGAAgGauaaCGGGCCGgugc
UacuUGGuCCaccauguucaCUGGuccugACucuuaaucggacCAUUUCC
Uuu
> HUM.L._C  
GGuCUuaGcaacuUGGuCCuguaaCCCAagUGGGggcauguGGGAAAUGg
aacuuuggGUcaacCCAGugguncgGGncCAgugcuagcugcuuacCcGg
CUGcCcaUUCCAagCCGGgAGgugGGcugaGgGaccugGGCgaagGCUnn
nggngCgCaCUccUagAcuGGAGGgcaaugCGugaggCUGgcuucaCAGa
gcagCGacuaCCUCCcgCUcUCGGcagUGGAAgGauaaCGGgCcGgugcg
ccuUGagCCaacacuguucaaCUGGgcugACucuuaauaggacCAUUUCU
Uuu
> LYC.ESC.  
GgCgAGCUUaGuaacgUGGGCUuguaaUCCAagUGGAGaCaucaAaGUGG
UUgaaUAUUGgGCuuuaCCAgaagguugGGCUUGgugGgcuuaguucUGG
CCUGcCcugUCCAagCACAgAGuugGAUCucGAGGCCCAaAUgaaaAUaU
GGGCUUCuuGAuUCCUaaAGuGGGGCggaccgCAugaggCUGgcuucaCA
GagcagUGaacGCUCCcgCUcUGUGcagUGGAagGauaaUGGGUCGgugu
CuuauCAAGUUcaguaacgccuaaUGGguuGCucCAAUAaacAACCACcU
uu
> CIN.HYB.  
ACCgGGCUugGuaacgCuAGUCuauaaCUCAagUGAGGGUaucaAAGUGG
GUugaaCUuUgaGCuuggcUUAGcuaguugGGUCUGuagaCaccgcaccU
GGCUUGcCcgUUCCAagUCGAgAGuggGUUCAUGUUuCCUGAGCgaagGC
UCGGGuGAUGUGAGCuuUagaAucGGGGGgcaaugCGuuaggCUGguuuc
aCAGagcugCGaaaaCCUCUacCUcUCGAcugUGGAAgGauuaCAAGCCG
gaguGucuUAGGCUcauauaaccagcCUGGcuaGCccaAcAGgacACCCA
UUU
> PER.AME.  
GaUCcGuaacgCGAgCuuauaaCUCGagCGGGggcuauaaagguggugug
gaacgagcugacucgaccugccggguugggccagggacugcggugcuggc
ucgcccguuccaagucggguagugGGCCAuGuGGCUUGGGCgaagGCCUG
GGUUuCuUGGCC
> COL.BLU.  
CCgaaCCucAuuaccUuGGccuguuacCCCAaguUGGGGGucuuuaaggu
uauuugaukuukggccuaugcuacckgcckggcucugguccugcuuauuc
uggcccgcccguuccaagccgggaguugGCCcauGuGGUUUAUGCgaagG
UAUAGGCUuCgguGGUucc
> CRY.MOR.  
aaagugguuggacuuugucuuggancagnugguuggguncgcccgcgcag
cacccggcccgnncauuncaagccgagaggccggnnang
> GYN.AUR.  
ACCgGGCuugGcaacgCuuGCCuauaaCUCAagUGAGGGUaagaaaaagg
guuggaauugaaaggg
> BEN.HIS.  
GCCgAGCUCaGcagugUGAGCUugcaaYUCGaaCGGGGGCaucaaggugg
uuggagguuggacagnacacagagcagggcauuucgagacaca
> YAR.L._A  
CUUagcuguaaUGGCauuuuGUCGGAGugguaAAUCGUcuucUUGUuguG
cgUUCgagucuUGggcucugCAcuugGCCAUUUGGUUGuCcuUuCCGaaU
UCUGCgguugaUGGGcgUCUCgGuCUGAguaaUCGGcUuuGAGAuuUCCG
uUCuaaGAuUAACUgggaaaCUucaguGGAgcaaUCCagcagAGauccAG
UUGccGUGGGuAuggCGGuGgGaucgCAACCAAGUGGUauaUGuUAugGA
AgaUauuuACGAucACGAUU
> YAR.L._B  
agcuguaaUGGCauuuuGUCGgagugguaAaUCGccuucUUGUuguGCgU
UCgaguucUGgacucugCAcuggGCUACUUUGUUGuCcuUuCCGaaUUCU
GCgguugaUGGGcgUCUCgGuCUGAguaaUCGGcUuuGAGAuuUCCGuUC
uaaGAuUAACUgggauaCUucaguGGAgcaaUCCagcagAGauccAGUUG
ccGUGGGuAuggCGGuGgGauagCAACAAAGUGGUauaUGuUAugGAAgG
UauuuGCAAucaCGAcUcuc
> SCH.POM.  
cGCuguaaugGCuUGGUCgaaGUGUUUAgUACUcCCAauagUGCAUguuC
gGUGgucucggguucgAGUCUCGcUuUCGauccCUCGAucuGCCAcgUcU
guuCGAAGAguagUCUUCGugGcAacUGGCaGUuaaACcguGUAguaccG
AUggaggUUGgaaaCAAugcacAUCacUACcgggucUUGGGcagugCGAu
AgcgaUGGGAUUcaccuuCGCaGgauGUGCAUGGaAGUAUAAACACaacG
GUCGuu
> TET.THE.  
GCCagGGUAgcaaUACCugugucuauauguGGCauaaacAAUguaGGUUg
UGAUAGaUAgGAUaugaGAguuugaugaGACAGUUugcuaaGAGUGUGcC
cgCUCCAaaCAAUGAGuUGCUauGGUGguaaCCUAguaaUAGGacucCAC
CagGGCAUUaaaGAgcUAAGgaaacgCCucaggCUGgcaaCAGaacagGG
aaaaCUUGccgCUUGUUGuggUGGAAgGauaaCAUACUCauuAACUGUCa
aacuaaUCgGUUcUACUAUCAaAGCCagacAUU
> TET.ROS.  
GCCagGGUAgcaaUGCCugugaccucguguGGCauaaacAaUguaGGUUa
GAAUAGuCAgAGUaugaGAguuugaugaGACAGUUugcuaaGAGUGUGcC
cgUUCCAaaCAGUGAGuUGCUauGGUGgaaaCCUAguaaUAGGacuuCAC
CagGGCAUUaaaGAgcUGAGgaaccgCCucaggCUGgcaaCAGaacagGG
aaaaCUUGccgCUUAUUGuggUGGAAgGauaaCAUACUCauuAACUGUCa
agcuaaUCgGUUcUGCUAUUCuGAUCagacAcU
> TRY.BRU.  
AGCcgGAGCGcauUGCUCuguaaCCUucgGGGGCUgaucCCGCUuaGCGG
gGACGuCUuGGacaaGCGggggUUCUGuUGCguugaCUUGGUGuUcugCu
ugguuGCGUGucGGUGuuGAGGucGCCaCUguagAGaGGCguUCUCgCGC
CgUUaaAGUgGGGggaacGGGucaggCCGgugaCGGagcagCCCacCUUG
cgCACGUucccguucGagAagcaCACCGAGgaGCAucuCAGGAcuuugCG
CcCCaAGUGUCgUCGCgaGGCGG
> XEN.LAE.  
GCCgGGCGCuGuggcgUGUGCCuguaaUCCAgcuacuUGGAGGCuuGGGC
UGUcggaUCGCUugaGUcCAGGaguuCUGggcugCACUGaGCUAUgucga
uCGGGUGuCcgCACUAaguUCGGUAuCAAUauGGUGuuCCuGGGggagCC
UcGGauCACCagGUUGcUCuaaGGaGGGGUgaaccGGCccaggUCGgaaa
CGGagcagGUCaaaACCCCcgUGCCGAucagUAGUGgGaucgCGCCUGug
aAUAGCCGGUGcagaaCAGCCUGaACaacacAGCGAgacACAGUUCu
> DRO.MEL.  
GACugGAAGgUuggcaGCUUCuguaaCUCAcgcuucugUGAGGUCuGAUU
GUGggaUGGCCugaGGcUGGGaucuaCUGcguagcggacCAGcUCAUguu
gaCGGaACGuCcgCACUAagCUUGCCAuCAAUauGGGUgcCAUGGAggag
UCCGUGgcAUUCagGUUGgCUaaGGaGGGAUgaaccgGGccaggGGUgaa
aACCagcagCCaagaGUUCCcgUGGUAGGcagUAGUGgGauagCGUaCCG
gaGUGGaCUGccguuauCAGCCCAaCCgauauGGUUGgacCACAAUCuuu
> RAT.RAT.  
GCCgGGCGcgGuggcgCaCGCCuguagUCCCagcuacucGGGAGGCuGAG
GacaGaggaUCGCUugaGUcCAGGaguuCUGggcugUAGUGcGCUAUgcc
gauCGGGUGuCcgCACUAaguUCGGCAuCAAUauGGUGacCUCCCGggag
CGGGGGacCACCagGUUGCCuaaGGaGGGGUgaaccGGCccaggUCGgaa
aCGGagcagGUCaaaACUCCcgUGCUGAucagUAGUGgGaucgCGCCUGu
gaAUAGCCACUGcacucCAGCCUGgGCaacauAGCGAgacCccgUCUCuu
> MUS.M.B1  
gaGCCgGGUGUgGuggcgCACACCuuuaaUCCCagcacucGGGAGGCaGA
GGCAGGcggaUUUCUgaGUucgaggccagccuggucuacaaagugagcuc
caggacagccaggGCuacacAGAGAaacCCUGUCUC
> MUS.MUS.  
GCCuguagUUCCagcuacucGGGAGGCugagacaggaggaucgcuugagu
ccaagaguucugggcuguagugcgcuaugccgaucggguguccgcacuaa
guucggcaaCAAUauGGUGacCUCCCGggagCGGGGGacCACCaaGUUGc
> CAN.SPE.  
GCCgGGCGCgGuggcgCGCGCCuguagUCCCagcuacucGGGAGGCuGAG
GCaGGaggaUCGCUugaGCcCAGGaguuCUGggcugCAGUGcGCUAUgcc
gauCGGGUGuCcgCACUAaguUCGGCAuCAAUauGGUGacCUCCCGggag
CGGGGGacCACCagGUUGCCuaaGGaGGGGUgaaccGGCccaggUCGgaa
aCGGagcagGUCaaaACUCCcgUGCUGAucagUAGUGgGaucgCGCCUGu
gaAUAGCCACUGcacucCAGCCUGuGCaacauAGCGAgacCCcGUCUCu
> HOM.S._A  
GCCgGGCGCgGuggcgCGUGCCuguagUCCCagcuacucGGGAGGCuGAG
GCuGGaggaUCGCUugaGUcCAGGaguuCUGggcugUAGUGcGCUAUgcc
gauCGGGUGuCcgCACUAaguUCGGCAuCAAUauGGUGacCUCCCGggag
CGGGGGacCACCagGUUGCCuaaGGaGGGGUgaaccGGCccaggUCGgaa
aCGGagcagGUCaaaACUCCcgUGCUGAucagUAGUGgGaucgCGCCUGu
gaAUAGCCACUGcacucCAGCCUGuGCaacauAGCGAgacCCcGUCUCuu
> HOM.S._B  
GCCgGGCGCgGuggcgCGUGCCuguagUCCCagcuacucGGGAGGCuGAG
GUGGGaggaUCGCUugaGCcCAGGaguuCUGggcugUAGUGcGCUAUgcc
gaugGGGUGuCcgCACUAaguUCGGCAuCAAUauGGUGacCUCCCGggag
CGGGGGacCACCagGUUGCCuaaGGaGGGGUgaaccGGCccaggUCGgaa
aCGGagcagGUCaaaACUCCcgUGCUGAucagUAGUGgGaucgCGCCUgu
gaAUAGCCACUGcacucCAGCCUGaGCaacauAGCGAgacCCCGUCUCu
