# Supplementary material for: Initiator tRNA genes template the 3′ CCA end at high frequencies in bacteria
Source: BMC Genomics. 2016 Dec 8;17:1003. doi: 10.1186/s12864-016-3314-x (PMC5143459; doi:10.1186/s12864-016-3314-x)
Supplement: Additional file 6: — Installation code-base for the TFAM program. (ZIP 819 kb) [file 12864_2016_3314_MOESM6_ESM.zip › tfam_lib-1.04/covemf-2.4.4/Demos/K11H3frag.fa]

>K11H3/930125 : fragment from 29971 to 29472 of original 33000 length, 500 bases, 9599 checksum.
GTGCAGTCATGTCCGAGTGGTTAAGGAGATTGACTAGAAATCAATTGGGC
TTTGCCCGCGTAGGTTCGAATCCTGCTGACTGCGAACGTTTTTGTTCTTT
TTCTATTTTCTATCGATTATTTGTTCAAGATATAATCGAATTTTTTTGAT
ATATAGGCTGTATTATCTTAGGTTCAAAAATGCAAGGCACAATTTTTCTT
TTAATGGTTTTTTAAGTTAGAAAAAGTATTTCGGATTTTGTTTTCTATTT
CTCTTCTACCCATACAGTACTTTGAACTAGATGTAGATTATCGTCAATCA
CTGAGTCTCTAATATACTTCCATTACTGACAATTCTCTATTTTACTTTCC
ATCTTGCAAGCAGGCACATGACCCCGCGTCCGCTTTCTCTATTCCTCTTT
CGTCGAGTATTCGGCACGCAGTCATGTCCGAGTGGTTAAGGAGTTTGACT
CGAAATCAAATGGGCTCTGCCCGCGTAGGTTCGAATCCTGCTGACTGCGA
