# Supplementary material for: Initiator tRNA genes template the 3′ CCA end at high frequencies in bacteria
Source: BMC Genomics. 2016 Dec 8;17:1003. doi: 10.1186/s12864-016-3314-x (PMC5143459; doi:10.1186/s12864-016-3314-x)
Supplement: Additional file 6: — Installation code-base for the TFAM program. (ZIP 819 kb) [file 12864_2016_3314_MOESM6_ESM.zip › tfam_lib-1.04/covemf-2.4.4/Demos/sim100.fa]

> DK0660
GGGCCCGUAGCUUAGUCUGGUAGAGCGCCUGACUUUUAAUCAGGCGGUCGAGGGUUCGAAUCCCUUCGGGCCCG
> DE2520
GCCCCCAUCGUCUAGAGGCCUAGGACAUCUCCCUUUCACGGAGGCAACGGGGAUUCGAAUUCCCCUGGGGGUA
> DT5320
GUCUUGAUAGUAUAAACAUUACUCUGGUCUUGUAAACCUGAAAUGAAGAUCUUCUCUUCUCAAGACA
> DR1181
GCCCAUGUAGCUCAGUAGGAUAGAGCACGCGCCUUCUAAGCGUGAGGUCGGAAGUUCGAGCCUUCUCGUGGGCACCA
> DC2720
GGCGGCAUGGCCAAGUGGUAAGGCAGGGGACUGCAAAUCCUUUACCCCCAGUUCAAAUCUGGGUGCCGCCU
> DL5720
ACUUUUAAAGGAUAACAGCCAUCCGUUGGUCUUAGGCCCCAAAAAUUUUGGUGCAACUCCAAAUAAAAGUA
> DC2680
GGCGGCAUGGCCAAGCGGUAAGGCAGGGGACUGCAAAUCCUUUAUCCCCAGUUCAAAUCUGGGUGCCGCCU
> DM3920
ACCUGGGUAGUUUAAAGGUAAAACCUUAAUUUCAUACAUUAAAGAUGAGAAUUCGAUUUUCUCCCCAGGUN
> DD4700
UUAAAAGUAGUUAAUAUAUAACUUAGAAUUGUCAGUUCUAGAUUCCUUUUACUAAGGCUUUUUAU
> DY6280
CUCUCGGUAGCCAAGUUGGUUUAAGGCGCAAGACUGUAAAUCUUGAGAUCGGGCGUUCGACUCGCCCCCGGGAGA
> DT5080
GCCUUGAAAGCUCAACAACUAGAGCUUUGGUCUUGUAAACCAGGAGAGAGGGUAAACUCCCUCUCAAGGCU
> DR4000
GCUCUCUUAGCUUAAUGGUUAAAGCAUAAUACUUCUAAUAUUAAUAUUCCAUGUUCAAAUCAUGGAGAGAGUA
> DL2601
GGGGGUAUGGCGAAAUUGGUAGACGCUGCGGACUUAAAAUCCGUUGGCUUUAAAGACCGUGAGGGUUCAAGUCCCUCUACCCCCA
> DV6161
GGUCGGAUGGUGUAGUCGGUUAUCACGGUUGCUUUACACGCAACAGGUCUCGAGUUCGAUCCUCGGUCGGAUCA
> DH4700
AAAAAAGUAGUUUAAUUUAAGAACGAUAGGUUGUGGGGCUAUUAGCGGUGUUAACCCUUUUUUA
> DK4030
GAGAGUAUUGUUUAAUGGUAAAACAUUCUGUCUUUUAAGCAGUCUAUAGUGGUUCGAUUCCACUUAUUCUCA
> DG2601
GCGGGUAUAGUUUAGUGGUAAAACCUUAGCCUUCCAAGCUAACGAUGCGGGUUCGAUUCCCGCUACCCGCU
> DE1140
GGCCUGUUGGUGAAGCGGUUAACACACACGGUUUUCAUCCGUGGACACACGGGUUCGAACCCCGUACAGGCUACCA
> DS3881
GGGAAAGUUUCCAUGGGUAGGGUAAGAUAUUUGCUAAAUAUUGUGCGUUUGCACAUAGAUGUUCGAAUCAUCUCUUUCCCG
> DY5000
GAUUGGGUGGCAGAUAGGGAUGCACUAGAUUGUAAAUCUAGGUAGGAAGGUUCAAGUCCUUUCCUGGUCA
> DI2580
GGGUUAUUAGCUCAGUUGGUUAGAGCACACCCCUGAUAAGGGUGAGGUCCCUGGUUCAAAUCCAGGAUAACCCA
> DX4880
AAAAAGAUAAGCUAAUUAAGCUACUGGGUUCAUACCCCAUUUAUAAAGGUUAUAAUCCUUUUCUUUUUA
> DD6280
UCCGUGAUAGUUUAAUGGUCAGAAUGGGCGCUUGUCGCGUGCCAGAUCGGGGUUCAAUUCCCCGUCGCGGAG
> DS2920
GGAGAGAUGGCUGAGUGGACUAAAGCGGCGGAUUGCUAAUCCGUUGUACGAGUUAAUCGUACCGAGGGUUCGAAUCCCUCUCUUUCCG
> DK7680
GCCCGGCUAGCUCAGUCGGUAGAGCAUGAGACUCUUAAUCUCAGGGUCGUGGGUUCGAGCCCCACGUUGGGCG
> DI5120
GGAAAUGUGCCCGAAAGUAGGGAUCACUUUGAUAGAGUGAAAUAUAUGGGUUCAAACCCCAUCAUCUCCU
> DI4080
GAAACUAUAAUUCAAUUGGUUAGAAUAGUAUUUUGAUAAGGUACCAAUAUAGGUUCGAUUCCUGUUAGUUUCA
> DV6280
GGUUUCGUGGUCUAGUCGGUUAUGGCAUCUGCUUAACACGCAGAACGUCCCCAGUUCGAUCCUGGGCGAAAUCA
> DA5040
GUGGUUCUAGUUUAGUGAAAAACGUUUGCUUUGCAAGCAGAAAUCCUAAGUUAAAUUCUUAGGAACUACA
> DY6742
CCGACCUUAGCUCUGUUGGUAUAGCGGAGGACUGUAGAUCCUUAGGUCACUGGUUCGAAUUCGGUAGGUCGGA
> DH2600
GGCGGACGUAGCCAAGUGGAUUAAGGCAGUGGAUUGUGGAUCCUCUACGCGCGGGUUCAAUUCCCGUCGUUCGCC
> DH5880
GUAAAUAUAGUUUAACCAAAACAUCAGAUUGUGAAUCUGACAACAGAGGCUUACGACCCCUUAUUUACC
> DT5220
ACUCUAAUAGUUUAUGAAAAACAUUGGUCUUGUAAACCAAAAACUGAAGACUCCACCCUUCUUAGAGUA
> DI2440
GGGCUAUUAGCUCAGUUGGUUAGAGCGUUGCUUUGAUAAGGCAAAAGUCGAAAGUUCAAAUCUUUCAUAGCCCA
> DS6241
GGCGCGAUGGCAGAGUGGUCUAAUGCGUGAGACUUGAAAUCUCAUUUCUUCGGAAGCGUCGGUUCAAAUCCGGCUCGCGUCG
> DM6160
AGCUUCUUAACUCAGGGGUAGAGUGCGAGGCCCAUAACCUCGAGGUCCUAGGAUCGAAACCUAGAGAAGCUA
> DT5360
GUCUUUGUAGUACAUCUAAUAUACUGGUCUUGUAAACCAGAGAAGGAGAACAACUAACCUCCCUAAGACU
> DA0380
GGGCCCAUAGCUCAGUGGUAGAGUGCCUCCUUUGCAAGGAGGAUGCCCUGGGUUCGAAUCCCAGUGGGUCCA
> DW4980
AGAGAUUUAAGUUAAUAAAACUGAAAACCUUCAAAGUUUUAAAUAAGAGUGGAACUCUCUUAGUCUUUA
> DR2700
GCGUCCAUUGUCUAAUGGAUAGGACAGAGGUCUUCUAAACCUUUGGUAUAGGUUCAAAUCCUAUUGGACGCU
> DH5840
GUAAAUAUAGUUUAACCAAAACAUUAGAUUGUGAAUCUAAUAAUAGGGCCCCACAACCCCUUAUUUACC
> DA4500
GGGGACGUAGCUCAAUUGGUAGAGCGUAUGUUUUGCAAGCAUAAAGCUGUCGGUUCAAAUCCGAUCGUCUCCA
> DQ9991
GUCUCUGUGGCGCAAUCGGUUAGCGCGUUCGGCUGUUAACCGAAAGAUUGGUGGUUCGAGCCCACCCAGGGACG
> DP1140
CGGGAAGUGGCUCAGUUUGGUAGAGCAUUCGGUUUGGGACCGAAGGGUCGCAGGUUCAAAUCCUGUCUUCCCGACCA
> DV0860
GGGCCCGUCGUCUAGCCUGGUUAGGACGCUGCCCUGACGCGGCAGAAAUCCUGGGUUCAAGUCCCAGCGGGCCCA
> DG1500
GCGGAAGUAGUUCAGUGGUAGAACAUCACCUUGCCAUGGUGGGGGUCGCGGGUUCGAAUCCCGUCUUCCGCU
> DG2681
GCGGGUAUAGUUUAGUGGUAAAACCCUAGCCUUCCAAGCUAACGAUGCGGGUUCGAUUCCCGCUACCCGCU
> DP1662
CGGCACGUAGCGCAGCCUGGUAGCGCACCGUCAUGGGGUGUCGGGGGUCGGAGGUUCAAAUCCUCUCGUGCCGACCA
> DF5920
GUUAAUGUAGCUUUAAAAUUAAAGCAAGGCACUGAAAAUGCCUAGAUGAGUGCUCCAACUCCAUAAACA
> DN5000
UGGGUUGUAGCCUAAUGGAAAGGCAAUUGGCCGUUAACCAGGAGAUAACAAGAUCAAUACUUGUCAACUCAG
> DG4501
GCGGAUAUAGAUUAAAGGUAAAUUAUCUGCCUUCCAAGCAGAGGAUAUGGGUUCGAUUCCCGUUAUCCGCA
> DC4840
GGUCUUAUAGUCAAUAAUGAUAUCAAACUGCAAUUUUGAAGGAGUAAGUUUUACUAAGGCUU
> DC5160
GGCCUUGGGGUGUCAACACGUGGGGUUGCAAACCCCAAGAUGCAGUAUAAUACCUGCCGGGGCUU
> DD1180
GGCCCCAUAGCGAACGUUGGUUAUCGCGCCUCCCUGUCACGGAGGAGAUCACGGGUUCGAGUCCCGUUGGGGUCGCCA
> DA2520
GGGGGUAUAGCUCAGUUGGUAGAGCGCUGCCUUUGCAAGGCAGAUGUCAGCGGUUCGAGUCCGCUUAUCUCCA
> DN6060
GCUCGAUUAGCUCAGCUGGUUAGAGCAUGCGGCUGUUAACCGCAAGGUCGUAGGUUCGAUCCCUACAUCGAGCG
> DF5970
GUUCAUGUAGCUUAAAACCAAAGCAAGGCAUUGAAAAUGCCUAGAUGAGUAUAUUAACUCCAUAAACA
> DD1140
GGCCCCAUAGCGAAGUUGGUUAUCGCGCCUCCCUGUCACGGAGGAGAUCACGGGUUCGAGUCCCGUUGGGGUCGCCA
> DF7740
GCCGAAAUAGCUCAGUUGGGAGAGCGUUAGACUGAAGAUCUAAAGGUCCCCGGUUCAAUCCCGGGUUUCGGCA
> DW5040
AAGAGCUUAAGUUAAAUAAACUGAAAGCCUUCAAAGCUUUUUAUAAGAAUGGAAACUUCUUAGCUCUUG
> DF4700
GAUACGGUAGCUUAAUUAAAGCGUCUCAUUGAAAAUGAGGAAGAUGGUACUUUAGUACCUUGUGUCA
> DP7560
GGCCGAAUGGUCUAGUGGUAUGAUUCUCGCUUUGGGUGCGAGAGGUCCCGGGUUCAAUCCCCGGUUCGGCCC
> DW3960
AAGAGUAUAGUUUAAAGGUAAAACAGAAAGCUUCAACCUUUAAUUUCUUAGUUCGAGUCUAAGUGCUCUUG
> DA2540
GGGGGUAUAGCUCAGUUGGUAGAGCGCUGCCUUUGCACGGCAGAUGUCAGGGGUUCGAGUCCCCUUACCUCCA
> DA1540
GGGGCCUUAGCUCAGCUGGGAGAGCGCCUGCUUUGCACGCAGGAGGUCAGCGGUUCGAUCCCGCUAGGCUCCA
> DQ4440
UGGAGUAUAGCCAAGUGGUAAGGCAUCGGUUUUUGGUAUCGGCAUGCAAAGGUUCGAAUCCUUUUACUCCAG
> DL5560
ACUUUUAAAGGAUAACAGCUAUCCAUUGGCCUUAGGAGUCAAAAAUAUUGGUGCAACUCCAAAUAAAAGUA
> DL2180
GGGGAUGUGGUGGAAUUGGUAGACGCAACGGACUUAAAAUCCGUCGAUUGUAUAGAUCGUGAGGGUUCAAGUCCCUCCGUCCCCA
> DX0980
AGCGGGGUAGGCCAGCCAGGUAGGCCGCGGGGCUCAUANCCCCGAGGUCCCGGGUUCAAAUCCCGGCCCCGCUA
> DY4480
GGGAGAGUGGCCGAGCGGUCAAAAGCGACAGACUGUAAAUCUGUUGAAGGUUUUCUACGUAGGUUCGAAUCCUGCCUCUCCCA
> DN1541
UCCGCAGUAGCUCAGUGGUAGAGCUAUCGGCUGUUAACCGAUCGGUCGUAGGUUCGAAUCCUACCUGCGGAG
> DR2602
GCGUCCAUCGUCUAAAGGAUAGGACAGAGGUUUUCUAAACCUCCAGUAUAGGUUCGAAUCCUAUUGGACGUA
> DX1660
CGCGGGGUGGAGCAGCCUGGUAGCUCGUCGGGCUCAUAACCCGAAGAUCGUCGGUUCAAAUCCGGCCCCCGCAACCA
> DS2602
GGAAAGAUGGUUGAGUGGUUUAAGGCGUAGCAUUGGAAAUGCUAUGUAGGCUUUUGGUCUAUCGAGGGUUCGAAUCCCUCUCUUUCCG
> DV2601
AGGGCUAUAGCUCAGCGGUAGAGCGCCUCGUUUACACCGAGAAUGUCUACGGUUCAAAUCCGUAUAGCCCUA
> DQ2920
UGGGGCGUGGCCAAGUGGUAAGGCAACGGGUUUUGGUCCCGCUAUUCGGAGGUUCGAAUCCUUCCGUCCCAG
> DS4362
GGAGGUAUGGCUGAGUGGCUUAAGGCAUUGGUUUGCUAAAUCGACAUACAAUAAGAUUGUAUCAUGGGUUCGAAUCCCAUUUCCUCCG
> DS1520
GGAGAGUUGGCAGAGCGGUAAUGCAGCGGACUCGAAAUCCGCCGAGCCAAUGUUGAAUUGGGUCGCAGGUUCAAAUCCUGUACUCUCCU
> DT3360
GCCCUUUUAACUCAGUGGUAGAGUAACGCCAUGGUAAGGCGUAAGUCAUCGGUUCAAAUCCGAUAAGGGGCU
> DG4080
AUAGAUAUAAGUUAAGUGGUAAACUGAAUGUCUUCCACACAUUGAUUGUGAGUUCGAUUCUCACUAUCUAGA
> DG4700
GCAUAUAUAGUAAACAAUAUUAUAUUUGCCUUCCAAGCAAAAGUCCUAAUAAAAUUAGUGUAUGCU
> DS6744
GUGGACGUGCCGGAGUGGUUAUCGGGCAUAACUAGAAAUCAUGUGGGCUUUGCCCGCGCAGGUUCGAAUCCUGCCGUUCACG
> DN1350
UCCUCGGUAGCUCAAUUGGCAGAGCAGCCGGCUGUUAACCGGCAGGUUACUGGUUCGAGUCCAGUCCGGGGAG
> DQ6050
GGUCCUAUAGUGUAGUGGUUAUCACUUCGGACUUUGAAUCCGAAAACCCAGGUUCGAAUCCUGGUAGGACCA
> DF5400
GUCUACGUAGCUUAACCCCCAAAGCAAGACACUGAAAAUGCCUAGAUGGAUUCACACAUCCCAUAGACA
> DD2600
GGGAUUGUAGUUCAAUUGGUUAGAGUACCGCCCUGUCAAGACGGAAGUUGCGGGUUCGAGCCCCGUCAAUCCCG
> DS1664
GGUGAGGUGUCCGAGUGGCUGAAGGAGCACGCCUGGAAAGUGUGUAUACGGCAACGUAUCGGGGGUUCGAAUCCCCCCCUCACCGCCA
> DS3880
AGAGAGUUGGCUGAGUGGUAAGGCGACUAGCUUGAGUCUAGUUAAGUUAAAACUUUCAUAUGUUCGAAUCAUAUACUCUCUG
> DP5120
CGGGAGAGAAUUUAAAUUAGAAUGUUGGCUUUGGGGGUCAAUAGUGGAGGUUUGAGUCCUUCUUUCUCGA
> DR4800
AAAUAUGAAGCGAUUUAUUGCAAUUAGUUUCGACCUAAUCUUAGGUGAAAUUCACCCCAUAUUUU
> DP5200
CAAGGAAUAGUUUAUGUAGAAUUCCAGCUUUGGGUGUUGGUGGUGAGGUUUAAUGUCUCUUCCUUGA
> DN5160
UAGAAUGAAGCUCGCUGGAUAGAGUGUUUAGCUGUUAACUAAAAUAUUACGGGAUCGAGGCCCGUCAUUCUAG
> DE2500
GCCCCCAUCGUCUAGUGGUUCAGGACAUCUCUCUUUCAAGGAGGCAGCGGGGAUUCGACUUCCCCUGGGGGUA
> DZ7560
GCCCGGAUGAACCAUGGCGGUCUGUGGUGCAGACUUCAAAUCUGUAGGCGGUUAGCGCCGCAGUGGUUCGACUCCACCUUUCGGGUG
> DG5120
ACUUUCUUAGUAUUAACCAGUACACGUGACUUCCAAUCACAAAGUCUUAGUAGAAUCUAAGAGAAAGUA
> DX3720
GCAGCAAGGGUGGUCUCAACCUGGGUUCAUUCCCCAGCUAAUAAAGUUCGAUUCUUUGUAGCGGCU
> DE4980
AUUCCUGUAGUUGAAACAACAAUAACUUUUCAUGUUAUAGGUUUAGGUUGAACCCCUAACAGGAAUC
> DW2720
GCGCUCUUAGUUCAGUUUGGUAGAACGCGGGUCUCCAAAACCCGAUGUCGUAGGUUCAAAUCCUACAGAGCGUG
> DF6280
GCGGAUUUAGCUCAGUUGGGAGAGCGCCAGACUGAAGAUCUGGAGGUCCUGUGUUCGAUCCACAGAAUUCGCA
> DP8041
GGCUCGUUGGUCUAGGGGUAUGAUUCUCGCUUCGGGUGCGAGAGGUCCCGGGUUCAAAUCCCGGACGAGCCC
