# Supplementary material for: Initiator tRNA genes template the 3′ CCA end at high frequencies in bacteria
Source: BMC Genomics. 2016 Dec 8;17:1003. doi: 10.1186/s12864-016-3314-x (PMC5143459; doi:10.1186/s12864-016-3314-x)
Supplement: Additional file 6: — Installation code-base for the TFAM program. (ZIP 819 kb) [file 12864_2016_3314_MOESM6_ESM.zip › tfam_lib-1.04/covemf-2.4.4/Demos/test100.fa]

> DQ4880
UAUAUUUUGGUGUAUGAUGCACAAAAGUUUUUGAUACUUUUAGAAAUAGUUUAAUUCUAUUAAAUAUAA
> DX0260
UGCGGGUUAGAUCUCUCUGGUAGAGAUCGCUAGUCUCAUAAGCUAGAAAGAGGUAGGUUCGAUUCCUGCACCCGCUUCCA
> DT6160
GGCUCCUUAGCAUAGUGGUAUUGCGUUUCCCUAGUAAGGAAGAGGUCAUGAGUUCGAUCCUCAUAGGAGCCU
> DT9991
GGCUCCAUAGCUCAGGGGUUAGAGCACUGGUCUUGUAAACCAGGGGUCGCGAGUUCAAAUCUCGCUGGGGCCU
> DY5220
GGUAAGAUGGCUGAGUGUUGAAGCGUUAGGCUGUAGUCCUUUUUACAGAGGUUCAAUUCCUCUUCUUAUCG
> DE1660
GUCCCCUUCGUCUAGAGGCCCAGGACACCGCCCUUUCACGGCGGUAACAGGGGUUCGAAUCCCCUAGGGGACGCCA
> DI2220
GGGCUAUUAGCUCAGUUGGUUAGAGCGCACCCCUGAUAAGGGUGAGGGCCCUGGUUCAAAUCCAGGAUGGCCCA
> DL2522
UCCUUCGUGGUGAAAUGGUAAACACGUGUGAUUCAAAAUCACAUGCAUAAGCUUGCCGGUUCGAGUCCGGUCGAAGGUA
> DC5020
GGUUUUGUAGUGUAAUUAACAUAUUAGAUUGCAAAUCUAUAGAUGCGGCCAGUUUAUCCGCCAAAACUU
> DS2922
GGAGAGAUGGCUGAGCGGUUGAUAGCCCCGGUCUUGAAAACCGGUAUAGUUUUAACAAAGAAUCUACGAGGGUUCGAAUCCCUCUCUCUCCU
> DA5280
GAGGAUUUAGCUUAAUUAAAGCAGUUGAUUUGCAUUUAACAGAUGUAAGAUAUAGUCUUACAGUCCUUA
> DT4700
GCUUUAAAAGCUUUGCUGAAGCAACGGCCUUGUAAGUCGUAGAAAACUAUACGUUUUAAAGCU
> DY5040
AAUAAGAUGGCUGAGAGAACAAGCGGUGGAUUGUAAAUCCAUACACAAAGGUUAAAUCCCUUUUCUUAUUA
> DG7740
GCAUCGGUGGUUCAGUGGUAGAAUGCUCGCCUGCCACGCGGGCGGCCCGGGUUCGAUUCCCGGCCGAUGCA
> DF5220
GCCCCCAUAGCUUAACCCACAAAGCAUGGCACUGAAGAUGCCAAGAUGGUACCUACUAUACCUGUGGGCA
> DV3960
AAGAAAUUAGCUCAACGGUAGAGCAACCGUUUUACACACGGAAGGCUAUGAGUUCGAAUCUCCUAUUUCUUACCA
> DY2920
GGGUCGAUGCCCGAGCGGUUAAUGGGGACGGACUGUAAAUUCGUUGGCAAUAUGUCUACGCUGGUUCAAAUCCAGCUCGGCCCA
> DL1543
GCCGGUGUGGCGGAAUUGGCAGACGCGCACGACUCAAAAUCGUGUUCCUUCUGGAGUGUCGGUUCGACCCCGACCACCGGUA
> DX4440
AGCGGGGUAGAGGAAUUGGUCAACUCAUCAGGCUCAUGACCUGAAGACUGCAGGUUCGAAUCCUGUCCCCGCCU
> DH5120
GUAGAUAUAGUUUAAUAAAACACUAGAUUGUGAUUCUAGAGUCAGAGGUUAAACCCCUCUUAUCAACC
> DL4760
ACUAUUUUGGCAGAUAAGUGCAAUGAAUUUAGAAUUCAUUUAUGUAGAUUUUUUUCUACAAAUAGUA
> DA2480
GGGAGUAUAGCUCAGUUGGUAGAGCGCUGCCUUUGCAAGGCAGAUGUCAGCGGUUCGAGUCCGCUUACUUCCACCA
> DY4880
GAUUAAGUGGCUGAAGUUUAGGCGAUAGAUUGUAAAUCUAUUUAUAAGAAUUAUUCUUCUUAAUCA
> DY3280
GGGUCGAUGCCCGAGCGGUUAAUGGGGACGGACUGUAAAUUCGUUGGCAAUAUGUCUACGCUGGUUCAAAUCCAGCUCGGCCCA
> DY6743
CCGACCUUAGCUCAGUUGGUAGAGCGGAGGACUGUAGAUCCUUAGGUCACUGGUUCGAAUCUGGUAGGUUUGA
> DW5080
AAGGACUUAAGUUAAAUAAACUGAAAGCCUUCAAAGCUUUAACAAAGAAUUGGAAACUUCUUAGUCCUUG
> DQ3220
UGGGGCGUGGCCAAGCGGUAAGGCAGCAGGUUUUGAUCCUGUUAUUCGGAGGUUCGAAUCCUUCCGUCCCAG
> DX5160
AGUAAGGUAAGCUAAAUAAGCUUUUGGGCCCAUACCCCAACAAUGUUGUUAAAAUCCUUCCUUUACUA
> DL1200
GCCCAAGUGGCGGAAUGGUAGACGCAUGGGAUUUAAGAUCCCACGCUAGCAAUAGCGUGCCGGUUCAAGUCCGGCUUUGGGCACCA
> DT4880
GUUUUAAUAGUUUAAUAAAAACAUUGGUCUUGUAAAUCAAAAAUAAGAUUAUUUCUUUUAAAACU
> DE1230
GGCCCGUUGGAGAAACGGUUAACUCACAUGCCUUUCACGCAUGCAUUCACGGGUUCGAAUCCCGUACGGGUCACCA
> DT2600
GCCCUUUUAACUCAGUGGUAGAGUAACGCCAUGGUAGGGCGUAAGUCAUCGGUUCAAAUCUGAUAAAGGGCU
> DT7740
GGCGCCGUGGCUUAGUUGGUUAAAGCGCCUGUCUAGUAAACAGGAGAUCGUGAGUUCGAAUCUCGCCGGGGCCU
> DE6160
UCCUCAUUGGUGUAGUCGGUAACACUCUAGUCUUUCACACUGGUACCUCGGGUUCGAUUCCCGAAUGGGGAG
> DQ5080
UAAGGAUUAGUUUAAUUGGAAAAACGAAGAGCUUUGACUUCUUCUGCUUGGGUCCAUUCCCCACUCCUUAA
> DH1700
GGUGGCUAUAGCUCAGUUGGUAGAGCCCUGGAUUGUGAUUCCAGUUGUCGUGGGUUCGAAUCCCAUUAGCCACCCCA
> DL4070
GCUAUUUUGGUGGAAUUGGUAGACACGACGCACUUAAAAUGCGUUACUAUAAAAGUAUAAAAGUUCAAGUCUUUUAAGUAGCA
> DT1542
GCCGGUGUAGCUCAAUUGGUAGAGCAACUGACUUGUAAUCAGUAGGUUGGGGGUUCAAGUCCUCUUGCCGGCACCA
> DS2480
GGAGUGAUGUCUGAGUGGCCGAAAGAGCUCGAUUGCUAAUCGAGUAUACAGCUUCCUGUACCGAGGGUUCGAAUCCCUCUCACUCCG
> DK5320
CACUAUGAAGCUAAGAGCGUUAACCUUUUAAGUUAAAGUUAGAGACCUUAAAAUCUCCAUAGUGA
> DX4960
AAAAAGAUAAGCUAACUAAGCUACUGGGUUCAUACCCCAUUUAUAAAGGUUUUAAUCCUUUUCUUUUUA
> DL1662
GCCGAAGUGGCGAAAUCGGUAGACGCAGUUGAUUCAAAAUCAACCGUAGAAAUACGUGCCGGUUCGAGUCCGGCCUUCGGCACCA
> DQ6160
GGUUUUAUAGUGUAAUUGGUUAGCACCCAGGACUUUGAAUCCUGUAAUCUGAGUUCGAGUCUCAGUAGAACCA
> DL7920
GUCAGGAUGGCCGAGCGGUCUAAGGCGCUGCGUUCAGGUCGCAGUCUCCCCUGGAGGCGUGGGUUCGAAUCCCACUUCUGACA
> DH2960
GGCGGAUGUAGCCAAGUGGAUCAAGGCAGUGGAUUGUGAAUCCACCAUGCGCGGGUUCAAUUCCCGUCGUUCGCCC
> DD4000
GGAUCUGUAGCUUAAUAGUAAAGUACCAUUUUGUCAUAAUGGAGGAUGUCAGUGCAAAUCUGAUUAGAUUCG
> DL1141
GGGGAUUGGCGGAAUUGGCAGACGCACUAGACUUAGGAUCUAGCGUCUUUGACGUAAGGGUUCAAGUCCCUUAUCCCCCACCA
> DD2920
GGGAUUGUAGUUCAAUUGGUCAGAGCACCGCCCUGUCAAGGCGGAAGCUGCGGGUUCGAGCCCCGUCAGUCCCG
> DV2600
AGGGAUAUAACUCAGCGGUAGAGUAUCACCUUGACGUGGUGGAAGUCAUCAGUUCGAACCUGAUUAUCCCUA
> DI2400
GGGCUAUUAGCUCAGUUGGUUAGAGCGCACCCCUGAUAAGGGUGAGGCCCCUGGUUCGAAUCCAGGAUGGCCCA
> DS0261
GGAAAAGCAAAUAGACUGGCGACUAAACCCGAUUGGAAAUCGGUUGAGUAAUAGCAAUAUUGCCUUAUGGGUUCAACUCCCAUCUUUUCCGCCA
> DF9160
GCCGAAAUAGCUCAGUUGGGAGAGCGUUAGACUGAAGAUCUAAAAGGUCCCUGGUUCGAUCCCGGGUUUCGGCA
> DR1660
GCGCCCGUAGCUCAGCUGGAUAGAGCGCUGCCCUCCGGAGGCAGAGGUCUCAGGUUCGAAUCCUGUCGGGCGCGCCA
> DY0660
CCCGCGAUAGUUCAGAUUGGUAGAACGGCGGACUGUAGAUCCGCAUGUCGCUGGUUCAAAUCCGGCUCGCGGGA
> DV3200
AGGGGUAUAACUCAGCGGUAGAGUGUCACCUUGACGUGGUGGAAGUCAUCAGUUCGAACCUGAUUAUCCCUA
> DS6745
GUGGACGUGCCGGAGUGGUUAUCGGGCAUGACUAGAAAUCAUGUGGGCUUUGCCCGCGCACGUUCGAAUCCUGCCGUUCACG
> DR1663
GCAUCCGUAGCUCAGCUGGAUAGAGUACUCGGCUACGAACCGAGCGGUCGGAGGUUCGAAUCCUCCCGGAUGCACCA
> DW4360
GCGCUCUUAGUUCAGUUCGGUAGAACGCGGGUCUCCAAAACCCGAUGUCGUAGGUUCAAAUCCUACAGAGCGUG
> DT3880
GCCCGGUUAGCAUAAAAGUAAUGUAUCCGUUUUGUAAUCGGAAUAAACAAGUGCGAUACUUGUACUGGGCU
> DC0380
GCCAAGGUGGCAGAGUUCGGCCUAACGCGGCGGCCUGCAGAGCCGCUCAUCGCCGGUUCAAAUCCGGCCCUUGGCU
> DR6051
GCUCCAGUGGCCUAAUGGAUAUGGCUUUGGACUUCUAAUCCAAAGGUUGCGGGUUCGAGUCCCGUCUGGAGUA
> DL5880
ACUUUUAAAGGAUAACAGCUAUCCAUUGGUCUUAGGCCCCAAAAAUUUUGGUGCAACUCCAAAUAAAAGUA
> DL1231
GCGGGUGUGGCGAAAUUGGCAGACGCACUAGACUUAGGAUCUAGCGCUUUACGGCAUGCAGGUUCAAGUCCUGUCACCCGCACCA
> DS2520
GGAGAAGUGUCUGAGUGGUCGAAAGAGCUCGAUUGCUAAUCGAGUGUGUCUAAUAAACACCGAGGGUUCAAAUCCCUUCUUCUCCU
> DF5930
GUUAAUGUAGCUUAAACUAAAGGCAAGGCACUGAAAAUGCCAAGAUGAGUGUACGCACUCCAUGAACA
> DL3200
GCCUUGGUGGUGAAAUGGUGGUAGACACGCGAGACUCAAAAUCUCGUGCUAAACAGCGAGGAGGUUCGAGUCCUCUUCAAGGCA
> DV4000
AGGAGAUUAGCUUAAUUGGUAUAGCAUUCGUUUUACACACGAAAGAUUAUAGGUUCGACCUAUAUUUCCUA
> DD2680
GGGAUUGUAGUUCAAUUGGUCAGAGCACCGCCCUGUCAAGGCGGAAGCUGCGGGUUCGAGCCCCGUCAGUCCCG
> DL7740
GUCAGGAUGGCCGAGCGGUCUAAGGCGCCAGACUCAAGUUCUGGUCCUCUCUGAGGGCGUGGGUUCGAAUCCCACUUCUGACA
> DQ1340
GUGGGCUAUGGUGUAAUUGGCAGCACGACUGAUUCUGGUUCAGUUAGUCUAGGUUCGAGUCCUGGUAGCCCAG
> DL0980
GCGGGGGUGCCCGAGCCAGGUAAAGGGGCAGGGCUCAAGACCCUGUGGCGUAGGCCUGCGUGGGUUCGAAUCCCACCCCCCGCA
> DR3320
GGGCCUGUAGCUCAGAGGAUUAGAGCACGUGGCUACGAACCACGGUGUCGGGGGUUCGAAUCCCUCCUCGCCCA
> DF5900
GUUAAUGUAGCUUAAAAUUAAAGCAAGGCACUGAAAAUGCCUAGAUGAGUAUAUUAACUCCAUAAACA
> DG5040
ACUCUAUGAGUACAAACGUACCUUUGACUUCCAAUCAAAUAGCUCUUAGGGAAAAUCUAAGAUAGAGUA
> DX4320
AGCGGGGUAGAGUAGUUGGUUAACUCGUCAGGCUCAUGACCUGAAGAUUGCAGGUUCGAAUCCUGCCCCCGCCA
> DG2440
GCGGAUGUAACUCAAUCGGUAGAGUGCGAUCCUUCCAAGUUCGAGGUUGUGGGUUCGAGUCCCAUCAUCCGCU
> DF1180
GGUCGUGUAGCUCAGUCGGUAGAGCAGCAGACUGAAGCUCUGCGUGUCGGCGGUUCAAUUCCGUCCACGACCACCA
> DT0661
GCCUCAGUGGCUCAGCCUGGUAGAGCGCCUGCUUGGUAAGCAGGAGGCCGCGGGUUCAAACCCCGCCUGAGGCU
> DM4000
GCUUGUAUAGUUUAAUUGGUUAAAACAUUUGUCUCAUAAAUAAAUAAUGUAAGGUUCAAUUCCUUCUACAAGUA
> DN4620
GUGCGUGUAGAUUAUAUUUGGUAAAAUCGUAAGGCUGUUAACUUUGAGAUGGUGUGUUUGCCCGCGGACG
> DD5320
AAGAUAUUAGUAAAAUCAAUUACAUAACUUUGUCAAAGUUAAAUUAUAGAUCAAUAAUCUAUAUAUCUUA
> DH2880
GGCGGAUGUAGCCAAGUGGAUCAAGGCAGUGGAUUGUGAAUCCACCAUGCGCGGGUUCAAUUCCCGUCAUUCGCCC
> DD4080
GGAUCCAUAGCUUAAUAGUAAAGUCCUAUUUUGUCAUAAUAGAGGAUGUCAGUGCAAAUCUGAUUGGAUUCG
> DI2701
GGGCUAUUAGCUCAGUGGUAGAGCGCGCCCCUGAUAAGGGCGAGGUCUCUGGUUCAAGUCCAGGAUGGCCCA
> DK4340
GGGUGUAUAGCUCAGUUGGUAGAGCAUUGGGCUUUUAACCUAAUGGUCGCAGGUUCAAGUCCUGCUAUACCCA
> DK1230
GCAUCCAUAGCUCAGUUGGUAGAGCAACAGACUCUUAAUCUGUGGGUCCACGGUUCGAGCCCGUGUGGGUGUACCA
> DR5080
NAAGAGUUAGUUUAAGGAGAACCUCUGAUUUCGGCUCAGAGGGUUUUGGUUCAACCCCAAAACUCUUGN
> DA7680
GGGGGCGUAGCUCAGAUGGUAGAGCGCUCGCUUAGCAUGCGAGAGGUACCGGGAUCGAUACCCGGCGCCUCCA
> DG2921
GCGGAUAUGGUCGAAUGGUAAAAUUUCUCUUUGCCAAGGAGAAGAUGCGGGUUCGAUUCCCGCUAUCCGCC
> DP1360
CGGGGUGUGGCGCAGCUUGGUAGCGCGCUUCGUUCGGGACGAAGAGGUCGUGGGUUCAAAUCCCGCCACCCCGA
> DK6280
UCCUUGUUAGCUCAGUUGGUAGAGCGUUCGGCUUUUAACCGAAAUGUCAGGGGUUCGAGCCCCCUAUGAGGAG
> DL1750
GCGGAAGUGGCGGAAUUGGUAGACGCACUAGAUUUAGGUUCAUGCGCCUGUAAGGUGUGAGAGUUCAAGUCUCUCCUUCCGCACCA
> DY3770
GAAGUAAUGGCUGAGUGGUUAAAGCGGCAGACUGUAAAUCUGUUGGUAGUACCGUCGUUGGUUCGAAUCCAACUUACUUCA
> DG4070
AUGAGUAUAAGUUAAUGGUUAAACUAAAUGUCUUCCACACAUUCCAUGUGAGUUCGAUUCUCACUACUCAUA
> DL4700
UGAAAGCUGGCAGAGUUAAUGCGCUUGAUUUAGGAUCAAUUUAUAAGUAUCCAUACUUGCUUUCAU
> DH4360
GGCGGAUGUAGCCAAGUGGAUCAAGGCAGUGGAUUGUGAAUCCACCACGCGCGGGUUCAAUCCCCGUCGUUCGCC
> DD5280
GAGAUAUUAGUAAAAUAAUUACAUAACCUUGUCAAGGUUAAGUUAUAGACUUAAAUCUAUAUAUCUUA
> DS1230
GGAGCGAUACUCAAGAGGCCGAAGAGGGCGCACUGCUAACGCGUUAGACGGUUAACCCCGUGCGAGGGUUCAAAUCCCUCUCGCUCCGCCA
> DG8100
GCGUUGGUGGUAUAGUGGUGAGCAUAGCUGCCUUCCAAGCAGUUGACCCGGGUUCGAUUCCCGGCCAACGCA
> DP0680
GGGGCCAUAGGGUAGCCUGGUCUAUCCUUUGGGCUUUGGGAGCCUGAGACCCCGGUUCAAAUCCGGGUGGCCCCA
