# Supplementary material for: Initiator tRNA genes template the 3′ CCA end at high frequencies in bacteria
Source: BMC Genomics. 2016 Dec 8;17:1003. doi: 10.1186/s12864-016-3314-x (PMC5143459; doi:10.1186/s12864-016-3314-x)
Supplement: Additional file 6: — Installation code-base for the TFAM program. (ZIP 819 kb) [file 12864_2016_3314_MOESM6_ESM.zip › tfam_lib-1.04/covemf-2.4.4/Demos/test100.slx]

DQ4880    UAUA UU UU G GUGUAU    GA    UGCACA A AAGUU UUUGAUACUU UUA                         G   AAAU AGU UUA AU  UCU AU U AAAUAUA A   
DX0260    UGCG GG UU A GAUCUCUC UGGUAG AGAUCG C UAGUC UCAUAAGCUA GAA                         AGA GGUA GGU UCG AU  UCC UG C ACCCGCU UCCA
DT6160    GGCU CC UU A GCAUAGU   GGU   AUUGCG U UUCCC UAGUAAGGAA GAG                         GU  CAUG AGU UCG AU  CCU CA U AGGAGCC U   
DT9991    GGCU CC AU A GCUCAGG   GGUU  AGAGCA C UGGUC UUGUAAACCA GGG                         GU  CGCG AGU UCA AA  UCU CG C UGGGGCC U   
DY5220    GGUA AG AU G GCUGAGU   GU  U GAAGCG U UAGGC UGUAGUCCUU UUU                         A   CAGA GGU UCA AU  UCC UC U UCUUAUC G   
DE1660    GUCC CC UU C GUCUAGA   GGCCC AGGACA C CGCCC UUUCACGGCG GUA                         A   CAGG GGU UCG AA  UCC CC U AGGGGAC GCCA
DI2220    GGGC UA UU A GCUCAGUU  GGUU  AGAGCG C ACCCC UGAUAAGGGU GAG                         GG  CCCU GGU UCA AA  UCC AG G AUGGCCC A   
DL2522    UCCU UC GU G GUGAAAU   GGUA  AACACG U GUGAU UCAAAAUCAC AU  GC      AUA   A       GCU   UGCC GGU UCG AG  UCC GG U CGAAGGU A   
DC5020    GGUU UU GU A GUGUAA    UU    AACAUA U UAGAU UGCAAAUCUA UAG                         A   UGCG GCC AGU UU  AUC CG C CAAAACU U   
DS2922    GGAG AG AU G GCUGAGC   GGUUG AUAGCC C CGGUC UUGAAAACCG GUA UAG UUUUAAC   AAAGAAUCUA    CGAG GGU UCG AA  UCC CU C UCUCUCC U   
DA5280    GAGG AU UU A GCUUAA    UU    AAAGCA G UUGAU UUGCAUUUAA CAG                         A   UGUA AGA UAU AG  UCU UA C AGUCCUU A   
DT4700    GCUU UA AA A GCUUUG    CU    GAAGCA A CGGCC UUGUAAGUCG UAG                         A   AAAC     UAU AC      GU U UUAAAGC U   
DY5040    AAUA AG AU G GCUGAGA   GAA   CAAGCG G UGGAU UGUAAAUCCA UAC                         A   CAAA GGU UAA AU  CCC UU U UCUUAUU A   
DG7740    GCAU CG GU G GUUCAGU   GGU   AGAAUG C UCGCC UGCCACGCGG GCG                         G   CCCG GGU UCG AU  UCC CG G CCGAUGC A   
DF5220    GCCC CC AU A GCUUAACC  CAC   AAAGCA U GGCAC UGAAGAUGCC AAG                         A   UGGU AC  CUA CU   AU AC C UGUGGGC A   
DV3960    AAGA AA UU A GCUCAAC   GGU   AGAGCA A CCGUU UUACACACGG AAG                         GC  UAUG AGU UCG AA  UCU CC U AUUUCUU ACCA
DY2920    GGGU CG AU G CCCGAGC   GGUUA AUGGGG A CGGAC UGUAAAUUCG UU  GGC A   AUA        U GUCUA  CGCU GGU UCA AA  UCC AG C UCGGCCC A   
DL1543    GCCG GU GU G GCGGAAUU  GGCA  GACGCG C ACGAC UCAAAAUCGU GU  UCC     UUC   U      GGAG   UGUC GGU UCG AC  CCC GA C CACCGGU A   
DX4440    AGCG GG GU A GAGGAAUU  GGUC  AACUCA U CAGGC UCAUGACCUG AAG                         AC  UGCA GGU UCG AA  UCC UG U CCCCGCC U   
DH5120    GUAG AU AU A GUUUAAU         AAAACA C UAGAU UGUGAUUCUA GAG                         U   CAGA GGU UAA AC  CCC UC U UAUCAAC C   
DL4760    ACUA UU UU G GCAGAUA         AGUGCA A UGAAU UUAGAAUUCA UUU                         A   UGUA GAU UUU UU   UC UA C AAAUAGU A   
DA2480    GGGA GU AU A GCUCAGUU  GGU   AGAGCG C UGCCU UUGCAAGGCA GAU                         GU  CAGC GGU UCG AG  UCC GC U UACUUCC ACCA
DY4880    GAUU AA GU G GCUGAA    GUU   UAGGCG A UAGAU UGUAAAUCUA UUU                         A   UAAG A   AUU AU    U CU U CUUAAUC A   
DY3280    GGGU CG AU G CCCGAGC   GGUUA AUGGGG A CGGAC UGUAAAUUCG UU  GGC A   AUA        U GUCUA  CGCU GGU UCA AA  UCC AG C UCGGCCC A   
DY6743    CCGA CC UU A GCUCAGUU  GGU   AGAGCG G AGGAC UGUAGAUCCU UAG                         GU  CACU GGU UCG AA  UCU GG U AGGUUUG A   
DW5080    AAGG AC UU A AGUUAA    AU    AAACUG A AAGCC UUCAAAGCUU UAA                         C   AAAG AAU UGG AAA CUU CU U AGUCCUU G   
DQ3220    UGGG GC GU G GCCAAGC   GGU   AAGGCA G CAGGU UUUGAUCCUG UUA                         UU  CGGA GGU UCG AA  UCC UU C CGUCCCA G   
DX5160    AGUA AG GU A AGCUAA    AU    AAGCUU U UGGGC CCAUACCCCA ACA                         A   UGUU G U UAA AA  UCC UU C CUUUACU A   
DL1200    GCCC AA GU G GCGGAAU   GGUA  GACGCA U GGGAU UUAAGAUCCC AC  GCU A   GCA   A    U AGCG   UGCC GGU UCA AG  UCC GG C UUUGGGC ACCA
DT4880    GUUU UA AU A GUUUAA    UA    AAAACA U UGGUC UUGUAAAUCA AAA                         A   UAAG A   UUA UU    U CU U UUAAAAC U   
DE1230    GGCC CG UU G GAGAAAC   GGUU  AACUCA C AUGCC UUUCACGCAU GCA                         UU  CACG GGU UCG AA  UCC CG U ACGGGUC ACCA
DT2600    GCCC UU UU A ACUCAGU   GGU   AGAGUA A CGCCA UGGUAGGGCG UAA                         GU  CAUC GGU UCA AA  UCU GA U AAAGGGC U   
DT7740    GGCG CC GU G GCUUAGUU  GGUU  AAAGCG C CUGUC UAGUAAACAG GAG                         AU  CGUG AGU UCG AA  UCU CG C CGGGGCC U   
DE6160    UCCU CA UU G GUGUAGUC  GGU   AACACU C UAGUC UUUCACACUG GUA                         C   CUCG GGU UCG AU  UCC CG A AUGGGGA G   
DQ5080    UAAG GA UU A GUUUAAUU  GGA   AAAACG A AGAGC UUUGACUUCU UCU                         G   CUUG GGU CCA UU  CCC CA C  UCCUUA A   
DH1700  G GUGG CU AU A GCUCAGUU  GGU   AGAGCC C UGGAU UGUGAUUCCA GUU                         GU  CGUG GGU UCG AA  UCC CA U UAGCCAC CCCA
DL4070    GCUA UU UU G GUGGAAUU  GGUA  GACACG A CGCAC UUAAAAUGCG UU  ACU     AUA   AA     AGUA   UAAA AGU UCA AG  UCU UU U AAGUAGC A   
DT1542    GCCG GU GU A GCUCAAUU  GGU   AGAGCA A CUGAC UUGUAAUCAG UAG                         GU  UGGG GGU UCA AG  UCC UC U UGCCGGC ACCA
DS2480    GGAG UG AU G UCUGAGU   GGCCG AAAGAG C UCGAU UGCUAAUCGA GU  AUA CAG CUU   C  CUG UAC    CGAG GGU UCG AA  UCC CU C UCACUCC G   
DK5320    CACU AU GA A GCUA            AGAGCG U UAACC UUUUAAGUUA AAG                         UU  AGAG ACC UUA AA   AU CU C CAUAGUG A   
DX4960    AAAA AG AU A AGCUAA    CU    AAGCUA C UGGGU UCAUACCCCA UUU                         A   UAAA GGU UUU AA  UCC UU U UCUUUUU A   
DL1662    GCCG AA GU G GCGAAAUC  GGUA  GACGCA G UUGAU UCAAAAUCAA CC  GUA     GAA   A      UACG   UGCC GGU UCG AG  UCC GG C CUUCGGC ACCA
DQ6160    GGUU UU AU A GUGUAAUU  GGUU  AGCACC C AGGAC UUUGAAUCCU GUA                         A   UCUG AGU UCG AG  UCU CA G UAGAACC A   
DL7920    GUCA GG AU G GCCGAGC   GGUCU AAGGCG C UGCGU UCAGGUCGCA GU  CUC C   CCU        G GAGG   CGUG GGU UCG AA  UCC CA C UUCUGAC A   
DH2960  G GCGG AU GU A GCCAAGU   GGAUC AAGGCA G UGGAU UGUGAAUCCA CCA                         UG  CGCG GGU UCA AU  UCC CG U CGUUCGC CC  
DD4000    GGAU CU GU A GCUUAAU   AGU   AAAGUA C CAUUU UGUCAUAAUG GAG                         GA  UGUC AGU GCA AA  UCU GA U UAGAUUC G   
DL1141     GGG GA UU   GGCGGAAU UGGCA  GACGCA C UAGAC UUAGGAUCUA GC  GUC     UUU          GACG   UAAG GGU UCA AG  UCC CU U AUCCCCC ACCA
DD2920    GGGA UU GU A GUUCAAUU  GGUC  AGAGCA C CGCCC UGUCAAGGCG GAA                         GC  UGCG GGU UCG AG  CCC CG U CAGUCCC G   
DV2600    AGGG AU AU A ACUCAGC   GGU   AGAGUA U CACCU UGACGUGGUG GAA                         GU  CAUC AGU UCG AA  CCU GA U UAUCCCU A   
DI2400    GGGC UA UU A GCUCAGUU  GGUU  AGAGCG C ACCCC UGAUAAGGGU GAG                         GC  CCCU GGU UCG AA  UCC AG G AUGGCCC A   
DS0261    GGAA AA GC AAAUAGACU   GGCG  ACUAAA C CCGAU UGGAAAUCGG UU  GAG UAAUAGC  AAUAUUG CCU    UAUG GGU UCA AC  UCC CA U CUUUUCC GCCA
DF9160    GCCG AA AU A GCUCAGUU  GGG   AGAGCG U UAGAC UGAAGAUCUA AAA                         GG UCCCU GGU UCG AU  CCC GG G UUUCGGC A   
DR1660    GCGC CC GU A GCUCAGCU  GGAU  AGAGCG C UGCCC UCCGGAGGCA GAG                         GU  CUCA GGU UCG AA  UCC UG U CGGGCGC GCCA
DY0660    CCCG CG AU A GUUCAGAU UGGU   AGAACG G CGGAC UGUAGAUCCG CAU                         GU  CGCU GGU UCA AA  UCC GG C UCGCGGG A   
DV3200    AGGG GU AU A ACUCAGC   GGU   AGAGUG U CACCU UGACGUGGUG GAA                         GU  CAUC AGU UCG AA  CCU GA U UAUCCCU A   
DS6745    GUGG AC GU G CCGGAGU   GGUU  AUCGGG C AUGAC UAGAAAUCAU GU  GGG C   UUU        G CCCG   CGCA CGU UCG AA  UCC UG C CGUUCAC G   
DR1663    GCAU CC GU A GCUCAGCU  GGAU  AGAGUA C UCGGC UACGAACCGA GCG                         GU  CGGA GGU UCG AA  UCC UC C CGGAUGC ACCA
DW4360    GCGC UC UU A GUUCAGUU CGGU   AGAACG C GGGUC UCCAAAACCC GAU                         GU  CGUA GGU UCA AA  UCC UA C AGAGCGU G   
DT3880    GCCC GG UU A GCAUAAA   AGU   AAUGUA U CCGUU UUGUAAUCGG AAU                         A   AACA AGU GCG AU  ACU UG U ACUGGGC U   
DC0380    GCCA AG GU G GCAGAGUU CGGCCU AACGCG G CGGCC UGCAGAGCCG CUC                         AU  CGCC GGU UCA AA  UCC GG C CCUUGGC U   
DR6051    GCUC CA GU G GCCUAAU   GGAU  AUGGCU U UGGAC UUCUAAUCCA AAG                         GU  UGCG GGU UCG AG  UCC CG U CUGGAGU A   
DL5880    ACUU UU AA A GGAUAAC   AGC   UAUCCA U UGGUC UUAGGCCCCA AAA                         A   UUUU GGU GCA AC  UCC AA A UAAAAGU A   
DL1231    GCGG GU GU G GCGAAAUU  GGCA  GACGCA C UAGAC UUAGGAUCUA GC  GCU     UUA   C      GGCA   UGCA GGU UCA AG  UCC UG U CACCCGC ACCA
DS2520    GGAG AA GU G UCUGAGU   GGUCG AAAGAG C UCGAU UGCUAAUCGA GU  GUG UCU AAU      AAA CAC    CGAG GGU UCA AA  UCC CU U CUUCUCC U   
DF5930    GUUA AU GU A GCUUAAA   CUA   AAGGCA A GGCAC UGAAAAUGCC AAG                         A   UGAG UG  UAC G    CA CU C CAUGAAC A   
DL3200    GCCU UG GU G GUGAAAUGGUGGUA  GACACG C GAGAC UCAAAAUCUC GU  GCU     AAA   C      AGCG   AGGA GGU UCG AG  UCC UC U UCAAGGC A   
DV4000    AGGA GA UU A GCUUAAUU  GGU   AUAGCA U UCGUU UUACACACGA AAG                         AU  UAUA GGU UCG A    CC UA U AUUUCCU A   
DD2680    GGGA UU GU A GUUCAAUU  GGUC  AGAGCA C CGCCC UGUCAAGGCG GAA                         GC  UGCG GGU UCG AG  CCC CG U CAGUCCC G   
DL7740    GUCA GG AU G GCCGAGC   GGUCU AAGGCG C CAGAC UCAAGUUCUG GU  CCU C   UCU        G AGGG   CGUG GGU UCG AA  UCC CA C UUCUGAC A   
DQ1340  G UGGG CU AU G GUGUAAUU  GGC   AGCACG A CUGAU UCUGGUUCAG UUA                         G   UCUA GGU UCG AG  UCC UG G UAGCCCA G   
DL0980    GCGG GG GU G CCCGAGCC AGGUA  AAGGGG C AGGGC UCAAGACCCU GU  GGC     GUA   G      GCCUG  CGUG GGU UCG AA  UCC CA C CCCCCGC A   
DR3320    GGGC CU GU A GCUCAGA   GGAUU AGAGCA C GUGGC UACGAACCAC GGU                         GU  CGGG GGU UCG AA  UCC CU C CUCGCCC A   
DF5900    GUUA AU GU A GCUUAAA   AUU   AAAGCA A GGCAC UGAAAAUGCC UAG                         A   UGAG U A UAU UA    A CU C CAUAAAC A   
DG5040    ACUC UA UG A GUACAAA         CGUACC U UUGAC UUCCAAUCAA AUA                         GC  UCUU AGG GAA AA  UCU AA G AUAGAGU A   
DX4320    AGCG GG GU A GAGUAGUU  GGUU  AACUCG U CAGGC UCAUGACCUG AAG                         AU  UGCA GGU UCG AA  UCC UG C CCCCGCC A   
DG2440    GCGG AU GU A ACUCAAUC  GGU   AGAGUG C GAUCC UUCCAAGUUC GAG                         GU  UGUG GGU UCG AG  UCC CA U CAUCCGC U   
DF1180    GGUC GU GU A GCUCAGUC  GGU   AGAGCA G CAGAC UGAAGCUCUG CGU                         GU  CGGC GGU UCA AU  UCC GU C CACGACC ACCA
DT0661    GCCU CA GU G GCUCAGCC UGGU   AGAGCG C CUGCU UGGUAAGCAG GAG                         GC  CGCG GGU UCA AA  CCC CG C CUGAGGC U   
DM4000    GCUU GU AU A GUUUAAUU  GGUU  AAAACA U UUGUC UCAUAAAUAA AUA                         AU  GUAA GGU UCA AU  UCC UU C UACAAGU A   
DN4620    GUGC GU GU A GAUUAUAUUUGGU A AAAUCG U AAGGC UGUUAACUUU GAG                         A   UGGU G   UGU U     U GC C CGCGGAC G    
DD5320    AAGA UA UU A GUAAAAU   CA    AUUACA U AACUU UGUCAAAGUU AAA                         U   UAUA GAU CAA UA  AUC UA U AUAUCUU A   
DH2880  G GCGG AU GU A GCCAAGU   GGAUC AAGGCA G UGGAU UGUGAAUCCA CCA                         UG  CGCG GGU UCA AU  UCC CG U CAUUCGC CC  
DD4080    GGAU CC AU A GCUUAAU   AGU   AAAGUC C UAUUU UGUCAUAAUA GAG                         GA  UGUC AGU GCA AA  UCU GA U UGGAUUC G   
DI2701    GGGC UA UU A GCUCAGU   GGU   AGAGCG C GCCCC UGAUAAGGGC GAG                         GU  CUCU GGU UCA AG  UCC AG G AUGGCCC A   
DK4340    GGGU GU AU A GCUCAGUU  GGU   AGAGCA U UGGGC UUUUAACCUA AUG                         GU  CGCA GGU UCA AG  UCC UG C UAUACCC A   
DK1230    GCAU CC AU A GCUCAGUU  GGU   AGAGCA A CAGAC UCUUAAUCUG UGG                         GU  CCAC GGU UCG AG  CCC GU G UGGGUGU ACCA
DR5080    NAAG AG UU A GUUUAA    GG    AGAACC U CUGAU UUCGGCUCAG AGG                         G   UUUU GGU UCA AC  CCC AA A ACUCUUG N   
DA7680    GGGG GC GU A GCUCAGAU  GGU   AGAGCG C UCGCU UAGCAUGCGA GAG                         GU  ACCG GGA UCG AU  ACC CG G CGCCUCC A   
DG2921    GCGG AU AU G GUCGAAU   GGU   AAAAUU U CUCUU UGCCAAGGAG AAG                         A   UGCG GGU UCG AU  UCC CG C UAUCCGC C   
DP1360    CGGG GU GU G GCGCAGCU UGGU   AGCGCG C UUCGU UCGGGACGAA GAG                         GU  CGUG GGU UCA AA  UCC CG C CACCCCG A   
DK6280    UCCU UG UU A GCUCAGUU  GGU   AGAGCG U UCGGC UUUUAACCGA AAU                         GU  CAGG GGU UCG AG  CCC CC U AUGAGGA G   
DL1750    GCGG AA GU G GCGGAAUU  GGUA  GACGCA C UAGAU UUAGGUUCAU GC  GCC U   GUA        A GGUG   UGAG AGU UCA AG  UCU CU C CUUCCGC ACCA
DY3770    GAAG UA AU G GCUGAGU   GGUU  AAAGCG G CAGAC UGUAAAUCUG UU  GGU     AGU          ACCGU  CGUU GGU UCG AA  UCC AA C UUACUUC A   
DG4070    AUGA GU AU A AGUUAAU   GGUU  AAACUA A AUGUC UUCCACACAU UCC                         A   UGUG AGU UCG AU  UCU CA C UACUCAU A   
DL4700    UGAA AG CU G GCAGAG    UU    AAUGCG C UUGAU UUAGGAUCAA UUU                         A   UAAG UA  UCC A    UA CU U GCUUUCA U   
DH4360  G GCGG AU GU A GCCAAGU   GGAUC AAGGCA G UGGAU UGUGAAUCCA CCA                         CG  CGCG GGU UCA AU  CCC CG U CGUUCGC C   
DD5280    GAGA UA UU A GUAAAA    UA    AUUACA U AACCU UGUCAAGGUU AAG                         U   UAUA GAC UUA AA   UC UA U AUAUCUU A   
DS1230    GGAG CG AU A CUCAAGA   GGCCG AAGAGG G CGCAC UGCUAACGCG UUAGACG GU  UAA   C   CC CGUG   CGAG GGU UCA AA  UCC CU C UCGCUCC GCCA
DG8100    GCGU UG GU G GUAUAGU   GGUG  AGCAUA G CUGCC UUCCAAGCAG UUG                         A   CCCG GGU UCG AU  UCC CG G CCAACGC A   
DP0680    GGGG CC AU A GGGUAGCC UGGUCU AUCCUU U GGGCU UUGGGAGCCU GAG                         A   CCCC GGU UCA AA  UCC GG G UGGCCCC A   
