# Supplementary material for: Initiator tRNA genes template the 3′ CCA end at high frequencies in bacteria
Source: BMC Genomics. 2016 Dec 8;17:1003. doi: 10.1186/s12864-016-3314-x (PMC5143459; doi:10.1186/s12864-016-3314-x)
Supplement: Additional file 6: — Installation code-base for the TFAM program. (ZIP 819 kb) [file 12864_2016_3314_MOESM6_ESM.zip › tfam_lib-1.04/covemf-2.4.4/Demos/trna1415.slx]

DA0260    GGGC GA AU A GUGUCAGC  GGG   AGCACA C CAGAC UUGCAAUCUG GUA                         G   GGAG GGU UCG AG  UCC CU C UUUGUCC ACCA
DA0261    GGGC GA AU A GUGUCAGC  GGG   AGCACA C CAGAC UUGCAAUCUG GUA                         G   GGAG GGU UCG AG  UCC CU C UUUGUCC ACCA
DA0340    GGGC UC GU A GCUCAGC   GGG   AGAGCG C CGCCU UUGCGAGGCG GAG                         GC  CGCG GGU UCA AA  UCC CG C CGAGUCC A   
DA0380    GGGC CC AU A GCUCAGU   GGU   AGAGUG C CUCCU UUGCAAGGAG GAU                         GC  CCUG GGU UCG AA  UCC CA G UGGGUCC A   
DA0420    GGGC CC AU A GCUCAGU   GGU   AGAGUG C CUCCU UUGCAAGGAG GAU                         GC  CCUG GGU UGG AA  UCC CA G UGGGUCC A   
DA0580    GGGC CC GU A GCUCAGAC UGGG   AGAGCG C CGCCC UUGCAAGGCG GAG                         GC  CCCG GGU UCA AA  UCC CG G UGGGUCC A   
DA0620    GGGC CC GU A GCUCAGAC UGGG   AGAGCG C CGCCC UUGCAAGGCG GAG                         GC  CCCG GGU UCA AA  UCC CG G UGGGUCC A   
DA0660    GGGC CC GU A GCUCAGUU  GGG   AGAGCG C UGCCC UUGCAAGGCA GAG                         GC  CGUG GGU UCA AA  UCC CG C CGGGUCC A   
DA0670    GGGC UU GU A GCUCAGCU  GGU   AGAGCG C CGCCU UUGCAAGGCG GAG                         GC  CCUG GGU CCG AA  UCC CA G CAAGUCC A   
DA0680    GGGC CC AU A GCUCAGCC UGGG   AGAGCG C CGCCC UUGCAAGGCG GAG                         GC  CCCG GGU UCA AA  UCC CG G UGGGUCC A   
DA0780    GGGC UC GU A GCUCAGCU  GGA   AGAGCG C GGCGU UUGCAACGCC GAG                         GC  CUGG GGU UCA AA  UCC CC A CGGGUCC A   
DA0940    GGGC CG GU A GCUCAGCC UGGG   AGAGCG U CGGCU UUGCAAGCCG AAG                         GC  CCCG GGU UCG AA  UCC CG G CCGGUCC ACCA
DA0980    GGGC CG GU A GUCUAGC   GGA   AGGACG C CCGCC UUGCGCGCGG GAG                         AU  CCCG GGU UCG AA  UCC CG G CCGGUCC A   
DA0981    GGGC CG GU A GUCUAGC   GGA   AGGACG C CCGCC UCGCGCGCGG GAG                         AU  CCCG GGU UCG AA  UCC CG G CCGGUCC A   
DA1140    GGGC CC UU A GCUCAGCU  GGG   AGAGCA C CUGCC UUGCACGCAG GGG                         GU  CGAC GGU UCG AU  CCC GU U AGGGUCC ACCA
DA1180    GGGC CC UU A GCUCAGCU  GGG   AGAGCA C CUGCC UUGCACGCAG GGG                         GU  CGAC GGU UCG AU  CCC GU U AGGGUCC ACCA
DA1230    GGGG CU UU A GCUCAGCU  GGG   AGAGCG C CUGCC UUGCACGCAG GAG                         GU  CAGC GGU UCG AU   CC GC U AAGCUCC ACCA
DA1260    GGGC CC GU A GCUCAGCU  GGG   AGAGCA C CUGCC UUGCACGCAG GGG                         GU  CGAC GGU UCG AU  CCC GU U CGGGUCC ACCA
DA1540    GGGG CC UU A GCUCAGCU  GGG   AGAGCG C CUGCU UUGCACGCAG GAG                         GU  CAGC GGU UCG AU  CCC GC U AGGCUCC A   
DA1541    GGGG CC UU A GCUCAGCU  GGG   AGAGCG C CUGCU UUGCACGCAG GAG                         GU  CAGC GGU UCG AU  CCC GC U AGGCUCC ACCA
DA1542    GGGG CC UU A GCUCAGCU  GGG   AGAGCG C CUGCU UUGCACGCAG GAG                         GU  CAGC GGU UCG AU  CCC GC U AGGCUCC A   
DA1543    GGGG CC UU A GCUCAGCU  GGG   AGAGCG C CUGCU UUGCACGCAG GAG                         GU  CAGC GGU  CG A   CCC GC U AGGCUCC ACCA
DA1620    GGGG CU GU A GCUCAGUU  GGG   AGAGCA C CUGCU UUGCAAGCAG GGG                         GU  CAUC GGU UCG AG  ACC GG U CAGCUCC ACCA
DA1660    GGGG CU AU A GCUCAGCU  GGG   AGAGCG C CUGCU UUGCACGCAG GAG                         GU  CUGC GGU UCG AU  CCC GC A UAGCUCC ACCA
DA1661    GGGG CU AU A GCUCAGCU  GGG   AGAGCG C UUGCA UGGCAUGCAA GAG                         GU  CAGC GGU UCG AU  CCC GC U UAGCUCC ACCA
DA1820    GGGG CC AU A GCUCAGCU  GGG   AGAGCG C CUGCU UUGCACGCAG GAG                         GU  CAGG AGU UCG AU  CCU CC U UGGCUCC ACCA
DA1860    GGGG CA UU A GCUCAGCU  GGG   AGAGCG C CUGCU UUGCACGCAG GAG                         GU  CAGC GGU UCG AU  CCC GC U AUUCUCC ACCA
DA1900    GGGG CC AU A GCUCAGUU  GGU   AGAGCG C CUGCU UUGCAAGCAG GUG                         U   CGUC GGU UCG AA  UCC GU C UGGCUCC ACCA
DA2100    GGGG GU UU A GCUCAGUU  GGU   AGAGCG C CUGCU UUGCAAGCAG GAU                         GU  CAGC GGU UCG AG  UCC GC U AACCUCC ACCA
DA2180    GGGG GU AU A GCUCAGUU  GGU   AGAGCG C UGCCU UUGCAAGGCA GAU                         GU  CAGC GGU UCG AG  UCC GC U UACCUCC A   
DA2220    GGGG GU AU A GCUCAGUU  GGU   AGAGCG U UGCUU UUGCAUAGCA GAC                         GU  CAGC AGU UCG AG  UCU GC U UAUCUCC A   
DA2240    GGGG CC UU A GCUCAGCU  GGG   AGAGCG C CUGCU UUGCACGCAG GAG                         GU  CAGC GGU UCG AU  CCC GC U AGGCUCC A   
DA2400    GGGG GU AU A GCUCAGUU  GGU   AGAGCG C UGCCU UUGCAAGGCA GAU                         GU  CAGC GGU UCG AG  UCC GC U UACCUCC A   
DA2410    GGGG GU AU A GCUCAGUU  GGU   AGAGCG U UGCUU UUGCAUAGCA GAC                         GU  CAGC AGU UCG AG  UCU GC U UAUCUCC A   
DA2440    GGGG AU AU A GCUCAGUU  GGU   AGAGCG C UGCCU UUGCAAGGCA GAU                         GU  CAGC GGU UCG AA  UCC GC U UAUCUCC A   
DA2480    GGGA GU AU A GCUCAGUU  GGU   AGAGCG C UGCCU UUGCAAGGCA GAU                         GU  CAGC GGU UCG AG  UCC GC U UACUUCC ACCA
DA2520    GGGG GU AU A GCUCAGUU  GGU   AGAGCG C UGCCU UUGCAAGGCA GAU                         GU  CAGC GGU UCG AG  UCC GC U UAUCUCC A   
DA2521    GGGG GU AU A GCUCAGUU  GGU   AGAGCG C UGCCU UUGCAAGGCA GAU                         GU  CAGC GGU UCG AG  UCC GC UUUAUCUCC A   
DA2540    GGGG GU AU A GCUCAGUU  GGU   AGAGCG C UGCCU UUGCACGGCA GAU                         GU  CAGG GGU UCG AG  UCC CC U UACCUCC A   
DA2570    GGGG GU AU A GCUCAGUU  GGU   AGAGCG C UGCCU UUGCAAGGCA GAU                         GU  CAGC GGU UCG AG  UCC GC U UAUCUCC A   
DA2580    GGGG GU AU A GCUUAGUU  GGU   AGAGCG C UGCUU UUGCAAGGCA GAU                         GU  CAGC GGU UCG AA  UCC GC U UACCUCC A   
DA2590    GGGG GU AU A GCUCAGUU  GGU   AGAGCG C UGCCU UUGCAAGGCA GUG                         GU  CAGC GGU UCG AG  UCC GC U UACCUCC A   
DA2600    GGGG AU AU A GCUCAGUU  GGU   AGAGCG C CGCCC UUGCAAGGCG GAU                         GU  CAGC GGU UCG AG  UCC GC U UAUCUCC A   
DA2620    GGGG  U AU A GCUCAGU   GGU   AGAGCG C CGUCC UUGCAAGGCG GAC                         GU  CACG GGU UCA AG  UCC GC U UACCUCC A   
DA2700    GGGG AU AU A GCUCAGUU  GGU   AGAGCU C CGCUC UUGCAAGGCG GAU                         GU  CAGC GGU UCG AG  UCC GC U UAUCUCC A   
DA2720    GGGG AU AU A GCUCAGUU  GGU   AGAGCU C CGCUC UUGCAUGGCG GAU                         GU  CAGC GGU UCG AG  UCC GC U UAUCUCC A   
DA2840    GGGG AU AU A GCUCAGUU  GGU   AGAGCU C CGCUC UUGCAAGGCG GAU                         GU  CAGC GGU UCG AG  UCC GC U UAUCUCC A   
DA2920    GGGG AU AU A GCUCAGUU  GGU   AGAGCU C CGCUC UUGCACGGCG GAU                         GU  CAGC GGU UCG AG  UCC GC U UAUCUCC A   
DA3280    GGGG AU AU A GCUCAGUU  GGU   AGAGCG C CGCUC UUGCAUGGCG GAU                         GU  CAGC GGU UCG AG  UCC GC U UAUCUCC A   
DA3880    GGGG CU AU A GUUUAACU  GGU   AAAACG G CGAUU UUGCAUAUCG UUA                         U   UUCA GGA UCG AG  UCC UG A UAACUCC A   
DA3920    GGGG GU AU A GUAUAAUU  GGU   AGUACA G CAAUC UUGCUCAUUG CUU                         G   UCAA GGU UCA AA  UCC UU G UAUCUCC A   
DA4000    GGGG UU AU A GUUAAAUU UGGU   AGAACG A CUGCG UUGCAUGCAU UUA                         A   UAUG AGU UCA AG  UCU CA U UAACUCC A   
DA4001    GGGG UU AU A GUUAAAUU UGGU   GAAACG A CUGCG UUGCAUGCAU UUA                         A   UAUG AGU UCA AG  UCU CA U UAACUCC A   
DA4080    GGGG UU AU A GUUAAAUU  GGU   AGAACA A UUGUG UUGCAUGCAA UAG                         A   UAUG AGU UCA AU  UCU CA U UAACUCC A   
DA4500    GGGG AC GU A GCUCAAUU  GGU   AGAGCG U AUGUU UUGCAAGCAU AAA                         GC  UGUC GGU UCA AA  UCC GA U CGUCUCC A   
DA4620    GACG GU AU A GUUUAA    GUU   GAGAUG U GUGCU CUGCGAGCAU UCG                         G   UAGA   G GUU         UC U UGCCGUU G   
DA4700    AGAA UG GU A CUUUAA    AA    AAAAGA A UUGGU UUGCAUCUAA UAU                             UAAG C   CUG A     G CU U UCAUUCU U   
DA4800    AGGG UA AU A GUUAAUU         AUAACA U UUAAU UUGCACUUAA AAA                         G   UAUU GAA UUU AA  UUC AA U UUACCUU A   
DA4880    AGGG UU GU A GUUAAUU         AUAACA U UUGAU UUGCAUUCAA AAA                         G   UAUU G A AU  AU  U C AA U CUACCUU A   
DA4980    GUGA AU UU A GUUUAAUA  GAU   AAAACA U UUGCU UUGCAAGCAA AAC                         U   UGAA AGU UUA AA  UCC UU C AAUCCAC A   
DA5000    GUGG AC UU A GUUUAAAA  GAU   AAAACA A UUGAU UUGCAAUCAG UAA                         C   UCCA AGU UUA AC  UCU CG G AGUCCAC A   
DA5020    GUGA AU UU A GUUUAAUA  GAA   AAAACA U UUGCU UUGCAAGCAG ACU                         U   UGAA AGU UUA AC  UCC UU C AAUACAC A   
DA5040    GUGG UU CU A GUUUAGU   GA    AAAACG U UUGCU UUGCAAGCAG AAA                         U   CCUA AGU UAA AU  UCU UA G GAACUAC A   
DA5080    GUGG UU UU A GUUUAAUU  GA    AAAACG U UUGCU UUGCAAGCAA AAG                         U   UCUA AGU UAA AG  UCU UA G AAGCUAC A   
DA5100    AAGG UC UU A GCUUAA    UU    AAAGUA U UUGUU UUGCAUACAG AAG                         A   UGUG GGG UAG UG  UCC UG C AGAUCUU A   
DA5120    AAGG CU UU A GCUUAA    UU    AAAGUG U UUUAG UUGCAUUCAA UUG                         A   UGUU GGA UAA AA  UCC UG C AAGCCUU A   
DA5160    AGGG CU UU A UCUUAAU   UU    AAAGGG C CUGAG UUGCAUUCAG GAG                         A   UGUA GGU UAA UA  UCC UG C AAGUCCU A   
DA5220    GAGG CC UU A GCUUAA    UU    AAAGCG U CUGAU UUGCAUUCAG GAG                         A   UACA GGU UAA UG  UCC UG U UGGUCUU A   
DA5280    GAGG AU UU A GCUUAA    UU    AAAGCA G UUGAU UUGCAUUUAA CAG                         A   UGUA AGA UAU AG  UCU UA C AGUCCUU A   
DA5320    GAGG UC UU A GCUUAA    UU    AAAGCA A UUGAU UUGCAUUCAA UAG                         A   UGUA GGA UGA AG  UCU UA C AGUCCUU A   
DA5360    GAGG AU UU A GCUUAA    UU    AAAGUG G UUGAU UUGCAUUCAA UUG                         A   UGUA AGG UGU AG  UCU UG C AAUCCUU A   
DA5880    AAGG GC UU A GCUUAA    UU    AAAGUG G CUGAU UUGCGUUCAG UUG                         A   UGCA GAG UGG GG  UUU UG C AGUCCUU A   
DA6160    GGGG AA GU A GCUCAGAU  GGU   AGAGCG C UCGCU UAGCAUGCGA GAG                         GU  AAAG GGU UCG AU  ACC CU U CUUCCUC A   
DA6280    GGGC AC AU G GCGCAGUU  GGU   AGCGCG C UUCCC UUGCAAGGAA GAG                         GU  CAUC GGU UCG AU  UCC GG U UGCGUCC A   
DA6281    GGGC GU GU G GCGUAGUC  GGU   AGCGCG C UCCCU UAGCAUGGGA GAG                         GU  CUCC GGU UCG AU  UCC GG A CUCGUCC A   
DA6320    GGGC AU GU G GUGUAGAU  GGU U AUCACG C UUCCU UAGCAUGGAA GAG                         GU  CCCA GAU UCG AG  UUC UG G CUUGUCC A   
DA6740    GGGG AU GU A GCUCAUAU  GGU   AGAGCG C UCGCU UUGCAUGCGA GAG                         GC  ACAG GGU UCG AU  UCC CU G CAUCUCC A   
DA7680    GGGG GC GU A GCUCAGAU  GGU   AGAGCG C UCGCU UAGCAUGCGA GAG                         GU  ACCG GGA UCG AU  ACC CG G CGCCUCC A   
DA7681    GGGG GC GU A GCUCAGAU  GGU   AGAGCG C UCGCU UAGCAUGUGA GAG                         GU  ACCG GGA UCG AU  ACC CG G CGCCUCC A   
DA7740    GGGG AU GU A GCUCAGAU  GGU   AGAGCG C UCGCU UAGCAUGUGA GAG                         GU  ACGG GGA UCG AU  GCC CC G CAUCUCC A   
DA7920    GGGG GU GU A GCUCAGU   GGU   AGAGCG C AUGCU UUGCAUGUAU GAG                         GU  CUUG GGU UCA AU  CCC CA G CAUCUCC A   
DA8100    GGGG AU GU A GCUCAGU   GGU   AGAGCG C AUGCU UCGCAUGUAU GAG                         GC  CCCG GGU UCG AU  CCC CG G CAUCUCC A   
DC0380    GCCA AG GU G GCAGAGUU CGGCCU AACGCG G CGGCC UGCAGAGCCG CUC                         AU  CGCC GGU UCA AA  UCC GG C CCUUGGC U   
DC0500    GCCA AG GU G GCAGAGUU CGGCCC AACGCA U CCGCC UGCAGAGCGG AAC                         CC CCGCC GGU UCA AA  UCC GG C CCUUGGC UCCA
DC1140    GGCA AC AU G GCCAAGC   GGCU  AAGGCA U GGGUC UGCAACACCC UGA                         U   CAUC GGU UCG AA  UCC GA U UGUUGCC UCCA
DC1230    GCAU CC AU A GCUCAGUU  GGU   AGAGCA A CAGAC UCUUAAUCUG UGG                         GU  CCAC GGU UCG AG  CCC GU G UGGGUGU ACCA
DC1260    GGCA CU AU A GCCAAGGU  GGCU  AAGGCA U GGGAC UGCAACUCCC CGA                         U   CGUC GGU UCG AA  UCC GA C UAGUGCC UCCA
DC1350    GGUG GA GU G GCCGAGA   GGC   GAGGCA A CGGCC UGCAAAGCCG UCU                         A   CACG GGU UCA AA  UCC CG U CUCCACC UCCA
DC1540    GGCG GC AU A GCCAAGU   GGU   AAGGCA G AGGUC UGCAAAACCU UUA                         U   CCCC GGU UCG AA  UCC GG G UGUCGCC UCCA
DC1660    GGCG CG UU A ACAAAGC   GGU   UAUGUA G CGGAU UGCAAAUCCG UCU                         A   GUCC GGU UCG AC  UCC GG A ACGCGCC UCCA
DC2440    GGCG GC AU A GCCAAGC   GGU   AAGGCC G UGGAU UGCAAAUCCU CUA                         UU  CCCC AGU UCA AA  UCU GG G UGCCGCC U   
DC2520    GGCG GC AU G GCCAAGC   GGU   AAGGCA G AAGAU UGCAAAUCUU UUA                         UU  CCCC AGU UCG AU  UCU GG G UGUCGUC U   
DC2600    GGCG AC AU G GCCAAGU   GGU   AAGGCA G AGGAC UGCAAAUCCU UUA                         U   CCCC AGU UCA AA  UCU GG G UGUCGCU U   
DC2680    GGCG GC AU G GCCAAGC   GGU   AAGGCA G GGGAC UGCAAAUCCU UUA                         U   CCCC AGU UCA AA  UCU GG G UGCCGCC U   
DC2700    GGCG GC AU G GCCAAGC   GGU   AAGGCA G GGGAC UGCAAAUCCU UUA                         U   CCCC AGU UCA AA  UCU GG G UGCCGCC U   
DC2720    GGCG GC AU G GCCAAGU   GGU   AAGGCA G GGGAC UGCAAAUCCU UUA                         C   CCCC AGU UCA AA  UCU GG G UGCCGCC U   
DC2920    GGCG AC AU G GCCGAGU   GGU   AAGGCA G AGGAC UGCAAAUCCU UUU                         UU  CCCC AGU UCA AA  UCC GG G UGUCGCC U   
DC3280    GGCG GC AU G GCCGAGU   GGU   AAGGCG G AGGAC UGCAAAUCCU UGU                         U   CCCC AGU UCA AA  UCC GG G UGUCGCC U   
DC3880    AGGA GC UU G AGCAGAU   GGUU  UUGCGU U UUGAU UGCAAAUUGA AAU                         A   UAGG GAU UCG AUU UCC CC G AGCUCCU C   
DC3881    AGGA GU UU G AGCAAAU   GGUU  UUGCGU U UUGAU UGCAAAUUGA AAU                         A   UAGG GAU UCG AUU UCC CC G GACUCCU C   
DC3920    GAUU AC GA U GUAAAU    GGU   UUACCC U UUGAC UGCAAAUCUU AAG                         GA  UUAG G U UCG AU  U C CU A CGUAAUC C   
DC4000    GGAG AU GU U GUUUUAA   GGU   UAAACU AUUAGAU UGCAAAUCUA CUU                         AU  UAAG AGU UCG AU  UCU CU U CAUCUCU U   
DC4050    GGAA AU GU U GUUUAAA   GGUU  AAACUG U UAGAU UGCAAAUCUA CAC                         AU  UUAG AGU UCG AU  UCU CU U CAUUUCU U   
DC4070    AGAG AG GA G UGAAUAA   GGUU  GUUCAU A UAAAU UGCAAAUUUA UAN U                       AU  UAGG GUU CGA U    UC CC U CUUCUCU C   
DC4080    GGAG GU GU U GUUUAAA   GGUU  AAGCUA U UAGAU UGCAGAUCUA CUU                         AU  UAAG AGU UCG AU  UCU CU U CAUCUCU U   
DC4300    GGCU AG GU A ACAUAAU   GGA   AAUGUA U CGGAC UGCAAAUCCU GGA                         A   UGAC GGU UCG AC  CCC GU C CUUGGCC U   
DC4440    GGCG GC AU G GCCAAGC   GGU   AAGGCA G GGGAC UGCAAAUCCU UUA                         U   CCCC AGU UCA AA  UCU GG G UGUCGCC U   
DC4480    GGCG GC AU G GCCAAGC   GGU   AAGGCA G GGGAC UGCAAAUCCU UUA                         U   CCCC AGU UCA AA  UCU GG G UGUCGCC U   
DC4500    GGCU AA GU A ACAUAAG   GGU   AAUGUA U UGGAU UGCAAAUCCU AUA                         A   AGAU GGU UCG AA  UCC GU C CUUAGCC U   
DC4700    UGCU UA GU A GUUAAUGU UAAU   AUAACU A AGAAC UGCAAAUUCU UCA                         U   AGUC U A GUU       A GA C CUAAGCU U   
DC4840    GGUC UU AU A GUCAAUA         AUGAUA U CAAAC UGCAAUUUUG AAG                         G   AGUA A   GUU       U UA C UAAGGCU U   
DC4880    GGUC UU AU A GUCAAUA         AUGAUA U CAAAC UGCAAUUUUG AAG                         G   AGUA A A UUU       U UA C UAAGACU U   
DC4980    GGUU UU GU A GUGUAA    UA    AACAUA U UAGAU UGCAAAUCUA CAG                         A   UGCG GUU AUA AU  UGU CG C CAAAACU U   
DC5000    GGUU UU GU A GUGUAA    UU    AACAUU U UAGAU UGCAAAUCUA UAG                         A   UGCG G G UAA UC  U C CG U CAAAACU U   
DC5020    GGUU UU GU A GUGUAA    UU    AACAUA U UAGAU UGCAAAUCUA UAG                         A   UGCG GCC AGU UU  AUC CG C CAAAACU U   
DC5040    GGCU UU GU A GUGUAA    AU    AACAUU U UGGAU UGCAAAUCCU UAG                         A   UGCA AUU AGU UC   AU UG C CAAAGCU U   
DC5080    GGUU UU GU A GUGU            AUCAUU U CGGAU UGCAAAUCCU AGA                             UGCA ACU AGG AC   GU UG C CAAAGCU U   
DC5100    AGUU CU GG A GUGUU           ACCACG U CAGAU UGCAAAUCUG AAG                         A   AGCA CAC UUA CA  GUU UG C CCGGACU U   
DC5120    AAGC CU GC G GUGUU           GACAUG C CAGAU UGCAAAUCUC GAG                         A   AGCA AAC GAA GG   UU UG C CGGGCUU C   
DC5160    GGCC UU GG G GUGUC           AACACG U GGGGU UGCAAACCCC AAG                         A   UGCA GUA UAA UA   CC UG C CGGGGCU U   
DC5220    GACU CU GU A GUGAAGU          UCAUA A UGAGU UGCAAACUCG UUG                         A   UGUA CAC UAA AG   UG UG C CGGGGUC U   
DC5280    AGCC UU AA G GUGAUU          AUCAUG U CGAAU UGCAAGUUCG AAG                         G   UGUA GAG AAU CUC CUC UA C UAAGGCU U    
DC5281    AGCC UU AA G GUGAUU          AUCAUG U CGAAU UGCAAAUUCG AAG                         G   UGUA GAG AAU CUC CUC UA C UAAGGCU U    
DC5320    GGUC UU AA G GUGAUA          UUCAUG U CGAAU UGCAAAUUCG AAG                         G   UGUA GAG AAA U   CUC UA C UAAGACU U   
DC5360    AGCC CU GU G GUGAAUU         UACACG U UGAAU UGCAAAUUCA GAG                         A   AGCA GCU UCA AU   UC UG C CGGGGCU U   
DC5880    AGCU CC GA G GUGAUU          UUCAUA U UGAAU UGCAAAUUCG AAG                         A   AGCA GCU UCA AA   CC UG C CGGGGCU U   
DC6280    GCUC GU AU G GCGCAGU   GGU   AGCGCA G CAGAU UGCAAAUCUG UUG                         GU  CCUU AGU UCG AU  CCU GA G UGCGAGC U   
DC8100    GGGG GU AU A GCUCAGGG  GUA    GAGCA U UUGAC UGCAGAUCAA GAG                         GU  CCCU GGU UCA AA  UCC AG G UGCCCCC U   
DC8101    GCGG GU AU A GCUCAGGG  GUA    GAAUA U UUGAC UGCAGAUCAA GAG                         GU  CCCU UGU UCG AA  UUC AG G UGCCCUC U   
DD0260    GCGA CC GG G GCUGGCUU  GGUA  AUGGUA C UCCCC UGUCACGGGA GAG                         AA  UGUG GGU UCA AA  UCC CA U CGGUCGC GCCA
DD0660    GCCC UG GU G GUGUAGCU CGGCCU AUCAUA C AGGAC UGUCACUCCU GUG                         A   CUCG GGU UCA AA  UCC CG G CCAGGGC G   
DD0680    GCCC UG GU G GUGUAGU   GGCU  AUCAUG C GGGCC UGUCGAGCCC GCG                         A   CUCG GGU UCA AU  UCC CG G CCAGGGC G   
DD0740    GCCC UG GU G GUGUAGCU CGGCCU AUCAUA C AGGAC UGUCACUCCU GUG                         A   CUCG GGU UCA AA  UCC CG G CCAGGGC G   
DD1140    GGCC CC AU A GCGAAGUU  GGUU  AUCGCG C CUCCC UGUCACGGAG GAG                         AU  CACG GGU UCG AG  UCC CG U UGGGGUC GCCA
DD1180    GGCC CC AU A GCGAACGU UGGUU  AUCGCG C CUCCC UGUCACGGAG GAG                         AU  CACG GGU UCG AG  UCC CG U UGGGGUC GCCA
DD1230    GGUC CG GU G GUGUAGG   GGUU  AACAUG C CUGCC UGUCACGCAG GAG                         AU  CGCG GGU UCA AA  UCC CG U CCGGACC GCCA
DD1260    GGUC UU GU A GUGAAGUU  GGUU  AUCAUG C CUCUC UGUCACAGAG GAG                         AU  CGCG GGU UCA AG  UCC CG U CAAGACC GCCA
DD1500    GGUC CA UU G GAGCAGU   GGUCU AUCUCG C CUCCC UGUCACGGAG GAG                         AU  CGCG GGU UCA AA  UCC CG C AUGGACC     
DD1540    GGUC CG GU A GUUCAGUU  GGUU  AGAAUG C CUGCC UGUCACGCAG GAG                         GU  CGCG GGU UCG AG  UCC CG U CCGGACC G   
DD1570    GGUC CC GU A GUGUAGU   GGUU  AACAUG C CUGCC UGUCACGCAG GAG                         AU  CGCG GGU UCG AU   GC CG U CGGGACC GCCA
DD1660    GGAG CG GU A GUUCAGUC  GGUU  AGAAUA C CUGCC UGUCACGCAG GGG                         GU  CGCG GGU UCG AG  UCC CG U CCGUUCC GCCA
DD2440    GCCC CC AU C GUCUAGA   GGCCU AGGACA C CUCCC UUUCACGGAG AAA                         A   CGCG GAU UCG AA  UUC CG C UGGGGGU A   
DD2520    GGGA UU GU A GUUUAAU   GGUU  AGAGCA C CGCCC UGUCACGGCG GAA                         GU  UGCG GGU UCG AG  UCC CG U CAGUCCC G   
DD2600    GGGA UU GU A GUUCAAUU  GGUU  AGAGUA C CGCCC UGUCAAGACG GAA                         GU  UGCG GGU UCG AG  CCC CG U CAAUCCC G   
DD2680    GGGA UU GU A GUUCAAUU  GGUC  AGAGCA C CGCCC UGUCAAGGCG GAA                         GC  UGCG GGU UCG AG  CCC CG U CAGUCCC G   
DD2700    GGGA UU GU A GUUCAAUU  GGUC  AGAGCA C CGCCC UGUCAAGGCG GAA                         GC  UGCG GGU UCG AG  CCC CG U CAGUCCC G   
DD2920    GGGA UU GU A GUUCAAUU  GGUC  AGAGCA C CGCCC UGUCAAGGCG GAA                         GC  UGCG GGU UCG AG  CCC CG U CAGUCCC G   
DD3200    GGGA UU GU A GUUCAAUU  GGUC  AGAGCA C CGCCC UGUCAAGGCG GAA                         GC  UGCG GGU UCG AG  UCC CG U CAGUCCC G   
DD3280    GGGA UU GU A GUUCAAUU  GGUU  AGAGCA C CGCCC UGUCAAGGCG GAA                         GC  UGCG GGU UCG AG  CCC CG U CAGUCCC G   
DD3880    GGGU UA GU A GUUUAAUA  GGU   AAAGCG C UUUUU UGUCAAGGAA GUU                         UA  UGCC GGU UCA AG  UCC GG C CUAACCC G   
DD3960    GAAU UA GU A ACUUAAUU  GGU   AGAGGG U UUCCU UGUCACGGAA GCA                         GA  UGCC GGU UCG AU  GCC GG U CUAGUUC G   
DD4000    GGAU CU GU A GCUUAAU   AGU   AAAGUA C CAUUU UGUCAUAAUG GAG                         GA  UGUC AGU GCA AA  UCU GA U UAGAUUC G   
DD4080    GGAU CC AU A GCUUAAU   AGU   AAAGUC C UAUUU UGUCAUAAUA GAG                         GA  UGUC AGU GCA AA  UCU GA U UGGAUUC G   
DD4440    GGGG AA AU A GCUCAGUU  GGUU  AGAGUG C UGGUC UGUCACGCCA GAA                         GU  CGCG GGU UCG AA  CCC CG U UUUCCCC G   
DD4480    GGGG AA AU A GCUCAGUU  GGUU  AGAGUG C UGGUC UGUCACGCCA GAA                         GU  CGCG GGU UCG AA  CCC CG U UUUCCCC G   
DD4500    GGGG AA AU A GCUUAGU   GGUUU AUAGCG C UGGUC UGUCAAGCCA GAA                         GU  CGCG GGU UCA AA  UCC CG U UUUUCCC G   
DD4620    UCAU UU CU A GUCUAGU   UA    AGGAUG U UGCUU UGUCGUGGCG GUG                         G   GGUA U   GUU UU    G UA C GGGAUGA G   
DD4700    UUAA AA GU A GUUAAU    AU    AUAACU U AGAAU UGUCAGUUCU AGA                         U   UCCU U U UAC U     A AG G CUUUUUA U   
DD4760    AAGG AG UU A GUUAAA    AU    AUAACA U UAGAA UGUCAAUCUA AAA                         U   AACU A   AAA A     U AG U ACACCUU G   
DD4840    AAAA AA UU A GUUAAA    AUC   AUAACA U UAGUA UGUCAAACUA AAA                         U   UAUU AA  AUA A    UU AA U AUUUUUU A   
DD4880    AAAA AA UU A GUUAAAU   UAU   AUAACA U UAGUA UGUCAAACUA AAA                         U   UAUU AA  AUU A    UU AA U AUUUUUU A   
DD4980    AAGA AA UU A GUUAAAC   CUA   AUAACA U UGGGAUUGUCAGACCA AAG                         U   UACU GGU AAUCAA  CCC AG U AUUUCUU A   
DD5000    AAAG AG CU A GUUAAA    AA    AUAACC C CAGAU UGUCAGACUG GAA                         U   UAUC UGU AACCAC  CCU GA U GCUCUUU     
DD5020    AAGG AA CU A GUUAAG    UU    AUAACA C UGGAU UGUCAGACCG GAG                         U   AACU GGU AAACAA  CCC AG U GUUCCUU A   
DD5040    AGAG GU CU A GUUAAA    AU    AUAACU U UGGGU UGUCAGGCCA AAA                         U   UGCU GGU UAA AU  UCC AG C GGCUUCU G   
DD5080    AGAG GC CU A GUUAAAC   UU    AUAACU U UGGGU UGUCAGGCCA AAA                         U   UGCU GGU UAA AC   CC AG C GGCUUCU G   
DD5120    GAGA UG UU A GUAAAA    CA    AUUAGC A CGCCU UGUCAAGGCG AAA                         U   AGCU GGU UAG AC  UCC GG C ACAUCUC A   
DD5220    GAGA CG UU A GUAAAC    CA    AUUACA U AGACC UGUCAAGACU AAA                         U   CACA GGU GCA AA  CCC UG U ACAUCUC A   
DD5280    GAGA UA UU A GUAAAA    UA    AUUACA U AACCU UGUCAAGGUU AAG                         U   UAUA GAC UUA AA   UC UA U AUAUCUU A   
DD5281    GAGA UA UU A GUAAAA    UA    AUUACA U AACCU UGUCAAGGUU AAG                         U   UAUA GAC CUA AG  CUC UA U AUAUCUU A   
DD5320    AAGA UA UU A GUAAAAU   CA    AUUACA U AACUU UGUCAAAGUU AAA                         U   UAUA GAU CAA UA  AUC UA U AUAUCUU A   
DD5360    GAGG UG UU A GUAAA     AC    AUUAUA U AAUUU UGUCAAAGUU AAG                         U   UACA AGU GAA AG  UCC UG U ACACCUC A   
DD5880    AAGG UA UU A GAAAAA    CC    AUUUCA U AACUU UGUCAAAGUU AAA                         U   UAUA GGC UAA AU   CC UA U AUAUCUU A   
DD6220    UUCU CG UU A GUAUAGU   GGUU  AGUAUA C CCGCC UGUCACGCGG GUG                         A   CCCG GGU UCA AU  UCC CG G ACGGGAA G   
DD6280    UCCG UG AU A GUUUAAU   GGUC  AGAAUG G GCGCU UGUCGCGUGC CAG                         A   UCGG GGU UCA AU  UCC CC G UCGCGGA G   
DD6320    UCUC CU UU A GUAUAGG   GGU   AGUACA C AAGCC UGUCACGCUU GCA                         G   CCCG GGU UCG AA  UCC CG G AGGGAGA G   
DD6900    GUCG UU GU A GUAUAGU   GGUA  AGUAUU C CCGCC UGUCACGCGG GUG                         A   CCCG GGU UCG AU  CCC CG G CAACGGC G   
DD7560    UCCU CG GU A GUAUAGU   GGUG  AGUAUC C GCGUC UGUCACAUGC GAG                         A   CCCG GGU UCA AU  UCC CG G CCGGGGA G   
DD7740    UCCU CG AU A GUAUAGU   GGUU  AGUAUC C CCGCC UGUCACGCGG GAG                         A   CCGG GGU UCA AU  UCC CC G UCGGGGA G   
DD8100    UCCU CG UU A GUAUAGU   GGUG  AGUAUC C CCGCC UGUCACGCGG GAG                         A   CCGG GGU UCG AU  UCC CC G ACGGGGA G   
DD9160    UCCU CG UU A GUAUAGU   GGUG  AGUAUC C CCGCC UGUCACGCGG GAG                         A   CCGG GGU UCG AU  UCC CC G ACGGGGA G   
DD9161    UCCU CG UU A GUAUAGU   GGUG  AGUAUC C CCGCC UGUCACGCGG GAG                         A   CCGG GGU UCG AU  UCC CC G ACGGGGA C   
DE0660    GCUC CG GU G GUGUAGUC CGGCCA AUCAUG C UGGCC UUUCGAGCCA GCG                         A   CUCG GGU UCA AA  UCC CG G CCGGAGC A   
DE0680    GCUC CG GU G GUGUAGCC CGGCCA AUCAUU U CGGCC UUUCGAGCCG AAG                         A   CUCG GGU UCA AA  UCC CG A CCGGAGC A   
DE0700    GUCC CU UC   GUCUAGU   GGUCU AGGACA U CGCCC UCUCACGGCG GUA                         A   CACG GGU UCG AA  CCC CG U AGGGGAC GCCA
DE1140    GGCC UG UU G GUGAAGC   GGUU  AACACA C ACGGU UUUCAUCCGU GGA                         CA  CACG GGU UCG AA  CCC CG U ACAGGCU ACCA
DE1180    GGCC UG UU G GUGAAGC   GGUU  AACACA C ACGGU UUUCAUCCGU GGA                         CA  CACG GGU UCG AA  CCC CG U ACAGGCU ACCA
DE1230    GGCC CG UU G GAGAAAC   GGUU  AACUCA C AUGCC UUUCACGCAU GCA                         UU  CACG GGU UCG AA  UCC CG U ACGGGUC ACCA
DE1340    GCCC CC GU U GUGUAGC   GGCCU AGCACG C CGCCC UCUCAAGGCG GUA                         G   CGCC GGU UCG AA  UCC GG U CGGGGGU A   
DE1500    NNCC CG UU G GUCAAGU   GGUU  AAGACA C CGCCC UUUCACGGCG GUA                         A   CAUG GGU UCA AA  UCC CG U ACGGGUN N   
DE1540    GGCC CG UU G GUCAAGC   GGUU  AAGACA C CGCCC UUUCACGGCG GUA                         A   CACG GGU UCG AA  UCC CG U ACGGGUC A   
DE1570    GGCC CUGU  G GUCAAGU   GGUU  AAGACA C CGCCC UUUCACGGCG GUA                         A   CACG GGU UCG AA   UC CG U ACGGGUC A   
DE1660    GUCC CC UU C GUCUAGA   GGCCC AGGACA C CGCCC UUUCACGGCG GUA                         A   CAGG GGU UCG AA  UCC CC U AGGGGAC GCCA
DE2180     GCC CC AU C GUCUAGA   GGCCU AGGACA C CUCCC UUUCACGGAG GCG                         A   CGGG GAU UCG AA  UUC CC C UGGGGGU A   
DE2440    GCCC CC AU C GUCUAGA   GGCCU AGGACA C CUCCC UUUCACGGAG AAA                         A   CGCG GAU UCG AA  UUC CG C UGGGGGU A   
DE2500    GCCC CC AU C GUCUAGUG  GUUC  AGGACA U CUCUC UUUCAAGGAG GCA                         G   CGGG GAU UCG AC  UUC CC C UGGGGGU A   
DE2520    GCCC CC AU C GUCUAGA   GGCCU AGGACA U CUCCC UUUCACGGAG GCA                         A   CGGG GAU UCG AA  UUC CC C UGGGGGU A   
DE2600    GCCC CC AU C GUCUAGU   GGCCU AGGACA C CUCUC UUUCAAGGAG GCG                         A   CGGG GAU UCG AA  UUC CC C UGGGGGU A   
DE2680    GCCC CU AU C GUCUAGU   GGUUC AGGACA U CUCUC UUUCAAGGAG GCA                         G   CGGG GAU UCG AC  UUC CC C UGGGGGU A   
DE2700    GCCC CU AU C GUCUAGU   GGUUC AGGACA U CUCUC UUUCAAGGAG GCA                         G   CGGG GAU UCG AC  UUC CC C UGGGGGU A   
DE2920    GCCC CC AU C GUCUAGU   GGUUU AGGACA U CUCUC UUUCAAGGAG GCA                         G   CGGG GAU UCG AA  UUC CC C UGGGGGU A   
DE3200    GCCC CC AU C GUCUAGC   GGUUU AGGACA U CUCUC UUUCAAGGAG GCA                         A   CGGG GAU UCG AC  UUC CC C UGGGGGU A   
DE3280    GCCC CC AU C GUCUAGC   GGUUC AGGACA U CUCUC UUUCAAGGAG ACA                         A   CGGG GAU UCG AC  UUC CC C UGGGGGU A   
DE3360    GCCC CC AU C GUCUAGC   GGUUU AGGACA U CUCUC UUUCAAGGAG GCA                         A   CGGG GAU UCG AC  UUC CC C UGGGGGU A   
DE3800    ACUC UU AU C GUCUAAC   GGUG  AGGACA A CGGGU UUUCACCCCG UAA                         A   UUUG GGU UCG AU  UCC CA A UAAGAGU A   
DE3880    GACC CA AU G GUCAAGAU  GGUU  AAGACA U AACAU UUUCACUGUU AGU                         G   CGGG AGU UCA AU  CCU CC C UUGGGUU G   
DE4000    GACC UU AU C GUCUAAU   GGUU  ACGACA U CACCU CUUCAUGUUG AUA                         A   UAUC GGU UCG AU  UCC GA U UAAGGUU A   
DE4070    GAUC UU AU A GUUAAAU   GGUU  AUAACA C CAUCC CUUCACGAUG GGA                         G   UACC AGU UCG NU  UCU GG U UGAGAUU A   
DE4080    GAUC UU AU C GUCUAAU   GGUU  ACGACA U CAACU UUUCAUGUUG AAA                         A   UGUU GGU UCA AU  CCC AA C UAAGAUU A   
DE4240    GUCC CU UU C GUCCAGU   GGUUA AGGACA U CGUCU UUUCAUGUCG AAG                         A   CACG GGU UCC AU  UCC CG U AAGGGAU A   
DE4280    GUCC CU UU C GUCCAGU   GGUU  AGGACA U CGUCU UUUCAUGUCG AAG                         A   CACG GGU UCG AU  UCC CG U AAGGGAU G   
DE4440    GUCC CU UU C GUCCAGA   GGUU  AGGACA U CGUCU UUUCAUGUCG AAG                         A   CACG GGU UCG AU  UCC CG U AAGGGAU A   
DE4480    GUCC CU UU C GUCCAGU   GGUU  AGGACA U CGUCU UUUCAUGUCG AAG                         A   CACG GGU UCG AU  UCC CG U AAGGGAU A   
DE4500    GUCC CU UU C GUCUAGG   GGUAU AGGACA U CGUCU UUUCAUGUCG AAA                         A   CACG GGU UCA AA  UCC CG U AAGGGAU A   
DE4700    GCUU AA GU A GUUUAG    GG    AAAACA U AAGAU UUUCAUUCUU AAG                         U   CAGA A A GCA G     U UC U CUUAAGU U   
DE4720    AUUU AU AU A GUAUUU          AAUACA A UGCAU UUUCAAUGCA UAA                         A   UGGA U   AAA U     A UC C UUUAAAU A   
DE4800    AUUU AU AU A GUUUAA    AU    AAAACA U UACAU UUUCACUGUA AAA                         A   UAAA AA  UUU A    UU UU U UAUAAAU A   
DE4880    AUUU AU AU A GUUUAAA   AU    AAAACC U UACAU UUUCAUUGUA AUA                         A   UAAA AU  AAU UU   AU UU U UAUAAAU U   
DE4980    AUUC CU GU A GUUGAA          ACAACA A UAACU UUUCAUGUUA UAG                         G   UUUA GGU UGA AC  CCC UA A CAGGAAU C   
DE5040    GCUC CU AU A GUUGAA    CU    ACAACA A GAGCU UUUCACGCUC UAA                         G   UUUG AGU UAA AA  UCU CA A UAGAAGC U   
DE5080    GCCC CU AU A GUUGAAA   CA    CAACCA A GAGCU UUUCACGCUC UUA                         AG  UUUG AGU UAA AA  UCU CA A UAGGAGC U   
DE5120    GUUC CU AU A GUUGAA    UA    ACAACG G UGGUU UUUCAGAUCA CAA                         G   UUCU GGU UAG AG  UCC UG G UGGGAAU U   
DE5220    GUUC CC GU A GUUGAGAA         CAACA A UGGCU UUUCAAGCCG UAG                         U   CCUU GGG GUC UA  ACC AA G CGGGAAU A   
DE5280    GUUU CU AU A GUUGAA    UU    ACAACG A UGAUU UUUCAUGUCA UUA                         G   UCAC AGU UAA AU  GCC GU G UAGAAAU A   
DE5320    GUUU CU GU A GUUGAA    UU    ACAACG A UGAUU UUUCAUGUCA UUG                         G   UCGC AGU UGA AU  GCU GU G UAGAAAU A   
DE5360    GUUC UU GU A GUUGAA    UG    ACAACG A UGGUU UUUCAUAUCA UUA                         G   UCAU GGU UAG AU  UCC AU G UAAGAAU A   
DE5880    GUUC UU GU A GUUGAA    AU    ACAACG A UGGUU UUUCAUAUCA UUG                         G   UCGU GGU UGU AG  UCC GU G CGAGAAU A   
DE6160    UCCU CA UU G GUGUAGUC  GGU   AACACU C UAGUC UUUCACACUG GUA                         C   CUCG GGU UCG AU  UCC CG A AUGGGGA G   
DE6161    UCCU CA UU G GUGUAGUC  GGU   AACACU C UAGUC UUUCACACUG GUA                         C   CUCG GGU UCG AU  UCC CG A AUGGGGA G   
DE6280    UCCG AU AU A GUGUAAC   GGCU  AUCACA U CACGC UUUCACCGUG GAG                         A   CCGG GGU UCG AC  UCC CC G UAUCGGA G   
DE6281    UCCG AU GU A GUGUAAC   GGCU  AUCACA U CACGU UCUCACCGUG GAG                         A   CCGG GGU UCG AC  UCC CC G CUUCGGA G   
DE6320    UCCG UU GU G GUCCAAC   GGCU  AGGAUU C GUCGC UUUCACCGAC GCG                         G   UCGG GGU UCG AC  UCC CC G CAACGGA G   
DE6321    UCCG UC AU G GUCCAGU   GGCU  AGGAUU C AUCGC UCUCACCGAU GCG                         G   CGGG GGU UCG AU  UCC CC C UGACGGA G   
DE7680    UCCC GU AU G GUCUAGU   GGUU  AGGAUA C CUGGC UUUCACCCAG GAG                         G   CUCG GGU UCG AU  UCC CG G UACGGGA A   
DE7740    UCCU AU AU U GUCUAGU   GGUU  AGGAUA U CCGGC UCUCACCCGG AAG                         G   CCCG GGU UCA AU  UCC CG G UAUGGGA A   
DE7741    UCCC AU AU U GUCUAGU   GGUU  AGGAUA U CCGGC UCUCACCCGG AAG                         G   CCCG GGU UCA AU  UCC CG G UAUGGGA A   
DE7742    UCCC AU AU G GUCUAGU   GGCU  AGGAUA U CUGGC UUUCACCCAG AAG                         G   CCCG GGU UCG AU  UCC CG G UAUGGGA A   
DE8100    UCCC UG GU G GUCUAGU   GGUU  AGGAUU C GGCGC UCUCACCGCC GCG                         G   CCCG GGU UCG AU  UCU CG G UCAGGGA A   
DE9160    UCCU UG GU G GUCUAGU   GGUU  AGGAUU C GGCGC UCUCACCGCC GCG                         G   CCCG GGU UCG AU  UCC CG G UCAGGGA A   
DE9161    UCCC UG GU G GUCUAGU   GGUU  AGGAUU C GGCGC UCUCACCGCC GCG                         G   CCCG GGU UCG AU  UCC CG G UCAGGGA A   
DE9162    UCGC UG GU G GUCUAGU   GGUU  AGGAUU C GGCGC UCUCACCGCC GCG                         G   CCCG GGU UCG AU  UCC CG G UCAGGGA A   
DE9990    UCCC UG GU G GUCUAGU   GGCU  AGGAUU C GGCGC UUUCACCGCC GCG                         C   CCCG GGU UCG AU  UCC CG G CCAGGAA U   
DE9991    UCCC UG GU G GUCUAGU   GGCU  AGGAUU C GGCGC UUUCACCGCC GCG                         G   CCCG GGU UCG AU  UCC CG G UCAGGAA U   
DF0660    GCCA AG GU A GUUCAGCC UGGG   AGAACG C UGGAC UGAAGAUCCA GUU                         GU  CGGG UGU UCG AA  UCA CC C CCUUGGC A   
DF0860    GCCG CC GU A GCUCAGCC CGGG   AGAGCG C CCGGC UGAAGACCGG GUU                         GU  CCGG GGU UCA AG  UCC CC G CGGCGGC A   
DF1140    GGUC GU GU A GCUCAGUC  GGU   AGAGCA G CAGAC UGAAGCUCUG CGU                         GU  CGGC GGU UCA AU  UCC GU C CACGACC ACCA
DF1180    GGUC GU GU A GCUCAGUC  GGU   AGAGCA G CAGAC UGAAGCUCUG CGU                         GU  CGGC GGU UCA AU  UCC GU C CACGACC ACCA
DF1230    GGCU CU GU A GCUCAGUC  GGU   AGAGCA G UGGCC UGAAGAGCCU CGU C                       GU  AGCC GGU UCG AU  UCC GC U UGGAGCC ACCA
DF1260    GGUU CA GU A GCUCAGUU  GGU   AGAGCA U UUGAU UGAAGCUCAA AGU                         GU  CGGC AGU UCA AU  UCU GU C CUGAACC ACCA
DF1540    GGCU CG GU A GCUCAGUU  GGU   AGAGCA A CGGAC UGAAAAUCCG UGU                         GU  CGGC GGU UCG AU  UCC GU C CCGAGCC ACCA
DF1541    GGCU CG GU A GCUCAGUU  GGU   AGAGCA A CGGAC UGAAAAUCCG UGU                         GU  CGGC GGU UCG AU  UCC GU C CCGAGCC A   
DF1660    GCCC GG AU A GCUCAGUC  GGU   AGAGCA G GGGAU UGAAAAUCCC CGU                         GU  CCUU GGU UCG AU  UCC GA G UCCGGGC ACCA
DF2520    GCUG GG AU A GCUCAGUU  GGU   AGAGCG G AGGAC UGAAAAUCCU UGU                         GU  CACC AGU UCA AA  UCU GG U UCCUAGC A   
DF2600    GCCG GG AU A GCUCAGUU  GGU   AGAGCA G AGGAC UGAAAAUCCU CGU                         GU  CACC AGU UCA AA  UCU GG U UUCUGGC A   
DF2700    GUCA GG AU A GCUCAGUU  GGU   AGAGCA G AGGAC UGAAAAUCCU CGU                         GU  CACC AGU UCA AA  UCU GG U UCCUGGC A   
DF2720    GUCA GG AU A GCUCAGUU  GGU   AGAGCA G AGGAC UGAAAAUCCU CGU                         GU  CACC AGU UCA AA  UCU GG U UCCUGGC A   
DF2920    GCCG GG AU A GCUCAGUU  GGU   AGAGCA G AGGAC UGAAAAUCCU CGU                         GU  CACC AGU UCA AA  UCU GG U UCCUGGC A   
DF3360    GUCG GG AU A GCUCAGCC  GGU   AGAGCA A AGGAC UGAAAAUCCU UGU                         GU  CACC AGU UCA AA  UCU GG U UCCCGGC G   
DF3770    GCUU AA GU A GCUCAGU   GGU   AGAGCG U UAGAC UGAAAAUCUA AAG                         GU  CGUU GGU UCA AU  UCC AA U CUUGAGC A   
DF3800    GCUU AA GU A GCUCAGU   GGU   AGAGCG U CAGGC UGAAAACCUG AAG                         GU  CAUU GGU CCG AU  UCC AU U CUUAGGC A   
DF3880    GCUU GA GA A GCUCAAUU  GGU   AGAGCG G GUCAG UGAAGUUGAU UAG                         GU  UGUA AGU UCA AG  UCU UA U CUCGAGC A   
DF4000    GCUU UU AU A GCUUAGU   GGU   AAAGCG A UAAAU UGAAGAUUUA UUU                         A   CAUGUAGU UCG AU  UCU CA U UAAGGGC A   
DF4080    GCCU UU AU A GCUUAGU   GGU   AAAGCG A UAAAC UGAAGAUUUA UUU                         A   CAUGUAGU UCG AU  UCU CA U UAAGGGC A   
DF4360    GUUC AG GU A GCUCAGCU  GGUU  AGAGCA A AGGAC UGAAAAUCCU UGU                         GU  CAGU GGU UCG AA  UCC AC U UCUAAGC G   
DF4440    GUCA GG AU A GCUCAGUU  GGU   AGAGCA G AGGAU UGAAAAUCCU CGU                         GU  CACC AGU UCA AA  UCU GG U UCCUGGC A   
DF4500    GUUU AG AU A GCUCAGGU  GGUU  AGAGCA A AGGAC UGAAAAUCCU UGU                         GU  CAGU GGU UCG AA  UCC AC U UCUAAAC A   
DF4700    GAUA CG GU A GCUUAA    UU    AAAGCG U CUCAU UGAAAAUGAG GAA                         GA  UGGU AC  UUU A    GU AC C UUGUGUC A   
DF4800    AUUU AA AU A GCUUAU    AAUU  AGAGCA U AACAU UGAAGAUGUU GGG                         G   AAAU U   AUU UU    A AU U UUUAAAU A   
DF4880    AUUC AA AU A GCUUAUA   UUU   AGAGUA U GACAC UGAAGAUGUU AUG                         G   AGAU U   AAU U     A AU C UUUGAAU A   
DF5040    GCAA AG GU A GCUUAACA  GAUU  AAAGCA U AGCAC UGAAAAUGCU UCA                         A   AGAG AGU UAA AG  UCC CU C CCUUAGC A   
DF5041    GCAA AG GU A GCUUAACA CAUU   AAAGCA U AGCAC UGAAAAUGCU UCA                         A   AGAG AGU UAA AG  UCC CU C CCUUAGC A   
DF5060    GCUG AC GU A GCUUAA    CU    AAAGCA U AACAC UGAAGCUGUU AAG                         A   CGGA CCC UAG AA   AG UC C CGCUAGC A   
DF5080    GCAA AG GU A GCUUAAC   GGAUU AAAGCA C AGCAC UGAAAAUGCU UCA                         A   AGGG AGU UAA AG  UCC CU C CCUUAGC A   
DF5100    GCUA UC GU A GCUUAA    UU    AAAGUU U AAUAC UGAAGAUAUU AGG                         A   UGGA CCC UAG AA   AG UC C CGAAAGC A   
DF5120    GCUU AC GU A GCUUAA    GU    AAAGCA C AGCAC UGAAGAUGCU GAG                         A   UGAG CCC UAG AA   AG CU C CGAAAGC A   
DF5121    GCUU AC GU A GCUUAA    GU    AAAGCA C AGCAC UGAAAAUGCU GAG                         A   UGAG CCC UAC GA  AAG CU C CGUAAGC A   
DF5160    ACUC UU AU A GCUUAAU   AUU   AAAGUA U AGCGC UGAAAACGCU AAG                         A   UGAA CCC UAA AA   AG UU C UAGGGGU A   
DF5200    GUUA AU GU A GCUUAAAA UUUUAU AAAGCA A GACAC UGAAAAUGUC UAG                         A   UGGG C A UUA CC    G CC C CAUCAAC A   
DF5220    GCCC CC AU A GCUUAACC  CAC   AAAGCA U GGCAC UGAAGAUGCC AAG                         A   UGGU AC  CUA CU   AU AC C UGUGGGC A   
DF5280    GUUA AU GU A GCUUAUA   AU    AAAGCA A AGCAC UGAAAAUGCU UAG                         A   UGGA U U CAA AA    A UC C CAUAAAC A   
DF5320    GUUA AU GU A GCUUAAUA  AC    AAAGCA A AGCAC UGAAAAUGCU UAG                         A   UGGA U A AUU GU    A UC C CAUAAAC A   
DF5360    GUUG AU GU A GCUUAAC   CC    AAAGCA A GGCAC UGAAAAUGCC UAG                         A   UGAG U C UCC CA    A CU C CAUAAAC A   
DF5400    GUCU AC GU A GCUUAACC  CCC   AAAGCA A GACAC UGAAAAUGCC UAG                         A   UGGA U U CAC AC    A UC C CAUAGAC A   
DF5880    GUUU AU GU A GCUUACCU CCUC   AAAGCA A UACAC UGAAAAUGUU UAG                         A   CGGG C U CAC AU  C A CC C CAUAAAC A   
DF5900    GUUA AU GU A GCUUAAA   AUU   AAAGCA A GGCAC UGAAAAUGCC UAG                         A   UGAG U A UAU UA    A CU C CAUAAAC A   
DF5910    GUUA AU GU A GCUUAAA   GUCC  AAAGCA A GGCAC UGAAAAUGCC UAG                         A   UGAG U A CAC CA    A CU C CAUAAAC     
DF5920    GUUA AU GU A GCUUUAA   AAUU  AAAGCA A GGCAC UGAAAAUGCC UAG                         A   UGAG U G CUC CA    A CU C CAUAAAC A   
DF5930    GUUA AU GU A GCUUAAA   CUA   AAGGCA A GGCAC UGAAAAUGCC AAG                         A   UGAG UG  UAC G    CA CU C CAUGAAC A   
DF5940    GUUA AU GU A GCUUAA    AUCC  AAAGCA A GGUAC UGAAAAUGCC UAG                         A   UGAG UU  UAU U    AA CU C CAUAAAC A   
DF5950    GUUA AU GU A GCUUAAA   CU    AAAGCA A GGCAC UGAAAAUGCC UAG                         A   UGGG U A UUU A     A CU C CAUAAAC A   
DF5960    GUUA AU GU A GCUUAAA   UCU   AAAGCA A GGCAC UGAAAAUGCC UAG                         A   UGAG U G CAC UA    A CU C CAUAAAC A   
DF5970    GUUC AU GU A GCUUAAA   ACC   AAAGCA A GGCAU UGAAAAUGCC UAG                         A   UGAG U A UAU UA    A CU C CAUAAAC A   
DF5980    GUUG AU GU A GCUUAAA   ACC   AAAGCA A GGCGC UGAAAAUGCC UAG                         A   UGAG U A UAU GA    A CU C CAUAAAC A   
DF6200    GCGG GU UU A GCUCAGUU  GGG   AGAGCG U CAGAC UGAAGAUCUG AAG                         GU  CGUG UGU UCG AU  CCA CA C AAACCGC A   
DF6280    GCGG AU UU A GCUCAGUU  GGG   AGAGCG C CAGAC UGAAGAUCUG GAG                         GU  CCUG UGU UCG AU  CCA CA G AAUUCGC A   
DF6281    GCGG AU UU A GCUCAGUU  GGG   AGAGCG C CAGAC UGAAGAUCUG GAG                         GU  CCUG UGU UCG AU  CCA CA G AGUUCGC A   
DF6320    GUCG CA AU G GUGUAGUU  GGG   AGCAUG A CAGAC UGAAGAUCUG UUG                         GU  CAUC GGU UCG AU  CCC GG U UUGUGAC A   
DF6740    GCGG GG AU A GCUCAGUU  GGG   AGAGCG U CAGAC UGAAGAUCUG AAG                         GU  CGCG UGU UCG AU  CCA CG C UCACCGC A   
DF7740    GCCG AA AU A GCUCAGUU  GGG   AGAGCG U UAGAC UGAAGAUCUA AAG                         GU  CCCC GGU UCA AU  CCC GG G UUUCGGC A   
DF7920    GCCG AA AU A GCUCAGUU  GGG   AGAGCG U UAGAC UGAAGAUCUA AAG                         GU  CCCU GGU UCG AU  CCC GG G UUUCGGC A   
DF9160    GCCG AA AU A GCUCAGUU  GGG   AGAGCG U UAGAC UGAAGAUCUA AAA                         GG UCCCU GGU UCG AU  CCC GG G UUUCGGC A   
DG0220    GCGG AU AU C GUAUAAU   GGU   AUUACC U CAGAC UUCCAAUCUG AUG                         A   UGUG AGU UCG AU  UCU CA U UAUCCGC UCCA
DG0260    GCGG UU AA G CACACG    GGUU  GUGUCG C AGGCC UUCCAAGCCU CGC                         UG AGUAG GGU UCG AU  UCC CU C UAGCCGC UCCA
DG0860    GCGG CC GU C GUCUAGUC UGGAUU AGGACG C UGGCC UCCCAAGCCA GCA                         AU  CCCG GGU UCG AA  UCC CG G CGGCCGC A   
DG0960    GCGG CC GU A GUCUAGCC UGGU   AGGAUG G CGGCC UCCCAAGCCG CAG                         AA  CCCG GGU UCA AA  UCC CG G CGGCCGC ACCA
DG1140    GCAG GU GU A GUUGAAU   GGU   AGAACU U CAGCC UUCCAAGCUG AUU                         G   UGAG GGU UCG AU  UCC CU U CACCUGC UCCA
DG1180    GCAG GU GU A GUUUAAU   GGC   AGAACU U CAGCC UUCCAAGCUG AUU                         G   UGAG GGU UCG AU  UCC CU U CACCUGC UCCA
DG1200    GCGA GU AU A GUUUAGU   GGU   AGAACA U CAGUC UUCCAAGCUG AUC                         G   UGUC GGU UCG AU  UCC GA U UACUCGC UCCA
DG1230    GUCG GU GU C GUAUAU    GGU U AUUAC  A GGCCU UGCCAAGGCU UAG                         A   CGGC AGU UCG AU  CCU GC U CACCGGC UCCA
DG1350    GCGG AC GU A GCUCAGUU  GGU   AGAGCG C AACCU UGCCAAGGUU GAG                         GU  CGCG AGU UCG AG  CCU CG U CGUCCGC U   
DG1500    GCGG AA GU A GUUCAGU   GGU   AGAACA U CACCU UGCCAUGGUG GGG                         GU  CGCG GGU UCG AA  UCC CG U CUUCCGC U   
DG1540    GCGG GU GU A GUUUAGU   GGU   AAAACC U CAGCC UUCCAAGCUG AUG                         U   CGUG GGU UCG AU  UCC CA U CACCCGC UCCA
DG1541    GCGG AA GU A GUUCAGU   GGG   AGAACA C CACCU UGCCAAGGUG GGG                         GU  CGCG GGU UCG AA  UCC CG U CUUCCGC UCCA
DG1542    GCGG AA GU A GUUCAGU   GGU   UGAACA C CACCU UGCCAAGGUG GGG                         GU  CGCG GGU UCG AA  UCC CG U CUUCCGC UCCA
DG1580    GCGG GA GU A GCUCAGUC  GGU   AGAGCA C GACCU UGCCAAGGUC GGG                         GU  CGCG GGU UCA AG  UCC CG U CUCCCGC UCCA
DG1581    GCGG GA GU A GCUCAGUU  GGU   AGAGCA U CGGCU UCCCAAGCCG AGG                         GU  CGCG GGU UCG AG  UCC CG U CUCCCGC UCCA
DG1660    GCGG GC AU C GUAUAAU   GGCU  AUUACC U CAGCC UUCCAAGCUG AUG                         A   UGCG GGU UCG AU  UCC CG C UGCCCGC UCCA
DG1661    GCGG GA AU A GCUCAGUU  GGU   AGAGCA C GACCU UGCCAAGGUC GGG                         GU  CGCG AGU UCG AG  UCU CG U UUCCCGC UCCA
DG1662    GCGG GC GU A GUUCAAU   GGU   AGAACG A GAGCU UCCCAAGCUC UAU                         A   CGAG GGU UCG AU  UCC CU U CGCCCGC UCCA
DG1820    GCGG GU AU A GUUCAGU   GGU   AGAACC U CAGCC UUCCAAGCUG AUG                         A   UGCG GGU UCG AU  UCC CG C UACCCGC UCCA
DG2000    GCGG GA AU A GCUCAGUU  GGU   AGAGCA C GACCU UGCCAAGGUC GGG                         GU  CGCG AGU UCG AG  CCU CG U UUCCCGC UCCA
DG2180    GCGG GU GU A GCUCAGCU  GGU   AGAGCG C AACCU UGCCAAGGUU GAU                         GU  CGCG CGU UCG AA  UCG CG U CACCCGC U   
DG2440    GCGG AU GU A ACUCAAUC  GGU   AGAGUG C GAUCC UUCCAAGUUC GAG                         GU  UGUG GGU UCG AG  UCC CA U CAUCCGC U   
DG2520    GCAG AU GU A GCUCAGU   GGU   AGAGCG C AACCU UGCCAAGGUU GAU                         GC  CAUG GGU UCG AG  UCC CA U UAUCUGC U   
DG2521    GCGG GU AU A GCUCAGUU  GGU   AGAGCG U GGUCC UUCCAAGUCC AAU                         GU  UGCG UGU UCG AA  UCA CG U UACCCGC U   
DG2600    GCGG GU AU A GUUUAAU   GGU   AAAAUU C CUCCU UGCCAAGGAG AAU                         A   UGCG GGU UCG AU  UCC CG C UACCCGC C   
DG2601    GCGG GU AU A GUUUAGU   GGU   AAAACC U UAGCC UUCCAAGCUA ACG                         A   UGCG GGU UCG AU  UCC CG C UACCCGC U   
DG2640    GCGA GC GU A GUUCAAU   GGU   AAAACA U CUCCU UGCCAAGGAG AAG                         A   UACG GGU UCG AU  UCC CG C CGCUCGC C   
DG2641    GCGG GU AU A GUUUAGU   GGU   AAAACC C UAGCC UUCCAAGCUA ACG                         A   UGCG GGU UCG AU  UCC CG C UACCCGC U   
DG2680    GCGA GC GU A GUUCAAU   GGU   AAAAUA U CUCCU UGCCAAGGAG AAG                         A   UACG GGU UCG AU  UCC CG C CGCUCGC C   
DG2681    GCGG GU AU A GUUUAGU   GGU   AAAACC C UAGCC UUCCAAGCUA ACG                         A   UGCG GGU UCG AU  UCC CG C UACCCGC U   
DG2700    GCGG GU AU A GUUUAGU   GGU A AAAGCC C UAGCC UUCCAAGCUA ACG                         A   UGCG GGU UCG AU  UCC CG C UACCCGC U   
DG2701    GCGA GC GU A GUUCAAU   GGU   AAAACA U CUCCU UGCCAAGGAG AAG                         A   UACG GGU UCG AU  UCC CG C CGCUCGC C   
DG2920    GCGG GU AU A GUUUAGU   GGU   AAAACC C UAGCC UUCCAAGCUA ACG                         A   UGCG GGU UCG AU  UCC CG C UACCCGC U   
DG2921    GCGG AU AU G GUCGAAU   GGU   AAAAUU U CUCUU UGCCAAGGAG AAG                         A   UGCG GGU UCG AU  UCC CG C UAUCCGC C   
DG3200    GCGG AU AU A GUUGAAU   GGU   AUAAUU U CUCUU UGCCAAGGAG AAG                         A   CGCG GGU UCA AU  UCC CG C UAUCCGC C   
DG3880    ACGG CU AU A AGUUAAU   GGU   AGACUA C UUAGC UACCACCUAA GAU                         G   UGUC GAU UCG AA  UUC GA C UAGCCGU A   
DG3881    AUGA CU AU A AGUUAAUA  GGU   AGACUG U UCGUC UUCCAAACGA AGU                         G   UGUC GAU UCG AA  UUC GA C UAGUCAU A   
DG4000    AUAG AU AU A AGUUAAUU  GGU   AAACUG G AUGUC UUCCAAACAU UGA                         A   UGCG AGU UCG AU  UCU CG C UAUCUAU A   
DG4040    GCAG AU AU A AGUCAAUU  GGC   AGACCU U CUGAU UUCCACUUAG AUU                         A   UGUU CGU UCG AA  UCG GA C UAUCUGC A   
DG4070    AUGA GU AU A AGUUAAU   GGUU  AAACUA A AUGUC UUCCACACAU UCC                         A   UGUG AGU UCG AU  UCU CA C UACUCAU A   
DG4080    AUAG AU AU A AGUUAAGU  GGU   AAACUG A AUGUC UUCCACACAU UGA                         U   UGUG AGU UCG AU  UCU CA C UAUCUAG A   
DG4320    GCGG AA AU A GCUUAAU   GGU   AGAGCA U AGCCU UGCCAAGGCU GAG                         GU  UGAG GGU UCA AG  UCC CU C CUUCCGC U   
DG4360    GCGG AA AU A GCUUAAU   GGU   AGAGCG U AGCCU UGCCAAGGCU GAG                         GU  UGAG GGU UCA AG  UCC CU C CUUCCGC U   
DG4500    GCGG AA AU A GCUUAAU   GGU   AGAGUA U AGCCU UGCCAAGGCU AAG                         GU  UGAG GGU UCA AG  UCC CU U UUUCCGC U   
DG4501    GCGG AU AU A GAUUAAA   GGU   AAAUUA U CUGCC UUCCAAGCAG AGG                         A   UAUG GGU UCG AU  UCC CG U UAUCCGC A   
DG4700    GCAU AU AU A GUAAACA   AU    AUUAUA U UUGCC UUCCAAGCAA AAG                         U   CCUA AU  AAA      AU UA G UGUAUGC U   
DG4760    AUUU UU CU A GUAUAA    UU    AGUACA U UUGAC UUCCAAUCAA AAG                         A    UUG A   AAU A     U CA A GAAAAAU A   
DG4800    AUUU AU AU A GUAUAUA   AU    UGUAUA U GUGAC UUCCAAUCAC AAG                         G   ACUA AA  UAA U    UU UA G UAUAAAU A   
DG4840    AUCU AU AU A GUAUAAA         AGUAUA U UUGAC UUCCAAUCAU AAG                         G   UCUA UU  AAU U    AA UA G UAUAGAU A   
DG4880    AUCU AU AU A GUAUAAA         AGUAUA U UUGAC UUCCAAUCAU AAG                         G   UCUA UU  AAU A    AA UA G UAUAGAU A   
DG4980     CUU UA UU AGUAUAAU    UA    GUAUA  U UUGAU UUCCAAUCAA AAG                         G   GCUU UGU UAAGAA  UCA AA G AUGGAGU     
DG5000    GUUU CA UG A GUAUAGC         AGUACA U UCGGC UUCCAACCGA AAG                         GU  UUUU GUA AAC AA  CCA AA A AUGAAAU A   
DG5020    UCUA UU A  A UAUAACA         GUAUAU U UAGUU UUCCAAAUUA AAA                         G   GCCU GUU A G AA  GUC AG G UAGUAAA A   
DG5040    ACUC UA UG A GUACAAA         CGUACC U UUGAC UUCCAAUCAA AUA                         GC  UCUU AGG GAA AA  UCU AA G AUAGAGU A   
DG5080    GCUU UA UG A AUACAAC         AGUAUU U UUGAC UUCCAAUCAG ACA                         G   UCUU GGU GAA AA  UUU AA G AUAAAGC A   
DG5100     UCU UU CU A GUACUAA   GG    AGUAUA A GUGGC UUCCAACCAC ACG                         G   UCUU GGU UAG AG  UCC AA G GAAAGAU     
DG5120    ACUU UC UU A GUAUUAA   CC    AGUACA C GUGAC UUCCAAUCAC AAA                         G   UCUU AGU AGA AU   CU AA G AGAAAGU A   
DG5220    GCUC UU CU A GUAUAC    UC    AUUACA A CUGAC UUCCAAUCUU UAA                         A   AUCU GGU AUC AA  CCC AG A GAAGAGC A   
DG5280    ACUC CC UU A GUAUAA    AC    AAUACA A CUGAC UUCCAAUCAG UUA                         A   UUCU GAA AAA AC   UC AG A AGAGAGU A   
DG5320    ACUC CC UU A GUAUAA    UU    AAUAUA A CUGAC UUCCAAUUAG UAG                         A   UUCU GAA UAA AC   CC AG A AGAGAGU A   
DG5360    AUUC UU UU A GUAUUAA   CU    AGUACA G CUGAC UUCCAAUCAG CUA                         G   UUUC GGU CUA GU   CC GA A AAAGAAU A   
DG5880    ACUC UU UU A GUAUAA    AU    AGUACC G UUAAC UUCCAAUUAA CUA                         G   UUUU GAC AAC AU   UC AA A AAAGAGU A   
DG6280    GCGC AA GU G GUUUAGU   GGU   AAAAUC C AACGU UGCCAUCGUU GGG                         C   CCCC GGU UCG AU  UCC GG G CUUGCGC A   
DG7140    GCAC CA GU G GUCUAGU   GGU   AGAAUA G UACCC UGCCACGGUA CAG                         A   CCCG GGU UCG AU  UCC CG G CUGGUGC A   
DG7180    GCAC CA GU G GUCUAGU   GGU   AGAAUA G UACCC UGCCACGGUA CAG                         A   CCCG GGU UCG AU  UCC CG G CUGGUGC A   
DG7680    GCAU CG GU G GUUCAGU   GGU   AGAAUG C UCGCC UGCCACGCGG GCG                         G   CCCG GGU UCG AU  UCC CG G CCGAUGC A   
DG7740    GCAU CG GU G GUUCAGU   GGU   AGAAUG C UCGCC UGCCACGCGG GCG                         G   CCCG GGU UCG AU  UCC CG G CCGAUGC A   
DG7741    GCAU CG GU G GUUCAGU   GGU   AGAAUG C UCGCC UGCCACGCGG GCG                         G   CCCG GGU UCG AU  UCC CG A CCGAUGC A   
DG8100    GCGU UG GU G GUAUAGU   GGUG  AGCAUA G CUGCC UUCCAAGCAG UUG                         A   CCCG GGU UCG AU  UCC CG G CCAACGC A   
DG9160    GCGU UG GU G GUAUAGU   GGUG  AGCAUA G CUGCC UUCCAAGCAG UUG                         A   CCCG GGU UCG AU  UCC CG G CCAACGC A   
DG9161    GCGU UG GU G GUAUAGU   GGUG  AACAUA G CUGCC UUCCAAGCAG UUG                         A   CCCG GGU UCG AU  UCC CG G CCAACGC A   
DG9990    GCAU UG GU G GUUCAGU   GGU   AGAAUU C UCGCC UGCCACGCGG GAG                         G   CCCG GGU UCG AU  UCC CG G CCAAUGC A   
DG9991    GCAU UG GU G GUUCAGU   GGU   AGAAUU C UCGCC UCCCACGCGG GAG                         A   CCCG GGU UCA AU  UCC CG G CCAAUGC A   
DH0260    GUGG CU AU A UCAUAAUU  GGUU  AAUGGU C CUGAU UGUGAAUCAG GCC                         UA  UGUG GAU UCG AA  UUC CA C UAGCCAC CCCA
DH0660  G GCCG AG GU A GGGUAGU   GGCU  AUCCUG A AGGAC UGUGGAUCCU UCG                         A   CCCG GGU UCA AU  UCC CG G UCUCGGC CCCA
DH0680  G GCCG GG GU G GGGUAGUU  GGCC  AUCCUU C GGGAC UGUGGAUCCC GCG                         A   CUCG GGU UCA AA  UCC CG G CCCUGGC CU  
DH1140  G GCGU AG GU G GUGAAGU   GGUU  AACACA U CAGGU UGUGGCUCUG ACA                         UA  CGCG GGU UCG AU  CCC CG U UCUACGC CCCA
DH1230    GCGG UU GU G GCGAAGU   GGUU  AACGCA U CGGCU UGUGGCGCCG ACA                         CU  CGGG GGU UCA AU  UCC CC U CGGCCGC CCCA
DH1540  G GCGG UU GU G GCGAAGU   GGUU  AACGCA C CAGAU UGUGGCUCUG GCA                         CU  CGUG GGU UCG AU  UCC CA U CAAUCGC CCCA
DH1541  G GCGG UU GU G GCGAAGU   GGUU  AACGCA C CAGAU UGUGGCUCUG GCA                         UU  CGUG GGU UCG AU  UCC CA U CAAUCGC CCCA
DH1660  G GUGG CU AU A GCUCAGUU  GGU   AGAGCC C UGGAU UGUGAUUCCA GUU                         GU  CGUG GGU UCG AA  UCC CA U UAGCCAC CCCA
DH1700  G GUGG CU AU A GCUCAGUU  GGU   AGAGCC C UGGAU UGUGAUUCCA GUU                         GU  CGUG GGU UCG AA  UCC CA U UAGCCAC CCCA
DH1740  G GUGG CU AU A GCUCAGUU  GGU   AGAGUC C CGGAU UGUGAUUCCG GUU                         GU  CGCG AGU UCA AG  CCU CG U UAGCCAC CCCA
DH1780  G GUGG CU GU A GCUCAGUU  GGU   AGAGUC C CGGAU UGUGAUUCCG GUU                         GU  CGUG GGU UCG AG  CCC CA U CAGCCAC CCCA
DH2520  G GUGG GU GU A GCCAAGU   GGU   AAGGCA A AGGAC UGUGACUCCU UCA                         UU  CGCG GGU UCG AU  CCC CG U CAUUCAC C   
DH2600  G GCGG AC GU A GCCAAGU   GGAUU AAGGCA G UGGAU UGUGGAUCCU CUA                         CG  CGCG GGU UCA AU  UCC CG U CGUUCGC C   
DH2700    GCGG AU GU A GCCAAGU   GGAUC AAGGCA G UGGAU UGUGAAUCCA CCA                         UG  CGCG GGU UCA AU  UCC CG U CGUUCGC C   
DH2720  G GCGG AU GU A GCCAAGU   GGAUC AAGGCA G UGGAU UGUGAAUCCA CCA                         U   GCCG GGU UCA AU  UCC CG U CGUUCGC C   
DH2880  G GCGG AU GU A GCCAAGU   GGAUC AAGGCA G UGGAU UGUGAAUCCA CCA                         UG  CGCG GGU UCA AU  UCC CG U CAUUCGC CC  
DH2920  G GCGG AU GU A GCCAAGU   GGAUC AAGGCA G UGGAU UGUGAAUCCA CCA                         UG  CGCG GGU UCA AU  UCC CG U CGUUCGC C   
DH2960  G GCGG AU GU A GCCAAGU   GGAUC AAGGCA G UGGAU UGUGAAUCCA CCA                         UG  CGCG GGU UCA AU  UCC CG U CGUUCGC CC  
DH3020  G GCGG AU GU A GCCAAGU   GGAUC AAGGCA G UGGAU UGUGAAUCCA CCA                         UG  CGCG GGU UCA AU  UCC CG U CGUUCGC C   
DH3120  G GCGG AU GU A GCCAAGU   GGAUC AAGGCA G UGGAU UGUGAAUCCA CCA                         UG  CGCG GGU UCA AU  UCC CG U CGUUCGC CC  
DH3200  G GCGG AU GU A GCCAAGU   GGAUC AAGGCA G UGGAU UGUGAAUCCA CCA                         UG  CGCG GGU UCA AU  UCC CG U CGUUCGC C   
DH3230    GCGG AC GU A GCCAAGU   GGACC AAGGCA G UGGAU UGUGAAUCCA CCA                         CG  CGCG GGU UCA AU  UCC CG U CGUUCGC C   
DH3240  G GCGG AU GU A GCCAAGU   GGAUU AAGGCA G UGGAU UGUGAAUUCA CCA                         U   CGCG GGU UCA AU  UCC CG U CGUUCGC C   
DH3280  G GCGG AU GU A GCCAAGU   GGAUU AAGGCA G UGGAU UGUGAAUCCA CCA                         UU  CGCG GGU UCA AU  UCC CG U CGUUCGC CC  
DH3360    GCGG AU GU A GCCAAGU   GGAUC AAGGCA G UGGAU UGUGAAUCCA CCA                         UG  CGCG GGU UCA AU  UCC CG U CGUUCGC C   
DH3800  G GUGG AU AU A GCUCAAUC  GGU   AGAGCG U UAGAU UGUGGAUCUA AAG                         GU  CGCG GGU UCG AU  UCC UG C UAUUUAC C   
DH3880  G GUGG GU GU A GUUCAAA   GGU   AGAACA G CUGUA UGUGGCAUAG UAU                         A   UCCU AGU UCA AU  UCU AG G UAUCCAC C   
DH4000  G GUGA AU AU A UUUCAAU   GGU   AGAAAA U ACGCU UGUGGUGCGU UAA                         A   UCUG AGU UCG AU  UCU CA G UAUUCAC C   
DH4040  G GUGA UU GU A AUUCAAU   GGU   AGAAUG C UUAUU UGUGGCAUAA GAA                         GU  UCUU GGU UCG AU  UCC AA G UAAUCAC C   
DH4080  G CUAA AU AU A UUUCAAU   GGUUA GCAAAA U ACGCU UGUGGUGCGU UAA                         A   UCUA AGU UCG AU  UCU UA G UAUUUAC C   
DH4360  G GCGG AU GU A GCCAAGU   GGAUC AAGGCA G UGGAU UGUGAAUCCA CCA                         CG  CGCG GGU UCA AU  CCC CG U CGUUCGC C   
DH4480  G GCGG AU GU A GCCAAGU   GGAUC AAGGCA G UGGAU UGUGAAUCCA CCA                         UG  CGCG GGU UCA AU  UCC CG U CGUUCGC C   
DH4500  G GCGG AU AU A ACUUAGG   GGUU  AAAGUU G CAGAU UGUGGCUCUG AAA                         A   CACG GGU UCG AA  UCC CG U UAUUCGC C   
DH4700    AAAA AA GU A GUUUAAUU  UA    AGAACG A UAGGU UGUGGGGCUA UUA                         G   CGGU     GUU A       AC C CUUUUUU A   
DH4880    AUUU AA AU A GUUUAA    AA    AAAAUA C UAAUU UGUGGUGUUA GUG                         A   UAUG AA  GUU A    UU CA U UUUAGAU C   
DH5000    ACCA AA GU A GUUUAA    AA    AAAACA U UAAUU UGUGGCAUUA GAA                         U   UACC AGU UAA AA  CCU GG U CUCUGGU C   
DH5040    ACUA AA GU A GUUUAUA         AAAACA C CAGCC UGUGGAACUG GAG                         U   AACU GGU UAA AA  CCC GG U CUUAAGU C   
DH5080    GAUU AA AGUA GUUUAA    GA    AAAGCA U CAGCC UGUGGAGCUG AAG                         A   CGCC AGU AAA CU   CU GG C UUAAAUC C   
DH5100    GUAG AU UU A GUUUAA    CC    AAGACA U UAGAU UGUGAUUCUA AAA                         A   UAGA GGU UAA AC  CCC UC U AAUCCAC C   
DH5120    GUAG AU AU A GUUUAAU         AAAACA C UAGAU UGUGAUUCUA GAG                         U   CAGA GGU UAA AC  CCC UC U UAUCAAC C   
DH5220    GCAA AC AU A GUUUAA    CC    CAAACA U UAGAU UGUGAUUCUA AAA                         A   UAGG AGU UUA AC  CCU CC U UGUUCGC C   
DH5280    GUAG AU AU A GUUUAC    AA    AAAACA U UAGAC UGUGAAUCUA ACA                         A   CAGG AAA UCA AA   UU CC U UAUUUAC C   
DH5320    GUGA AU AU A GUUUAC    AA    AAAACA U UAGAC UGUGAAUCUG ACA                         A   CAGG AAA UAA AC   CU CC U UAUUCAC C   
DH5360    GUAA AU AU A GUUUAA    CA    AAAACA U UAGAU UGUGAAUCUA ACA                         A   UAGA AAC UCA UUA CCU UC U UAUUUAC C   
DH5440    GUAG AU AU A GUUUAA    CU    AAAACA C UAGAU UGUGAAUCUA ACC                         A   UAGA GAC UCA CC  ACU CC U UAUUUAC C   
DH5480    GUAG AU AU A GUUUAA    CU    AAAACA U UAGAU UGUGAAUCUA ACC                         A   UAGA GAC UUA CC  ACC UC U UAUUUAC C   
DH5520    GUAA AU AU A GUUUAA    CU    AAAACA U UAGAU UGUGAAUCUA ACU                         A   UAGA GGC CUA CC  ACU UC U UAUUUAC C   
DH5560    GUAA AU AU A GUUUAA    UU    AAAACA U UAGAC UGUGAAUCUA ACU                         A   UAGA AGC UUA CC  ACU UC U UAUUUAC C   
DH5600    GUAA UU AU A GUUUAG    CU    AAAACA U UAGAU UGUGAAUCUA AUA                         A   UAGA AGA AUA UA  ACU UC U UAAUUAC C   
DH5640    GUAA AU AU A GUUUAA    AC    AAAACA U UAGAU UGUGAGUCUA AUA                         A   UAGA AGC CCA AA  CUU UC U UAUUUAC C   
DH5680    GUAA AU AU A GUUUAAA         AAAACA C UAGAU UGUGAAUCCA GAA                         A   UAGA AGC UCA AA  CCU UC U UAUUUAC C   
DH5720    GUAA AU AU A GUUUAA    CC    AAAACA U CAGAU UGUGAAUCUG ACA                         A   CAGA GGC UCA CG  ACC CC U UAUUUAC C   
DH5760    GUAA AC AU A GUUUAA    UC    AAAACA U UAGAU UGUGAAUCUA ACA                         A   UAGA GGC UCG AA  ACC UC U UGCUUAC C   
DH5800    GUAA AU AU A GUUUAA    CC    AAAACA U CAGAU UGUGAAUCUG AUA                         A   CAGA GGC UCA CA  ACC CC U UAUUUAC C   
DH5840    GUAA AU AU A GUUUAA    CC    AAAACA U UAGAU UGUGAAUCUA AUA                         A   UAGG GCC CCA CA  ACC CC U UAUUUAC C   
DH5880    GUAA AU AU A GUUUAA    CC    AAAACA U CAGAU UGUGAAUCUG ACA                         A   CAGA GGC UUA CG  ACC CC U UAUUUAC C   
DH6160    GCCG UG AU A GUAUAGU   GGU   AGUACA U CAGAU UGUGGCUCUG AUG                         A   CCCU GGU UCG AU  UCC AG G UCGCGGC A   
DH6280    GCCA UC UU A GUAUAGU   GGUU  AGUACA C AUCGU UGUGGCCGAU GAA                         A   CCCU GGU UCG AU  UCU AG G AGAUGGC A   
DH6320    GCUC AC AU G GUCCAGU   GGUU  AAGACU C AUCGU UGUGGCCGAU GCG                         A   CCCA GGU UCG AU  UCC UG G UGUGGGC A   
DH7740    GCCG UG AU C GUCUAGU   GGUU  AGGACC C CACGU UGUGGCCGUG GUA                         A   CCCA GGU UCG AA  UCC UG G UCACGGC A   
DH8100    GCCG UG AU C GUAUAGG   GGUU  AGUACU C UGCGU UGUGGCCGCA GCA                         A   CCUC GGU UCG AA  UCC GA G UCACGGC A   
DI0220    GGCC CU GU A GCUCAAU   GGUUA GCAGCA G UCCCC UCAUAAGGGA AAG                         GU  UACC AGU UCA AA  UCU GG U CUGGGUC A   
DI0260    ACUU CG GU A GCUUAGC   GAUCU AAAGCA C UCGGC UGAUAACCGA GAG                         AU  CGGG GGU UUA AA  UCC CU C CCGGAGU ACCA
DI0660    GGGC UC GU A GCUCAGGC UGGUU  AGAGUG C UCGGC UCAUAACCGA GUG                         GU  CAUG GGU UCA AA  UCC CA U CGGGCCC A   
DI0680    GGGC CC AU A GCUUAGCC AGGU   AGAGCG C CCGGC UCAUAACCGG GCG                         GU  CAUG GGU UCG AA  UCC CA U UGGGCCC A   
DI1140    GGAC CU UU A GCUCAGUU  GGUU  AGAGCA U CCGGC UCAUAACCGG ACG                         GU  CAUU GGU UCA AG  UCC AA U AAGGUCC ACCA
DI1141    CGGA AU AU A GCUCAGCU  GGUU  AGAGCA U UCCGC UGAUAACGGA GAG                         GU  CGUU GGU UCA AG  UCC AA U UAUUCCG ACCA
DI1180    GGAC CU UU A GCUCAGUU  GGUU  AGAGCA U CCGGC UCAUAACCGG ACG                         GU  CAUU GGU UCA AG  UCC AA U AAGGUCC ACCA
DI1230    GGAC CC GU A GCUCAGUU  GGUU  AGAGCU A CCGGC UCAUAACCGG UCG                         GU  CGUU GGU UCG AG  UCC AA C CGGGUCC ACCA
DI1260    GGAC CC UU A GCUCAGUU  GGUU  AGAGCA U CCGGC UCAUAACCGG AUG                         GU  CACU GGU UCA AG  UCC AG U AGGGUCC ACCA
DI1540    GGGC CU GU A GCUCAGCU  GGUU  AGAGCG C ACGCC UGAUAAGCGU GAG                         GU  CGGU GGU UCG AG  UCC AC U CAGGCCC ACCA
DI1541    GGGC CU GU A GCUCAGCU  GGUU  AGAGCG C ACGCC UGAUAAGCGU GAG                         GU  CGAU GGU UCG AG  UCC AU U CAGGCCC ACCA
DI1542    GGAC CU UU A GCUCAGUU  GGUU  AGAGCA G ACGGC UCAUAACCGU CCG                         GU  CGUA GGU UCG AG  UCC UA C AAGGUCC ACCA
DI1620    GGGC CU AU A GCUCAGCU  GGCU  AGAGCA C ACGCC UGAUAAGCGU GAG                         GU  CAGU GGU UCG AG  UCC AC U UGGGCCC ACCA
DI1660    AGGC UU GU A GCUCAGGU  GGUU  AGAGCG C ACCCC UGAUAAGGGU GAG                         GU  CGGU GGU UCA AG  UCC AC U CAGGCCU ACCA
DI1661    GGCC CC UU A GCUCAGU   GGUU  AGAGCA G GCGAC UCAUAAUCGC UUG                         GU  CGCU GGU UCA AG  UCC AG C AGGGGCC ACCA
DI1820    GGGU CU GU A GCUCAGUU  GGUU  AGAGCG C ACCCC UGAUAAGGGU GAG                         GU  CGGC AGU UCG AA  UCU GC C CAGACCC ACCA
DI1860    GGGC CU AU A GCUCAGCU  GGUU  AGAGUG C ACCCC UGAUAAGGGU GAG                         GU  CACA AGU UCA AG  UCU UG U UAGGCCC ACCA
DI1900    AGGC CU GU A GCUCAGGU  GGUU  AGAGCG U ACGCC UGAUAAGCGU AAG                         GU  CGGC AGU UCG AG  UCU GC C UAGGCCU ACCA
DI2100    GGGC UA UU A GCUCAGGU  GGUU  AGAGCG C ACCCC UGAUAAGGGU GAG                         GU  CCCU GGU UCA AG  UCC AG G AUGGCCC A   
DI2180    GGGC UA UU A GCUCAGUU  GGUU  AGAGCG C ACCCC UGAUAAGGGU GAG                         GC  CCCU GGU UCG AA  UCC AG G AUGGCCC A   
DI2220    GGGC UA UU A GCUCAGUU  GGUU  AGAGCG C ACCCC UGAUAAGGGU GAG                         GG  CCCU GGU UCA AA  UCC AG G AUGGCCC A   
DI2400    GGGC UA UU A GCUCAGUU  GGUU  AGAGCG C ACCCC UGAUAAGGGU GAG                         GC  CCCU GGU UCG AA  UCC AG G AUGGCCC A   
DI2410    GGGC UA UU A GCUCAGUU  GGUU  AGAGCG C ACCCC UGAUAAGGGU GAG                         GG  CCCU GGU UCA AA  UCC AG G AUGGCCC A   
DI2440    GGGC UA UU A GCUCAGUU  GGUU  AGAGCG U UGCUU UGAUAAGGCA AAA                         GU  CGAA AGU UCA AA  UCU UU C AUAGCCC A   
DI2480    GGGC UA UU A GCUCAGUU  GGUU  AGAGCG C ACCCC UGAUAAGGGU GAG                         GU  CGCU GAU UCG AA  UUC AG C AUAGCCC A   
DI2520    GGGC UA UU A GCUCAGUU  GGUU  AGAGCA U ACCCU UGAUAAGGGU AAG                         GU  CGCU AGU UCA AG  UCU AG C AUGGCCC U   
DI2540    GGGC UA UU A GCUCGCU   GGU   UGAGCA C ACCCC UGAUAAGGGU GAG                         GC  CUCU GGU UCAAAG  UCC AG A AUAGCCC A   
DI2550    GGGC UA UU A GCUCAGU   GGU   AGAGCG C GCCCC UGAUAAGGGC GAG                         GU  CUCU GGU UCA AG  UCC AG G AUAGCCC A   
DI2570    GGGC UA UU A GCUCAGUU  GGUU  AGAGCG C ACCCC UGAUAAGGGU GAG                         GU  CCCU GGU UCA AA  UCC AG G AUGGCCC A   
DI2580    GGGU UA UU A GCUCAGUU  GGUU  AGAGCA C ACCCC UGAUAAGGGU GAG                         GU  CCCU GGU UCA AA  UCC AG G AUAACCC A   
DI2590    GGGC UA UU A GCUCAGUU  GGUU  AGAGCG C ACCCC UGAUAAGGGU GAG                         GU  CUCU GGU UCA AA  UCC AG A AUGGCCC A   
DI2600    GCAU CC AU G GCUGAAU   GGUU  AAAGCA C CCAAC UCAUAAUUGG CGA                         AU UCACA GGU UCA AU  UCC UG U UGGAUGC A   
DI2601    GGGC UA UU A GCUCAGU   GGU   AGAGCG C GCCCC UGAUAAGGGC GAG                         GU  CUCU GGU UCA AG  UCC AG G AUAGCCC A   
DI2620    GGGC UA UU A GCUCAGC   GGUAG AGCGCG C GCCCC UGAUAAGGGC GAG                         GU  CUCU GGU UCA AA  UCC AG G AUAGCCC A   
DI2700    GCAU CC AU G GCUGAAU   GGUU  AAAGCG C CCAAC UCAUAAUUGG UAA U                       AU  UGCG GGU UCA AU  UCC UG C UGGAUGC A   
DI2701    GGGC UA UU A GCUCAGU   GGU   AGAGCG C GCCCC UGAUAAGGGC GAG                         GU  CUCU GGU UCA AG  UCC AG G AUGGCCC A   
DI2720    GGGC UA UU A GCUCAGU   GGU   AGAGCG C GCCCC UGAUAAGGGC GAG                         GU  CUCU GGU UCA AG  UCC AG G AUGGCCC A   
DI2760    GCAU CC AU G GCUGAAUG  GUU   AAAGCG C CCAAC UCAUAAUUGG CGA U                       AU  CGUA GGU UCA AU  UCC UA C UGGAUGC A   
DI2840    GGGC UA UU A GCUCAGU   GGU   AGAGCG C GCCCC UGAUAAGGGC GAG                         GU  CUCU GGU UCA AG  UCC AG G AUGGCCC ACCA
DI2920    GGGC UA UU A GCUCAGU   GGU   AGAGCG C GCCCC UGAUACGGGC GAG                         GU  CUCU GGU UCA AG  UCC AG G AUGGCCC A   
DI2921    GCAU CC AU G GCUGAAU   GGUU  AAAGCG C CCAAC UCAUAAUUGGCGAA                         UU  CGUA GGU UCA AU  UCC UA C UGGAUGC A   
DI2922    GCAU CC AU G GCUGAAU   GGUU  AAAGCG C CCAAC UCAUAAUUGG CGA                         AU UCGUA GGU UCA AU  UCC UA C UGGAUGC A   
DI3080    GCAU CC AU G GCUGAAU   GGUU  AAAGCG C CCAAC UCAUAAUUGG UAA                         AU UUGCG GGU UCA AU  UCC UG C UGGAUGC A   
DI3220    GCAU CC AU G GCUGAAU   GGUU  AAAGCG C CCAAC UCAUAAUUGG CGA U                       AC  CGCG GGU UCA AU  UCC UG C UGGAUGC A   
DI3280    GCAU CC AU G GCUGAAU   GGUU  AAAGCG C CCAAC UCAUAAUUGGCGAA                         UU  CGUA GGU UCA AU  UCC UA C UGGAUGC A   
DI3281    GGGC UA UU A GCUCAGU   GGU   AGAGCG C GCCCC UGAUACGGGC GAG                         GU  CUCU GGU UCA AG  UCC AG G AUGGCCC A   
DI3880    GGUU CU UU A ACUUAACC  GGU   AAAGUG U GUUCU UGAUAAGGAU AUG                         U   UCAG UGU UCG AG  UCA CU G AAGAAUC A   
DI4000    GAAA CU AU A AUUCAAUU  GGUU  AGAAUA G UAUUU UGAUAAGGUA CAA                         A   UAUA GGU UCA AU  CCC UG U UAGUUUC A   
DI4080    GAAA CU AU A AUUCAAUU  GGUU  AGAAUA G UAUUU UGAUAAGGUA CCA                         A   UAUA GGU UCG AU  UCC UG U UAGUUUC A   
DI4320    GGGC UU AU A GUUUAAUU  GGUU  GAAACG U ACCGC UCAUAACGGU GAU                         AU  UGUA GGU UCG AG  CCC UA C UAAGCCU ACCA
DI4500    GGGC UU AU A GUUUAAUU  GGUU  CAAACG C ACCGC UCAUAACGGU GAU                         AU  UGUA GGU UCG AG  UCC UA C UAAGCCU A   
DI4620    CCGG UA GG G CUGCGU        U AGCAGG U UACUG UGAUAUAGUA AUA                         GU  GAGA     GUU U       UC U UCGUCGG U   
DI4700    AGUG CC AC G UGGGGGA   UG    AUCCAG U UGCUU UGAUGAAGCA GAG                         CU  CAAA AU   AU G    AU UU U UGGCACU U   
DI4880    AAUG AA UU G CCUGAU    AA    AAAGGG U UACCU UGAUAGGGUA AAU                         UA  UGCA G   UUU U     C UG C AUUCAUU G   
DI4960    AAUG AA UU G CCUGAUA         AAAGGG U UAUCU UGAUAGGGUA AAU                         UA  UGUA G   GAU U     C UA C AUUCAUU G   
DI5040    AGAG CU UG C UCCCAAA   GCU   UGGGUG U CUAGC UGAUAAUUAG ACU                         AU  CAAG GGU UAA AU  UCC CU UCAAGCUCU A   
DI5080    GAGC UU GC   CCCUAAA   GUU   AAGGUG U CUAGC UGAUAAUUAG AUU                             UAAG GGU UAA AU  UCC CU U CAAGCUC U   
DI5120    GGAA AU GU G CCCGAA    AG    UAGGGA U CACUU UGAUAGAGUG AAA                         UA  UAUG GGU UCA AA  CCC CA U CAUCUCC U   
DI5160    GGAA GC GU G CCUGAA    AGU   UAAGGA C CUCCU UGAUAGGGAG GCU                         UA  UAGG GGU UCA AA  CCC CC U CACUUCC U   
DI5220    GGAA GC GU G CCUGAAC   AA    AAAGGA U CACUA UGAUAAAGUG AAC                         A   UAGA GGU AUA ACAACCC UC U CACUUCC U   
DI5280    AGAA AU AU G UCUGACA         AAAGAG U UACUU UGAUAGAGUA AAU                         AA  UAGA GGU UUA AA  UCC UC U UAUUUCU A   
DI5320    AGAA AU AU G UCUGAUA         AAAGAA U UACUU UGAUAGAGUA AAU                         UA  UAGA GGU UCA AG  CCC UC U UAUUUCU A   
DI5360    AGAA AU AU G UCUGACA         AAAGAG U UACUU UGAUAGAGUA AAU                         AA  UAGA GCU UCA AA  CCC UC U UAUUUCU A   
DI5880    AGAA AU AU G UCUGAUA         AAAGAG U UACUU UGAUAGAGUA AAU                         AA  UAGG AGC UUA AA  CCC CC U UAUUUCU A   
DI6280    GGUC UC UU G GCCCAGUU  GGUU  AAGGCA C CGUGC UAAUAACGCG GGG                         AU  CAGC GGU UCG AU  CCC GC U AGAGACC A   
DI6281    GCUC GU GU A GCUCAGU   GGUU  AGAGCU U CGUGC UUAUAACGCG ACC                         GU  CGUG GGU UCA AU  CCC CA C CUCGAGC A   
DI6320    GGUC GC AU   AUGUAGUC  GGUU  AUCAUG U CGAUC UAAUAAGUCG AAU                         GU  CGCC GGU UCG AA  CCC GG C UGUGACC A   
DI7740    GGCC CA UU A GCUCAGUU  GGUU  AGAGCG U CGUGC UAAUAACGCG AAG                         GU  CGCG GGU UCG AU  CCC CU C AUGGGCC A   
DI8100    GGCC GG UU A GCUCAGUU  GGUU  AGAGCG U GGUGC UAAUAACGCC AAG                         GU  CGCG GGU UCG AU  CCC CG U ACGGGCC A   
DK0260    GGGU UG CU A GCUCAACU  GGUUU AGAGCA C UGGUC UUUUAAACCA UAG                         GU  UACA GGU UCG AG  UCC UG U GCAACCC ACCA
DK0660    GGGC CC GU A GCUUAGUC UGGU   AGAGCG C CUGAC UUUUAAUCAG GCG                         GU  CGAG GGU UCG AA  UCC CU U CGGGCCC G   
DK0680    GGGC CC GU A GCUCAGUC UGGU   AGAGCG C UUGGC UUUUAACCAA GUA                         GU  CGCG GGU UCA AA  UCC CG U CGGGCCC G   
DK0740    GGGC CC GU A GCUUAGUC UGGU   AGAGCG C CUGGC UUUUAAUCAG GCG                         GU  CGAG GGU UCG AA  UCC CU U CGGGCCC G   
DK1140    GACU CG UU A GCUCAGCC  GGU   AGAGCA A CUGGC UUUUAACCAG UGG                         GU  CCGG GGU UCG AA  UCC CC G ACGAGUC ACCA
DK1141    GUCU GA UU A GCGCAACU  GGC   AGAGCA A CUGAC UCUUAAUCAG UGG                         GU  UGUG GGU UCG AU  UCC CA C AUCAGGC ACCA
DK1200    GACU CA CU A GCUCAGC   GGU   AGAGCA U UUGAC UUUUAAUCAA AGG                         GU  CCCG AGU UCG AU  CCU CG G GUGAGUC ACCA
DK1220    GACU CG UU A GCUCAGCC  GGU   AGAGCA A CUGGC UUUUAACCAG UGG                         GU  CCGG GGU UCG AA  UCC CC G ACGAGUC ACCA
DK1230    GCAU CC AU A GCUCAGUU  GGU   AGAGCA A CAGAC UCUUAAUCUG UGG                         GU  CCAC GGU UCG AG  CCC GU G UGGGUGU ACCA
DK1231    GUCC CG UU A GCUCAGGU  GGU   AGAGCA C UUGAC UUUUAAUCAA GGU                         GU  CGAU GGU UCG AG  UCC AU C ACGGGAC ACCA
DK1350    GCGC CG CU A GCUCAGUU  GGUU  AGAGCA G CUGAC UCUUAAUCAG CGG                         GU  CCGG GGU UCG AG  UCC CU G GCGGCGC A   
DK1540    GAGC CA UU A GCUCAGUU  GGU   AGAGCA U CUGAC UUUUAAUCAG AGG                         GU  CGAA GGU UCG AG  UCC UU C AUGGCUC ACCA
DK1660    GGGU CG UU A GCUCAGUU  GGU   AGAGCA G UUGAC UUUUAAUCAA UUG                         GU  CGCA GGU UCG AA  UCC UG C ACGACCC ACCA
DK2000    GGGU CG UU A GCUCAGAC  GGU   AGAGCA G CGGAC UUUUAAUCCG UUG                         GU  CGAA GGU UCG AA  UCC UU C ACGACCC ACCA
DK2520    GAGU UG GU A GCUCAGUU  GGU   AGAGCA C UCGGC UUUUAACCGA UCG                         GU  CCUG GGU UCG AA  UCC CA G CCAACUC A   
DK2580    GGGU UG CU A ACUCAAU   GGU   AGAGUA C UCGGC UUUUAACCGA UUA                         GU  UCCG GGU UCG AG  UCC CG G GCAACCC A   
DK2600    GGGU UG CU A ACUCAAU   GGU   AGAGUA C UCGGC UUUUAACCGA CGA                         GU  UCCG GGU UCG AG  CCC CG G GCAACCC A   
DK2920    GGGU UG CU A ACUCAAC   GGU   AGAGUA C UCGGC UUUUAACCGA CUA                         GU  UCCG GGU UCG AA  UCC CG G GCAACCC A   
DK3200    GGGU UG CU A ACUCAAU   GGU   AGAGUA C UCGGC UUUUAACCGA CAG                         U   UCCG GGU UCG AG  UCC CG G GCAACCC ACCA
DK3220    GGGU UG CU A ACUCAAU   GGU   AGAGUA C UCGGC UUUUAACCGA CGA                         GC  UCCG GGU UCG AG  UCC CG G GCAACCC G   
DK3230    GGGU UG CU A ACUCAAU   GGU   AGAGUA C UCGGC UUUUAACCGA CGA                         GC  UCCG GGU UCG AG  UCC CG G GCAACCC G   
DK3240    GGGU UG CU A ACUCAAC   GGU   AGAGUA C UCGGC UUUUAACCGA CUA                         GU  UCCG GGU UCG AG  UCC CG G GCAACCC A   
DK3880    GAGA CU UU A GUUUAAU   GGU   AAAACA U AUGAC UUUUAAUCAU UCU                         AC  UAUA GGU UCG AG  UCC UA U AAGUCUU A   
DK4000    GAGA AU AU U GUUUAAU   GGU   AAAACA G UUGUC UUUUAAGCAA CCC                         A   UGCUUGGU UCA AC  UCC AG C UAUUCUC A   
DK4030    GAGA GU AU   UGUUUAAU  GGUA  AAACAU U CUGUC UUUUAAGCAG UCU                         A   UAGU GGU UCG AU  UCC AC U UAUUCUC A   
DK4050    GAGA AU AU U GUUUAAU   GGU   AAAACA G UUGCC UUUUAAGCAU CCC                         AU  GUUU GGU UCG AU  UCC AA C UAUUCUU A   
DK4080    GAGA GU AU U GUUUAAA   GGU   AAAACA G UUGUC UUUUAAGCAA CCC                         A   UGCU GGU UCG AA  UCC AG C UAUUCUC A   
DK4340    GGGU GU AU A GCUCAGUU  GGU   AGAGCA U UGGGC UUUUAACCUA AUG                         GU  CGCA GGU UCA AG  UCC UG C UAUACCC A   
DK4440    GGGU GU AU A GCUCAGUU  GGU   AGAGCA U UGGGC UUUUAACCUA AUG                         GU  CGCA GGU UCA AG  UCC UG C UAUACCC A   
DK4480    GGGU GU AU A GCUCAGUU  GGU   AGAGCA U UGGGC UUUUAACCUA AUG                         GU  CGCA GGU UCA AG  UCC UG C UAUACCC A   
DK4500    GGGU GU AU A GCUCAGUU  GGU   AGAGCA A UAGGC UUUUAACUUA AAG                         GU  CGCA GGU UCA AG  UCC UG C UAUACCC A   
DK4620    CUGG GG GU A GCUUAA    GAUU  AAAGUU U GGAAU UCUUACUUCU AAG                         A   UAUC UG  GUU      UG GA U UCUUCAG G   
DK4700    UAAG CU AA A GCUUUG    AA    GAAGCG U UAAAC UUUUAAUUUA AUG                         A   ACUU GUA UAA UG  CGC AA G UAGCUUU U   
DK4760    CAUC AG AU G ACUGAA    AG    UAAGUA A UGGUC UCUUAAACCA AAA                         AA  UAGU AAA UUA AC GUUU AC U UCUGAUG A   
DK4840    CAUU AG AU G ACUGAA    AG    CAAGUA C UGGUC UCUUAAACCA UUU                         AA  UAGU AAA UUA GC CAUU AC U UCUAAUG A   
DK4880    CAUU AG AU G ACUGAA    AG    CAAGUA C UGGUC UCUUAAACCA UUU                         UA  UAGU AAA UUA GC ACUU AC U UCUAAUG A   
DK5040    CCUU AA UU A GCUUAUU   AU    AAAGCC C UAAAC UCUUAAUUUA AAA                         GA  AAAU AGU UAA AA  CCU AU U AUUAAGG A   
DK5080    CCUU AA UU A GCUUAU    UU    AAAGCU U UAGAC UCUUAAUUUA AAG                         A   AAUU AGC UAA UA  CCU AU U AUUAAGG A   
DK5100    CACU AA GA A GCUAAUAU  GGGU  UAAGCA C CAGCC UUUUAAGCUG GAA                         GC  AGGU GAC UCC CA  ACC AC C CUUAAUG A   
DK5120    CACU AA GA A GCUAAAU   GGGCA UUAGCG A CAGCC UUUUAAGCUG UAG                         AU  UGGU GAC UCC CA  ACC AC C CUUAAUG A   
DK5220    CAUU AA GA A GCUAUG    CA    CCAGCA C UAGCC UUUUAAGCUA GAG                         AG  AGGG G A CAC CC  U C CC C CUUAAUG A   
DK5280    CAUU GC GA A GCUU            AGAGCG U UAACC UUUUAAGUUA AAG                         UU  AGAG A C AAC AA  A U CU C CACAUUG A   
DK5281    CAUU GC GA A GCUU            AGAGCG U UAACC UUUUAAGUUA AAG                         UU  AGAG A C AAC AA  A U CU C CACAAUG A   
DK5320    CACU AU GA A GCUA            AGAGCG U UAACC UUUUAAGUUA AAG                         UU  AGAG ACC UUA AA   AU CU C CAUAGUG A   
DK5360    CACU AA GA A GCUAU           AUAGCA C UAACC UUUUAAGUUA GAG                         AU  UGAG AGC CAU AU  ACU CU C CUUGGUG A   
DK5880    CACU GU AA A GCUAAC          UUAGCA U UAACC UUUUAAGUUA AAG                         AU  UAAG AGA ACC AACACCU CU U UACAGUG A   
DK6050    GCCC UU CU A GCUCAGUC  GGU   AGGGCG C ACGGC UCUUAACCGU GUG                         GU  CGUG GGU UCG AG   CC CA C GGGGGGU G   
DK6051    GCCU UC CU A GCUCAGU   GGU   AGAGCG C ACGGC UUUUAACCGU GUG                         GU  CGUG GGU UCG AU  CCC CA C GGAAGGC G   
DK6052    GCCC UU CU A GCUCAGUC  GGU   AGAGCG C ACGGC UCUUAACCGU GUG                         GU  CGUG GGU UCG AG  CCC CA C GGGGGGU G   
DK6160    GCCC AG AU A GCUCAGUC  GGU   AGAGCG C AAGGC UUUUAACCUU GUG                         GU  CGGG GGU UCG AG  CCC CC C UUUGGGC G   
DK6161    GCCC GG CU A GCUCAGUC  GGU   AGAGCG C CAGAC UCUUAAUCUG GUG                         GU  CGGG GGU UCG AG  CCC CC C GUUGGGC G   
DK6280    UCCU UG UU A GCUCAGUU  GGU   AGAGCG U UCGGC UUUUAACCGA AAU                         GU  CAGG GGU UCG AG  CCC CC U AUGAGGA G   
DK6281    GCCU UG UU G GCGCAAUC  GGU   AGCGCG U AUGAC UCUUAAUCAU AAG                         GU  UAGG GGU UCG AG  CCC CC U ACAGGGC U   
DK6320    UCCC GA GU G GCUCAAUC  GGUUU AGAGCG U CUGAC UCUUAAUCAG AAG                         GU  UGCG AGU UCG AG  UCU CG C CUUGGGA G   
DK7560    GCCC GG UU A GCUCAGUC  GGU   AGAGCA C CAGAC UCUUAAUCUG GUU                         GU  CGCG GGU UCG AG  CCC CG C AUUGGGC U   
DK7680    GCCC GG CU A GCUCAGUC  GGU   AGAGCA U GAGAC UCUUAAUCUC AGG                         GU  CGUG GGU UCG AG  CCC CA C GUUGGGC G   
DK7740    GCCC GG CU A GCUCAGUC  GGU   AGAGCA U GAGAC UCUUAAUCUC AGG                         GU  CGUG GGU UCG AG  CCC CA C GUUGGGC G   
DK7741    GCCC GG AU A GCUCAGUC  GGU   AGAGCA U UGGAC UUUUAAUCCA AGG                         GU  CCAG GGU UCA AG  UCC CU G UUCGGGC G   
DK7920    GCCC GC AU A GCUCAGUC  GGU   AGAGCA U CAGAC UUUUAAUCUG AGG                         GU  CCAG GGU UCA AG  UCC CU G UUCGGGC G   
DK8040    GCCC GG CU A GCUCAGUU  GGU   AGAGCA U GAGAC UCUUAAUCUC AGG                         GU  CGUG GGU UCG AG  CCC CA C GUUGGGC G   
DK8100    GCCU GG AU A GCUCAAUU  GGU   AGAGCA U CAGAC UUUUAAUCUG AGG                         GU  UCAG GGU UCA AG  UCC CU G UUCAGGC G   
DK8101    GCCC GG CU A GCUCAGUC  GGU   AGAGCA U GAGAC UCUUAAUCUC AGG                         GU  CGUG GGU UCG AG  CCC CA C GUUGGGC G   
DK9160    GCCC GG CU A GCUCAGUC  GGU   AGAGCA U GAGAC UCUUAAUCUC AGG                         GU  CGUG GGU UCG AG  CCC CA C GUUGGGC G   
DK9990    GCCC GG AU A GCUCAGUC  GGU   AGAGCA U CAGAC UUUUAAUCUG AGG                         GU  CCAG GGU UCA AG  UCC CU G UUCGGGC G   
DK9991    GCCC GG CU A GCUCAGUC  GGU   AGAGCA U GAGAC UCUUAAUCUC AGG                         GU  CGUG GGU UCG AG  CCC CA C GUUGGGC G   
DL0220    GCGA GA AU G GUCAAAUU  GGUA  AAGGCA C AGCAC UUAAAAUGCU GC  GGA A   UGA   U    U UCCU   UGUG GGU UCG AG  UCC CA C UUCUCGC ACCA
DL0260    GGGG CU AU G CUGGAACU  GGUA  GACAAU A CGGCC UUAGAUUCCG UA  GCU     UAA   A      UGCG   UGGG AGU UCG AG  UCU CC C UAGCCCC ACCA
DL0440    GCAG GG AU A GCCAAGUU UGGCCA ACGGCG C AGCGU UCAGGGCGCU GU  CCC     GUA   G      GGGUC  CGCA GGU UCA AA  UCC UG C UCCCUGC A   
DL0660    GCAG GG GU U GUCGAGCC UGGCCA AAGAUG C AGGAC UUAGAAUCCU GU  CCA     GUA   G      UGGUU  CCAG GGU UCA AA  UCC CU G CCCCUGC A   
DL0680    GCGG GG GU G CCCGAGU   GGUCA AAGGGG A CAGGC UUAGGACCUG UU  GGC     GUU   AG     GCUU   CCAG GGU UCG AA  UCC CU G CCCCCGC A   
DL0860    GCGG GG GU G CCCGAGCA AGGUCA AAGGGG U CGGGC UCAGGCCCCG AU  GGU     GUA   G      GCCUG  CGUG GGU UCA AA  UCC CA C CCCCCGC A   
DL0980    GCGG GG GU G CCCGAGCC AGGUA  AAGGGG C AGGGC UCAAGACCCU GU  GGC     GUA   G      GCCUG  CGUG GGU UCG AA  UCC CA C CCCCCGC A   
DL0981    GCGG GG GU G CCCGAGCC AGGUA  AAGGGG C AGGGU UCAGGUCCCU GU  GGC     GUA   G      GCCUG  CGUG GGU UCA AA  UCC CA C CCCCCGC A   
DL1140    CCCC AA GU G GCGGAAUA  GGUA  GACGCA U UGGAC UUAAAAUCCA AC  GGG C   UUA   AU   A UCCUG  UGCC GGU UCA AG  UCC GG C CUUGGGG ACCA
DL1141     GGG GA UU   GGCGGAAU UGGCA  GACGCA C UAGAC UUAGGAUCUA GC  GUC     UUU          GACG   UAAG GGU UCA AG  UCC CU U AUCCCCC ACCA
DL1200    GCCC AA GU G GCGGAAU   GGUA  GACGCA U GGGAU UUAAGAUCCC AC  GCU A   GCA   A    U AGCG   UGCC GGU UCA AG  UCC GG C UUUGGGC ACCA
DL1220    GGGG GA UU G GCGGAAUU  GGCA  GACGCA C UAGAC UUAGGAUCUA GC  GUC     UUU          GACG   UAAG GGU UCA AG  UCC CU U AUCCCCC ACCA
DL1230    CCCC GU GU G GCGAAAU   GGUA  GACGCG C UUGAC UCAAAAUCAA GU  AGU     GAA   G      ACUG   UGCU GGU UCG AG  UCC GG U CACGGGG ACCA
DL1231    GCGG GU GU G GCGAAAUU  GGCA  GACGCA C UAGAC UUAGGAUCUA GC  GCU     UUA   C      GGCA   UGCA GGU UCA AG  UCC UG U CACCCGC ACCA
DL1232  U GCCC GG GU G GUGAAAUC  GGUA  GACACG C AGGAC UUAAAAUCCU GU  GGC A   UAA   A    A GCCA   UGUC GGU UCA AG  UCC GA C CCCGGGC ACCA
DL1310    GCCC GG AU G GUGGAA    UGCA  GACACG G CGAGC UUAAACCUCG CU  GCC CC  UUC   G   AG GGCG   UGCC GGU UCA AG  UCC GG C UCCGGGC ACCA
DL1540    GCGG AU GU G GCGGAAUU  GGCA  GACGCG C UAGAA UCAGGCUCUA GU  GUC U   UUA   C    A GACG   UGGG GGU UCA AG  UCC CU U CAUCCGC ACCA
DL1541    GCCG GG GU G GUGGAAUU  GGCA  GACACA C AGGAC UUAAAAUCCU GC  GGU AG  GUG   A   CU ACCG   UGCC GGU UCA AG  UCC GG C CCUCGGC A   
DL1542    GCCG GG GU G GUGGAAUU  GGCA  GACACA C AGGAC UUAAAAUCCU GC  GGU AG  GUG   A   CU ACCG   UGCC GGU UCA AG  UCC GG C CCUCGGC ACCA
DL1543    GCCG GU GU G GCGGAAUU  GGCA  GACGCG C ACGAC UCAAAAUCGU GU  UCC     UUC   U      GGAG   UGUC GGU UCG AC  CCC GA C CACCGGU A   
DL1544    GCGG GU GU G GCGGAAUU  GGCA  GACGCG C UAGAC UUAGGAUCUA GU  GUC     UUU   AU     GACG   UGGG GGU UCA AG  UCC CU U CACCCGC A   
DL1660    GCGA AG GU G GCGGAAUU  GGUA  GACGCG C UAGCU UCAGGUGUUA GU  GUC C   UUA   C    G GACG   UGGG GGU UCA AG  UCC CC C CCCUCGC ACCA
DL1661    GCGG GA GU G GCGAAAUU  GGUA  GACGCA C CAGAU UUAGGUUCUG GC  GCC     GCA   A      GGUG   UGCG AGU UCA AG  UCU CG C CUCCCGC ACCA
DL1662    GCCG AA GU G GCGAAAUC  GGUA  GACGCA G UUGAU UCAAAAUCAA CC  GUA     GAA   A      UACG   UGCC GGU UCG AG  UCC GG C CUUCGGC ACCA
DL1663    GCCG AG GU G GUGGAAUU  GGUA  GACACG C UACCU UGAGGUGGUA GU  GCC C   AAU   A    G GGCU   UACG GGU UCA AG  UCC CG U CCUCGGU ACCA
DL1664    GCCC GG AU G GUGGAAUC  GGUA  GACACA A GGGAU UUAAAAUCCC UC  GGC G   UUC   G    C GCUG   UGCG GGU UCA AG  UCC CG C UCCGGGU ACCA
DL1700    GCGA AG GU G GCGGAAUU  GGUA  GACGCG C UAGCU UCAGGUGUUA GU  GUC C   UUA   C    G GACG   UGGG GGU UCA AG  UCC CC C CCCUCGC ACCA
DL1750    GCGG AA GU G GCGGAAUU  GGUA  GACGCA C UAGAU UUAGGUUCAU GC  GCC U   GUA        A GGUG   UGAG AGU UCA AG  UCU CU C CUUCCGC ACCA
DL1780    GCGA AG GU G GCGGAAUU  GGUA  GACGCG C UAGCU UCAGGUGUUA GU  GCC C   CCC        G GGUG   UGAG GGU UCG AG  UCC CU C UCUUCGC ACCA
DL1940    GCCC AG AU G GCGGAAUU  GGUA  GACGCG C CAGCU UCAGGUGCUG GU  ACU C   GAA   A    G GGUG   UGGA GGU UCG AG  UCC UC U UCUGGGC ACCA
DL1980    GCCC AG GU G GCGGAAUU  GGUA  GACGCG C AUGGU UCAGGUCCAU GU  GCC     GCA   A      GGUG   UGGA GGU UCG AG  UCC UC U CCUGGGC ACCA
DL2000    GCCC GA GU G GUGGAAUC  GGUA  GACACA A GGGAU UUAAAAUCCC UC  GCC U   UUC   G    A CGCG   UGCC AGU UCA AG  UCU GG C UUCGGGC ACCA
DL2180    GGGG AU GU G GUGGAAUU  GGUA  GACGCA A CGGAC UUAAAAUCCG UC  GAU U   GUA   UA   G AUCG   UGAG GGU UCA AG  UCC CU C CGUCCCC A   
DL2520    GCAG GC AU G GCGGAAUU UGGUA  GACGCG C AGGAU UUAGGUUCCU GU  GUC     UUU   AU     GAUG   UGAG AGU UCG AG  UCU CU C UGCCUGU A   
DL2521    GCCU UC GU G GUGAAAU   GGUA  GACACU C AUGAC UUAAAAUCAU GU  GCU U   AUA        A AGCG   UACC GGU UCA AC  UCC GG U CGAAGGU A   
DL2522    UCCU UC GU G GUGAAAU   GGUA  AACACG U GUGAU UCAAAAUCAC AU  GC      AUA   A       GCU   UGCC GGU UCG AG  UCC GG U CGAAGGU A   
DL2600    GCCU UG AU G GUGAAAU   GGUA  GACACG C GAGAU UCAAAAUUUC GU  GCU     UAA          AGCA   UGGA GGU UCG AG  UCC UC U UCAAGGC A   
DL2601    GGGG GU AU G GCGAAAUU  GGUA  GACGCU G CGGAC UUAAAAUCCG UU  GGC UU  UAA       AG ACCG   UGAG GGU UCA AG  UCC CU C UACCCCC A   
DL2602    GCCG CU AU G GUGAAAUU  GGUA  GACACG C UGCUC UUAGGAAGCA GU  GC      UAA   G       GCU   UCUC GGU UCG AA  UCC GA G UAGCGGC A   
DL2700    GCCG CC AU G GUGAAAUU  GGUA  GACACG C UGCUC UUAGGAAGCA GU  GCU     CA           AGCA   UCUC GGU UCG AG  UCC GA G UGGCGGC A   
DL2701    GGGG AU AU G GCGAAAUC  GGUA  GACGCU A CGGAC UUAAAAUCCG UCG ACU U   UCU        A AGUCG  UGAG GGU UCA AG  UCC CU C UAUCCCC A   
DL2702    GCCU UG AU G GUGAAAU   GGU A GACACG C GAGAC UCAAAAUCUC GU  GCU     AAA   G      AGCG   UGGA GGU UCG AG  UCC UC U UCAAGGC A   
DL2720    GGGG AU AU G GCGAAAUC  GGUA  GACGCU A CGGAC UUAAAAUCCG UC  GAC UU  UAU       AA GUCG   UGAG GGU UCA AG  UCC CU C UAUCCCC A   
DL2721    GCCU UG AU G GUGAAAU   GGUA  GACACG C GAGAC UCAAAAUCUC GU  GCU     AAA   G      AGCG   UGGA GGU UCG AG  UCC UC U UCAAGGC A   
DL2740    GCCG CU AU G GUGAAAUU  GGUA  GACACG U UGCUC UUAGGAAGCA GU  GCU     AU           AGCA   UCUU GGU UCG AG  UCC GA G UGGCGGC A   
DL2800    GCCU UG GU G GUGAAAU   GGUA  GACACG C GAGAC UCAAAAUCUC GU  GCU     AAA   A      AGCG   UGGA GGU UCG AG  UCC UC U UCAAGGC A   
DL2920    GCCG CU AU G GUGAAAUU  GGUA  GACACG C UGCUC UUAGGAAGCA GU  GC      UAA   U       GCA   UCUC GGU UCG AG  UCC GA G UGGCGGC A   
DL2921    GGGG AU AU G GCGAAAUC  GGUA  GACGCU A CGGAC UUAAAAUCCG UC  GAC UU  UAA       AA AUCG   UGAG GGU UCA AG  UCC CU C UAUCCCC A   
DL2922    GCCU UG GU G GUGAAAU   GGUA  GACACG C GAGAC UCAAAAUCUC GU  GCU A   AA         U AGCG   UGGA GGU UCG AG  UCC UC U UCAAGGC A   
DL3200    GCCU UG GU G GUGAAAUGGUGGUA  GACACG C GAGAC UCAAAAUCUC GU  GCU     AAA   C      AGCG   AGGA GGU UCG AG  UCC UC U UCAAGGC A   
DL3280    GCCU UG GU G GUGAAAU   GGUA  GACACG C GAGAC UCAAAAUCUC GU  GCU     AAA   A      AGCG   UGGA GGU UCG AG  UCC UC U UCAAGGC A   
DL3360    GCCU UG GU G GUGAAAU   GGUA  GACACG C GAGAC UCAAAAUCUC GU  GCU     AAA   C      AGCG   UGGA GGU UCG AG  UCC UC U UCAAGGC A   
DL3361    GGGG AU AU G GCGAAAUU  GGUA  GACGCU A CGGAC UUAAAAUCCG UC  GAC UU  UAA       AA AUCG   UGAG GGU UCA AG  UCC CU C UAUCCCC A   
DL3400    GGGG AU AU G GCGAAAUC  GGUA  GACGCU A CGGAC UUAAAAUCCG UC  GAC UU  UAU       AA GUCG   UGAG GGU UCA AG  UCC CU C UAUCCCC A   
DL3800    ACUU AU GU G GCGGAACA  GGUA  GACGCG U GGGAC UUAAAAUCUC AU  UCC     AUA          GGAG   UGCC GGU UCG AU  UCC GG U CAUAAGU A   
DL3840    ACUU AU GU G GCGGAAUA  GGUA  GACGCG U GGGAC UUAAAAUCUC AU  UCC     UAC          GGAG   UGCC GGU UCG AC  CCC GG U CAUAAGU A   
DL3880    AUCC GA GU G CUGGAAUU  GGUA  GACAGU C UUAGC UUAAGUUUAA GU  GAC     GCA   A      GUCG   UAAA CGU UCG AA  UCG UU U CUCGGAU A   
DL3881    AUGG GU AU G CUGAAAUA AGGUA  AACAGG U UCCGC UUAGGACGGA AU  AGU     CAA          ACUU   UGCA AGU UCA AG  UCU UG U UACCCGU A   
DL4000    GCUA UU UU G GUGGAAUU  GGUA  GACACG A UACUC UUAAGAUGUA UU  ACU     UUA   C      AGUA   UGAA GGU UCA AG  UCC UU U AAAUAGC A   
DL4020    AUGA CU AU G GCGGAAUU  GGUA  GACGCG A UUAGU UUAGGUCUAA UU  UAU U   UUU        A AUAA   UAUG GGU UCA AA  UCC CA U UAGUCAU A   
DL4030    GCUA CU UU G GUGGAAUC  GGUA  GACACG A CGCAC UUAAAAUGCG UU  ACU U   AU         A AGUA   UAAA AGU UCA AG  UCU UU U AAGUAGC A   
DL4040    GCCU AA AU G CUGGAAUU UGGUA  GACAGA A CAAAC UUAAGAUUUG UC  GCU     UUC   G      AGCG   UGUU GGU UCG AG  UCC AA C UUUAGGU A   
DL4050    GCUA CU UU G GUGGAAAU  GGUA  GACACG A CACUC UUAAGAUGUG UU  AUC     GCA   A      GAUA   UGAA GGU UCA AA  UCC UU U AAGUAGU A   
DL4070    GCUA UU UU G GUGGAAUU  GGUA  GACACG A CGCAC UUAAAAUGCG UU  ACU     AUA   AA     AGUA   UAAA AGU UCA AG  UCU UU U AAGUAGC A   
DL4080    GCUA UU UU G GUGGAAUU  GGUA  GACACG A UACUC UUAAGAUGUA UU  ACU     UUA   U      AGUA   UGAA GGU UCA AA  UCC UU C AAAUAGC A   
DL4360    GGGU GU AU A GCUCAGUU  GGU   AGAGCA G UGGGC UUUUAACCUA CUG                         GU  CGCA GGU UCA AG  UCC UG C UAUACCC A   
DL4500    GCGC AU UU G GUGAAAAA  GGUA  AACACG A CGGAU UUAAAAUCCG UU  CC      UAU   U       GGU   UAUU GGU UCA AG  UCC AA U AAUGCGC A   
DL4501    ACUC GC UU G GUGGAAC   GGCA  AACACG G CAGAC UCAAAAUCUG UU  UCU     AAU          GGAA   UAUC GGU UCG AA  UCC GA U AGCGAGU A   
DL4502    GCGG AU AU G AUGGAAUU  GGUA  GACAUG C CAGGU UUAGGUUCUG GU  GAC CA  UAA       UG UUCG   UGGG GGU UCG AG  UCC CU C UAUCCGU A   
DL4700    UGAA AG CU G GCAGAG    UU    AAUGCG C UUGAU UUAGGAUCAA UUU                         A   UAAG UA  UCC A    UA CU U GCUUUCA U   
DL4701    CACA AG CU G GCAGAC    AU    AAUGCA U ACGAU UUAAGCUCGU CUU                         A   UAAG A U CAU AU    U CU U GUUUGUG U   
DL4760    ACUA UU UU G GCAGAUA         AGUGCA A UGAAU UUAGAAUUCA UUU                         A   UGUA GAU UUU UU   UC UA C AAAUAGU A   
DL4761    UCUA AU AU G GCAGAUU         AAUGCA U UAGAU UUAAGCUCUA AAA                         A   UAAA G U UUG AC    C UU U UAUUAGA A   
DL4800    ACUA UU UU G GCAGAUU         AGUGCA G UAAAU UUAGAAUUUA UUU                         A   UAUA AUU UAA UU  AAU UA U AAAUAGU A   
DL4840    UCUA AU AU G GCAGAUU         AGUGCA A UAGAU UUAAGCUCUA UAU                         A   UAAA GU  AUU UU   AC UU U UAUUAGA A   
DL4880    UCUA AU AU G GCAGAUU         AGUGCA A UGGAU UUAAGCUCCA UAU                         A   UAAA GU  AUU UU   AC UU U UAUUAGA A   
DL4921    ACUA UU UU G GCAGAUU         AGUGCA A UAAAU UUAGAAUUUA UAU                         A   UGUA AU  UUU U    AU UA C AAAUAGU A   
DL4980    GCUU GA GU A GCAAAGAG  GGUUU AAUGCU U GAGAU UUAGGUUCUU ACA                         U   CAAG GGU UCA AU  UCC CU U CUCUAGU U   
DL4981    GUUG AA GU A GCAAAGA   GGUA  AAUGCG A GAAUC CUAAGAUUUC UUU                         AU  CAAG GGU UCA AU  UCC CU U CUUCAAU U   
DL5000    GCUG GG GU A GCAAAGU   GGUU  ACUGCA G UAGAU UUAGGAUCUA CGA                         U   CAAG GGU UCA AA  UCC UU U UCCUAGU U   
DL5001    GCUG AA AU A GCAAAGU   GGU   AAUGCG A GAAGC CUAAGAUUUC UUU                         AU  CGAA GGU UCA AA  UCC UU C UUUCAGU U   
DL5020    GCUU GA GU A GCAAAGC   GGUU  AAUGCU U GAGAU UUAGGUUCUC ACA                         U   CAAA GGU UCA AG  CCC UU U CUCUAGU U   
DL5021    GUUG CA GU A GCAAAGC   GGUU  AAUGCG A GAAUC CUAAAAUUUC UUU                         AU  CAGA GGU UCA AA  UCC UC U CUCCAAC U   
DL5040    GCUG AA AU A GCAAGU    GGUU  AAUGCA A AAGAC UUAGGAUUUU UCA                         U   CGAA GGU UCA AC  UCC UU C UUUCAGC U   
DL5041    GCUA AA AU A GCAAAGU   GGUU  AAUGCA G AAGGC CUAAGACCUU CCU                         AU  CAAA GGU UCA AC  UCC CU U UUUUAGC U   
DL5080    GCUG AA GU A GCAAAAGU  GGU   UAUGCA A AAGAC UUAGGAUCUU UUA                         A   CGAG GGU UCA AC  UCC UU C UUUCAGC U   
DL5081    CUAA AG UA   GCAAAGU   GGUU  AAUGCA G AAGGC CUAAAACUUU CCU                         AU  CAAG GGU UCA AC   UC CU U UCUUUAG C   
DL5100    GCUC CU AA A GGAUAAU   AGCU  CAUCCG U UGGUC UUAGGAACCA AAA                         AC  UCUU GGU GCA AC  UCC AA G UAGCAGC U   
DL5120    GCUA GC GU G GCAGAGCC UGGCU  AAUGCG A AAGAC CUAAGCUCUU UUU                         AU  CAGG GGU UCA AA  UCC CC U CGCUAAC U   
DL5121    GCUU UU AA A GGAAAAC   AGUC  UAUCCG C UGGUC UUAGGAACCA GAA                         AC  UCUU GGU GCA AA  UCC AA G UAAAAGC U   
DL5160    GCUU UU AA A GGAAAAG   AGC   CCUCCA C UGGUC UUAGGCGCCA GCA                         UC  UCUU GGU GCA AG  UCC AA G UAAAAGC U   
DL5220    ACUU UU AA A GGAUAAG   AGC   AAUCCG U UGGUC UUAGGAACCA CCU                         A   UCUU GGU GCA AA  UCC AA G UAAAAGU A   
DL5221    GCUA GC GU G GCAGAGCU CGGCA  AAUGCA A AAGGC UUAAGCCCUU UAU                         C   CAGA GGU UCA AA  UCC UC U CCCUAGC U   
DL5280    ACUU UU AU A GGAUAGA   AGU   AAUCCA U UGGUC UUAGGAACCA AAA                         A   CCUU GGU GCA AC  UCC AA A UAAAAGU A   
DL5281    AUUA GG GU G GCAGAGCC AAGUA  AUUGCG U AAGAC UUAAAACCUU GUU                         CC  CAGA GGU UCA AA  UCC UC U CCCUAAU A   
DL5320    ACUU UU AU A GGAUAAU   AGU   AAUCCA U UGGUC UUAGGAACCA AAA                         A   CCUU GGU GCA AA  UCC AA A UAAAAGU A   
DL5321    AUUA GG GU G GCAGAGCC AGGAA  AUUGCG U AAGAC UUAAAACCUU GUU                         CC  CAGA GGU UCA AA  UCC UC U CCCUAAU A   
DL5360    GUUA AG GU G GCAGAGCC CGGUA  AUUGCA U AAAAC UUAAACUUUU AUA                         UC  CAGA GAU UCA AA  UCC UC U CCUUAAC A   
DL5361    ACUU UU AA A GGAUAGU   AGUU  UAUCCG U UGGUC UUAGGAACCA AAA                             AAUU GGU GCA AC  UCC AA A UAAAAGU A   
DL5440    ACUU UU AA A GGAUAAC   AGC   UAUCCA U UGACC UUAGGAGUCA AAA                         A   CAUU GGU GCA AC  UCC AA A UAAAAGU A   
DL5480    ACUU UU AA A GGAUAAC   AGC   UAUCCA U UGACC UUAGGAGUCA AAA                         A   UAUU GGU GCA AC  UCC AA A UAAAAGU A   
DL5520    ACUU UU AA A GGAUAAC   AGC   UAUCCA U UGACC UUAGGAGUCA AAA                         A   CAUU GGU GCA AC  UCC AA A UAAAAGU A   
DL5560    ACUU UU AA A GGAUAAC   AGC   UAUCCA U UGGCC UUAGGAGUCA AAA                         A   UAUU GGU GCA AC  UCC AA A UAAAAGU A   
DL5600    ACUU UU AA A GGAUAGU   AGU   UAUCCA U UGGUC UUAGGAGCCA AAA                         A   CAUU GGU GCA AC  UCC AA A UAAAAGU A   
DL5640    ACUU UU AA A GGAUAGA   AGU   AAUCCA U CGGUC UUAGGAACCG AAA                             AAUU GGU GCA AC  UCC AA A UAAAAGU A   
DL5680    ACUU UU AA A GGAUAGA   AGU   AAUCCA U UGGCC UUAGGAGCCA AAA                             AAUU GGU GCA AC  UCC AA A UAAAAGU A   
DL5720    ACUU UU AA A GGAUAAC   AGC   CAUCCG U UGGUC UUAGGCCCCA AAA                         A   UUUU GGU GCA AC  UCC AA A UAAAAGU A   
DL5760    ACUU UU AA A GGAUAAC   AGC   UAUCCA U UGGUC UUAGGACCCA AAA                         A   UUUU GGU GCA AC  UCC AA A UAAAAGU A   
DL5800    ACUU UU AA A GGAUAAC   AGC   UAUCCA U UGGUC UUAGGACCCA AAA                         A   UUUU GGU GCA AC  UCC AA A UAAAAGU A   
DL5840    GCUU UU AA A GGAUAAC   AGC   UAUCCC U UGGUC UUAGGAUCCA AAA                         A   UUUU GGU GCA AC  UCC AA A UAAAAGU A   
DL5880    ACUU UU AA A GGAUAAC   AGC   UAUCCA U UGGUC UUAGGCCCCA AAA                         A   UUUU GGU GCA AC  UCC AA A UAAAAGU A   
DL5881    ACUU UU AA A GGAUAAC   AGC   UAUCCA U UGGUC UUAGGCCCCA AAA                         A   UUUU GGU GCA AC  UCC AA A UAAAAGU A   
DL6160    GCAA GG GU A GGAAAGUC UGGUUA AAUCCG U GUGAC UUAAGAUCUC AU  CC      AUU   C       GGUU  CGCG AGU UCG AA  UCU CG C CUCUUGC A   
DL6200    GGCA AG AU G GCCGAGC   GGUCU AAGGCG C CACGU UAAGGCCGUG GU  CC      GAA   A       GGG   CGUG GGU UCG AA  UCC CA C UCUUGUC A   
DL6280    GGUU GU UU G GCCGAGC   GGUCU AAGGCG C CUGAU UCAAGCUCAG GU  AUC     GUA   A      GAUG   CAAG AGU UCG AA  UCU CU U AGCAACC A   
DL6281    GGAG GG UU G GCCGAGC   GGUCU AAGGCG G CAGAC UUAAGAUCUG UU  GGA C   GGU   U    G UCCG   CGCG AGU UCG AA  CCU CG C AUCCUUC A   
DL6980    GUCA GG AU G GCCGAGU   GGUCU AAGGCG C CAGAC UCAAGUUCUG GU  CUU C   GAG   A    G AGGG   CGUG GGU UCA AA  UCC CA C UUCUGAC A   
DL7560    GGAG AG AU G GCCGAGC   GGUCU AAGGCG C UGGUU UAAGGCACCA GU  CCC     UUC   G      GGGG   CGUG GGU UCG AA  UCC CA C UCUCUUC A   
DL7740    GUCA GG AU G GCCGAGC   GGUCU AAGGCG C CAGAC UCAAGUUCUG GU  CCU C   UCU        G AGGG   CGUG GGU UCG AA  UCC CA C UUCUGAC A   
DL7741    GUCA GG AU G GCCGAGU   GGUCU AAGGCG C UGCGU UCAGGUCGCA GU  CUA C   UCU        G UAGG   CGUG GGU UCG AA  UCC CA C UUCUGAC A   
DL7920    GUCA GG AU G GCCGAGC   GGUCU AAGGCG C UGCGU UCAGGUCGCA GU  CUC C   CCU        G GAGG   CGUG GGU UCG AA  UCC CA C UUCUGAC A   
DL8100    GUCA GG AU G GCCGAGC   GGUCU AAGGCG C UGCGU UCAGGUCGCA GU  CUC C   CCU        G GAGG   CGUG GGU UCG AA  UCC CA C UCCUGAC A   
DL9160    GUCA GG AU G GCCGAGC   GGUCU AAGGCG C UGCGU UCAGGUCGCA GU  CUC CC  CUA       GA GAGG   CGUG GGU UCG AA  UCC CA C UCCUGAC A   
DL9161    GUCA GG AU G GCCGAGU   GGUCU AAGGCG C UGCGU UCAGGUCGCA GU  CUC C   CCU        G GAGG   CGUG GGU UCG AA  UCC CA C UCCUGAC A   
DL9162    GUCA GG AU G GCCGAGC   GGUCU AAGGCG C UGCGU UCAGGUCGCA GU  CUC C   CCU        G GAGG   CGUG GGU UCG AA  UCC CA C UCCUGAC A   
DL9990    GGUA GC GU G GCCGAGC   GGUCU AAGGCG C UGGAU UUAGGCUCCA GU  CUC     UUC   G      GAGG   CGUG GGU UCG AA  UCC CA C CGCUGCC A   
DL9991    GGUA GC GU G GCCGAGC   GGUCU AAGGCG C UGGAU UAAGGCUCCA GU  CUC     UUC   G      GGGG   CGUG GGU UCG AA  UCC CA C CGCUGCC A   
DM0260    AGUU AG UU G GCAGAGU   GGU   UAUGCA C CUCCU UCAUACGGAG CG                          ACUACAGU GGU UCA AA  UCC AC U ACUAACU ACCA
DM0680    GGGC CC AU AAGCUUAGCC AGGU   AGAGCG C CCGGC UCAUAACCGG GCG                         GU  CAUG GGU UCG AA  UCC CA U UGGGCCC A   
DM0900    AGCG GG GU G GGGUAGUC AGGA   AAUCCG A UGGGC UCAUAACCCG UAG                         AU  CGAU GGU UCA AA  UCC AU C CCCCGCU A   
DM0960    GCCG GG GU C GCCUAGCC UGGUCA AGGGCG C CGGAC UCAUAAUCCG GUC                         UU  CCCG GGU UCG AA  UCC CG G CCCCGGC ACCA
DM1140    GGCG GG GU A GCUCAGUU  GGUU  AGAGCG U UCGGU UCAUACCCGA AAG                         GU  CGAG AGU UCA AA  UCU CU C CCCCGCU ACCA
DM1180    GGCG GG GU A GCUCAGUU  GGUU  AGAGCG U UCGGU UCAUACCCGA AAG                         GU  CGAG AGU UCA AC  UCU CU C CCCCGCU ACCA
DM1230    GGCG GU GU A GCUCAGCU  GGCU  AGAGCG U GCGGU UCAUACCCGC AAG                         GU  CGAG GGU UCA AG  UCC CC C CGCCGCU ACCA
DM1231    CGCG GG AU A GAGCAGUC UGGU   AGCUCG U CGGGC UCAUAACCCG AAG                         GU  CGAU GGU UCA AA  UCC AU C UCCCGCA ACCA
DM1260    GGCG GG AU A GCUCAGCU  GGUU  AGAGCG C UCGGC UCAUACCCGG GAG                         GU  CAAG AGU UCA AG  UCU CU U UCUCGCU ACCA
DM1540    GGAC CU UU A GCUCAGUU  GGUU  AGAGCA G ACGGC UCAUAACCGU CCG                         GU  CGUA GGU UCG AG  UCC UA C AAGGUCC ACCA
DM1541    GGCG GU GU A GCUCAGCU  GGCU  AGAGCG U ACGGU UCAUACCCGU GAG                         GU  NGGG GGU UCG AU  CCC CU C CGCCGCU ACCA
DM1660    GGCU AC GU A GCUCAGUU  GGUU  AGAGCA C AUCAC UCAUAAUGAU GGG                         GU  CACA GGU UCG AA  UCC CG U CGUAGCC ACCA
DM1750    GGCU AC GU A GCUCAGUU  GGUU  AGAGCA C AUCAC UCAUAAUGAU GGG                         GU  CACA GGU UCG AA  UCC CG U CGUAGCC ACCA
DM2520    GGCU CA GU A GCUCAGA   GGAU  AGAGCA G GGGAU UCAUAAGCCC UUG                         GU  CACA GGU UCA AA  UCU UG U CUGAGCC A   
DM2600    ACCU AC UU A ACUCAGU   GGUUU AGAGUA U CGCUU UCAUACGGCG AGA                         GU  CAUU GGU UCA AA  UCC AA U AGUAGGU A   
DM2610    ACCU AC UU A ACUCAGU   GGUU  AGAGUA C UGCUU UCAUACGGCG GGA                         GG  CAUU GGU UCA AA  UCC AA U AGUAGGU A   
DM2640    GCCU AC UU A ACUCAGU   GGUU  AGAGUA U UGCUU UCAUACGGCG GGU                         GU  CAUU GGU UCA AA  UCC AA U AGUAGGU A   
DM2680    GCCU AC UU A ACUCAGU   GGUU  AGAGUA U UGCUU UCAUACGGCG GGA                         GU  CAUU GGU UCA AA  UCC AA U AGUAGGU A   
DM2700    GCCU AC UU A ACUCAGU   GGUU  AGAGUA U UGCUU UCAUACGGCG GGA                         GU  CAUU GGU UCA AA  UCC AA U AGUAGGU A   
DM2701    AGCG GA GU A GAGCAGUU UGGU   AGCUCA C GAGGC UCAUAACCUU GAG                         GU  CACG GGU UCG AU  UCC CG U CUCCGCA C   
DM2720    GCCU AC UU A ACUCAGU   GGUU  AGAGUA U UGCUU UCAUACGGCG GGA                         GU  CAUU GGU UCA AA  UCC AA U AGUAGGU A   
DM2760    ACCU AC UU A ACUCAGU   GGUU  AGAGUA U UGCUU UCAUACGGCA GGA                         GU  CAUU GGU UCA AA  UCC AA U AGUAGGU A   
DM2840    ACCU AC UU A ACUCAGU   GGUU  AGAGUA U UGCUU UCAUACGGCG GGA                         GU  CAUU GGU UCA AA  UCC AA U AGUAGGU A   
DM2920    ACCU AC UU A ACUCAGU   GGUU  AGAGUA C UGCUU UCAUACGGCG GGA                         GU  CAUU GGU UCA AA  UCC AA U AGUAGGU A   
DM3280    ACCU AC UU A ACUCAGC   GGUU  AGAGUA U UGCUU UCAUACGGCG GGA                         GU  CAUU GGU UCA AA  UCC AA U AGUAGGU A   
DM3640    AGAC AC GU A GCUUAGU   GGU   AAAGCA C UGGUC UCAUAAGCCA GCU                         AU  CGCA AGU UCG AA  UCU CG C CGUGUCU A   
DM3880    GCCA AA GU A GUUUAAU   GGU   AGAACA A UAAUU UCAUGAAUUA AGA                         A   UGAG AAU UCG AU  UUU CU C CUUUGGC U   
DM3881    AAGA CU AU A GCUUAAUC  GGU   AAAGCG A ACCAC UCAUGAUGGU UUG                         AG  UAAA UGU UCA AG  UCA UU U UAGUCUU A   
DM3920    ACCU GG GU A GUUUAAA   GGU   AAAACC U UAAUU UCAUACAUUA AAG                         A   UGAG AAU UCG AU  UUU CU C CCCAGGU N   
DM3960    GCCC GG GU A GUUUAAA   GGU   AAAACC U UAAUU UCAUACGUUA AAG                         A   UGAG AAU UCG AU  UUU CU C CCCAGGU U   
DM4000    GCUU GU AU A GUUUAAUU  GGUU  AAAACA U UUGUC UCAUAAAUAA AUA                         AU  GUAA GGU UCA AU  UCC UU C UACAAGU A   
DM4010    AGUA AU AU G AUGUAAUU  GGUU  AACAUA U UAGGC UCAUGACUUA AUU                         A   UAUA CGU UCA AA  UCG UG U UAUUGCU A   
DM4020    UGCA UU AU G AUGUAAUU  GGU   AACAUA C AAGGC UCAUGUCCUU UUU                         A   UAUA CGU UCA AA  UCG UG U UGAUGCA U   
DM4021    AGAA UU AU A GCUUAAUC UGGU   AAAGCA G UCCAC UCAUAAUGGA CCU                         A   UCAA AGU UCA AU  UCU UU G UUAUUCU A   
DM4080    ACUU GU AU A GUUUAAAU  GGUU  AAAACA U UUGUC UCAUAAACAA AUA                         AU  GUAA GGU UCA AA  UCC UU C UACAAGU A   
DM4240    ACCU AC UU G ACUCAGC   GGUU  AGAGUA U CGCUU UCAUACGGCG AGA                         GU  CAUU GGU UCA AA  UCC AA U AGUAGGU A   
DM4280    ACCU AC UU G ACUCAGC   GGUU  AGAGUA U CGCUU UCAUACGGCG AGA                         GU  CAUU GGU UCA AA  UCC AA U AGUAGGU A   
DM4480    GGGC UU AU A GUUUAAUU  GGUU  GAAACG U ACCGC UCAUAACGGU GAU                         AU  UGUA GGU UCG AG  CCC UA C UAAGCCC A   
DM4481    ACCU AC UU G ACUCAGC   GGUU  AGAGUA U CGCCU UCAUACGGCG AGA                         GU  CAUU GGU UCA AA  UCC AA U AGUAGGU A   
DM4500    CGCG GG AU A GAGUAAUU  GGU   AACUCG U CAGGC UCAUAAUCUG AAU                         GU  UGUG GGU UCG AA  UCC GA C UCCCGCC A   
DM4501    GUCG GA AU A GUUUAGUA  GGGU  AGAACA G CGGGA UCAUAAUUCG CAC                         A   CGGG GGU UCA AA  UCC CU C UUCCGAU A   
DM4700    GGUA AA GU A GUCUAAU   GA    AGGACA G AAGAC CUAUGAUUUU CAA                         G   UGUU A   UAA U     U AA C CUUUACU U   
DM4701    GGUA AA GU G GUCUAAU   AU  U AGGAUA U AGGGC UCAUGCCCCU AAG                         G   CGCC A C GCG UA  A U GG C CUUUAUC U   
DM5000    AGUA AA GU A AGCUAAU   AAA   AAGCUU U UGGGU UCAUACCUCA AAA                         AU  GGAA GGA UAA AU  ACC UC C CUUUAUU N   
DM5220    AGUA AG GU C AGCUAA    CU    AAGCUA U CGGGC CCAUACCCCG AAA                         A   UGAU GGU UUA AC  CCC UU C CCCUACU A   
DM6160    AGCU UC UU A ACUCAGG   GGU   AGAGUG C GAGGC CCAUAACCUC GAG                         GU  CCUA GGA UCG AA  ACC UA G AGAAGCU A   
DM6280    GCUU CA GU A GCUCAGUA  GGA   AGAGCG U CAGUC UCAUAAUCUG AAG                         GU  CGAG AGU UCG AA  CCU CU C CUGGAGC A   
DM6900    GGGG UG GU G GCGCAGUU  GGGC  AGCGCG U AGGUC UCAUAAUCCU GAG                         GU  CGAG AGU UCG AG  CCU CU C UCACCCC A   
DM7740    AGCA GA GU G GCGCAGU   GGA   AGCGUG C UGGUC CCAUAACCCA GAG                         GU  CCGA GGA UCG AA  ACC UU G CUCUGCU A   
DN0660    GCCU CC UU A GCUCAGUA  GGUA  GCAGCG A UGGAC UGUUAAUCCA UAG                         GU  CGCA GGU UCG AG  CCC UG C AGGAGGC GCCA
DN0680    GCCG CC GU A GCUCAGUA  GGUA  GGAGCG C UCGGC UGUUAACCGA GUG                         GU  CGCA GGU UCG AG  UCC UG C CGGCGGC G   
DN1140    GGCU UU UU A GCUCAGCA  GGU   AGAGCA A CCGGC UGUUAACCGG UUU                         GU  CACA GGU UCG AG  CCC UG U AAAAGCC GCCA
DN1180    GGCU UU UU A GCUCAGCA  GGU   AGAGCA A CCGGC UGUUAACCGG UUU                         GU  CACA GGU UCG AG  CCC UG U AAAAGCC GCCA
DN1230    GCCU AC UU A GCUCAGUU  GGUU  AGAGCA C CUGAC UGUUAAUCAG GGG                         GU  CGCU GGU UCG AG  UCC AG C AGUGGGC GCCA
DN1350    UCCU CG GU A GCUCAAUU  GGC   AGAGCA G CCGGC UGUUAACCGG CAG                         GU  UACU GGU UCG AG  UCC AG U CCGGGGA G   
DN1351    UCCU CC GU A GCUCAAUU  GGC   AGAGCA G CCGGC UGUUAACCGG CAG                         GU  UACU GGU UCG AG  UCC AG U CGGGGGA G   
DN1500    UCCG CC UU A GCUCAGUU  GGU   AGAGCG C UUGAC UGUUAAUCAG GAU                         GU  CGUC AGU UCG AG  UCU GA C AGGCGGA     
DN1540    UCCA CA GU A GCUCAGU   GGU   AGAGCU A UCGGC UGUUAACCGA UCG                         GU  CGCA GGU UCG AA  UCC UG C CUGUGGA GCCA
DN1541    UCCG CA GU A GCUCAGU   GGU   AGAGCU A UCGGC UGUUAACCGA UCG                         GU  CGUA GGU UCG AA  UCC UA C CUGCGGA G   
DN1570    UCCG CA GU A GCUCAGU   GGU   AGAGCA A UCGGC UGUUAACCGA UUG                         GU  CGCA GGU UCG AA  UCC UG C CUGCGGA GCCA
DN1660    UCCU CU GU A GUUCAGUC  GGU   AGAACG G CGGAC UGUUAAUCCG UAU                         GU  CACU GGU UCG AG  UCC AG U CAGAGGA GCCA
DN2520    UCCU UA AU A GCUCAGU   GGU   AGAGCA A UCGGC UGUUAACCGA UCG                         GU  CGUA GGU UCG AA  UCC UA C UUAAGGA G   
DN2600    UCCU UA GU A GCUCAGU   GGU   AGAGCG G UCGGC UGUUAACCGA UUG                         GU  CGUA GGU UCA AA  UCC UA C CUGAGGA G   
DN2700    UCCU CA GU A GCUCAGU   GGU   AGAGCG G UCGGC UGUUAACUGA CUG                         GU  CGUA GGU UCG AA  UCC UA C UUGGGGA     
DN2720    UCCU CA GU A GCUCAGU   GGU   AGAGCG G UCGGC UGUUAACUGA CUG                         G   CGUA GGU UCG AA  UCC UA C UUGGGGA G   
DN2740    UCCU CA GU A GCUCAGU   GGUA   GAGUG G UCGGC UGUUAACCGA UUG                         GC  CGUA GGU UCG AC  UCC UA C UUGAGGA G   
DN2920    UCCU CA GU A GCUCAGU   GGU   AGAGCG G UCGGC UGUUAACCGA UUG                         GU  CGUA GGU UCG UA  ACC UA C UUGGGGA G   
DN3200    UCCC CA GU A GCUCAGU   GGU   AGAGCG G UCGGC UGUUAACCGA UUG                         GU  CGUA GGU UCA AA  UCC UA U UUGGGGA G   
DN3320    UCCU CA GU A GCUCAGU   GGU   AGAGCG G UCGGC UGUUAACUGU AUG                         GU  CGUA GGU UCG AA  UCC UA C UUGGGGA G   
DN3880    GCCU UU AU A GCUCAAC   GGU   AGAGCG G AAUAC UGUUAAUAUU UUG                         A   UAGA UGU UCA AU  UCA UC U UAAGGGC U   
DN3960    GCCC CU AU A GCUCAAU   GGU   AGAGCA U AAUAC UGUUAAUAUU AUG                         A   UAGA UGU UCG AU  UCA UC U UGGGGGC U   
DN4000    GUCC UU AU A GCUUAUC   GGUU  AAAGCA U CUCAC UGUUAAUGAG AAU                         A   GAUG GGU UCA AU  UCC UA U UAAGGAC G   
DN4080    GUCU UU AU G GCUUAGU   GGUU  AAAGCA U CUCAC UGUUAAUGAG AAU                         A   CAUA GGU UCA AU  UCC UA U UGAAGAC G   
DN4320    UCCU CA GU A GCUCAGU   GGU   AGAGCG G UCGGC UGUUAACUGA CUG                         GU  CGUA GGU UCG AA  UCC UA C UUGGGGA G   
DN4400    UCCU CA GU A GCUCAGU   GGU   AGAGCG G UCGGC UGUUAACUGA CUG                         GU  CGUA GGU UCA AA  UCC UA C UUGGGGA G   
DN4440    UCCU CA GU A GCUCAGU   GGU   AGAGCG G UCGGC UGUUAACUGA CUG                         GU  CGUA GGU UCG AA  UCC UA C UUGGGGA G   
DN4500    UCUU UA GU A GCUCAGC   GGUU  AGAGCA A AUGGC UGUUAACUAU UGG                         GU  CGUU GGU UCG AA  UCC AA C CUAGAGA G   
DN4620    GUGC GU GU A GAUUAUAUUUGGU A AAAUCG U AAGGC UGUUAACUUU GAG                         A   UGGU G   UGU U     U GC C CGCGGAC G    
DN4700    GGCC AA AU A GUUUAAC   UU    AAAACG U UGAGC UGUUAAUUCA AAA                         U   UGCA G U AAU       U UG C UUUGGCU U   
DN4800    UUAA UU GA A ACCAAA    AA    GAGGUA U AUCAC UGUUAAUGAU AUA                         AU  UGAA UA  UUA U    UA UU C CAAUUAA G   
DN4880    UUAA UU GA A GCCAAA    AA    GAGGCG U AUCAC UGUUAAUGAU AUA                         AU  UGAG U   AUA A     A CU C CAAUUAA G   
DN4980    UGAG UU GU A GCCUAAU   GGA   AAGGCG U UUGGC CGUUAACUAA AAG                         AG  AGCA AGA UCA AU  ACU UG U CGACUCA G   
DN5000    UGGG UU GU A GCCUAAU   GGA   AAGGCA A UUGGC CGUUAACCAG GAG                         AU  AACA AGA UCA AU  ACU UG U CAACUCA G   
DN5020    UGAG UU GU A GCCUAGU   GGA   AAGGCG U UUGGC CGUUAACUAA AAG                         AC  AGCA AGA UCA AU  ACU UG C CAGCUCA G   
DN5040    UGGG UU GU A GCUAAAU   GUA   AAGGCG C UUGGC CGUUAACCAA GAA                         AU  AGUA GGA UAA AA  ACC UA U CUUCCGA G   
DN5080    UGGG CU GU A GCUAAAU   GUAA  AAAGCG C UUGGC CGUUAACCAA GAA                         AU  AAUA GGA UAA AU  ACC UA U CUUCCCA G   
DN5100    UAGA UA GA U GCUCGCU   GGUU  UGAGUG C UUAGC UGUUAACUAA GAG                         UU  UAAA GGA UCG AG  GCC UU U CUGUCUA G   
DN5160    UAGA AU GA A GCUCGCU   GGAU  AGAGUG U UUAGC UGUUAACUAA AAU                         AU  UACG GGA UCG AG  GCC CG U CAUUCUA G   
DN5220    UAGG CA GA A GCCAAUU   GGUG  UUGGCA U UUAGC UGUUAACUAA AAU                         UG  UAUG GGA UCG AA  GCC CA U CUGUCUA G   
DN5280    UAGA UU GA A GCCAGUA   AGU   AGGGUA U UUAGC UGUUAACUAA AUU                         UU  CGUA GGAAUUU GA UUCC UU C CAAUCUA G   
DN5281    UAGA UU GA A GCCAGUA   AGU   AGGGUA U UUAGU UGUUAACUAA AUU                         UU  CGUA GGU UUG AA  UCC UU C CAAUCUA C   
DN5282    UAGA UU GA A GCCAGUA   AGU   AGGGUA U UUAGC UGUUAACUAA AUU                         UU  CGUA GGU UUG AA  UCC UU C CAAUCUA G   
DN5320    UAGA UU GA A GCCAGUA   AU    AGGGUA U UUAGC UGUUAACUAA AUU                         UU  CGUA GGU UUA AU  UCC UG C CAAUCUA G   
DN5360    UAGA UU GA A GCCAGUU   AGCU  AGGGUG U UUAGC UGUUAACUAA AGU                         UU  CGUG GGG GUG GA  GCC CA C CAGUCUA G   
DN5880    UAGA UU GA A GCCAGUU   GAUU  AGGGUG C UUAGC UGUUAACUAA GUG                         UU  UGUG GGU UUA AG  UCC CA U UGGUCUA G   
DN6050    UCCU CC CU G GCGCAGUC  GGC   AGCGCG U UAGGC UGUUAACCUA CAG                         GU  CGUU GGU UCG AA  UCC AA C GGGAGGA G   
DN6051    UCCU CC CU G GCGCAGUC  GGC   AGCGCG U UAGGC UGUUAACCAU CAG                         G   UGUU GGU UCG AA  UCC AA C GGGAGGA G   
DN6060    GCUC GA UU A GCUCAGCU  GGUU  AGAGCA U GCGGC UGUUAACCGC AAG                         GU  CGUA GGU UCG AU  CCC UA C AUCGAGC G   
DN6160    GCCU GG AU G GCUAAAU   GGC   AGAGCG A GCGGC UGUUAACCGC UAG                         GU  CCAU GGU UCG AU  CCC AU G UCUAGGC A   
DN6280    GACU CC AU G GCCAAGUU  GGUU  AAGGCG U GCGAC UGUUAAUCGC AAG                         AU  CGUG AGU UCA AC  CCU CA C UGGGGUC G   
DN7100    UCCU CA GU A GCUCAGU   GGU   AGAGCG G UCGGC UGUUAACCGA UUG                         GU  CGUA GGU UCG AA  UCC UA C UUGGGGA G   
DN7740    GCCU CC GU G GCGCAAUU  GGUU  AGCGCG U UCGGC UGUUAACCGA AAG                         GU  UGGU GGU UCG AG  UCC AC C CGGGGGC G   
DN7920    GUCU CU GU G GCGCAAUC  GGUU  AGCGCG U UCGGC UGUUAACCGA AAG                         GU  UGGU GGU UCG AG  CCC AC C CAGGGAC G   
DN9990    GUCU CU GU G GCGCAAUG  GGUU  AGCGCG U UCGGC UGUUAACCGA AAG                         GU  UGGU GGU UCG AG  CCC AU C CAGGGAC G   
DN9991    GUCU CU GU G GCGCAAUC  GGUU  AGCGCG U UCGGC UGUUAACCGA AAG                         AU  UGGU GGU UCG AG  CCC AC C CAGGGAC G   
DP0220    CUCC GU GU A GCUCAGUU UGGU   AGAGCG C CUGAU UUGGGAUCAG GAG                         GU  CCAA GGU UCA AA  UCC UU G UAUGGAG A   
DP0260    CUCC GA UU A GCUCAAUU  GGCU  AGAGUA C ACCGU UUGGGGCGGU GGG                         GU  UGAA GGU UCG AG  UCC UU C AUUGGAG ACCA
DP0660    GGGC CU GU G GGGUAGCC UGGUCC AUCCUU U GGGAU UUGGGAUCCU GAG                         A   CCCC AGU UCA AA  UCU GG G CAGGCCC ACCA
DP0680    GGGG CC AU A GGGUAGCC UGGUCU AUCCUU U GGGCU UUGGGAGCCU GAG                         A   CCCC GGU UCA AA  UCC GG G UGGCCCC A   
DP0740    GGGC CU GU G GGGUAGCC UGGUC  AUCCUU U GGGAU UUGGGAUCCU GAA                         A   CCCC AGU UCG AA  UCU GG G CAGGCCC ACCA
DP1140    CGGG AA GU G GCUCAGUU UGGU   AGAGCA U UCGGU UUGGGACCGA AGG                         GU  CGCA GGU UCA AA  UCC UG U CUUCCCG ACCA
DP1180    CGGG AA GU G GCUCAGUU UGGU   AGAGCA U UCGGU UUGGGACCGA AGG                         GU  CGCA GGU UCA AA  UCC UG U CUUCCCG ACCA
DP1260    CGGA AA GU A GCUUAGCU UGGU   AGAGCA C UCGGU UUGGGACCGA GGG                         GU  CGCA GGU UCG AA  UCC UG U CUUUCCG ACCA
DP1360    CGGG GU GU G GCGCAGCU UGGU   AGCGCG C UUCGU UCGGGACGAA GAG                         GU  CGUG GGU UCA AA  UCC CG C CACCCCG A   
DP1400    CGGG GU GU G GCGCAGCU UGGU   AGCGCG C UUCGU UCGGGACGAA GAG                         GC  CGUG GGU UCA AA  UCC CG C CACCCCG A   
DP1500    CGGG AA GU G GCUCAGUU UGGU   AGAGCA C CUGGU UUGGGACCAG GGG                         GU  CGCA GGU UCA AA  UCC UG U CUUCCCG A   
DP1540    CGGG AA GU A GCUCAGCU UGGU   AGAGCA C AUGGU UUGGGACCAU GGG                         GU  CGCA GGU UCG AA  UCC UG U CUUCCCG ACCA
DP1560    CGGG GU AU G GCGCAGUC UGGU   AGCGCG C ACCCU UGGGGUGGGU GAG                         GC  CGUG GGU UCA AA  UCC CG C UACUCCG ACCA
DP1660    CGGC GA GU A GCGCAGCU UGGU   AGCGCA A CUGGU UUGGGACCAG UGG                         GU  CGGA GGU UCG AA  UCC UC U CUCGCCG ACCA
DP1661    CGGU GA UU G GCGCAGCC UGGU   AGCGCA C UUCGU UCGGGACGAA GGG                         GU  CGGA GGU UCG AA  UCC UC U AUCACCG ACCA
DP1662    CGGC AC GU A GCGCAGCC UGGU   AGCGCA C CGUCA UGGGGUGUCG GGG                         GU  CGGA GGU UCA AA  UCC UC U CGUGCCG ACCA
DP1700    CGGC GA GU A GCGCAGCU UGGU   AGCGCA A CUGGU UUGGGACCAG UGG                         GU  CGGA GGU UCG AA  UCC UC U CUCGCCG ACCA
DP1740    CGGU GA AU A GCGCAGUU UGGU   AGCGCA U CUGGU UUGGGACCAG AGG                         GU  CGGG GGU UCG AA  UCC CU C UUCACCG ACCA
DP1780    CGGU GA UU A GCGCAGCC CGGU   AGCGCA U CUGGU UUGGGACCAG AGG                         GU  CAAA GGU UCG AA  UCC UU U AUCACCG ACCA
DP2520    CGGG AU GU A GCGCAGUU UGGU   AGCGCA U UGCAU UUGGGAUGCA AGG                         GU  CGCA GGU UCG AA  UCC UG U CAUCCCG A   
DP2600    CGGA GU AU A GUNNNNUU NGGU   AGUGUA U CAUCU UGGGGUGAUG AAA                         GU  CGUG GGU UCA AA  UCC CG C UACUCAA A   
DP2601    AGGG AU GU A GCGCAGUU UGGU   AGCGCG U UUGUU UUGGGUACAA AAU                         GU  CGCA GGU UCG AA  UCC UG U CAUCCCU A   
DP2680    AGGG AU GU A GCGCAGCU UGGU   AGCGCG U UUGUU UUGGGUACAA AAU                         GU  CACA GGU UCA AA  UCC UG U CAUCCCU A   
DP2700    AGGG AU GU A GCGCAGCU UGGU   AGCGCG U UUGUU UUGGGUACAA AAU                         GU  CACA GGU UCA AA  UCC UG U CAUCCCU A   
DP2720    AGGG AU GU A GCGCAGCU UGGU   AGCGCG U UUGUU UUGGGUACAA AAU                         GU  CACA GGU UCA AA  UCC UG U CAUCCCU A   
DP2920    AGGG AU GU G GCGCAGCU UGGU   AGCGCG U UUGUU UUGGGUACAA AAU                         GU  CACA GGU UCA AA  UCC UG U CAUCCCU A   
DP3000    AGGG AU GU A GCGCAGCU UGGU   AGCGCG U UUGUU UUGGGUACAA AAU                         GU  CACG GGU UCA AA  UCC UG U CAUCCCU A   
DP3200    AGGG AU GU A GCGCAGCU UUGU   AGCGCG U UUGUU UUGGGUACAA AAU                         GU  CACA GGU UCA AA  UCC UG U CAUCCCU A   
DP3880    CAGG UU AG A GCCAGGU   GGU   UAGGCG U CUUGU UUGGGUCAAG AAA                         UU  GUUA UGU UCG AA  UCA UA A UAACCUG A   
DP4000    CAGA UA GA A GCCAAAA   GGU   CAGGCG C UUUCU UUGGGAGAAA GAC                         CU  AGUU AGU UCG AG  UCU AU C CUAUCUG A   
DP4010    CAGA UA GA A GCCAAAA   GGU   CAGGCG C UUUCU UUGGGUGAAA GAU                         CU  AGUU AGU UCG AG  UCU AU C CUAUCUG A   
DP4030    CAGA UA AA A GCCAACC   GGUG   AGGCG C UUUCU UUGGGAGAAA GAG                         UU  AGUU AGU UCG AU  UCU AG C UUAUCUG A   
DP4040    ACGA UA GA A ACAUGUAU UGGUU  CAUGUA C UUGCU UUGGGUGUGA GAG                         UU  UGUU AGU UCG AA  UCU AA C CUAUCCG A   
DP4060    CAGA UU GU C UCGUAAUU  GGUU  AUCGAG C CUACA UUGGGUGUAG GAU                         UU  UGAG GGU UCA AG  UCC UU C CAAUCUG A   
DP4070    CAGA UA AA A GCCAACC   GGUG  AAGGCA C UUUCU UUGGGAGAAA GAC                         UU  AGUA AGU UCG AU  UCU UG C UUAUCUG A   
DP4080    CAGA UA GA A GCCAAAA   GGU   CAGGCG C UUUCU UUGGGUGAAA GAU                         CU  AGUU AGU UCG AG  UCU AU C CUAUCUG A   
DP4440    CGAG GU GU A GCGCAGUC UGGUC  AGCGCA U CUGUU UUGGGUACAG AGG                         GC  CAUA GGU UCG AA  UCC UG U CACCUUG A   
DP4480    AGGG AU GU A GCGCAGCU UGGU   AGCGCG U UUGUU UUGGGUACAA AAU                         GU  AACG GGU UCA AA  UCC AG U CAUCCCU A   
DP4500    CAAG GU GU A GCGCAAUC UGGU   AGCGCG U CUGCC UUGGGCGCAG AAA                         GU  UACA GGU UCA AA  UCC UG U CACCUUG A   
DP4620    CAGUUUA GU A GUUUAAU   GA    AGAAUG C UAGCU UUGGGGGUUG GGA                         G   UCUC UG  GUU      UG GA G UUGGCUG G   
DP4700    CUAG AU AU A GUUUAGA   GC    AAAAUA U UGGCU UUGGGAGCUA AAG                         A   CACU U   UUA U     G AG U UUUCUAG A   
DP4880    CAAG AG GU A GUUUAUUU  UAU   AAAAUA U UAAUU UUGGGGAUUA AUG                         A   AAAA GA  AAU U    UC UU U UCUCUUG A   
DP4980    CAGG AG AU A GUUUAU    UA    AAAAUA G UAGCU UUGGGAGUUG UAG                         A   UGCA AGU UUA AU  UCU UG U UUUCCUG A   
DP5000    CAGA AA AU A GUUUAG    UG    AGAAUG A UAGCU UUGGGAGCUG UUG                         G   UGUA AGU AUA AA GUCU UG C UUUUCUG A   
DP5040    CAAA GA AU A GUUUAA    GA    AAAACA A CAGCU UUGGGAGUUG UAG                         A   CGUA AGU GAA AA  CCU UA C UUCUUUG A   
DP5060    CAGA GG GU A GUUUAAU   UU    AGAAUC U UAGCU UUGGGAGUUA AGG                         G   UGGG AGU UAA AA  UCU CC U CUCUCUG A   
DP5080    CAGG AG AA A GUUUAAU   AA    AAAACC G CAGCU UUGGAAGUUG CAA                         U   GUAA GG  UAA G    CC UU AUUCUCUUG A   
DP5090    CAGA GA AU A GUUUAAU   GU    AGAAUC U UAGCU UUGGGAGUUA AGG                         G   UGAG AGU UGA AU  UCU CU U UUCUCUG A   
DP5120    CGGG AG AG A AUUUAAA   UU    AGAAUG U UGGCU UUGGGGGUCA AUA                         G   UGGA GGU UUG AG  UCC UU C UUUCUCG A   
DP5160    CAGG AU AU A GUUUAG    GU    AGAAUG C CGGUU UUGGGGACCG GUG                         G   UAAA GGU UAA AG  UCC UU U UAUCCUG A   
DP5200    CAAG GA AU A GUUUAU    GU    AGAAUU C CAGCU UUGGGUGUUG GUG                         G   UGAG GU  UUA AU   GU CU C UUCCUUG A   
DP5220    CAGA GA GU A GUUUAUU   UG    AAAAUA C CAGCU UUGGGAGCUG GAG                         A   UGGA GGU UUG AG  CCC UC C UUUUCUG A   
DP5280    CAAG AA GU A GUUUAAG   UA    AGAAUA U CAGCU UUGGGUGUUG GUG                         G   UGGG GAG GUA GU   UC CU U CUUCUUG A   
DP5281    CAAG AA GU A GUUUAAG   UA    AGAAUA U CAGCU UUGGGUGUUG AUG                         G   UGGG GAG GUA GU   UC CU U CUUCUUG A   
DP5320    CAAG AA GU A GUUUAA    UU    AGAAUA C CAGCU UUGGGUGCUG GUG                         G   UGGG GA  GUA GC   UC CU U CUUCUUG A   
DP5360    CAGG GA AU A GUUUAA    AU    AGAACU U CAGCU UUGGGGGUUG AUG                         G   UGAG AC  UGC A    GU UU C UUCCUUG A   
DP5880    CAGA GA AU A GUUUAAA   UU    AGAAUC U UAGCU UUGGGUGCUA AUG                         G   UGGA G U UAA AG  A C UU U UUCUCUG A   
DP6280    GGGC GU GU G GUCUAGU   GGU   AUGAUU C UCGCU UUGGGUGCGA GAG                         GC  CCUG GGU UCA AU  UCC CA G CUCGCCC C   
DP6980    GGGC AU UU G GUCUAGU   GGU   AUGAUU C UCGCU UUGGGUGCGA GAG                         GU  CCCG AGU UCG AU  UCU CG G AAUGCCC C   
DP6981    GGGC AU UU G GUCUAGU   GGU   AUGAUU C UCGCU UAGGGUGCGA GAG                         GU  CCCG AGU UCA AU  UCU CG G AAUGCCC C   
DP7560    GGCC GA AU G GUCUAGU   GGU   AUGAUU C UCGCU UUGGGUGCGA GAG                         GU  CCCG GGU UCA AU  CCC CG G UUCGGCC C   
DP7740    GGCU CA AU G GUCUAGG   GGU   AUGAUU C UCGCU UUGGGUGCGA GAG                         GU  CCCG GGU UCA AA  UCC CG G UUGAGCC C   
DP8040    GGCU CG UU G GUCUAGG   GGU   AUGAUU C UCGCU UAGGGUGCGA GAG                         GU  CCCG GGU UCA AA  UCC CG G ACGAGCC C   
DP8041    GGCU CG UU G GUCUAGG   GGU   AUGAUU C UCGCU UCGGGUGCGA GAG                         GU  CCCG GGU UCA AA  UCC CG G ACGAGCC C   
DP8100    GGCU CG UU G GUCUAGG   GGU   AUGAUU C UCGCU UCGGGUGCGA GAG                         GU  CCCG GGU UCA AA  UCC CG G ACGAGCC C   
DP8101    GGCU CG UU G GUCUAGG   GGU   AUGAUU C UCGCU UAGGGUGCGA GAG                         GU  CCCG GGU UCA AA  UCC CG G ACGAGCC C   
DP9160    GGCU CG UU G GUCUAGG   GGU   AUGAUU C UCGCU UCGGGUGCGA GAG                         GU  CCCG GGU UCA AA  UCC CG G ACGAGCC C   
DP9161    GGCU CG UU G GUCUAGG   GGU   AUGAUU C UCGCU UAGGGUGCGA GAG                         GU  CCUG GGU UCA AA  UCC CG G ACGAGCC C   
DP9990    GGCU CG UU G GUCUAGG   GGU   AUGAUU C UCGCU UAGGGUGCGA GAG                         GU  CCCG GGU UCA AA  UCC CG G ACGAGCC C   
DP9991    GGCU CG UU G GUCUAGG   GGU   AUGAUU C UCGCU UUGGGUGCGA GAG                         GU  CCCG GGU UCA AA  UCC CG G ACGAGCC C   
DQ0220    UGGG AA UU A GCCAAGUU  GGU   AAGGCA U AGCAC UUUGACUGCU AGA                         UG  CAAA GGU UCG AG  UCC UU U AUUCCCA G   
DQ0260    UGGG GA UU A GCUUAGCU UGGCCU AAAGCU U CGGCC UUUGAAGUCG AGA                         U   CAUU GGU UCA AA  UCC AA U AUCCCCU GCCA
DQ0660    AGCC CA GU A GUGUAGU   GGCCA AUCAUC U AGGUC UUUGGAACCU GGG                         A   CCGC GGU UCG AA  UCC GC G CUGGGCU A   
DQ1140    UGGG CU AU A GCCAAGC   GGU   AAGGCA A GGGAC UUUGACUCCC UCA                         UG  CGCC GGU UCG AA  UCC UG C UAGCCCA ACCA
DQ1200    UGGG AU GU A GCCCAGC   GGU   AAGGCA A UAGAC UUUGACUCUA UCA                         UG  CGAU GGU UCG AU  CCC AU C CAUCCCA GCCA
DQ1230    AGGC CC AU A GCCAAGC   GGU   AAGGCA A CGGAC UUUGACUCCG UCA                         CU  CGUA GGU UCA AA  UCC UG C UGGGCCU GCCA
DQ1340  G UGGG CU AU G GUGUAAUU  GGC   AGCACG A CUGAU UCUGGUUCAG UUA                         G   UCUA GGU UCG AG  UCC UG G UAGCCCA G   
DQ1341  A UGGG CU AU G GUGUAAUU  GGC   AGCACG A GUGAU UCUGGUUCAU UUA                         G   UCUA GGU UCG AG  UCC UG G UAGCCCA G   
DQ1540    UGGG CU AU A GCCAAGC   GGU   AAGGCA A CGGAC UUUGACUCCG UCA                         UG  CGUU GGU UCG AA  UCC AG C UAGCCCA G   
DQ1660    UGGG GU AU C GCCAAGC   GGU   AAGGCA C CGGUU UUUGAUACCG GCA                         UU  CCCU GGU UCG AA  UCC AG G UACCCCA GCCA
DQ1661    UGGG GU AU C GCCAAGC   GGU   AAGGCA C CGGAU UCUGAUUCCG GCA                         UU  CCGA GGU UCG AA  UCC UC G UACCCCA GCCA
DQ2520    UGAG GC GU A GCCAAGU   GGU   AAGGCA A CGGGU UUUGGCCCUG UCA                         UU  CGGA GGU UCG AA  UCC UC C CGCCUCA G   
DQ2600    UGGG GC GU C GCCAAGU   GGU   AAGGCU G CAGGU UUUGGUCCUG UUA                         UU  CGGA GGU UCG AA  UCC UU C CGUCCCA G   
DQ2700    UGGG GC GU G GCCAAGU   GGU   AAGGCA G CGGGU UUUGGUCCCG UUA                         CU  CGGA GGU UCG AA  UCC UU C CGUCCCA G   
DQ2920    UGGG GC GU G GCCAAGU   GGU   AAGGCA A CGGGU UUUGGUCCCG CUA                         UU  CGGA GGU UCG AA  UCC UU C CGUCCCA G   
DQ3220    UGGG GC GU G GCCAAGC   GGU   AAGGCA G CAGGU UUUGAUCCUG UUA                         UU  CGGA GGU UCG AA  UCC UU C CGUCCCA G   
DQ3240    UGGG GC GU A GCCAAGC   GGU   AAGGCA A CGGGU UUUGGUCCCG CUA                         UU  CGGA GGU UCG AA  UCC UU C CGUCCCA G   
DQ3640    UGGG GC AU A GCCAAGU   GGU   AAGGCA U UGGAC UUUGACUCCA AGA                         UG  CAUG GGU UCG AA  UCC UA U UGCCCCA G   
DQ3880    UAUG UU GU C GACUAAUC  GGU   AAGUCA U AAAUU UUUGGUAUUU AUA                         U   UGGG UGU UCG AG  UCG CC C CAACAUA A   
DQ4000    UGAG UC GU A GACAAUA   GGU   AAGUUA C CAAAA UUUGAGUUUG GAG                         U   UCUU UGU UCG AA  UCA AA G CGAUUCA A   
DQ4030    UGAA UU GU A GACUAAUA  GGU    AGUCC C CAAAA UUUGAGUUUG GCU U                       UA  GGUG UGU UCG AG  UCA CC C CAAUUCA A   
DQ4040    UGGG UU GU U GACUAAUA  GGU   AAGUCC C UGAAA UUUGACUUCA GUC                         UA  UGUA AGU UCG AA  UCU UA C CAUCCCA U   
DQ4050    UGAA UC GU A GACUAAUA  GGU   AAGUCA C CAAAA UUUGAGUUUG GAA                         UU  UGUU UGU UCG AA  UCA AA C CGGUUCA A   
DQ4070    UGAA UU GU A GACUAAUA  GGU   AAGUCC C CAAAA UUUGAGUUUG GCU U                       UA  GGUG UGU UCG AA  UCA CC C CAAUUCA A   
DQ4080    UGAG UC GU A GACUAAUA  GGU   AAGUUA C CAAAA UUUGAGUUUG GAG                         U   UGUU UGU UCG AA  UCA AA C CGAUUCA A   
DQ4440    UGGA GU AU A GCCAAGU   GGU   AAGGCA U CGGUU UUUGGUAUCG GCA                         UG  CAAA GGU UCG AA  UCC UU U UACUCCA G   
DQ4441    UGGA GU AU A GCCAAGU   GGU   AAGGCA U CGGUU UUUGGUACCG GCA                         UG  CAAA GGU UCG AA  UCC UU U UACUCCA G   
DQ4500    UGGA GU AU A GCCAAGU   GGU   AAGGCA U CGGCC UUUGAUGCCG AGA                         AA  CAAA GGU UCG AA  UCC UU U UACUCCA G   
DQ4700    UAUA AA GA A GUAUUGU         GGUACG U AGGAC UUUGAUCCCU AAA                         G   AGAA AGU UAA AG   CU UU U CUUUAUA A   
DQ4880    UAUA UU UU G GUGUAU    GA    UGCACA A AAGUU UUUGAUACUU UUA                         G   AAAU AGU UUA AU  UCU AU U AAAUAUA A   
DQ4960    UAUA UU UU G GUGUAC    GA    UGCACA A AAGUU UUUGAUACUU UUA                         G   UAAU AGU UUA AU  UCU AU U AAAUAUA A   
DQ4980    UAGA AA AU A GUUUAACC  AGU   AAAACU A AGAAA UUUGAAUUCU UUA                         A   UACA AGU GCA AC  CCU UG U UUUUCUA A   
DQ5000    UAGA AA GU A GUAUAAC   GGU   AAAACC A AGAAU UUUGAUUUCU UAA                         A   UAUA AGU UCA AC  UCU UA U CUUUCUA A   
DQ5040    UAAG GA GU A GUUUAAU   GGA   AAAACG A GGAAC UUUGACUUCC UUG                         U   UGUG GGU UCA AU  UCC CA U CUCCUUA A   
DQ5080    UAAG GA UU A GUUUAAUU  GGA   AAAACG A AGAGC UUUGACUUCU UCU                         G   CUUG GGU CCA UU  CCC CA C  UCCUUA A   
DQ5120    UAGG AA GU G GUAUAG    GGG   AGUACG G AGGGU UUUGAUCUCU CAG                         G   UGCA GGU UCA AU  UCC UG U CUUUCUA A   
DQ5160    UAAG GA GU A GUAUAAA   GGA   AGUACA A AGGGU UUUGAUCUCU UAA                         G   UAUA GGU UCA AU  UCC UA U CUCUUUA G   
DQ5220    UAGA AA AU A AUAUAGA   GGG   AGUAUG A AGAGU UUUGAUCUCU UCU                         G   UGUA GGU UCG AU  UCC UA C UUUUCUA G   
DQ5280    UAGG AU AG G GUGUAUU   GGU   AGCACG G AAAAU UUUGAAUUCU UAG                         G   UGUA GGU UCA AU  UCC UA U UGUCCUA G   
DQ5281    UAGG AU AG G GUGUAUU   GGU   GGCACG G AGAAU UUUGAAUUCU UAG                         G   UGUA GGU UCA AU  UCC UA U UGUCCUA G   
DQ5320    UAGG AU AAGG UGUUUA    GGU   GCACGG A GAAAU UUUGAAUUCU UAA                         G   UGUA GGU UCA AU  UCC UA U UGUCCUA G   
DQ5360    UAGA AU UU G GUGUAAUU  GGG   AGCACG A AGAGU UUUGGAUUCU UAG                         G   AGUA GGU UCG AU  UCC UA U AGUUCUA G   
DQ5880    UAGG AU GG G GUGUGAUA  GGU   GGCACG G AGAAU UUUGGAUUCU CAG                         G   GAUG GGU UCG AU  UCU CA U AGUCCUA G   
DQ6050    GGUC CU AU A GUGUAGU   GGUU  AUCACU U CGGAC UUUGAAUCCG AAA                         A   CCCA GGU UCG AA  UCC UG G UAGGACC A   
DQ6051    GGGC GU GU A GCUCAGU   GGU   AGAGCG C CCUGU UUUGCAUACG GAG                         GC  CUAG GGU UCA AA  CCC CU A CUCGUCC A   
DQ6060    GGUU CC AU A GUAUAGU   GGUU  AGUACU G GGGAC UUUAAAUCCC UUG                         A   CCUG GGU UCG AA  UCC CA G UGGGACC U   
DQ6160    GGUU UU AU A GUGUAAUU  GGUU  AGCACC C AGGAC UUUGAAUCCU GUA                         A   UCUG AGU UCG AG  UCU CA G UAGAACC A   
DQ6280    GGUC CU AU A GUGUAGU   GGUU  AUCACU U UCGGU UUUGAUCCGG ACA                         A   CCCC GGU UCG AA  UCC GG G UAGGACC U   
DQ6281    GGUC CU AU A GUGUAGU   GGUU  AUCACU U UCGGU UCUGAUCCGA ACA                         A   CCCC AGU UCG AA  UCC GG G UGGGACC     
DQ9990    GGUU CC AU G GUGUAAU   GGUU  AGCACU C UGGAC UCUGAAUCCA GCG                         A   UCCG AGU UCA AA  UCU CG G UGGAACC U   
DQ9991    GUCU CU GU G GCGCAAUC  GGUU  AGCGCG U UCGGC UGUUAACCGA AAG                         AU  UGGU GGU UCG AG  CCC AC C CAGGGAC G   
DQ9992    GGUC CC AU G GUGUAAU   GGUU  AGCACU C UGGAC UUUGAAUCCA GCG                         A   UCCG AGU UCA AA  UCU CG G UGGGACC U   
DR0220    GUCC CG CU G GUGUAAU   GGAU  AGCAUA C GAUCC UUCUAAGUUU GCG                         G   UCCU GGU UCG AU  CCC AG G GCGGGAU ACCA
DR0660    GGGC CC GU G GCCUAGUC UGGAU  ACGGCA C CGGCC UUCUAAGCCG GGG                         AU  CGGG GGU UCA AA  UCC CU C CGGGUCC G   
DR1140    GCGC CC GU A GAUCAAUU  GGAU  AGAUCG C UUGAC UACGGAUCAA AAG                         GU  UGGG GGU UCG AG  UCC CU C CGGGCGC ACCA
DR1141    GCCC AU GU A GCUCAGUA  GGAU  AGAGCA C GCGCC UUCUAAGCGU GAG                         GU  CGGA AGU UCG AG  CCU UC U CGUGGGC ACCA
DR1180    GCGC CC GU A GAUCAAUU  GGAU  AGAUCG C UUGAC UACGGAUCAA AAG                         GU  UGGG GGU UCG AG  UCC CU C CGGGCGC ACCA
DR1181    GCCC AU GU A GCUCAGUA  GGAU  AGAGCA C GCGCC UUCUAAGCGU GAG                         GU  CGGA AGU UCG AG  CCU UC U CGUGGGC ACCA
DR1230    GUCC GA AU A GCUCAGCU  GGAU  AGAGCA A UAGCC UUCUAAGCUA UCG                         GU  CGGG GGU UCG AA  UCC CU C UUCGGAC GCCA
DR1260    GCGC CC AU A GAUCAAUU  GGAU  AGAUCG U UUGAC UACGGAUCAA AAG                         GU  UGAG GGU UCG AU  UCC UU C UGGGCGC GCCA
DR1500    GCAC CC AU A GCGCAACU  GGAU  AGAGUG U CUGAC UACGAAUCAG AAG                         GU  UGUA GGU UCA AG  UCC UA C UGGGUGC A   
DR1540    GCGC CC GU A GCUCAAUU  GGAU  AGAGCG U UUGAC UACGGAUCAA AAG                         GU  UAGG GGU UCG AC  UCC UC U CGGGCGC GCCA
DR1660    GCGC CC GU A GCUCAGCU  GGAU  AGAGCG C UGCCC UCCGGAGGCA GAG                         GU  CUCA GGU UCG AA  UCC UG U CGGGCGC GCCA
DR1661    GCGC CC UU A GCUCAGUU  GGAU  AGAGCA A CGACC UUCUAAGUCG UGG                         GC  CGCA GGU UCG AA  UCC UG C AGGGCGC GCCA
DR1662    GCGC CC UU A GCUCAGUU  GGAU  AGAGCA A CGACC UUCUAAGUCG UGG                         GC  CGCA GGU UCG AA  UCC UG C AGGGCGC GCCA
DR1663    GCAU CC GU A GCUCAGCU  GGAU  AGAGUA C UCGGC UACGAACCGA GCG                         GU  CGGA GGU UCG AA  UCC UC C CGGAUGC ACCA
DR1664    GUCC UC UU A GUUAAAU   GGAU  AUAACG A GCCCC UCCUAAGGGC UAA                         U   UGCA GGU UCG AU  UCC UG C AGGGGAC ACCA
DR1700    GCGC CC GU A GCUCAGCU  GGAU  AGAGCG C UGCCC UCCGGAGGCA GAG                         GU  CUCA GGU UCG AA  UCC UG U CGGGCGU ACCA
DR1780    GCGC CC GU A GCUCAGCU  GGAU  AGAGCG C UGCCC UCCGGAGGCA GAG                         GU  CACA GGU UCG AA  UCC UG U CGGGCGC ACCA
DR2440    GAGC UU GU A GCUCAGU   GGACU AGAGCA C AUGGC UACGAACCAU GGG                         GU  CGGG GGU UCG AA  ACC CU C CUGGCUC G   
DR2480    GGGU GU GU A GCUCAGU   GGACU AGAGCA C GUGGC UACGAACCAC GGU                         GU  CGGG GGU UCG AA  UCC CU C CUCGCCC G   
DR2520    GGGC UU GU A GCUCAGU   GGACU AGAGCA C GUGGC UACGAACUAC GGA                         GU  CAGG GGU UCG AA  UCC CU U CUUGCCC G   
DR2540    GGGC UC AU C GUCUAAU   GGAUC AGGACA G GGACC UUCUAAGUCU CUA                         A   UGUA GGU UCG AA  UCC UA C UGAGCCU A   
DR2600    GGGU UU GU A GCUCAGA   GGAUU AGAGCA C GUGGC UACGAACCAC GGU                         GU  CGGG GGU UCG AA  UCC CU C CUUGCCC A   
DR2601    GGGU UU GU A GCUCAGU   GGAUU AGAGCU C AUGGU UCCGAAUCAU GAA                         GU  CAAG GGU UCG AA  UCC CU U CUAACCC U   
DR2602    GCGU CC AU C GUCUAAA   GGAU  AGGACA G AGGUU UUCUAAACCU CCA                         G   UAUA GGU UCG AA  UCC UA U UGGACGU A   
DR2680    GCGU CC AU U GUCUAAU   GGAU  AGGACA G AGGUC UUCUAAACCU UUG                         G   UAUA GGU UCA AA  UCC UA U UGGACGC A   
DR2700    GCGU CC AU U GUCUAAU   GGAU  AGGACA G AGGUC UUCUAAACCU UUG                         G   UAUA GGU UCA AA  UCC UA U UGGACGC U   
DR2701    GGGC CU GU A GCUCAGA   GGAUU AGAGCA C GUGGC UACGAACCAC GGU                         GU  CGGG GGU UCG AA  UCC CU C CUCGCCC A   
DR2720    GGGC CU GU A GCUCAGA   GGAUU AGAGCA C GUGGC UACGAACCAC GGU                         GU  CGGG GGU UCG AA  UCC CU C CUCGCCC A   
DR2740    GGGC CU GU A GAUCAGA   GGAUU AGAGCA C GUGGC UACGAACCAC GGU                         GU  CGUG GGU UCG AA  UCC CU G CUCGCCC A   
DR2920    GGGC CU GU A GCUCAGA   GGAUU AGAGCA C GUGGC UACGAACCAC GGU                         GU  CGGG GGU UCG AA  UCC CU C CUCGCCC A   
DR2921    GCGU CC AU U GUCUAAU   GGAU  AGGACA G AGGUC UUCUAAACCU UUG                         G   UAUA GGU UCA AA  UCC UA U UGGACGC A   
DR3040    GGGC CU GU A GCUCAGA   GGAUU AGAGCA C GUGGC UACGAACCAC GAU                         GU  CGGG GGU UCG AA  UCC CU C CUAGCCC A   
DR3200    GGGC UC GU A GCUCAGA   GGAUU AGAGCA C GCGGC UACGAACCAC GGU                         GU  CGGG GGU UCG AA  UCC CU C CUCGCCC A   
DR3201    GCGU CC AU U GUCUAAU   GGAU  AGGACA G AGGUC UUCUAAACCU UUG                         G   UAUA GGU UCA AA  UCC UA U UGGACGC A   
DR3280    GCGU CC AU A GUCUAAU   GGAU  AGGACA U AGGUC UUCUAAACCU UUG                         G   UAUA GGU UCA AA  ACC UA U UGGACGC A   
DR3320    GGGC CU GU A GCUCAGA   GGAUU AGAGCA C GUGGC UACGAACCAC GGU                         GU  CGGG GGU UCG AA  UCC CU C CUCGCCC A   
DR3321    GCGU CC AU U GUCUAAU   GGAU  AGGACA G AGGUC UUCUAAACCU UUG                         G   UAUA GGU UCA AG  UCC UA U UGGACGC A   
DR3880    UUCU UA UU A GCUCAAU   GGU   AGAGCA A AAUAC UUCUAAUAUU UUG                         A   UCUA AGU UCG AG  UCU UA G AUAAGAA G   
DR3920    UUCU CA UU A GCUCAAA   GGA   AGAGCA G GAUAC UUCUAAUAUU CCG                         A   UUUU AGU UCG AA  UCU AA A AUGAGAA U   
DR4000    GCUC UC UU A GCUUAAU   GGUU  AAAGCA U AAUAC UUCUAAUAUU AAU                         AU  UCCA UGU UCA AA  UCA UG G AGAGAGU A   
DR4001    AUAU CU UU A AUUUAAU   GGU   AAAAUA U UAGAA UACGAAUCUA AUU                         A   UAUA GGU UCA AA  UCC UA U AAGAUAU U   
DR4080    GCUC UC UU A GCUUAAU   GGUU  AAAGCA U AAUAC UUCUAAUAUU AAU                         AU  UCCA UGU UCA AA  UCA UG G AGAGAGU A   
DR4500    GUGC UU GU A GCUCAAUU  GGAU  AGAGCA C CAAAC UACGGAUUUG GGG                         GU  UGAG AGU UCA AA  UCU UU C CAAGCAU G   
DR4501    GCAU UC UU A GCUCAGUU  GGAU  AGAGCA A CAACC UUCGAAGUUG AUG                         GU  CACA GGU UCA AA  UCC UG U AGGAUGC G   
DR4502    GCAU UC UU A GCUCAGUU  GGAU  AGAGCA A CAACC UUCUAAGUUG AAG                         GU  CACA GGU UCA AA  UCC UG U AGAAUGC G   
DR4800    AAAU AU GA A GCGAUUU         AUUGCA A UUAGU UUCGACCUAA UCU                         U   AGGU G   AAA UU    C AC CCCAUAUUU U   
DR4880    GAAU AU GA A GCGAUUA         AUUGCA G UUAGU UUCGACCUAA CCU                         U   AGGU A   UUA UA    U AC C CUUAUUU U   
DR5040    UGAG AG UU A GUUUAA    GA    AGAACC C CUGAU UUCGGCUCAG AAG                         G   CUUU GGU UAA AG  UCC AA A ACUCUUU A   
DR5080    NAAG AG UU A GUUUAA    GG    AGAACC U CUGAU UUCGGCUCAG AGG                         G   UUUU GGU UCA AC  CCC AA A ACUCUUG N   
DR5100    AGGU GA UU A GUCUAA    GU    AAAAUA C UUGAU UUCGGCUCAA GAG                         U   CUGU GGU UAA AG  UCC AC A AUUGCCU A   
DR5120    GAGU UG UU A GUCUAA    AC    AAGACA G UUGUU UUCGGCACAA CAA                         A   UUAU GGU UAA AC  CCC AU A AUAACUC U   
DR5220    AGAA AG UU A GUCUAA    CU    AAGACA G CUGGU UUCGACCCAG CAA                         A   UUAU AGA CCC AC   CU AU A ACUUUCU U   
DR5280    UGGU AA UU A GUUUAA    AU    AAAAUU A AUGAU UUCGACUCAU UAG                         A   UUAU GAU AAU AA   UC AU A AUUACCA A   
DR5320    UGGU AA UU A GUUUAA    AA    AAAAUU A AUGAU UUCGACUCAU UAG                         A   UUAU GAU GCU GU   UC AU A AUUACCA A   
DR5360    UGGU AC UU A GUUUAA    AAU   AAAAUA A AUGAU UUCGACUCAU UAG                         A   UUAU GAU UUA AU   UC AU A AUUACCA A   
DR5880    UGGU AU AU A GUUUAA    AC    AAAACG A AUGAU UUCGACUCAU UAA                         A   UUAU G   AUA AU    C AU A UUUACCA A   
DR6050    GCCC CC GU A GCCCAAU   GGAU  AAGGCG U UCGCU UCCUAAGCGA AAG                         AU  UGCG GGU UCG AG  UCC CG C CGGAGGU A   
DR6051    GCUC CA GU G GCCUAAU   GGAU  AUGGCU U UGGAC UUCUAAUCCA AAG                         GU  UGCG GGU UCG AG  UCC CG U CUGGAGU A   
DR6052    GUCC GU GU G GCUCAAU   GGA   AGAGCA U CUGAC UACGGAUCAG AGG                         GU  UGCA GGU UCG AA  UCC UG U CACGGAU G   
DR6160    GGGA CU AU A GUUUAGUU  GGAU  AUAACG A CCGGC UACGAACCGG UAG                         GU  CUCA GGU UCG AC  CCC UG A UGGUCUC G   
DR6161    GCCC GU UU A GCAAAGUU  GGA   AUUGCG G CAGCC UUCUAAGCUG CAG                         GU  CGUG GGA UCG AG  ACC CA C AAUGGGU G   
DR6280    UUCC UC GU G GCCCAAU   GGUC  ACGGCG U CUGGC UACGAACCAG AAG                         AU  UCCA GGU UCA AG  UCC UG G CGGGGAA G   
DR6281    GCUC GC GU G GCGUAAU   GGC   AACGCG U CUGAC UUCUAAUCAG AAG                         AU  UAUG GGU UCG AC  CCC CA U CGUGAGU G   
DR6282    GUUC CG UU G GCGUAAU   GGU   AACGCG U CUCCC UCCUAAGGAG AAG                         AC  UGCG GGU UCG AG  UCC CG U ACGGAAC G   
DR6320    GGUC UC GU G GCCCAAU   GGUU  AAGGCG C UUGAC UACGAAUCAA GAG                         AU  UCCA GGU UCG AC  UCU UG G CGGGAUC G   
DR6321    GGUC UC GU G GCCCAAU   GGUU  AAGGCG C UUGAC UACGGAUCAA GAG                         AU  UCCA GGU UCG AC  UCC UG G CGGGAUC G   
DR7560    GGCC GC GU G GCGCAAU   GGAU  AACGCG U CUGCC UACGGAGCAG AAG                         AU  UGCA GGU UCG AA  UCC UG C CGUGGUC G   
DR7740    GGUC CU GU G GCGCAAU   GGAU  AACGCG U CUGAC UACGGAUCAG AAG                         AU  UCCA GGU UCG AC  UCC UG G CAGGAUC G   
DR7741    GACC GU GU G GCCUAAU   GGAU  AAGGCG U CGGAC UUCGGAUCCG AAG                         AU  UGCA GGU UCG AA  UCC UG U CACGGUC G   
DS0220    GGAG GC GU G GCAGAGU   GGUUU AAUGCA C CGGUC UUGAAAACCG GC  AGU CGCUCC      GGCG ACU    CAUA GGU UCA AA  UCC UA U CGCCUCC G   
DS0260    GGAA GG UA G GGCGUAGU  GGU   ACGCAA C UAGUC UUGAAAACUA GC  CCGCUGU AGU   G  AUA CGG    UGAU GGU UCG AC  UCC AU U ACCUUCC UCCA
DS0261    GGAA AA GC AAAUAGACU   GGCG  ACUAAA C CCGAU UGGAAAUCGG UU  GAG UAAUAGC  AAUAUUG CCU    UAUG GGU UCA AC  UCC CA U CUUUUCC GCCA
DS0440    GUCG UG GU A GCCAAGCC UGGCCC AAGGCG C AGGGU UGCUAACUCU GU  GGC     GUA   CA     GCC U  CCGG GGU UCG AA  UCC CC G CCACGAC G   
DS0680    GCCG GG GU G GCCCAGCC UGGU   AGGGCG U CGGCC UGCUAAGCCG AU  GAU CC  GUU   AA  GG AUCG   CGCG GGU UCA AA  UCC CG U CCCCGGC G   
DS0860    GCCG GG GU G CCCGAGC   GGACC AAGGGG G UAGGC UCGAGACCUA CU  GCC UC  UCC       GA GGCA   CGCG GGU UCA AA  UCC CG C CCCCGGC G   
DS1140    GGAA GA UU A CCCAAGUC CGGCUG AAGGGA U CGGUC UUGAAAACCG AGA GUC GG  GGA   AA  CC GAG    CGGG GGU UCG AA  UCC CU C AUCUUCC GCCA
DS1141    GGGU UA AU A CUCAAGUU  GGUG  AAGAGG A CACCC UGCUAAGGUG UUA GGU CGG UCU      CCG GCG    CGAG GGU UCG AG  UCC CU C UUAACCC GCCA
DS1180    GGAA GA UU A CCCAAGUC CGGCUG AAGGGA U CGGUC UUGAAAACCG AGA GUC GGG GAA   A  CCC GAG    CGGG GGU UCG AA  UCC CU C AUCUUCC GCCA
DS1230    GGAG CG AU A CUCAAGA   GGCCG AAGAGG G CGCAC UGCUAACGCG UUAGACG GU  UAA   C   CC CGUG   CGAG GGU UCA AA  UCC CU C UCGCUCC GCCA
DS1231    GGAG GA AU A CCCAAGA   GGCUG AAGGGA U CGGUC UUGAAAACCG ACA GGG U   GUA   AA   A GCCG   CGGG GGU UCA AA  UCC CU C UUCCUCC GCCA
DS1250    GGAA GU AU A CCCAAGUCUCGGUUG AAGGGG G CGGUC UCGAAAACCG UUAGAUG GA  GUA   A   UC CAUG   CAAG AGU UCG AA  UCU CU U UACUUCC GCCA
DS1260    GGAA GA UU A CCCAAGUC UGGUUG AAGGGA U CGGUC UUGAAAAUUG ACA GGC GGU GAA   A  GCC GCG    CGGG GGU UCG AA  UCC CU C AUCUUCC GCCA
DS1500    GGAG AG UU G GCAGAGC   GGU   AAUGCA G CGGAC UCGAAAUCCG CCG AAC CAAUGUU   GAAUUG GUG    CGCA GGU UCA AA  UCC UG U ACUCUCC U   
DS1520    GGAG AG UU G GCAGAGC   GGU   AAUGCA G CGGAC UCGAAAUCCG CCG AGC CAAUGUU   GAAUUG GGU    CGCA GGU UCA AA  UCC UG U ACUCUCC U   
DS1540    GGAG AG CU G UCCGAGU   GGUCG AAGGAG C ACGAU UGGAAAUCGU GU  AGG CGGUCAA   C UCCG UCU    CAAG GGU UCG AA  UCC CU U GCUCUCC GCCA
DS1541    GGAG GA AU A CCCAAGUC UGGCUG AAGGGA U CGGUC UUGAAAACCG AC  AGG GUG UCA   A  AGC CCG    CGGG GGU UCG AA  UCC CU C UUCCUCC GCCA
DS1542    GGAG AA GU A CUCAAGU   GGCUG AAGAGG C GCCCC UGCUAAGGGU GUA GGU CGU GUA   A  GCG GCG    CGAG GGU UCA AA  UCC CU C CUUCUCC GCCA
DS1570    GGAG AG CU G UCCGAGU   GGUCG AAGGAG C ACGAU UGGAAAUCGU GU  AGG CGU GAA   UA GCG CCU    CAAG GGU UCG AA  UCC CU U GCUCUCC GCCA
DS1660    GGAG AG AU G CCGGAGC   GGCUG AACGGA C CGGUC UCGAAAACCG GA  GUA GGG GCA   A  CUC UAC    CGGG GGU UCA AA  UCC CC C UCUCUCC GCCA
DS1661    GGAA GU GU G GCCGAGC   GGUUG AAGGCA C CGGUC UUGAAAACCG GC  GAC CC  GAA   A   GG GUU    CCAG AGU UCG AA  UCU CU G CGCUUCC GCCA
DS1663    GGUG AG GU G GCCGAGA   GGCUG AAGGCG C UCCCC UGCUAAGGGA GU  AUG CGGUCAA   AAGCUG CAU    CCGG GGU UCG AA  UCC CC G CCUCACC GCCA
DS1664    GGUG AG GU G UCCGAGU   GGCUG AAGGAG C ACGCC UGGAAAGUGU GU  AUA CG  GCA   A   CG UAU    CGGG GGU UCG AA  UCC CC C CCUCACC GCCA
DS2180    GGAG AG AU G GCCGAGU   GGUUG AAGGCG C AGCAC UGGAAAUGCU GU  UUA AGG UUU   UC CCU UAA    CGAG GGU UCG AA  UCC CU C UCUCUCC G   
DS2480    GGAG UG AU G UCUGAGU   GGCCG AAAGAG C UCGAU UGCUAAUCGA GU  AUA CAG CUU   C  CUG UAC    CGAG GGU UCG AA  UCC CU C UCACUCC G   
DS2520    GGAG AA GU G UCUGAGU   GGUCG AAAGAG C UCGAU UGCUAAUCGA GU  GUG UCU AAU      AAA CAC    CGAG GGU UCA AA  UCC CU U CUUCUCC U   
DS2521    GGAG AG GU G UCUGAGU   GGUUU AAAGUA C UGGUC UUGAAAACCA GC  GUA GU  UUU   U   GC UAC    CGAG GGU UCG AA  UCC CU C CUUCUCC G   
DS2600    GGAG AG AU G GCCGAGU   GGUUU AUGGCG U CGGUC UUGAAAACCG AU  AUA GUUUUUA     AGAU UAU    CGAG GGU UCA AA  UCC CU C UCUCUCC U   
DS2601    GGAG AG AU G GCCGAGU   GGACG AAAGCG G CGGAU UGCUAAUCCG UU  GUA CAAGCUU     UUUG UAC    CGAG GGU UCG AA  UCC CU C UCUCUCC G   
DS2602    GGAA AG AU G GUUGAGU   GGUUU AAGGCG U AGCAU UGGAAAUGCU AU  GUA GGCUUUU     GGUC UAU    CGAG GGU UCG AA  UCC CU C UCUUUCC G   
DS2640    GGAG AG AU G GCUGAGU   GGUUG AUAGCU C CGGUC UUGAAAACCG GU  AUA GUUCUAG     GAAC UAU    CGAG GGU UCG AA  UCC CU C UCUCUCC U   
DS2680    GGAG AG AU G GCUGAGU   GGACU AAAGCG G CGGAU UGCUAAUCCG UU  GUA CAA UUU   UU UUG UAC    CGAG GGU UCG AA  UCC CU C UCUUUCC G   
DS2700    GGAG AG AU G GCUGAGU   GGACU AAAGCG G CGGAU UGCUAAUCCG UU  GUA CAA UUU   UU UUG UAC    CGAG GGU UCG AA  UCC CU C UCUUUCC G   
DS2701    GGAG AG AU G GCCGAGC   GGUUC AAGGCG U AGCAU UGGAACUGCU AU  GUA GAC UUU   U  GUU UAC    CGAG GGU UCG AA  UCC CU C UCUUUCC G   
DS2702    GGAG AG AU G GCUGAGU   GGUUG AUAGCU C CGGUC UUGAAAACCG GU  AUA GUUCUAG     GAAC UAU    CGAG GGU UCG AA  UCC CU C UCUCUCC U   
DS2720    GGAG AG AU G GCUGAGU   GGUUG AUAGCU C CGGUC UUGAAAACCG GU  AUA GUUCUAG     GAAC UAU    CGAG GGU UCG AA  UCC CU C UCUCUCC U   
DS2721    GGAG AG AU G GCCGAGC   GGUUC AAGGCG U AGCAU UGGAACUGCU AU  GUA GAC UUU   U  GUU UAC    CGAG GGU UCG AA  UCC CU C UCUUUCC G   
DS2722    GGAG AG AU G GCUGAGU   GGACU AAAGCG G CGGAU UGCUAAUCCG UU  GUA CAA UUU   UU UUG UAC    CGAG GGU UCG AA  UCC CU C UCUUUCC G   
DS2920    GGAG AG AU G GCUGAGU   GGACU AAAGCG G CGGAU UGCUAAUCCG UU  GUA CGA GUU   AA UCG UAC    CGAG GGU UCG AA  UCC CU C UCUUUCC G   
DS2921    GGAG AG AU G GCCGAGU   GGUUG AAGGCG U AGCAU UGGAACUGCU AU  GUA GGC UUU   U  GUU UAC    CGAG GGU UCG AA  UCC CU C UCUUUCC G   
DS2922    GGAG AG AU G GCUGAGC   GGUUG AUAGCC C CGGUC UUGAAAACCG GUA UAG UUUUAAC   AAAGAAUCUA    CGAG GGU UCG AA  UCC CU C UCUCUCC U   
DS3200    GGAG AG AU G GCUGAGU   GGUUG AUAGCU C CGGUC UUGAAAACCG GUA UAG UUCGAAC   AAAGAAUCUA    CGAG GGU UCG AA  UCC CU C UCUCUCC U   
DS3240    GGAG AG AU G GCUGAGU   GGACU AAAGCG U UGGAU UGCUAAUCCA UU  GUA CGA GUU   AA UCG UAC    CGAG GGU UCG AA  UCC CU C UCUUUCC C   
DS3280    GGAG AG AU G GCUGAGU   GGUUG AUAGCU C CGGUC UUGAAAACCG GC  AUA GUUCUUUAUUCAGAAC UAU    CGAG GGU UCG AA  UCC CU C UCUCUCC U   
DS3281    GGAG AG AU G GCCGAGU   GGUUG AAGGUG U AGCAU UGGAACUGCU AU  GUA GGC UUU   U  GUU UAC    CGAG GGU UCG AA  UCC CU C UCUUUCC G   
DS3880    AGAG AG UU G GCUGAGU   GGU   AAGGCG A CUAGC UUGAGUCUAG UU  AAG UU  AAA       AC UUU    CAUA UGU UCG AA  UCA UA U ACUCUCU G   
DS3881    GGGA AA GU   UUCCAUG   GGUA  GGGUAA G AUAUU UGCUAAAUAU UG  UGC G   UUU   G    C ACA    UAGA UGU UCG AA  UCA UC U CUUUCCC G   
DS3960    GGAA AA GU   UGCCAUA   GGU A AGGUAA G AUAUU UGCUAAAUAU UG  UGU U   UAA   G    C ACC    UAGG UGU UCG AG  UCA CC U CUUUUCC G   
DS4000    GGAA AA UU A ACUAUA    GGU   AAAGUGGA UUAUU UGCUAAGUAA UU  GAA UU  GUA       AA UUCU   UAUG AGU UCG AA  UCU CA U AUUUUCC G   
DS4001    GGAU GG UU G ACUGAGU   GGUUU AAAGUG U GAUAU UUGAGCUAUC AU  UAG UCU UUA   U  UGG CUA    CGUA GGU UCA AA  UCC UA C AUCAUCC G   
DS4030    GGAA AA UU G AUCAUC    GGCA   AGAUAAG UUAUU UACUUAAUAA  UA GAA U   AUU   A    U UUCU   GAGG AGU UGA AA  UCU CC U AUUUUCC G   
DS4080    GGAU GG UU G ACUGAGU   GGUUU AAGGUG U GAUAU UUGAGCUAUC AU  UAG UU  UAA   U   AA CUA    CGUA GGU UCA AA  UCC UA C AUCAUCC G   
DS4081    GGAA AA UU C ACCAUA    GGUA   AGGUAAA UUAUU UGCUAUGUAA UU  GAA U   UUA   UU   A UUCU   UAUG AGU UCG AA  UCU CA U AUUUUCC G   
DS4240    GGAG GG AU G GCUGAGU   GGCUU AAGGCA U UGGUU UGCUAAAUCG AC  AUA CAA GAA   GA UUG UAU    CAUG GGU UCG AA  UCC CA U UUCCUCC G   
DS4241    GGAU GG AU G UCUGAGC   GGUUG AAAGAG U CGGUC UUGAAAACCG AA  GUA UUU CUA   G  GAA UAC    CGGG GGU UCG AA  UCC CU C UCCAUCC G   
DS4360    GGAG AG AU G GCCGAGU   GGUUU AAGGCG U AGCAU UGGAACUGCU AU  GUA GGC UUU   U  GUU UAC    CGAG GGU UCG AA  UCC CU C UCUUUCC G   
DS4361    GGAU GG AU G UCUGAGC   GGUUG AAAGAG U CGGUC UUGAAAACCG AA  GUA UUG AUA   A  GGA UAC    CGGG GGU UCG AA  UCC CU C UCCAUCC G   
DS4362    GGAG GU AU G GCUGAGU   GGCUU AAGGCA U UGGUU UGCUAAAUCG AC  AUA CAAUAAG     AUUG UAU    CAUG GGU UCG AA  UCC CA U UUCCUCC G   
DS4400    GGAG GU AU G GCUGAGU   GGCUU AAGGCA U UGGUU UGCUAAAUCG AC  AUA CAA GAA   GA UUG UAU    CAUG GGU UCG AA  UCC CA U UUCCUCC G   
DS4440    GGAU GG AU G UCUGAGC   GGUUG AAAGAG U CGGUC UUGAAAACCG AA  GUA UUG AUA   G  GAA UAC    CGGG GGU UCG AA  UCC CU C UCCAUCC G   
DS4441    GGAG GU AU G GCUGAGU   GGCUU AAGGCA U UGGUU UGCUAAAUCG AC  AUA CAA GAA   GA UUG UAU    CAUG GGU UCG AA  UCC CA U UUCCUCC G   
DS4442    GGAG AG AU G GCCGAGU   GGUUC AAGGCG U AGCAU UGGAACUGCU AU  GUA GGC UUU   U  GUU UAC    CGAG GGU UCG AA  UCC CU C UCUUUCC G   
DS4480    GGAG GU AU G GCUGAGU   GGCUU AAGGCA U UGGUU UGCUAAAUCG AC  AUA CAA GAA   GA UUG UAU    CAUG GGU UCG AA  UCC CA U UUCCUCC G   
DS4481    GGAU GG AU G UCUGAGC   GGUUG AAAGAG U CGGUC UUGAAAACCG AA  GUA UUG AUA   G  GAA UAC    CGGG GGU UCG AA  UCC CU C UCCAUCC G   
DS4500    GGAU GG AU G UCUGAGC   GGUUG AAAGAG U CGGUC UUGAAAACCG AA  GUA UU  GAG       AA UAC    CGGG GGU UCG AA  UCC CU C UCCAUCC G   
DS4501    GGAG GU AU G GCUGAGU   GGUUG AAAGCA U UGGUU UGCUAAAUCA AA  AUA CAA CAA   UA UUG UAU    CAUG GGU UCA AA  UCC CA U UUCCUCC G   
DS4701    AUUU GU GA U UUUCAC    GC    CGAGAG U GUUUC UUGAGGAGGU AAU                         G   CACU   A AUG AA  G   GG U UACAAGG C   
DS4760    AGUU AA UU A GCUUAA    GA    AAAGCA A AUGUU UUGAAAACAU AAG                         AA  AAGA AGU UCA AU  UCU UC U AUUAACU U   
DS4921    AGUU AA UG A GCUUG     AA    CAAGCG U AUGUU UUGAAAACAU AAG                         A   UAGA A U UUA AU  U U UC U AUUAACU U   
DS5000    GGAG AA AU G GCAGACA   GG    GAUGCA U UUAGC UUGAAACUAA AUA                         GA  GGAA GGU UCG AA  UCC UU U UUUCUCU U   
DS5040    GGAG AA GU G GCAGAUA   GA    AAUGCA U GCGGC UUGAAACCGU UGG                         A   UAGA GGU UGA AU  UCC UC U CUUCUCU U   
DS5080    GGAG AA GU G GCACGAUA  GG    AAUGCA U GCGGC UUGAAACCGU UUG                         A   UAGA GGU UUC UU   CC UC U CUUCUCU U   
DS5121    AAGA AA AU G GCAGAGU   GGU   GAUGCA A CUGAC UUGAAAUCAG AGU                         A   GGGG GGU UCG AU  UCC CU C UUUUCUC G   
DS5220    AAGA AA GA A GCAUUAAG UGGUUU GAUGCG G UUGGC UUGAAACCAA CAU                         G   UGAG GGU UCG AU  UCC UU C CUUUCUU G   
DS6060    GACA AU UU G UCCGAGU   GGUU  AAGGAG G AAGAC UAGAAAUCUU UU  GGG U   UU         A CCCG   CGCA GGU UCG AA  UCC UG C AGUUGUC G   
DS6160    GACA UC GU A GCGAAGU   GGUCU AACGCG U UUGAC UUGAAAUCAA AU  CUC C   UA         G GAGG   CGCA GGU UCG AA  CCC UG C CGAUGUC G   
DS6161    GACA CC UU A GCAAAGU   GGUU  AAUGCG G CGCCC UGCUAAGGCG UU  CUC U   UC         G GAGG   CGCA GGU UCG AA  CCC UG C AGGUGUC G   
DS6162    GACA UC GU A GCAAAGU   GGUCU AAUGCG U CUGAC UAGAAAUCAG AU  CCC U   UC         G GGGG   CGCA GGU UCG AA  CCC UG C CGAUGUC G   
DS6240    GUCA GC AU G GCAGAGU   GGUCU AAUGCG U UAGAC UUGAAAUCUA AU  UCC     UUC   G      GGAG   CGUA GGU UCG AA  CCC UA C UGCUGAC G   
DS6241    GGCG CG AU G GCAGAGU   GGUCU AAUGCG U GAGAC UUGAAAUCUC AU  UUC     UUC   G      GAAG   CGUC GGU UCA AA  UCC GG C UCGCGUC G   
DS6280    GGCA AC UU G GCCGAGU   GGUU  AAGGCG A AAGAU UAGAAAUCUU UU  GGG C   UUU        G CCCG   CGCA GGU UCG AG  UCC UG C AGUUGUC G   
DS6281    GUCC CA GU G GCCGAGU   GGUU  AAGGCG A UGCCC UGCUAAGGCA UU  GGG U   UUU        A CCUG   CGCA GGU UCG AA  UCC UG U CUGUGAC G   
DS6282    GGCA CU AU G GCCGAGU   GGUU  AAGGCG A GAGAC UCGAAAUCUC UU  GGG C   UCU        G CCCG   CGCU GGU UCA AA  UCC UG C UGGUGUC G   
DS6283    GGCA CU AU G GCCGAGU   GGUU  AAGGCG A CAGAC UUGAAAUCUG UU  GGG C   UCU        G CCCG   CGCU GGU UCA AA  UCC UG C UGGUGUC G   
DS6284    GGCU AC AU G GCCGAGU   GGUU  AAGGCG A GAGAC UCGAAAUCUC UG  GGC     UCU   G      CCCG   CGCU GGU UCA AU  CCC UG C UGUGGUC G   
DS6320    GUCA CU AU G UCCGAGU   GGUU  AAGGAG U UAGAC UUGAAAUCUA AU  GGG C   UUU        G CCCG   CGCA GGU UCA AA  UCC UG C UGGUGAC G   
DS6321    GUCA CU AU G UCCGAGU   GGUU  AAGGAG U UAGAC UUGAAAUCUA AU  GGG C   UCU        G CCCG   CGCA GGU UCA AA  UCC UG C UGGUGAC G   
DS6322    GUCA CU AU G UCCGAGU   GGUU  AAGGAG U UAGAC UCGAAAUCUA AU  GGG C   UCU        G CCCG   CGCA GGU UCA AA  UCC UG C UGGUGAC G   
DS6740    GUGG AA GU G GCGGAGU   GGUU  AUCGGG C AUGAC UAGAAAUCAU GU  GGG C   UUU        G CCCG   CGCA GGU UCG AA  UCC UG C CGUUCAC G   
DS6741    GUGG AC GU G CCGGAGU   GGUU  AUCGGG C AUGAC UAGAAAUCAU GU  GGG U   UUU        G CCCG   CGCA GGU UCG AA  UCC UG C CGUUCAC G   
DS6742    GUGG AC GU G CCGGAGU   GGUU  AUCGGG A AUGAC UAGAAAUCAU GGA GGC     UUU          GCCCG  CGCA CGU UUG AA  UCU UG C CGUUUAC G   
DS6743    GUGG AC AU G CCGGAGU   GGUGUUAUCGGG C AUAAC UAGAAAUCAU  GU GGG C   UUU        G CCCG   CGCA GGU UCG AA  UCA UG C CGUUUAC G   
DS6744    GUGG AC GU G CCGGAGU   GGUU  AUCGGG C AUAAC UAGAAAUCAU GU  GGG C   UUU        G CCCG   CGCA GGU UCG AA  UCC UG C CGUUCAC G   
DS6745    GUGG AC GU G CCGGAGU   GGUU  AUCGGG C AUGAC UAGAAAUCAU GU  GGG C   UUU        G CCCG   CGCA CGU UCG AA  UCC UG C CGUUCAC G   
DS7240    GGAU GG AU G UCUGAGC   GGUUG AAAGAG U CGGUC UUGAAAACCG AA  GUA UUG AUA   G  GAA UAC    CGGG GGU UCG AA  UCC CU C UCCAUCC G   
DS7740    GCAG UC GU G GCCGAGC   GGUU  AAGGCG U CUGAC UAGAAAUCAG AU  UCC C   UCU        G GGAG   CGUA GGU UCG AA  UCC UA C CGACUGC G   
DS7741    GCAG UC GU G GCCGAGU   GGUU  AAGGCG U CUGAC UCGAAAUCAG AU  UCC C   UCU        G GGAG   CGUA GGU UCG AA  UCC UA C CGGCUGC G   
DS7800    GCAG UC GU G GCCGAGU   GGUU  AAGGCG U CUGAC UCGAAAUCAG AU  UCC C   UCU        G GGAG   CGUA GGU UCG AA  UCC UA C CGGCUGC G   
DS9280    GCAG CG AU G GCCGAGU   GGUU  AAGGCG U UGGAC UUGAAAUCCA AU  GGG G   UCU        C CCCG   CGCA GGU UCG AA  CCC UG C UCGCUGC G   
DS9990    GUAG UC GU G GCCGAGU   GGUU  AAGGCG A UGGAC UUGAAAUCCA UU  GGG G   UUU        C CCCG   CGCA GGU UCG AA  UCC UG C CGACUAC G   
DS9991    GUAG UC GU G GCCGAGU   GGUU  AAGGCG A UGGAC UAGAAAUCCA UU  GGG G   UUU        C CCCA   CGCA GGU UCG AA  UCC UG C CGACUAC G   
DS9992    GUAG UC GU G GCCGAGU   GGUU  AAGGCG A UGGAC UAGAAAUCCA UU  GGG G   UCU        C CCCG   CGCA GGU UCG AA  UCC UG C CGACUAC G   
DS9993    GUAG UC GU G GCCGAGU   GGUU  AAGGCG A UGGAC UUGAAAUCCA UU  GGG G   UUU        C CCCG   CGCA GGU UCG AA  UCC UG U CGGCUAC G   
DT0220    GCUG AU UU A GCUCAGUA  GGU   AGAGCA C CUCAC UUGUAAUGAG GAU                         GU  CGGC GGU UCG AU  UCC GU C AAUCAGC ACCA
DT0260    GCUC CU AA A GCAUUGUU  GGU   GAUGCA G UUGCC UUGUAAGCAU CUG                         A   ACCG GGU UCG AU  UCC UA G UGGGAGC ACCA
DT0660    GCCU CG GU G GCUCAGCC UGGU   AGAGCG C CUGAC UUGUAAUCAG GUG                         GU  CGGG GGU UCG AA  UCC CC C CCGAGGC U   
DT0661    GCCU CA GU G GCUCAGCC UGGU   AGAGCG C CUGCU UGGUAAGCAG GAG                         GC  CGCG GGU UCA AA  CCC CG C CUGAGGC U   
DT0680    GCCU CG GU A GCUCAGCU  GGU   AGAGCG C GAGAC UUGUAAUCUC GUG                         GU  CGCG GGU UCA AA  UCC CG C CCGAGGC U   
DT0740    GCCU CA GU G GCUCAGCC UGGU   AGAGCG C CUGAC UUGUAAUCAG GUG                         GU  CGGG GGU UCG AA  UCC CC C CUGGGGC U   
DT1140    GCUG AC UU A GCUCAGUU  GGU   AGAGCA A UUGAC UAGUAAUCAA UAG                         GU  CGAA GGU UCA AA  UCC UU U AGUCAGC ACCA
DT1141    GCUG AC UU A GCUCAGCA  GGC   AGAGCA A CUGAC UUGUAAUCAG UAG                         GU  CGUA GGU UCG AU  UCC UA U AGUCAGC ACCA
DT1180    GCUG AC UU A GCUCAGCA  GGC   AGAGCA A CUGAC UUGUAAUCAG UAG                         GU  CGUA GGU UCG AU  UCC UA U AGUCAGC ACCA
DT1230    GCCG AA AU A GCUCAAUC  GGU   AGAGCA A CUGAU UUGUAAUCAG UAG                         GU  UGCG GGU UCA AU  UCC UG U UUUCGGC ACCA
DT1540    GCUU CC AU A GCUCAGCA  GGU   AGAGCA C UUCCA UGGUAAGGAA GAG                         GU  CAGC GGU UCG AG  CCC GC U UGGAAGC U   
DT1541    GCCG GU GU A GCUCAAUU  GGU   AGAGCA A CUGAC UUGUAAUCAG UAG                         GU  UGGG GGU UCA AG  UCC UC U UGCCGGC A   
DT1542    GCCG GU GU A GCUCAAUU  GGU   AGAGCA A CUGAC UUGUAAUCAG UAG                         GU  UGGG GGU UCA AG  UCC UC U UGCCGGC ACCA
DT1580    GCCA CC CU A GCUCAACC  GGC   AGAGCA C CCGAC UUGUAAUCGG GGG                         GU  UGGG GGU UCA AC  UCC CC U GGGUGGC UCCA
DT1581    GCUC GC GU A GCUCAGCA  GGU   AGAGCA C ACCCU UGGUAAGGGU GAG                         GU  CGCC GGU UCG AG  CCC GG C CGCGAGC UCCA
DT1660    GCUG AU AU G GCUCAGUU  GGU   AGAGCG C ACCCU UGGUAGGGGU GGG                         GU  CCCC AGU UCG AC  UCU GG G UAUCAGC ACCA
DT1661    GCUG AU AU A GCUCAGUU  GGU   AGAGCG C ACCCU UGGUAAGGGU GAG                         GU  CGGC AGU UCG AA  UCU GC C UAUCAGC ACCA
DT1662    GCCG AC UU A GCUCAGUA  GGU   AGAGCA A CUGAC UUGUAAUCAG UAG                         GU  CACC AGU UCG AU  UCC GG U AUUCGGC ACCA
DT1663    GCCG AU AU A GCUCAGUU  GGU   AGAGCA G CGCAU UCGUAAUGCG AAG                         GU  CGUA GGU UCG AC  UCC UA U UAUCGGC ACCA
DT1664    GCUG AU AU G GCUCAGUU  GGU   AGAGCG C ACCCU UGGUAAGGGU GAG                         GU  CCCC AGU UCG AC  UCU GG G UAUCAGC ACCA
DT1820    GCCG GA UU A GCUCAGUC  GGU   AGAGCA G CUCAU UCGUAAUGAG AAG                         GU  CGGG GGU UCG AU  UCC UC U AUCCGGC ACCA
DT1821    GCUC AU GU A GCUCAGUU  GGU   AGAGCA C ACCCU UGGUAAGGGU GAG                         GU  CAGC GGU UCA AA  UCC GC U CAUGAGC UCCA
DT2460    GCUU GC UU A GCUCAAUU CGGU   AGAGCU U UGGUU UUGUAAACCA AAG                         GU  UAUC GGU UCA AG  UCC GA U AGCAAGC U   
DT2520    GCCU UU UU A GCUCAGU   GGU   AGAGCA U UGUAU UUGUAAUGCG GUG                         GU  CGUC GGU UCG AA  UCC GA C AAAAGGC U   
DT2600    GCCC UU UU A ACUCAGU   GGU   AGAGUA A CGCCA UGGUAGGGCG UAA                         GU  CAUC GGU UCA AA  UCU GA U AAAGGGC U   
DT2601    GCCU GU UU A GCUCAGA   GGUC  AGAGCG U CGCAC UUGUAAUGCG AUG                         GU  CAUC GGU UCG AC  UCC GA U AGCGGGC U   
DT2640    GCCC UU UU A ACUCAGU   GGU   AGAGUA A UGCCA UGGUAAGGCA UAA                         GU  CAUC GGU UCA AA  UCC GA U AAAGGGC U   
DT2680    GCCC UU UU A ACUCAGU   GGU   AGAGUA A UGCCA UGGUAAGGCA UAA                         GU  CAUC GGU UCA AA  UCC GA U AAAGGGC U   
DT2700    GCCC AC UU A GCUCAGA   GGUU  AGAGCA U CGCAU UUGUAAUGCG AGG                         GU  CAUC GGU UCA AA  UCC GA U AGUCGGC U   
DT2701    GCCC UU UU A ACUCAGU   GGU   AGAGUA A UGCCA UGGUAAGGCA UAA                         GU  CAUC GGU UCA AA  UCC GA U AAAGGGC U   
DT2720    GCCC AC UU A GCUCAGA   GGUU  AGAGCA U CGCAU UUGUAAUGGG AGG                         GU  CAUC GGU UCA AA  UCC GA U AGUCGGC U   
DT2920    GCCC GC UU A GCUCAGA   GGUU  AGAGCA U CGCAU UUGUAAUGCG AUG                         GU  CAUC GGU UCG AU  UCC GA U AGCCGGC U   
DT2921    GCCC UU UU A ACUCAGU   GGU   AGAGUA A CGCCA UGGUAAGGCG UAA                         GU  CAUC GGU UCA AA  UCC GA U AAGGGGC U   
DT3200    GCCC UU UU A ACUCAGU   GGU   AGAGUA A CGCCA UGGUAAGGCG UAA                         GU  CGUC GGU UCA AA  UCC GA U AAAGGGC U   
DT3280    GCCC CU UU A ACUCAGU   GGU   AGAGUA A CGCCA UGGUAAGGCG UAA                         GU  CAUC GGU UCA AA  UCC GA U AAGGGGC U   
DT3281    GCCC GC UU A GCUCAGA   GGUU  AGAGCA U CGCAU UUGUAAUGCG AUG                         GU  CAUC GGU UCG AG  UCC GA U AGCCGGC U   
DT3360    GCCC UU UU A ACUCAGU   GGU   AGAGUA A CGCCA UGGUAAGGCG UAA                         GU  CAUC GGU UCA AA  UCC GA U AAGGGGC U   
DT3880    GCCC GG UU A GCAUAAA   AGU   AAUGUA U CCGUU UUGUAAUCGG AAU                         A   AACA AGU GCG AU  ACU UG U ACUGGGC U   
DT4000    GUAA AU AU A AUUUAAU   GGU   AAAAUG U AUGUUUUUAGGUGCAU AUU                         A   UCUA AGU UCA AA  UCU UA G UAUUUAC A   
DT4001    GUUA UA UU A GCUUAAUU  GGU   AGAGCA U UCGUU UUGUAAUCGA AAG                         GU  UUGG GGU UCA AA  UCC CU A AUAUAAC A   
DT4070    GUUG CA UU A GCUCAAUU  GGU   AGAGCG U UUGUU UUGUAAUCAA AAG                         GU  UUAG AGU UCA AC  UCU CU A AUGCANU N   
DT4080    GUUA UA UU A GCUCAAUU  GGU   AGAGCA U UCGUU UUGUAAUCGA AAG                         GU  UUGG GGU UCA AA  UCC CU A AUAUAAC A   
DT4081    GUAG AU AU A AUUUAAUC  GGU   AAAAUGUA UGUUU UUAGGGUACA UAU                         UA  UCUA AGU UCA AA  UCU UA G UAUUUAC A   
DT4500    GCCC GC GU A GCUCAGAU  GGU   AGAGCA U UCCCA UGGUAAGGGA AAG                         GC  CUCC GGU UCA AG  UCC GG U CGUAGGC U   
DT4700    GCUU UA AA A GCUUUG    CU    GAAGCA A CGGCC UUGUAAGUCG UAG                         A   AAAC     UAU AC      GU U UUAAAGC U   
DT4880    GUUU UA AU A GUUUAA    UA    AAAACA U UGGUC UUGUAAAUCA AAA                         A   UAAG A   UUA UU    U CU U UUAAAAC U   
DT4980    CCUU AA AG C UACAAA          AAGCAG A CAAUC UUGUAAAUUG UAA                         GA  UAAA AGG UUU AA  GUC CU U UUUAAGG U   
DT5040    ACCU UG AA G GCUCAAU   AGUU  AGAGCGCC AAGUC UUGUAAACUU GGA                         G   AGAG GGU UAA AG  UCC CU C UCAAGGC U   
DT5060    GCCC UA GU A GCUCAGC   GC  C AGAGCG C CGGUC UUGUAAUCCG GAA                         GU  CGGA GGU UAA AA  CCC UC C CUAGUGC U   
DT5080    GCCU UG AA A GCUCAAC   AACU  AGAGCU U UGGUC UUGUAAACCA GGA                         G   AGAG GGU AAA CU   CC CU C UCAAGGC U   
DT5090    GCCC UA GU A GCUUAGAC  AUC   AAAGCA C CGGUC UUGUAAACCG AAG                         AU  CGAA GGU UAA AA  UCC UU C CUAGCGC C   
DT5120    GUCC UG AU A GCUUAAU   UU    AAAGCA U CGGUC UUGUAAGCCG AAG                         A   UUGA GGC UAA AA  CCC UC C UCAAGAC U   
DT5160    GCCU UG AU A GCUUAAA   CU    AAAGCA C CGGUC UUGUAAGCCG GAG                         AC  UGUA GCC UAA CC   CC UA C UCAAGGC U   
DT5200    GUCU UU GU A GUAUAAC   AA    AAUACC C CGGUC UUGUAAACCG GAA                         A   AGGA GAA CCC CA  UUCCUC C CUAAGAC U   
DT5220    ACUC UA AU A GUUUAU    GA    AAAACA U UGGUC UUGUAAACCA AAA                         AC  UGAA GAC UCC AC   CC UU C UUAGAGU A   
DT5280    GUCC CG AU A GUAUAA    AA    AUUACU C UGGUC UUGUAAACCA AAA                         A   UGAA GA  GUC AG   UC UU C UCAGGAC A   
DT5281    GUCC CG AU A GUAUAA    AA    AUUACU C UGGUC UUGUAAGCCA AAA                         A   UGAA GAG UCA GC   UC UU C UCGGGAC A   
DT5320    GUCU UG AU A GUAUAA    AC    AUUACU C UGGUC UUGUAAACCU GAA                         A   UGAA G A UCU UC  U C UU C UCAAGAC A   
DT5360    GUCU UU GU A GUACAU    CU    AAUAUA C UGGUC UUGUAAACCA GAG                         A   AGGA GAA CAA CU AACC UC C CUAAGAC U   
DT5880    GUCC UU GU A GUAUAA    ACU   AAUACA C CAGUC UUGUAAACCG GAG                         A   UGAA A   ACC UU    U UU C CAAGGAC A   
DT6050    GGCC GC UU A GCACAU    GGC   AGUGCA C CACUC UCGUAAAGUG GGG                         GU  CGCG AGU UCG AU  UCU CG C AGUGGCC U   
DT6160    GGCU CC UU A GCAUAGU   GGU   AUUGCG U UUCCC UAGUAAGGAA GAG                         GU  CAUG AGU UCG AU  CCU CA U AGGAGCC U   
DT6161    GCCA UA GU A GUCUAGU   GGU   AAGACA U UUCUC UCGUAAAGAA GGA                         U   CCCG UGU UCG AU  UCA CG G CUUUGGC A   
DT6280    GCUU CU AU G GCCAAGUU  GGU   AAGGCG C CACAC UAGUAAUGUG GAG                         AU  CAUC GGU UCA AA  UCC GA U UGGAAGC A   
DT6281    GCCC UU UU G GCCAAGU   GGU   AAGGCA U CGCAC UCGUAAUGCG GGG                         AU  CGUG GGU UCA AU  UCC CA C AGAGGGC A   
DT7740    GGCG CC GU G GCUUAGUU  GGUU  AAAGCG C CUGUC UAGUAAACAG GAG                         AU  CGUG AGU UCG AA  UCU CG C CGGGGCC U   
DT9990    GGCU CC AU A GCUCAGG   GGUU  AGAGCA C UGGUC UUGUAAACCA GGG                         GU  CGCG AGU UCA AU  UCU CG C UGGGGCU U   
DT9991    GGCU CC AU A GCUCAGG   GGUU  AGAGCA C UGGUC UUGUAAACCA GGG                         GU  CGCG AGU UCA AA  UCU CG C UGGGGCC U   
DV0260    GCUC GG UU A GUAUAAU   GGG   AGAACC C CGCCU UUACACGGCG GUU                         G   UGAU AGU UCG AU  UCU AU C ACCGAGU ACCA
DV0660    GGAC UC AU G GUCUAGUU  GGCU  AUGACA U CGCCC UUACAAGGCG AGG                         GU  CGCC GGU UCG AA  UCC GG C UGGGUCC A   
DV0860    GGGC CC GU C GUCUAGCC UGGUU  AGGACG C UGCCC UGACGCGGCA GAA                         AU  CCUG GGU UCA AG  UCC CA G CGGGCCC A   
DV1140    GGAG UG UU A GCUCAGCU  GGG   AGAGCU C CUGCC UUACAAGCAG GCG                         GU  CAUA GGU UCA AG  UCC UA U ACACUCC ACCA
DV1180    GGAG UG UU A GCUCAGCU  GGG   AGAGCU C CUGCC UUACAAGCAG GCG                         GU  CAUA GGU UCA AG  UCC UA U ACACUCC ACCA
DV1230    GGAG GA UU A GCUCAGUU  GGG   AGAGCA C CUGCC UUACAAGCAG GGG                         GU  CGGC GGU UCA AG  CCC GU C AUCCUCC ACCA
DV1350    GGAC GA UU A GCUCAGC   GGG   AGAGCG C UUCCC UGACACGGAA GAG                         GU  CACU GGU UCA AU  CCC AG U AUCGUCC A   
DV1351    GCGC GA UU A GCUCAGC   GGG   AGAGCG C UUCCC UGACACGGAA GAG                         GU  CACU GGU UCA AU  CCC AG U AUCGCGC A   
DV1500    GGAG GA UU A GCUCAGCU  GGG   AGAGCA U CUGCC UUACAAGCAG AGG                         GU  CACA GGU UCG AG  CCC UG U AUCCUCC A   
DV1540    GGAG GA UU A GCUCAGCU  GGG   AGAGCA U CUGCC UUACAAGCAG AGG                         GU  CGGC GGU UCG AG  CCC GU C AUCCUCC ACCA
DV1570    GGAG GA UU A GCUCAGCU  GGG   AGAGCA C UUGCC UUACAAGCAA GGG                         GU  CGGC GGU UCG AU  CCC GU C AUCCUCC ACCA
DV1660    GGGU GA UU A GCUCAGCU  GGG   AGAGCA C CUCCC UUACAAGGAG GGG                         GU  CGGC GGU UCG AU  CCC GU C AUCACCC ACCA
DV1661    GCGU CC GU A GCUCAGUU  GGUU  AGAGCA C CACCU UGACAUGGUG GGG                         GU  CGGU GGU UCG AG  UCC AC U CGGACGC ACCA
DV1662    GCGU UC AU A GCUCAGUU  GGUU  AGAGCA C CACCU UGACAUGGUG GGG                         GU  CGUU GGU UCG AG  UCC AA U UGAACGC ACCA
DV2520    GGGG GU AU A GCUCAGUU  GGU   AGAGCG U CUGCC UUACAAGCAG AAU                         GU  CAGC GGU UCG AA  UCC GU U UGCCCUC A   
DV2600    AGGG AU AU A ACUCAGC   GGU   AGAGUA U CACCU UGACGUGGUG GAA                         GU  CAUC AGU UCG AA  CCU GA U UAUCCCU A   
DV2601    AGGG CU AU A GCUCAGC   GGU   AGAGCG C CUCGU UUACACCGAG AAU                         GU  CUAC GGU UCA AA  UCC GU A UAGCCCU A   
DV2640    AGGG CU AU A GCUCAGUU CGGU   AGAGCA A CUCGU UUACACCGAG AAG                         GU  CUAC GGU UCG AG  UCC GU A UAGCCCU A   
DV2700    AGGG CU AU A GCUCAGUU CGGU   AGAGCA A CUCGU UUACACCGAG AAG                         GU  CUAC GGU UCG AA  UCC GU A UAGCCCU A   
DV2701    AGGG AU AU A ACUCAGC   GGU   AGAGUG U CACCU UGACGUGGUG GAA                         GU  CAUC AGU UCG AG  CCU GA U UAUCCCU A   
DV2720    AGGG CU AU A GCUCAGUU CGGU   AGAGCA A CUCGU UUACACCGAG AAG                         GU  CUAC GGU UCG AA  UCC GU A UAGCCCU A   
DV2721    AGGG AU AU A ACUCAGC   GGU   AGAGUG U CACCU UGACGUGGUG GAA                         GU  CAUC AGU UCG AG  CCU GA U UAUCCCU A   
DV2840    AGGG AU AU A ACUCAGC   GGU   AGAGUG U CACCU UGACGUGGUG GAA                         GU  UAUC AGU UCG AG  CCU GA U UAUCCCU A   
DV2920    AGGG AU AU A ACUCAGC   GGU   AGAGUG U CACCU UGACGUGGUG GAA                         GU  CAUC AGU UCG AG  CCU GA U UAUCCCU A   
DV2921    AGGG CU AU A GCUCAGUU  GGU   AGAGCA A CUCGU UUACACCGAG AAG                         GU  CUAC GGU UCG AG  UCC GU A UAGCCCU A   
DV3200    AGGG GU AU A ACUCAGC   GGU   AGAGUG U CACCU UGACGUGGUG GAA                         GU  CAUC AGU UCG AA  CCU GA U UAUCCCU A   
DV3240    AGGG AU AU A ACUCAGC   GGU   AGAGUG U CACCU UGACGUGGUG GAA                         GU  CAUC AGU UCG AG  CCU GA U UAUCCCU A   
DV3280    AGGG GU AU A ACUCAGC   GGU   AGAGUG U CACCU UGACGUGGUG GAA                         GU  CAUC AGU UCG AG  CCU GA U UAUCCCU A   
DV3880    AAGA AA UU A GCUCAGUU  GGU   AGAGCG U UCGUU UUACACACGA AGG                         U   CAGG UGU UCA AA  UCA CC U AUUUCUU A   
DV3960    AAGA AA UU A GCUCAAC   GGU   AGAGCA A CCGUU UUACACACGG AAG                         GC  UAUG AGU UCG AA  UCU CC U AUUUCUU ACCA
DV4000    AGGA GA UU A GCUUAAUU  GGU   AUAGCA U UCGUU UUACACACGA AAG                         AU  UAUA GGU UCG A    CC UA U AUUUCCU A   
DV4001    AGGA GA UU A GCUUAAUU  GGU   AUAGCA U UCGUU UUACACACGA AAG                         AU  UAUA GGU UCG AA  CCC UA U AUUUCCU A   
DV4070    GGAA AA UU G AUCAUC    GGC   AAGAUAAG UUAUU UACUAAAUAA UA  GGAUU   UAA   U    A ACCU   GGUG AGU UCG AA  UCU CA C AUUUUCC G   
DV4071    AAGG GA UU U GCUUAAUU  GGU   AUAGCA U UUGUU UUACACACAA AAU G                       UA  UAUA GGU UCG AG  UCC UA U AUUCCUU A   
DV4080    AGGA UA UU A GCUUAAUU  GGU   AUAGCA U UCGUU UUACACACGA AAG                         AU  UAUA GGU UCG AA  UCC UA U AUUUCCU A   
DV4500    GGGU AA UU A GCUCAGUU  GGU   AGAGUG C CUCGU UUACACCGAG AGA                         GU  CAGC GGU UCA AG  UCC GU U AUUACCC A   
DV4700    UGUA AG AU A AUAUAAA   CC    AGUAUA A UUCAU UUACACUGAA UGU                         G   UCAG AU   AA U    GU CU G UCUUACU U   
DV4800    CAAU UU AA A GCUUAAUU  AGU   AAAGUA U UUCAU UUACAUUGAA AAG                         A   AAUU UGU GCA AA  UCA AU U UAAAUUG A   
DV4880    CAAU UU AA A GCUUAUUA  AGU   AAAGCA U UUCAU UUACAUUGAA AAG                         A   UUUU UGU GCA AA  UCA AU A UAAAUUG A   
DV4980    CCUC GC AG A GCUUGUCA  AUCC  UAAGCA U CUCUU UUACACAGAG AAG                         A   AGUU UGU GAA AU  UCG AA C UGCCUGG A   
DV5000    CCUG GC GG A GCUUGAU   AGU   UAAGCA U CUCUU UUACACAGAG CUG                         A   UAUU UGU GCA AA  UCA AA U UGCCUUG A   
DV5020    CCUC GC AG A GCUUGUCA  ACC   UAAGCA U CUCUU UUACACGGAG AAG                         A   AGUU UGU GAA AU  UCG AA C UGUUUGG A   
DV5040    CAAG AC AU A GCUAGUU   AG    UAAGUU C CUCUU UUACACGGAG GUC                         A   CACU CGU GCA AU  UCG GG U UGUCUUG A   
DV5080    CAAG GC AU A GCUAGUU   AG    UAAGUU U CUCCU UUACACGGAG ACC                         A   CACU CGU GCA AU  UCG AG U UGUUUUG A   
DV5120    CAAA GU AU A GCUUAACC        AAAGCC U UUCGC UUACACCGAA ACA                         A   UAUC UGU UAA AC  CCG GA U UACUUUG A   
DV5220    CAAG GC GU A GCUAUAAC  UUC   AAAGCA U UCAGC UUACACCUGA AAG                         A   UACC CUC AAC AG ACAA GG U CGCCUUG A   
DV5280    CACA GU GU A GCUUAAUC  AC    AAAGCA U CUGGC CUACACCCAG AAG                         A   AUUC A U AAA AA    U GA A CACUUUG A   
DV5320    CAUA GU GU A GCUUAAUA  UU    AAAGCA U CUGGC CUACACCCAG AAG                         A   UUUC A U GAC CA  A U GA A CACUCUG A   
DV5360    CAAG AU AU A GCUUAA    AC    AAAGCA U CCAGU UUACACCUAG AAG                         A   CUUC A U UCA UU  A U GA A UAUCUUG A   
DV5880    CAGA GU GU A GCUUAAC   AC    AAAGCA C CCAAC UUACACUUAG GAG                         A   UUUC AAC UUA AC   UU GA C CGCUCUG A   
DV5900    CAAG AU AU A GCUUAA    AC    AAAGUA U CUAGU UUACACCUAG AAG                         A   UUUC AU  ACA C    AU GA A UAUCUUG A   
DV5910    CAAG AU AU A GCUUAA    AC    AAAGCA U CUAGU UUACACCUAG AAG                         A   UUUC ACA UAC G    AU GA A UGUCUUG A   
DV5920    CAAG AC AU A GCUUAA    AU    AAAGCA U CUAGU UUACACCUAG AAG                         A   UUUC ACC CAC C    AU GA A UGCCUUG A   
DV5930    CGAG AU AU A GCUUAA    AC    AAAGCA U CUAGU UUACACCUAG AAG                         A   UUUC ACA CAU C    AU GA A UAUCUUG A   
DV5940    CAAG AC AU A GCUUAA    AC    AAAGCA U CUAGU UUACACCUAG AAG                         A   UUCC AUA CAC U    AU GA A UGUCUUG A   
DV5950    CAAG AU AU A GCUUAA    AU    AAAGCA C CUAGU UUACACCUAG AAG                         A   UUUC ACA CGC C    AC GA A UAUCUUG A   
DV5960    CAAG AU AU A GCUUAA    AC    AAAGCA C CUAGU UUACACCUAG AAG                         A   UUUC ACA CAC UA    U GA A UAUCUUG A   
DV5970    CAAA AC AU A GCUUAAA   CA    AAAGCA U CUAGU UUACACCUAG AAG                             AUUC A C AUA UC  A U GA A UGUUUUG A   
DV5980    CAAG AU AU A GCUUAA    AC    AAAGCA U CUAGU UUACACCUAG AAG                         A   UUUC ACA CAC C    AU GA A UAUCUUG A   
DV6160    GUUC GG AU G GUGUAGUC  GGUU  AUCACG A AUCCU UAACACGGAU UAG                         GU  CGUG GGU UCG AU  UCC CG C UCUGAAU A   
DV6161    GGUC GG AU G GUGUAGUC  GGUU  AUCACG G UUGCU UUACACGCAA CAG                         GU  CUCG AGU UCG AU  CCU CG G UCGGAUC A   
DV6280    GGUU UC GU G GUCUAGUC  GGUU  AUGGCA U CUGCU UAACACGCAG AAC                         GU  CCCC AGU UCG AU  CCU GG G CGAAAUC A   
DV6281    GGUU UC GU G GUCUAGUC  GGUU  AUGGCA U CUGCU UAACACGCAG AAC                         GU  CCCC AGU UCG AU  CCU GG G CGAAAUC G   
DV6320    GGUC GU GU G GUUUAGAU  GGUU  AUAAUU U CUGCU UAACACGCAG ACG                         GU  CCCA AGU UCG AG  UCU UG G CACGAUC A   
DV6740    GGUU UC GU G GUGUAGUU  GGUU  AUCACG U CAGUC UAACACACUG AAG                         GU  CUCC GGU UCG AA  CCC GG G CGAAGCC A   
DV7740    GUUU CC GU G GUGUAGU   GGUU  AUCACA U CCGCC UAACACGCGG AAG                         GC  CCCC GGU UCA AU  CCC GG G CGGAAAC A   
DV7741    GUUU UC GU A GUGUAGU   GGUU  AUCACG U GUGCU UCACACGCAC AAG                         GU  CCCC GGU UCG AA  CCC GG G CGAAAAC A   
DV7920    GUUU CU GU A GUGUAGC   GGUU  AUCACG U UCGCC UCACAUGCGA AAG                         GU  CCCC GGU UCG AA  ACC GG G CAGAAAC A   
DV9990    GUUU CC GU A GUGUAGU   GGUU  AUCACG U UCGCC UAACACGCGA AAG                         GU  CCCC GGU UCG AA  ACC GG G CGGAAAC A   
DV9991    GUUU CC GU A GUGUAGU   GGUU  AUCACG U UCGCC UCACACGCGA AAG                         GU  CCCC GGU UCG AA  ACC GG G CGGAAAC A   
DV9992    GUUU CC GU A GUGUAGU   GGUC  AUCACG U UCGCC UAACACGCGA AAG                         GU  CCCC GGU UCG AA  ACC GG G CGGAAAC A   
DV9993    GUUU CC GU A GUGUAGU   GGUU  AUCACG U UCGCC UAACACGCGA AAG                         GU  CCCU GGA UCA AA  ACC AG G CGGAAAC A   
DV9994    GCUU CU GU A GUGUAGU   GGUU  AUCACG U UCGCC UCACACGCGA AAG                         GU  CCCC GGU UCG AA  ACC GG G CAGAAGC A   
DV9995    GUUU CC GU A GUGUAGC   GGUU  AUCACA U UCGCC UCACACGCGA AAG                         GU  CCCC GGU UCG AU  CCC GG G CGGAAAC A   
DW0460    GGGG CU GU G GCCAAGCC CGGC   AUGGCG A CUGAC UCCAGAUCAG UCG                         AU  CGGG GGU UCA AA  UCC CU C CGGCCCC A   
DW0500    GGGG CU GU G GCCAAGCC CGGC   AUGGCG A CUGAC UCCAGAUCAG UCG                         AU  CGGG GGU UCA AA  UCC CU C CGGCCCC A   
DW1140    AGGG GC AU A GUUCAGUA  GGU   AGAACA U CGGUC UUCAAAACCG AGU                         GU  CACG AGU UCG AG  UCU UG U UGCCCCU GCCA
DW1141    AGGA GA GU A GUUCAAU   GGU   AGAACG U CGGUC UCCAAAACCG AGC                         GU  UGAG GGU UCG AU  UCC UU U CUCUCCU GCCA
DW1230    GGGG GC AU G GUGUCAAC  GGU   AGCACA C AGGUC UCCAAAACCU UUA                         G   UGUG GGU UCG AA  UCC UG C UGCCCUC GCCA
DW1250    AGGG GU AU A GUUCAAUC  GGU   AGAACA C CGGAC UUCAAAUCCG GGU                         GU  UGUG GGU UCA AG  UCC UG C UACCCCU GCCA
DW1251    AGGG GU GU A GUUUAAU   GGU   AGAACA G CGGUC UCCAACACCG UAC                         GU  UGUG GGU UCA AG  UCC UG U CACCCCU GCCA
DW1540    AGGG GC AU A GUUUAAC   GGU   AGAACA G AGGUC UCCAAAACCU CCG                         G   UGUG GGU UCG AU  UCC UA C UGCCCCU GCCA
DW1660    AGGG GC GU A GUUCAAUU  GGU   AGAGCA C CGGUC UCCAAAACCG GGU                         GU  UGGG AGU UCG AG  UCU CU C CGCCCCU GCCA
DW2440    ACGU CC UU A GUUCAGUC  GGU   AGAACG C AGGUU UCCAAAACCU GAU                         GU  CGUG GGU UCA AU  UCC UA C AGGGCGU G   
DW2520    GCGC UU UU A GUUCAAUU  GGU   AGAACG U AGGUC UCCAAAACCU GAU                         GU  AGUA GGU UCG AA  UCC UA C AGAGCGC G   
DW2600    GCGC UU UU A GUUCAGUU CGGU   AGAACG U AGGUC UCCAAAACCU AAU                         GU  CGUA GGU UCA AA  UCC UA C AGAGCGU G   
DW2680    GCGC UC UU A GUUCAGUU CGGU   AGAACG C GGGUC UCCAAAACCC GAU                         GU  CGUA GGU UCA AA  UCC UA C AGAGCGU G   
DW2700    GCGC UC UU A GUUCAGUU CGGU   AGAACG C GGGUC UCCAAAACCC GAU                         GU  CGUA GGU UCA AA  UCC UA C AGAGCGU G   
DW2720    GCGC UC UU A GUUCAGUU UGGU   AGAACG C GGGUC UCCAAAACCC GAU                         GU  CGUA GGU UCA AA  UCC UA C AGAGCGU G   
DW2920    GCGC UC UU A GUUCAGUU CGGU   AGAACG U GGGUC UCCAAAACCC GAU                         GU  CGUA GGU UCA AA  UCC UA C AGAGCGU G   
DW3000    GCGC UC UU A GUUCAGUU CGGU   AGAACG C GGGUC UCCAAAACCC GAU                         GU  CGUA GGU UCA AA  UCC UA C AGAGCGU G   
DW3200    GCGC UC UU U GUUCAGUU CGGU   AGAACG C GGGUC UCCAAAACCC GAU                         GU  CGUA GGU UCA AA  UCC UA C AGAGCGU G   
DW3640    AGAG GU GU A GCUUAGUU  GGUU  AAAGCG C AAGAU UCCAAAUCUU GAA                         AU  CGAG GGU UCG AG  UCC UU U CAUCUCU G   
DW3760    AGGG GA GU A GUUGAAC   GGG   AAAACU U UAGUC UUCAAAACUG ACA                         U   CGUG GGU UCG AC  UCC CG C CUCCCUU G   
DW3770    AGGG GA GU A GUUCAAC   GGA   AAAACU U UAGUC UUCAAAACUG ACA                         U   CGUG GGU UCG AC  UCC CG C CUCCCUU G   
DW3800    GGGG GA AU A GUUUAAC   GGU   AGAACA A CGGUC UUCAAAAUCG UUA                         G   CGUG GGU UCG AA  UCC UG C UUCCCUC G   
DW3880    AAGA GU AU A GUUUAAU   GGU   AAAACU G UAAGC UUCAACCUUA UAU                         U   UCUU AGU UCA AA  UCU AA G UACUCUU G   
DW3960    AAGA GU AU A GUUUAAA   GGU   AAAACA G AAAGC UUCAACCUUU AAU                         U   UCUU AGU UCG AG  UCU AA G UGCUCUU G   
DW4000    AAGG AU AU A GUUUAAU   GGU   AAAACA G UUGAU UUCAAAUCAA UCA                         U   UAGG AGU UCG AA  UCU CU U UAUCCUU G   
DW4070    AAGG GU AU A GUUUAAUU  GGU   AAAACA G UUGAC UUCAAAUCAA UAU                         AG  UGAU AGU UCA AU  UCU GU C UGCCCUU G   
DW4080    AAGG AU AU A GUUUAAU   GGU   AAAACU A UUGAU UUCAAAUCAA UCA                         U   UAAG AGU UCG AA  UCU UU U UAUCCUU G   
DW4360    GCGC UC UU A GUUCAGUU CGGU   AGAACG C GGGUC UCCAAAACCC GAU                         GU  CGUA GGU UCA AA  UCC UA C AGAGCGU G   
DW4440    GCGC UC UU A GUUCAGUU CGGU   AGAACG U GUGUC UCCAAAACCC AAU                         GU  CGUA GGU UCA AA  UCC UA C AGAGCGU G   
DW4480    GCGC UC UU A GUUCAGUU CGGU   AGAACG U GGGUC UCCAAAACCC AAU                         GU  CGUA GGU UCA AA  UCC UA C AGAGCGU G   
DW4500    AGGA GA AU A GUUCCAAU  GGU   AGAACA A UGGUC UCCAAAACCA AAG                         GU  UAAG GGU UCG AA  UCC CU U UUCUCCU G   
DW4620    AGUG AU CU A GGUUAUU   UU    GGACUG U CUGUU UUCAAAACAG GAG                         G   UGGC     UUU G       GU C GGUUGCU G   
DW4700    AAGA AA GU A AUUUAAG   UU    AAAAUA U UUUGU UUCAAACAUA ACU                         A   UAGG UA  GUC AU   UA CC U CUUUCUU G   
DW4840    AAGG CU UU A AGUUAA    UA    AAACUA A UAACC UUCAAAGCUA UAA                         A   UAAA G A AAU UU    C UU U AAGCCUU A   
DW4880    AAGG CU UU A AGUUAA    CU    AAACUA A UAGCC UUCAAAGCUG UAA                         A   UAAA GG  GUA UU   CC UU U AAGUCUU A   
DW4980    AGAG AU UU A AGUUAA    UA    AAACUG A AAACC UUCAAAGUUU UAA                         A   UAAG AGU GGA AC  UCU CU U AGUCUUU A   
DW5000    AGGG GU UU A AGUUAA    UCU   AAACUA A AAGCC UUCAAAGCUU UAA                         A   UAAG AAU GGG AA  UUU UU U AACCUCU G   
DW5020    AGAG AU UU A AGUUAA          UAACUA A AA CC UUCAAAGUUU UCA                         AU  AGAG AGU GAA AC  CCU CU U AAUCUUU A   
DW5040    AAGA GC UU A AGUUAA    AU    AAACUG A AAGCC UUCAAAGCUU UUU                         A   UAAG AAU GGA AA  CUU CU U AGCUCUU G   
DW5080    AAGG AC UU A AGUUAA    AU    AAACUG A AAGCC UUCAAAGCUU UAA                         C   AAAG AAU UGG AAA CUU CU U AGUCCUU G   
DW5100    AGGG GC UU A GGAUAA    ACU   AGACCA A GGGCC UUCAAAGCCC UCA                         G   CGGA GGU GAA AA  UCC UC C AGCCCCU G   
DW5120    AGAG AU UU A GGUUAA    CA    AGACUA A GAGCC UUCAAAGCCC UAA                         G   CAGG AGU UAG AA  UCU CC U AAUCUCU G   
DW5160    AGAA AC UU A GGCUAGC   AC    AGACCA A AGGCC UUCAAAGCCU UAA                         G   CGGA GGU UAA AC  UCC UU C AGUUUCU G   
DW5220    AGAA AC UU A GGAUUAAC UGUCACCAAACCA A AGGCC UUCAAAGCCU UAA                         A   UAAG AGU UAA AC  UCU CU U AGUUUCU G   
DW5280    AGAA GU UU A GGAUAU    AC    AGUCCA A GAGCC UUCAAAGCCC UUA                         G   AAAA C A AAC AA    G UU U AACUUCU G   
DW5281    AGAA GU UU A GGAUAU    AC    AGUUCA A GAGCC UUCAAAGCCC UUA                         G   AAAA C A AAC AA    G UU U AACUUCU G   
DW5320    AGAA GU UU A GGAUAUA   CU    AGUCCG C GAGCC UUCAAAGCCC UAA                         G   AAAA C A CAC AA    G UU U AACUUCU G   
DW5360    AGGA AU UU A GGUUAA    AC    AGACCA A GAGCC UUCAAAGCCC UAA                         G   CAAG U A CAA UU  U A CU U AAUUCCU G   
DW5880    AGAA AU UU A GGUUAAAU  AC    AGACCA A GAGCC UUCAAAGCCC UCA                         G   UAAG U U GCA AU    A CU U AAUUUCU G   
DW6160    GACU CC UU A GCAUAGU   GGUUU AUUGUA A UUGUC UCCAAAGCAG UUG                         GU  CCAG GGU UCA AC  UCC CU G AGGGGUC U   
DW6161    GACU CC UU A GCAUAGU   GGUUU AUUGUA A UUGUC UCCAAAGCAG UUG                         GU  CCAG GGU UCA AC  UCC CU G AGGGGUC U   
DW6280    GAAG CG GU G GCUCAAU   GGU   AGAGCU U UCGAC UCCAAAUCGA AGG                         GU  UGCA GGU UCA AU  UCC UG U CCGUUUC A   
DW6740    GGAU CC GU G GCGCAAU   GGU   AGCGCG U CUGAC UCCAGAUCAG AAG                         GU  UGCG UGU UCG AU  UCA CG U CGGGUUC ACCA
DW6741    GGAU UC GU G GCGCAAU   GGU   AGCGCG U CUGAC UCCAGAUCAG AAG                         GU  UGCG UGU UCG AU  UCA CG U CGGGUUC ACCA
DW7560    GACU GC UU G GCGCAAU   GGU   AGCGCG U UCGAC UCCAGAUCGA AAG                         GU  UGGG CGU UCG AU  CCG CU C AGUGGUC A   
DW8040    GACC UC GU G GCGCAAC   GGU   AGCGCG U CUGAC UCCAGAUCAG AAG                         GC  UGCG UGU UCG AA  UCA CG U CGGGGUC A   
DX0260    UGCG GG UU A GAUCUCUC UGGUAG AGAUCG C UAGUC UCAUAAGCUA GAA                         AGA GGUA GGU UCG AU  UCC UG C ACCCGCU UCCA
DX0860    GGGC CC GU A GCUUAGCC CGGU   AGAGCG C CCGGC UCAUAACCGG GUG                         GU  CCGG GGU UCA AG  UCC CC G CGGGCCC A   
DX0980    AGCG GG GU A GGCCAGCC AGGU   AGGCCG C GGGGC UCAUANCCCC GAG                         GU  CCCG GGU UCA AA  UCC CG G CCCCGCU A   
DX1140    CGCG GG GU A GAGCAGUU  GGU   AGCUCG C CGGGC UCAUAACCCG GAG                         GU  CGCA GGU UCG AG  UCC UG C CCCCGCA ACCA
DX1180    CGCG GG GU A GAGCAGUU  GGU   AGCUCG C CGGGC UCAUAACCCG GAG                         GC  CGCA GGU UCG AG  UCC UG C CCCCGCA ACCA
DX1260    CGUG GG GU G GAGCAGUU  GGU   AGCUCG U UGGGC UCAUAACCCA AAG                         GU  CGCA GGU UCA AG  UCC UG C CCCCGCA ACCA
DX1340    CGCG GG GU G GAGCAGCU CGGU   AGCUCG C UGGGC UCAUAACUCA GAG                         GU  CGCA GGU UCA AA  UCC UG U CCCCGCU A   
DX1341    CGCG GG GU G GAGCAGCU CGGU   AGCUCG C UGGGC UCAUAACCCA GAG                         GU  CGCA GGU UCA AA  UUC UG U CCCCGCU A   
DX1540    CGCG GG GU G GAGCAGUU CGGU   AGCUCG U CGGGC UCAUAACCCG AAG                         GU  CGCA GGU UCA AA  UCC UG C CCCCGCA ACCA
DX1660    CGCG GG GU G GAGCAGCC UGGU   AGCUCG U CGGGC UCAUAACCCG AAG                         AU  CGUC GGU UCA AA  UCC GG C CCCCGCA ACCA
DX1661    CGCG GG GU G GAGCAGCC UGGU   AGCUCG U CGGGC UCAUAACCCG AAG                         GU  CGUC GGU UCA AA  UCC GG C CCCCGCA ACCA
DX2520    GGCG GA GU A GAGCAGUC AGGU   AGCUCG C AGGGC UCAUAAUCCU GAA                         GU  CAGA GGU UCA AA  UCC UU U CUCCGCU A   
DX2600    CGCG GA GU A GAGCAGUC UGGU   AGCUCG C AAGGC UCAUAACCUU GAG                         GU  CAUA GGU UCA AA  UCC UG U CUCCGCC A   
DX2640    AGCG GA GU A GAGCAGUU UGGU   AGCUCA C GAGGC UCAUAACCUU GAG                         GU  CACG GGU UCG AU  UCC CG U CUCCGCA C   
DX2680    AGCG GA GU A GAGCAGUU UGGU   AGCUCA C GAGGC UCAUAACCUU GAG                         GU  CACG GGU UCG AU  UCC CG U CUCCGCA C   
DX2920    CGCG GG GU A GAGCAGUU UGGU   AGCUCG C AAGGC UCAUAACCUU GAG                         GU  CACG GGU UCA AA  UCC UG U CUCCGCA A   
DX3200    CGCG GA GU A GAGCAACU UGGU   AGCUCG C AAGGC UCAUAACCUU GAG                         GU  UACG GGU UCA AA  UCC CG U CUCCGCA C   
DX3720    GCAG CA AG G GUGGU           CUCAAC C UGGGU UCAUUCCCCA GCU                         A   AUAA AGU UCG AU  UCU UU G UAGCGGC U   
DX3800    GCUG CU UG A AUGGU           UUCAGU G UGGGC UCAUUUCCCA UUA                         CU  AUAA AGU UCG AU  UCU UU A AAGCGGC C   
DX3840    GCCG CU UG G AUGGU           UCCGGU G UGGGC UCAUUUCCCA UAA                         CU  AUAA AGU UCG AU  UCU UU A AAGUGGC U   
DX3880    AGCG GG UU G AUGUAAU   AGU   AACAUA U AUGGC UCAUGCCCAU AAU                         A   UUUA GGU GCA AC  UCC UA A AUCCGCU A   
DX4000    UGCA AU AU G AUGUAAUU  GGUU  AACAUU U UAGGG UCAUGACCUA AUU                         A   UAUA CGU UCA AA  UCG UA U UAUUGCU A   
DX4080    UGUA AU AU G AUGUAAUU  GGUU  AACAUA U UAGGU UCAUGACCUA AUU                         A   UAUA CGU UCA AA  UCG UA U UAUUGCU A   
DX4280    AGCG GG GU A GAGUAAUU  GGUC  AACUCA U CAGGC UCAUGACCUG AAG                         AU  UGCA GGU UCG AA  UCC UG U CCCCGCC U   
DX4320    AGCG GG GU A GAGUAGUU  GGUU  AACUCG U CAGGC UCAUGACCUG AAG                         AU  UGCA GGU UCG AA  UCC UG C CCCCGCC A   
DX4360    AGCG GG GU A GAGGAUUU  GGUA  AACUCA U CAGGC UCAUGACCUG AAG                         AC  AGCA GGU UCG AA  UCC UG U CCCCGCC U   
DX4440    AGCG GG GU A GAGGAAUU  GGUC  AACUCA U CAGGC UCAUGACCUG AAG                         AC  UGCA GGU UCG AA  UCC UG U CCCCGCC U   
DX4480    AGCG GG GU A GAGGAAUU  GGUC  GACUCA U CAGGC UCAUGACCUG AAG                         AC  UGCA GGU UCG AA  UCC UG U CCCCGCC U   
DX4880    AAAA AG AU A AGCUAA    UU    AAGCUA C UGGGU UCAUACCCCA UUU                         A   UAAA GGU UAU AA  UCC UU U UCUUUUU A   
DX4960    AAAA AG AU A AGCUAA    CU    AAGCUA C UGGGU UCAUACCCCA UUU                         A   UAAA GGU UUU AA  UCC UU U UCUUUUU A   
DX4980     GUA AA GU A AGCUAAAU  GUU   AAGCUU U UGGGU UCAUACCUCA AGA                         A   UAGAAGGA UAA AA  ACC UC U CUUUAUC     
DX5020    GGUA AA GU A AGCUAAAU  GUU   AAGCUU U UGGGU UCAUACCUCA AAA                         A   UAGAAGGA UAA AA  ACC UC U CUUUAUC     
DX5040    AGCA GA GU A AGCUAAGU  GCU   AAGCUU U UGGGC UCAUACCCCA AGA                         A   UGGAAGGA UAG AA  ACC UC C CUCUGCU U   
DX5080    AGUA GA GU A AGCUAAGU  GCU   AAGCUU U UGGGC UCAUACCCCA GGA                         A   UGAA GGA UAA AA  ACC UC C CUCUACU U   
DX5120    AGUA AA GU C AGCUAA    AA    AAGCUU U UGGGC CCAUACCCCA AAC                         A   UGUU GGU UAA AC  CCC UU C CUUUACU A   
DX5160    AGUA AG GU A AGCUAA    AU    AAGCUU U UGGGC CCAUACCCCA ACA                         A   UGUU G U UAA AA  UCC UU C CUUUACU A   
DX5280    AGUA AG GU C AGCUAA    CU    AAGCUA U CGGGC CCAUACCCCG AAA                         A   UGUU GGU CUA AA  CCC UU C CCGUAUG A   
DX5281    AGUA AG GU C AGCUAA    CU    AAGCUA U CGGGC CCAUACCCCG AAA                         A   UGUU GGU UAA AC   CC UU C CCGUACU A   
DX5320    AGUA AG GU C AGCUAA    UU    AAGCUA U CGGGC CCAUACCCCG AAA                         A   CGUU GGU UUA AA  UCC UU C CCGUACU A   
DX5360    AGUA AG GU C AGCUAA    UU    AAGCUA U CGGGC CCAUACCCCG AAA                         A   UGUU GGU UUA UA  UCC UU C CCGUACU A   
DX5880    AGUA AG GU C AGCUAA    AU    AAGCUA U CGGGC CCAUACCCCG AAA                         A   UGUU GGU UAU AC   CC UU C CCGUACU A   
DX6280    GGCG CC GU G GCGCAGU   GGA   AGCGCG C AGGGC UCAUAACCCU GAU                         GU  CCUC GGA UGG AA  ACC GA G CGGCGCU A   
DX6281    AGCG CC GU G GCGCAGU   GGA   AGCGCG C AGGGC UCAUAACCCU GAU                         GU  CCUC GGA UCG AA  ACC GA G CGGCGCU A   
DX6320    UGCG CG GU A GGAGAGU   GGA   ACUCCG A CGGGC UCAUAACCCG UAG                         GU  CCCA GGA UCG AA  ACC UG G CCGCGCA A   
DX6321    UGCG CG GU A GGAGAGU   GGA   ACUCCG A CGGGC UCAUAACCCG UAG                         GU  CCCA GGA UCG AA  ACC UG G CCGCGCA A   
DX6740    AUCA GA GU G GCGCAGC   GGAA   GCGUG G UGGGC CCAUAACCCA CAG                         GU  CCCA GGA UCG AA  ACC UG G CUCUGAU A   
DX6900    AUCA GA GU G GCGCAGC   GGA   AGCGUG G UGGGC CCAUAACCCA CAG                         GU  CCCA GGA UCG AA  ACC UG G CUCUGAU A   
DX7560    AGCA GC GU G GCGCAGU   GGA   AGCGUG C UGGGC CCAUAACCCA GAG                         GU  CGGU GGA UCG AA  ACC AC U CGCUGCU ACCA
DX7740    AGCA GA GU G GCGCAGU   GGA   AGCGUG C UGGGC CCAUAACCCA GAG                         GU  CCGA GGA UCG AA  ACC UU G CUCUGCU A   
DX7920    AGCA GA GU G GCGCAGC   GGA   AGCGUG C UGGGC CCAUAACCCA GAG                         GU  CGAU GGA UCG AA  ACC AU U CUCUGCU A   
DX7921    AGCA GA GU G GCGCAGC   GGA   AGCGUG C UGGGC CCAUAACCCA GAG                         GU  CGAU GGA UCG AA  ACC AU C CUCUGCU A   
DX8100    AGCA GA GU G GCGCAGC   GGA   AGCGUG C UGGGC CCAUAACCCA GAG                         GU  CGAU GGA UCG AA  ACC AU C CUCUGCU A   
DX9990    AGCA GA GU G GCGCAGC   GGA   AGCGUG C UGGGC CCAUAACCCA GAG                         GU  CGAU GGA UCG AA  ACC AU C CUCUGCU A   
DX9991    AGCA GA GU G GCGCAGC   GGA   AGCGUG C UGGGC CCAUAACCCA GAG                         GU  CGAU GGA UCU AA  ACC AU C CUCUGCU A   
DY0660    CCCG CG AU A GUUCAGAU UGGU   AGAACG G CGGAC UGUAGAUCCG CAU                         GU  CGCU GGU UCA AA  UCC GG C UCGCGGG A   
DY0740    CCCG CG AU A GUUCAGAC UGGU   AGAACG G CGGAC UGUAGAUCCG CAU                         GU  CGCU GGU UCA AA  UCC GG C UCGCGGG A   
DY1140    GGAG GG GU A GCGAAGU   GGCUA AACGCG G GUGGC UGUAACCCAC UU  CC      UUA   C       GGUU  CGGG GGU UCG AA  UCC CU C CCCCUCC ACCA
DY1200    GGAC AG GU A GCGAAGU   GGCUA AACGCU U CUGAC UGUAGAUCAG AC  ACC     UUC   AU     GGUUU  CGGG AGU UCG AA  UCU CU C CCUGUCC ACCA
DY1540    GGAG GG GU A GCGAAGU   GGCUA AACGCG G CGGAC UGUAAAUCCG CU  CCC     UCA          GGGUU  CGGC AGU UCG AA  UCU GC C CCCCUCC ACCA
DY1580    GGGC AG GU G CCCGAGC   GGCCA AAGGGG A CGGUC UGUAAAACCG UU  GGC     GUA   U      GCCUU  CGCU GGU UCG AA  UCC AG C CCUGCCC ACCA
DY1660    GGUG GG GU U CCCGAGC   GGCCA AAGGGA G CAGAC UGUAAAUCUG CC  GUC     ACA          GACUU  CGAA GGU UCG AA  UCC UU C CCCCACC ACCA
DY1661    GGUG GG GU U CCCGAGC   GGCCA AAGGGA G CAGAC UCUAAAUCUG CC  GUC     AUC          GACUU  CGAA GGU UCG AA  UCC UU C CCCCACC ACCA
DY1820    GGAG GG AU C CCUUAGU   GGCC  AAAGGA U CAGAC UGUAAAUCUG AC  GUC     AUA          GACUU  CGAA GGU UCG AA  UCC UU C UCCCUCC ACCA
DY2520    GAGU UG UU G CCCGAGU   GGUUA AUGGGG G CGGAU UGUAAAUCCG CA  GUU     C            AUCUUU CGCU GGU UCG AA  UCC AG C ACGACUC A   
DY2600    GGGU CG AU G CUCGAGU   GGUUA AUGGGG A CGGAC UGUAAAUCCG CU  GGC     AAU          GCCUA  CGCU GGU UCA AA  UCC AG C UCGACCC A   
DY2680    GGGU CG AU G CCCGAGU   GGUUA AUGGGG A CGGAC UGUAAAUUCG UU  GAC     AAU          GUCUA  CGCU GGU UCA AA  UCC AG C UCGGCCC A   
DY2700    GGGU CG AU G CCCGAGC   GGUUA AUGGGG A CGGAC UGUAAAUUCG UU  GAC A   AUA        U GUCUA  CGCU GGU UCA AA  UCC AG C UCGGCCC A   
DY2920    GGGU CG AU G CCCGAGC   GGUUA AUGGGG A CGGAC UGUAAAUUCG UU  GGC A   AUA        U GUCUA  CGCU GGU UCA AA  UCC AG C UCGGCCC A   
DY3200    GGGU CG AU G CCCGAGC   GGUUA AUGGGG A CGGAC UGUAAAUUCG UU  GGC A   AUA        U GUCUA  CGCU GGU UCA AA  UCC AG C UCGGCCC A   
DY3280    GGGU CG AU G CCCGAGC   GGUUA AUGGGG A CGGAC UGUAAAUUCG UU  GGC A   AUA        U GUCUA  CGCU GGU UCA AA  UCC AG C UCGGCCC A   
DY3360    GGGU CG AU G CCCGAGC   GGUUA AUGGGG A CGGAC UGUAAAUUCG UU  GGC A   AUA        U GUCUA  CGCU GGU UCA AA  UCC AG C UCGGCCC A   
DY3720    GAAG UA AU G GCUGAGU   GGUU  AAAGCG G CAGAC UGUAAAUCUG UU  GGU     AGU          ACCGU  CGUU GGU UCG AA  UCC AA C UUACUUC A   
DY3760    GAAG UA AU G GCUGAGU   GGUU  AAAGCG G CAGAC UGUAAAUCUG UU  GGU     AGU          ACCGU  CGUU GGU UCG AA  UCC AA C UUACUUC A   
DY3770    GAAG UA AU G GCUGAGU   GGUU  AAAGCG G CAGAC UGUAAAUCUG UU  GGU     AGU          ACCGU  CGUU GGU UCG AA  UCC AA C UUACUUC A   
DY3840    GAGG UG GU G GCUGAAU   GGUU  AAAGCG G UAGAC UGUAAAUCUA UU  GGG     AU           UCCGU  CGCC GGU UCG AU  UCC GG U CCACCUC A   
DY3880    AGGA AG GG U CCGUAUGU UGGUU  UACGGG U UGAGC UGUAAACUCA AU  GGC U   AUG   A    G GCCGU  CGAA GGU UCG AU  UCC UU U UCUUCCU A   
DY4000    GGAG GG AU U UUCAAUGU UGGUAG UUGGAG U UGAGC UGUAAACUCA AU  GAC U   UA         G GUCUU  CAUA GGU UCA AU  UCC UA U UCCCUUC A   
DY4001    GGAG GG AU U UUCAAUGU UGGUAG UUGGAG U UGAGC UGUAAACUCA AU  GAC U   UA         G GUCUU  CAUA GGU UCA AU  UCC UA U UCCCUUU A   
DY4080    GGAG GG AU U UCCAAUGU UGGUAA UUGGAG U UGAGC UGUAAACUCA AU  GAU     UAU   AU     AUCUU  CAUA GGU UCA AU  UCC UA U UCCCUUC A   
DY4240    AAGU GG UU ACGCUCAGCU GGGUU  AGAGCA A AGGAC UGUAAAUCCU UGU                         GU  CAGU GGU UCG AA  UCC AC A ACCACUU C   
DY4360    GGGA GA GU G GCUGAGU   GGUCA AAAGCG A CAGAC UGUAAAUCUG UU  GAA     GUU   U      UUCUA  CGUA GGU UCG AA  UCC UG C CUCUCCC A   
DY4400    GGGA GA GU G GCCGAGU   GGUCA AAAGCG A CAGAC UGUAAAUCUG UU  GAA     GUU   U      UUCUA  CGUA GGU UCG AA  UCC UG C CUCUCCC A   
DY4440    GGGA GA GU G GCCGAGC   GGUCA AAAGCG A CAGAC UGUAAAUCUG UU  GAA     GGU   U      UUCUA  CGUA GGU UCG AA  UCC UG C CUCUCCC A   
DY4480    GGGA GA GU G GCCGAGC   GGUCA AAAGCG A CAGAC UGUAAAUCUG UU  GAA     GGU   U      UUCUA  CGUA GGU UCG AA  UCC UG C CUCUCCC A   
DY4500    GGGA GA GU G GCCGAGU   GGUUA AAAGCG A CAGAC UGUAAAUCUG CU  GAA     GGU   U      UUCUA  CGUA GGU UCG AA  UCC UG C CUCUCCC A   
DY4700    CAUA GG AU G GCCGAGG   AA    UAGGUG G UGAGC UGUAAACUCA UAA                         A   CAAG GC  GUA A    GC CU U UCUUAUG A   
DY4840    GAUU AA GU G GCUGAA    GUU   UAGGCG A UAGAU UGUAAAUCUA UAU                         A   UAAG A   UUU AU    U CU U CUUAAUC A   
DY4880    GAUU AA GU G GCUGAA    GUU   UAGGCG A UAGAU UGUAAAUCUA UUU                         A   UAAG A   AUU AU    U CU U CUUAAUC A   
DY4980    GGCA AG GU G GCAGAU    GGUUU AAUGCG C UAAAU UGUAAAUUUA UUU                         A   UAAA GGU UUA AG  UCC UU U CUUUGUC A   
DY5000    GAUU GG GU G GCAGAUA   GG    GAUGCA C UAGAU UGUAAAUCUA GGU                         A   GGAA GGU UCA AG  UCC UU U CCUGGUC A   
DY5020    GGCA GG GU G GCAGAAA   GUC   AAUGCG C UAAAU UGUAAAUUUA UAA                         A   AAAA GGU UUA AU  UCC UU U CUUUGCC A   
DY5040    AAUA AG AU G GCUGAGA   GAA   CAAGCG G UGGAU UGUAAAUCCA UAC                         A   CAAA GGU UAA AU  CCC UU U UCUUAUU A   
DY5080    AGUA AG GU G GCUGAG    GGAA  UAAGCG G UGGAU UGUAAAUCCA UAU                         A   CAAG GGU UAG AC  UCC UU U UCUUACU A   
DY5100    GGUA GG AU G GCUGAG          UAAGCG G UGGAU UGUAACCCCA CAU                         A   CAGA GGU UUG AG  CCC UC U UCUUGCC A   
DY5120    GGUA AG GU G GCCGAGU   AA    UAGGCG G CGGAU UGUAGCUCCG UGU                         A   CAGA GGU UCA AG  UCC UC U UCUUAUC A   
DY5160    GGUA AA GU G GCCGAG          CAGGCG G CGAAU UGUAGCUUCG AAG                         A   CAGA GGU UUG AG  UCC CC U CUUUACC A   
DY5220    GGUA AG AU G GCUGAGU   GU  U GAAGCG U UAGGC UGUAGUCCUU UUU                         A   CAGA GGU UCA AU  UCC UC U UCUUAUC G   
DY5280    GGUA AA AU G GCUGAG          UAAGCA U UAGAC UGUAAAUCUA AAG                         A   CAGG GGU UGA GC   CC CC U UUUUACC A   
DY5320    GGUA AA AU G GCUGAG          UAAGCA U UAGAC UGUAAAUCUA AAC                         A   CAGA GGU UUA AA  UCC UC U UUUUACC A   
DY5360    GGUA AA AU G GCUGAGC         AAAGCA U UAGAC UGUAAAUCUA AAG                         A   UAGA GGU UUG AC  UCC UC U UUUUACC A   
DY5880    GGUA AA AU G GCUGAGU         GAAGCA U UGGAC UGUAAAUCUA AAG                         A   CAGG GG  UUA GG   CC UC U UUUUACC A   
DY6050    CCUU CU GU A GCUCAAUU  GGU   AGAGCA U GUGAC UGUAGAGUAU GC  GGG UAUCACA   GGGU          CGCU GGU UCG AU  UCC GG C CGGAAGG     
DY6160    CCGG CU UU G GCGCAAU   GGU   AGCGCG A UUGAC UGUAGAUCAA UCG                         GU  UGCU AGU UCG AA  UCU GG C AAGCCGG A   
DY6280    CUCU CG GU A GCCAAGUU  GGUUU AAGGCG C AAGAC UGUAAAUCUU GAG                         AU  CGGG CGU UCG AC  UCG CC C CCGGGAG A   
DY6740    CCGA CC UU A GCUCAGUU  GGU   AGAGCG G AGGAC UGUAGAUCCU UAG                         GU  CACU GGU UCG AA  UCC GG U AGGUCGG A   
DY6741    CCGA CC UU A GCUCAGUU  GGU   AGAGCG G AGGAC UGUAGAUCCU UAG                         GU  CAUU GGU UCG AA  UCC GC U AGGUCGG A   
DY6742    CCGA CC UU A GCUCUGUU  GGU   AUAGCG G AGGAC UGUAGAUCCU UAG                         GU  CACU GGU UCG AA  UUC GG U AGGUCGG A   
DY6743    CCGA CC UU A GCUCAGUU  GGU   AGAGCG G AGGAC UGUAGAUCCU UAG                         GU  CACU GGU UCG AA  UCU GG U AGGUUUG A   
DY7060    CCGA CC UU A GCUCAGUU  GGU   AGAGCG G AGGAC UGUAGAUCCU UAG                         GU  CACU GGU UCG AA  UCC GG U AGGUCGG A   
DY7200    CCGA CC UU A GCUCAGUU  GGU   AGAGCG G AGGAC UGUAGAUCCU UAG                         GU  CACU GGU UCG AA  UCC GG U AGGUCGG A   
DY7740    CCUU CG AU A GCUCAGUU  GGU   AGAGCG G UGGAC UGUAGAUCCA UAG                         GU  CGCU GGU UCA AA  UCC GG C UCGAAGG A   
DY7920    CCUU CG AU A GCUCAGCU  GGU   AGAGCG G AGGAC UGUAAAUCCU UAG                         GU  CGCU GGU UCG AU  UCC GG C UCGAAGG A   
DY7921    CCUU CG AU A GCUCAGCU  GGU   AGAGCG G AGGAC UGUAGAUCCU UAG                         GU  CGCU GGU UCA AU  UCC GG C UCGAAGG A   
DY7922    CCUU CG AU A GCUCAGCU  GGU   AGAGCG G AGGAC UGUAGAUCCU UAG                         GU  CGCU GGU UCG AU  UCC GG C UCGAAGG A   
DY9990    CCUU CG AU A GCUCAGCU  GGU   AGAGCG G AGGAC UGUAGAUCCU UAG                         GU  CGCU GGU UCA AU  UCC GG C UCGAAGG A   
DY9991    CCUU CG AU A GCUCAGCU  GGU   AGAGCG G AGGAC UGUAGAUCCU UAG                         GU  CGCU GGU UCG AU  UCC GG C UCGAAGG A   
DZ1662   GGAAG AU CG U CGUCUCC   GGUG  AGGCGG C UGGAC UUCAAAUCCA GU  UGG GGCCGCCA  GCGGUC CCG    GGCA GGU UCG AC  UCC UG U GAUCUUCCGCCA
DZ7560    GCCC GG AUGAACCAUGGC   GGUC  UGUGGU G CAGAC UUCAAAUCUG UA  GGC G   GUU   AG   C GCCG   CAGU GGU UCG AC  UCC ACCU UUCGGGU G   
DZ7742    GCCC CA CUGAACUUCGGU   GGUC  CGGGGU G CGGAC UUCAAAUCCG UA  GUC G   AUU   UG   C GUCG   AAGU GGU UCG AU  UCC ACCU GGGGGGC G   
DZ7920    GCCC GG AUGACCCUCAGU   GGUC  UGGGGU G CAGGC UUCAAACCUG UA  GCU GU  CUA       GC GACA   GAGU GGU UCA AU  UCC ACCU UUCGGGC G   
DZ8040    GCCC GG AUGACCCUCAGU   GGUC  UGGGGU G CAGGC UUCAAACCUG UA  GCU GU  CUA       GC GACA   GAGU GGU UCA AU  UCC ACCU UUCGGGC G   
DZ9281    GCCC GG AUGAUCCUCAGU   GGUC  UGGGGU G CAGGC UUCAAACCUG UA  GCU GU  CUA       GC GACA   GAGU GGU UCA AU  UCC ACCU UUCGGGC G   
