# Supplementary material for: Initiator tRNA genes template the 3′ CCA end at high frequencies in bacteria
Source: BMC Genomics. 2016 Dec 8;17:1003. doi: 10.1186/s12864-016-3314-x (PMC5143459; doi:10.1186/s12864-016-3314-x)
Supplement: Additional file 6: — Installation code-base for the TFAM program. (ZIP 819 kb) [file 12864_2016_3314_MOESM6_ESM.zip › tfam_lib-1.04/covemf-2.4.4/Demos/TRNA2.cm]

### cove V2
72 	nodes
### node 0 type 6
1  -1
0.00846 0.00000 0.00000 0.80479 0.02326 0.16350 
0.00000 0.00000 0.00000 0.00000 0.00000 0.00000 
0.00000 0.00000 0.00000 0.00000 0.00000 0.00000 
0.00000 0.00000 0.00000 0.00000 0.00000 0.00000 
0.02778 0.00000 0.00000 0.50000 0.02778 0.44444 
0.00137 0.00000 0.00000 0.33789 0.00000 0.66074 
0.05556 0.02778 0.86111 0.05556 # INSL
0.33060 0.66530 0.00137 0.00273 # INSR
0.00000 0.00000 0.00000 0.00000 # MATP
0.00000 0.00000 0.00000 0.00000 # MATP
0.00000 0.00000 0.00000 0.00000 # MATP
0.00000 0.00000 0.00000 0.00000 # MATP
0.00000 0.00000 0.00000 0.00000 # MATL
0.00000 0.00000 0.00000 0.00000 # MATR
### node 1 type 3
2  -1
0.06250 0.56250 0.06250 0.25000 0.00000 0.06250 
0.00000 0.00000 0.00000 0.00000 0.00000 0.00000 
0.00000 0.00000 0.00000 0.00000 0.00000 0.00000 
0.00071 0.99503 0.00071 0.00213 0.00000 0.00142 
0.00000 0.00000 0.00000 0.00000 0.00000 0.00000 
0.16667 0.33333 0.16667 0.16667 0.00000 0.16667 
0.00000 0.00000 0.00000 0.00000 # INSL
0.20000 0.40000 0.20000 0.20000 # INSR
0.00000 0.00000 0.00000 0.00000 # MATP
0.00000 0.00000 0.00000 0.00000 # MATP
0.00000 0.00000 0.00000 0.00000 # MATP
0.00000 0.00000 0.00000 0.00000 # MATP
0.00000 0.00000 0.00000 0.00000 # MATL
0.56676 0.06605 0.22443 0.14276 # MATR
### node 2 type 1
3  -1
0.16667 0.16667 0.16667 0.16667 0.16667 0.16667 
0.00071 0.99647 0.00071 0.00071 0.00071 0.00071 
0.16667 0.16667 0.16667 0.16667 0.16667 0.16667 
0.09091 0.54545 0.09091 0.09091 0.09091 0.09091 
0.16667 0.16667 0.16667 0.16667 0.16667 0.16667 
0.20000 0.20000 0.20000 0.20000 0.00000 0.20000 
0.25000 0.25000 0.25000 0.25000 # INSL
0.25000 0.25000 0.25000 0.25000 # INSR
0.00281 0.00561 0.00351 0.14727 # MATP
0.00771 0.00281 0.07433 0.00210 # MATP
0.00070 0.57153 0.00070 0.08555 # MATP
0.08555 0.00070 0.00210 0.00701 # MATP
0.25000 0.25000 0.25000 0.25000 # MATL
0.11111 0.33333 0.11111 0.44444 # MATR
### node 3 type 1
4  -1
0.16667 0.16667 0.16667 0.16667 0.16667 0.16667 
0.00070 0.99648 0.00070 0.00070 0.00070 0.00070 
0.16667 0.16667 0.16667 0.16667 0.16667 0.16667 
0.16667 0.16667 0.16667 0.16667 0.16667 0.16667 
0.16667 0.16667 0.16667 0.16667 0.16667 0.16667 
0.20000 0.20000 0.20000 0.20000 0.00000 0.20000 
0.25000 0.25000 0.25000 0.25000 # INSL
0.25000 0.25000 0.25000 0.25000 # INSR
0.00070 0.00070 0.00070 0.12159 # MATP
0.00349 0.00140 0.32565 0.00280 # MATP
0.00140 0.37596 0.00210 0.03774 # MATP
0.11461 0.00070 0.00839 0.00210 # MATP
0.25000 0.25000 0.25000 0.25000 # MATL
0.25000 0.25000 0.25000 0.25000 # MATR
### node 4 type 1
5  -1
0.16667 0.16667 0.16667 0.16667 0.16667 0.16667 
0.00070 0.99648 0.00070 0.00070 0.00070 0.00070 
0.16667 0.16667 0.16667 0.16667 0.16667 0.16667 
0.16667 0.16667 0.16667 0.16667 0.16667 0.16667 
0.16667 0.16667 0.16667 0.16667 0.16667 0.16667 
0.20000 0.20000 0.20000 0.20000 0.00000 0.20000 
0.25000 0.25000 0.25000 0.25000 # INSL
0.25000 0.25000 0.25000 0.25000 # INSR
0.00349 0.00210 0.00140 0.16771 # MATP
0.00280 0.00140 0.27533 0.00210 # MATP
0.00070 0.29979 0.00210 0.05451 # MATP
0.16841 0.00140 0.01328 0.00349 # MATP
0.25000 0.25000 0.25000 0.25000 # MATL
0.25000 0.25000 0.25000 0.25000 # MATR
### node 5 type 1
6  -1
0.16667 0.16667 0.16667 0.16667 0.16667 0.16667 
0.00070 0.99507 0.00070 0.00141 0.00141 0.00070 
0.16667 0.16667 0.16667 0.16667 0.16667 0.16667 
0.16667 0.16667 0.16667 0.16667 0.16667 0.16667 
0.14286 0.28571 0.14286 0.14286 0.14286 0.14286 
0.20000 0.20000 0.20000 0.20000 0.00000 0.20000 
0.20000 0.20000 0.20000 0.40000 # INSL
0.25000 0.25000 0.25000 0.25000 # INSR
0.00839 0.00280 0.00140 0.18728 # MATP
0.00559 0.00489 0.20685 0.00210 # MATP
0.00210 0.29769 0.00140 0.05031 # MATP
0.17750 0.00070 0.04892 0.00210 # MATP
0.25000 0.25000 0.25000 0.25000 # MATL
0.25000 0.25000 0.25000 0.25000 # MATR
### node 6 type 1
7  -1
0.16667 0.16667 0.16667 0.16667 0.16667 0.16667 
0.00070 0.99648 0.00070 0.00070 0.00070 0.00070 
0.16667 0.16667 0.16667 0.16667 0.16667 0.16667 
0.14286 0.28571 0.14286 0.14286 0.14286 0.14286 
0.16667 0.16667 0.16667 0.16667 0.16667 0.16667 
0.20000 0.20000 0.20000 0.20000 0.00000 0.20000 
0.25000 0.25000 0.25000 0.25000 # INSL
0.25000 0.25000 0.25000 0.25000 # INSR
0.00280 0.00629 0.00420 0.27832 # MATP
0.00490 0.00490 0.23007 0.00280 # MATP
0.00210 0.20280 0.00210 0.04895 # MATP
0.16014 0.00140 0.04266 0.00559 # MATP
0.25000 0.25000 0.25000 0.25000 # MATL
0.20000 0.40000 0.20000 0.20000 # MATR
### node 7 type 1
8  -1
0.16667 0.16667 0.16667 0.16667 0.16667 0.16667 
0.00070 0.99507 0.00141 0.00070 0.00141 0.00070 
0.16667 0.16667 0.16667 0.16667 0.16667 0.16667 
0.16667 0.16667 0.16667 0.16667 0.16667 0.16667 
0.14286 0.28571 0.14286 0.14286 0.14286 0.14286 
0.20000 0.20000 0.20000 0.20000 0.00000 0.20000 
0.20000 0.20000 0.40000 0.20000 # INSL
0.25000 0.25000 0.25000 0.25000 # INSR
0.00140 0.00140 0.00210 0.19497 # MATP
0.00419 0.00140 0.19846 0.00349 # MATP
0.00070 0.19427 0.00070 0.02935 # MATP
0.28302 0.00210 0.05870 0.02376 # MATP
0.25000 0.25000 0.25000 0.25000 # MATL
0.25000 0.25000 0.25000 0.25000 # MATR
### node 8 type 1
9  -1
0.25000 0.00000 0.25000 0.00000 0.25000 0.25000 
0.00212 0.00000 0.99365 0.00000 0.00071 0.00353 
0.20000 0.00000 0.40000 0.00000 0.20000 0.20000 
0.25000 0.00000 0.25000 0.00000 0.25000 0.25000 
0.25000 0.00000 0.25000 0.00000 0.25000 0.25000 
0.14286 0.00000 0.71429 0.00000 0.00000 0.14286 
0.25000 0.25000 0.25000 0.25000 # INSL
0.12500 0.37500 0.12500 0.37500 # INSR
0.00070 0.00280 0.00070 0.36014 # MATP
0.00070 0.00070 0.02867 0.00070 # MATP
0.00140 0.35245 0.00070 0.03916 # MATP
0.20699 0.00070 0.00140 0.00210 # MATP
0.20000 0.20000 0.20000 0.40000 # MATL
0.25000 0.25000 0.25000 0.25000 # MATR
### node 9 type 2
10  -1
0.20000 0.00000 0.60000 0.00000 0.20000 0.00000 
0.00000 0.00000 0.00000 0.00000 0.00000 0.00000 
0.00636 0.00000 0.98799 0.00000 0.00565 0.00000 
0.00000 0.00000 0.00000 0.00000 0.00000 0.00000 
0.10000 0.00000 0.80000 0.00000 0.10000 0.00000 
0.00000 0.00000 0.00000 0.00000 0.00000 0.00000 
0.09091 0.09091 0.63636 0.18182 # INSL
0.00000 0.00000 0.00000 0.00000 # INSR
0.00000 0.00000 0.00000 0.00000 # MATP
0.00000 0.00000 0.00000 0.00000 # MATP
0.00000 0.00000 0.00000 0.00000 # MATP
0.00000 0.00000 0.00000 0.00000 # MATP
0.04799 0.00423 0.01764 0.93013 # MATL
0.00000 0.00000 0.00000 0.00000 # MATR
### node 10 type 2
11  -1
0.90000 0.00000 0.00000 0.00000 0.10000 0.00000 
0.00000 0.00000 0.00000 0.00000 0.00000 0.00000 
0.99290 0.00000 0.00000 0.00000 0.00710 0.00000 
0.00000 0.00000 0.00000 0.00000 0.00000 0.00000 
0.90909 0.00000 0.00000 0.00000 0.09091 0.00000 
0.00000 0.00000 0.00000 0.00000 0.00000 0.00000 
0.38462 0.30769 0.15385 0.15385 # INSL
0.00000 0.00000 0.00000 0.00000 # INSR
0.00000 0.00000 0.00000 0.00000 # MATP
0.00000 0.00000 0.00000 0.00000 # MATP
0.00000 0.00000 0.00000 0.00000 # MATP
0.00000 0.00000 0.00000 0.00000 # MATP
0.64352 0.03402 0.30191 0.02055 # MATL
0.00000 0.00000 0.00000 0.00000 # MATR
### node 11 type 0
12  25
0.00000 0.00000 0.00000 0.00000 0.00000 0.00000 
0.00000 0.00000 0.00000 0.00000 0.00000 0.00000 
0.00000 0.00000 0.00000 0.00000 0.00000 0.00000 
0.00000 0.00000 0.00000 0.00000 0.00000 0.00000 
0.00000 0.00000 0.00000 0.00000 0.00000 0.00000 
0.00000 0.00000 0.00000 0.00000 0.00000 0.00000 
0.00000 0.00000 0.00000 0.00000 # INSL
0.00000 0.00000 0.00000 0.00000 # INSR
0.00000 0.00000 0.00000 0.00000 # MATP
0.00000 0.00000 0.00000 0.00000 # MATP
0.00000 0.00000 0.00000 0.00000 # MATP
0.00000 0.00000 0.00000 0.00000 # MATP
0.00000 0.00000 0.00000 0.00000 # MATL
0.00000 0.00000 0.00000 0.00000 # MATR
### node 12 type 4
13  -1
0.00070 0.99789 0.00070 0.00070 0.00000 0.00000 
0.00000 0.00000 0.00000 0.00000 0.00000 0.00000 
0.00000 0.00000 0.00000 0.00000 0.00000 0.00000 
0.00000 0.00000 0.00000 0.00000 0.00000 0.00000 
0.00000 0.00000 0.00000 0.00000 0.00000 0.00000 
0.00000 0.00000 0.00000 0.00000 0.00000 0.00000 
0.00000 0.00000 0.00000 0.00000 # INSL
0.00000 0.00000 0.00000 0.00000 # INSR
0.00000 0.00000 0.00000 0.00000 # MATP
0.00000 0.00000 0.00000 0.00000 # MATP
0.00000 0.00000 0.00000 0.00000 # MATP
0.00000 0.00000 0.00000 0.00000 # MATP
0.00000 0.00000 0.00000 0.00000 # MATL
0.00000 0.00000 0.00000 0.00000 # MATR
### node 13 type 1
14  -1
0.16667 0.16667 0.16667 0.16667 0.16667 0.16667 
0.00070 0.99648 0.00070 0.00070 0.00070 0.00070 
0.16667 0.16667 0.16667 0.16667 0.16667 0.16667 
0.16667 0.16667 0.16667 0.16667 0.16667 0.16667 
0.16667 0.16667 0.16667 0.16667 0.16667 0.16667 
0.20000 0.20000 0.20000 0.20000 0.00000 0.20000 
0.25000 0.25000 0.25000 0.25000 # INSL
0.25000 0.25000 0.25000 0.25000 # INSR
0.00140 0.00140 0.00419 0.06988 # MATP
0.00140 0.00140 0.03494 0.00140 # MATP
0.00210 0.72746 0.00210 0.12229 # MATP
0.02446 0.00070 0.00280 0.00210 # MATP
0.25000 0.25000 0.25000 0.25000 # MATL
0.25000 0.25000 0.25000 0.25000 # MATR
### node 14 type 1
15  -1
0.16667 0.16667 0.16667 0.16667 0.16667 0.16667 
0.00070 0.99648 0.00070 0.00070 0.00070 0.00070 
0.16667 0.16667 0.16667 0.16667 0.16667 0.16667 
0.16667 0.16667 0.16667 0.16667 0.16667 0.16667 
0.16667 0.16667 0.16667 0.16667 0.16667 0.16667 
0.20000 0.20000 0.20000 0.20000 0.00000 0.20000 
0.25000 0.25000 0.25000 0.25000 # INSL
0.25000 0.25000 0.25000 0.25000 # INSR
0.00070 0.00140 0.00140 0.02935 # MATP
0.00140 0.00070 0.59399 0.00070 # MATP
0.00070 0.05311 0.00140 0.00210 # MATP
0.29140 0.00349 0.01677 0.00140 # MATP
0.25000 0.25000 0.25000 0.25000 # MATL
0.25000 0.25000 0.25000 0.25000 # MATR
### node 15 type 1
16  -1
0.16667 0.16667 0.16667 0.16667 0.16667 0.16667 
0.00070 0.99648 0.00070 0.00070 0.00070 0.00070 
0.16667 0.16667 0.16667 0.16667 0.16667 0.16667 
0.16667 0.16667 0.16667 0.16667 0.16667 0.16667 
0.16667 0.16667 0.16667 0.16667 0.16667 0.16667 
0.20000 0.20000 0.20000 0.20000 0.00000 0.20000 
0.25000 0.25000 0.25000 0.25000 # INSL
0.25000 0.25000 0.25000 0.25000 # INSR
0.00419 0.00419 0.00070 0.09154 # MATP
0.00769 0.00140 0.19147 0.00070 # MATP
0.00210 0.16422 0.00070 0.00349 # MATP
0.50943 0.00140 0.01607 0.00070 # MATP
0.25000 0.25000 0.25000 0.25000 # MATL
0.25000 0.25000 0.25000 0.25000 # MATR
### node 16 type 1
17  -1
0.25000 0.00000 0.25000 0.00000 0.25000 0.25000 
0.00352 0.00000 0.99507 0.00000 0.00070 0.00070 
0.25000 0.00000 0.25000 0.00000 0.25000 0.25000 
0.25000 0.00000 0.25000 0.00000 0.25000 0.25000 
0.25000 0.00000 0.25000 0.00000 0.25000 0.25000 
0.33333 0.00000 0.33333 0.00000 0.00000 0.33333 
0.25000 0.25000 0.25000 0.25000 # INSL
0.25000 0.25000 0.25000 0.25000 # INSR
0.09574 0.00349 0.00769 0.03634 # MATP
0.01048 0.00349 0.34172 0.00210 # MATP
0.12788 0.00978 0.00489 0.02096 # MATP
0.18169 0.00419 0.10273 0.04682 # MATP
0.25000 0.25000 0.25000 0.25000 # MATL
0.25000 0.25000 0.25000 0.25000 # MATR
### node 17 type 2
18  -1
0.71429 0.00000 0.14286 0.00000 0.14286 0.00000 
0.00000 0.00000 0.00000 0.00000 0.00000 0.00000 
0.00707 0.00000 0.99222 0.00000 0.00071 0.00000 
0.00000 0.00000 0.00000 0.00000 0.00000 0.00000 
0.33333 0.00000 0.33333 0.00000 0.33333 0.00000 
0.00000 0.00000 0.00000 0.00000 0.00000 0.00000 
0.25000 0.25000 0.25000 0.25000 # INSL
0.00000 0.00000 0.00000 0.00000 # INSR
0.00000 0.00000 0.00000 0.00000 # MATP
0.00000 0.00000 0.00000 0.00000 # MATP
0.00000 0.00000 0.00000 0.00000 # MATP
0.00000 0.00000 0.00000 0.00000 # MATP
0.94770 0.00495 0.01979 0.02756 # MATL
0.00000 0.00000 0.00000 0.00000 # MATR
### node 18 type 2
19  -1
0.87500 0.00000 0.06250 0.00000 0.06250 0.00000 
0.00000 0.00000 0.00000 0.00000 0.00000 0.00000 
0.11886 0.00000 0.88043 0.00000 0.00071 0.00000 
0.00000 0.00000 0.00000 0.00000 0.00000 0.00000 
0.33333 0.00000 0.33333 0.00000 0.33333 0.00000 
0.00000 0.00000 0.00000 0.00000 0.00000 0.00000 
0.25000 0.25000 0.25000 0.25000 # INSL
0.00000 0.00000 0.00000 0.00000 # INSR
0.00000 0.00000 0.00000 0.00000 # MATP
0.00000 0.00000 0.00000 0.00000 # MATP
0.00000 0.00000 0.00000 0.00000 # MATP
0.00000 0.00000 0.00000 0.00000 # MATP
0.35562 0.01991 0.56899 0.05548 # MATL
0.00000 0.00000 0.00000 0.00000 # MATR
### node 19 type 2
20  -1
0.98901 0.00000 0.00549 0.00000 0.00549 0.00000 
0.00000 0.00000 0.00000 0.00000 0.00000 0.00000 
0.55609 0.00000 0.44310 0.00000 0.00081 0.00000 
0.00000 0.00000 0.00000 0.00000 0.00000 0.00000 
0.33333 0.00000 0.33333 0.00000 0.33333 0.00000 
0.00000 0.00000 0.00000 0.00000 0.00000 0.00000 
0.25000 0.25000 0.25000 0.25000 # INSL
0.00000 0.00000 0.00000 0.00000 # INSR
0.00000 0.00000 0.00000 0.00000 # MATP
0.00000 0.00000 0.00000 0.00000 # MATP
0.00000 0.00000 0.00000 0.00000 # MATP
0.00000 0.00000 0.00000 0.00000 # MATP
0.10887 0.21290 0.03871 0.63952 # MATL
0.00000 0.00000 0.00000 0.00000 # MATR
### node 20 type 2
21  -1
0.06552 0.00000 0.93333 0.00000 0.00115 0.00000 
0.00000 0.00000 0.00000 0.00000 0.00000 0.00000 
0.00544 0.00000 0.75318 0.00000 0.24138 0.00000 
0.00000 0.00000 0.00000 0.00000 0.00000 0.00000 
0.00725 0.00000 0.96377 0.00000 0.02899 0.00000 
0.00000 0.00000 0.00000 0.00000 0.00000 0.00000 
0.09353 0.25180 0.02158 0.63309 # INSL
0.00000 0.00000 0.00000 0.00000 # INSR
0.00000 0.00000 0.00000 0.00000 # MATP
0.00000 0.00000 0.00000 0.00000 # MATP
0.00000 0.00000 0.00000 0.00000 # MATP
0.00000 0.00000 0.00000 0.00000 # MATP
0.07790 0.23551 0.01630 0.67029 # MATL
0.00000 0.00000 0.00000 0.00000 # MATR
### node 21 type 2
22  -1
0.96721 0.00000 0.01639 0.00000 0.01639 0.00000 
0.00000 0.00000 0.00000 0.00000 0.00000 0.00000 
0.00074 0.00000 0.99853 0.00000 0.00074 0.00000 
0.00000 0.00000 0.00000 0.00000 0.00000 0.00000 
0.33333 0.00000 0.33333 0.00000 0.33333 0.00000 
0.00000 0.00000 0.00000 0.00000 0.00000 0.00000 
0.25000 0.25000 0.25000 0.25000 # INSL
0.00000 0.00000 0.00000 0.00000 # INSR
0.00000 0.00000 0.00000 0.00000 # MATP
0.00000 0.00000 0.00000 0.00000 # MATP
0.00000 0.00000 0.00000 0.00000 # MATP
0.00000 0.00000 0.00000 0.00000 # MATP
0.09111 0.03086 0.83248 0.04555 # MATL
0.00000 0.00000 0.00000 0.00000 # MATR
### node 22 type 2
23  -1
0.96721 0.00000 0.01639 0.00000 0.01639 0.00000 
0.00000 0.00000 0.00000 0.00000 0.00000 0.00000 
0.13750 0.00000 0.86176 0.00000 0.00074 0.00000 
0.00000 0.00000 0.00000 0.00000 0.00000 0.00000 
0.33333 0.00000 0.33333 0.00000 0.33333 0.00000 
0.00000 0.00000 0.00000 0.00000 0.00000 0.00000 
0.25000 0.25000 0.25000 0.25000 # INSL
0.00000 0.00000 0.00000 0.00000 # INSR
0.00000 0.00000 0.00000 0.00000 # MATP
0.00000 0.00000 0.00000 0.00000 # MATP
0.00000 0.00000 0.00000 0.00000 # MATP
0.00000 0.00000 0.00000 0.00000 # MATP
0.05217 0.03527 0.83174 0.08082 # MATL
0.00000 0.00000 0.00000 0.00000 # MATR
### node 23 type 2
24  -1
0.01215 0.00000 0.96761 0.00000 0.02024 0.00000 
0.00000 0.00000 0.00000 0.00000 0.00000 0.00000 
0.00341 0.00000 0.50681 0.00000 0.48978 0.00000 
0.00000 0.00000 0.00000 0.00000 0.00000 0.00000 
0.00789 0.00000 0.75526 0.00000 0.23684 0.00000 
0.00000 0.00000 0.00000 0.00000 0.00000 0.00000 
0.16689 0.16032 0.06965 0.60315 # INSL
0.00000 0.00000 0.00000 0.00000 # INSR
0.00000 0.00000 0.00000 0.00000 # MATP
0.00000 0.00000 0.00000 0.00000 # MATP
0.00000 0.00000 0.00000 0.00000 # MATP
0.00000 0.00000 0.00000 0.00000 # MATP
0.09702 0.10298 0.04426 0.75574 # MATL
0.00000 0.00000 0.00000 0.00000 # MATR
### node 24 type 2
-1  -1
0.91667 0.00000 0.00000 0.00000 0.08333 0.00000 
0.00000 0.00000 0.00000 0.00000 0.00000 0.00000 
0.99929 0.00000 0.00000 0.00000 0.00071 0.00000 
0.00000 0.00000 0.00000 0.00000 0.00000 0.00000 
0.50000 0.00000 0.00000 0.00000 0.50000 0.00000 
0.00000 0.00000 0.00000 0.00000 0.00000 0.00000 
0.25000 0.25000 0.25000 0.25000 # INSL
0.00000 0.00000 0.00000 0.00000 # INSR
0.00000 0.00000 0.00000 0.00000 # MATP
0.00000 0.00000 0.00000 0.00000 # MATP
0.00000 0.00000 0.00000 0.00000 # MATP
0.00000 0.00000 0.00000 0.00000 # MATP
0.87722 0.01490 0.06388 0.04400 # MATL
0.00000 0.00000 0.00000 0.00000 # MATR
### node 25 type 5
26  -1
0.00212 0.00000 0.99718 0.00000 0.00071 0.00000 
0.00000 0.00000 0.00000 0.00000 0.00000 0.00000 
0.00000 0.00000 0.00000 0.00000 0.00000 0.00000 
0.00000 0.00000 0.00000 0.00000 0.00000 0.00000 
0.16667 0.16667 0.16667 0.16667 0.16667 0.16667 
0.00000 0.00000 0.00000 0.00000 0.00000 0.00000 
0.25000 0.25000 0.25000 0.25000 # INSL
0.00000 0.00000 0.00000 0.00000 # INSR
0.00000 0.00000 0.00000 0.00000 # MATP
0.00000 0.00000 0.00000 0.00000 # MATP
0.00000 0.00000 0.00000 0.00000 # MATP
0.00000 0.00000 0.00000 0.00000 # MATP
0.00000 0.00000 0.00000 0.00000 # MATL
0.00000 0.00000 0.00000 0.00000 # MATR
### node 26 type 2
27  -1
0.75000 0.00000 0.00000 0.00000 0.25000 0.00000 
0.00000 0.00000 0.00000 0.00000 0.00000 0.00000 
0.99505 0.00000 0.00000 0.00000 0.00495 0.00000 
0.00000 0.00000 0.00000 0.00000 0.00000 0.00000 
0.87500 0.00000 0.00000 0.00000 0.12500 0.00000 
0.00000 0.00000 0.00000 0.00000 0.00000 0.00000 
0.40000 0.20000 0.20000 0.20000 # INSL
0.00000 0.00000 0.00000 0.00000 # INSR
0.00000 0.00000 0.00000 0.00000 # MATP
0.00000 0.00000 0.00000 0.00000 # MATP
0.00000 0.00000 0.00000 0.00000 # MATP
0.00000 0.00000 0.00000 0.00000 # MATP
0.45730 0.03529 0.41637 0.09104 # MATL
0.00000 0.00000 0.00000 0.00000 # MATR
### node 27 type 0
28  41
0.00000 0.00000 0.00000 0.00000 0.00000 0.00000 
0.00000 0.00000 0.00000 0.00000 0.00000 0.00000 
0.00000 0.00000 0.00000 0.00000 0.00000 0.00000 
0.00000 0.00000 0.00000 0.00000 0.00000 0.00000 
0.00000 0.00000 0.00000 0.00000 0.00000 0.00000 
0.00000 0.00000 0.00000 0.00000 0.00000 0.00000 
0.00000 0.00000 0.00000 0.00000 # INSL
0.00000 0.00000 0.00000 0.00000 # INSR
0.00000 0.00000 0.00000 0.00000 # MATP
0.00000 0.00000 0.00000 0.00000 # MATP
0.00000 0.00000 0.00000 0.00000 # MATP
0.00000 0.00000 0.00000 0.00000 # MATP
0.00000 0.00000 0.00000 0.00000 # MATL
0.00000 0.00000 0.00000 0.00000 # MATR
### node 28 type 4
29  -1
0.00070 0.99648 0.00211 0.00070 0.00000 0.00000 
0.00000 0.00000 0.00000 0.00000 0.00000 0.00000 
0.00000 0.00000 0.00000 0.00000 0.00000 0.00000 
0.00000 0.00000 0.00000 0.00000 0.00000 0.00000 
0.00000 0.00000 0.00000 0.00000 0.00000 0.00000 
0.00000 0.00000 0.00000 0.00000 0.00000 0.00000 
0.00000 0.00000 0.00000 0.00000 # INSL
0.00000 0.00000 0.00000 0.00000 # INSR
0.00000 0.00000 0.00000 0.00000 # MATP
0.00000 0.00000 0.00000 0.00000 # MATP
0.00000 0.00000 0.00000 0.00000 # MATP
0.00000 0.00000 0.00000 0.00000 # MATP
0.00000 0.00000 0.00000 0.00000 # MATL
0.00000 0.00000 0.00000 0.00000 # MATR
### node 29 type 1
30  -1
0.16667 0.16667 0.16667 0.16667 0.16667 0.16667 
0.00070 0.99436 0.00070 0.00070 0.00141 0.00211 
0.12500 0.37500 0.12500 0.12500 0.12500 0.12500 
0.16667 0.16667 0.16667 0.16667 0.16667 0.16667 
0.14286 0.28571 0.14286 0.14286 0.14286 0.14286 
0.14286 0.42857 0.14286 0.14286 0.00000 0.14286 
0.20000 0.20000 0.20000 0.40000 # INSL
0.16667 0.50000 0.16667 0.16667 # INSR
0.01190 0.00420 0.00210 0.14206 # MATP
0.01470 0.00910 0.30861 0.01260 # MATP
0.00560 0.06018 0.00070 0.06578 # MATP
0.29531 0.00700 0.04759 0.01260 # MATP
0.16667 0.33333 0.33333 0.16667 # MATL
0.25000 0.25000 0.25000 0.25000 # MATR
### node 30 type 1
31  -1
0.16667 0.16667 0.16667 0.16667 0.16667 0.16667 
0.00070 0.99648 0.00070 0.00070 0.00070 0.00070 
0.16667 0.16667 0.16667 0.16667 0.16667 0.16667 
0.16667 0.16667 0.16667 0.16667 0.16667 0.16667 
0.16667 0.16667 0.16667 0.16667 0.16667 0.16667 
0.20000 0.20000 0.20000 0.20000 0.00000 0.20000 
0.25000 0.25000 0.25000 0.25000 # INSL
0.25000 0.25000 0.25000 0.25000 # INSR
0.00070 0.00070 0.00070 0.16073 # MATP
0.00070 0.00140 0.34871 0.00419 # MATP
0.00070 0.08456 0.00070 0.02166 # MATP
0.32984 0.00070 0.03215 0.01188 # MATP
0.25000 0.25000 0.25000 0.25000 # MATL
0.25000 0.25000 0.25000 0.25000 # MATR
### node 31 type 1
32  -1
0.16667 0.16667 0.16667 0.16667 0.16667 0.16667 
0.00070 0.99578 0.00070 0.00141 0.00070 0.00070 
0.16667 0.16667 0.16667 0.16667 0.16667 0.16667 
0.16667 0.16667 0.16667 0.16667 0.16667 0.16667 
0.16667 0.16667 0.16667 0.16667 0.16667 0.16667 
0.20000 0.20000 0.20000 0.20000 0.00000 0.20000 
0.25000 0.25000 0.25000 0.25000 # INSL
0.25000 0.25000 0.25000 0.25000 # INSR
0.00210 0.00839 0.00070 0.23690 # MATP
0.00280 0.00140 0.13697 0.00070 # MATP
0.00070 0.35989 0.00140 0.00769 # MATP
0.23201 0.00140 0.00349 0.00349 # MATP
0.25000 0.25000 0.25000 0.25000 # MATL
0.25000 0.25000 0.25000 0.25000 # MATR
### node 32 type 1
33  -1
0.16667 0.16667 0.16667 0.16667 0.16667 0.16667 
0.00070 0.99648 0.00070 0.00070 0.00070 0.00070 
0.16667 0.16667 0.16667 0.16667 0.16667 0.16667 
0.14286 0.28571 0.14286 0.14286 0.14286 0.14286 
0.16667 0.16667 0.16667 0.16667 0.16667 0.16667 
0.20000 0.20000 0.20000 0.20000 0.00000 0.20000 
0.25000 0.25000 0.25000 0.25000 # INSL
0.25000 0.25000 0.25000 0.25000 # INSR
0.00140 0.00280 0.00070 0.09161 # MATP
0.00140 0.00070 0.20909 0.00140 # MATP
0.00070 0.59720 0.00070 0.05734 # MATP
0.01608 0.00140 0.01049 0.00699 # MATP
0.25000 0.25000 0.25000 0.25000 # MATL
0.20000 0.20000 0.20000 0.40000 # MATR
### node 33 type 1
34  -1
0.25000 0.00000 0.25000 0.00000 0.25000 0.25000 
0.00070 0.00000 0.99789 0.00000 0.00070 0.00070 
0.25000 0.00000 0.25000 0.00000 0.25000 0.25000 
0.25000 0.00000 0.25000 0.00000 0.25000 0.25000 
0.25000 0.00000 0.25000 0.00000 0.25000 0.25000 
0.33333 0.00000 0.33333 0.00000 0.00000 0.33333 
0.25000 0.25000 0.25000 0.25000 # INSL
0.25000 0.25000 0.25000 0.25000 # INSR
0.00210 0.00419 0.00210 0.34591 # MATP
0.00140 0.00070 0.24948 0.00140 # MATP
0.00140 0.19846 0.00280 0.01188 # MATP
0.11950 0.00489 0.04333 0.01048 # MATP
0.25000 0.25000 0.25000 0.25000 # MATL
0.25000 0.25000 0.25000 0.25000 # MATR
### node 34 type 2
35  -1
0.33333 0.00000 0.33333 0.00000 0.33333 0.00000 
0.00000 0.00000 0.00000 0.00000 0.00000 0.00000 
0.00071 0.00000 0.99718 0.00000 0.00212 0.00000 
0.00000 0.00000 0.00000 0.00000 0.00000 0.00000 
0.20000 0.00000 0.60000 0.00000 0.20000 0.00000 
0.00000 0.00000 0.00000 0.00000 0.00000 0.00000 
0.16667 0.16667 0.16667 0.50000 # INSL
0.00000 0.00000 0.00000 0.00000 # INSR
0.00000 0.00000 0.00000 0.00000 # MATP
0.00000 0.00000 0.00000 0.00000 # MATP
0.00000 0.00000 0.00000 0.00000 # MATP
0.00000 0.00000 0.00000 0.00000 # MATP
0.02114 0.60395 0.00634 0.36857 # MATL
0.00000 0.00000 0.00000 0.00000 # MATR
### node 35 type 2
36  -1
0.33333 0.00000 0.33333 0.00000 0.33333 0.00000 
0.00000 0.00000 0.00000 0.00000 0.00000 0.00000 
0.00071 0.00000 0.99859 0.00000 0.00071 0.00000 
0.00000 0.00000 0.00000 0.00000 0.00000 0.00000 
0.33333 0.00000 0.33333 0.00000 0.33333 0.00000 
0.00000 0.00000 0.00000 0.00000 0.00000 0.00000 
0.25000 0.25000 0.25000 0.25000 # INSL
0.00000 0.00000 0.00000 0.00000 # INSR
0.00000 0.00000 0.00000 0.00000 # MATP
0.00000 0.00000 0.00000 0.00000 # MATP
0.00000 0.00000 0.00000 0.00000 # MATP
0.00000 0.00000 0.00000 0.00000 # MATP
0.00070 0.02607 0.00070 0.97252 # MATL
0.00000 0.00000 0.00000 0.00000 # MATR
### node 36 type 2
37  -1
0.33333 0.00000 0.33333 0.00000 0.33333 0.00000 
0.00000 0.00000 0.00000 0.00000 0.00000 0.00000 
0.00071 0.00000 0.99859 0.00000 0.00071 0.00000 
0.00000 0.00000 0.00000 0.00000 0.00000 0.00000 
0.33333 0.00000 0.33333 0.00000 0.33333 0.00000 
0.00000 0.00000 0.00000 0.00000 0.00000 0.00000 
0.25000 0.25000 0.25000 0.25000 # INSL
0.00000 0.00000 0.00000 0.00000 # INSR
0.00000 0.00000 0.00000 0.00000 # MATP
0.00000 0.00000 0.00000 0.00000 # MATP
0.00000 0.00000 0.00000 0.00000 # MATP
0.00000 0.00000 0.00000 0.00000 # MATP
0.05144 0.18323 0.33756 0.42777 # MATL
0.00000 0.00000 0.00000 0.00000 # MATR
### node 37 type 2
38  -1
0.33333 0.00000 0.33333 0.00000 0.33333 0.00000 
0.00000 0.00000 0.00000 0.00000 0.00000 0.00000 
0.00071 0.00000 0.99859 0.00000 0.00071 0.00000 
0.00000 0.00000 0.00000 0.00000 0.00000 0.00000 
0.33333 0.00000 0.33333 0.00000 0.33333 0.00000 
0.00000 0.00000 0.00000 0.00000 0.00000 0.00000 
0.25000 0.25000 0.25000 0.25000 # INSL
0.00000 0.00000 0.00000 0.00000 # INSR
0.00000 0.00000 0.00000 0.00000 # MATP
0.00000 0.00000 0.00000 0.00000 # MATP
0.00000 0.00000 0.00000 0.00000 # MATP
0.00000 0.00000 0.00000 0.00000 # MATP
0.30444 0.19662 0.20789 0.29105 # MATL
0.00000 0.00000 0.00000 0.00000 # MATR
### node 38 type 2
39  -1
0.33333 0.00000 0.33333 0.00000 0.33333 0.00000 
0.00000 0.00000 0.00000 0.00000 0.00000 0.00000 
0.00071 0.00000 0.99859 0.00000 0.00071 0.00000 
0.00000 0.00000 0.00000 0.00000 0.00000 0.00000 
0.33333 0.00000 0.33333 0.00000 0.33333 0.00000 
0.00000 0.00000 0.00000 0.00000 0.00000 0.00000 
0.25000 0.25000 0.25000 0.25000 # INSL
0.00000 0.00000 0.00000 0.00000 # INSR
0.00000 0.00000 0.00000 0.00000 # MATP
0.00000 0.00000 0.00000 0.00000 # MATP
0.00000 0.00000 0.00000 0.00000 # MATP
0.00000 0.00000 0.00000 0.00000 # MATP
0.25793 0.24172 0.20648 0.29387 # MATL
0.00000 0.00000 0.00000 0.00000 # MATR
### node 39 type 2
40  -1
0.33333 0.00000 0.33333 0.00000 0.33333 0.00000 
0.00000 0.00000 0.00000 0.00000 0.00000 0.00000 
0.00071 0.00000 0.97179 0.00000 0.02750 0.00000 
0.00000 0.00000 0.00000 0.00000 0.00000 0.00000 
0.00141 0.00000 0.05485 0.00000 0.94374 0.00000 
0.00000 0.00000 0.00000 0.00000 0.00000 0.00000 
0.31180 0.18680 0.21910 0.28230 # INSL
0.00000 0.00000 0.00000 0.00000 # INSR
0.00000 0.00000 0.00000 0.00000 # MATP
0.00000 0.00000 0.00000 0.00000 # MATP
0.00000 0.00000 0.00000 0.00000 # MATP
0.00000 0.00000 0.00000 0.00000 # MATP
0.78365 0.00141 0.21071 0.00423 # MATL
0.00000 0.00000 0.00000 0.00000 # MATR
### node 40 type 2
-1  -1
0.50000 0.00000 0.00000 0.00000 0.50000 0.00000 
0.00000 0.00000 0.00000 0.00000 0.00000 0.00000 
0.99929 0.00000 0.00000 0.00000 0.00071 0.00000 
0.00000 0.00000 0.00000 0.00000 0.00000 0.00000 
0.50000 0.00000 0.00000 0.00000 0.50000 0.00000 
0.00000 0.00000 0.00000 0.00000 0.00000 0.00000 
0.25000 0.25000 0.25000 0.25000 # INSL
0.00000 0.00000 0.00000 0.00000 # INSR
0.00000 0.00000 0.00000 0.00000 # MATP
0.00000 0.00000 0.00000 0.00000 # MATP
0.00000 0.00000 0.00000 0.00000 # MATP
0.00000 0.00000 0.00000 0.00000 # MATP
0.67935 0.17970 0.02467 0.11628 # MATL
0.00000 0.00000 0.00000 0.00000 # MATR
### node 41 type 5
42  -1
0.00071 0.00000 0.99859 0.00000 0.00071 0.00000 
0.00000 0.00000 0.00000 0.00000 0.00000 0.00000 
0.00000 0.00000 0.00000 0.00000 0.00000 0.00000 
0.00000 0.00000 0.00000 0.00000 0.00000 0.00000 
0.16667 0.16667 0.16667 0.16667 0.16667 0.16667 
0.00000 0.00000 0.00000 0.00000 0.00000 0.00000 
0.25000 0.25000 0.25000 0.25000 # INSL
0.00000 0.00000 0.00000 0.00000 # INSR
0.00000 0.00000 0.00000 0.00000 # MATP
0.00000 0.00000 0.00000 0.00000 # MATP
0.00000 0.00000 0.00000 0.00000 # MATP
0.00000 0.00000 0.00000 0.00000 # MATP
0.00000 0.00000 0.00000 0.00000 # MATL
0.00000 0.00000 0.00000 0.00000 # MATR
### node 42 type 2
43  -1
0.33333 0.00000 0.33333 0.00000 0.33333 0.00000 
0.00000 0.00000 0.00000 0.00000 0.00000 0.00000 
0.14104 0.00000 0.85825 0.00000 0.00071 0.00000 
0.00000 0.00000 0.00000 0.00000 0.00000 0.00000 
0.33333 0.00000 0.33333 0.00000 0.33333 0.00000 
0.00000 0.00000 0.00000 0.00000 0.00000 0.00000 
0.25000 0.25000 0.25000 0.25000 # INSL
0.00000 0.00000 0.00000 0.00000 # INSR
0.00000 0.00000 0.00000 0.00000 # MATP
0.00000 0.00000 0.00000 0.00000 # MATP
0.00000 0.00000 0.00000 0.00000 # MATP
0.00000 0.00000 0.00000 0.00000 # MATP
0.48273 0.13531 0.12333 0.25863 # MATL
0.00000 0.00000 0.00000 0.00000 # MATR
### node 43 type 2
44  -1
0.99502 0.00000 0.00000 0.00000 0.00498 0.00000 
0.00000 0.00000 0.00000 0.00000 0.00000 0.00000 
0.99754 0.00000 0.00000 0.00000 0.00246 0.00000 
0.00000 0.00000 0.00000 0.00000 0.00000 0.00000 
0.75000 0.00000 0.00000 0.00000 0.25000 0.00000 
0.00000 0.00000 0.00000 0.00000 0.00000 0.00000 
0.16667 0.16667 0.50000 0.16667 # INSL
0.00000 0.00000 0.00000 0.00000 # INSR
0.00000 0.00000 0.00000 0.00000 # MATP
0.00000 0.00000 0.00000 0.00000 # MATP
0.00000 0.00000 0.00000 0.00000 # MATP
0.00000 0.00000 0.00000 0.00000 # MATP
0.28033 0.02787 0.52295 0.16885 # MATL
0.00000 0.00000 0.00000 0.00000 # MATR
### node 44 type 0
45  57
0.00000 0.00000 0.00000 0.00000 0.00000 0.00000 
0.00000 0.00000 0.00000 0.00000 0.00000 0.00000 
0.00000 0.00000 0.00000 0.00000 0.00000 0.00000 
0.00000 0.00000 0.00000 0.00000 0.00000 0.00000 
0.00000 0.00000 0.00000 0.00000 0.00000 0.00000 
0.00000 0.00000 0.00000 0.00000 0.00000 0.00000 
0.00000 0.00000 0.00000 0.00000 # INSL
0.00000 0.00000 0.00000 0.00000 # INSR
0.00000 0.00000 0.00000 0.00000 # MATP
0.00000 0.00000 0.00000 0.00000 # MATP
0.00000 0.00000 0.00000 0.00000 # MATP
0.00000 0.00000 0.00000 0.00000 # MATP
0.00000 0.00000 0.00000 0.00000 # MATL
0.00000 0.00000 0.00000 0.00000 # MATR
### node 45 type 4
46  -1
0.84144 0.15081 0.00705 0.00070 0.00000 0.00000 
0.00000 0.00000 0.00000 0.00000 0.00000 0.00000 
0.00000 0.00000 0.00000 0.00000 0.00000 0.00000 
0.00000 0.00000 0.00000 0.00000 0.00000 0.00000 
0.00000 0.00000 0.00000 0.00000 0.00000 0.00000 
0.00000 0.00000 0.00000 0.00000 0.00000 0.00000 
0.00000 0.00000 0.00000 0.00000 # INSL
0.00000 0.00000 0.00000 0.00000 # INSR
0.00000 0.00000 0.00000 0.00000 # MATP
0.00000 0.00000 0.00000 0.00000 # MATP
0.00000 0.00000 0.00000 0.00000 # MATP
0.00000 0.00000 0.00000 0.00000 # MATP
0.00000 0.00000 0.00000 0.00000 # MATL
0.00000 0.00000 0.00000 0.00000 # MATR
### node 46 type 1
47  -1
0.99583 0.00083 0.00083 0.00083 0.00083 0.00083 
0.00457 0.97717 0.00457 0.00457 0.00457 0.00457 
0.60000 0.06667 0.13333 0.06667 0.06667 0.06667 
0.16667 0.16667 0.16667 0.16667 0.16667 0.16667 
0.16667 0.16667 0.16667 0.16667 0.16667 0.16667 
0.20000 0.20000 0.20000 0.20000 0.00000 0.20000 
0.25000 0.25000 0.25000 0.25000 # INSL
0.25000 0.25000 0.25000 0.25000 # INSR
0.00437 0.00873 0.01310 0.13974 # MATP
0.00437 0.00437 0.10044 0.00437 # MATP
0.00437 0.54148 0.02620 0.05240 # MATP
0.07424 0.00873 0.00873 0.00437 # MATP
0.07692 0.15385 0.23077 0.53846 # MATL
0.25000 0.25000 0.25000 0.25000 # MATR
### node 47 type 1
48  -1
0.99586 0.00083 0.00083 0.00083 0.00083 0.00083 
0.03653 0.94521 0.00457 0.00457 0.00457 0.00457 
0.14286 0.14286 0.28571 0.14286 0.14286 0.14286 
0.16667 0.16667 0.16667 0.16667 0.16667 0.16667 
0.16667 0.16667 0.16667 0.16667 0.16667 0.16667 
0.20000 0.20000 0.20000 0.20000 0.00000 0.20000 
0.25000 0.25000 0.25000 0.25000 # INSL
0.25000 0.25000 0.25000 0.25000 # INSR
0.00437 0.00873 0.00437 0.13100 # MATP
0.01747 0.00437 0.23581 0.00437 # MATP
0.00437 0.24454 0.00873 0.02183 # MATP
0.27948 0.00437 0.01310 0.01310 # MATP
0.20000 0.20000 0.40000 0.20000 # MATL
0.25000 0.25000 0.25000 0.25000 # MATR
### node 48 type 1
49  -1
0.99588 0.00082 0.00082 0.00082 0.00082 0.00082 
0.30660 0.65566 0.00472 0.00472 0.01415 0.01415 
0.14286 0.14286 0.28571 0.14286 0.14286 0.14286 
0.16667 0.16667 0.16667 0.16667 0.16667 0.16667 
0.12500 0.37500 0.12500 0.12500 0.12500 0.12500 
0.14286 0.42857 0.14286 0.14286 0.00000 0.14286 
0.16667 0.33333 0.16667 0.33333 # INSL
0.16667 0.16667 0.16667 0.50000 # INSR
0.00901 0.00450 0.00450 0.22072 # MATP
0.02252 0.01351 0.31982 0.00901 # MATP
0.00450 0.14414 0.00901 0.02252 # MATP
0.15766 0.00450 0.04505 0.00901 # MATP
0.20000 0.20000 0.40000 0.20000 # MATL
0.25000 0.25000 0.25000 0.25000 # MATR
### node 49 type 1
50  -1
0.99609 0.00078 0.00078 0.00078 0.00078 0.00078 
0.45946 0.51351 0.00676 0.00676 0.00676 0.00676 
0.14286 0.14286 0.28571 0.14286 0.14286 0.14286 
0.16667 0.16667 0.16667 0.16667 0.16667 0.16667 
0.16667 0.16667 0.16667 0.16667 0.16667 0.16667 
0.20000 0.20000 0.20000 0.20000 0.00000 0.20000 
0.25000 0.25000 0.25000 0.25000 # INSL
0.25000 0.25000 0.25000 0.25000 # INSR
0.01266 0.00633 0.00633 0.07595 # MATP
0.01899 0.00633 0.34177 0.00633 # MATP
0.00633 0.17089 0.00633 0.05063 # MATP
0.18987 0.01899 0.06962 0.01266 # MATP
0.20000 0.20000 0.20000 0.40000 # MATL
0.25000 0.25000 0.25000 0.25000 # MATR
### node 50 type 1
51  -1
0.99628 0.00074 0.00074 0.00074 0.00074 0.00074 
0.32099 0.62963 0.01235 0.01235 0.01235 0.01235 
0.14286 0.28571 0.14286 0.14286 0.14286 0.14286 
0.16667 0.16667 0.16667 0.16667 0.16667 0.16667 
0.16667 0.16667 0.16667 0.16667 0.16667 0.16667 
0.20000 0.20000 0.20000 0.20000 0.00000 0.20000 
0.25000 0.25000 0.25000 0.25000 # INSL
0.25000 0.25000 0.25000 0.25000 # INSR
0.01099 0.01099 0.01099 0.20879 # MATP
0.03297 0.01099 0.06593 0.01099 # MATP
0.01099 0.16484 0.01099 0.10989 # MATP
0.23077 0.02198 0.07692 0.01099 # MATP
0.40000 0.20000 0.20000 0.20000 # MATL
0.25000 0.25000 0.25000 0.25000 # MATR
### node 51 type 1
52  -1
0.99635 0.00073 0.00073 0.00073 0.00073 0.00073 
0.59649 0.33333 0.01754 0.01754 0.01754 0.01754 
0.16667 0.16667 0.16667 0.16667 0.16667 0.16667 
0.16667 0.16667 0.16667 0.16667 0.16667 0.16667 
0.16667 0.16667 0.16667 0.16667 0.16667 0.16667 
0.20000 0.20000 0.20000 0.20000 0.00000 0.20000 
0.25000 0.25000 0.25000 0.25000 # INSL
0.25000 0.25000 0.25000 0.25000 # INSR
0.01493 0.01493 0.01493 0.23881 # MATP
0.01493 0.01493 0.16418 0.01493 # MATP
0.02985 0.11940 0.07463 0.01493 # MATP
0.10448 0.01493 0.10448 0.04478 # MATP
0.25000 0.25000 0.25000 0.25000 # MATL
0.25000 0.25000 0.25000 0.25000 # MATR
### node 52 type 1
53  -1
0.85796 0.00000 0.12134 0.00000 0.00071 0.01999 
0.04545 0.00000 0.45455 0.00000 0.04545 0.45455 
0.25000 0.00000 0.25000 0.00000 0.25000 0.25000 
0.25000 0.00000 0.25000 0.00000 0.25000 0.25000 
0.25000 0.00000 0.25000 0.00000 0.25000 0.25000 
0.02564 0.00000 0.94872 0.00000 0.00000 0.02564 
0.25000 0.25000 0.25000 0.25000 # INSL
0.52500 0.07500 0.12500 0.27500 # INSR
0.02941 0.02941 0.02941 0.02941 # MATP
0.02941 0.02941 0.20588 0.02941 # MATP
0.05882 0.02941 0.02941 0.05882 # MATP
0.20588 0.02941 0.11765 0.05882 # MATP
0.25000 0.25000 0.25000 0.25000 # MATL
0.25000 0.25000 0.25000 0.25000 # MATR
### node 53 type 2
54  -1
0.99834 0.00000 0.00083 0.00000 0.00083 0.00000 
0.00000 0.00000 0.00000 0.00000 0.00000 0.00000 
0.00922 0.00000 0.98618 0.00000 0.00461 0.00000 
0.00000 0.00000 0.00000 0.00000 0.00000 0.00000 
0.33333 0.00000 0.33333 0.00000 0.33333 0.00000 
0.00000 0.00000 0.00000 0.00000 0.00000 0.00000 
0.25000 0.25000 0.25000 0.25000 # INSL
0.00000 0.00000 0.00000 0.00000 # INSR
0.00000 0.00000 0.00000 0.00000 # MATP
0.00000 0.00000 0.00000 0.00000 # MATP
0.00000 0.00000 0.00000 0.00000 # MATP
0.00000 0.00000 0.00000 0.00000 # MATP
0.21101 0.09174 0.24312 0.45413 # MATL
0.00000 0.00000 0.00000 0.00000 # MATR
### node 54 type 2
55  -1
0.99834 0.00000 0.00083 0.00000 0.00083 0.00000 
0.00000 0.00000 0.00000 0.00000 0.00000 0.00000 
0.06019 0.00000 0.93519 0.00000 0.00463 0.00000 
0.00000 0.00000 0.00000 0.00000 0.00000 0.00000 
0.33333 0.00000 0.33333 0.00000 0.33333 0.00000 
0.00000 0.00000 0.00000 0.00000 0.00000 0.00000 
0.25000 0.25000 0.25000 0.25000 # INSL
0.00000 0.00000 0.00000 0.00000 # INSR
0.00000 0.00000 0.00000 0.00000 # MATP
0.00000 0.00000 0.00000 0.00000 # MATP
0.00000 0.00000 0.00000 0.00000 # MATP
0.00000 0.00000 0.00000 0.00000 # MATP
0.27650 0.16590 0.05530 0.50230 # MATL
0.00000 0.00000 0.00000 0.00000 # MATR
### node 55 type 2
56  -1
0.99836 0.00000 0.00082 0.00000 0.00082 0.00000 
0.00000 0.00000 0.00000 0.00000 0.00000 0.00000 
0.37745 0.00000 0.60294 0.00000 0.01961 0.00000 
0.00000 0.00000 0.00000 0.00000 0.00000 0.00000 
0.12500 0.00000 0.50000 0.00000 0.37500 0.00000 
0.00000 0.00000 0.00000 0.00000 0.00000 0.00000 
0.44444 0.11111 0.11111 0.33333 # INSL
0.00000 0.00000 0.00000 0.00000 # INSR
0.00000 0.00000 0.00000 0.00000 # MATP
0.00000 0.00000 0.00000 0.00000 # MATP
0.00000 0.00000 0.00000 0.00000 # MATP
0.00000 0.00000 0.00000 0.00000 # MATP
0.45854 0.09756 0.04878 0.39512 # MATL
0.00000 0.00000 0.00000 0.00000 # MATR
### node 56 type 2
-1  -1
0.99923 0.00000 0.00000 0.00000 0.00077 0.00000 
0.00000 0.00000 0.00000 0.00000 0.00000 0.00000 
0.99213 0.00000 0.00000 0.00000 0.00787 0.00000 
0.00000 0.00000 0.00000 0.00000 0.00000 0.00000 
0.50000 0.00000 0.00000 0.00000 0.50000 0.00000 
0.00000 0.00000 0.00000 0.00000 0.00000 0.00000 
0.25000 0.25000 0.25000 0.25000 # INSL
0.00000 0.00000 0.00000 0.00000 # INSR
0.00000 0.00000 0.00000 0.00000 # MATP
0.00000 0.00000 0.00000 0.00000 # MATP
0.00000 0.00000 0.00000 0.00000 # MATP
0.00000 0.00000 0.00000 0.00000 # MATP
0.36434 0.11628 0.27132 0.24806 # MATL
0.00000 0.00000 0.00000 0.00000 # MATR
### node 57 type 5
58  -1
0.04866 0.00000 0.95063 0.00000 0.00071 0.00000 
0.00000 0.00000 0.00000 0.00000 0.00000 0.00000 
0.00000 0.00000 0.00000 0.00000 0.00000 0.00000 
0.00000 0.00000 0.00000 0.00000 0.00000 0.00000 
0.16667 0.16667 0.16667 0.16667 0.16667 0.16667 
0.00000 0.00000 0.00000 0.00000 0.00000 0.00000 
0.25000 0.25000 0.25000 0.25000 # INSL
0.00000 0.00000 0.00000 0.00000 # INSR
0.00000 0.00000 0.00000 0.00000 # MATP
0.00000 0.00000 0.00000 0.00000 # MATP
0.00000 0.00000 0.00000 0.00000 # MATP
0.00000 0.00000 0.00000 0.00000 # MATP
0.00000 0.00000 0.00000 0.00000 # MATL
0.00000 0.00000 0.00000 0.00000 # MATR
### node 58 type 2
59  -1
0.01408 0.00000 0.95775 0.00000 0.02817 0.00000 
0.00000 0.00000 0.00000 0.00000 0.00000 0.00000 
0.00148 0.00000 0.45259 0.00000 0.54593 0.00000 
0.00000 0.00000 0.00000 0.00000 0.00000 0.00000 
0.00133 0.00000 0.98400 0.00000 0.01467 0.00000 
0.00000 0.00000 0.00000 0.00000 0.00000 0.00000 
0.06525 0.07989 0.05060 0.80426 # INSL
0.00000 0.00000 0.00000 0.00000 # INSR
0.00000 0.00000 0.00000 0.00000 # MATP
0.00000 0.00000 0.00000 0.00000 # MATP
0.00000 0.00000 0.00000 0.00000 # MATP
0.00000 0.00000 0.00000 0.00000 # MATP
0.31384 0.02147 0.53442 0.13027 # MATL
0.00000 0.00000 0.00000 0.00000 # MATR
### node 59 type 2
60  -1
0.16667 0.33333 0.16667 0.16667 0.16667 0.00000 
0.00000 0.00000 0.00000 0.00000 0.00000 0.00000 
0.00070 0.99718 0.00070 0.00070 0.00070 0.00000 
0.00000 0.00000 0.00000 0.00000 0.00000 0.00000 
0.20000 0.20000 0.20000 0.20000 0.20000 0.00000 
0.00000 0.00000 0.00000 0.00000 0.00000 0.00000 
0.25000 0.25000 0.25000 0.25000 # INSL
0.00000 0.00000 0.00000 0.00000 # INSR
0.00000 0.00000 0.00000 0.00000 # MATP
0.00000 0.00000 0.00000 0.00000 # MATP
0.00000 0.00000 0.00000 0.00000 # MATP
0.00000 0.00000 0.00000 0.00000 # MATP
0.05642 0.57546 0.02186 0.34626 # MATL
0.00000 0.00000 0.00000 0.00000 # MATR
### node 60 type 1
61  -1
0.16667 0.16667 0.16667 0.16667 0.16667 0.16667 
0.00070 0.99296 0.00070 0.00070 0.00070 0.00422 
0.16667 0.16667 0.16667 0.16667 0.16667 0.16667 
0.16667 0.16667 0.16667 0.16667 0.16667 0.16667 
0.16667 0.16667 0.16667 0.16667 0.16667 0.16667 
0.10000 0.60000 0.10000 0.10000 0.00000 0.10000 
0.25000 0.25000 0.25000 0.25000 # INSL
0.11111 0.66667 0.11111 0.11111 # INSR
0.00699 0.00280 0.00210 0.27044 # MATP
0.00280 0.00070 0.15164 0.00140 # MATP
0.00070 0.36758 0.00140 0.12159 # MATP
0.04682 0.00559 0.01398 0.00349 # MATP
0.25000 0.25000 0.25000 0.25000 # MATL
0.25000 0.25000 0.25000 0.25000 # MATR
### node 61 type 1
62  -1
0.16667 0.16667 0.16667 0.16667 0.16667 0.16667 
0.00070 0.99648 0.00070 0.00070 0.00070 0.00070 
0.16667 0.16667 0.16667 0.16667 0.16667 0.16667 
0.16667 0.16667 0.16667 0.16667 0.16667 0.16667 
0.16667 0.16667 0.16667 0.16667 0.16667 0.16667 
0.20000 0.20000 0.20000 0.20000 0.00000 0.20000 
0.25000 0.25000 0.25000 0.25000 # INSL
0.25000 0.25000 0.25000 0.25000 # INSR
0.00070 0.00280 0.00070 0.17191 # MATP
0.00210 0.00210 0.32075 0.00140 # MATP
0.00070 0.14885 0.00070 0.05311 # MATP
0.24319 0.00349 0.03354 0.01398 # MATP
0.25000 0.25000 0.25000 0.25000 # MATL
0.25000 0.25000 0.25000 0.25000 # MATR
### node 62 type 1
63  -1
0.16667 0.16667 0.16667 0.16667 0.16667 0.16667 
0.00493 0.98733 0.00070 0.00070 0.00493 0.00141 
0.16667 0.16667 0.16667 0.16667 0.16667 0.16667 
0.16667 0.16667 0.16667 0.16667 0.16667 0.16667 
0.08333 0.58333 0.08333 0.08333 0.08333 0.08333 
0.16667 0.33333 0.16667 0.16667 0.00000 0.16667 
0.40000 0.10000 0.10000 0.40000 # INSL
0.20000 0.40000 0.20000 0.20000 # INSR
0.00070 0.00839 0.00070 0.27813 # MATP
0.00070 0.00070 0.14116 0.00140 # MATP
0.00140 0.36618 0.00210 0.02516 # MATP
0.14046 0.00070 0.02236 0.00978 # MATP
0.25000 0.25000 0.25000 0.25000 # MATL
0.25000 0.25000 0.25000 0.25000 # MATR
### node 63 type 1
64  -1
0.58333 0.08333 0.08333 0.08333 0.08333 0.08333 
0.04382 0.95194 0.00141 0.00141 0.00071 0.00071 
0.16667 0.16667 0.16667 0.16667 0.16667 0.16667 
0.16667 0.16667 0.16667 0.16667 0.16667 0.16667 
0.16667 0.16667 0.16667 0.16667 0.16667 0.16667 
0.20000 0.20000 0.20000 0.20000 0.00000 0.20000 
0.25000 0.25000 0.25000 0.25000 # INSL
0.25000 0.25000 0.25000 0.25000 # INSR
0.00070 0.01053 0.00070 0.16561 # MATP
0.00211 0.00140 0.01614 0.00211 # MATP
0.00211 0.73684 0.00070 0.01193 # MATP
0.04000 0.00140 0.00632 0.00140 # MATP
0.25000 0.25000 0.25000 0.25000 # MATL
0.25000 0.25000 0.25000 0.25000 # MATR
### node 64 type 1
65  -1
0.36620 0.00000 0.60563 0.00000 0.01408 0.01408 
0.02519 0.00000 0.97333 0.00000 0.00074 0.00074 
0.20000 0.00000 0.40000 0.00000 0.20000 0.20000 
0.20000 0.00000 0.40000 0.00000 0.20000 0.20000 
0.25000 0.00000 0.25000 0.00000 0.25000 0.25000 
0.33333 0.00000 0.33333 0.00000 0.00000 0.33333 
0.25000 0.25000 0.25000 0.25000 # INSL
0.25000 0.25000 0.25000 0.25000 # INSR
0.00073 0.00954 0.00073 0.04479 # MATP
0.00954 0.00367 0.00367 0.00220 # MATP
0.00073 0.89574 0.00147 0.00808 # MATP
0.01101 0.00220 0.00367 0.00220 # MATP
0.20000 0.40000 0.20000 0.20000 # MATL
0.20000 0.40000 0.20000 0.20000 # MATR
### node 65 type 2
66  -1
0.04918 0.00000 0.93443 0.00000 0.01639 0.00000 
0.00000 0.00000 0.00000 0.00000 0.00000 0.00000 
0.00147 0.00000 0.99706 0.00000 0.00147 0.00000 
0.00000 0.00000 0.00000 0.00000 0.00000 0.00000 
0.25000 0.00000 0.50000 0.00000 0.25000 0.00000 
0.00000 0.00000 0.00000 0.00000 0.00000 0.00000 
0.40000 0.20000 0.20000 0.20000 # INSL
0.00000 0.00000 0.00000 0.00000 # INSR
0.00000 0.00000 0.00000 0.00000 # MATP
0.00000 0.00000 0.00000 0.00000 # MATP
0.00000 0.00000 0.00000 0.00000 # MATP
0.00000 0.00000 0.00000 0.00000 # MATP
0.05878 0.03159 0.01323 0.89640 # MATL
0.00000 0.00000 0.00000 0.00000 # MATR
### node 66 type 2
67  -1
0.16667 0.00000 0.66667 0.00000 0.16667 0.00000 
0.00000 0.00000 0.00000 0.00000 0.00000 0.00000 
0.00141 0.00000 0.99788 0.00000 0.00071 0.00000 
0.00000 0.00000 0.00000 0.00000 0.00000 0.00000 
0.33333 0.00000 0.33333 0.00000 0.33333 0.00000 
0.00000 0.00000 0.00000 0.00000 0.00000 0.00000 
0.25000 0.25000 0.25000 0.25000 # INSL
0.00000 0.00000 0.00000 0.00000 # INSR
0.00000 0.00000 0.00000 0.00000 # MATP
0.00000 0.00000 0.00000 0.00000 # MATP
0.00000 0.00000 0.00000 0.00000 # MATP
0.00000 0.00000 0.00000 0.00000 # MATP
0.03955 0.02401 0.04802 0.88842 # MATL
0.00000 0.00000 0.00000 0.00000 # MATR
### node 67 type 2
68  -1
0.25000 0.00000 0.50000 0.00000 0.25000 0.00000 
0.00000 0.00000 0.00000 0.00000 0.00000 0.00000 
0.00141 0.00000 0.99788 0.00000 0.00071 0.00000 
0.00000 0.00000 0.00000 0.00000 0.00000 0.00000 
0.33333 0.00000 0.33333 0.00000 0.33333 0.00000 
0.00000 0.00000 0.00000 0.00000 0.00000 0.00000 
0.25000 0.25000 0.25000 0.25000 # INSL
0.00000 0.00000 0.00000 0.00000 # INSR
0.00000 0.00000 0.00000 0.00000 # MATP
0.00000 0.00000 0.00000 0.00000 # MATP
0.00000 0.00000 0.00000 0.00000 # MATP
0.00000 0.00000 0.00000 0.00000 # MATP
0.10085 0.80889 0.01763 0.07264 # MATL
0.00000 0.00000 0.00000 0.00000 # MATR
### node 68 type 2
69  -1
0.25000 0.00000 0.50000 0.00000 0.25000 0.00000 
0.00000 0.00000 0.00000 0.00000 0.00000 0.00000 
0.00635 0.00000 0.98941 0.00000 0.00423 0.00000 
0.00000 0.00000 0.00000 0.00000 0.00000 0.00000 
0.12500 0.00000 0.75000 0.00000 0.12500 0.00000 
0.00000 0.00000 0.00000 0.00000 0.00000 0.00000 
0.22222 0.44444 0.22222 0.11111 # INSL
0.00000 0.00000 0.00000 0.00000 # INSR
0.00000 0.00000 0.00000 0.00000 # MATP
0.00000 0.00000 0.00000 0.00000 # MATP
0.00000 0.00000 0.00000 0.00000 # MATP
0.00000 0.00000 0.00000 0.00000 # MATP
0.42666 0.02962 0.50000 0.04372 # MATL
0.00000 0.00000 0.00000 0.00000 # MATR
### node 69 type 2
70  -1
0.81818 0.00000 0.09091 0.00000 0.09091 0.00000 
0.00000 0.00000 0.00000 0.00000 0.00000 0.00000 
0.03404 0.00000 0.96525 0.00000 0.00071 0.00000 
0.00000 0.00000 0.00000 0.00000 0.00000 0.00000 
0.33333 0.00000 0.33333 0.00000 0.33333 0.00000 
0.00000 0.00000 0.00000 0.00000 0.00000 0.00000 
0.25000 0.25000 0.25000 0.25000 # INSL
0.00000 0.00000 0.00000 0.00000 # INSR
0.00000 0.00000 0.00000 0.00000 # MATP
0.00000 0.00000 0.00000 0.00000 # MATP
0.00000 0.00000 0.00000 0.00000 # MATP
0.00000 0.00000 0.00000 0.00000 # MATP
0.91850 0.02268 0.01701 0.04181 # MATL
0.00000 0.00000 0.00000 0.00000 # MATR
### node 70 type 2
71  -1
0.93103 0.00000 0.05172 0.00000 0.01724 0.00000 
0.00000 0.00000 0.00000 0.00000 0.00000 0.00000 
0.06310 0.00000 0.92517 0.00000 0.01174 0.00000 
0.00000 0.00000 0.00000 0.00000 0.00000 0.00000 
0.05000 0.00000 0.80000 0.00000 0.15000 0.00000 
0.00000 0.00000 0.00000 0.00000 0.00000 0.00000 
0.42857 0.23810 0.14286 0.19048 # INSL
0.00000 0.00000 0.00000 0.00000 # INSR
0.00000 0.00000 0.00000 0.00000 # MATP
0.00000 0.00000 0.00000 0.00000 # MATP
0.00000 0.00000 0.00000 0.00000 # MATP
0.00000 0.00000 0.00000 0.00000 # MATP
0.46114 0.08284 0.21334 0.24267 # MATL
0.00000 0.00000 0.00000 0.00000 # MATR
### node 71 type 2
-1  -1
0.99286 0.00000 0.00000 0.00000 0.00714 0.00000 
0.00000 0.00000 0.00000 0.00000 0.00000 0.00000 
0.99922 0.00000 0.00000 0.00000 0.00078 0.00000 
0.00000 0.00000 0.00000 0.00000 0.00000 0.00000 
0.50000 0.00000 0.00000 0.00000 0.50000 0.00000 
0.00000 0.00000 0.00000 0.00000 0.00000 0.00000 
0.25000 0.25000 0.25000 0.25000 # INSL
0.00000 0.00000 0.00000 0.00000 # INSR
0.00000 0.00000 0.00000 0.00000 # MATP
0.00000 0.00000 0.00000 0.00000 # MATP
0.00000 0.00000 0.00000 0.00000 # MATP
0.00000 0.00000 0.00000 0.00000 # MATP
0.05308 0.13973 0.01015 0.79703 # MATL
0.00000 0.00000 0.00000 0.00000 # MATR
