# Supplementary material for: Initiator tRNA genes template the 3′ CCA end at high frequencies in bacteria
Source: BMC Genomics. 2016 Dec 8;17:1003. doi: 10.1186/s12864-016-3314-x (PMC5143459; doi:10.1186/s12864-016-3314-x)
Supplement: Additional file 6: — Installation code-base for the TFAM program. (ZIP 819 kb) [file 12864_2016_3314_MOESM6_ESM.zip › tfam_lib-1.04/covemf-2.4.4/FILES]

List of files in the package.
----------------------------
alignFromFile_main.c  main() for coveaf, multiple alignment to model,
                      combining a pre-aligned set of sequences from
		      coveam with a set of unaligned sequences
align2model_main.c    main() for coveam, multiple alignment to model,
                      output alignment states for each sequence

align_main.c         main() for covea,  multiple alignment
build_main.c         main() for coveb,  model construction
emit_main.c          main() for covee,  emit sequences from a model
scan_main.c          main() for covels, database searching
score_main.c         main() for coves,  scoring sequences and predicting their structure
learnprior_main.c    main() for covelp, learning a prior (EXPERIMENTAL) 
structcheck_main.c   main() for an auxiliary program that checks structure-annotated alignments
train_main.c         main() for covet,  model training

dbviterbi.c          database scanning version of the alignment algorithm
smallviterbi.c       small memory version of the alignment algorithm (EXPERIMENTAL)
viterbi.c            alignment algorithm

alignm.c	     produce output partially aligned traceback datafile
alignf.c	     produce output alignments from traceback file + seqs

align.c              produce output alignments from tracebacks
debug.c              miscellaneous debugging output routines
emit.c               emit sequences from a model
fastmodelmaker.c     N^2 mem/N^3 time, approx. model construction from alignment
konings.c            secondary structure "strings"
maxmodelmaker.c      N^2 mem/N^4 time, max. likelihood model construction from alignment
misc.c               miscellaneous functions
model.c              alloc, init, free'ing of a CM
prior.c              default prior, i/o of prior from files
probify.c            convert counts to probabilities
save.c               i/o of models
scorestack.c         module for 
structs.c            implementation of data structures: trees & stacks
trace.c              trace tree & stack data structures


### The remaining files are borrowed from my (Sean Eddy's) sequence function library:
###
alignio.c            i/o of aligned sequence files
sqerror.c            Die(), Choke(), Warn() error functions
sqio.c               Don Gilbert's readseq, i/o of sequences
iupac.c              values of global variables
msf.c                i/o of GCG MSF alignment format
revcomp.c            reverse complement a sequence
selex.c              i/o of my SELEX alignment format
sre_ctype.c          portability of ctype.h functions
sre_string.c         some miscellaneous extra string functions
types.c              some miscellaneous type-checking functions for user input
