# Supplementary material for: Initiator tRNA genes template the 3′ CCA end at high frequencies in bacteria
Source: BMC Genomics. 2016 Dec 8;17:1003. doi: 10.1186/s12864-016-3314-x (PMC5143459; doi:10.1186/s12864-016-3314-x)
Supplement: Additional file 6: — Installation code-base for the TFAM program. (ZIP 819 kb) [file 12864_2016_3314_MOESM6_ESM.zip › tfam_lib-1.04/covemf-2.4.4/Guide.tex]

\documentstyle[11pt]{article}

\title{User's Guide for COVE -- covariance models of RNA sequence
families }
\author{Sean Eddy\\MRC Laboratory of Molecular Biology\\Cambridge UK\\sre@mrc-lmb.cam.ac.uk}
\date {2 September 1993}

\begin {document}

\maketitle

\section {Overview}

Covariance models (CM's) are adaptive statistical models of the the
secondary structure and primary sequence consensus of an RNA family.

CM's are {\em adaptive} because a new model is ``learned'' from a set
of example ``training'' sequences.  CM's are {\em statistical} because
they embody a probabilistic description of the consensus; mismatches,
insertions, and deletions are permitted, and the penalties paid are
learned from the training sequences that the model was constructed
from.

This is a preliminary document which only partially explains what's
available in these programs. Much of the package is still actively
evolving. However, between this document and the demonstration
examples that are provided with the software, you should be able to
learn enough about how the software works to start experimenting with
it on your own.

Using these programs, you can:
\begin{itemize}
\item generate new models, by training them on example sequences ({\tt
      covet}) 
\item produce multiple sequence alignments ({\tt covea})
\item search DNA sequence databases for similar RNAs ({\tt covels})
\item produce a consensus structure prediction for the whole family
      ({\tt covee})
\item produce individual structure predictions for sequences ({\tt coves -s})
\end{itemize}

However, there are two important limitations to keep in mind.  First,
the basic structure of CM's is incapable of representing or predicting
pseudoknots.  Second, these programs are slow and they are memory
hogs; for a training set of RNA sequences of length 50-70, expect the
alignment algorithm to chew up several megabytes of RAM, and to take a
few seconds per sequence. The time requirement is most noticeable
during training -- if you've got a set of 50 unaligned training
sequences and it takes 30 iterations to converge on a new model, 30
iterations x 50 sequences x 2 sec = about an hour. Memory and time
requirements scale as approximately the cube of the individual
sequence lengths; if you want to deal with 100 to 150-mers, you'll
take an 8-fold hit in memory and time. Therefore, I don't recommend
using these programs for RNAs longer than about 150 nucleotides
(unless you've got a Cray at your desk). Stay tuned, I'm working hard
on both limitations.

\section {Tutorial}

This section introduces the basic usage of the {\tt cove} package
of programs by using examples. It should be sufficient to get you
started using {\tt cove}. 

First, a general note about all the programs. If you type the name of
a program with no arguments, it will print out a short information
page on the command line arguments it requires and the available
options. This is nice, if you forget the order that arguments come in
or if you can't remember the switch for a particular option.

Let's assume you have a set of short RNA sequences that you think
share a common structural consensus. They are all in one file, which
we will call {\tt seqs.fa}, for instance: the {\tt .fa} is an abbreviation
I use to indicate a FASTA-formatted sequence file. The format looks like
this:

\begin{quotation}
{\tt > seq1 } \\
{\tt ACGUAGCUGACUAUG } \\
{\tt > seq2 } \\
{\tt ACGUAGCUGCAUGUACGCAGU } \\
}
\end{quotation}

In practice, the {\tt cove} programs will read a number of different
common sequence formats. These include EMBL, GenBank, Intelligenetics,
FASTA, and GCG formats for unaligned sequences. Alignments are
accepted as GCG MSF format or my SELEX format (see the Demos directory
for example SELEX-formatted alignments). Alignment formats can also be
read where unaligned formats are expected. The package will
automatically figure out what format your sequences are in.  (This
capability is mostly thanks to Don Gilbert's {\tt Readseq} package,
which I have borrowed and extended.)

\begin{quotation}
{\tt
(logi)[8:57am]>> covet mymodel.cm seqs.fa\\
(logi)[8:57am]>> covet -a seqs.msf mymodel.cm seqs.fa 
}
\end{quotation}

This command (``{\tt cove t}raining'') will run the training
algorithm, using the sequences in {\tt seqs.fa} as examples, and when
it's done it will save the model in {\tt mymodel.cm}. The first
command starts from a random alignment of the training sequences. The
second command uses the alignment in {\tt seqs.msf} as its starting
point; this is useful if you already have some idea of what the
alignment should be.

For a real problem this may take an hour or more! At each iteration,
information is printed about the current average score of the model.
This number is a log-odds score, in bits (log 2); the larger it is the
better, and positive numbers mean the model matches the sequences
better than a simple random-sequence model. 

All subsequent commands use the trained model {\tt mymodel.cm}. The
model is saved in a binary format; if you try to examine the {\tt
mymodel.cm}, it will look like gibberish.

\begin{quotation}
{\tt
(logi)[9:06am]>> covea mymodel.cm seqs.fa
}
\end{quotation}

This command (``{\tt cove a}lignment'') will produce a multiple
sequence alignment of the sequences in {\tt seqs.fa}, and print the
alignment out.

\begin{quotation}
{\tt
(logi)[9:07am]>> coves mymodel.cm seqs.fa
(logi)[9:07am]>> coves -s mymodel.cm seqs.fa
(logi)[9:07am]>> coves -m mymodel.cm seqs.fa
}
\end{quotation}

This command (``{\tt cove s}core) computes the score of
each whole sequence individually, and prints the scores.  You might
use it to detect sequences which, according to the model, don't belong
to the same structural consensus; sequences which don't fit the model
get negative scores.

There are two important options available for coves. The {\tt -s}
option prints out not just the score, but also a terse representation
of a structure prediction. $>$ and $<$ characters are used to
represent paired positions. The {\tt -m} option prints out a more
verbose ``mountain'' representation of the predicted structure.
Both of these representations are described by Danielle Konings in
J. Mol. Biol. 207:597-614, 1989.

Note that covariance models routinely overpredict structure, because
a) they don't look for Watson-Crick complementarity and b) it is often
statistically advantageous for the model to pair as many positions as
possible. Sometimes, these additional pairs are real tertiary
contacts, but often they are just noise. The predicted secondary
structure is a subset of the total predicted pairs. We don't yet
provide a routine for using stacking and Watson-Crick complementarity
criteria to do this separation automatically.

\begin{quotation}
{\tt
(logi)[9:07am]>> covels -w 50 mymodel.cm /genbank/gbrna.seq
}
\end{quotation}

This command (``{\tt cove l}ocal {\tt s}core'') would search a database
(here, a hypothetical GenBank structural RNA database) and print
scores and locations of all hits with positive scores (i.e.\ , good
matches to the model). The difference between {\tt coves} and {\tt
covels} is that {\tt covels} is a {\em local search} program instead
of global alignment; it will find optimal matches to subsequences
in a long sequence.  The {\tt -w 50} parameter sets the maximum length
of match you expect to find (here, 50 bases). (The 'w' comes from
``window''; it sets the size of the search scanning window.)  This
parameter affects the running time and the memory consumption of {\tt
covels} significantly, so you want to set it as small as you can get
away with.

Expect scanning rates to vary between 10-100 nucleotides/second. In
other words, if you really do search GenBank\ldots{} be prepared to
wait days or weeks (or years). A search for iron response elements, a
28-base motif, in 140,000,000 bases of the EMBL 35 database took me 4
days using ten processors of an Alliant FX/2800 mini supercomputer.
Sigh. This is the major limitation of the software, and I'm working
hard to get around it.

\begin{quotation}
{\tt
(logi)[3:14pm]>> covee -b -l mymodel.cm
}
\end{quotation}

This command (``{\tt cove e}mit'') emits a consensus structure
prediction for the family. The {\tt -b} option means ``best'', emit
only a consensus prediction; otherwise, it emits a number of sequences
probabilistically from the model. The {\tt -l} option means a
``mountain landscape'', making the consensus prediction get printed as
described by Danielle Konings (J.  Mol.  Biol. 207:597-614, 1989);
otherwise, only primary sequences are printed with another line of
output schematically indicating base pairs.

Again, the program's definition of a base-pair is more general than
Watson-Crick pairing; a dumb heuristic is used by the landscape
program to assign pairs to Watson-Crick or not.

\end{document}
