# Supplementary material for: Initiator tRNA genes template the 3′ CCA end at high frequencies in bacteria
Source: BMC Genomics. 2016 Dec 8;17:1003. doi: 10.1186/s12864-016-3314-x (PMC5143459; doi:10.1186/s12864-016-3314-x)
Supplement: Additional file 6: — Installation code-base for the TFAM program. (ZIP 819 kb) [file 12864_2016_3314_MOESM6_ESM.zip › tfam_lib-1.04/covemf-2.4.4/INSTALL]

Installation of COVEMF: covariance models for RNA sequence analysis
-----------------------------------------------------------------
Note: If you are installing the "mpcove" parallel version on
a MasPar, see special notes at the bottom of this file.

1) Edit the top of the Makefile. 
   Set the paths and other make variables to suit your system.

   The code compiles "out of the box" on Sun SparcStations which have gcc.
   For Silicon Graphics, make sure you uncomment the NEED_GETOPTH definition
   in the Makefile.

2) type 'make' to build the programs

3) type 'make install' to install the programs and man pages. (If you've
   got any man pages -- as of Oct 1994 there still aren't any, sigh.)

4) type 'make clean' to clean up.

The code has been tested on the following systems, using
both vendor compilers and the GNU gcc compiler:
  gcc,       Sun SPARCstations running SunOS 4.1
  cc,        Sun SPARCstations running Solaris 2.3
  cc or gcc, SGI 340/VGX and SGI Indigo R4000 running IRIX 4.0
  cc,        DEC Alpha running OSF/1
  fxc,       Alliant FX/2800 running Concentrix 3.0.00 
  gcc,       DECstation 5000 running Ultrix 4.1
  mpl,       MasPar MP-1 and MP-2 running MP Ultrix

It is currently maintained under Silicon Graphics IRIX on an Indigo
R4000, using gcc. 


MPCOVE - installation of parallel COVE on a MasPar:
---------------------------------------------------
 1) Edit maspar.h. You need to set NYPROC equal to nyproc, and
    you need to set a VPENUM appropriate to the size of your machine
    and the size of your problem. "mpconfig" will tell you
    how many rows (NYPROC) and columns (NXPROC) your MasPar has,
    if you don't know.
 2) do: mv Makefile.maspar Makefile.
 3) Go to (1) in normal installation instructions.


   
