# Supplementary material for: Initiator tRNA genes template the 3′ CCA end at high frequencies in bacteria
Source: BMC Genomics. 2016 Dec 8;17:1003. doi: 10.1186/s12864-016-3314-x (PMC5143459; doi:10.1186/s12864-016-3314-x)
Supplement: Additional file 6: — Installation code-base for the TFAM program. (ZIP 819 kb) [file 12864_2016_3314_MOESM6_ESM.zip › tfam_lib-1.04/covemf-2.4.4/Makefile]

# Makefile for cove 
# Modified by David H. Ardell 
# SRE, Mon Sep  6 09:14:24 1993
#
# 
RELEASE    = "2.4.4"
RELEASEDATE= "January 1996"
RFLAGS     = -DRELEASE=$(RELEASE) -DRELEASEDATE=$(RELEASEDATE)

## where you want things installed
BINDIR  = $(HOME)/bin
MANDIR  = $(HOME)/man

## your compiler
CC = gcc	# GNU cc, if you have it...
#CC = cc	# ... otherwise, use your vendor's cc
#CC = fxc       # Alliant FX/2800

## any special compiler flags you want
CFLAGS = -O2    # most machines

## machine specific definitions
# -DNO_STRDUP    this machine has no strdup() function
# -DNOSTR        this machine has no strstr() function
# -DNORANDOM     this machine has no random() function (Solaris 2.3)
# -DDEBUG        debugging traces on
# -DNEED_GETOPTH needs to include <getopt.h> (SGI)

MDEFS =                      # Sun SPARC SunOS
#MDEFS = -DNEED_GETOPTH      # Silicon Graphics IRIX 
#MDEFS = -DNO_STRDUP         # Alliant FX/2800 Concentrix 
#MDEFS = -DNORANDOM          # Sun Solaris 2.3

## how to install the man pages 
## either cp -- to copy unformatted man page
## or a script with identical syntax to cp, to format & install formatted page
INSTMAN   = cp
# INSTMAN   = instman
MANSUFFIX = l

#######
## should not need to modify below this line
#######
SHELL  = /bin/sh
LIBS   = -lm

READMES = README INSTALL COPYING DEMO GNULICENSE FILES

PROGS = coveaf coveam\
	

MANSRC= 

DOCS =  

HDRS =  structs.h funcs.h prior.h version.h

MAIN =  align_main.c build_main.c emit_main.c learnprior_main.c train_main.c \
	scan_main.c score_main.c structcheck_main.c alignFromFile_main.c align2model_main.c

SQUIDSRC = alignio.c gnuregex.c interleaved.c iupac.c\
	msf.c revcomp.c selex.c sqerror.c sqio.c\
	sre_ctype.c sre_math.c sre_string.c stack.c types.c

SQUIDOBJ = alignio.o gnuregex.o interleaved.o iupac.o\
	msf.o revcomp.o selex.o sqerror.o sqio.o\
	sre_ctype.o sre_math.o sre_string.o stack.o types.o

SQUIDHDRS = squid.h sqfuncs.h gnuregex.h

SRC =   align.c alignm.c alignf.c dbviterbi.c debug.c emit.c fast-dbviterbi.c fastmodelmaker.c\
	konings.c lengthdist.c maxmodelmaker.c\
	misc.c model.c modelmaking.c prior.c probify.c save.c smallviterbi.c\
	scorestack.c structs.c trace.c viterbi.c  $(SQUIDSRC)

MPSRC = mpviterbi.m

OBJ =   dbviterbi.o debug.o emit.o fast-dbviterbi.o fastmodelmaker.o\
	konings.o lengthdist.o maxmodelmaker.o\
	misc.o model.o modelmaking.o prior.o probify.o save.o smallviterbi.o\
	scorestack.o structs.o trace.o viterbi.o $(SQUIDOBJ)

MPOBJ = mpviterbi.o

TESTSUITE = 2mer.cm 2mer.slx 2mer.fa \
	simp_bifurc.cm simp_bifurc.slx simp_bifurc.fa multitest.fa \
	r17.cm r17.slx r17.cm \
	TRNA.cm sim65.cm SIM65.slx sim65.cm K11H3frag.fa mpbmark.fa \
	Run_Tests TESTCOMMANDS

all: 	$(PROGS)

covea: $(OBJ) align.o align_main.o
	$(CC) $(CFLAGS) $(RFLAGS) -o covea align_main.o align.o $(OBJ) $(LIBS)

coveaf: $(OBJ) alignf.o alignFromFile_main.o
	$(CC) $(CFLAGS) $(RFLAGS) -o coveaf alignFromFile_main.o alignf.o $(OBJ) $(LIBS)

coveam: $(OBJ) alignm.o align2model_main.o
	$(CC) $(CFLAGS) $(RFLAGS) -o coveam align2model_main.o alignm.o $(OBJ) $(LIBS)

coveb: $(OBJ) build_main.o
	$(CC) $(CFLAGS) $(RFLAGS) -o coveb build_main.o $(OBJ) $(LIBS)

covee: $(OBJ) emit_main.o
	$(CC) $(CFLAGS) $(RFLAGS) -o covee emit_main.o $(OBJ) $(LIBS)

covelp: $(OBJ) learnprior_main.o
	$(CC) $(CFLAGS) $(RFLAGS) -o covelp learnprior_main.o $(OBJ) $(LIBS)

covels:  $(OBJ) scan_main.o
	$(CC) $(CFLAGS) $(RFLAGS) -o covels scan_main.o $(OBJ) $(LIBS)

coves: $(OBJ) score_main.o
	$(CC) $(CFLAGS) $(RFLAGS) -o coves score_main.o align.o $(OBJ) $(LIBS)

covet: $(OBJ) train_main.o
	$(CC) $(CFLAGS) $(RFLAGS) -o covet train_main.o align.o $(OBJ) $(LIBS)

structcheck: $(OBJ) structcheck_main.o
	$(CC) $(CFLAGS) $(RFLAGS) -o structcheck structcheck_main.o $(OBJ) $(LIBS)

install: $(PROGS)
	cp $(PROGS) $(BINDIR)/

clean:
	-rm -f *.o *~ *.Addrs *.Counts *.pixie Makefile.bak core $(PROGS) TAGS

tags:
	etags -t $(DISTFILES)

test:   
	(cd Testsuite; perl Run_Tests)

.c.o:
	$(CC) $(CFLAGS) $(MDEFS) -c $<		
