# Supplementary material for: Initiator tRNA genes template the 3′ CCA end at high frequencies in bacteria
Source: BMC Genomics. 2016 Dec 8;17:1003. doi: 10.1186/s12864-016-3314-x (PMC5143459; doi:10.1186/s12864-016-3314-x)
Supplement: Additional file 6: — Installation code-base for the TFAM program. (ZIP 819 kb) [file 12864_2016_3314_MOESM6_ESM.zip › tfam_lib-1.04/covemf-2.4.4/Makefile.maspar]

# Makefile for cove 
# specifically for MasPar parallel supercomputers
# SRE, Fri Jul  8 11:48:46 1994
# 
RELEASE    = "2.4.4"
RELEASEDATE= "January 1996"
RFLAGS     = -DRELEASE=$(RELEASE) -DRELEASEDATE=$(RELEASEDATE)

## where you want things installed
#
BINDIR  = $(HOME)/bin
MANDIR  = $(HOME)/man

## compiler
#
CC  = mpl_cc     

## any special compiler flags you want
#  mpl_cc isn't well documented as far as optimization options go.
#  CFLAGS are used for .c files.
#  MPLFLAGS are used for .m files.
#
CFLAGS   = -O2
MPLFLAGS = 

## machine specific definitions
# -DDEBUG        debugging traces on
# -DNEED_GETOPTH needs to include <getopt.h> (SGI)
# -DMASPAR       special parallelized code for MasPar
#
MDEFS =  -DMASPAR 

## Maspar memory limits
#  do "mpctl" to see the system defaults for CMEM (ACU) and
#  PMEM (DPU) memory. The make will do an "mplimit" to reset
#  resources according to what you give for CMEM and PMEM needs.
#  
CMEM = 480K
PMEM = 63K

## how to install the man pages 
#  either cp -- to copy unformatted man page
#  or a script with identical syntax to cp, to format & install formatted page
#
INSTMAN   = cp
MANSUFFIX = l

#######
## should not need to modify below this line
#######
SHELL  = /bin/sh
LIBS   = -lm
.SUFFIXES :
.SUFFIXES : .m .c .o

READMES = README INSTALL COPYING DEMO GNULICENSE FILES

PROGS = covea coveb covee covels coves covet\
	structcheck mpcovels

MANSRC= 

DOCS =  

HDRS =  structs.h funcs.h prior.h version.h 

MAIN =  align_main.c build_main.c emit_main.c learnprior_main.c train_main.c \
	scan_main.c score_main.c structcheck_main.c mpcovels_main.c

SQUIDSRC = alignio.c sqerror.c sqio.c iupac.c msf.c revcomp.c\
	selex.c sre_ctype.c sre_math.c sre_string.c stack.c types.c\
	gnuregex.c interleaved.c

SQUIDOBJ = alignio.o sqerror.o sqio.o iupac.o msf.o revcomp.o\
	selex.o sre_ctype.o sre_math.o sre_string.o stack.o types.o\
	gnuregex.o interleaved.o

SQUIDHDRS = squid.h sqfuncs.h gnuregex.h

SRC =   align.c dbviterbi.c debug.c emit.c fast-dbviterbi.c fastmodelmaker.c\
	konings.c lengthdist.c maxmodelmaker.c\
	misc.c model.c modelmaking.c prior.c probify.c save.c smallviterbi.c\
	scorestack.c structs.c trace.c viterbi.c $(SQUIDSRC)

OBJ =   align.o dbviterbi.o debug.o emit.o fast-dbviterbi.o fastmodelmaker.o\
	konings.o lengthdist.o maxmodelmaker.o\
	misc.o model.o modelmaking.o prior.o probify.o save.o smallviterbi.o\
	scorestack.o structs.o trace.o viterbi.o $(SQUIDOBJ)

MPSRC = mpviterbi.m mp-dbviterbi.m

MPOBJ = mpviterbi.o mp-dbviterbi.o

TESTSUITE = 2mer.cm 2mer.slx 2mer.fa \
	simp_bifurc.cm simp_bifurc.slx simp_bifurc.fa multitest.fa \
	r17.cm r17.slx r17.cm \
	TRNA.cm sim65.cm SIM65.slx sim65.cm K11H3frag.fa mpbmark.fa \
	Run_Tests TESTCOMMANDS

all: 	$(PROGS)

covea: $(OBJ) align_main.o
	$(CC) $(RFLAGS) -o covea align_main.o $(OBJ) $(LIBS)

coveb: $(OBJ) build_main.o
	$(CC) $(RFLAGS) -o coveb build_main.o $(OBJ) $(LIBS)

covee: $(OBJ) emit_main.o
	$(CC) $(RFLAGS) -o covee emit_main.o $(OBJ) $(LIBS)

covelp: $(OBJ) learnprior_main.o
	$(CC) $(RFLAGS) -o covelp learnprior_main.o $(OBJ) $(LIBS)

covels:  $(OBJ) scan_main.o
	$(CC) $(RFLAGS) -o covels scan_main.o $(OBJ) $(LIBS)

coves: $(OBJ) score_main.o
	$(CC) $(RFLAGS) -o coves score_main.o $(OBJ) $(LIBS)

covet: $(OBJ) train_main.o
	$(CC) $(RFLAGS) -o covet train_main.o $(OBJ) $(LIBS)

structcheck: $(OBJ) structcheck_main.o
	$(CC) $(RFLAGS) -o structcheck structcheck_main.o $(OBJ) $(LIBS)

mpcovels: $(OBJ) $(MPOBJ) mpcovels_main.o
	$(CC) $(RFLAGS) -o mpcovels mpcovels_main.o $(MPOBJ) $(OBJ) $(LIBS)
	mplimit mpcovels cmem $(CMEM) pmem $(PMEM)

install: $(PROGS)
	cp $(PROGS) $(BINDIR)/

clean:
	-rm -f *.o *~ *.Addrs *.Counts *.pixie Makefile.bak core $(PROGS) TAGS

tags:
	etags -t $(DISTFILES)

test:   
	(cd Testsuite; perl Run_Tests)

.c.o:
	$(CC) $(CFLAGS) $(MDEFS) -c $<		

.m.o:  
	$(CC) $(MPLFLAGS) $(MDEFS) -c $<
