# Supplementary material for: Initiator tRNA genes template the 3′ CCA end at high frequencies in bacteria
Source: BMC Genomics. 2016 Dec 8;17:1003. doi: 10.1186/s12864-016-3314-x (PMC5143459; doi:10.1186/s12864-016-3314-x)
Supplement: Additional file 6: — Installation code-base for the TFAM program. (ZIP 819 kb) [file 12864_2016_3314_MOESM6_ESM.zip › tfam_lib-1.04/covemf-2.4.4/maspar.h]

/* Header file specifically for MasPar parallelized version
 */

/* These define's affect mpcovels.
 */
#define NYPROC    64	/* how many rows of processors (nyproc)             */
#define BLOCKSIZE 128	/* size of sequence blocks sent to DPU              */
#define VPENUM    3	/* # of virtual PE's per PE. N = NYPROC * VPENUM -1 */
