# Supplementary material for: Initiator tRNA genes template the 3′ CCA end at high frequencies in bacteria
Source: BMC Genomics. 2016 Dec 8;17:1003. doi: 10.1186/s12864-016-3314-x (PMC5143459; doi:10.1186/s12864-016-3314-x)
Supplement: Additional file 6: — Installation code-base for the TFAM program. (ZIP 819 kb) [file 12864_2016_3314_MOESM6_ESM.zip › tfam_lib-1.04/covemf-2.4.4/msf.c]

/* SQUID - A C function library for biological sequence analysis
 * Copyright (C) 1992-1996 Sean R. Eddy	
 *
 *    This source code is distributed under terms of the
 *    GNU General Public License. See the files COPYING 
 *    and GNULICENSE for further details.
 *
 */

/* msf.c
 * SRE, Sun Jul 11 16:17:32 1993
 * 
 * Export of GCG MSF multiple sequence alignment
 * formatted files.
 * 
 */

#include <stdio.h>
#include <stdlib.h>
#include <string.h>
#include <ctype.h>
#include "squid.h"

#ifdef MEMDEBUG
#include "dbmalloc.h"
#endif


/* Function: WriteMSF()
 * 
 * Purpose:  Write aseqs, names, weights to an open fp,
 *           in GCG MSF format. The alignment must
 *           be flushed (all aseqs the same length, padded
 *           with gaps)
 * 
 * Returns 1 on success. Returns 0 on failure, and sets
 * squid_errno to indicate the cause.
 */
int
WriteMSF(FILE   *fp,            /* open fp for writing           */
	 char  **aseqs,         /* aligned sequences             */
	 int     num,
	 struct aliinfo_s *ainfo)
{
  int    still_going;		/* True if writing another block */
  int    idx;			/* counter for sequences         */
  int    pos;			/* position counter              */
  int    namelen;		/* maximum name length used      */
  int    len;			/* tmp variable for name lengths */
  char   buffer[51];		/* buffer for writing seq        */
  char **sqptr;                 /* ptrs into each sequence       */
  int    charcount;		/* num. symbols we're writing    */
  float weight;

				/* allocate seq pointers that we'll
				   move across each sequence */
  if ((sqptr = (char **) malloc (num * sizeof(char *))) == NULL)
    { squid_errno = SQERR_MEM; return 0; }

				/* set sqptrs to start of each seq */
  for (idx = 0; idx < num; idx++)
    sqptr[idx] = aseqs[idx];
				/* calculate max namelen used */
  namelen = 0;
  for (idx = 0; idx < num; idx++)
    if ((len = strlen(ainfo->sqinfo[idx].name)) > namelen) 
      namelen = len;

  /*****************************************************
   * Write the title line
   *****************************************************/
  fprintf(fp, "\n");
				/* ack! we're writing bullshit here */
  fprintf(fp, "    MSF:  000  Type: X  Check: 0000  ..\n");
  fprintf(fp, "\n");

  /*****************************************************
   * Write the names
   *****************************************************/

  for (idx = 0; idx < num; idx++)
    {
      weight = 1.0;
      if (ainfo->sqinfo[idx].flags & SQINFO_WGT)
	weight = ainfo->sqinfo[idx].weight;
      fprintf(fp, "  Name: %-*.*s  Len:  %5d  Check:  %5d  Weight: %.4f\n",
	      namelen, namelen,
	      ainfo->sqinfo[idx].name,
	      ainfo->alen,
	      GCGchecksum(aseqs[idx], ainfo->alen),
	      weight);
    }
  fprintf(fp, "\n");
  fprintf(fp, "//\n");
  fprintf(fp, "\n");

  /*****************************************************
   * Write the sequences
   *****************************************************/

  still_going = 1;
  while (still_going)
    {
      still_going = 0;
      for (idx = 0; idx < num; idx++)
	{
	  fprintf(fp, "%-*.*s  ", namelen, namelen, 
		  ainfo->sqinfo[idx].name);

				/* get next line's worth of 50 from seq */
	  strncpy(buffer, sqptr[idx], 50);
	  buffer[50] = '\0';
	  charcount = strlen(buffer);

				/* is there still more to go? */
	  if (charcount == 50 && sqptr[idx][50] != '\0')
	    still_going = 1;

				/* shift the seq ptr by a line */
	  sqptr[idx] += charcount;

				/* draw the sequence line */
	  pos = 0; 
	  while (pos < charcount)
	    {
	      if (isgap(buffer[pos])) fputc('.', fp);
	      else fputc(buffer[pos], fp);
	      pos++;
	      if (!(pos % 10)) fputc(' ', fp);
	    }
	  fputc('\n', fp);
	}
				/* put blank line between blocks */
      fputc('\n', fp);
    }

  free(sqptr);
  return 1;
}


void
FlushAlignment(char **aseqs, int num, int *ret_alen)
{
  int len, alen;
  int idx;
  int apos;

  alen = strlen(aseqs[0]);
  for (idx = 1; idx < num; idx++)
    if ((len = strlen(aseqs[idx])) > alen)
      alen = len;
  
  for (idx = 0; idx < num; idx++)
    {
      if ((aseqs[idx] = (char *) realloc (aseqs[idx], sizeof(char) * (alen+1))) == NULL)
	Die("realloc failed");
      for (apos = strlen(aseqs[idx]); apos < alen; apos++)
	aseqs[idx][apos] = '.';
      aseqs[idx][apos] = '\0';
    }
  *ret_alen = alen;
}
