# Supplementary material for: Initiator tRNA genes template the 3′ CCA end at high frequencies in bacteria
Source: BMC Genomics. 2016 Dec 8;17:1003. doi: 10.1186/s12864-016-3314-x (PMC5143459; doi:10.1186/s12864-016-3314-x)
Supplement: Additional file 6: — Installation code-base for the TFAM program. (ZIP 819 kb) [file 12864_2016_3314_MOESM6_ESM.zip › tfam_lib-1.04/covemf-2.4.4/README]

COVEMF-2.4.4 
Copyright (C) 2003-2004 David H. Ardell

This package provides all the original programs of Sean Eddy's Cove
package (v. 2.4.4) plus two more programs, "coveaf" and "coveam,"
modified from the "covea" program due to Eddy and Durbin by David
H. Ardell under the terms of the Gnu Public License.

Four files are added to the COVE package: align2model_main.c,
alignFromFile_main.c, alignm.c and alignf.c. The first two are copied
and modified from align_main.c and the last two from align.c. Files 1
and 3 make the program "coveaf" and files 2 and 4 make the program
"coveam," both in conjunction with other unmodified files from the
original COVE package. See file "FILES."

One file, the Makefile, is modified from the COVE pacakage.

Installation is the same as in the COVE package: read below and the
file "INSTALL."

The program covea (Eddy) aligns sequences to a covariance model. You
can't add sequences to an existing alignment that was made with covea.
Instead, you have to realign everything from scratch. The reason is
that covea needs to know the insertions and deletions of every
sequence relative to the model, in order to produce a final
alignment. Although this information is not lost (when the alignment
is output in SELEX format), there is no functionality in the COVE
package to reincorporate this information from files produced by prior
runs of covea, when you want to either add new sequences to an
alignment or align two or more alignments.

The programs coveam and coveaf, used in conjunction, allow you to
first align one set of sequences to a model, and then later mutually
align that set of sequences with a second set of sequences, without
having to realign the first set. More precisely, coveam aligns one set
of sequences to a covariance model and produces an image of the
traceback information for each sequence into a file called a "coveam"
file. This coveam program takes the same arguments as covea does.

The program coveaf takes a coveam file, the covariance model that was
used to make that file by coveam, and a second set of sequences. The
coveaf program then produces a finished alignment of both the first
and second sets of sequences together.

By saving extra information in the coveam file and breaking the job
into two parts, you factor out the work of aligning the first set of
sequences to the covariance model when you wish to mutually align that
set of sequences with many other sets of sequences.

The results will only make sense if you use the same covariance model
as input to coveam and coveaf.

This work is released under the same terms as the original work. 
If you use or modify covem or covef, please cite the Eddy and Durbin
reference below and: 

D.H. Ardell and S.G.E. Andersson (2004). Perturbation of tRNA Identity
Rules by Lateral Gene Transfer. 

If you have any questions, complaints, or suggestions about either covem or
covef, please e-mail me:
   David Ardell
   david.ardell@icm.uu.se

   Linnaeus Centre for Bioinformatics
   Uppsala University
   Box 598, BMC
   753 24 Uppsala
   Sweden

For questions, complaints or suggestions about any other program provided
here, see original README below.

Original README follows:
----------------

COVE: Covariance models of RNA sequence and structure 
Sean Eddy 
Dept. of Genetics, Washington U. School of Medicine, St. Louis
-------------------------------------------------------------
Current release: 2.4.2 (June 1995)

RNA covariance models are full probabilistic models which describe the
primary sequence and secondary structure consensus of an RNA family.
We use covariance models for the following analysis tasks:

  - secondary structure-based multiple sequence alignment
  - consensus secondary structure prediction
  - secondary structure-based database searching

COVE is an implementation of the algorithms described by Sean Eddy and
Richard Durbin in the paper "RNA Sequence Analysis Using Covariance
Models", Nucl. Acids Res. 22:2079-2088, 1994.

Similar methods have been developed by Yasu Sakakibara, David
Haussler, and coworkers at UC Santa Cruz. See "Stochastic Context-Free
Grammars for Modeling RNA", in Proceedings of the Twenty-Seventh
Annual Hawaii International Conference on System Sciences:
Biotechnology Computing, vol. V, Lawrence Hunter (ed.), pp. 284-293,
IEEE Computer Society Press, 1994.

Warning: These methods are computationally demanding; the code is
being rapidly and actively evolved; and the programs are poorly
documented and user hostile. I am making COVE available in the hope
that it may be useful, but this is not a fully functional nor a fully
supported software package. If you have particular RNA problems which
you want to use this approach on, but the programs crash/fail/piss you
off, feel free to email me for help.

Please read the following files:

  INSTALL      -- instructions for installing the programs
  DEMO         -- instructions for running demonstrations of the
                  programs' capabilities (and limitations).
  COPYING      -- copyright notice, and information on my distribution policy
  FILES        -- overview of what the source files are
  GNULICENSE   -- Gnu Public License, version 2 (see COPYING)

Also, there is a short draft of a user's guide in Guide.tex, in LaTeX format.

You can obtain a copy of this software by anonymous ftp from
ftp://genome.wustl.edu/pub/eddy/cove-2.4.2.tar.Z.

If you have any questions, complaints, or suggestions, please e-mail me:
   Sean Eddy
   eddy@genetics.wustl.edu

   Dept. of Genetics
   Washington University School of Medicine
   660 S. Euclid Box 8232	 
   St. Louis MO 63110
   USA
