# Supplementary material for: Initiator tRNA genes template the 3′ CCA end at high frequencies in bacteria
Source: BMC Genomics. 2016 Dec 8;17:1003. doi: 10.1186/s12864-016-3314-x (PMC5143459; doi:10.1186/s12864-016-3314-x)
Supplement: Additional file 6: — Installation code-base for the TFAM program. (ZIP 819 kb) [file 12864_2016_3314_MOESM6_ESM.zip › tfam_lib-1.04/covemf-2.4.4/sqerror.c]

/* SQUID - A C function library for biological sequence analysis
 * Copyright (C) 1992-1996 Sean R. Eddy	
 *
 *    This source code is distributed under terms of the
 *    GNU General Public License. See the files COPYING 
 *    and GNULICENSE for further details.
 *
 */

/* sqerror.c
 * 
 * error handling for the squid library
 */

				/* a global errno equivalent */
int squid_errno;

#include <stdio.h>
#include <stdlib.h>
#include <stdarg.h>

#ifdef MEMDEBUG
#include "dbmalloc.h"
#endif

/* Function: Die()
 * 
 * Purpose:  Print an error message and die. The arguments
 *           are formatted exactly like arguments to printf().
 *           
 * Return:   None. Exits the program.
 */          
/* VARARGS0 */
int
Die(char *format, ...)
{
  va_list  argp;
				/* format the error mesg */
  fprintf(stderr, "FATAL: ");
  va_start(argp, format);
  vfprintf(stderr, format, argp);
  va_end(argp);
  fprintf(stderr, "\n");
  fflush(stderr);
				/* exit  */
  exit(1);
/*NOTREACHED*/
  return 1;			/* fool lint */
}


/* Function: Warn()
 * 
 * Purpose:  Print an error message and return. The arguments
 *           are formatted exactly like arguments to printf().
 *           
 * Return:   (void)
 */          
/* VARARGS0 */
int
Warn(char *format, ...)
{
  va_list  argp;
				/* format the error mesg */
  fprintf(stderr, "WARNING: ");
  va_start(argp, format);
  vfprintf(stderr, format, argp);
  va_end(argp);
  fprintf(stderr, "\n");
  fflush(stderr);
  return 1;
}
