# Supplementary material for: Initiator tRNA genes template the 3′ CCA end at high frequencies in bacteria
Source: BMC Genomics. 2016 Dec 8;17:1003. doi: 10.1186/s12864-016-3314-x (PMC5143459; doi:10.1186/s12864-016-3314-x)
Supplement: Additional file 6: — Installation code-base for the TFAM program. (ZIP 819 kb) [file 12864_2016_3314_MOESM6_ESM.zip › tfam_lib-1.04/covemf-2.4.4/Testsuite/2mer.cm]

### cove V2
2 	nodes
### node 0 type 6
1  -1
0.10000 0.50000 0.10000 0.10000 0.10000 0.10000 
0.00000 0.00000 0.00000 0.00000 0.00000 0.00000 
0.00000 0.00000 0.00000 0.00000 0.00000 0.00000 
0.00000 0.00000 0.00000 0.00000 0.00000 0.00000 
0.16667 0.16667 0.16667 0.16667 0.16667 0.16667 
0.20000 0.20000 0.20000 0.20000 0.00000 0.20000 
0.25000 0.25000 0.25000 0.25000 # INSL
0.25000 0.25000 0.25000 0.25000 # INSR
0.00000 0.00000 0.00000 0.00000 # MATP
0.00000 0.00000 0.00000 0.00000 # MATP
0.00000 0.00000 0.00000 0.00000 # MATP
0.00000 0.00000 0.00000 0.00000 # MATP
0.00000 0.00000 0.00000 0.00000 # MATL
0.00000 0.00000 0.00000 0.00000 # MATR
### node 1 type 1
-1  -1
0.33333 0.00000 0.00000 0.00000 0.33333 0.33333 
0.71429 0.00000 0.00000 0.00000 0.14286 0.14286 
0.33333 0.00000 0.00000 0.00000 0.33333 0.33333 
0.33333 0.00000 0.00000 0.00000 0.33333 0.33333 
0.33333 0.00000 0.00000 0.00000 0.33333 0.33333 
0.50000 0.00000 0.00000 0.00000 0.00000 0.50000 
0.25000 0.25000 0.25000 0.25000 # INSL
0.25000 0.25000 0.25000 0.25000 # INSR
0.05000 0.25000 0.05000 0.05000 # MATP
0.05000 0.05000 0.05000 0.05000 # MATP
0.05000 0.05000 0.05000 0.05000 # MATP
0.05000 0.05000 0.05000 0.05000 # MATP
0.25000 0.25000 0.25000 0.25000 # MATL
0.25000 0.25000 0.25000 0.25000 # MATR
