# Supplementary material for: Initiator tRNA genes template the 3′ CCA end at high frequencies in bacteria
Source: BMC Genomics. 2016 Dec 8;17:1003. doi: 10.1186/s12864-016-3314-x (PMC5143459; doi:10.1186/s12864-016-3314-x)
Supplement: Additional file 6: — Installation code-base for the TFAM program. (ZIP 819 kb) [file 12864_2016_3314_MOESM6_ESM.zip › tfam_lib-1.04/covemf-2.4.4/Testsuite/mpbmark.fa]

> tRNAbenchmark - K11H3/930125 - 1..127::500 tRNA at 3..84, score 75.71 bits
GTGCAGTCATGTCCGAGTGGTTAAGGAGATTGACTAGAAATCAATTGGGC
TTTGCCCGCGTAGGTTCGAATCCTGCTGACTGCGAACGTTTTTGTTCTTT
TTCTATTTTCTATCGATTATTTGTTCA
> tRNAbenchmark - K11H3/930125 - 1..127::500 tRNA at 3..84, score 75.71 bits
GTGCAGTCATGTCCGAGTGGTTAAGGAGATTGACTAGAAATCAATTGGGC
TTTGCCCGCGTAGGTTCGAATCCTGCTGACTGCGAACGTTTTTGTTCTTT
TTCTATTTTCTATCGATTATTTGTTCA
> tRNAbenchmark - K11H3/930125 - 1..127::500 tRNA at 3..84, score 75.71 bits
GTGCAGTCATGTCCGAGTGGTTAAGGAGATTGACTAGAAATCAATTGGGC
TTTGCCCGCGTAGGTTCGAATCCTGCTGACTGCGAACGTTTTTGTTCTTT
TTCTATTTTCTATCGATTATTTGTTCA
> tRNAbenchmark - K11H3/930125 - 1..127::500 tRNA at 3..84, score 75.71 bits
GTGCAGTCATGTCCGAGTGGTTAAGGAGATTGACTAGAAATCAATTGGGC
TTTGCCCGCGTAGGTTCGAATCCTGCTGACTGCGAACGTTTTTGTTCTTT
TTCTATTTTCTATCGATTATTTGTTCA
> tRNAbenchmark - K11H3/930125 - 1..127::500 tRNA at 3..84, score 75.71 bits
GTGCAGTCATGTCCGAGTGGTTAAGGAGATTGACTAGAAATCAATTGGGC
TTTGCCCGCGTAGGTTCGAATCCTGCTGACTGCGAACGTTTTTGTTCTTT
TTCTATTTTCTATCGATTATTTGTTCA
> tRNAbenchmark - K11H3/930125 - 1..127::500 tRNA at 3..84, score 75.71 bits
GTGCAGTCATGTCCGAGTGGTTAAGGAGATTGACTAGAAATCAATTGGGC
TTTGCCCGCGTAGGTTCGAATCCTGCTGACTGCGAACGTTTTTGTTCTTT
TTCTATTTTCTATCGATTATTTGTTCA
> tRNAbenchmark - K11H3/930125 - 1..127::500 tRNA at 3..84, score 75.71 bits
GTGCAGTCATGTCCGAGTGGTTAAGGAGATTGACTAGAAATCAATTGGGC
TTTGCCCGCGTAGGTTCGAATCCTGCTGACTGCGAACGTTTTTGTTCTTT
TTCTATTTTCTATCGATTATTTGTTCA
> tRNAbenchmark - K11H3/930125 - 1..127::500 tRNA at 3..84, score 75.71 bits
GTGCAGTCATGTCCGAGTGGTTAAGGAGATTGACTAGAAATCAATTGGGC
TTTGCCCGCGTAGGTTCGAATCCTGCTGACTGCGAACGTTTTTGTTCTTT
TTCTATTTTCTATCGATTATTTGTTCA
> tRNAbenchmark - K11H3/930125 - 1..127::500 tRNA at 3..84, score 75.71 bits
GTGCAGTCATGTCCGAGTGGTTAAGGAGATTGACTAGAAATCAATTGGGC
TTTGCCCGCGTAGGTTCGAATCCTGCTGACTGCGAACGTTTTTGTTCTTT
TTCTATTTTCTATCGATTATTTGTTCA
> tRNAbenchmark - K11H3/930125 - 1..127::500 tRNA at 3..84, score 75.71 bits
GTGCAGTCATGTCCGAGTGGTTAAGGAGATTGACTAGAAATCAATTGGGC
TTTGCCCGCGTAGGTTCGAATCCTGCTGACTGCGAACGTTTTTGTTCTTT
TTCTATTTTCTATCGATTATTTGTTCA
> tRNAbenchmark - K11H3/930125 - 1..127::500 tRNA at 3..84, score 75.71 bits
GTGCAGTCATGTCCGAGTGGTTAAGGAGATTGACTAGAAATCAATTGGGC
TTTGCCCGCGTAGGTTCGAATCCTGCTGACTGCGAACGTTTTTGTTCTTT
TTCTATTTTCTATCGATTATTTGTTCA
> tRNAbenchmark - K11H3/930125 - 1..127::500 tRNA at 3..84, score 75.71 bits
GTGCAGTCATGTCCGAGTGGTTAAGGAGATTGACTAGAAATCAATTGGGC
TTTGCCCGCGTAGGTTCGAATCCTGCTGACTGCGAACGTTTTTGTTCTTT
TTCTATTTTCTATCGATTATTTGTTCA
> tRNAbenchmark - K11H3/930125 - 1..127::500 tRNA at 3..84, score 75.71 bits
GTGCAGTCATGTCCGAGTGGTTAAGGAGATTGACTAGAAATCAATTGGGC
TTTGCCCGCGTAGGTTCGAATCCTGCTGACTGCGAACGTTTTTGTTCTTT
TTCTATTTTCTATCGATTATTTGTTCA
> tRNAbenchmark - K11H3/930125 - 1..127::500 tRNA at 3..84, score 75.71 bits
GTGCAGTCATGTCCGAGTGGTTAAGGAGATTGACTAGAAATCAATTGGGC
TTTGCCCGCGTAGGTTCGAATCCTGCTGACTGCGAACGTTTTTGTTCTTT
TTCTATTTTCTATCGATTATTTGTTCA
> tRNAbenchmark - K11H3/930125 - 1..127::500 tRNA at 3..84, score 75.71 bits
GTGCAGTCATGTCCGAGTGGTTAAGGAGATTGACTAGAAATCAATTGGGC
TTTGCCCGCGTAGGTTCGAATCCTGCTGACTGCGAACGTTTTTGTTCTTT
TTCTATTTTCTATCGATTATTTGTTCA
> tRNAbenchmark - K11H3/930125 - 1..127::500 tRNA at 3..84, score 75.71 bits
GTGCAGTCATGTCCGAGTGGTTAAGGAGATTGACTAGAAATCAATTGGGC
TTTGCCCGCGTAGGTTCGAATCCTGCTGACTGCGAACGTTTTTGTTCTTT
TTCTATTTTCTATCGATTATTTGTTCA
> tRNAbenchmark - K11H3/930125 - 1..127::500 tRNA at 3..84, score 75.71 bits
GTGCAGTCATGTCCGAGTGGTTAAGGAGATTGACTAGAAATCAATTGGGC
TTTGCCCGCGTAGGTTCGAATCCTGCTGACTGCGAACGTTTTTGTTCTTT
TTCTATTTTCTATCGATTATTTGTTCA
> tRNAbenchmark - K11H3/930125 - 1..127::500 tRNA at 3..84, score 75.71 bits
GTGCAGTCATGTCCGAGTGGTTAAGGAGATTGACTAGAAATCAATTGGGC
TTTGCCCGCGTAGGTTCGAATCCTGCTGACTGCGAACGTTTTTGTTCTTT
TTCTATTTTCTATCGATTATTTGTTCA
> tRNAbenchmark - K11H3/930125 - 1..127::500 tRNA at 3..84, score 75.71 bits
GTGCAGTCATGTCCGAGTGGTTAAGGAGATTGACTAGAAATCAATTGGGC
TTTGCCCGCGTAGGTTCGAATCCTGCTGACTGCGAACGTTTTTGTTCTTT
TTCTATTTTCTATCGATTATTTGTTCA
> tRNAbenchmark - K11H3/930125 - 1..127::500 tRNA at 3..84, score 75.71 bits
GTGCAGTCATGTCCGAGTGGTTAAGGAGATTGACTAGAAATCAATTGGGC
TTTGCCCGCGTAGGTTCGAATCCTGCTGACTGCGAACGTTTTTGTTCTTT
TTCTATTTTCTATCGATTATTTGTTCA
> tRNAbenchmark - K11H3/930125 - 1..127::500 tRNA at 3..84, score 75.71 bits
GTGCAGTCATGTCCGAGTGGTTAAGGAGATTGACTAGAAATCAATTGGGC
TTTGCCCGCGTAGGTTCGAATCCTGCTGACTGCGAACGTTTTTGTTCTTT
TTCTATTTTCTATCGATTATTTGTTCA
> tRNAbenchmark - K11H3/930125 - 1..127::500 tRNA at 3..84, score 75.71 bits
GTGCAGTCATGTCCGAGTGGTTAAGGAGATTGACTAGAAATCAATTGGGC
TTTGCCCGCGTAGGTTCGAATCCTGCTGACTGCGAACGTTTTTGTTCTTT
TTCTATTTTCTATCGATTATTTGTTCA
> tRNAbenchmark - K11H3/930125 - 1..127::500 tRNA at 3..84, score 75.71 bits
GTGCAGTCATGTCCGAGTGGTTAAGGAGATTGACTAGAAATCAATTGGGC
TTTGCCCGCGTAGGTTCGAATCCTGCTGACTGCGAACGTTTTTGTTCTTT
TTCTATTTTCTATCGATTATTTGTTCA
> tRNAbenchmark - K11H3/930125 - 1..127::500 tRNA at 3..84, score 75.71 bits
GTGCAGTCATGTCCGAGTGGTTAAGGAGATTGACTAGAAATCAATTGGGC
TTTGCCCGCGTAGGTTCGAATCCTGCTGACTGCGAACGTTTTTGTTCTTT
TTCTATTTTCTATCGATTATTTGTTCA
> tRNAbenchmark - K11H3/930125 - 1..127::500 tRNA at 3..84, score 75.71 bits
GTGCAGTCATGTCCGAGTGGTTAAGGAGATTGACTAGAAATCAATTGGGC
TTTGCCCGCGTAGGTTCGAATCCTGCTGACTGCGAACGTTTTTGTTCTTT
TTCTATTTTCTATCGATTATTTGTTCA
> tRNAbenchmark - K11H3/930125 - 1..127::500 tRNA at 3..84, score 75.71 bits
GTGCAGTCATGTCCGAGTGGTTAAGGAGATTGACTAGAAATCAATTGGGC
TTTGCCCGCGTAGGTTCGAATCCTGCTGACTGCGAACGTTTTTGTTCTTT
TTCTATTTTCTATCGATTATTTGTTCA
> tRNAbenchmark - K11H3/930125 - 1..127::500 tRNA at 3..84, score 75.71 bits
GTGCAGTCATGTCCGAGTGGTTAAGGAGATTGACTAGAAATCAATTGGGC
TTTGCCCGCGTAGGTTCGAATCCTGCTGACTGCGAACGTTTTTGTTCTTT
TTCTATTTTCTATCGATTATTTGTTCA
> tRNAbenchmark - K11H3/930125 - 1..127::500 tRNA at 3..84, score 75.71 bits
GTGCAGTCATGTCCGAGTGGTTAAGGAGATTGACTAGAAATCAATTGGGC
TTTGCCCGCGTAGGTTCGAATCCTGCTGACTGCGAACGTTTTTGTTCTTT
TTCTATTTTCTATCGATTATTTGTTCA
> tRNAbenchmark - K11H3/930125 - 1..127::500 tRNA at 3..84, score 75.71 bits
GTGCAGTCATGTCCGAGTGGTTAAGGAGATTGACTAGAAATCAATTGGGC
TTTGCCCGCGTAGGTTCGAATCCTGCTGACTGCGAACGTTTTTGTTCTTT
TTCTATTTTCTATCGATTATTTGTTCA
> tRNAbenchmark - K11H3/930125 - 1..127::500 tRNA at 3..84, score 75.71 bits
GTGCAGTCATGTCCGAGTGGTTAAGGAGATTGACTAGAAATCAATTGGGC
TTTGCCCGCGTAGGTTCGAATCCTGCTGACTGCGAACGTTTTTGTTCTTT
TTCTATTTTCTATCGATTATTTGTTCA
> tRNAbenchmark - K11H3/930125 - 1..127::500 tRNA at 3..84, score 75.71 bits
GTGCAGTCATGTCCGAGTGGTTAAGGAGATTGACTAGAAATCAATTGGGC
TTTGCCCGCGTAGGTTCGAATCCTGCTGACTGCGAACGTTTTTGTTCTTT
TTCTATTTTCTATCGATTATTTGTTCA
> tRNAbenchmark - K11H3/930125 - 1..127::500 tRNA at 3..84, score 75.71 bits
GTGCAGTCATGTCCGAGTGGTTAAGGAGATTGACTAGAAATCAATTGGGC
TTTGCCCGCGTAGGTTCGAATCCTGCTGACTGCGAACGTTTTTGTTCTTT
TTCTATTTTCTATCGATTATTTGTTCA
> tRNAbenchmark - K11H3/930125 - 1..127::500 tRNA at 3..84, score 75.71 bits
GTGCAGTCATGTCCGAGTGGTTAAGGAGATTGACTAGAAATCAATTGGGC
TTTGCCCGCGTAGGTTCGAATCCTGCTGACTGCGAACGTTTTTGTTCTTT
TTCTATTTTCTATCGATTATTTGTTCA
> tRNAbenchmark - K11H3/930125 - 1..127::500 tRNA at 3..84, score 75.71 bits
GTGCAGTCATGTCCGAGTGGTTAAGGAGATTGACTAGAAATCAATTGGGC
TTTGCCCGCGTAGGTTCGAATCCTGCTGACTGCGAACGTTTTTGTTCTTT
TTCTATTTTCTATCGATTATTTGTTCA
> tRNAbenchmark - K11H3/930125 - 1..127::500 tRNA at 3..84, score 75.71 bits
GTGCAGTCATGTCCGAGTGGTTAAGGAGATTGACTAGAAATCAATTGGGC
TTTGCCCGCGTAGGTTCGAATCCTGCTGACTGCGAACGTTTTTGTTCTTT
TTCTATTTTCTATCGATTATTTGTTCA
> tRNAbenchmark - K11H3/930125 - 1..127::500 tRNA at 3..84, score 75.71 bits
GTGCAGTCATGTCCGAGTGGTTAAGGAGATTGACTAGAAATCAATTGGGC
TTTGCCCGCGTAGGTTCGAATCCTGCTGACTGCGAACGTTTTTGTTCTTT
TTCTATTTTCTATCGATTATTTGTTCA
> tRNAbenchmark - K11H3/930125 - 1..127::500 tRNA at 3..84, score 75.71 bits
GTGCAGTCATGTCCGAGTGGTTAAGGAGATTGACTAGAAATCAATTGGGC
TTTGCCCGCGTAGGTTCGAATCCTGCTGACTGCGAACGTTTTTGTTCTTT
TTCTATTTTCTATCGATTATTTGTTCA
> tRNAbenchmark - K11H3/930125 - 1..127::500 tRNA at 3..84, score 75.71 bits
GTGCAGTCATGTCCGAGTGGTTAAGGAGATTGACTAGAAATCAATTGGGC
TTTGCCCGCGTAGGTTCGAATCCTGCTGACTGCGAACGTTTTTGTTCTTT
TTCTATTTTCTATCGATTATTTGTTCA
> tRNAbenchmark - K11H3/930125 - 1..127::500 tRNA at 3..84, score 75.71 bits
GTGCAGTCATGTCCGAGTGGTTAAGGAGATTGACTAGAAATCAATTGGGC
TTTGCCCGCGTAGGTTCGAATCCTGCTGACTGCGAACGTTTTTGTTCTTT
TTCTATTTTCTATCGATTATTTGTTCA
> tRNAbenchmark - K11H3/930125 - 1..127::500 tRNA at 3..84, score 75.71 bits
GTGCAGTCATGTCCGAGTGGTTAAGGAGATTGACTAGAAATCAATTGGGC
TTTGCCCGCGTAGGTTCGAATCCTGCTGACTGCGAACGTTTTTGTTCTTT
TTCTATTTTCTATCGATTATTTGTTCA
> tRNAbenchmark - K11H3/930125 - 1..127::500 tRNA at 3..84, score 75.71 bits
GTGCAGTCATGTCCGAGTGGTTAAGGAGATTGACTAGAAATCAATTGGGC
TTTGCCCGCGTAGGTTCGAATCCTGCTGACTGCGAACGTTTTTGTTCTTT
TTCTATTTTCTATCGATTATTTGTTCA
> tRNAbenchmark - K11H3/930125 - 1..127::500 tRNA at 3..84, score 75.71 bits
GTGCAGTCATGTCCGAGTGGTTAAGGAGATTGACTAGAAATCAATTGGGC
TTTGCCCGCGTAGGTTCGAATCCTGCTGACTGCGAACGTTTTTGTTCTTT
TTCTATTTTCTATCGATTATTTGTTCA
> tRNAbenchmark - K11H3/930125 - 1..127::500 tRNA at 3..84, score 75.71 bits
GTGCAGTCATGTCCGAGTGGTTAAGGAGATTGACTAGAAATCAATTGGGC
TTTGCCCGCGTAGGTTCGAATCCTGCTGACTGCGAACGTTTTTGTTCTTT
TTCTATTTTCTATCGATTATTTGTTCA
> tRNAbenchmark - K11H3/930125 - 1..127::500 tRNA at 3..84, score 75.71 bits
GTGCAGTCATGTCCGAGTGGTTAAGGAGATTGACTAGAAATCAATTGGGC
TTTGCCCGCGTAGGTTCGAATCCTGCTGACTGCGAACGTTTTTGTTCTTT
TTCTATTTTCTATCGATTATTTGTTCA
> tRNAbenchmark - K11H3/930125 - 1..127::500 tRNA at 3..84, score 75.71 bits
GTGCAGTCATGTCCGAGTGGTTAAGGAGATTGACTAGAAATCAATTGGGC
TTTGCCCGCGTAGGTTCGAATCCTGCTGACTGCGAACGTTTTTGTTCTTT
TTCTATTTTCTATCGATTATTTGTTCA
> tRNAbenchmark - K11H3/930125 - 1..127::500 tRNA at 3..84, score 75.71 bits
GTGCAGTCATGTCCGAGTGGTTAAGGAGATTGACTAGAAATCAATTGGGC
TTTGCCCGCGTAGGTTCGAATCCTGCTGACTGCGAACGTTTTTGTTCTTT
TTCTATTTTCTATCGATTATTTGTTCA
> tRNAbenchmark - K11H3/930125 - 1..127::500 tRNA at 3..84, score 75.71 bits
GTGCAGTCATGTCCGAGTGGTTAAGGAGATTGACTAGAAATCAATTGGGC
TTTGCCCGCGTAGGTTCGAATCCTGCTGACTGCGAACGTTTTTGTTCTTT
TTCTATTTTCTATCGATTATTTGTTCA
> tRNAbenchmark - K11H3/930125 - 1..127::500 tRNA at 3..84, score 75.71 bits
GTGCAGTCATGTCCGAGTGGTTAAGGAGATTGACTAGAAATCAATTGGGC
TTTGCCCGCGTAGGTTCGAATCCTGCTGACTGCGAACGTTTTTGTTCTTT
TTCTATTTTCTATCGATTATTTGTTCA
> tRNAbenchmark - K11H3/930125 - 1..127::500 tRNA at 3..84, score 75.71 bits
GTGCAGTCATGTCCGAGTGGTTAAGGAGATTGACTAGAAATCAATTGGGC
TTTGCCCGCGTAGGTTCGAATCCTGCTGACTGCGAACGTTTTTGTTCTTT
TTCTATTTTCTATCGATTATTTGTTCA
> tRNAbenchmark - K11H3/930125 - 1..127::500 tRNA at 3..84, score 75.71 bits
GTGCAGTCATGTCCGAGTGGTTAAGGAGATTGACTAGAAATCAATTGGGC
TTTGCCCGCGTAGGTTCGAATCCTGCTGACTGCGAACGTTTTTGTTCTTT
TTCTATTTTCTATCGATTATTTGTTCA
> tRNAbenchmark - K11H3/930125 - 1..127::500 tRNA at 3..84, score 75.71 bits
GTGCAGTCATGTCCGAGTGGTTAAGGAGATTGACTAGAAATCAATTGGGC
TTTGCCCGCGTAGGTTCGAATCCTGCTGACTGCGAACGTTTTTGTTCTTT
TTCTATTTTCTATCGATTATTTGTTCA
> tRNAbenchmark - K11H3/930125 - 1..127::500 tRNA at 3..84, score 75.71 bits
GTGCAGTCATGTCCGAGTGGTTAAGGAGATTGACTAGAAATCAATTGGGC
TTTGCCCGCGTAGGTTCGAATCCTGCTGACTGCGAACGTTTTTGTTCTTT
TTCTATTTTCTATCGATTATTTGTTCA
> tRNAbenchmark - K11H3/930125 - 1..127::500 tRNA at 3..84, score 75.71 bits
GTGCAGTCATGTCCGAGTGGTTAAGGAGATTGACTAGAAATCAATTGGGC
TTTGCCCGCGTAGGTTCGAATCCTGCTGACTGCGAACGTTTTTGTTCTTT
TTCTATTTTCTATCGATTATTTGTTCA
> tRNAbenchmark - K11H3/930125 - 1..127::500 tRNA at 3..84, score 75.71 bits
GTGCAGTCATGTCCGAGTGGTTAAGGAGATTGACTAGAAATCAATTGGGC
TTTGCCCGCGTAGGTTCGAATCCTGCTGACTGCGAACGTTTTTGTTCTTT
TTCTATTTTCTATCGATTATTTGTTCA
> tRNAbenchmark - K11H3/930125 - 1..127::500 tRNA at 3..84, score 75.71 bits
GTGCAGTCATGTCCGAGTGGTTAAGGAGATTGACTAGAAATCAATTGGGC
TTTGCCCGCGTAGGTTCGAATCCTGCTGACTGCGAACGTTTTTGTTCTTT
TTCTATTTTCTATCGATTATTTGTTCA
> tRNAbenchmark - K11H3/930125 - 1..127::500 tRNA at 3..84, score 75.71 bits
GTGCAGTCATGTCCGAGTGGTTAAGGAGATTGACTAGAAATCAATTGGGC
TTTGCCCGCGTAGGTTCGAATCCTGCTGACTGCGAACGTTTTTGTTCTTT
TTCTATTTTCTATCGATTATTTGTTCA
> tRNAbenchmark - K11H3/930125 - 1..127::500 tRNA at 3..84, score 75.71 bits
GTGCAGTCATGTCCGAGTGGTTAAGGAGATTGACTAGAAATCAATTGGGC
TTTGCCCGCGTAGGTTCGAATCCTGCTGACTGCGAACGTTTTTGTTCTTT
TTCTATTTTCTATCGATTATTTGTTCA
> tRNAbenchmark - K11H3/930125 - 1..127::500 tRNA at 3..84, score 75.71 bits
GTGCAGTCATGTCCGAGTGGTTAAGGAGATTGACTAGAAATCAATTGGGC
TTTGCCCGCGTAGGTTCGAATCCTGCTGACTGCGAACGTTTTTGTTCTTT
TTCTATTTTCTATCGATTATTTGTTCA
> tRNAbenchmark - K11H3/930125 - 1..127::500 tRNA at 3..84, score 75.71 bits
GTGCAGTCATGTCCGAGTGGTTAAGGAGATTGACTAGAAATCAATTGGGC
TTTGCCCGCGTAGGTTCGAATCCTGCTGACTGCGAACGTTTTTGTTCTTT
TTCTATTTTCTATCGATTATTTGTTCA
> tRNAbenchmark - K11H3/930125 - 1..127::500 tRNA at 3..84, score 75.71 bits
GTGCAGTCATGTCCGAGTGGTTAAGGAGATTGACTAGAAATCAATTGGGC
TTTGCCCGCGTAGGTTCGAATCCTGCTGACTGCGAACGTTTTTGTTCTTT
TTCTATTTTCTATCGATTATTTGTTCA
> tRNAbenchmark - K11H3/930125 - 1..127::500 tRNA at 3..84, score 75.71 bits
GTGCAGTCATGTCCGAGTGGTTAAGGAGATTGACTAGAAATCAATTGGGC
TTTGCCCGCGTAGGTTCGAATCCTGCTGACTGCGAACGTTTTTGTTCTTT
TTCTATTTTCTATCGATTATTTGTTCA
> tRNAbenchmark - K11H3/930125 - 1..127::500 tRNA at 3..84, score 75.71 bits
GTGCAGTCATGTCCGAGTGGTTAAGGAGATTGACTAGAAATCAATTGGGC
TTTGCCCGCGTAGGTTCGAATCCTGCTGACTGCGAACGTTTTTGTTCTTT
TTCTATTTTCTATCGATTATTTGTTCA
> tRNAbenchmark - K11H3/930125 - 1..127::500 tRNA at 3..84, score 75.71 bits
GTGCAGTCATGTCCGAGTGGTTAAGGAGATTGACTAGAAATCAATTGGGC
TTTGCCCGCGTAGGTTCGAATCCTGCTGACTGCGAACGTTTTTGTTCTTT
TTCTATTTTCTATCGATTATTTGTTCA
> tRNAbenchmark - K11H3/930125 - 1..127::500 tRNA at 3..84, score 75.71 bits
GTGCAGTCATGTCCGAGTGGTTAAGGAGATTGACTAGAAATCAATTGGGC
TTTGCCCGCGTAGGTTCGAATCCTGCTGACTGCGAACGTTTTTGTTCTTT
TTCTATTTTCTATCGATTATTTGTTCA
