# Supplementary material for: Initiator tRNA genes template the 3′ CCA end at high frequencies in bacteria
Source: BMC Genomics. 2016 Dec 8;17:1003. doi: 10.1186/s12864-016-3314-x (PMC5143459; doi:10.1186/s12864-016-3314-x)
Supplement: Additional file 6: — Installation code-base for the TFAM program. (ZIP 819 kb) [file 12864_2016_3314_MOESM6_ESM.zip › tfam_lib-1.04/covemf-2.4.4/Testsuite/multitest.fa]

> simp_bifurc Optimal sequence for simple bifurc. Score 2.12 3..8
AAUAGAUCAA
> foo
AAAAAAAAAA
> foo
AAAAAAAAAA
> foo
AAAAAAAAAA
> foo
AAAAAAAAAA
> foo
AAAAAAAAAA
> foo
AAAAAAAAAA
> foo
AAAAAAAAAA
> foo
AAAAAAAAAA
> foo
AAAAAAAAAA
> foo
AAAAAAAAAA
> foo
AAAAAAAAAA
> foo
AAAAAAAAAA
> foo
AAAAAAAAAA
> foo
AAAAAAAAAA
> foo
AAAAAAAAAA
> foo
AAAAAAAAAA
> foo
AAAAAAAAAA
> foo
AAAAAAAAAA
> foo
AAAAAAAAAA
> foo
AAAAAAAAAA
> foo
AAAAAAAAAA
> foo
AAAAAAAAAA
> foo
AAAAAAAAAA
> foo
AAAAAAAAAA
> foo
AAAAAAAAAA
> foo
AAAAAAAAAA
> foo
AAAAAAAAAA
> foo
AAAAAAAAAA
> foo
AAAAAAAAAA
> foo
AAAAAAAAAA
> foo
AAAAAAAAAA
> foo
AAAAAAAAAA
> foo
AAAAAAAAAA
> foo
AAAAAAAAAA
> foo
AAAAAAAAAA
> foo
AAAAAAAAAA
> foo
AAAAAAAAAA
> foo
AAAAAAAAAA
> foo
AAAAAAAAAA
> foo
AAAAAAAAAA
> foo
AAAAAAAAAA
> foo
AAAAAAAAAA
> foo
AAAAAAAAAA
> foo
AAAAAAAAAA
> foo
AAAAAAAAAA
> foo
AAAAAAAAAA
> foo
AAAAAAAAAA
> foo
AAAAAAAAAA
> foo
AAAAAAAAAA
> foo
AAAAAAAAAA
> foo
AAAAAAAAAA
> foo
AAAAAAAAAA
> foo
AAAAAAAAAA
> foo
AAAAAAAAAA
> foo
AAAAAAAAAA
> foo
AAAAAAAAAA
> foo
AAAAAAAAAA
> foo
AAAAAAAAAA
> foo
AAAAAAAAAA
> foo
AAAAAAAAAA
> foo
AAAAAAAAAA
> foo
AAAAAAAAAA
> foo
AAAAAAAAAA
> simp_bifurc Optimal sequence for simple bifurc. Score 2.12 3..8
AAUAGAUCAA
> foo
AAAAAAAAAA
> foo
AAAAAAAAAA
> foo
AAAAAAAAAA
> foo
AAAAAAAAAA
> foo
AAAAAAAAAA
> foo
AAAAAAAAAA
> foo
AAAAAAAAAA
> foo
AAAAAAAAAA
> foo
AAAAAAAAAA
> foo
AAAAAAAAAA
> foo
AAAAAAAAAA
> foo
AAAAAAAAAA
> foo
AAAAAAAAAA
> foo
AAAAAAAAAA
> foo
AAAAAAAAAA
> foo
AAAAAAAAAA
> foo
AAAAAAAAAA
> foo
AAAAAAAAAA
> foo
AAAAAAAAAA
> foo
AAAAAAAAAA
> foo
AAAAAAAAAA
> foo
AAAAAAAAAA
> foo
AAAAAAAAAA
> foo
AAAAAAAAAA
> foo
AAAAAAAAAA
> foo
AAAAAAAAAA
> foo
AAAAAAAAAA
> foo
AAAAAAAAAA
> foo
AAAAAAAAAA
> foo
AAAAAAAAAA
> foo
AAAAAAAAAA
> foo
AAAAAAAAAA
> foo
AAAAAAAAAA
> foo
AAAAAAAAAA
> foo
AAAAAAAAAA
> foo
AAAAAAAAAA
> foo
AAAAAAAAAA
> foo
AAAAAAAAAA
> foo
AAAAAAAAAA
> foo
AAAAAAAAAA
> foo
AAAAAAAAAA
> foo
AAAAAAAAAA
> foo
AAAAAAAAAA
> foo
AAAAAAAAAA
> foo
AAAAAAAAAA
> foo
AAAAAAAAAA
> foo
AAAAAAAAAA
> foo
AAAAAAAAAA
> foo
AAAAAAAAAA
> foo
AAAAAAAAAA
> foo
AAAAAAAAAA
> foo
AAAAAAAAAA
> foo
AAAAAAAAAA
> foo
AAAAAAAAAA
> foo
AAAAAAAAAA
> foo
AAAAAAAAAA
> foo
AAAAAAAAAA
> foo
AAAAAAAAAA
> foo
AAAAAAAAAA
> foo
AAAAAAAAAA
> foo
AAAAAAAAAA
> foo
AAAAAAAAAA
> foo
AAAAAAAAAA
> simp_bifurc Optimal sequence for simple bifurc. Score 2.12 3..8
AAUAGAUCAA
> foo
AAAAAAAAAA
> foo
AAAAAAAAAA
> foo
AAAAAAAAAA
> foo
AAAAAAAAAA
> foo
AAAAAAAAAA
> foo
AAAAAAAAAA
> foo
AAAAAAAAAA
> foo
AAAAAAAAAA
> foo
AAAAAAAAAA
> foo
AAAAAAAAAA
> foo
AAAAAAAAAA
> foo
AAAAAAAAAA
> foo
AAAAAAAAAA
> foo
AAAAAAAAAA
> foo
AAAAAAAAAA
> foo
AAAAAAAAAA
> foo
AAAAAAAAAA
> foo
AAAAAAAAAA
> foo
AAAAAAAAAA
> foo
AAAAAAAAAA
> foo
AAAAAAAAAA
> foo
AAAAAAAAAA
> foo
AAAAAAAAAA
> foo
AAAAAAAAAA
> foo
AAAAAAAAAA
> foo
AAAAAAAAAA
> foo
AAAAAAAAAA
> foo
AAAAAAAAAA
> foo
AAAAAAAAAA
> foo
AAAAAAAAAA
> foo
AAAAAAAAAA
> foo
AAAAAAAAAA
> foo
AAAAAAAAAA
> foo
AAAAAAAAAA
> foo
AAAAAAAAAA
> foo
AAAAAAAAAA
> foo
AAAAAAAAAA
> foo
AAAAAAAAAA
> foo
AAAAAAAAAA
> foo
AAAAAAAAAA
> foo
AAAAAAAAAA
> foo
AAAAAAAAAA
> foo
AAAAAAAAAA
> foo
AAAAAAAAAA
> foo
AAAAAAAAAA
> foo
AAAAAAAAAA
> foo
AAAAAAAAAA
> foo
AAAAAAAAAA
> foo
AAAAAAAAAA
> foo
AAAAAAAAAA
> foo
AAAAAAAAAA
> foo
AAAAAAAAAA
> foo
AAAAAAAAAA
> foo
AAAAAAAAAA
> foo
AAAAAAAAAA
> foo
AAAAAAAAAA
> foo
AAAAAAAAAA
> foo
AAAAAAAAAA
> foo
AAAAAAAAAA
> foo
AAAAAAAAAA
> foo
AAAAAAAAAA
> foo
AAAAAAAAAA
> foo
AAAAAAAAAA
> simp_bifurc Optimal sequence for simple bifurc. Score 2.12 3..8
AAUAGAUCAA
> foo
AAAAAAAAAA
> foo
AAAAAAAAAA
> foo
AAAAAAAAAA
> foo
AAAAAAAAAA
> foo
AAAAAAAAAA
> foo
AAAAAAAAAA
> foo
AAAAAAAAAA
> foo
AAAAAAAAAA
> foo
AAAAAAAAAA
> foo
AAAAAAAAAA
> foo
AAAAAAAAAA
> foo
AAAAAAAAAA
> foo
AAAAAAAAAA
> foo
AAAAAAAAAA
> foo
AAAAAAAAAA
> foo
AAAAAAAAAA
> foo
AAAAAAAAAA
> foo
AAAAAAAAAA
> foo
AAAAAAAAAA
> foo
AAAAAAAAAA
> foo
AAAAAAAAAA
> foo
AAAAAAAAAA
> foo
AAAAAAAAAA
> foo
AAAAAAAAAA
> foo
AAAAAAAAAA
> foo
AAAAAAAAAA
> foo
AAAAAAAAAA
> foo
AAAAAAAAAA
> foo
AAAAAAAAAA
> foo
AAAAAAAAAA
> foo
AAAAAAAAAA
> foo
AAAAAAAAAA
> foo
AAAAAAAAAA
> foo
AAAAAAAAAA
> foo
AAAAAAAAAA
> foo
AAAAAAAAAA
> foo
AAAAAAAAAA
> foo
AAAAAAAAAA
> foo
AAAAAAAAAA
> foo
AAAAAAAAAA
> foo
AAAAAAAAAA
> foo
AAAAAAAAAA
> foo
AAAAAAAAAA
> foo
AAAAAAAAAA
> foo
AAAAAAAAAA
> foo
AAAAAAAAAA
> foo
AAAAAAAAAA
> foo
AAAAAAAAAA
> foo
AAAAAAAAAA
> foo
AAAAAAAAAA
> foo
AAAAAAAAAA
> foo
AAAAAAAAAA
> foo
AAAAAAAAAA
> foo
AAAAAAAAAA
> foo
AAAAAAAAAA
> foo
AAAAAAAAAA
> foo
AAAAAAAAAA
> foo
AAAAAAAAAA
> foo
AAAAAAAAAA
> foo
AAAAAAAAAA
> foo
AAAAAAAAAA
> foo
AAAAAAAAAA
> foo
AAAAAAAAAA
> simp_bifurc Optimal sequence for simple bifurc. Score 2.12 3..8
AAUAGAUCAA
> foo
AAAAAAAAAA
> foo
AAAAAAAAAA
> foo
AAAAAAAAAA
> foo
AAAAAAAAAA
> foo
AAAAAAAAAA
> foo
AAAAAAAAAA
> foo
AAAAAAAAAA
> foo
AAAAAAAAAA
> foo
AAAAAAAAAA
> foo
AAAAAAAAAA
> foo
AAAAAAAAAA
> foo
AAAAAAAAAA
> foo
AAAAAAAAAA
> foo
AAAAAAAAAA
> foo
AAAAAAAAAA
> foo
AAAAAAAAAA
> foo
AAAAAAAAAA
> foo
AAAAAAAAAA
> foo
AAAAAAAAAA
> foo
AAAAAAAAAA
> foo
AAAAAAAAAA
> foo
AAAAAAAAAA
> foo
AAAAAAAAAA
> foo
AAAAAAAAAA
> foo
AAAAAAAAAA
> foo
AAAAAAAAAA
> foo
AAAAAAAAAA
> foo
AAAAAAAAAA
> foo
AAAAAAAAAA
> foo
AAAAAAAAAA
> foo
AAAAAAAAAA
> foo
AAAAAAAAAA
> foo
AAAAAAAAAA
> foo
AAAAAAAAAA
> foo
AAAAAAAAAA
> foo
AAAAAAAAAA
> foo
AAAAAAAAAA
> foo
AAAAAAAAAA
> foo
AAAAAAAAAA
> foo
AAAAAAAAAA
> foo
AAAAAAAAAA
> foo
AAAAAAAAAA
> foo
AAAAAAAAAA
> foo
AAAAAAAAAA
> foo
AAAAAAAAAA
> foo
AAAAAAAAAA
> foo
AAAAAAAAAA
> foo
AAAAAAAAAA
> foo
AAAAAAAAAA
> foo
AAAAAAAAAA
> foo
AAAAAAAAAA
> foo
AAAAAAAAAA
> foo
AAAAAAAAAA
> foo
AAAAAAAAAA
> foo
AAAAAAAAAA
> foo
AAAAAAAAAA
> foo
AAAAAAAAAA
> foo
AAAAAAAAAA
> foo
AAAAAAAAAA
> foo
AAAAAAAAAA
> foo
AAAAAAAAAA
> foo
AAAAAAAAAA
> foo
AAAAAAAAAA
> simp_bifurc Optimal sequence for simple bifurc. Score 2.12 3..8
AAUAGAUCAA
> foo
AAAAAAAAAA
> foo
AAAAAAAAAA
> foo
AAAAAAAAAA
> foo
AAAAAAAAAA
> foo
AAAAAAAAAA
> foo
AAAAAAAAAA
> foo
AAAAAAAAAA
> foo
AAAAAAAAAA
> foo
AAAAAAAAAA
> foo
AAAAAAAAAA
> foo
AAAAAAAAAA
> foo
AAAAAAAAAA
> foo
AAAAAAAAAA
> foo
AAAAAAAAAA
> foo
AAAAAAAAAA
> foo
AAAAAAAAAA
> foo
AAAAAAAAAA
> foo
AAAAAAAAAA
> foo
AAAAAAAAAA
> foo
AAAAAAAAAA
> foo
AAAAAAAAAA
> foo
AAAAAAAAAA
> foo
AAAAAAAAAA
> foo
AAAAAAAAAA
> foo
AAAAAAAAAA
> foo
AAAAAAAAAA
> foo
AAAAAAAAAA
> foo
AAAAAAAAAA
> foo
AAAAAAAAAA
> foo
AAAAAAAAAA
> foo
AAAAAAAAAA
> foo
AAAAAAAAAA
> foo
AAAAAAAAAA
> foo
AAAAAAAAAA
> foo
AAAAAAAAAA
> foo
AAAAAAAAAA
> foo
AAAAAAAAAA
> foo
AAAAAAAAAA
> foo
AAAAAAAAAA
> foo
AAAAAAAAAA
> foo
AAAAAAAAAA
> foo
AAAAAAAAAA
> foo
AAAAAAAAAA
> foo
AAAAAAAAAA
> foo
AAAAAAAAAA
> foo
AAAAAAAAAA
> foo
AAAAAAAAAA
> foo
AAAAAAAAAA
> foo
AAAAAAAAAA
> foo
AAAAAAAAAA
> foo
AAAAAAAAAA
> foo
AAAAAAAAAA
> foo
AAAAAAAAAA
> foo
AAAAAAAAAA
> foo
AAAAAAAAAA
> foo
AAAAAAAAAA
> foo
AAAAAAAAAA
> foo
AAAAAAAAAA
> foo
AAAAAAAAAA
> foo
AAAAAAAAAA
> foo
AAAAAAAAAA
> foo
AAAAAAAAAA
> foo
AAAAAAAAAA
> simp_bifurc Optimal sequence for simple bifurc. Score 2.12 3..8
AAUAGAUCAA
> foo
AAAAAAAAAA
> foo
AAAAAAAAAA
> foo
AAAAAAAAAA
> foo
AAAAAAAAAA
> foo
AAAAAAAAAA
> foo
AAAAAAAAAA
> foo
AAAAAAAAAA
> foo
AAAAAAAAAA
> foo
AAAAAAAAAA
> foo
AAAAAAAAAA
> foo
AAAAAAAAAA
> foo
AAAAAAAAAA
> foo
AAAAAAAAAA
> foo
AAAAAAAAAA
> foo
AAAAAAAAAA
> foo
AAAAAAAAAA
> foo
AAAAAAAAAA
> foo
AAAAAAAAAA
> foo
AAAAAAAAAA
> foo
AAAAAAAAAA
> foo
AAAAAAAAAA
> foo
AAAAAAAAAA
> foo
AAAAAAAAAA
> foo
AAAAAAAAAA
> foo
AAAAAAAAAA
> foo
AAAAAAAAAA
> foo
AAAAAAAAAA
> foo
AAAAAAAAAA
> foo
AAAAAAAAAA
> foo
AAAAAAAAAA
> foo
AAAAAAAAAA
> foo
AAAAAAAAAA
> foo
AAAAAAAAAA
> foo
AAAAAAAAAA
> foo
AAAAAAAAAA
> foo
AAAAAAAAAA
> foo
AAAAAAAAAA
> foo
AAAAAAAAAA
> foo
AAAAAAAAAA
> foo
AAAAAAAAAA
> foo
AAAAAAAAAA
> foo
AAAAAAAAAA
> foo
AAAAAAAAAA
> foo
AAAAAAAAAA
> foo
AAAAAAAAAA
> foo
AAAAAAAAAA
> foo
AAAAAAAAAA
> foo
AAAAAAAAAA
> foo
AAAAAAAAAA
> foo
AAAAAAAAAA
> foo
AAAAAAAAAA
> foo
AAAAAAAAAA
> foo
AAAAAAAAAA
> foo
AAAAAAAAAA
> foo
AAAAAAAAAA
> foo
AAAAAAAAAA
> foo
AAAAAAAAAA
> foo
AAAAAAAAAA
> foo
AAAAAAAAAA
> foo
AAAAAAAAAA
> foo
AAAAAAAAAA
> foo
AAAAAAAAAA
> foo
AAAAAAAAAA
> simp_bifurc Optimal sequence for simple bifurc. Score 2.12 3..8
AAUAGAUCAA
> foo
AAAAAAAAAA
> foo
AAAAAAAAAA
> foo
AAAAAAAAAA
> foo
AAAAAAAAAA
> foo
AAAAAAAAAA
> foo
AAAAAAAAAA
> foo
AAAAAAAAAA
> foo
AAAAAAAAAA
> foo
AAAAAAAAAA
> foo
AAAAAAAAAA
> foo
AAAAAAAAAA
> foo
AAAAAAAAAA
> foo
AAAAAAAAAA
> foo
AAAAAAAAAA
> foo
AAAAAAAAAA
> foo
AAAAAAAAAA
> foo
AAAAAAAAAA
> foo
AAAAAAAAAA
> foo
AAAAAAAAAA
> foo
AAAAAAAAAA
> foo
AAAAAAAAAA
> foo
AAAAAAAAAA
> foo
AAAAAAAAAA
> foo
AAAAAAAAAA
> foo
AAAAAAAAAA
> foo
AAAAAAAAAA
> foo
AAAAAAAAAA
> foo
AAAAAAAAAA
> foo
AAAAAAAAAA
> foo
AAAAAAAAAA
> foo
AAAAAAAAAA
> foo
AAAAAAAAAA
> foo
AAAAAAAAAA
> foo
AAAAAAAAAA
> foo
AAAAAAAAAA
> foo
AAAAAAAAAA
> foo
AAAAAAAAAA
> foo
AAAAAAAAAA
> foo
AAAAAAAAAA
> foo
AAAAAAAAAA
> foo
AAAAAAAAAA
> foo
AAAAAAAAAA
> foo
AAAAAAAAAA
> foo
AAAAAAAAAA
> foo
AAAAAAAAAA
> foo
AAAAAAAAAA
> foo
AAAAAAAAAA
> foo
AAAAAAAAAA
> foo
AAAAAAAAAA
> foo
AAAAAAAAAA
> foo
AAAAAAAAAA
> foo
AAAAAAAAAA
> foo
AAAAAAAAAA
> foo
AAAAAAAAAA
> foo
AAAAAAAAAA
> foo
AAAAAAAAAA
> foo
AAAAAAAAAA
> foo
AAAAAAAAAA
> foo
AAAAAAAAAA
> foo
AAAAAAAAAA
> foo
AAAAAAAAAA
> foo
AAAAAAAAAA
> foo
AAAAAAAAAA
> simp_bifurc Optimal sequence for simple bifurc. Score 2.12 3..8
AAUAGAUCAA
> foo
AAAAAAAAAA
> foo
AAAAAAAAAA
> foo
AAAAAAAAAA
> foo
AAAAAAAAAA
> foo
AAAAAAAAAA
> foo
AAAAAAAAAA
> foo
AAAAAAAAAA
> foo
AAAAAAAAAA
> foo
AAAAAAAAAA
> foo
AAAAAAAAAA
> foo
AAAAAAAAAA
> foo
AAAAAAAAAA
> foo
AAAAAAAAAA
> foo
AAAAAAAAAA
> foo
AAAAAAAAAA
> foo
AAAAAAAAAA
> foo
AAAAAAAAAA
> foo
AAAAAAAAAA
> foo
AAAAAAAAAA
> foo
AAAAAAAAAA
> foo
AAAAAAAAAA
> foo
AAAAAAAAAA
> foo
AAAAAAAAAA
> foo
AAAAAAAAAA
> foo
AAAAAAAAAA
> foo
AAAAAAAAAA
> foo
AAAAAAAAAA
> foo
AAAAAAAAAA
> foo
AAAAAAAAAA
> foo
AAAAAAAAAA
> foo
AAAAAAAAAA
> foo
AAAAAAAAAA
> foo
AAAAAAAAAA
> foo
AAAAAAAAAA
> foo
AAAAAAAAAA
> foo
AAAAAAAAAA
> foo
AAAAAAAAAA
> foo
AAAAAAAAAA
> foo
AAAAAAAAAA
> foo
AAAAAAAAAA
> foo
AAAAAAAAAA
> foo
AAAAAAAAAA
> foo
AAAAAAAAAA
> foo
AAAAAAAAAA
> foo
AAAAAAAAAA
> foo
AAAAAAAAAA
> foo
AAAAAAAAAA
> foo
AAAAAAAAAA
> foo
AAAAAAAAAA
> foo
AAAAAAAAAA
> foo
AAAAAAAAAA
> foo
AAAAAAAAAA
> foo
AAAAAAAAAA
> foo
AAAAAAAAAA
> foo
AAAAAAAAAA
> foo
AAAAAAAAAA
> foo
AAAAAAAAAA
> foo
AAAAAAAAAA
> foo
AAAAAAAAAA
> foo
AAAAAAAAAA
> foo
AAAAAAAAAA
> foo
AAAAAAAAAA
> foo
AAAAAAAAAA
> simp_bifurc Optimal sequence for simple bifurc. Score 2.12 3..8
AAUAGAUCAA
> foo
AAAAAAAAAA
> foo
AAAAAAAAAA
> foo
AAAAAAAAAA
> foo
AAAAAAAAAA
> foo
AAAAAAAAAA
> foo
AAAAAAAAAA
> foo
AAAAAAAAAA
> foo
AAAAAAAAAA
> foo
AAAAAAAAAA
> foo
AAAAAAAAAA
> foo
AAAAAAAAAA
> foo
AAAAAAAAAA
> foo
AAAAAAAAAA
> foo
AAAAAAAAAA
> foo
AAAAAAAAAA
> foo
AAAAAAAAAA
> foo
AAAAAAAAAA
> foo
AAAAAAAAAA
> foo
AAAAAAAAAA
> foo
AAAAAAAAAA
> foo
AAAAAAAAAA
> foo
AAAAAAAAAA
> foo
AAAAAAAAAA
> foo
AAAAAAAAAA
> foo
AAAAAAAAAA
> foo
AAAAAAAAAA
> foo
AAAAAAAAAA
> foo
AAAAAAAAAA
> foo
AAAAAAAAAA
> foo
AAAAAAAAAA
> foo
AAAAAAAAAA
> foo
AAAAAAAAAA
> foo
AAAAAAAAAA
> foo
AAAAAAAAAA
> foo
AAAAAAAAAA
> foo
AAAAAAAAAA
> foo
AAAAAAAAAA
> foo
AAAAAAAAAA
> foo
AAAAAAAAAA
> foo
AAAAAAAAAA
> foo
AAAAAAAAAA
> foo
AAAAAAAAAA
> foo
AAAAAAAAAA
> foo
AAAAAAAAAA
> foo
AAAAAAAAAA
> foo
AAAAAAAAAA
> foo
AAAAAAAAAA
> foo
AAAAAAAAAA
> foo
AAAAAAAAAA
> foo
AAAAAAAAAA
> foo
AAAAAAAAAA
> foo
AAAAAAAAAA
> foo
AAAAAAAAAA
> foo
AAAAAAAAAA
> foo
AAAAAAAAAA
> foo
AAAAAAAAAA
> foo
AAAAAAAAAA
> foo
AAAAAAAAAA
> foo
AAAAAAAAAA
> foo
AAAAAAAAAA
> foo
AAAAAAAAAA
> foo
AAAAAAAAAA
> foo
AAAAAAAAAA
> simp_bifurc Optimal sequence for simple bifurc. Score 2.12 3..8
AAUAGAUCAA
> foo
AAAAAAAAAA
> foo
AAAAAAAAAA
> foo
AAAAAAAAAA
> foo
AAAAAAAAAA
> foo
AAAAAAAAAA
> foo
AAAAAAAAAA
> foo
AAAAAAAAAA
> foo
AAAAAAAAAA
> foo
AAAAAAAAAA
> foo
AAAAAAAAAA
> foo
AAAAAAAAAA
> foo
AAAAAAAAAA
> foo
AAAAAAAAAA
> foo
AAAAAAAAAA
> foo
AAAAAAAAAA
> foo
AAAAAAAAAA
> foo
AAAAAAAAAA
> foo
AAAAAAAAAA
> foo
AAAAAAAAAA
> foo
AAAAAAAAAA
> foo
AAAAAAAAAA
> foo
AAAAAAAAAA
> foo
AAAAAAAAAA
> foo
AAAAAAAAAA
> foo
AAAAAAAAAA
> foo
AAAAAAAAAA
> foo
AAAAAAAAAA
> foo
AAAAAAAAAA
> foo
AAAAAAAAAA
> foo
AAAAAAAAAA
> foo
AAAAAAAAAA
> foo
AAAAAAAAAA
> foo
AAAAAAAAAA
> foo
AAAAAAAAAA
> foo
AAAAAAAAAA
> foo
AAAAAAAAAA
> foo
AAAAAAAAAA
> foo
AAAAAAAAAA
> foo
AAAAAAAAAA
> foo
AAAAAAAAAA
> foo
AAAAAAAAAA
> foo
AAAAAAAAAA
> foo
AAAAAAAAAA
> foo
AAAAAAAAAA
> foo
AAAAAAAAAA
> foo
AAAAAAAAAA
> foo
AAAAAAAAAA
> foo
AAAAAAAAAA
> foo
AAAAAAAAAA
> foo
AAAAAAAAAA
> foo
AAAAAAAAAA
> foo
AAAAAAAAAA
> foo
AAAAAAAAAA
> foo
AAAAAAAAAA
> foo
AAAAAAAAAA
> foo
AAAAAAAAAA
> foo
AAAAAAAAAA
> foo
AAAAAAAAAA
> foo
AAAAAAAAAA
> foo
AAAAAAAAAA
> foo
AAAAAAAAAA
> foo
AAAAAAAAAA
> foo
AAAAAAAAAA
> simp_bifurc Optimal sequence for simple bifurc. Score 2.12 3..8
AAUAGAUCAA
> foo
AAAAAAAAAA
> foo
AAAAAAAAAA
> foo
AAAAAAAAAA
> foo
AAAAAAAAAA
> foo
AAAAAAAAAA
> foo
AAAAAAAAAA
> foo
AAAAAAAAAA
> foo
AAAAAAAAAA
> foo
AAAAAAAAAA
> foo
AAAAAAAAAA
> foo
AAAAAAAAAA
> foo
AAAAAAAAAA
> foo
AAAAAAAAAA
> foo
AAAAAAAAAA
> foo
AAAAAAAAAA
> foo
AAAAAAAAAA
> foo
AAAAAAAAAA
> foo
AAAAAAAAAA
> foo
AAAAAAAAAA
> foo
AAAAAAAAAA
> foo
AAAAAAAAAA
> foo
AAAAAAAAAA
> foo
AAAAAAAAAA
> foo
AAAAAAAAAA
> foo
AAAAAAAAAA
> foo
AAAAAAAAAA
> foo
AAAAAAAAAA
> foo
AAAAAAAAAA
> foo
AAAAAAAAAA
> foo
AAAAAAAAAA
> foo
AAAAAAAAAA
> foo
AAAAAAAAAA
> foo
AAAAAAAAAA
> foo
AAAAAAAAAA
> foo
AAAAAAAAAA
> foo
AAAAAAAAAA
> foo
AAAAAAAAAA
> foo
AAAAAAAAAA
> foo
AAAAAAAAAA
> foo
AAAAAAAAAA
> foo
AAAAAAAAAA
> foo
AAAAAAAAAA
> foo
AAAAAAAAAA
> foo
AAAAAAAAAA
> foo
AAAAAAAAAA
> foo
AAAAAAAAAA
> foo
AAAAAAAAAA
> foo
AAAAAAAAAA
> foo
AAAAAAAAAA
> foo
AAAAAAAAAA
> foo
AAAAAAAAAA
> foo
AAAAAAAAAA
> foo
AAAAAAAAAA
> foo
AAAAAAAAAA
> foo
AAAAAAAAAA
> foo
AAAAAAAAAA
> foo
AAAAAAAAAA
> foo
AAAAAAAAAA
> foo
AAAAAAAAAA
> foo
AAAAAAAAAA
> foo
AAAAAAAAAA
> foo
AAAAAAAAAA
> foo
AAAAAAAAAA
> simp_bifurc Optimal sequence for simple bifurc. Score 2.12 3..8
AAUAGAUCAA
> foo
AAAAAAAAAA
> foo
AAAAAAAAAA
> foo
AAAAAAAAAA
> foo
AAAAAAAAAA
> foo
AAAAAAAAAA
> foo
AAAAAAAAAA
> foo
AAAAAAAAAA
> foo
AAAAAAAAAA
> foo
AAAAAAAAAA
> foo
AAAAAAAAAA
> foo
AAAAAAAAAA
> foo
AAAAAAAAAA
> foo
AAAAAAAAAA
> foo
AAAAAAAAAA
> foo
AAAAAAAAAA
> foo
AAAAAAAAAA
> foo
AAAAAAAAAA
> foo
AAAAAAAAAA
> foo
AAAAAAAAAA
> foo
AAAAAAAAAA
> foo
AAAAAAAAAA
> foo
AAAAAAAAAA
> foo
AAAAAAAAAA
> foo
AAAAAAAAAA
> foo
AAAAAAAAAA
> foo
AAAAAAAAAA
> foo
AAAAAAAAAA
> foo
AAAAAAAAAA
> foo
AAAAAAAAAA
> foo
AAAAAAAAAA
> foo
AAAAAAAAAA
> foo
AAAAAAAAAA
> foo
AAAAAAAAAA
> foo
AAAAAAAAAA
> foo
AAAAAAAAAA
> foo
AAAAAAAAAA
> foo
AAAAAAAAAA
> foo
AAAAAAAAAA
> foo
AAAAAAAAAA
> foo
AAAAAAAAAA
> foo
AAAAAAAAAA
> foo
AAAAAAAAAA
> foo
AAAAAAAAAA
> foo
AAAAAAAAAA
> foo
AAAAAAAAAA
> foo
AAAAAAAAAA
> foo
AAAAAAAAAA
> foo
AAAAAAAAAA
> foo
AAAAAAAAAA
> foo
AAAAAAAAAA
> foo
AAAAAAAAAA
> foo
AAAAAAAAAA
> foo
AAAAAAAAAA
> foo
AAAAAAAAAA
> foo
AAAAAAAAAA
> foo
AAAAAAAAAA
> foo
AAAAAAAAAA
> foo
AAAAAAAAAA
> foo
AAAAAAAAAA
> foo
AAAAAAAAAA
> foo
AAAAAAAAAA
> foo
AAAAAAAAAA
> foo
AAAAAAAAAA
> simp_bifurc Optimal sequence for simple bifurc. Score 2.12 3..8
AAUAGAUCAA
> foo
AAAAAAAAAA
> foo
AAAAAAAAAA
> foo
AAAAAAAAAA
> foo
AAAAAAAAAA
> foo
AAAAAAAAAA
> foo
AAAAAAAAAA
> foo
AAAAAAAAAA
> foo
AAAAAAAAAA
> foo
AAAAAAAAAA
> foo
AAAAAAAAAA
> foo
AAAAAAAAAA
> foo
AAAAAAAAAA
> foo
AAAAAAAAAA
> foo
AAAAAAAAAA
> foo
AAAAAAAAAA
> foo
AAAAAAAAAA
> foo
AAAAAAAAAA
> foo
AAAAAAAAAA
> foo
AAAAAAAAAA
> foo
AAAAAAAAAA
> foo
AAAAAAAAAA
> foo
AAAAAAAAAA
> foo
AAAAAAAAAA
> foo
AAAAAAAAAA
> foo
AAAAAAAAAA
> foo
AAAAAAAAAA
> foo
AAAAAAAAAA
> foo
AAAAAAAAAA
> foo
AAAAAAAAAA
> foo
AAAAAAAAAA
> foo
AAAAAAAAAA
> foo
AAAAAAAAAA
> foo
AAAAAAAAAA
> foo
AAAAAAAAAA
> foo
AAAAAAAAAA
> foo
AAAAAAAAAA
> foo
AAAAAAAAAA
> foo
AAAAAAAAAA
> foo
AAAAAAAAAA
> foo
AAAAAAAAAA
> foo
AAAAAAAAAA
> foo
AAAAAAAAAA
> foo
AAAAAAAAAA
> foo
AAAAAAAAAA
> foo
AAAAAAAAAA
> foo
AAAAAAAAAA
> foo
AAAAAAAAAA
> foo
AAAAAAAAAA
> foo
AAAAAAAAAA
> foo
AAAAAAAAAA
> foo
AAAAAAAAAA
> foo
AAAAAAAAAA
> foo
AAAAAAAAAA
> foo
AAAAAAAAAA
> foo
AAAAAAAAAA
> foo
AAAAAAAAAA
> foo
AAAAAAAAAA
> foo
AAAAAAAAAA
> foo
AAAAAAAAAA
> foo
AAAAAAAAAA
> foo
AAAAAAAAAA
> foo
AAAAAAAAAA
> foo
AAAAAAAAAA
> simp_bifurc Optimal sequence for simple bifurc. Score 2.12 3..8
AAUAGAUCAA
> foo
AAAAAAAAAA
> foo
AAAAAAAAAA
> foo
AAAAAAAAAA
> foo
AAAAAAAAAA
> foo
AAAAAAAAAA
> foo
AAAAAAAAAA
> foo
AAAAAAAAAA
> foo
AAAAAAAAAA
> foo
AAAAAAAAAA
> foo
AAAAAAAAAA
> foo
AAAAAAAAAA
> foo
AAAAAAAAAA
> foo
AAAAAAAAAA
> foo
AAAAAAAAAA
> foo
AAAAAAAAAA
> foo
AAAAAAAAAA
> foo
AAAAAAAAAA
> foo
AAAAAAAAAA
> foo
AAAAAAAAAA
> foo
AAAAAAAAAA
> foo
AAAAAAAAAA
> foo
AAAAAAAAAA
> foo
AAAAAAAAAA
> foo
AAAAAAAAAA
> foo
AAAAAAAAAA
> foo
AAAAAAAAAA
> foo
AAAAAAAAAA
> foo
AAAAAAAAAA
> foo
AAAAAAAAAA
> foo
AAAAAAAAAA
> foo
AAAAAAAAAA
> foo
AAAAAAAAAA
> foo
AAAAAAAAAA
> foo
AAAAAAAAAA
> foo
AAAAAAAAAA
> foo
AAAAAAAAAA
> foo
AAAAAAAAAA
> foo
AAAAAAAAAA
> foo
AAAAAAAAAA
> foo
AAAAAAAAAA
> foo
AAAAAAAAAA
> foo
AAAAAAAAAA
> foo
AAAAAAAAAA
> foo
AAAAAAAAAA
> foo
AAAAAAAAAA
> foo
AAAAAAAAAA
> foo
AAAAAAAAAA
> foo
AAAAAAAAAA
> foo
AAAAAAAAAA
> foo
AAAAAAAAAA
> foo
AAAAAAAAAA
> foo
AAAAAAAAAA
> foo
AAAAAAAAAA
> foo
AAAAAAAAAA
> foo
AAAAAAAAAA
> foo
AAAAAAAAAA
> foo
AAAAAAAAAA
> foo
AAAAAAAAAA
> foo
AAAAAAAAAA
> foo
AAAAAAAAAA
> foo
AAAAAAAAAA
> foo
AAAAAAAAAA
> foo
AAAAAAAAAA
> simp_bifurc Optimal sequence for simple bifurc. Score 2.12 3..8
AAUAGAUCAA
> foo
AAAAAAAAAA
> foo
AAAAAAAAAA
> foo
AAAAAAAAAA
> foo
AAAAAAAAAA
> foo
AAAAAAAAAA
> foo
AAAAAAAAAA
> foo
AAAAAAAAAA
> foo
AAAAAAAAAA
> foo
AAAAAAAAAA
> foo
AAAAAAAAAA
> foo
AAAAAAAAAA
> foo
AAAAAAAAAA
> foo
AAAAAAAAAA
> foo
AAAAAAAAAA
> foo
AAAAAAAAAA
> foo
AAAAAAAAAA
> foo
AAAAAAAAAA
> foo
AAAAAAAAAA
> foo
AAAAAAAAAA
> foo
AAAAAAAAAA
> foo
AAAAAAAAAA
> foo
AAAAAAAAAA
> foo
AAAAAAAAAA
> foo
AAAAAAAAAA
> foo
AAAAAAAAAA
> foo
AAAAAAAAAA
> foo
AAAAAAAAAA
> foo
AAAAAAAAAA
> foo
AAAAAAAAAA
> foo
AAAAAAAAAA
> foo
AAAAAAAAAA
> foo
AAAAAAAAAA
> foo
AAAAAAAAAA
> foo
AAAAAAAAAA
> foo
AAAAAAAAAA
> foo
AAAAAAAAAA
> foo
AAAAAAAAAA
> foo
AAAAAAAAAA
> foo
AAAAAAAAAA
> foo
AAAAAAAAAA
> foo
AAAAAAAAAA
> foo
AAAAAAAAAA
> foo
AAAAAAAAAA
> foo
AAAAAAAAAA
> foo
AAAAAAAAAA
> foo
AAAAAAAAAA
> foo
AAAAAAAAAA
> foo
AAAAAAAAAA
> foo
AAAAAAAAAA
> foo
AAAAAAAAAA
> foo
AAAAAAAAAA
> foo
AAAAAAAAAA
> foo
AAAAAAAAAA
> foo
AAAAAAAAAA
> foo
AAAAAAAAAA
> foo
AAAAAAAAAA
> foo
AAAAAAAAAA
> foo
AAAAAAAAAA
> foo
AAAAAAAAAA
> foo
AAAAAAAAAA
> foo
AAAAAAAAAA
> foo
AAAAAAAAAA
> foo
AAAAAAAAAA
> simp_bifurc Optimal sequence for simple bifurc. Score 2.12 3..8
AAUAGAUCAA
> foo
AAAAAAAAAA
> foo
AAAAAAAAAA
> foo
AAAAAAAAAA
> foo
AAAAAAAAAA
> foo
AAAAAAAAAA
> foo
AAAAAAAAAA
> foo
AAAAAAAAAA
> foo
AAAAAAAAAA
> foo
AAAAAAAAAA
> foo
AAAAAAAAAA
> foo
AAAAAAAAAA
> foo
AAAAAAAAAA
> foo
AAAAAAAAAA
> foo
AAAAAAAAAA
> foo
AAAAAAAAAA
> foo
AAAAAAAAAA
> foo
AAAAAAAAAA
> foo
AAAAAAAAAA
> foo
AAAAAAAAAA
> foo
AAAAAAAAAA
> foo
AAAAAAAAAA
> foo
AAAAAAAAAA
> foo
AAAAAAAAAA
> foo
AAAAAAAAAA
> foo
AAAAAAAAAA
> foo
AAAAAAAAAA
> foo
AAAAAAAAAA
> foo
AAAAAAAAAA
> foo
AAAAAAAAAA
> foo
AAAAAAAAAA
> foo
AAAAAAAAAA
> foo
AAAAAAAAAA
> foo
AAAAAAAAAA
> foo
AAAAAAAAAA
> foo
AAAAAAAAAA
> foo
AAAAAAAAAA
> foo
AAAAAAAAAA
> foo
AAAAAAAAAA
> foo
AAAAAAAAAA
> foo
AAAAAAAAAA
> foo
AAAAAAAAAA
> foo
AAAAAAAAAA
> foo
AAAAAAAAAA
> foo
AAAAAAAAAA
> foo
AAAAAAAAAA
> foo
AAAAAAAAAA
> foo
AAAAAAAAAA
> foo
AAAAAAAAAA
> foo
AAAAAAAAAA
> foo
AAAAAAAAAA
> foo
AAAAAAAAAA
> foo
AAAAAAAAAA
> foo
AAAAAAAAAA
> foo
AAAAAAAAAA
> foo
AAAAAAAAAA
> foo
AAAAAAAAAA
> foo
AAAAAAAAAA
> foo
AAAAAAAAAA
> foo
AAAAAAAAAA
> foo
AAAAAAAAAA
> foo
AAAAAAAAAA
> foo
AAAAAAAAAA
> foo
AAAAAAAAAA
> simp_bifurc Optimal sequence for simple bifurc. Score 2.12 3..8
AAUAGAUCAA
> foo
AAAAAAAAAA
> foo
AAAAAAAAAA
> foo
AAAAAAAAAA
> foo
AAAAAAAAAA
> foo
AAAAAAAAAA
> foo
AAAAAAAAAA
> foo
AAAAAAAAAA
> foo
AAAAAAAAAA
> foo
AAAAAAAAAA
> foo
AAAAAAAAAA
> foo
AAAAAAAAAA
> foo
AAAAAAAAAA
> foo
AAAAAAAAAA
> foo
AAAAAAAAAA
> foo
AAAAAAAAAA
> foo
AAAAAAAAAA
> foo
AAAAAAAAAA
> foo
AAAAAAAAAA
> foo
AAAAAAAAAA
> foo
AAAAAAAAAA
> foo
AAAAAAAAAA
> foo
AAAAAAAAAA
> foo
AAAAAAAAAA
> foo
AAAAAAAAAA
> foo
AAAAAAAAAA
> foo
AAAAAAAAAA
> foo
AAAAAAAAAA
> foo
AAAAAAAAAA
> foo
AAAAAAAAAA
> foo
AAAAAAAAAA
> foo
AAAAAAAAAA
> foo
AAAAAAAAAA
> foo
AAAAAAAAAA
> foo
AAAAAAAAAA
> foo
AAAAAAAAAA
> foo
AAAAAAAAAA
> foo
AAAAAAAAAA
> foo
AAAAAAAAAA
> foo
AAAAAAAAAA
> foo
AAAAAAAAAA
> foo
AAAAAAAAAA
> foo
AAAAAAAAAA
> foo
AAAAAAAAAA
> foo
AAAAAAAAAA
> foo
AAAAAAAAAA
> foo
AAAAAAAAAA
> foo
AAAAAAAAAA
> foo
AAAAAAAAAA
> foo
AAAAAAAAAA
> foo
AAAAAAAAAA
> foo
AAAAAAAAAA
> foo
AAAAAAAAAA
> foo
AAAAAAAAAA
> foo
AAAAAAAAAA
> foo
AAAAAAAAAA
> foo
AAAAAAAAAA
> foo
AAAAAAAAAA
> foo
AAAAAAAAAA
> foo
AAAAAAAAAA
> foo
AAAAAAAAAA
> foo
AAAAAAAAAA
> foo
AAAAAAAAAA
> foo
AAAAAAAAAA
> simp_bifurc Optimal sequence for simple bifurc. Score 2.12 3..8
AAUAGAUCAA
> foo
AAAAAAAAAA
> foo
AAAAAAAAAA
> foo
AAAAAAAAAA
> foo
AAAAAAAAAA
> foo
AAAAAAAAAA
> foo
AAAAAAAAAA
> foo
AAAAAAAAAA
> foo
AAAAAAAAAA
> foo
AAAAAAAAAA
> foo
AAAAAAAAAA
> foo
AAAAAAAAAA
> foo
AAAAAAAAAA
> foo
AAAAAAAAAA
> foo
AAAAAAAAAA
> foo
AAAAAAAAAA
> foo
AAAAAAAAAA
> foo
AAAAAAAAAA
> foo
AAAAAAAAAA
> foo
AAAAAAAAAA
> foo
AAAAAAAAAA
> foo
AAAAAAAAAA
> foo
AAAAAAAAAA
> foo
AAAAAAAAAA
> foo
AAAAAAAAAA
> foo
AAAAAAAAAA
> foo
AAAAAAAAAA
> foo
AAAAAAAAAA
> foo
AAAAAAAAAA
> foo
AAAAAAAAAA
> foo
AAAAAAAAAA
> foo
AAAAAAAAAA
> foo
AAAAAAAAAA
> foo
AAAAAAAAAA
> foo
AAAAAAAAAA
> foo
AAAAAAAAAA
> foo
AAAAAAAAAA
> foo
AAAAAAAAAA
> foo
AAAAAAAAAA
> foo
AAAAAAAAAA
> foo
AAAAAAAAAA
> foo
AAAAAAAAAA
> foo
AAAAAAAAAA
> foo
AAAAAAAAAA
> foo
AAAAAAAAAA
> foo
AAAAAAAAAA
> foo
AAAAAAAAAA
> foo
AAAAAAAAAA
> foo
AAAAAAAAAA
> foo
AAAAAAAAAA
> foo
AAAAAAAAAA
> foo
AAAAAAAAAA
> foo
AAAAAAAAAA
> foo
AAAAAAAAAA
> foo
AAAAAAAAAA
> foo
AAAAAAAAAA
> foo
AAAAAAAAAA
> foo
AAAAAAAAAA
> foo
AAAAAAAAAA
> foo
AAAAAAAAAA
> foo
AAAAAAAAAA
> foo
AAAAAAAAAA
> foo
AAAAAAAAAA
> foo
AAAAAAAAAA
> simp_bifurc Optimal sequence for simple bifurc. Score 2.12 3..8
AAUAGAUCAA
> foo
AAAAAAAAAA
> foo
AAAAAAAAAA
> foo
AAAAAAAAAA
> foo
AAAAAAAAAA
> foo
AAAAAAAAAA
> foo
AAAAAAAAAA
> foo
AAAAAAAAAA
> foo
AAAAAAAAAA
> foo
AAAAAAAAAA
> foo
AAAAAAAAAA
> foo
AAAAAAAAAA
> foo
AAAAAAAAAA
> foo
AAAAAAAAAA
> foo
AAAAAAAAAA
> foo
AAAAAAAAAA
> foo
AAAAAAAAAA
> foo
AAAAAAAAAA
> foo
AAAAAAAAAA
> foo
AAAAAAAAAA
> foo
AAAAAAAAAA
> foo
AAAAAAAAAA
> foo
AAAAAAAAAA
> foo
AAAAAAAAAA
> foo
AAAAAAAAAA
> foo
AAAAAAAAAA
> foo
AAAAAAAAAA
> foo
AAAAAAAAAA
> foo
AAAAAAAAAA
> foo
AAAAAAAAAA
> foo
AAAAAAAAAA
> foo
AAAAAAAAAA
> foo
AAAAAAAAAA
> foo
AAAAAAAAAA
> foo
AAAAAAAAAA
> foo
AAAAAAAAAA
> foo
AAAAAAAAAA
> foo
AAAAAAAAAA
> foo
AAAAAAAAAA
> foo
AAAAAAAAAA
> foo
AAAAAAAAAA
> foo
AAAAAAAAAA
> foo
AAAAAAAAAA
> foo
AAAAAAAAAA
> foo
AAAAAAAAAA
> foo
AAAAAAAAAA
> foo
AAAAAAAAAA
> foo
AAAAAAAAAA
> foo
AAAAAAAAAA
> foo
AAAAAAAAAA
> foo
AAAAAAAAAA
> foo
AAAAAAAAAA
> foo
AAAAAAAAAA
> foo
AAAAAAAAAA
> foo
AAAAAAAAAA
> foo
AAAAAAAAAA
> foo
AAAAAAAAAA
> foo
AAAAAAAAAA
> foo
AAAAAAAAAA
> foo
AAAAAAAAAA
> foo
AAAAAAAAAA
> foo
AAAAAAAAAA
> foo
AAAAAAAAAA
> foo
AAAAAAAAAA
> simp_bifurc Optimal sequence for simple bifurc. Score 2.12 3..8
AAUAGAUCAA
> foo
AAAAAAAAAA
> foo
AAAAAAAAAA
> foo
AAAAAAAAAA
> foo
AAAAAAAAAA
> foo
AAAAAAAAAA
> foo
AAAAAAAAAA
> foo
AAAAAAAAAA
> foo
AAAAAAAAAA
> foo
AAAAAAAAAA
> foo
AAAAAAAAAA
> foo
AAAAAAAAAA
> foo
AAAAAAAAAA
> foo
AAAAAAAAAA
> foo
AAAAAAAAAA
> foo
AAAAAAAAAA
> foo
AAAAAAAAAA
> foo
AAAAAAAAAA
> foo
AAAAAAAAAA
> foo
AAAAAAAAAA
> foo
AAAAAAAAAA
> foo
AAAAAAAAAA
> foo
AAAAAAAAAA
> foo
AAAAAAAAAA
> foo
AAAAAAAAAA
> foo
AAAAAAAAAA
> foo
AAAAAAAAAA
> foo
AAAAAAAAAA
> foo
AAAAAAAAAA
> foo
AAAAAAAAAA
> foo
AAAAAAAAAA
> foo
AAAAAAAAAA
> foo
AAAAAAAAAA
> foo
AAAAAAAAAA
> foo
AAAAAAAAAA
> foo
AAAAAAAAAA
> foo
AAAAAAAAAA
> foo
AAAAAAAAAA
> foo
AAAAAAAAAA
> foo
AAAAAAAAAA
> foo
AAAAAAAAAA
> foo
AAAAAAAAAA
> foo
AAAAAAAAAA
> foo
AAAAAAAAAA
> foo
AAAAAAAAAA
> foo
AAAAAAAAAA
> foo
AAAAAAAAAA
> foo
AAAAAAAAAA
> foo
AAAAAAAAAA
> foo
AAAAAAAAAA
> foo
AAAAAAAAAA
> foo
AAAAAAAAAA
> foo
AAAAAAAAAA
> foo
AAAAAAAAAA
> foo
AAAAAAAAAA
> foo
AAAAAAAAAA
> foo
AAAAAAAAAA
> foo
AAAAAAAAAA
> foo
AAAAAAAAAA
> foo
AAAAAAAAAA
> foo
AAAAAAAAAA
> foo
AAAAAAAAAA
> foo
AAAAAAAAAA
> foo
AAAAAAAAAA
> simp_bifurc Optimal sequence for simple bifurc. Score 2.12 3..8
AAUAGAUCAA
> foo
AAAAAAAAAA
> foo
AAAAAAAAAA
> foo
AAAAAAAAAA
> foo
AAAAAAAAAA
> foo
AAAAAAAAAA
> foo
AAAAAAAAAA
> foo
AAAAAAAAAA
> foo
AAAAAAAAAA
> foo
AAAAAAAAAA
> foo
AAAAAAAAAA
> foo
AAAAAAAAAA
> foo
AAAAAAAAAA
> foo
AAAAAAAAAA
> foo
AAAAAAAAAA
> foo
AAAAAAAAAA
> foo
AAAAAAAAAA
> foo
AAAAAAAAAA
> foo
AAAAAAAAAA
> foo
AAAAAAAAAA
> foo
AAAAAAAAAA
> foo
AAAAAAAAAA
> foo
AAAAAAAAAA
> foo
AAAAAAAAAA
> foo
AAAAAAAAAA
> foo
AAAAAAAAAA
> foo
AAAAAAAAAA
> foo
AAAAAAAAAA
> foo
AAAAAAAAAA
> foo
AAAAAAAAAA
> foo
AAAAAAAAAA
> foo
AAAAAAAAAA
> foo
AAAAAAAAAA
> foo
AAAAAAAAAA
> foo
AAAAAAAAAA
> foo
AAAAAAAAAA
> foo
AAAAAAAAAA
> foo
AAAAAAAAAA
> foo
AAAAAAAAAA
> foo
AAAAAAAAAA
> foo
AAAAAAAAAA
> foo
AAAAAAAAAA
> foo
AAAAAAAAAA
> foo
AAAAAAAAAA
> foo
AAAAAAAAAA
> foo
AAAAAAAAAA
> foo
AAAAAAAAAA
> foo
AAAAAAAAAA
> foo
AAAAAAAAAA
> foo
AAAAAAAAAA
> foo
AAAAAAAAAA
> foo
AAAAAAAAAA
> foo
AAAAAAAAAA
> foo
AAAAAAAAAA
> foo
AAAAAAAAAA
> foo
AAAAAAAAAA
> foo
AAAAAAAAAA
> foo
AAAAAAAAAA
> foo
AAAAAAAAAA
> foo
AAAAAAAAAA
> foo
AAAAAAAAAA
> foo
AAAAAAAAAA
> foo
AAAAAAAAAA
> foo
AAAAAAAAAA
> simp_bifurc Optimal sequence for simple bifurc. Score 2.12 3..8
AAUAGAUCAA
> foo
AAAAAAAAAA
> foo
AAAAAAAAAA
> foo
AAAAAAAAAA
> foo
AAAAAAAAAA
> foo
AAAAAAAAAA
> foo
AAAAAAAAAA
> foo
AAAAAAAAAA
> foo
AAAAAAAAAA
> foo
AAAAAAAAAA
> foo
AAAAAAAAAA
> foo
AAAAAAAAAA
> foo
AAAAAAAAAA
> foo
AAAAAAAAAA
> foo
AAAAAAAAAA
> foo
AAAAAAAAAA
> foo
AAAAAAAAAA
> foo
AAAAAAAAAA
> foo
AAAAAAAAAA
> foo
AAAAAAAAAA
> foo
AAAAAAAAAA
> foo
AAAAAAAAAA
> foo
AAAAAAAAAA
> foo
AAAAAAAAAA
> foo
AAAAAAAAAA
> foo
AAAAAAAAAA
> foo
AAAAAAAAAA
> foo
AAAAAAAAAA
> foo
AAAAAAAAAA
> foo
AAAAAAAAAA
> foo
AAAAAAAAAA
> foo
AAAAAAAAAA
> foo
AAAAAAAAAA
> foo
AAAAAAAAAA
> foo
AAAAAAAAAA
> foo
AAAAAAAAAA
> foo
AAAAAAAAAA
> foo
AAAAAAAAAA
> foo
AAAAAAAAAA
> foo
AAAAAAAAAA
> foo
AAAAAAAAAA
> foo
AAAAAAAAAA
> foo
AAAAAAAAAA
> foo
AAAAAAAAAA
> foo
AAAAAAAAAA
> foo
AAAAAAAAAA
> foo
AAAAAAAAAA
> foo
AAAAAAAAAA
> foo
AAAAAAAAAA
> foo
AAAAAAAAAA
> foo
AAAAAAAAAA
> foo
AAAAAAAAAA
> foo
AAAAAAAAAA
> foo
AAAAAAAAAA
> foo
AAAAAAAAAA
> foo
AAAAAAAAAA
> foo
AAAAAAAAAA
> foo
AAAAAAAAAA
> foo
AAAAAAAAAA
> foo
AAAAAAAAAA
> foo
AAAAAAAAAA
> foo
AAAAAAAAAA
> foo
AAAAAAAAAA
> foo
AAAAAAAAAA
> simp_bifurc Optimal sequence for simple bifurc. Score 2.12 3..8
AAUAGAUCAA
> foo
AAAAAAAAAA
> foo
AAAAAAAAAA
> foo
AAAAAAAAAA
> foo
AAAAAAAAAA
> foo
AAAAAAAAAA
> foo
AAAAAAAAAA
> foo
AAAAAAAAAA
> foo
AAAAAAAAAA
> foo
AAAAAAAAAA
> foo
AAAAAAAAAA
> foo
AAAAAAAAAA
> foo
AAAAAAAAAA
> foo
AAAAAAAAAA
> foo
AAAAAAAAAA
> foo
AAAAAAAAAA
> foo
AAAAAAAAAA
> foo
AAAAAAAAAA
> foo
AAAAAAAAAA
> foo
AAAAAAAAAA
> foo
AAAAAAAAAA
> foo
AAAAAAAAAA
> foo
AAAAAAAAAA
> foo
AAAAAAAAAA
> foo
AAAAAAAAAA
> foo
AAAAAAAAAA
> foo
AAAAAAAAAA
> foo
AAAAAAAAAA
> foo
AAAAAAAAAA
> foo
AAAAAAAAAA
> foo
AAAAAAAAAA
> foo
AAAAAAAAAA
> foo
AAAAAAAAAA
> foo
AAAAAAAAAA
> foo
AAAAAAAAAA
> foo
AAAAAAAAAA
> foo
AAAAAAAAAA
> foo
AAAAAAAAAA
> foo
AAAAAAAAAA
> foo
AAAAAAAAAA
> foo
AAAAAAAAAA
> foo
AAAAAAAAAA
> foo
AAAAAAAAAA
> foo
AAAAAAAAAA
> foo
AAAAAAAAAA
> foo
AAAAAAAAAA
> foo
AAAAAAAAAA
> foo
AAAAAAAAAA
> foo
AAAAAAAAAA
> foo
AAAAAAAAAA
> foo
AAAAAAAAAA
> foo
AAAAAAAAAA
> foo
AAAAAAAAAA
> foo
AAAAAAAAAA
> foo
AAAAAAAAAA
> foo
AAAAAAAAAA
> foo
AAAAAAAAAA
> foo
AAAAAAAAAA
> foo
AAAAAAAAAA
> foo
AAAAAAAAAA
> foo
AAAAAAAAAA
> foo
AAAAAAAAAA
> foo
AAAAAAAAAA
> foo
AAAAAAAAAA
> simp_bifurc Optimal sequence for simple bifurc. Score 2.12 3..8
AAUAGAUCAA
> foo
AAAAAAAAAA
> foo
AAAAAAAAAA
> foo
AAAAAAAAAA
> foo
AAAAAAAAAA
> foo
AAAAAAAAAA
> foo
AAAAAAAAAA
> foo
AAAAAAAAAA
> foo
AAAAAAAAAA
> foo
AAAAAAAAAA
> foo
AAAAAAAAAA
> foo
AAAAAAAAAA
> foo
AAAAAAAAAA
> foo
AAAAAAAAAA
> foo
AAAAAAAAAA
> foo
AAAAAAAAAA
> foo
AAAAAAAAAA
> foo
AAAAAAAAAA
> foo
AAAAAAAAAA
> foo
AAAAAAAAAA
> foo
AAAAAAAAAA
> foo
AAAAAAAAAA
> foo
AAAAAAAAAA
> foo
AAAAAAAAAA
> foo
AAAAAAAAAA
> foo
AAAAAAAAAA
> foo
AAAAAAAAAA
> foo
AAAAAAAAAA
> foo
AAAAAAAAAA
> foo
AAAAAAAAAA
> foo
AAAAAAAAAA
> foo
AAAAAAAAAA
> foo
AAAAAAAAAA
> foo
AAAAAAAAAA
> foo
AAAAAAAAAA
> foo
AAAAAAAAAA
> foo
AAAAAAAAAA
> foo
AAAAAAAAAA
> foo
AAAAAAAAAA
> foo
AAAAAAAAAA
> foo
AAAAAAAAAA
> foo
AAAAAAAAAA
> foo
AAAAAAAAAA
> foo
AAAAAAAAAA
> foo
AAAAAAAAAA
> foo
AAAAAAAAAA
> foo
AAAAAAAAAA
> foo
AAAAAAAAAA
> foo
AAAAAAAAAA
> foo
AAAAAAAAAA
> foo
AAAAAAAAAA
> foo
AAAAAAAAAA
> foo
AAAAAAAAAA
> foo
AAAAAAAAAA
> foo
AAAAAAAAAA
> foo
AAAAAAAAAA
> foo
AAAAAAAAAA
> foo
AAAAAAAAAA
> foo
AAAAAAAAAA
> foo
AAAAAAAAAA
> foo
AAAAAAAAAA
> foo
AAAAAAAAAA
> foo
AAAAAAAAAA
> foo
AAAAAAAAAA
