# Supplementary material for: Initiator tRNA genes template the 3′ CCA end at high frequencies in bacteria
Source: BMC Genomics. 2016 Dec 8;17:1003. doi: 10.1186/s12864-016-3314-x (PMC5143459; doi:10.1186/s12864-016-3314-x)
Supplement: Additional file 6: — Installation code-base for the TFAM program. (ZIP 819 kb) [file 12864_2016_3314_MOESM6_ESM.zip › tfam_lib-1.04/covemf-2.4.4/Testsuite/r17.cm]

### cove V2
18 	nodes
### node 0 type 6
1  -1
0.87500 0.00000 0.00000 0.02500 0.07500 0.02500 
0.00000 0.00000 0.00000 0.00000 0.00000 0.00000 
0.00000 0.00000 0.00000 0.00000 0.00000 0.00000 
0.00000 0.00000 0.00000 0.00000 0.00000 0.00000 
0.16667 0.00000 0.00000 0.50000 0.16667 0.16667 
0.33333 0.00000 0.00000 0.33333 0.00000 0.33333 
0.33333 0.16667 0.33333 0.16667 # INSL
0.25000 0.25000 0.25000 0.25000 # INSR
0.00000 0.00000 0.00000 0.00000 # MATP
0.00000 0.00000 0.00000 0.00000 # MATP
0.00000 0.00000 0.00000 0.00000 # MATP
0.00000 0.00000 0.00000 0.00000 # MATP
0.00000 0.00000 0.00000 0.00000 # MATL
0.00000 0.00000 0.00000 0.00000 # MATR
### node 1 type 3
2  -1
0.91892 0.00000 0.02703 0.00000 0.00000 0.05405 
0.00000 0.00000 0.00000 0.00000 0.00000 0.00000 
0.00000 0.00000 0.00000 0.00000 0.00000 0.00000 
0.20000 0.00000 0.20000 0.00000 0.00000 0.60000 
0.00000 0.00000 0.00000 0.00000 0.00000 0.00000 
0.16667 0.00000 0.66667 0.00000 0.00000 0.16667 
0.00000 0.00000 0.00000 0.00000 # INSL
0.28571 0.28571 0.14286 0.28571 # INSR
0.00000 0.00000 0.00000 0.00000 # MATP
0.00000 0.00000 0.00000 0.00000 # MATP
0.00000 0.00000 0.00000 0.00000 # MATP
0.00000 0.00000 0.00000 0.00000 # MATP
0.00000 0.00000 0.00000 0.00000 # MATL
0.16667 0.33333 0.16667 0.33333 # MATR
### node 2 type 2
3  -1
0.91667 0.00000 0.00000 0.02778 0.05556 0.00000 
0.00000 0.00000 0.00000 0.00000 0.00000 0.00000 
0.16667 0.00000 0.00000 0.16667 0.66667 0.00000 
0.00000 0.00000 0.00000 0.00000 0.00000 0.00000 
0.14286 0.00000 0.00000 0.71429 0.14286 0.00000 
0.00000 0.00000 0.00000 0.00000 0.00000 0.00000 
0.25000 0.12500 0.37500 0.25000 # INSL
0.00000 0.00000 0.00000 0.00000 # INSR
0.00000 0.00000 0.00000 0.00000 # MATP
0.00000 0.00000 0.00000 0.00000 # MATP
0.00000 0.00000 0.00000 0.00000 # MATP
0.00000 0.00000 0.00000 0.00000 # MATP
0.28571 0.14286 0.28571 0.28571 # MATL
0.00000 0.00000 0.00000 0.00000 # MATR
### node 3 type 3
4  -1
0.94286 0.00000 0.02857 0.00000 0.00000 0.02857 
0.00000 0.00000 0.00000 0.00000 0.00000 0.00000 
0.00000 0.00000 0.00000 0.00000 0.00000 0.00000 
0.14286 0.00000 0.14286 0.00000 0.00000 0.71429 
0.00000 0.00000 0.00000 0.00000 0.00000 0.00000 
0.14286 0.00000 0.71429 0.00000 0.00000 0.14286 
0.00000 0.00000 0.00000 0.00000 # INSL
0.25000 0.25000 0.25000 0.25000 # INSR
0.00000 0.00000 0.00000 0.00000 # MATP
0.00000 0.00000 0.00000 0.00000 # MATP
0.00000 0.00000 0.00000 0.00000 # MATP
0.00000 0.00000 0.00000 0.00000 # MATP
0.00000 0.00000 0.00000 0.00000 # MATL
0.25000 0.12500 0.12500 0.50000 # MATR
### node 4 type 2
5  -1
0.88571 0.00000 0.00000 0.02857 0.08571 0.00000 
0.00000 0.00000 0.00000 0.00000 0.00000 0.00000 
0.14286 0.00000 0.00000 0.14286 0.71429 0.00000 
0.00000 0.00000 0.00000 0.00000 0.00000 0.00000 
0.11111 0.00000 0.00000 0.77778 0.11111 0.00000 
0.00000 0.00000 0.00000 0.00000 0.00000 0.00000 
0.20000 0.20000 0.30000 0.30000 # INSL
0.00000 0.00000 0.00000 0.00000 # INSR
0.00000 0.00000 0.00000 0.00000 # MATP
0.00000 0.00000 0.00000 0.00000 # MATP
0.00000 0.00000 0.00000 0.00000 # MATP
0.00000 0.00000 0.00000 0.00000 # MATP
0.12500 0.12500 0.37500 0.37500 # MATL
0.00000 0.00000 0.00000 0.00000 # MATR
### node 5 type 3
6  -1
0.77143 0.11429 0.02857 0.05714 0.00000 0.02857 
0.00000 0.00000 0.00000 0.00000 0.00000 0.00000 
0.00000 0.00000 0.00000 0.00000 0.00000 0.00000 
0.09091 0.63636 0.09091 0.09091 0.00000 0.09091 
0.00000 0.00000 0.00000 0.00000 0.00000 0.00000 
0.20000 0.20000 0.20000 0.20000 0.00000 0.20000 
0.00000 0.00000 0.00000 0.00000 # INSL
0.25000 0.25000 0.25000 0.25000 # INSR
0.00000 0.00000 0.00000 0.00000 # MATP
0.00000 0.00000 0.00000 0.00000 # MATP
0.00000 0.00000 0.00000 0.00000 # MATP
0.00000 0.00000 0.00000 0.00000 # MATP
0.00000 0.00000 0.00000 0.00000 # MATL
0.20000 0.20000 0.30000 0.30000 # MATR
### node 6 type 1
7  -1
0.34375 0.53125 0.03125 0.03125 0.03125 0.03125 
0.06667 0.66667 0.06667 0.06667 0.06667 0.06667 
0.16667 0.16667 0.16667 0.16667 0.16667 0.16667 
0.14286 0.14286 0.28571 0.14286 0.14286 0.14286 
0.16667 0.16667 0.16667 0.16667 0.16667 0.16667 
0.20000 0.20000 0.20000 0.20000 0.00000 0.20000 
0.25000 0.25000 0.25000 0.25000 # INSL
0.25000 0.25000 0.25000 0.25000 # INSR
0.04000 0.04000 0.04000 0.16000 # MATP
0.04000 0.04000 0.04000 0.04000 # MATP
0.04000 0.08000 0.04000 0.12000 # MATP
0.16000 0.04000 0.04000 0.04000 # MATP
0.25000 0.25000 0.25000 0.25000 # MATL
0.20000 0.40000 0.20000 0.20000 # MATR
### node 7 type 1
8  -1
0.31250 0.43750 0.06250 0.06250 0.06250 0.06250 
0.03226 0.83871 0.03226 0.03226 0.03226 0.03226 
0.14286 0.28571 0.14286 0.14286 0.14286 0.14286 
0.16667 0.16667 0.16667 0.16667 0.16667 0.16667 
0.16667 0.16667 0.16667 0.16667 0.16667 0.16667 
0.20000 0.20000 0.20000 0.20000 0.00000 0.20000 
0.25000 0.25000 0.25000 0.25000 # INSL
0.25000 0.25000 0.25000 0.25000 # INSR
0.02439 0.02439 0.02439 0.24390 # MATP
0.02439 0.02439 0.02439 0.02439 # MATP
0.02439 0.24390 0.02439 0.09756 # MATP
0.09756 0.02439 0.04878 0.02439 # MATP
0.20000 0.20000 0.40000 0.20000 # MATL
0.25000 0.25000 0.25000 0.25000 # MATR
### node 8 type 1
9  -1
0.20000 0.40000 0.10000 0.10000 0.10000 0.10000 
0.02632 0.86842 0.02632 0.02632 0.02632 0.02632 
0.16667 0.16667 0.16667 0.16667 0.16667 0.16667 
0.16667 0.16667 0.16667 0.16667 0.16667 0.16667 
0.16667 0.16667 0.16667 0.16667 0.16667 0.16667 
0.20000 0.20000 0.20000 0.20000 0.00000 0.20000 
0.25000 0.25000 0.25000 0.25000 # INSL
0.25000 0.25000 0.25000 0.25000 # INSR
0.02083 0.02083 0.02083 0.14583 # MATP
0.02083 0.02083 0.12500 0.02083 # MATP
0.02083 0.16667 0.02083 0.06250 # MATP
0.20833 0.02083 0.08333 0.02083 # MATP
0.25000 0.25000 0.25000 0.25000 # MATL
0.25000 0.25000 0.25000 0.25000 # MATR
### node 9 type 1
10  -1
0.14286 0.28571 0.14286 0.14286 0.14286 0.14286 
0.02439 0.87805 0.02439 0.02439 0.02439 0.02439 
0.16667 0.16667 0.16667 0.16667 0.16667 0.16667 
0.16667 0.16667 0.16667 0.16667 0.16667 0.16667 
0.16667 0.16667 0.16667 0.16667 0.16667 0.16667 
0.20000 0.20000 0.20000 0.20000 0.00000 0.20000 
0.25000 0.25000 0.25000 0.25000 # INSL
0.25000 0.25000 0.25000 0.25000 # INSR
0.01961 0.01961 0.01961 0.15686 # MATP
0.01961 0.01961 0.03922 0.01961 # MATP
0.01961 0.21569 0.01961 0.03922 # MATP
0.19608 0.01961 0.15686 0.01961 # MATP
0.25000 0.25000 0.25000 0.25000 # MATL
0.25000 0.25000 0.25000 0.25000 # MATR
### node 10 type 1
11  -1
0.25000 0.00000 0.25000 0.00000 0.25000 0.25000 
0.02500 0.00000 0.92500 0.00000 0.02500 0.02500 
0.25000 0.00000 0.25000 0.00000 0.25000 0.25000 
0.25000 0.00000 0.25000 0.00000 0.25000 0.25000 
0.25000 0.00000 0.25000 0.00000 0.25000 0.25000 
0.33333 0.00000 0.33333 0.00000 0.00000 0.33333 
0.25000 0.25000 0.25000 0.25000 # INSL
0.25000 0.25000 0.25000 0.25000 # INSR
0.01923 0.01923 0.01923 0.01923 # MATP
0.01923 0.01923 0.48077 0.01923 # MATP
0.01923 0.21154 0.01923 0.01923 # MATP
0.05769 0.01923 0.01923 0.01923 # MATP
0.25000 0.25000 0.25000 0.25000 # MATL
0.25000 0.25000 0.25000 0.25000 # MATR
### node 11 type 2
12  -1
0.20000 0.20000 0.20000 0.20000 0.20000 0.00000 
0.00000 0.00000 0.00000 0.00000 0.00000 0.00000 
0.02439 0.90244 0.02439 0.02439 0.02439 0.00000 
0.00000 0.00000 0.00000 0.00000 0.00000 0.00000 
0.20000 0.20000 0.20000 0.20000 0.20000 0.00000 
0.00000 0.00000 0.00000 0.00000 0.00000 0.00000 
0.25000 0.25000 0.25000 0.25000 # INSL
0.00000 0.00000 0.00000 0.00000 # INSR
0.00000 0.00000 0.00000 0.00000 # MATP
0.00000 0.00000 0.00000 0.00000 # MATP
0.00000 0.00000 0.00000 0.00000 # MATP
0.00000 0.00000 0.00000 0.00000 # MATP
0.92500 0.02500 0.02500 0.02500 # MATL
0.00000 0.00000 0.00000 0.00000 # MATR
### node 12 type 1
13  -1
0.16667 0.16667 0.16667 0.16667 0.16667 0.16667 
0.02381 0.88095 0.02381 0.02381 0.02381 0.02381 
0.16667 0.16667 0.16667 0.16667 0.16667 0.16667 
0.16667 0.16667 0.16667 0.16667 0.16667 0.16667 
0.16667 0.16667 0.16667 0.16667 0.16667 0.16667 
0.20000 0.20000 0.20000 0.20000 0.00000 0.20000 
0.25000 0.25000 0.25000 0.25000 # INSL
0.25000 0.25000 0.25000 0.25000 # INSR
0.01923 0.01923 0.01923 0.01923 # MATP
0.01923 0.01923 0.50000 0.01923 # MATP
0.01923 0.21154 0.01923 0.01923 # MATP
0.01923 0.01923 0.03846 0.01923 # MATP
0.25000 0.25000 0.25000 0.25000 # MATL
0.25000 0.25000 0.25000 0.25000 # MATR
### node 13 type 1
14  -1
0.25000 0.00000 0.25000 0.00000 0.25000 0.25000 
0.02500 0.00000 0.92500 0.00000 0.02500 0.02500 
0.25000 0.00000 0.25000 0.00000 0.25000 0.25000 
0.25000 0.00000 0.25000 0.00000 0.25000 0.25000 
0.25000 0.00000 0.25000 0.00000 0.25000 0.25000 
0.33333 0.00000 0.33333 0.00000 0.00000 0.33333 
0.25000 0.25000 0.25000 0.25000 # INSL
0.25000 0.25000 0.25000 0.25000 # INSR
0.01923 0.01923 0.01923 0.01923 # MATP
0.01923 0.01923 0.48077 0.01923 # MATP
0.01923 0.25000 0.01923 0.01923 # MATP
0.01923 0.01923 0.01923 0.01923 # MATP
0.25000 0.25000 0.25000 0.25000 # MATL
0.25000 0.25000 0.25000 0.25000 # MATR
### node 14 type 2
15  -1
0.33333 0.00000 0.33333 0.00000 0.33333 0.00000 
0.00000 0.00000 0.00000 0.00000 0.00000 0.00000 
0.02564 0.00000 0.94872 0.00000 0.02564 0.00000 
0.00000 0.00000 0.00000 0.00000 0.00000 0.00000 
0.33333 0.00000 0.33333 0.00000 0.33333 0.00000 
0.00000 0.00000 0.00000 0.00000 0.00000 0.00000 
0.25000 0.25000 0.25000 0.25000 # INSL
0.00000 0.00000 0.00000 0.00000 # INSR
0.00000 0.00000 0.00000 0.00000 # MATP
0.00000 0.00000 0.00000 0.00000 # MATP
0.00000 0.00000 0.00000 0.00000 # MATP
0.00000 0.00000 0.00000 0.00000 # MATP
0.92500 0.02500 0.02500 0.02500 # MATL
0.00000 0.00000 0.00000 0.00000 # MATR
### node 15 type 2
16  -1
0.33333 0.00000 0.33333 0.00000 0.33333 0.00000 
0.00000 0.00000 0.00000 0.00000 0.00000 0.00000 
0.02564 0.00000 0.94872 0.00000 0.02564 0.00000 
0.00000 0.00000 0.00000 0.00000 0.00000 0.00000 
0.33333 0.00000 0.33333 0.00000 0.33333 0.00000 
0.00000 0.00000 0.00000 0.00000 0.00000 0.00000 
0.25000 0.25000 0.25000 0.25000 # INSL
0.00000 0.00000 0.00000 0.00000 # INSR
0.00000 0.00000 0.00000 0.00000 # MATP
0.00000 0.00000 0.00000 0.00000 # MATP
0.00000 0.00000 0.00000 0.00000 # MATP
0.00000 0.00000 0.00000 0.00000 # MATP
0.12500 0.10000 0.05000 0.72500 # MATL
0.00000 0.00000 0.00000 0.00000 # MATR
### node 16 type 2
17  -1
0.33333 0.00000 0.33333 0.00000 0.33333 0.00000 
0.00000 0.00000 0.00000 0.00000 0.00000 0.00000 
0.02564 0.00000 0.94872 0.00000 0.02564 0.00000 
0.00000 0.00000 0.00000 0.00000 0.00000 0.00000 
0.33333 0.00000 0.33333 0.00000 0.33333 0.00000 
0.00000 0.00000 0.00000 0.00000 0.00000 0.00000 
0.25000 0.25000 0.25000 0.25000 # INSL
0.00000 0.00000 0.00000 0.00000 # INSR
0.00000 0.00000 0.00000 0.00000 # MATP
0.00000 0.00000 0.00000 0.00000 # MATP
0.00000 0.00000 0.00000 0.00000 # MATP
0.00000 0.00000 0.00000 0.00000 # MATP
0.02500 0.92500 0.02500 0.02500 # MATL
0.00000 0.00000 0.00000 0.00000 # MATR
### node 17 type 2
-1  -1
0.50000 0.00000 0.00000 0.00000 0.50000 0.00000 
0.00000 0.00000 0.00000 0.00000 0.00000 0.00000 
0.97368 0.00000 0.00000 0.00000 0.02632 0.00000 
0.00000 0.00000 0.00000 0.00000 0.00000 0.00000 
0.50000 0.00000 0.00000 0.00000 0.50000 0.00000 
0.00000 0.00000 0.00000 0.00000 0.00000 0.00000 
0.25000 0.25000 0.25000 0.25000 # INSL
0.00000 0.00000 0.00000 0.00000 # INSR
0.00000 0.00000 0.00000 0.00000 # MATP
0.00000 0.00000 0.00000 0.00000 # MATP
0.00000 0.00000 0.00000 0.00000 # MATP
0.00000 0.00000 0.00000 0.00000 # MATP
0.90000 0.02500 0.02500 0.05000 # MATL
0.00000 0.00000 0.00000 0.00000 # MATR
