# Supplementary material for: Initiator tRNA genes template the 3′ CCA end at high frequencies in bacteria
Source: BMC Genomics. 2016 Dec 8;17:1003. doi: 10.1186/s12864-016-3314-x (PMC5143459; doi:10.1186/s12864-016-3314-x)
Supplement: Additional file 6: — Installation code-base for the TFAM program. (ZIP 819 kb) [file 12864_2016_3314_MOESM6_ESM.zip › tfam_lib-1.04/covemf-2.4.4/Testsuite/r17.slx]

#=RF         ---A-- ANCA -----
#=CS         >>> >>      <<<<<
28    gGAGUAAGAUAGC AUCA GCAUCUUGUUCC  
1           GUUCACC AUCA GGGGAc        
2     AUGGAUGCGCACC AUCA GGGCGUaucuau  
3           GAUCACC AUCA GGGauc        
4           GGUCACC AUCA GGGauc        
5           GGACACC AUCA GGGucu        
6              CACC AUCA GGG           
7           GAUCACC AUCA GGGauc        
8            CUCACC AUCA GGGGG         
9           AUGCACC AUCA GGGCAU        
10           CUCACC AUCA GGGGG         
11         GAUGCACC AUCA GGGCGuc       
12           UGCACC AUCA GGGCa         
13          GAUCACG AUCA CGGGuc        
14          AUGCACG AUCA CGGCau        
15            GCACG AUCA CGGC          
16          AGACACG AUCA CGGucu        
17          UGUCACG AUCA CGGGCA        
18          GCAGAGG AUCA CCCUG C       
19        CAUUAGAGG AUCA CCCUAGUG      
20            UGAGC AUCA GCCa          
21     agUGUAUAGAGC AUCA GCCUAUACAUU   
22           AGGACC AUCA GGCCU         
23          GUGGAGC AUCA GCCCau        
24          GCUCAGG AUCA CCGGGc        
25           UGCAUC AUCU GGGCG         
26          AGUGACG AUCA CGCAcu        
27          UGUUACC AUCA GGAACA        
29            UCACC AACA GGGA          
30           GCCACC AACA GGGGu         
31          AUGCACC AACA GGGCau        
32        UAGUAGAGG AACA CCCUACUA      
33         GGAUGAGG ACCA CCCaucu       
34          GAUGAGC ACCA GCCauc        
35         GUUGCACC ACCA GGGUGau       
36      UUGUAGUCACG AGCA CGGGcuauga    
