# Supplementary material for: Initiator tRNA genes template the 3′ CCA end at high frequencies in bacteria
Source: BMC Genomics. 2016 Dec 8;17:1003. doi: 10.1186/s12864-016-3314-x (PMC5143459; doi:10.1186/s12864-016-3314-x)
Supplement: Additional file 6: — Installation code-base for the TFAM program. (ZIP 819 kb) [file 12864_2016_3314_MOESM6_ESM.zip › tfam_lib-1.04/covemf-2.4.4/Testsuite/Run_Tests]

#! /usr/local/bin/perl

# Test suite driver for COVE

print "Let's take your new COVE software for a test drive...\n";

@testsuites = ("TESTCOMMANDS");

while ($testsuite = shift(@testsuites))
{
   open (TESTSUITE, "$testsuite") || die;
   while (<TESTSUITE>) {
     chop;
     if (/^\#(.+)$/) { print $1, "\n"; }
     else {
        $status = system("$_ 2>&1 > tmp.out");
        if ($status > 0) {
           print ("failure: $_\n");
           $failed++;
        }
        $total++;
     }
   }
}

$passed = $total - $failed;
print "Tests: $total. Passed: $passed. Failed: $failed\n";	

system("rm tmp.*");

if ($total == $passed) {
    print "\n";
    print "Assuming you also saw a clean compilation, the software appears\n";
    print "to be fine. Do \"make install\" from the main source directory\n";
    print "to install.\n";
} else {
    print "\n";
    print "Please report the circumstances of the failure(s) to\n";
    print "eddy\@genetics.wustl.edu. These tests are undemanding;\n";
    print "a failure usually reflects a serious problem. I don't\n";
    print "recommend that you install the software until the failure\n";
    print "is understood.\n";
}
