# Supplementary material for: Initiator tRNA genes template the 3′ CCA end at high frequencies in bacteria
Source: BMC Genomics. 2016 Dec 8;17:1003. doi: 10.1186/s12864-016-3314-x (PMC5143459; doi:10.1186/s12864-016-3314-x)
Supplement: Additional file 6: — Installation code-base for the TFAM program. (ZIP 819 kb) [file 12864_2016_3314_MOESM6_ESM.zip › tfam_lib-1.04/covemf-2.4.4/Testsuite/sim65.cm]

### cove V2
67 	nodes
### node 0 type 6
1  -1
0.81731 0.00000 0.00000 0.13462 0.03846 0.00962 
0.00000 0.00000 0.00000 0.00000 0.00000 0.00000 
0.00000 0.00000 0.00000 0.00000 0.00000 0.00000 
0.00000 0.00000 0.00000 0.00000 0.00000 0.00000 
0.28571 0.00000 0.00000 0.42857 0.14286 0.14286 
0.33333 0.00000 0.00000 0.33333 0.00000 0.33333 
0.28571 0.14286 0.42857 0.14286 # INSL
0.25000 0.25000 0.25000 0.25000 # INSR
0.00000 0.00000 0.00000 0.00000 # MATP
0.00000 0.00000 0.00000 0.00000 # MATP
0.00000 0.00000 0.00000 0.00000 # MATP
0.00000 0.00000 0.00000 0.00000 # MATP
0.00000 0.00000 0.00000 0.00000 # MATL
0.00000 0.00000 0.00000 0.00000 # MATR
### node 1 type 3
2  -1
0.97727 0.00000 0.00000 0.01136 0.00000 0.01136 
0.00000 0.00000 0.00000 0.00000 0.00000 0.00000 
0.00000 0.00000 0.00000 0.00000 0.00000 0.00000 
0.05556 0.00000 0.00000 0.88889 0.00000 0.05556 
0.00000 0.00000 0.00000 0.00000 0.00000 0.00000 
0.33333 0.00000 0.00000 0.33333 0.00000 0.33333 
0.00000 0.00000 0.00000 0.00000 # INSL
0.25000 0.25000 0.25000 0.25000 # INSR
0.00000 0.00000 0.00000 0.00000 # MATP
0.00000 0.00000 0.00000 0.00000 # MATP
0.00000 0.00000 0.00000 0.00000 # MATP
0.00000 0.00000 0.00000 0.00000 # MATP
0.00000 0.00000 0.00000 0.00000 # MATL
0.84211 0.05263 0.05263 0.05263 # MATR
### node 2 type 3
3  -1
0.97727 0.00000 0.00000 0.01136 0.00000 0.01136 
0.00000 0.00000 0.00000 0.00000 0.00000 0.00000 
0.00000 0.00000 0.00000 0.00000 0.00000 0.00000 
0.05556 0.00000 0.00000 0.88889 0.00000 0.05556 
0.00000 0.00000 0.00000 0.00000 0.00000 0.00000 
0.33333 0.00000 0.00000 0.33333 0.00000 0.33333 
0.00000 0.00000 0.00000 0.00000 # INSL
0.25000 0.25000 0.25000 0.25000 # INSR
0.00000 0.00000 0.00000 0.00000 # MATP
0.00000 0.00000 0.00000 0.00000 # MATP
0.00000 0.00000 0.00000 0.00000 # MATP
0.00000 0.00000 0.00000 0.00000 # MATP
0.00000 0.00000 0.00000 0.00000 # MATL
0.05263 0.84211 0.05263 0.05263 # MATR
### node 3 type 3
4  -1
0.03409 0.00000 0.00000 0.95455 0.00000 0.01136 
0.00000 0.00000 0.00000 0.00000 0.00000 0.00000 
0.00000 0.00000 0.00000 0.00000 0.00000 0.00000 
0.05556 0.00000 0.00000 0.88889 0.00000 0.05556 
0.00000 0.00000 0.00000 0.00000 0.00000 0.00000 
0.33333 0.00000 0.00000 0.33333 0.00000 0.33333 
0.00000 0.00000 0.00000 0.00000 # INSL
0.25000 0.25000 0.25000 0.25000 # INSR
0.00000 0.00000 0.00000 0.00000 # MATP
0.00000 0.00000 0.00000 0.00000 # MATP
0.00000 0.00000 0.00000 0.00000 # MATP
0.00000 0.00000 0.00000 0.00000 # MATP
0.00000 0.00000 0.00000 0.00000 # MATL
0.05263 0.84211 0.05263 0.05263 # MATR
### node 4 type 3
5  -1
0.14286 0.14286 0.14286 0.42857 0.00000 0.14286 
0.00000 0.00000 0.00000 0.00000 0.00000 0.00000 
0.00000 0.00000 0.00000 0.00000 0.00000 0.00000 
0.00971 0.95146 0.00971 0.00971 0.00000 0.01942 
0.00000 0.00000 0.00000 0.00000 0.00000 0.00000 
0.16667 0.33333 0.16667 0.16667 0.00000 0.16667 
0.00000 0.00000 0.00000 0.00000 # INSL
0.20000 0.40000 0.20000 0.20000 # INSR
0.00000 0.00000 0.00000 0.00000 # MATP
0.00000 0.00000 0.00000 0.00000 # MATP
0.00000 0.00000 0.00000 0.00000 # MATP
0.00000 0.00000 0.00000 0.00000 # MATP
0.00000 0.00000 0.00000 0.00000 # MATL
0.46078 0.05882 0.19608 0.28431 # MATR
### node 5 type 1
6  -1
0.16667 0.16667 0.16667 0.16667 0.16667 0.16667 
0.00962 0.95192 0.00962 0.00962 0.00962 0.00962 
0.16667 0.16667 0.16667 0.16667 0.16667 0.16667 
0.12500 0.37500 0.12500 0.12500 0.12500 0.12500 
0.16667 0.16667 0.16667 0.16667 0.16667 0.16667 
0.20000 0.20000 0.20000 0.20000 0.00000 0.20000 
0.25000 0.25000 0.25000 0.25000 # INSL
0.25000 0.25000 0.25000 0.25000 # INSR
0.00877 0.00877 0.02632 0.17544 # MATP
0.00877 0.00877 0.09649 0.00877 # MATP
0.00877 0.36842 0.00877 0.14035 # MATP
0.07895 0.00877 0.00877 0.03509 # MATP
0.25000 0.25000 0.25000 0.25000 # MATL
0.16667 0.33333 0.16667 0.33333 # MATR
### node 6 type 1
7  -1
0.16667 0.16667 0.16667 0.16667 0.16667 0.16667 
0.00943 0.95283 0.00943 0.00943 0.00943 0.00943 
0.16667 0.16667 0.16667 0.16667 0.16667 0.16667 
0.16667 0.16667 0.16667 0.16667 0.16667 0.16667 
0.16667 0.16667 0.16667 0.16667 0.16667 0.16667 
0.20000 0.20000 0.20000 0.20000 0.00000 0.20000 
0.25000 0.25000 0.25000 0.25000 # INSL
0.25000 0.25000 0.25000 0.25000 # INSR
0.00862 0.00862 0.00862 0.18966 # MATP
0.01724 0.00862 0.23276 0.00862 # MATP
0.00862 0.25862 0.00862 0.03448 # MATP
0.14655 0.00862 0.03448 0.01724 # MATP
0.25000 0.25000 0.25000 0.25000 # MATL
0.25000 0.25000 0.25000 0.25000 # MATR
### node 7 type 1
8  -1
0.16667 0.16667 0.16667 0.16667 0.16667 0.16667 
0.00943 0.95283 0.00943 0.00943 0.00943 0.00943 
0.16667 0.16667 0.16667 0.16667 0.16667 0.16667 
0.16667 0.16667 0.16667 0.16667 0.16667 0.16667 
0.16667 0.16667 0.16667 0.16667 0.16667 0.16667 
0.20000 0.20000 0.20000 0.20000 0.00000 0.20000 
0.25000 0.25000 0.25000 0.25000 # INSL
0.25000 0.25000 0.25000 0.25000 # INSR
0.00862 0.00862 0.00862 0.18966 # MATP
0.00862 0.00862 0.18966 0.01724 # MATP
0.00862 0.23276 0.00862 0.04310 # MATP
0.23276 0.00862 0.01724 0.00862 # MATP
0.25000 0.25000 0.25000 0.25000 # MATL
0.25000 0.25000 0.25000 0.25000 # MATR
### node 8 type 1
9  -1
0.16667 0.16667 0.16667 0.16667 0.16667 0.16667 
0.00943 0.94340 0.00943 0.00943 0.01887 0.00943 
0.16667 0.16667 0.16667 0.16667 0.16667 0.16667 
0.16667 0.16667 0.16667 0.16667 0.16667 0.16667 
0.14286 0.28571 0.14286 0.14286 0.14286 0.14286 
0.20000 0.20000 0.20000 0.20000 0.00000 0.20000 
0.20000 0.20000 0.20000 0.40000 # INSL
0.25000 0.25000 0.25000 0.25000 # INSR
0.01724 0.00862 0.00862 0.26724 # MATP
0.00862 0.00862 0.20690 0.00862 # MATP
0.00862 0.15517 0.00862 0.06897 # MATP
0.14655 0.00862 0.06034 0.00862 # MATP
0.25000 0.25000 0.25000 0.25000 # MATL
0.25000 0.25000 0.25000 0.25000 # MATR
### node 9 type 1
10  -1
0.16667 0.16667 0.16667 0.16667 0.16667 0.16667 
0.00943 0.95283 0.00943 0.00943 0.00943 0.00943 
0.16667 0.16667 0.16667 0.16667 0.16667 0.16667 
0.16667 0.16667 0.16667 0.16667 0.16667 0.16667 
0.16667 0.16667 0.16667 0.16667 0.16667 0.16667 
0.20000 0.20000 0.20000 0.20000 0.00000 0.20000 
0.25000 0.25000 0.25000 0.25000 # INSL
0.25000 0.25000 0.25000 0.25000 # INSR
0.00862 0.00862 0.00862 0.29310 # MATP
0.01724 0.00862 0.18966 0.00862 # MATP
0.00862 0.13793 0.00862 0.04310 # MATP
0.16379 0.00862 0.06897 0.01724 # MATP
0.25000 0.25000 0.25000 0.25000 # MATL
0.25000 0.25000 0.25000 0.25000 # MATR
### node 10 type 1
11  -1
0.16667 0.16667 0.16667 0.16667 0.16667 0.16667 
0.00943 0.95283 0.00943 0.00943 0.00943 0.00943 
0.16667 0.16667 0.16667 0.16667 0.16667 0.16667 
0.16667 0.16667 0.16667 0.16667 0.16667 0.16667 
0.16667 0.16667 0.16667 0.16667 0.16667 0.16667 
0.20000 0.20000 0.20000 0.20000 0.00000 0.20000 
0.25000 0.25000 0.25000 0.25000 # INSL
0.25000 0.25000 0.25000 0.25000 # INSR
0.00862 0.00862 0.00862 0.20690 # MATP
0.01724 0.01724 0.15517 0.00862 # MATP
0.00862 0.12069 0.00862 0.03448 # MATP
0.27586 0.00862 0.06897 0.04310 # MATP
0.25000 0.25000 0.25000 0.25000 # MATL
0.25000 0.25000 0.25000 0.25000 # MATR
### node 11 type 1
12  -1
0.33333 0.00000 0.00000 0.00000 0.33333 0.33333 
0.97087 0.00000 0.00000 0.00000 0.00971 0.01942 
0.33333 0.00000 0.00000 0.00000 0.33333 0.33333 
0.33333 0.00000 0.00000 0.00000 0.33333 0.33333 
0.33333 0.00000 0.00000 0.00000 0.33333 0.33333 
0.66667 0.00000 0.00000 0.00000 0.00000 0.33333 
0.25000 0.25000 0.25000 0.25000 # INSL
0.20000 0.20000 0.20000 0.40000 # INSR
0.00862 0.00862 0.00862 0.28448 # MATP
0.00862 0.00862 0.05172 0.00862 # MATP
0.00862 0.31897 0.00862 0.04310 # MATP
0.19828 0.00862 0.01724 0.00862 # MATP
0.25000 0.25000 0.25000 0.25000 # MATL
0.25000 0.25000 0.25000 0.25000 # MATR
### node 12 type 0
13  53
0.00000 0.00000 0.00000 0.00000 0.00000 0.00000 
0.00000 0.00000 0.00000 0.00000 0.00000 0.00000 
0.00000 0.00000 0.00000 0.00000 0.00000 0.00000 
0.00000 0.00000 0.00000 0.00000 0.00000 0.00000 
0.00000 0.00000 0.00000 0.00000 0.00000 0.00000 
0.00000 0.00000 0.00000 0.00000 0.00000 0.00000 
0.00000 0.00000 0.00000 0.00000 # INSL
0.00000 0.00000 0.00000 0.00000 # INSR
0.00000 0.00000 0.00000 0.00000 # MATP
0.00000 0.00000 0.00000 0.00000 # MATP
0.00000 0.00000 0.00000 0.00000 # MATP
0.00000 0.00000 0.00000 0.00000 # MATP
0.00000 0.00000 0.00000 0.00000 # MATL
0.00000 0.00000 0.00000 0.00000 # MATR
### node 13 type 4
14  -1
1.00000 0.00000 0.00000 0.00000 0.00000 0.00000 
0.00000 0.00000 0.00000 0.00000 0.00000 0.00000 
0.00000 0.00000 0.00000 0.00000 0.00000 0.00000 
0.00000 0.00000 0.00000 0.00000 0.00000 0.00000 
0.00000 0.00000 0.00000 0.00000 0.00000 0.00000 
0.00000 0.00000 0.00000 0.00000 0.00000 0.00000 
0.00000 0.00000 0.00000 0.00000 # INSL
0.00000 0.00000 0.00000 0.00000 # INSR
0.00000 0.00000 0.00000 0.00000 # MATP
0.00000 0.00000 0.00000 0.00000 # MATP
0.00000 0.00000 0.00000 0.00000 # MATP
0.00000 0.00000 0.00000 0.00000 # MATP
0.00000 0.00000 0.00000 0.00000 # MATL
0.00000 0.00000 0.00000 0.00000 # MATR
### node 14 type 0
15  51
0.00000 0.00000 0.00000 0.00000 0.00000 0.00000 
0.00000 0.00000 0.00000 0.00000 0.00000 0.00000 
0.00000 0.00000 0.00000 0.00000 0.00000 0.00000 
0.00000 0.00000 0.00000 0.00000 0.00000 0.00000 
0.00000 0.00000 0.00000 0.00000 0.00000 0.00000 
0.00000 0.00000 0.00000 0.00000 0.00000 0.00000 
0.00000 0.00000 0.00000 0.00000 # INSL
0.00000 0.00000 0.00000 0.00000 # INSR
0.00000 0.00000 0.00000 0.00000 # MATP
0.00000 0.00000 0.00000 0.00000 # MATP
0.00000 0.00000 0.00000 0.00000 # MATP
0.00000 0.00000 0.00000 0.00000 # MATP
0.00000 0.00000 0.00000 0.00000 # MATL
0.00000 0.00000 0.00000 0.00000 # MATR
### node 15 type 4
16  -1
0.01961 0.00000 0.98039 0.00000 0.00000 0.00000 
0.00000 0.00000 0.00000 0.00000 0.00000 0.00000 
0.00000 0.00000 0.00000 0.00000 0.00000 0.00000 
0.00000 0.00000 0.00000 0.00000 0.00000 0.00000 
0.00000 0.00000 0.00000 0.00000 0.00000 0.00000 
0.00000 0.00000 0.00000 0.00000 0.00000 0.00000 
0.00000 0.00000 0.00000 0.00000 # INSL
0.00000 0.00000 0.00000 0.00000 # INSR
0.00000 0.00000 0.00000 0.00000 # MATP
0.00000 0.00000 0.00000 0.00000 # MATP
0.00000 0.00000 0.00000 0.00000 # MATP
0.00000 0.00000 0.00000 0.00000 # MATP
0.00000 0.00000 0.00000 0.00000 # MATL
0.00000 0.00000 0.00000 0.00000 # MATR
### node 16 type 2
17  -1
0.66667 0.00000 0.00000 0.00000 0.33333 0.00000 
0.00000 0.00000 0.00000 0.00000 0.00000 0.00000 
0.99010 0.00000 0.00000 0.00000 0.00990 0.00000 
0.00000 0.00000 0.00000 0.00000 0.00000 0.00000 
0.50000 0.00000 0.00000 0.00000 0.50000 0.00000 
0.00000 0.00000 0.00000 0.00000 0.00000 0.00000 
0.25000 0.25000 0.25000 0.25000 # INSL
0.00000 0.00000 0.00000 0.00000 # INSR
0.00000 0.00000 0.00000 0.00000 # MATP
0.00000 0.00000 0.00000 0.00000 # MATP
0.00000 0.00000 0.00000 0.00000 # MATP
0.00000 0.00000 0.00000 0.00000 # MATP
0.07767 0.00971 0.05825 0.85437 # MATL
0.00000 0.00000 0.00000 0.00000 # MATR
### node 17 type 0
18  31
0.00000 0.00000 0.00000 0.00000 0.00000 0.00000 
0.00000 0.00000 0.00000 0.00000 0.00000 0.00000 
0.00000 0.00000 0.00000 0.00000 0.00000 0.00000 
0.00000 0.00000 0.00000 0.00000 0.00000 0.00000 
0.00000 0.00000 0.00000 0.00000 0.00000 0.00000 
0.00000 0.00000 0.00000 0.00000 0.00000 0.00000 
0.00000 0.00000 0.00000 0.00000 # INSL
0.00000 0.00000 0.00000 0.00000 # INSR
0.00000 0.00000 0.00000 0.00000 # MATP
0.00000 0.00000 0.00000 0.00000 # MATP
0.00000 0.00000 0.00000 0.00000 # MATP
0.00000 0.00000 0.00000 0.00000 # MATP
0.00000 0.00000 0.00000 0.00000 # MATL
0.00000 0.00000 0.00000 0.00000 # MATR
### node 18 type 4
19  -1
0.00980 0.00000 0.99020 0.00000 0.00000 0.00000 
0.00000 0.00000 0.00000 0.00000 0.00000 0.00000 
0.00000 0.00000 0.00000 0.00000 0.00000 0.00000 
0.00000 0.00000 0.00000 0.00000 0.00000 0.00000 
0.00000 0.00000 0.00000 0.00000 0.00000 0.00000 
0.00000 0.00000 0.00000 0.00000 0.00000 0.00000 
0.00000 0.00000 0.00000 0.00000 # INSL
0.00000 0.00000 0.00000 0.00000 # INSR
0.00000 0.00000 0.00000 0.00000 # MATP
0.00000 0.00000 0.00000 0.00000 # MATP
0.00000 0.00000 0.00000 0.00000 # MATP
0.00000 0.00000 0.00000 0.00000 # MATP
0.00000 0.00000 0.00000 0.00000 # MATL
0.00000 0.00000 0.00000 0.00000 # MATR
### node 19 type 2
20  -1
0.33333 0.00000 0.00000 0.33333 0.33333 0.00000 
0.00000 0.00000 0.00000 0.00000 0.00000 0.00000 
0.01942 0.00000 0.00000 0.96117 0.01942 0.00000 
0.00000 0.00000 0.00000 0.00000 0.00000 0.00000 
0.50000 0.00000 0.00000 0.25000 0.25000 0.00000 
0.00000 0.00000 0.00000 0.00000 0.00000 0.00000 
0.20000 0.20000 0.40000 0.20000 # INSL
0.00000 0.00000 0.00000 0.00000 # INSR
0.00000 0.00000 0.00000 0.00000 # MATP
0.00000 0.00000 0.00000 0.00000 # MATP
0.00000 0.00000 0.00000 0.00000 # MATP
0.00000 0.00000 0.00000 0.00000 # MATP
0.65385 0.05769 0.24038 0.04808 # MATL
0.00000 0.00000 0.00000 0.00000 # MATR
### node 20 type 3
21  -1
0.14286 0.42857 0.14286 0.14286 0.00000 0.14286 
0.00000 0.00000 0.00000 0.00000 0.00000 0.00000 
0.00000 0.00000 0.00000 0.00000 0.00000 0.00000 
0.00971 0.96117 0.00971 0.00971 0.00000 0.00971 
0.00000 0.00000 0.00000 0.00000 0.00000 0.00000 
0.20000 0.20000 0.20000 0.20000 0.00000 0.20000 
0.00000 0.00000 0.00000 0.00000 # INSL
0.25000 0.25000 0.25000 0.25000 # INSR
0.00000 0.00000 0.00000 0.00000 # MATP
0.00000 0.00000 0.00000 0.00000 # MATP
0.00000 0.00000 0.00000 0.00000 # MATP
0.00000 0.00000 0.00000 0.00000 # MATP
0.00000 0.00000 0.00000 0.00000 # MATL
0.50980 0.04902 0.33333 0.10784 # MATR
### node 21 type 1
22  -1
0.16667 0.16667 0.16667 0.16667 0.16667 0.16667 
0.00943 0.95283 0.00943 0.00943 0.00943 0.00943 
0.16667 0.16667 0.16667 0.16667 0.16667 0.16667 
0.16667 0.16667 0.16667 0.16667 0.16667 0.16667 
0.16667 0.16667 0.16667 0.16667 0.16667 0.16667 
0.20000 0.20000 0.20000 0.20000 0.00000 0.20000 
0.25000 0.25000 0.25000 0.25000 # INSL
0.25000 0.25000 0.25000 0.25000 # INSR
0.00862 0.00862 0.01724 0.09483 # MATP
0.00862 0.01724 0.03448 0.00862 # MATP
0.01724 0.54310 0.00862 0.15517 # MATP
0.05172 0.00862 0.00862 0.00862 # MATP
0.25000 0.25000 0.25000 0.25000 # MATL
0.25000 0.25000 0.25000 0.25000 # MATR
### node 22 type 1
23  -1
0.16667 0.16667 0.16667 0.16667 0.16667 0.16667 
0.00943 0.95283 0.00943 0.00943 0.00943 0.00943 
0.16667 0.16667 0.16667 0.16667 0.16667 0.16667 
0.16667 0.16667 0.16667 0.16667 0.16667 0.16667 
0.16667 0.16667 0.16667 0.16667 0.16667 0.16667 
0.20000 0.20000 0.20000 0.20000 0.00000 0.20000 
0.25000 0.25000 0.25000 0.25000 # INSL
0.25000 0.25000 0.25000 0.25000 # INSR
0.00862 0.01724 0.00862 0.05172 # MATP
0.00862 0.00862 0.31034 0.00862 # MATP
0.00862 0.09483 0.00862 0.00862 # MATP
0.39655 0.02586 0.02586 0.00862 # MATP
0.25000 0.25000 0.25000 0.25000 # MATL
0.25000 0.25000 0.25000 0.25000 # MATR
### node 23 type 1
24  -1
0.16667 0.16667 0.16667 0.16667 0.16667 0.16667 
0.00943 0.95283 0.00943 0.00943 0.00943 0.00943 
0.16667 0.16667 0.16667 0.16667 0.16667 0.16667 
0.16667 0.16667 0.16667 0.16667 0.16667 0.16667 
0.16667 0.16667 0.16667 0.16667 0.16667 0.16667 
0.20000 0.20000 0.20000 0.20000 0.00000 0.20000 
0.25000 0.25000 0.25000 0.25000 # INSL
0.25000 0.25000 0.25000 0.25000 # INSR
0.02586 0.02586 0.00862 0.15517 # MATP
0.00862 0.00862 0.12931 0.00862 # MATP
0.00862 0.09483 0.00862 0.02586 # MATP
0.43103 0.00862 0.04310 0.00862 # MATP
0.25000 0.25000 0.25000 0.25000 # MATL
0.25000 0.25000 0.25000 0.25000 # MATR
### node 24 type 1
25  -1
0.25000 0.00000 0.25000 0.00000 0.25000 0.25000 
0.00962 0.00000 0.97115 0.00000 0.00962 0.00962 
0.25000 0.00000 0.25000 0.00000 0.25000 0.25000 
0.25000 0.00000 0.25000 0.00000 0.25000 0.25000 
0.25000 0.00000 0.25000 0.00000 0.25000 0.25000 
0.33333 0.00000 0.33333 0.00000 0.00000 0.33333 
0.25000 0.25000 0.25000 0.25000 # INSL
0.25000 0.25000 0.25000 0.25000 # INSR
0.04310 0.00862 0.00862 0.10345 # MATP
0.01724 0.00862 0.13793 0.00862 # MATP
0.07759 0.02586 0.01724 0.01724 # MATP
0.29310 0.01724 0.14655 0.06897 # MATP
0.25000 0.25000 0.25000 0.25000 # MATL
0.25000 0.25000 0.25000 0.25000 # MATR
### node 25 type 2
26  -1
0.20000 0.20000 0.20000 0.20000 0.20000 0.00000 
0.00000 0.00000 0.00000 0.00000 0.00000 0.00000 
0.00952 0.95238 0.01905 0.00952 0.00952 0.00000 
0.00000 0.00000 0.00000 0.00000 0.00000 0.00000 
0.20000 0.20000 0.20000 0.20000 0.20000 0.00000 
0.00000 0.00000 0.00000 0.00000 0.00000 0.00000 
0.25000 0.25000 0.25000 0.25000 # INSL
0.00000 0.00000 0.00000 0.00000 # INSR
0.00000 0.00000 0.00000 0.00000 # MATP
0.00000 0.00000 0.00000 0.00000 # MATP
0.00000 0.00000 0.00000 0.00000 # MATP
0.00000 0.00000 0.00000 0.00000 # MATP
0.87500 0.02885 0.03846 0.05769 # MATL
0.00000 0.00000 0.00000 0.00000 # MATR
### node 26 type 1
27  -1
0.25000 0.00000 0.00000 0.25000 0.25000 0.25000 
0.86408 0.00000 0.00000 0.10680 0.00971 0.01942 
0.40000 0.00000 0.00000 0.20000 0.20000 0.20000 
0.25000 0.00000 0.00000 0.25000 0.25000 0.25000 
0.25000 0.00000 0.00000 0.25000 0.25000 0.25000 
0.25000 0.00000 0.00000 0.50000 0.00000 0.25000 
0.25000 0.25000 0.25000 0.25000 # INSL
0.20000 0.40000 0.20000 0.20000 # INSR
0.40870 0.00870 0.01739 0.02609 # MATP
0.05217 0.01739 0.01739 0.00870 # MATP
0.25217 0.00870 0.02609 0.02609 # MATP
0.06957 0.00870 0.02609 0.02609 # MATP
0.20000 0.20000 0.40000 0.20000 # MATL
0.25000 0.25000 0.25000 0.25000 # MATR
### node 27 type 3
28  -1
0.23404 0.25532 0.47872 0.02128 0.00000 0.01064 
0.00000 0.00000 0.00000 0.00000 0.00000 0.00000 
0.00000 0.00000 0.00000 0.00000 0.00000 0.00000 
0.12500 0.56250 0.18750 0.06250 0.00000 0.06250 
0.00000 0.00000 0.00000 0.00000 0.00000 0.00000 
0.20000 0.20000 0.20000 0.20000 0.00000 0.20000 
0.00000 0.00000 0.00000 0.00000 # INSL
0.25000 0.25000 0.25000 0.25000 # INSR
0.00000 0.00000 0.00000 0.00000 # MATP
0.00000 0.00000 0.00000 0.00000 # MATP
0.00000 0.00000 0.00000 0.00000 # MATP
0.00000 0.00000 0.00000 0.00000 # MATP
0.00000 0.00000 0.00000 0.00000 # MATL
0.20000 0.26667 0.06667 0.46667 # MATR
### node 28 type 1
29  -1
0.67857 0.03571 0.03571 0.17857 0.03571 0.03571 
0.02703 0.40541 0.02703 0.48649 0.02703 0.02703 
0.36538 0.32692 0.05769 0.21154 0.01923 0.01923 
0.14286 0.14286 0.14286 0.28571 0.14286 0.14286 
0.16667 0.16667 0.16667 0.16667 0.16667 0.16667 
0.20000 0.20000 0.20000 0.20000 0.00000 0.20000 
0.25000 0.25000 0.25000 0.25000 # INSL
0.25000 0.25000 0.25000 0.25000 # INSR
0.04255 0.02128 0.02128 0.08511 # MATP
0.04255 0.04255 0.04255 0.06383 # MATP
0.02128 0.02128 0.02128 0.02128 # MATP
0.04255 0.08511 0.04255 0.38298 # MATP
0.24000 0.10000 0.12000 0.54000 # MATL
0.20000 0.20000 0.20000 0.40000 # MATR
### node 29 type 1
30  -1
0.16667 0.73810 0.02381 0.02381 0.02381 0.02381 
0.02778 0.63889 0.02778 0.02778 0.25000 0.02778 
0.25000 0.25000 0.12500 0.12500 0.12500 0.12500 
0.02632 0.86842 0.02632 0.02632 0.02632 0.02632 
0.07143 0.64286 0.07143 0.07143 0.07143 0.07143 
0.20000 0.20000 0.20000 0.20000 0.00000 0.20000 
0.16667 0.41667 0.08333 0.33333 # INSL
0.25000 0.25000 0.25000 0.25000 # INSR
0.02174 0.02174 0.04348 0.06522 # MATP
0.04348 0.06522 0.04348 0.10870 # MATP
0.02174 0.02174 0.02174 0.02174 # MATP
0.04348 0.10870 0.02174 0.32609 # MATP
0.50000 0.16667 0.16667 0.16667 # MATL
0.13889 0.05556 0.05556 0.75000 # MATR
### node 30 type 1
-1  -1
0.80000 0.00000 0.00000 0.00000 0.10000 0.10000 
0.97917 0.00000 0.00000 0.00000 0.01042 0.01042 
0.33333 0.00000 0.00000 0.00000 0.33333 0.33333 
0.33333 0.00000 0.00000 0.00000 0.33333 0.33333 
0.33333 0.00000 0.00000 0.00000 0.33333 0.33333 
0.50000 0.00000 0.00000 0.00000 0.00000 0.50000 
0.25000 0.25000 0.25000 0.25000 # INSL
0.25000 0.25000 0.25000 0.25000 # INSR
0.05505 0.03670 0.01835 0.04587 # MATP
0.00917 0.02752 0.00917 0.02752 # MATP
0.04587 0.03670 0.52294 0.04587 # MATP
0.03670 0.00917 0.01835 0.05505 # MATP
0.25000 0.25000 0.25000 0.25000 # MATL
0.25000 0.25000 0.25000 0.25000 # MATR
### node 31 type 5
32  -1
0.98039 0.00000 0.00000 0.00000 0.01961 0.00000 
0.00000 0.00000 0.00000 0.00000 0.00000 0.00000 
0.00000 0.00000 0.00000 0.00000 0.00000 0.00000 
0.00000 0.00000 0.00000 0.00000 0.00000 0.00000 
0.66667 0.00000 0.00000 0.00000 0.33333 0.00000 
0.00000 0.00000 0.00000 0.00000 0.00000 0.00000 
0.20000 0.20000 0.20000 0.40000 # INSL
0.00000 0.00000 0.00000 0.00000 # INSR
0.00000 0.00000 0.00000 0.00000 # MATP
0.00000 0.00000 0.00000 0.00000 # MATP
0.00000 0.00000 0.00000 0.00000 # MATP
0.00000 0.00000 0.00000 0.00000 # MATP
0.00000 0.00000 0.00000 0.00000 # MATL
0.00000 0.00000 0.00000 0.00000 # MATR
### node 32 type 0
33  48
0.00000 0.00000 0.00000 0.00000 0.00000 0.00000 
0.00000 0.00000 0.00000 0.00000 0.00000 0.00000 
0.00000 0.00000 0.00000 0.00000 0.00000 0.00000 
0.00000 0.00000 0.00000 0.00000 0.00000 0.00000 
0.00000 0.00000 0.00000 0.00000 0.00000 0.00000 
0.00000 0.00000 0.00000 0.00000 0.00000 0.00000 
0.00000 0.00000 0.00000 0.00000 # INSL
0.00000 0.00000 0.00000 0.00000 # INSR
0.00000 0.00000 0.00000 0.00000 # MATP
0.00000 0.00000 0.00000 0.00000 # MATP
0.00000 0.00000 0.00000 0.00000 # MATP
0.00000 0.00000 0.00000 0.00000 # MATP
0.00000 0.00000 0.00000 0.00000 # MATL
0.00000 0.00000 0.00000 0.00000 # MATR
### node 33 type 4
34  -1
0.00980 0.00000 0.00000 0.99020 0.00000 0.00000 
0.00000 0.00000 0.00000 0.00000 0.00000 0.00000 
0.00000 0.00000 0.00000 0.00000 0.00000 0.00000 
0.00000 0.00000 0.00000 0.00000 0.00000 0.00000 
0.00000 0.00000 0.00000 0.00000 0.00000 0.00000 
0.00000 0.00000 0.00000 0.00000 0.00000 0.00000 
0.00000 0.00000 0.00000 0.00000 # INSL
0.00000 0.00000 0.00000 0.00000 # INSR
0.00000 0.00000 0.00000 0.00000 # MATP
0.00000 0.00000 0.00000 0.00000 # MATP
0.00000 0.00000 0.00000 0.00000 # MATP
0.00000 0.00000 0.00000 0.00000 # MATP
0.00000 0.00000 0.00000 0.00000 # MATL
0.00000 0.00000 0.00000 0.00000 # MATR
### node 34 type 3
35  -1
0.20000 0.20000 0.20000 0.20000 0.00000 0.20000 
0.00000 0.00000 0.00000 0.00000 0.00000 0.00000 
0.00000 0.00000 0.00000 0.00000 0.00000 0.00000 
0.00952 0.96190 0.00952 0.00952 0.00000 0.00952 
0.00000 0.00000 0.00000 0.00000 0.00000 0.00000 
0.20000 0.20000 0.20000 0.20000 0.00000 0.20000 
0.00000 0.00000 0.00000 0.00000 # INSL
0.25000 0.25000 0.25000 0.25000 # INSR
0.00000 0.00000 0.00000 0.00000 # MATP
0.00000 0.00000 0.00000 0.00000 # MATP
0.00000 0.00000 0.00000 0.00000 # MATP
0.00000 0.00000 0.00000 0.00000 # MATP
0.00000 0.00000 0.00000 0.00000 # MATL
0.56731 0.15385 0.10577 0.17308 # MATR
### node 35 type 1
36  -1
0.16667 0.16667 0.16667 0.16667 0.16667 0.16667 
0.00943 0.95283 0.00943 0.00943 0.00943 0.00943 
0.16667 0.16667 0.16667 0.16667 0.16667 0.16667 
0.16667 0.16667 0.16667 0.16667 0.16667 0.16667 
0.16667 0.16667 0.16667 0.16667 0.16667 0.16667 
0.20000 0.20000 0.20000 0.20000 0.00000 0.20000 
0.25000 0.25000 0.25000 0.25000 # INSL
0.25000 0.25000 0.25000 0.25000 # INSR
0.00862 0.00862 0.00862 0.22414 # MATP
0.02586 0.03448 0.19828 0.01724 # MATP
0.00862 0.07759 0.00862 0.03448 # MATP
0.25862 0.02586 0.03448 0.02586 # MATP
0.25000 0.25000 0.25000 0.25000 # MATL
0.25000 0.25000 0.25000 0.25000 # MATR
### node 36 type 1
37  -1
0.16667 0.16667 0.16667 0.16667 0.16667 0.16667 
0.00943 0.95283 0.00943 0.00943 0.00943 0.00943 
0.16667 0.16667 0.16667 0.16667 0.16667 0.16667 
0.16667 0.16667 0.16667 0.16667 0.16667 0.16667 
0.16667 0.16667 0.16667 0.16667 0.16667 0.16667 
0.20000 0.20000 0.20000 0.20000 0.00000 0.20000 
0.25000 0.25000 0.25000 0.25000 # INSL
0.25000 0.25000 0.25000 0.25000 # INSR
0.00862 0.00862 0.00862 0.14655 # MATP
0.00862 0.00862 0.22414 0.00862 # MATP
0.00862 0.05172 0.00862 0.06034 # MATP
0.32759 0.00862 0.08621 0.02586 # MATP
0.25000 0.25000 0.25000 0.25000 # MATL
0.25000 0.25000 0.25000 0.25000 # MATR
### node 37 type 1
38  -1
0.16667 0.16667 0.16667 0.16667 0.16667 0.16667 
0.00943 0.95283 0.00943 0.00943 0.00943 0.00943 
0.16667 0.16667 0.16667 0.16667 0.16667 0.16667 
0.16667 0.16667 0.16667 0.16667 0.16667 0.16667 
0.16667 0.16667 0.16667 0.16667 0.16667 0.16667 
0.20000 0.20000 0.20000 0.20000 0.00000 0.20000 
0.25000 0.25000 0.25000 0.25000 # INSL
0.25000 0.25000 0.25000 0.25000 # INSR
0.00862 0.01724 0.00862 0.24138 # MATP
0.00862 0.00862 0.12931 0.00862 # MATP
0.00862 0.23276 0.00862 0.01724 # MATP
0.24138 0.00862 0.02586 0.02586 # MATP
0.25000 0.25000 0.25000 0.25000 # MATL
0.25000 0.25000 0.25000 0.25000 # MATR
### node 38 type 1
39  -1
0.16667 0.16667 0.16667 0.16667 0.16667 0.16667 
0.00943 0.95283 0.00943 0.00943 0.00943 0.00943 
0.16667 0.16667 0.16667 0.16667 0.16667 0.16667 
0.16667 0.16667 0.16667 0.16667 0.16667 0.16667 
0.16667 0.16667 0.16667 0.16667 0.16667 0.16667 
0.20000 0.20000 0.20000 0.20000 0.00000 0.20000 
0.25000 0.25000 0.25000 0.25000 # INSL
0.25000 0.25000 0.25000 0.25000 # INSR
0.00862 0.01724 0.00862 0.11207 # MATP
0.00862 0.00862 0.15517 0.00862 # MATP
0.00862 0.45690 0.00862 0.09483 # MATP
0.04310 0.00862 0.02586 0.02586 # MATP
0.25000 0.25000 0.25000 0.25000 # MATL
0.25000 0.25000 0.25000 0.25000 # MATR
### node 39 type 1
40  -1
0.25000 0.00000 0.25000 0.00000 0.25000 0.25000 
0.00962 0.00000 0.97115 0.00000 0.00962 0.00962 
0.25000 0.00000 0.25000 0.00000 0.25000 0.25000 
0.25000 0.00000 0.25000 0.00000 0.25000 0.25000 
0.25000 0.00000 0.25000 0.00000 0.25000 0.25000 
0.33333 0.00000 0.33333 0.00000 0.00000 0.33333 
0.25000 0.25000 0.25000 0.25000 # INSL
0.25000 0.25000 0.25000 0.25000 # INSR
0.00862 0.00862 0.00862 0.25862 # MATP
0.00862 0.00862 0.27586 0.00862 # MATP
0.00862 0.16379 0.00862 0.03448 # MATP
0.10345 0.00862 0.05172 0.03448 # MATP
0.25000 0.25000 0.25000 0.25000 # MATL
0.25000 0.25000 0.25000 0.25000 # MATR
### node 40 type 2
41  -1
0.50000 0.00000 0.00000 0.00000 0.50000 0.00000 
0.00000 0.00000 0.00000 0.00000 0.00000 0.00000 
0.99020 0.00000 0.00000 0.00000 0.00980 0.00000 
0.00000 0.00000 0.00000 0.00000 0.00000 0.00000 
0.50000 0.00000 0.00000 0.00000 0.50000 0.00000 
0.00000 0.00000 0.00000 0.00000 0.00000 0.00000 
0.25000 0.25000 0.25000 0.25000 # INSL
0.00000 0.00000 0.00000 0.00000 # INSR
0.00000 0.00000 0.00000 0.00000 # MATP
0.00000 0.00000 0.00000 0.00000 # MATP
0.00000 0.00000 0.00000 0.00000 # MATP
0.00000 0.00000 0.00000 0.00000 # MATP
0.04808 0.50962 0.01923 0.42308 # MATL
0.00000 0.00000 0.00000 0.00000 # MATR
### node 41 type 0
42  45
0.00000 0.00000 0.00000 0.00000 0.00000 0.00000 
0.00000 0.00000 0.00000 0.00000 0.00000 0.00000 
0.00000 0.00000 0.00000 0.00000 0.00000 0.00000 
0.00000 0.00000 0.00000 0.00000 0.00000 0.00000 
0.00000 0.00000 0.00000 0.00000 0.00000 0.00000 
0.00000 0.00000 0.00000 0.00000 0.00000 0.00000 
0.00000 0.00000 0.00000 0.00000 # INSL
0.00000 0.00000 0.00000 0.00000 # INSR
0.00000 0.00000 0.00000 0.00000 # MATP
0.00000 0.00000 0.00000 0.00000 # MATP
0.00000 0.00000 0.00000 0.00000 # MATP
0.00000 0.00000 0.00000 0.00000 # MATP
0.00000 0.00000 0.00000 0.00000 # MATL
0.00000 0.00000 0.00000 0.00000 # MATR
### node 42 type 4
43  -1
0.00980 0.00000 0.99020 0.00000 0.00000 0.00000 
0.00000 0.00000 0.00000 0.00000 0.00000 0.00000 
0.00000 0.00000 0.00000 0.00000 0.00000 0.00000 
0.00000 0.00000 0.00000 0.00000 0.00000 0.00000 
0.00000 0.00000 0.00000 0.00000 0.00000 0.00000 
0.00000 0.00000 0.00000 0.00000 0.00000 0.00000 
0.00000 0.00000 0.00000 0.00000 # INSL
0.00000 0.00000 0.00000 0.00000 # INSR
0.00000 0.00000 0.00000 0.00000 # MATP
0.00000 0.00000 0.00000 0.00000 # MATP
0.00000 0.00000 0.00000 0.00000 # MATP
0.00000 0.00000 0.00000 0.00000 # MATP
0.00000 0.00000 0.00000 0.00000 # MATL
0.00000 0.00000 0.00000 0.00000 # MATR
### node 43 type 2
44  -1
0.20000 0.20000 0.20000 0.20000 0.20000 0.00000 
0.00000 0.00000 0.00000 0.00000 0.00000 0.00000 
0.00952 0.96190 0.00952 0.00952 0.00952 0.00000 
0.00000 0.00000 0.00000 0.00000 0.00000 0.00000 
0.20000 0.20000 0.20000 0.20000 0.20000 0.00000 
0.00000 0.00000 0.00000 0.00000 0.00000 0.00000 
0.25000 0.25000 0.25000 0.25000 # INSL
0.00000 0.00000 0.00000 0.00000 # INSR
0.00000 0.00000 0.00000 0.00000 # MATP
0.00000 0.00000 0.00000 0.00000 # MATP
0.00000 0.00000 0.00000 0.00000 # MATP
0.00000 0.00000 0.00000 0.00000 # MATP
0.00962 0.02885 0.00962 0.95192 # MATL
0.00000 0.00000 0.00000 0.00000 # MATR
### node 44 type 1
-1  -1
0.33333 0.00000 0.00000 0.00000 0.33333 0.33333 
0.98058 0.00000 0.00000 0.00000 0.00971 0.00971 
0.33333 0.00000 0.00000 0.00000 0.33333 0.33333 
0.33333 0.00000 0.00000 0.00000 0.33333 0.33333 
0.33333 0.00000 0.00000 0.00000 0.33333 0.33333 
0.50000 0.00000 0.00000 0.00000 0.00000 0.50000 
0.25000 0.25000 0.25000 0.25000 # INSL
0.25000 0.25000 0.25000 0.25000 # INSR
0.01724 0.02586 0.01724 0.00862 # MATP
0.09483 0.03448 0.00862 0.02586 # MATP
0.05172 0.06897 0.01724 0.10345 # MATP
0.06034 0.18966 0.19828 0.07759 # MATP
0.25000 0.25000 0.25000 0.25000 # MATL
0.25000 0.25000 0.25000 0.25000 # MATR
### node 45 type 5
46  -1
0.00952 0.96190 0.00952 0.00952 0.00952 0.00000 
0.00000 0.00000 0.00000 0.00000 0.00000 0.00000 
0.00000 0.00000 0.00000 0.00000 0.00000 0.00000 
0.00000 0.00000 0.00000 0.00000 0.00000 0.00000 
0.20000 0.20000 0.20000 0.20000 0.20000 0.00000 
0.00000 0.00000 0.00000 0.00000 0.00000 0.00000 
0.25000 0.25000 0.25000 0.25000 # INSL
0.00000 0.00000 0.00000 0.00000 # INSR
0.00000 0.00000 0.00000 0.00000 # MATP
0.00000 0.00000 0.00000 0.00000 # MATP
0.00000 0.00000 0.00000 0.00000 # MATP
0.00000 0.00000 0.00000 0.00000 # MATP
0.00000 0.00000 0.00000 0.00000 # MATL
0.00000 0.00000 0.00000 0.00000 # MATR
### node 46 type 1
47  -1
0.25000 0.00000 0.25000 0.00000 0.25000 0.25000 
0.00962 0.00000 0.97115 0.00000 0.00962 0.00962 
0.25000 0.00000 0.25000 0.00000 0.25000 0.25000 
0.25000 0.00000 0.25000 0.00000 0.25000 0.25000 
0.25000 0.00000 0.25000 0.00000 0.25000 0.25000 
0.33333 0.00000 0.33333 0.00000 0.00000 0.33333 
0.25000 0.25000 0.25000 0.25000 # INSL
0.25000 0.25000 0.25000 0.25000 # INSR
0.17241 0.04310 0.01724 0.00862 # MATP
0.15517 0.04310 0.01724 0.06897 # MATP
0.06034 0.04310 0.04310 0.04310 # MATP
0.22414 0.03448 0.01724 0.00862 # MATP
0.25000 0.25000 0.25000 0.25000 # MATL
0.25000 0.25000 0.25000 0.25000 # MATR
### node 47 type 2
-1  -1
0.50000 0.00000 0.00000 0.00000 0.50000 0.00000 
0.00000 0.00000 0.00000 0.00000 0.00000 0.00000 
0.99020 0.00000 0.00000 0.00000 0.00980 0.00000 
0.00000 0.00000 0.00000 0.00000 0.00000 0.00000 
0.50000 0.00000 0.00000 0.00000 0.50000 0.00000 
0.00000 0.00000 0.00000 0.00000 0.00000 0.00000 
0.25000 0.25000 0.25000 0.25000 # INSL
0.00000 0.00000 0.00000 0.00000 # INSR
0.00000 0.00000 0.00000 0.00000 # MATP
0.00000 0.00000 0.00000 0.00000 # MATP
0.00000 0.00000 0.00000 0.00000 # MATP
0.00000 0.00000 0.00000 0.00000 # MATP
0.74038 0.00962 0.24038 0.00962 # MATL
0.00000 0.00000 0.00000 0.00000 # MATR
### node 48 type 5
49  -1
0.02857 0.91429 0.01905 0.02857 0.00952 0.00000 
0.00000 0.00000 0.00000 0.00000 0.00000 0.00000 
0.00000 0.00000 0.00000 0.00000 0.00000 0.00000 
0.00000 0.00000 0.00000 0.00000 0.00000 0.00000 
0.20000 0.20000 0.20000 0.20000 0.20000 0.00000 
0.00000 0.00000 0.00000 0.00000 0.00000 0.00000 
0.25000 0.25000 0.25000 0.25000 # INSL
0.00000 0.00000 0.00000 0.00000 # INSR
0.00000 0.00000 0.00000 0.00000 # MATP
0.00000 0.00000 0.00000 0.00000 # MATP
0.00000 0.00000 0.00000 0.00000 # MATP
0.00000 0.00000 0.00000 0.00000 # MATP
0.00000 0.00000 0.00000 0.00000 # MATL
0.00000 0.00000 0.00000 0.00000 # MATR
### node 49 type 1
50  -1
0.16667 0.00000 0.00000 0.16667 0.16667 0.50000 
0.95960 0.00000 0.00000 0.02020 0.01010 0.01010 
0.40000 0.00000 0.00000 0.20000 0.20000 0.20000 
0.33333 0.00000 0.00000 0.16667 0.16667 0.33333 
0.25000 0.00000 0.00000 0.25000 0.25000 0.25000 
0.02128 0.00000 0.00000 0.08511 0.00000 0.89362 
0.25000 0.25000 0.25000 0.25000 # INSL
0.12500 0.31250 0.39583 0.16667 # INSR
0.12613 0.02703 0.11712 0.08108 # MATP
0.01802 0.01802 0.00901 0.01802 # MATP
0.15315 0.00901 0.17117 0.03604 # MATP
0.09009 0.01802 0.04505 0.06306 # MATP
0.20000 0.20000 0.20000 0.40000 # MATL
0.33333 0.16667 0.33333 0.16667 # MATR
### node 50 type 3
-1  -1
0.98980 0.00000 0.00000 0.00000 0.00000 0.01020 
0.00000 0.00000 0.00000 0.00000 0.00000 0.00000 
0.00000 0.00000 0.00000 0.00000 0.00000 0.00000 
0.83333 0.00000 0.00000 0.00000 0.00000 0.16667 
0.00000 0.00000 0.00000 0.00000 0.00000 0.00000 
0.50000 0.00000 0.00000 0.00000 0.00000 0.50000 
0.00000 0.00000 0.00000 0.00000 # INSL
0.25000 0.25000 0.25000 0.25000 # INSR
0.00000 0.00000 0.00000 0.00000 # MATP
0.00000 0.00000 0.00000 0.00000 # MATP
0.00000 0.00000 0.00000 0.00000 # MATP
0.00000 0.00000 0.00000 0.00000 # MATP
0.00000 0.00000 0.00000 0.00000 # MATL
0.12500 0.25000 0.12500 0.50000 # MATR
### node 51 type 5
52  -1
0.00952 0.34286 0.00952 0.62857 0.00952 0.00000 
0.00000 0.00000 0.00000 0.00000 0.00000 0.00000 
0.00000 0.00000 0.00000 0.00000 0.00000 0.00000 
0.00000 0.00000 0.00000 0.00000 0.00000 0.00000 
0.20000 0.20000 0.20000 0.20000 0.20000 0.00000 
0.00000 0.00000 0.00000 0.00000 0.00000 0.00000 
0.25000 0.25000 0.25000 0.25000 # INSL
0.00000 0.00000 0.00000 0.00000 # INSR
0.00000 0.00000 0.00000 0.00000 # MATP
0.00000 0.00000 0.00000 0.00000 # MATP
0.00000 0.00000 0.00000 0.00000 # MATP
0.00000 0.00000 0.00000 0.00000 # MATP
0.00000 0.00000 0.00000 0.00000 # MATL
0.00000 0.00000 0.00000 0.00000 # MATR
### node 52 type 1
-1  -1
0.33333 0.00000 0.00000 0.00000 0.33333 0.33333 
0.84211 0.00000 0.00000 0.00000 0.02632 0.13158 
0.33333 0.00000 0.00000 0.00000 0.33333 0.33333 
0.97059 0.00000 0.00000 0.00000 0.01471 0.01471 
0.33333 0.00000 0.00000 0.00000 0.33333 0.33333 
0.71429 0.00000 0.00000 0.00000 0.00000 0.28571 
0.25000 0.25000 0.25000 0.25000 # INSL
0.33333 0.22222 0.11111 0.33333 # INSR
0.01961 0.01961 0.03922 0.11765 # MATP
0.01961 0.07843 0.01961 0.03922 # MATP
0.01961 0.01961 0.03922 0.03922 # MATP
0.01961 0.33333 0.05882 0.11765 # MATP
0.25000 0.25000 0.25000 0.25000 # MATL
0.10145 0.23188 0.11594 0.55072 # MATR
### node 53 type 5
54  -1
0.00952 0.96190 0.00952 0.00952 0.00952 0.00000 
0.00000 0.00000 0.00000 0.00000 0.00000 0.00000 
0.00000 0.00000 0.00000 0.00000 0.00000 0.00000 
0.00000 0.00000 0.00000 0.00000 0.00000 0.00000 
0.20000 0.20000 0.20000 0.20000 0.20000 0.00000 
0.00000 0.00000 0.00000 0.00000 0.00000 0.00000 
0.25000 0.25000 0.25000 0.25000 # INSL
0.00000 0.00000 0.00000 0.00000 # INSR
0.00000 0.00000 0.00000 0.00000 # MATP
0.00000 0.00000 0.00000 0.00000 # MATP
0.00000 0.00000 0.00000 0.00000 # MATP
0.00000 0.00000 0.00000 0.00000 # MATP
0.00000 0.00000 0.00000 0.00000 # MATL
0.00000 0.00000 0.00000 0.00000 # MATR
### node 54 type 1
55  -1
0.16667 0.16667 0.16667 0.16667 0.16667 0.16667 
0.00943 0.95283 0.00943 0.00943 0.00943 0.00943 
0.16667 0.16667 0.16667 0.16667 0.16667 0.16667 
0.16667 0.16667 0.16667 0.16667 0.16667 0.16667 
0.16667 0.16667 0.16667 0.16667 0.16667 0.16667 
0.20000 0.20000 0.20000 0.20000 0.00000 0.20000 
0.25000 0.25000 0.25000 0.25000 # INSL
0.25000 0.25000 0.25000 0.25000 # INSR
0.00862 0.00862 0.01724 0.25862 # MATP
0.00862 0.00862 0.16379 0.00862 # MATP
0.00862 0.28448 0.00862 0.07759 # MATP
0.08621 0.02586 0.01724 0.00862 # MATP
0.25000 0.25000 0.25000 0.25000 # MATL
0.25000 0.25000 0.25000 0.25000 # MATR
### node 55 type 1
56  -1
0.16667 0.16667 0.16667 0.16667 0.16667 0.16667 
0.00943 0.95283 0.00943 0.00943 0.00943 0.00943 
0.16667 0.16667 0.16667 0.16667 0.16667 0.16667 
0.16667 0.16667 0.16667 0.16667 0.16667 0.16667 
0.16667 0.16667 0.16667 0.16667 0.16667 0.16667 
0.20000 0.20000 0.20000 0.20000 0.00000 0.20000 
0.25000 0.25000 0.25000 0.25000 # INSL
0.25000 0.25000 0.25000 0.25000 # INSR
0.00862 0.00862 0.00862 0.23276 # MATP
0.01724 0.00862 0.22414 0.00862 # MATP
0.00862 0.12069 0.00862 0.05172 # MATP
0.21552 0.01724 0.04310 0.01724 # MATP
0.25000 0.25000 0.25000 0.25000 # MATL
0.25000 0.25000 0.25000 0.25000 # MATR
### node 56 type 1
57  -1
0.16667 0.16667 0.16667 0.16667 0.16667 0.16667 
0.03774 0.91509 0.00943 0.00943 0.01887 0.00943 
0.16667 0.16667 0.16667 0.16667 0.16667 0.16667 
0.16667 0.16667 0.16667 0.16667 0.16667 0.16667 
0.14286 0.28571 0.14286 0.14286 0.14286 0.14286 
0.20000 0.20000 0.20000 0.20000 0.00000 0.20000 
0.40000 0.20000 0.20000 0.20000 # INSL
0.25000 0.25000 0.25000 0.25000 # INSR
0.00862 0.03448 0.00862 0.31034 # MATP
0.00862 0.00862 0.08621 0.00862 # MATP
0.00862 0.26724 0.00862 0.04310 # MATP
0.16379 0.00862 0.01724 0.00862 # MATP
0.25000 0.25000 0.25000 0.25000 # MATL
0.25000 0.25000 0.25000 0.25000 # MATR
### node 57 type 1
58  -1
0.44444 0.11111 0.11111 0.11111 0.11111 0.11111 
0.15534 0.80583 0.00971 0.00971 0.00971 0.00971 
0.16667 0.16667 0.16667 0.16667 0.16667 0.16667 
0.16667 0.16667 0.16667 0.16667 0.16667 0.16667 
0.16667 0.16667 0.16667 0.16667 0.16667 0.16667 
0.20000 0.20000 0.20000 0.20000 0.00000 0.20000 
0.25000 0.25000 0.25000 0.25000 # INSL
0.25000 0.25000 0.25000 0.25000 # INSR
0.00885 0.01770 0.00885 0.19469 # MATP
0.00885 0.00885 0.02655 0.00885 # MATP
0.00885 0.52212 0.00885 0.02655 # MATP
0.09735 0.00885 0.03540 0.00885 # MATP
0.25000 0.25000 0.25000 0.25000 # MATL
0.25000 0.25000 0.25000 0.25000 # MATR
### node 58 type 1
59  -1
0.29167 0.20833 0.37500 0.04167 0.04167 0.04167 
0.07955 0.79545 0.09091 0.01136 0.01136 0.01136 
0.16667 0.16667 0.16667 0.16667 0.16667 0.16667 
0.16667 0.16667 0.16667 0.16667 0.16667 0.16667 
0.16667 0.16667 0.16667 0.16667 0.16667 0.16667 
0.20000 0.20000 0.20000 0.20000 0.00000 0.20000 
0.25000 0.25000 0.25000 0.25000 # INSL
0.25000 0.25000 0.25000 0.25000 # INSR
0.01020 0.02041 0.01020 0.05102 # MATP
0.01020 0.01020 0.01020 0.02041 # MATP
0.01020 0.71429 0.01020 0.04082 # MATP
0.03061 0.01020 0.02041 0.02041 # MATP
0.25000 0.25000 0.25000 0.25000 # MATL
0.25000 0.25000 0.25000 0.25000 # MATR
### node 59 type 1
60  -1
0.56250 0.00000 0.00000 0.31250 0.06250 0.06250 
0.01299 0.00000 0.00000 0.93506 0.01299 0.03896 
0.36842 0.00000 0.00000 0.52632 0.05263 0.05263 
0.25000 0.00000 0.00000 0.25000 0.25000 0.25000 
0.25000 0.00000 0.00000 0.25000 0.25000 0.25000 
0.20000 0.00000 0.00000 0.60000 0.00000 0.20000 
0.25000 0.25000 0.25000 0.25000 # INSL
0.16667 0.16667 0.33333 0.33333 # INSR
0.02247 0.01124 0.02247 0.02247 # MATP
0.02247 0.02247 0.01124 0.01124 # MATP
0.02247 0.01124 0.02247 0.02247 # MATP
0.03371 0.12360 0.02247 0.59551 # MATP
0.42105 0.10526 0.15789 0.31579 # MATL
0.25000 0.25000 0.25000 0.25000 # MATR
### node 60 type 3
61  -1
0.05263 0.47368 0.31579 0.10526 0.00000 0.05263 
0.00000 0.00000 0.00000 0.00000 0.00000 0.00000 
0.00000 0.00000 0.00000 0.00000 0.00000 0.00000 
0.01099 0.95604 0.01099 0.01099 0.00000 0.01099 
0.00000 0.00000 0.00000 0.00000 0.00000 0.00000 
0.20000 0.20000 0.20000 0.20000 0.00000 0.20000 
0.00000 0.00000 0.00000 0.00000 # INSL
0.25000 0.25000 0.25000 0.25000 # INSR
0.00000 0.00000 0.00000 0.00000 # MATP
0.00000 0.00000 0.00000 0.00000 # MATP
0.00000 0.00000 0.00000 0.00000 # MATP
0.00000 0.00000 0.00000 0.00000 # MATP
0.00000 0.00000 0.00000 0.00000 # MATL
0.43333 0.13333 0.10000 0.33333 # MATR
### node 61 type 1
62  -1
0.33333 0.00000 0.00000 0.00000 0.33333 0.33333 
0.97938 0.00000 0.00000 0.00000 0.01031 0.01031 
0.75000 0.00000 0.00000 0.00000 0.12500 0.12500 
0.50000 0.00000 0.00000 0.00000 0.25000 0.25000 
0.33333 0.00000 0.00000 0.00000 0.33333 0.33333 
0.50000 0.00000 0.00000 0.00000 0.00000 0.50000 
0.25000 0.25000 0.25000 0.25000 # INSL
0.25000 0.25000 0.25000 0.25000 # INSR
0.04545 0.00909 0.00909 0.02727 # MATP
0.03636 0.00909 0.00909 0.01818 # MATP
0.02727 0.00909 0.01818 0.03636 # MATP
0.61818 0.00909 0.03636 0.08182 # MATP
0.33333 0.11111 0.44444 0.11111 # MATL
0.20000 0.20000 0.20000 0.40000 # MATR
### node 62 type 0
63  65
0.00000 0.00000 0.00000 0.00000 0.00000 0.00000 
0.00000 0.00000 0.00000 0.00000 0.00000 0.00000 
0.00000 0.00000 0.00000 0.00000 0.00000 0.00000 
0.00000 0.00000 0.00000 0.00000 0.00000 0.00000 
0.00000 0.00000 0.00000 0.00000 0.00000 0.00000 
0.00000 0.00000 0.00000 0.00000 0.00000 0.00000 
0.00000 0.00000 0.00000 0.00000 # INSL
0.00000 0.00000 0.00000 0.00000 # INSR
0.00000 0.00000 0.00000 0.00000 # MATP
0.00000 0.00000 0.00000 0.00000 # MATP
0.00000 0.00000 0.00000 0.00000 # MATP
0.00000 0.00000 0.00000 0.00000 # MATP
0.00000 0.00000 0.00000 0.00000 # MATL
0.00000 0.00000 0.00000 0.00000 # MATR
### node 63 type 4
64  -1
0.00962 0.96154 0.00962 0.01923 0.00000 0.00000 
0.00000 0.00000 0.00000 0.00000 0.00000 0.00000 
0.00000 0.00000 0.00000 0.00000 0.00000 0.00000 
0.00000 0.00000 0.00000 0.00000 0.00000 0.00000 
0.00000 0.00000 0.00000 0.00000 0.00000 0.00000 
0.00000 0.00000 0.00000 0.00000 0.00000 0.00000 
0.00000 0.00000 0.00000 0.00000 # INSL
0.00000 0.00000 0.00000 0.00000 # INSR
0.00000 0.00000 0.00000 0.00000 # MATP
0.00000 0.00000 0.00000 0.00000 # MATP
0.00000 0.00000 0.00000 0.00000 # MATP
0.00000 0.00000 0.00000 0.00000 # MATP
0.00000 0.00000 0.00000 0.00000 # MATL
0.00000 0.00000 0.00000 0.00000 # MATR
### node 64 type 1
-1  -1
0.33333 0.00000 0.00000 0.00000 0.33333 0.33333 
0.98039 0.00000 0.00000 0.00000 0.00980 0.00980 
0.33333 0.00000 0.00000 0.00000 0.33333 0.33333 
0.50000 0.00000 0.00000 0.00000 0.25000 0.25000 
0.33333 0.00000 0.00000 0.00000 0.33333 0.33333 
0.50000 0.00000 0.00000 0.00000 0.00000 0.50000 
0.25000 0.25000 0.25000 0.25000 # INSL
0.25000 0.25000 0.25000 0.25000 # INSR
0.13043 0.01739 0.01739 0.03478 # MATP
0.26957 0.02609 0.26087 0.00870 # MATP
0.00870 0.00870 0.00870 0.00870 # MATP
0.06087 0.03478 0.02609 0.07826 # MATP
0.25000 0.25000 0.25000 0.25000 # MATL
0.20000 0.20000 0.40000 0.20000 # MATR
### node 65 type 5
66  -1
0.97087 0.00000 0.01942 0.00000 0.00971 0.00000 
0.00000 0.00000 0.00000 0.00000 0.00000 0.00000 
0.00000 0.00000 0.00000 0.00000 0.00000 0.00000 
0.00000 0.00000 0.00000 0.00000 0.00000 0.00000 
0.16667 0.16667 0.16667 0.16667 0.16667 0.16667 
0.00000 0.00000 0.00000 0.00000 0.00000 0.00000 
0.25000 0.25000 0.25000 0.25000 # INSL
0.00000 0.00000 0.00000 0.00000 # INSR
0.00000 0.00000 0.00000 0.00000 # MATP
0.00000 0.00000 0.00000 0.00000 # MATP
0.00000 0.00000 0.00000 0.00000 # MATP
0.00000 0.00000 0.00000 0.00000 # MATP
0.00000 0.00000 0.00000 0.00000 # MATL
0.00000 0.00000 0.00000 0.00000 # MATR
### node 66 type 2
-1  -1
0.99010 0.00000 0.00000 0.00000 0.00990 0.00000 
0.00000 0.00000 0.00000 0.00000 0.00000 0.00000 
0.66667 0.00000 0.00000 0.00000 0.33333 0.00000 
0.00000 0.00000 0.00000 0.00000 0.00000 0.00000 
0.50000 0.00000 0.00000 0.00000 0.50000 0.00000 
0.00000 0.00000 0.00000 0.00000 0.00000 0.00000 
0.25000 0.25000 0.25000 0.25000 # INSL
0.00000 0.00000 0.00000 0.00000 # INSR
0.00000 0.00000 0.00000 0.00000 # MATP
0.00000 0.00000 0.00000 0.00000 # MATP
0.00000 0.00000 0.00000 0.00000 # MATP
0.00000 0.00000 0.00000 0.00000 # MATP
0.20000 0.20000 0.40000 0.20000 # MATL
0.00000 0.00000 0.00000 0.00000 # MATR
