# Supplementary material for: Initiator tRNA genes template the 3′ CCA end at high frequencies in bacteria
Source: BMC Genomics. 2016 Dec 8;17:1003. doi: 10.1186/s12864-016-3314-x (PMC5143459; doi:10.1186/s12864-016-3314-x)
Supplement: Additional file 6: — Installation code-base for the TFAM program. (ZIP 819 kb) [file 12864_2016_3314_MOESM6_ESM.zip › tfam_lib-1.04/covemf-2.4.4/Testsuite/simp_bifurc.cm]

### cove V2
7 	nodes
### node 0 type 6
1  -1
0.81818 0.00000 0.00000 0.00000 0.09091 0.09091 
0.00000 0.00000 0.00000 0.00000 0.00000 0.00000 
0.00000 0.00000 0.00000 0.00000 0.00000 0.00000 
0.00000 0.00000 0.00000 0.00000 0.00000 0.00000 
0.33333 0.00000 0.00000 0.00000 0.33333 0.33333 
0.50000 0.00000 0.00000 0.00000 0.00000 0.50000 
0.25000 0.25000 0.25000 0.25000 # INSL
0.25000 0.25000 0.25000 0.25000 # INSR
0.00000 0.00000 0.00000 0.00000 # MATP
0.00000 0.00000 0.00000 0.00000 # MATP
0.00000 0.00000 0.00000 0.00000 # MATP
0.00000 0.00000 0.00000 0.00000 # MATP
0.00000 0.00000 0.00000 0.00000 # MATL
0.00000 0.00000 0.00000 0.00000 # MATR
### node 1 type 0
2  4
0.00000 0.00000 0.00000 0.00000 0.00000 0.00000 
0.00000 0.00000 0.00000 0.00000 0.00000 0.00000 
0.00000 0.00000 0.00000 0.00000 0.00000 0.00000 
0.00000 0.00000 0.00000 0.00000 0.00000 0.00000 
0.00000 0.00000 0.00000 0.00000 0.00000 0.00000 
0.00000 0.00000 0.00000 0.00000 0.00000 0.00000 
0.00000 0.00000 0.00000 0.00000 # INSL
0.00000 0.00000 0.00000 0.00000 # INSR
0.00000 0.00000 0.00000 0.00000 # MATP
0.00000 0.00000 0.00000 0.00000 # MATP
0.00000 0.00000 0.00000 0.00000 # MATP
0.00000 0.00000 0.00000 0.00000 # MATP
0.00000 0.00000 0.00000 0.00000 # MATL
0.00000 0.00000 0.00000 0.00000 # MATR
### node 2 type 4
3  -1
0.08333 0.75000 0.08333 0.08333 0.00000 0.00000 
0.00000 0.00000 0.00000 0.00000 0.00000 0.00000 
0.00000 0.00000 0.00000 0.00000 0.00000 0.00000 
0.00000 0.00000 0.00000 0.00000 0.00000 0.00000 
0.00000 0.00000 0.00000 0.00000 0.00000 0.00000 
0.00000 0.00000 0.00000 0.00000 0.00000 0.00000 
0.00000 0.00000 0.00000 0.00000 # INSL
0.00000 0.00000 0.00000 0.00000 # INSR
0.00000 0.00000 0.00000 0.00000 # MATP
0.00000 0.00000 0.00000 0.00000 # MATP
0.00000 0.00000 0.00000 0.00000 # MATP
0.00000 0.00000 0.00000 0.00000 # MATP
0.00000 0.00000 0.00000 0.00000 # MATL
0.00000 0.00000 0.00000 0.00000 # MATR
### node 3 type 1
-1  -1
0.33333 0.00000 0.00000 0.00000 0.33333 0.33333 
0.81818 0.00000 0.00000 0.00000 0.09091 0.09091 
0.33333 0.00000 0.00000 0.00000 0.33333 0.33333 
0.33333 0.00000 0.00000 0.00000 0.33333 0.33333 
0.33333 0.00000 0.00000 0.00000 0.33333 0.33333 
0.50000 0.00000 0.00000 0.00000 0.00000 0.50000 
0.25000 0.25000 0.25000 0.25000 # INSL
0.25000 0.25000 0.25000 0.25000 # INSR
0.04167 0.04167 0.04167 0.08333 # MATP
0.04167 0.04167 0.12500 0.04167 # MATP
0.04167 0.08333 0.04167 0.04167 # MATP
0.20833 0.04167 0.04167 0.04167 # MATP
0.25000 0.25000 0.25000 0.25000 # MATL
0.25000 0.25000 0.25000 0.25000 # MATR
### node 4 type 5
5  -1
0.07692 0.69231 0.07692 0.07692 0.07692 0.00000 
0.00000 0.00000 0.00000 0.00000 0.00000 0.00000 
0.00000 0.00000 0.00000 0.00000 0.00000 0.00000 
0.00000 0.00000 0.00000 0.00000 0.00000 0.00000 
0.20000 0.20000 0.20000 0.20000 0.20000 0.00000 
0.00000 0.00000 0.00000 0.00000 0.00000 0.00000 
0.25000 0.25000 0.25000 0.25000 # INSL
0.00000 0.00000 0.00000 0.00000 # INSR
0.00000 0.00000 0.00000 0.00000 # MATP
0.00000 0.00000 0.00000 0.00000 # MATP
0.00000 0.00000 0.00000 0.00000 # MATP
0.00000 0.00000 0.00000 0.00000 # MATP
0.00000 0.00000 0.00000 0.00000 # MATL
0.00000 0.00000 0.00000 0.00000 # MATR
### node 5 type 1
6  -1
0.16667 0.16667 0.16667 0.16667 0.16667 0.16667 
0.07143 0.64286 0.07143 0.07143 0.07143 0.07143 
0.16667 0.16667 0.16667 0.16667 0.16667 0.16667 
0.16667 0.16667 0.16667 0.16667 0.16667 0.16667 
0.16667 0.16667 0.16667 0.16667 0.16667 0.16667 
0.20000 0.20000 0.20000 0.20000 0.00000 0.20000 
0.25000 0.25000 0.25000 0.25000 # INSL
0.25000 0.25000 0.25000 0.25000 # INSR
0.04167 0.04167 0.04167 0.12500 # MATP
0.04167 0.04167 0.12500 0.04167 # MATP
0.04167 0.16667 0.04167 0.04167 # MATP
0.08333 0.04167 0.04167 0.04167 # MATP
0.25000 0.25000 0.25000 0.25000 # MATL
0.25000 0.25000 0.25000 0.25000 # MATR
### node 6 type 1
-1  -1
0.33333 0.00000 0.00000 0.00000 0.33333 0.33333 
0.81818 0.00000 0.00000 0.00000 0.09091 0.09091 
0.33333 0.00000 0.00000 0.00000 0.33333 0.33333 
0.33333 0.00000 0.00000 0.00000 0.33333 0.33333 
0.33333 0.00000 0.00000 0.00000 0.33333 0.33333 
0.50000 0.00000 0.00000 0.00000 0.00000 0.50000 
0.25000 0.25000 0.25000 0.25000 # INSL
0.25000 0.25000 0.25000 0.25000 # INSR
0.04167 0.04167 0.04167 0.16667 # MATP
0.04167 0.04167 0.08333 0.04167 # MATP
0.04167 0.16667 0.04167 0.04167 # MATP
0.08333 0.04167 0.04167 0.04167 # MATP
0.25000 0.25000 0.25000 0.25000 # MATL
0.25000 0.25000 0.25000 0.25000 # MATR
