# Supplementary material for: Initiator tRNA genes template the 3′ CCA end at high frequencies in bacteria
Source: BMC Genomics. 2016 Dec 8;17:1003. doi: 10.1186/s12864-016-3314-x (PMC5143459; doi:10.1186/s12864-016-3314-x)
Supplement: Additional file 6: — Installation code-base for the TFAM program. (ZIP 819 kb) [file 12864_2016_3314_MOESM6_ESM.zip › tfam_lib-1.04/covemf-2.4.4/Testsuite/simp_bifurc.slx]

#=CS ><>><<
#=RF xxxxxx 
seq1 AUAAUU
seq2 UAGGCC
seq3 GCCGCG
seq4 UAGAUC
seq5 CGAUAU
seq6 UAUCGA
seq7 CGCGCG
seq8 UAGAUC
