# Supplementary material for: Initiator tRNA genes template the 3′ CCA end at high frequencies in bacteria
Source: BMC Genomics. 2016 Dec 8;17:1003. doi: 10.1186/s12864-016-3314-x (PMC5143459; doi:10.1186/s12864-016-3314-x)
Supplement: Additional file 6: — Installation code-base for the TFAM program. (ZIP 819 kb) [file 12864_2016_3314_MOESM6_ESM.zip › tfam_lib-1.04/covemf-2.4.4/Testsuite/TESTCOMMANDS]

# coveb (CM construction) option tests...
../coveb tmp.cm simp_bifurc.slx
../coveb -a tmp.cm simp_bifurc.slx
../coveb -P1 tmp.cm simp_bifurc.slx
../coveb -P1 -g0.5 tmp.cm r17.slx
../coveb -h
../coveb -o tmp.slx tmp.cm simp_bifurc.slx
#    [I'm not testing the -p option; no demo priorfile]
../coveb -P2 tmp.cm simp_bifurc.slx
../coveb -P3 tmp.cm simp_bifurc.slx
# covea (CM alignment) option tests...
../covea tmp.cm simp_bifurc.fa
../covea -a tmp.cm simp_bifurc.fa
../covea -h
../covea -o tmp.slx tmp.cm simp_bifurc.fa
../covea -s tmp.sc tmp.cm simp_bifurc.fa
#    [covea -S does not work -- this is a known bug]
#    [covee is known to be broken! not running tests:]
#../covee tmp.cm 
#../covee -a tmp.cm 
#../covee -b tmp.cm 
#../covee -l tmp.cm 
#../covee -s42 tmp.cm 
#../covee -L tmp.cm
# covels (database searching) option tests...
../covels tmp.cm simp_bifurc.fa
../covels -c tmp.cm simp_bifurc.fa
../covels -g 0.33 tmp.cm simp_bifurc.fa
../covels -h 
../covels -o tmp.sc tmp.cm simp_bifurc.fa
../covels -t 10 tmp.cm simp_bifurc.fa
../covels -w 150 tmp.cm simp_bifurc.fa
../covels -D tmp.out tmp.cm simp_bifurc.fa
../covels -F tmp.cm simp_bifurc.fa
../covels -FE 0.0001 tmp.cm simp_bifurc.fa
# coves (sequence scoring) option tests...
../coves tmp.cm simp_bifurc.fa
../coves -a tmp.cm simp_bifurc.fa
../coves -g0.33 tmp.cm simp_bifurc.fa
../coves -m tmp.cm simp_bifurc.fa
../coves -s tmp.cm simp_bifurc.fa
# covet (training) option tests...
../covet tmp.cm simp_bifurc.fa
../covet -a simp_bifurc.slx tmp.cm simp_bifurc.fa
../covet -A tmp.out tmp.cm simp_bifurc.fa
../covet -b tmp.out tmp.cm simp_bifurc.fa
../covet -f tmp.cm simp_bifurc.fa
../covet -G 0.01 tmp.cm simp_bifurc.fa
../covet -h
../covet -i tmp.cm tmp.cm simp_bifurc.fa
../covet -m tmp.cm simp_bifurc.fa
../covet tmp.cm simp_bifurc.fa
../covet -s42 tmp.cm simp_bifurc.fa
../covet -X 0.01 tmp.cm simp_bifurc.fa
