# Supplementary material for: Initiator tRNA genes template the 3′ CCA end at high frequencies in bacteria
Source: BMC Genomics. 2016 Dec 8;17:1003. doi: 10.1186/s12864-016-3314-x (PMC5143459; doi:10.1186/s12864-016-3314-x)
Supplement: Additional file 6: — Installation code-base for the TFAM program. (ZIP 819 kb) [file 12864_2016_3314_MOESM6_ESM.zip › tfam_lib-1.04/covemf-2.4.4/Testsuite/TRNA.cm]

### cove V2
80 	nodes
### node 0 type 6
1  -1
0.82866 0.00000 0.00000 0.16983 0.00076 0.00076 
0.00000 0.00000 0.00000 0.00000 0.00000 0.00000 
0.00000 0.00000 0.00000 0.00000 0.00000 0.00000 
0.00000 0.00000 0.00000 0.00000 0.00000 0.00000 
0.25000 0.00000 0.00000 0.25000 0.25000 0.25000 
0.33333 0.00000 0.00000 0.33333 0.00000 0.33333 
0.25000 0.25000 0.25000 0.25000 # INSL
0.25000 0.25000 0.25000 0.25000 # INSR
0.00000 0.00000 0.00000 0.00000 # MATP
0.00000 0.00000 0.00000 0.00000 # MATP
0.00000 0.00000 0.00000 0.00000 # MATP
0.00000 0.00000 0.00000 0.00000 # MATP
0.00000 0.00000 0.00000 0.00000 # MATL
0.00000 0.00000 0.00000 0.00000 # MATR
### node 1 type 3
2  -1
0.99817 0.00000 0.00000 0.00091 0.00000 0.00091 
0.00000 0.00000 0.00000 0.00000 0.00000 0.00000 
0.00000 0.00000 0.00000 0.00000 0.00000 0.00000 
0.00442 0.00000 0.00000 0.99115 0.00000 0.00442 
0.00000 0.00000 0.00000 0.00000 0.00000 0.00000 
0.33333 0.00000 0.00000 0.33333 0.00000 0.33333 
0.00000 0.00000 0.00000 0.00000 # INSL
0.25000 0.25000 0.25000 0.25000 # INSR
0.00000 0.00000 0.00000 0.00000 # MATP
0.00000 0.00000 0.00000 0.00000 # MATP
0.00000 0.00000 0.00000 0.00000 # MATP
0.00000 0.00000 0.00000 0.00000 # MATP
0.00000 0.00000 0.00000 0.00000 # MATL
0.98678 0.00441 0.00441 0.00441 # MATR
### node 2 type 3
3  -1
0.99543 0.00000 0.00000 0.00365 0.00000 0.00091 
0.00000 0.00000 0.00000 0.00000 0.00000 0.00000 
0.00000 0.00000 0.00000 0.00000 0.00000 0.00000 
0.00442 0.00000 0.00000 0.99115 0.00000 0.00442 
0.00000 0.00000 0.00000 0.00000 0.00000 0.00000 
0.33333 0.00000 0.00000 0.33333 0.00000 0.33333 
0.00000 0.00000 0.00000 0.00000 # INSL
0.25000 0.25000 0.25000 0.25000 # INSR
0.00000 0.00000 0.00000 0.00000 # MATP
0.00000 0.00000 0.00000 0.00000 # MATP
0.00000 0.00000 0.00000 0.00000 # MATP
0.00000 0.00000 0.00000 0.00000 # MATP
0.00000 0.00000 0.00000 0.00000 # MATL
0.00441 0.98678 0.00441 0.00441 # MATR
### node 3 type 3
4  -1
0.01097 0.01463 0.00091 0.97258 0.00000 0.00091 
0.00000 0.00000 0.00000 0.00000 0.00000 0.00000 
0.00000 0.00000 0.00000 0.00000 0.00000 0.00000 
0.00433 0.05195 0.00433 0.93506 0.00000 0.00433 
0.00000 0.00000 0.00000 0.00000 0.00000 0.00000 
0.20000 0.20000 0.20000 0.20000 0.00000 0.20000 
0.00000 0.00000 0.00000 0.00000 # INSL
0.25000 0.25000 0.25000 0.25000 # INSR
0.00000 0.00000 0.00000 0.00000 # MATP
0.00000 0.00000 0.00000 0.00000 # MATP
0.00000 0.00000 0.00000 0.00000 # MATP
0.00000 0.00000 0.00000 0.00000 # MATP
0.00000 0.00000 0.00000 0.00000 # MATL
0.00435 0.98261 0.00435 0.00870 # MATR
### node 4 type 1
5  -1
0.05882 0.52941 0.05882 0.23529 0.05882 0.05882 
0.03125 0.84375 0.03125 0.03125 0.03125 0.03125 
0.16667 0.16667 0.16667 0.16667 0.16667 0.16667 
0.00078 0.99455 0.00078 0.00156 0.00156 0.00078 
0.14286 0.14286 0.14286 0.14286 0.14286 0.28571 
0.16667 0.33333 0.16667 0.16667 0.00000 0.16667 
0.20000 0.20000 0.40000 0.20000 # INSL
0.20000 0.40000 0.20000 0.20000 # INSR
0.02381 0.02381 0.04762 0.02381 # MATP
0.02381 0.02381 0.02381 0.02381 # MATP
0.02381 0.59524 0.02381 0.02381 # MATP
0.04762 0.02381 0.02381 0.02381 # MATP
0.25000 0.25000 0.25000 0.25000 # MATL
0.57644 0.04992 0.23089 0.14275 # MATR
### node 5 type 1
6  -1
0.16667 0.16667 0.16667 0.16667 0.16667 0.16667 
0.00076 0.99620 0.00076 0.00076 0.00076 0.00076 
0.16667 0.16667 0.16667 0.16667 0.16667 0.16667 
0.10000 0.50000 0.10000 0.10000 0.10000 0.10000 
0.16667 0.16667 0.16667 0.16667 0.16667 0.16667 
0.20000 0.20000 0.20000 0.20000 0.00000 0.20000 
0.25000 0.25000 0.25000 0.25000 # INSL
0.25000 0.25000 0.25000 0.25000 # INSR
0.00301 0.00452 0.00377 0.14846 # MATP
0.00829 0.00301 0.07687 0.00226 # MATP
0.00151 0.56745 0.00075 0.08591 # MATP
0.08666 0.00075 0.00075 0.00603 # MATP
0.25000 0.25000 0.25000 0.25000 # MATL
0.12500 0.25000 0.12500 0.50000 # MATR
### node 6 type 1
7  -1
0.16667 0.16667 0.16667 0.16667 0.16667 0.16667 
0.00076 0.99621 0.00076 0.00076 0.00076 0.00076 
0.16667 0.16667 0.16667 0.16667 0.16667 0.16667 
0.16667 0.16667 0.16667 0.16667 0.16667 0.16667 
0.16667 0.16667 0.16667 0.16667 0.16667 0.16667 
0.20000 0.20000 0.20000 0.20000 0.00000 0.20000 
0.25000 0.25000 0.25000 0.25000 # INSL
0.25000 0.25000 0.25000 0.25000 # INSR
0.00075 0.00075 0.00075 0.12096 # MATP
0.00376 0.00150 0.32307 0.00301 # MATP
0.00150 0.37791 0.00225 0.03757 # MATP
0.11495 0.00150 0.00826 0.00150 # MATP
0.25000 0.25000 0.25000 0.25000 # MATL
0.25000 0.25000 0.25000 0.25000 # MATR
### node 7 type 1
8  -1
0.16667 0.16667 0.16667 0.16667 0.16667 0.16667 
0.00076 0.99621 0.00076 0.00076 0.00076 0.00076 
0.16667 0.16667 0.16667 0.16667 0.16667 0.16667 
0.16667 0.16667 0.16667 0.16667 0.16667 0.16667 
0.16667 0.16667 0.16667 0.16667 0.16667 0.16667 
0.20000 0.20000 0.20000 0.20000 0.00000 0.20000 
0.25000 0.25000 0.25000 0.25000 # INSL
0.25000 0.25000 0.25000 0.25000 # INSR
0.00301 0.00225 0.00150 0.16905 # MATP
0.00301 0.00150 0.27648 0.00225 # MATP
0.00075 0.29527 0.00150 0.05635 # MATP
0.16754 0.00150 0.01427 0.00376 # MATP
0.25000 0.25000 0.25000 0.25000 # MATL
0.25000 0.25000 0.25000 0.25000 # MATR
### node 8 type 1
9  -1
0.16667 0.16667 0.16667 0.16667 0.16667 0.16667 
0.00076 0.99470 0.00076 0.00151 0.00151 0.00076 
0.16667 0.16667 0.16667 0.16667 0.16667 0.16667 
0.16667 0.16667 0.16667 0.16667 0.16667 0.16667 
0.14286 0.28571 0.14286 0.14286 0.14286 0.14286 
0.20000 0.20000 0.20000 0.20000 0.00000 0.20000 
0.20000 0.20000 0.20000 0.40000 # INSL
0.25000 0.25000 0.25000 0.25000 # INSR
0.00826 0.00301 0.00075 0.18557 # MATP
0.00601 0.00526 0.21037 0.00225 # MATP
0.00225 0.29602 0.00075 0.05109 # MATP
0.17656 0.00075 0.04884 0.00225 # MATP
0.25000 0.25000 0.25000 0.25000 # MATL
0.25000 0.25000 0.25000 0.25000 # MATR
### node 9 type 1
10  -1
0.16667 0.16667 0.16667 0.16667 0.16667 0.16667 
0.00076 0.99621 0.00076 0.00076 0.00076 0.00076 
0.16667 0.16667 0.16667 0.16667 0.16667 0.16667 
0.14286 0.28571 0.14286 0.14286 0.14286 0.14286 
0.16667 0.16667 0.16667 0.16667 0.16667 0.16667 
0.20000 0.20000 0.20000 0.20000 0.00000 0.20000 
0.25000 0.25000 0.25000 0.25000 # INSL
0.25000 0.25000 0.25000 0.25000 # INSR
0.00301 0.00677 0.00451 0.27744 # MATP
0.00526 0.00451 0.23083 0.00226 # MATP
0.00226 0.20451 0.00226 0.04887 # MATP
0.16015 0.00150 0.03985 0.00602 # MATP
0.25000 0.25000 0.25000 0.25000 # MATL
0.20000 0.40000 0.20000 0.20000 # MATR
### node 10 type 1
11  -1
0.16667 0.16667 0.16667 0.16667 0.16667 0.16667 
0.00076 0.99546 0.00076 0.00076 0.00151 0.00076 
0.16667 0.16667 0.16667 0.16667 0.16667 0.16667 
0.16667 0.16667 0.16667 0.16667 0.16667 0.16667 
0.14286 0.28571 0.14286 0.14286 0.14286 0.14286 
0.20000 0.20000 0.20000 0.20000 0.00000 0.20000 
0.20000 0.20000 0.40000 0.20000 # INSL
0.25000 0.25000 0.25000 0.25000 # INSR
0.00150 0.00150 0.00225 0.19234 # MATP
0.00451 0.00150 0.20060 0.00376 # MATP
0.00075 0.19309 0.00075 0.02855 # MATP
0.28249 0.00225 0.05935 0.02479 # MATP
0.25000 0.25000 0.25000 0.25000 # MATL
0.25000 0.25000 0.25000 0.25000 # MATR
### node 11 type 1
12  -1
0.33333 0.00000 0.00000 0.00000 0.33333 0.33333 
0.99545 0.00000 0.00000 0.00000 0.00076 0.00379 
0.33333 0.00000 0.00000 0.00000 0.33333 0.33333 
0.33333 0.00000 0.00000 0.00000 0.33333 0.33333 
0.33333 0.00000 0.00000 0.00000 0.33333 0.33333 
0.83333 0.00000 0.00000 0.00000 0.00000 0.16667 
0.25000 0.25000 0.25000 0.25000 # INSL
0.12500 0.37500 0.12500 0.37500 # INSR
0.00075 0.00301 0.00075 0.36289 # MATP
0.00075 0.00075 0.03005 0.00075 # MATP
0.00150 0.35086 0.00075 0.03907 # MATP
0.20361 0.00075 0.00150 0.00225 # MATP
0.25000 0.25000 0.25000 0.25000 # MATL
0.25000 0.25000 0.25000 0.25000 # MATR
### node 12 type 0
13  58
0.00000 0.00000 0.00000 0.00000 0.00000 0.00000 
0.00000 0.00000 0.00000 0.00000 0.00000 0.00000 
0.00000 0.00000 0.00000 0.00000 0.00000 0.00000 
0.00000 0.00000 0.00000 0.00000 0.00000 0.00000 
0.00000 0.00000 0.00000 0.00000 0.00000 0.00000 
0.00000 0.00000 0.00000 0.00000 0.00000 0.00000 
0.00000 0.00000 0.00000 0.00000 # INSL
0.00000 0.00000 0.00000 0.00000 # INSR
0.00000 0.00000 0.00000 0.00000 # MATP
0.00000 0.00000 0.00000 0.00000 # MATP
0.00000 0.00000 0.00000 0.00000 # MATP
0.00000 0.00000 0.00000 0.00000 # MATP
0.00000 0.00000 0.00000 0.00000 # MATL
0.00000 0.00000 0.00000 0.00000 # MATR
### node 13 type 4
14  -1
0.00076 0.99545 0.00152 0.00227 0.00000 0.00000 
0.00000 0.00000 0.00000 0.00000 0.00000 0.00000 
0.00000 0.00000 0.00000 0.00000 0.00000 0.00000 
0.00000 0.00000 0.00000 0.00000 0.00000 0.00000 
0.00000 0.00000 0.00000 0.00000 0.00000 0.00000 
0.00000 0.00000 0.00000 0.00000 0.00000 0.00000 
0.00000 0.00000 0.00000 0.00000 # INSL
0.00000 0.00000 0.00000 0.00000 # INSR
0.00000 0.00000 0.00000 0.00000 # MATP
0.00000 0.00000 0.00000 0.00000 # MATP
0.00000 0.00000 0.00000 0.00000 # MATP
0.00000 0.00000 0.00000 0.00000 # MATP
0.00000 0.00000 0.00000 0.00000 # MATL
0.00000 0.00000 0.00000 0.00000 # MATR
### node 14 type 1
15  -1
0.33333 0.00000 0.00000 0.00000 0.33333 0.33333 
0.99316 0.00000 0.00000 0.00000 0.00076 0.00608 
0.50000 0.00000 0.00000 0.00000 0.25000 0.25000 
0.60000 0.00000 0.00000 0.00000 0.20000 0.20000 
0.33333 0.00000 0.00000 0.00000 0.33333 0.33333 
0.80000 0.00000 0.00000 0.00000 0.00000 0.20000 
0.25000 0.25000 0.25000 0.25000 # INSL
0.25000 0.16667 0.08333 0.50000 # INSR
0.01657 0.00828 0.00226 0.02410 # MATP
0.00151 0.00226 0.00075 0.00151 # MATP
0.00527 0.00301 0.00377 0.00828 # MATP
0.03464 0.56476 0.01581 0.30723 # MATP
0.20000 0.20000 0.20000 0.40000 # MATL
0.16667 0.33333 0.33333 0.16667 # MATR
### node 15 type 0
16  50
0.00000 0.00000 0.00000 0.00000 0.00000 0.00000 
0.00000 0.00000 0.00000 0.00000 0.00000 0.00000 
0.00000 0.00000 0.00000 0.00000 0.00000 0.00000 
0.00000 0.00000 0.00000 0.00000 0.00000 0.00000 
0.00000 0.00000 0.00000 0.00000 0.00000 0.00000 
0.00000 0.00000 0.00000 0.00000 0.00000 0.00000 
0.00000 0.00000 0.00000 0.00000 # INSL
0.00000 0.00000 0.00000 0.00000 # INSR
0.00000 0.00000 0.00000 0.00000 # MATP
0.00000 0.00000 0.00000 0.00000 # MATP
0.00000 0.00000 0.00000 0.00000 # MATP
0.00000 0.00000 0.00000 0.00000 # MATP
0.00000 0.00000 0.00000 0.00000 # MATL
0.00000 0.00000 0.00000 0.00000 # MATR
### node 16 type 4
17  -1
0.99393 0.00000 0.00607 0.00000 0.00000 0.00000 
0.00000 0.00000 0.00000 0.00000 0.00000 0.00000 
0.00000 0.00000 0.00000 0.00000 0.00000 0.00000 
0.00000 0.00000 0.00000 0.00000 0.00000 0.00000 
0.00000 0.00000 0.00000 0.00000 0.00000 0.00000 
0.00000 0.00000 0.00000 0.00000 0.00000 0.00000 
0.00000 0.00000 0.00000 0.00000 # INSL
0.00000 0.00000 0.00000 0.00000 # INSR
0.00000 0.00000 0.00000 0.00000 # MATP
0.00000 0.00000 0.00000 0.00000 # MATP
0.00000 0.00000 0.00000 0.00000 # MATP
0.00000 0.00000 0.00000 0.00000 # MATP
0.00000 0.00000 0.00000 0.00000 # MATL
0.00000 0.00000 0.00000 0.00000 # MATR
### node 17 type 2
18  -1
0.99924 0.00000 0.00000 0.00000 0.00076 0.00000 
0.00000 0.00000 0.00000 0.00000 0.00000 0.00000 
0.88889 0.00000 0.00000 0.00000 0.11111 0.00000 
0.00000 0.00000 0.00000 0.00000 0.00000 0.00000 
0.50000 0.00000 0.00000 0.00000 0.50000 0.00000 
0.00000 0.00000 0.00000 0.00000 0.00000 0.00000 
0.25000 0.25000 0.25000 0.25000 # INSL
0.00000 0.00000 0.00000 0.00000 # INSR
0.00000 0.00000 0.00000 0.00000 # MATP
0.00000 0.00000 0.00000 0.00000 # MATP
0.00000 0.00000 0.00000 0.00000 # MATP
0.00000 0.00000 0.00000 0.00000 # MATP
0.09091 0.09091 0.63636 0.18182 # MATL
0.00000 0.00000 0.00000 0.00000 # MATR
### node 18 type 0
19  33
0.00000 0.00000 0.00000 0.00000 0.00000 0.00000 
0.00000 0.00000 0.00000 0.00000 0.00000 0.00000 
0.00000 0.00000 0.00000 0.00000 0.00000 0.00000 
0.00000 0.00000 0.00000 0.00000 0.00000 0.00000 
0.00000 0.00000 0.00000 0.00000 0.00000 0.00000 
0.00000 0.00000 0.00000 0.00000 0.00000 0.00000 
0.00000 0.00000 0.00000 0.00000 # INSL
0.00000 0.00000 0.00000 0.00000 # INSR
0.00000 0.00000 0.00000 0.00000 # MATP
0.00000 0.00000 0.00000 0.00000 # MATP
0.00000 0.00000 0.00000 0.00000 # MATP
0.00000 0.00000 0.00000 0.00000 # MATP
0.00000 0.00000 0.00000 0.00000 # MATL
0.00000 0.00000 0.00000 0.00000 # MATR
### node 19 type 4
20  -1
0.00076 0.99090 0.00227 0.00607 0.00000 0.00000 
0.00000 0.00000 0.00000 0.00000 0.00000 0.00000 
0.00000 0.00000 0.00000 0.00000 0.00000 0.00000 
0.00000 0.00000 0.00000 0.00000 0.00000 0.00000 
0.00000 0.00000 0.00000 0.00000 0.00000 0.00000 
0.00000 0.00000 0.00000 0.00000 0.00000 0.00000 
0.00000 0.00000 0.00000 0.00000 # INSL
0.00000 0.00000 0.00000 0.00000 # INSR
0.00000 0.00000 0.00000 0.00000 # MATP
0.00000 0.00000 0.00000 0.00000 # MATP
0.00000 0.00000 0.00000 0.00000 # MATP
0.00000 0.00000 0.00000 0.00000 # MATP
0.00000 0.00000 0.00000 0.00000 # MATL
0.00000 0.00000 0.00000 0.00000 # MATR
### node 20 type 1
21  -1
0.25000 0.00000 0.25000 0.00000 0.25000 0.25000 
0.99237 0.00000 0.00611 0.00000 0.00076 0.00076 
0.33333 0.00000 0.33333 0.00000 0.16667 0.16667 
0.72727 0.00000 0.09091 0.00000 0.09091 0.09091 
0.25000 0.00000 0.25000 0.00000 0.25000 0.25000 
0.33333 0.00000 0.33333 0.00000 0.00000 0.33333 
0.25000 0.25000 0.25000 0.25000 # INSL
0.25000 0.25000 0.25000 0.25000 # INSR
0.33510 0.02799 0.22769 0.05068 # MATP
0.02572 0.00303 0.00530 0.00303 # MATP
0.08321 0.00227 0.17171 0.04009 # MATP
0.01135 0.00227 0.00908 0.00151 # MATP
0.33333 0.33333 0.16667 0.16667 # MATL
0.45455 0.09091 0.27273 0.18182 # MATR
### node 21 type 2
22  -1
0.00076 0.99695 0.00076 0.00076 0.00076 0.00000 
0.00000 0.00000 0.00000 0.00000 0.00000 0.00000 
0.07692 0.69231 0.07692 0.07692 0.07692 0.00000 
0.00000 0.00000 0.00000 0.00000 0.00000 0.00000 
0.20000 0.20000 0.20000 0.20000 0.20000 0.00000 
0.00000 0.00000 0.00000 0.00000 0.00000 0.00000 
0.25000 0.25000 0.25000 0.25000 # INSL
0.00000 0.00000 0.00000 0.00000 # INSR
0.00000 0.00000 0.00000 0.00000 # MATP
0.00000 0.00000 0.00000 0.00000 # MATP
0.00000 0.00000 0.00000 0.00000 # MATP
0.00000 0.00000 0.00000 0.00000 # MATP
0.33333 0.33333 0.16667 0.16667 # MATL
0.00000 0.00000 0.00000 0.00000 # MATR
### node 22 type 1
23  -1
0.16667 0.16667 0.16667 0.16667 0.16667 0.16667 
0.00076 0.99621 0.00076 0.00076 0.00076 0.00076 
0.16667 0.16667 0.16667 0.16667 0.16667 0.16667 
0.16667 0.16667 0.16667 0.16667 0.16667 0.16667 
0.16667 0.16667 0.16667 0.16667 0.16667 0.16667 
0.20000 0.20000 0.20000 0.20000 0.00000 0.20000 
0.25000 0.25000 0.25000 0.25000 # INSL
0.25000 0.25000 0.25000 0.25000 # INSR
0.00075 0.00150 0.00451 0.06912 # MATP
0.00150 0.00150 0.03381 0.00150 # MATP
0.00225 0.72577 0.00225 0.12472 # MATP
0.02479 0.00075 0.00301 0.00225 # MATP
0.25000 0.25000 0.25000 0.25000 # MATL
0.25000 0.25000 0.25000 0.25000 # MATR
### node 23 type 1
24  -1
0.16667 0.16667 0.16667 0.16667 0.16667 0.16667 
0.00076 0.99621 0.00076 0.00076 0.00076 0.00076 
0.16667 0.16667 0.16667 0.16667 0.16667 0.16667 
0.16667 0.16667 0.16667 0.16667 0.16667 0.16667 
0.16667 0.16667 0.16667 0.16667 0.16667 0.16667 
0.20000 0.20000 0.20000 0.20000 0.00000 0.20000 
0.25000 0.25000 0.25000 0.25000 # INSL
0.25000 0.25000 0.25000 0.25000 # INSR
0.00075 0.00150 0.00150 0.02780 # MATP
0.00150 0.00075 0.59204 0.00075 # MATP
0.00075 0.05259 0.00075 0.00225 # MATP
0.29527 0.00376 0.01653 0.00150 # MATP
0.25000 0.25000 0.25000 0.25000 # MATL
0.25000 0.25000 0.25000 0.25000 # MATR
### node 24 type 1
25  -1
0.16667 0.16667 0.16667 0.16667 0.16667 0.16667 
0.00076 0.99621 0.00076 0.00076 0.00076 0.00076 
0.16667 0.16667 0.16667 0.16667 0.16667 0.16667 
0.16667 0.16667 0.16667 0.16667 0.16667 0.16667 
0.16667 0.16667 0.16667 0.16667 0.16667 0.16667 
0.20000 0.20000 0.20000 0.20000 0.00000 0.20000 
0.25000 0.25000 0.25000 0.25000 # INSL
0.25000 0.25000 0.25000 0.25000 # INSR
0.00451 0.00301 0.00075 0.09166 # MATP
0.00751 0.00075 0.19534 0.00150 # MATP
0.00225 0.16228 0.00075 0.00301 # MATP
0.50864 0.00150 0.01578 0.00075 # MATP
0.25000 0.25000 0.25000 0.25000 # MATL
0.25000 0.25000 0.25000 0.25000 # MATR
### node 25 type 1
26  -1
0.16667 0.16667 0.16667 0.16667 0.16667 0.16667 
0.00076 0.98637 0.00833 0.00303 0.00076 0.00076 
0.16667 0.16667 0.16667 0.16667 0.16667 0.16667 
0.16667 0.16667 0.16667 0.16667 0.16667 0.16667 
0.16667 0.16667 0.16667 0.16667 0.16667 0.16667 
0.20000 0.20000 0.20000 0.20000 0.00000 0.20000 
0.25000 0.25000 0.25000 0.25000 # INSL
0.25000 0.25000 0.25000 0.25000 # INSR
0.09542 0.00376 0.00751 0.03757 # MATP
0.01127 0.00376 0.34410 0.00225 # MATP
0.12397 0.00977 0.00451 0.01953 # MATP
0.17881 0.00451 0.10594 0.04733 # MATP
0.25000 0.25000 0.25000 0.25000 # MATL
0.25000 0.25000 0.25000 0.25000 # MATR
### node 26 type 1
27  -1
0.25000 0.00000 0.00000 0.25000 0.25000 0.25000 
0.86830 0.00000 0.00000 0.12864 0.00077 0.00230 
0.78571 0.00000 0.00000 0.07143 0.07143 0.07143 
0.57143 0.00000 0.00000 0.14286 0.14286 0.14286 
0.25000 0.00000 0.00000 0.25000 0.25000 0.25000 
0.20000 0.00000 0.00000 0.60000 0.00000 0.20000 
0.25000 0.25000 0.25000 0.25000 # INSL
0.16667 0.33333 0.16667 0.33333 # INSR
0.84294 0.01062 0.05387 0.03338 # MATP
0.00455 0.00076 0.00152 0.00076 # MATP
0.01062 0.00303 0.00152 0.00835 # MATP
0.01517 0.00228 0.00607 0.00455 # MATP
0.64286 0.07143 0.07143 0.21429 # MATL
0.57143 0.14286 0.14286 0.14286 # MATR
### node 27 type 3
28  -1
0.68320 0.00000 0.00000 0.31593 0.00000 0.00087 
0.00000 0.00000 0.00000 0.00000 0.00000 0.00000 
0.00000 0.00000 0.00000 0.00000 0.00000 0.00000 
0.05233 0.00000 0.00000 0.94186 0.00000 0.00581 
0.00000 0.00000 0.00000 0.00000 0.00000 0.00000 
0.33333 0.00000 0.00000 0.33333 0.00000 0.33333 
0.00000 0.00000 0.00000 0.00000 # INSL
0.25000 0.25000 0.25000 0.25000 # INSR
0.00000 0.00000 0.00000 0.00000 # MATP
0.00000 0.00000 0.00000 0.00000 # MATP
0.00000 0.00000 0.00000 0.00000 # MATP
0.00000 0.00000 0.00000 0.00000 # MATP
0.00000 0.00000 0.00000 0.00000 # MATL
0.20231 0.13295 0.19075 0.47399 # MATR
### node 28 type 3
29  -1
0.01631 0.71016 0.27102 0.00125 0.00000 0.00125 
0.00000 0.00000 0.00000 0.00000 0.00000 0.00000 
0.00000 0.00000 0.00000 0.00000 0.00000 0.00000 
0.00189 0.99242 0.00189 0.00189 0.00000 0.00189 
0.00000 0.00000 0.00000 0.00000 0.00000 0.00000 
0.20000 0.20000 0.20000 0.20000 0.00000 0.20000 
0.00000 0.00000 0.00000 0.00000 # INSL
0.25000 0.25000 0.25000 0.25000 # INSR
0.00000 0.00000 0.00000 0.00000 # MATP
0.00000 0.00000 0.00000 0.00000 # MATP
0.00000 0.00000 0.00000 0.00000 # MATP
0.00000 0.00000 0.00000 0.00000 # MATP
0.00000 0.00000 0.00000 0.00000 # MATL
0.14991 0.15939 0.02657 0.66414 # MATR
### node 29 type 1
30  -1
0.61111 0.05556 0.05556 0.16667 0.05556 0.05556 
0.00091 0.97258 0.00091 0.02377 0.00091 0.00091 
0.06787 0.25792 0.14027 0.52489 0.00452 0.00452 
0.16667 0.16667 0.16667 0.16667 0.16667 0.16667 
0.16667 0.16667 0.16667 0.16667 0.16667 0.16667 
0.20000 0.20000 0.20000 0.20000 0.00000 0.20000 
0.25000 0.25000 0.25000 0.25000 # INSL
0.25000 0.25000 0.25000 0.25000 # INSR
0.03170 0.03986 0.00634 0.21649 # MATP
0.00181 0.00362 0.00091 0.00725 # MATP
0.06250 0.05435 0.03986 0.50181 # MATP
0.00091 0.00453 0.00181 0.02627 # MATP
0.62100 0.06393 0.11872 0.19635 # MATL
0.25000 0.25000 0.25000 0.25000 # MATR
### node 30 type 1
31  -1
0.83333 0.03333 0.03333 0.03333 0.03333 0.03333 
0.00089 0.44800 0.00089 0.54844 0.00089 0.00089 
0.80556 0.02778 0.08333 0.02778 0.02778 0.02778 
0.00676 0.00676 0.00676 0.96622 0.00676 0.00676 
0.16667 0.16667 0.16667 0.16667 0.16667 0.16667 
0.20000 0.20000 0.20000 0.20000 0.00000 0.20000 
0.25000 0.25000 0.25000 0.25000 # INSL
0.25000 0.25000 0.25000 0.25000 # INSR
0.00529 0.00793 0.06520 0.01938 # MATP
0.00529 0.00617 0.19824 0.00617 # MATP
0.00441 0.00264 0.03348 0.00352 # MATP
0.01322 0.00264 0.61410 0.01233 # MATP
0.44118 0.14706 0.02941 0.38235 # MATL
0.25342 0.20548 0.15753 0.38356 # MATR
### node 31 type 1
32  -1
0.94643 0.00000 0.00000 0.01786 0.01786 0.01786 
0.75542 0.00000 0.00000 0.24063 0.00197 0.00197 
0.50000 0.00000 0.00000 0.16667 0.16667 0.16667 
0.99606 0.00000 0.00000 0.00131 0.00131 0.00131 
0.25000 0.00000 0.00000 0.25000 0.25000 0.25000 
0.33333 0.00000 0.00000 0.33333 0.00000 0.33333 
0.25000 0.25000 0.25000 0.25000 # INSL
0.25000 0.25000 0.25000 0.25000 # INSR
0.01156 0.00193 0.06744 0.00578 # MATP
0.00963 0.00385 0.21965 0.00385 # MATP
0.00193 0.00193 0.01541 0.00193 # MATP
0.00771 0.00385 0.63584 0.00771 # MATP
0.33333 0.33333 0.16667 0.16667 # MATL
0.13780 0.04593 0.74934 0.06693 # MATR
### node 32 type 3
-1  -1
0.99916 0.00000 0.00000 0.00000 0.00000 0.00084 
0.00000 0.00000 0.00000 0.00000 0.00000 0.00000 
0.00000 0.00000 0.00000 0.00000 0.00000 0.00000 
0.98374 0.00000 0.00000 0.00000 0.00000 0.01626 
0.00000 0.00000 0.00000 0.00000 0.00000 0.00000 
0.66667 0.00000 0.00000 0.00000 0.00000 0.33333 
0.00000 0.00000 0.00000 0.00000 # INSL
0.20000 0.20000 0.20000 0.40000 # INSR
0.00000 0.00000 0.00000 0.00000 # MATP
0.00000 0.00000 0.00000 0.00000 # MATP
0.00000 0.00000 0.00000 0.00000 # MATP
0.00000 0.00000 0.00000 0.00000 # MATP
0.00000 0.00000 0.00000 0.00000 # MATL
0.09600 0.26400 0.01600 0.62400 # MATR
### node 33 type 5
34  -1
0.00076 0.99167 0.00152 0.00076 0.00530 0.00000 
0.00000 0.00000 0.00000 0.00000 0.00000 0.00000 
0.00000 0.00000 0.00000 0.00000 0.00000 0.00000 
0.00000 0.00000 0.00000 0.00000 0.00000 0.00000 
0.09091 0.54545 0.18182 0.09091 0.09091 0.00000 
0.00000 0.00000 0.00000 0.00000 0.00000 0.00000 
0.40000 0.20000 0.20000 0.20000 # INSL
0.00000 0.00000 0.00000 0.00000 # INSR
0.00000 0.00000 0.00000 0.00000 # MATP
0.00000 0.00000 0.00000 0.00000 # MATP
0.00000 0.00000 0.00000 0.00000 # MATP
0.00000 0.00000 0.00000 0.00000 # MATP
0.00000 0.00000 0.00000 0.00000 # MATL
0.00000 0.00000 0.00000 0.00000 # MATR
### node 34 type 1
35  -1
0.33333 0.00000 0.00000 0.00000 0.33333 0.33333 
0.99772 0.00000 0.00000 0.00000 0.00152 0.00076 
0.60000 0.00000 0.00000 0.00000 0.20000 0.20000 
0.33333 0.00000 0.00000 0.00000 0.33333 0.33333 
0.50000 0.00000 0.00000 0.00000 0.25000 0.25000 
0.50000 0.00000 0.00000 0.00000 0.00000 0.50000 
0.20000 0.20000 0.20000 0.40000 # INSL
0.25000 0.25000 0.25000 0.25000 # INSR
0.01129 0.00451 0.00226 0.14146 # MATP
0.01580 0.00978 0.30324 0.01129 # MATP
0.00602 0.05869 0.00075 0.06622 # MATP
0.30173 0.00752 0.04740 0.01204 # MATP
0.16667 0.33333 0.33333 0.16667 # MATL
0.25000 0.25000 0.25000 0.25000 # MATR
### node 35 type 0
36  48
0.00000 0.00000 0.00000 0.00000 0.00000 0.00000 
0.00000 0.00000 0.00000 0.00000 0.00000 0.00000 
0.00000 0.00000 0.00000 0.00000 0.00000 0.00000 
0.00000 0.00000 0.00000 0.00000 0.00000 0.00000 
0.00000 0.00000 0.00000 0.00000 0.00000 0.00000 
0.00000 0.00000 0.00000 0.00000 0.00000 0.00000 
0.00000 0.00000 0.00000 0.00000 # INSL
0.00000 0.00000 0.00000 0.00000 # INSR
0.00000 0.00000 0.00000 0.00000 # MATP
0.00000 0.00000 0.00000 0.00000 # MATP
0.00000 0.00000 0.00000 0.00000 # MATP
0.00000 0.00000 0.00000 0.00000 # MATP
0.00000 0.00000 0.00000 0.00000 # MATL
0.00000 0.00000 0.00000 0.00000 # MATR
### node 36 type 4
37  -1
0.00076 0.99773 0.00076 0.00076 0.00000 0.00000 
0.00000 0.00000 0.00000 0.00000 0.00000 0.00000 
0.00000 0.00000 0.00000 0.00000 0.00000 0.00000 
0.00000 0.00000 0.00000 0.00000 0.00000 0.00000 
0.00000 0.00000 0.00000 0.00000 0.00000 0.00000 
0.00000 0.00000 0.00000 0.00000 0.00000 0.00000 
0.00000 0.00000 0.00000 0.00000 # INSL
0.00000 0.00000 0.00000 0.00000 # INSR
0.00000 0.00000 0.00000 0.00000 # MATP
0.00000 0.00000 0.00000 0.00000 # MATP
0.00000 0.00000 0.00000 0.00000 # MATP
0.00000 0.00000 0.00000 0.00000 # MATP
0.00000 0.00000 0.00000 0.00000 # MATL
0.00000 0.00000 0.00000 0.00000 # MATR
### node 37 type 1
38  -1
0.16667 0.16667 0.16667 0.16667 0.16667 0.16667 
0.00076 0.99621 0.00076 0.00076 0.00076 0.00076 
0.16667 0.16667 0.16667 0.16667 0.16667 0.16667 
0.16667 0.16667 0.16667 0.16667 0.16667 0.16667 
0.16667 0.16667 0.16667 0.16667 0.16667 0.16667 
0.20000 0.20000 0.20000 0.20000 0.00000 0.20000 
0.25000 0.25000 0.25000 0.25000 # INSL
0.25000 0.25000 0.25000 0.25000 # INSR
0.00075 0.00075 0.00075 0.16153 # MATP
0.00075 0.00150 0.35086 0.00451 # MATP
0.00075 0.08340 0.00075 0.02254 # MATP
0.32607 0.00075 0.03306 0.01127 # MATP
0.25000 0.25000 0.25000 0.25000 # MATL
0.25000 0.25000 0.25000 0.25000 # MATR
### node 38 type 1
39  -1
0.16667 0.16667 0.16667 0.16667 0.16667 0.16667 
0.00076 0.99546 0.00076 0.00151 0.00076 0.00076 
0.16667 0.16667 0.16667 0.16667 0.16667 0.16667 
0.16667 0.16667 0.16667 0.16667 0.16667 0.16667 
0.16667 0.16667 0.16667 0.16667 0.16667 0.16667 
0.20000 0.20000 0.20000 0.20000 0.00000 0.20000 
0.25000 0.25000 0.25000 0.25000 # INSL
0.25000 0.25000 0.25000 0.25000 # INSR
0.00150 0.00902 0.00075 0.23366 # MATP
0.00301 0.00150 0.13674 0.00075 # MATP
0.00075 0.35913 0.00150 0.00751 # MATP
0.23516 0.00150 0.00376 0.00376 # MATP
0.25000 0.25000 0.25000 0.25000 # MATL
0.25000 0.25000 0.25000 0.25000 # MATR
### node 39 type 1
40  -1
0.16667 0.16667 0.16667 0.16667 0.16667 0.16667 
0.00076 0.99621 0.00076 0.00076 0.00076 0.00076 
0.16667 0.16667 0.16667 0.16667 0.16667 0.16667 
0.14286 0.28571 0.14286 0.14286 0.14286 0.14286 
0.16667 0.16667 0.16667 0.16667 0.16667 0.16667 
0.20000 0.20000 0.20000 0.20000 0.00000 0.20000 
0.25000 0.25000 0.25000 0.25000 # INSL
0.25000 0.25000 0.25000 0.25000 # INSR
0.00150 0.00301 0.00075 0.09624 # MATP
0.00150 0.00075 0.20827 0.00150 # MATP
0.00075 0.59323 0.00075 0.05639 # MATP
0.01579 0.00150 0.01128 0.00677 # MATP
0.25000 0.25000 0.25000 0.25000 # MATL
0.20000 0.20000 0.20000 0.40000 # MATR
### node 40 type 1
41  -1
0.16667 0.16667 0.16667 0.16667 0.16667 0.16667 
0.00076 0.99621 0.00076 0.00076 0.00076 0.00076 
0.16667 0.16667 0.16667 0.16667 0.16667 0.16667 
0.16667 0.16667 0.16667 0.16667 0.16667 0.16667 
0.16667 0.16667 0.16667 0.16667 0.16667 0.16667 
0.20000 0.20000 0.20000 0.20000 0.00000 0.20000 
0.25000 0.25000 0.25000 0.25000 # INSL
0.25000 0.25000 0.25000 0.25000 # INSR
0.00225 0.00376 0.00225 0.34035 # MATP
0.00150 0.00075 0.25019 0.00150 # MATP
0.00150 0.20285 0.00301 0.01202 # MATP
0.11796 0.00451 0.04508 0.01052 # MATP
0.25000 0.25000 0.25000 0.25000 # MATL
0.25000 0.25000 0.25000 0.25000 # MATR
### node 41 type 1
42  -1
0.33333 0.00000 0.00000 0.00000 0.33333 0.33333 
0.99697 0.00000 0.00000 0.00000 0.00228 0.00076 
0.33333 0.00000 0.00000 0.00000 0.33333 0.33333 
0.33333 0.00000 0.00000 0.00000 0.33333 0.33333 
0.60000 0.00000 0.00000 0.00000 0.20000 0.20000 
0.50000 0.00000 0.00000 0.00000 0.00000 0.50000 
0.16667 0.16667 0.16667 0.50000 # INSL
0.25000 0.25000 0.25000 0.25000 # INSR
0.01277 0.00301 0.00526 0.00301 # MATP
0.50038 0.08790 0.00150 0.01127 # MATP
0.00150 0.00075 0.00075 0.00601 # MATP
0.15853 0.09241 0.02029 0.09467 # MATP
0.25000 0.25000 0.25000 0.25000 # MATL
0.25000 0.25000 0.25000 0.25000 # MATR
### node 42 type 0
43  46
0.00000 0.00000 0.00000 0.00000 0.00000 0.00000 
0.00000 0.00000 0.00000 0.00000 0.00000 0.00000 
0.00000 0.00000 0.00000 0.00000 0.00000 0.00000 
0.00000 0.00000 0.00000 0.00000 0.00000 0.00000 
0.00000 0.00000 0.00000 0.00000 0.00000 0.00000 
0.00000 0.00000 0.00000 0.00000 0.00000 0.00000 
0.00000 0.00000 0.00000 0.00000 # INSL
0.00000 0.00000 0.00000 0.00000 # INSR
0.00000 0.00000 0.00000 0.00000 # MATP
0.00000 0.00000 0.00000 0.00000 # MATP
0.00000 0.00000 0.00000 0.00000 # MATP
0.00000 0.00000 0.00000 0.00000 # MATP
0.00000 0.00000 0.00000 0.00000 # MATL
0.00000 0.00000 0.00000 0.00000 # MATR
### node 43 type 4
44  -1
0.00076 0.00000 0.99924 0.00000 0.00000 0.00000 
0.00000 0.00000 0.00000 0.00000 0.00000 0.00000 
0.00000 0.00000 0.00000 0.00000 0.00000 0.00000 
0.00000 0.00000 0.00000 0.00000 0.00000 0.00000 
0.00000 0.00000 0.00000 0.00000 0.00000 0.00000 
0.00000 0.00000 0.00000 0.00000 0.00000 0.00000 
0.00000 0.00000 0.00000 0.00000 # INSL
0.00000 0.00000 0.00000 0.00000 # INSR
0.00000 0.00000 0.00000 0.00000 # MATP
0.00000 0.00000 0.00000 0.00000 # MATP
0.00000 0.00000 0.00000 0.00000 # MATP
0.00000 0.00000 0.00000 0.00000 # MATP
0.00000 0.00000 0.00000 0.00000 # MATL
0.00000 0.00000 0.00000 0.00000 # MATR
### node 44 type 2
45  -1
0.20000 0.20000 0.20000 0.20000 0.20000 0.00000 
0.00000 0.00000 0.00000 0.00000 0.00000 0.00000 
0.00076 0.99697 0.00076 0.00076 0.00076 0.00000 
0.00000 0.00000 0.00000 0.00000 0.00000 0.00000 
0.20000 0.20000 0.20000 0.20000 0.20000 0.00000 
0.00000 0.00000 0.00000 0.00000 0.00000 0.00000 
0.25000 0.25000 0.25000 0.25000 # INSL
0.00000 0.00000 0.00000 0.00000 # INSR
0.00000 0.00000 0.00000 0.00000 # MATP
0.00000 0.00000 0.00000 0.00000 # MATP
0.00000 0.00000 0.00000 0.00000 # MATP
0.00000 0.00000 0.00000 0.00000 # MATP
0.00076 0.02729 0.00076 0.97119 # MATL
0.00000 0.00000 0.00000 0.00000 # MATR
### node 45 type 1
-1  -1
0.33333 0.00000 0.00000 0.00000 0.33333 0.33333 
0.99848 0.00000 0.00000 0.00000 0.00076 0.00076 
0.33333 0.00000 0.00000 0.00000 0.33333 0.33333 
0.33333 0.00000 0.00000 0.00000 0.33333 0.33333 
0.33333 0.00000 0.00000 0.00000 0.33333 0.33333 
0.50000 0.00000 0.00000 0.00000 0.00000 0.50000 
0.25000 0.25000 0.25000 0.25000 # INSL
0.25000 0.25000 0.25000 0.25000 # INSR
0.01277 0.02104 0.01803 0.00075 # MATP
0.10969 0.02930 0.01728 0.02780 # MATP
0.08114 0.06912 0.02254 0.15928 # MATP
0.09842 0.07889 0.15327 0.10068 # MATP
0.25000 0.25000 0.25000 0.25000 # MATL
0.25000 0.25000 0.25000 0.25000 # MATR
### node 46 type 5
47  -1
0.00076 0.99697 0.00076 0.00076 0.00076 0.00000 
0.00000 0.00000 0.00000 0.00000 0.00000 0.00000 
0.00000 0.00000 0.00000 0.00000 0.00000 0.00000 
0.00000 0.00000 0.00000 0.00000 0.00000 0.00000 
0.20000 0.20000 0.20000 0.20000 0.20000 0.00000 
0.00000 0.00000 0.00000 0.00000 0.00000 0.00000 
0.25000 0.25000 0.25000 0.25000 # INSL
0.00000 0.00000 0.00000 0.00000 # INSR
0.00000 0.00000 0.00000 0.00000 # MATP
0.00000 0.00000 0.00000 0.00000 # MATP
0.00000 0.00000 0.00000 0.00000 # MATP
0.00000 0.00000 0.00000 0.00000 # MATP
0.00000 0.00000 0.00000 0.00000 # MATL
0.00000 0.00000 0.00000 0.00000 # MATR
### node 47 type 1
-1  -1
0.33333 0.00000 0.00000 0.00000 0.33333 0.33333 
0.99848 0.00000 0.00000 0.00000 0.00076 0.00076 
0.33333 0.00000 0.00000 0.00000 0.33333 0.33333 
0.33333 0.00000 0.00000 0.00000 0.33333 0.33333 
0.33333 0.00000 0.00000 0.00000 0.33333 0.33333 
0.50000 0.00000 0.00000 0.00000 0.00000 0.50000 
0.25000 0.25000 0.25000 0.25000 # INSL
0.25000 0.25000 0.25000 0.25000 # INSR
0.20210 0.00075 0.05259 0.00075 # MATP
0.22765 0.00075 0.01352 0.00150 # MATP
0.07137 0.00150 0.13148 0.00075 # MATP
0.28024 0.00075 0.01052 0.00376 # MATP
0.25000 0.25000 0.25000 0.25000 # MATL
0.25000 0.25000 0.25000 0.25000 # MATR
### node 48 type 5
49  -1
0.99697 0.00000 0.00228 0.00000 0.00076 0.00000 
0.00000 0.00000 0.00000 0.00000 0.00000 0.00000 
0.00000 0.00000 0.00000 0.00000 0.00000 0.00000 
0.00000 0.00000 0.00000 0.00000 0.00000 0.00000 
0.16667 0.16667 0.16667 0.16667 0.16667 0.16667 
0.00000 0.00000 0.00000 0.00000 0.00000 0.00000 
0.25000 0.25000 0.25000 0.25000 # INSL
0.00000 0.00000 0.00000 0.00000 # INSR
0.00000 0.00000 0.00000 0.00000 # MATP
0.00000 0.00000 0.00000 0.00000 # MATP
0.00000 0.00000 0.00000 0.00000 # MATP
0.00000 0.00000 0.00000 0.00000 # MATP
0.00000 0.00000 0.00000 0.00000 # MATL
0.00000 0.00000 0.00000 0.00000 # MATR
### node 49 type 2
-1  -1
0.99924 0.00000 0.00000 0.00000 0.00076 0.00000 
0.00000 0.00000 0.00000 0.00000 0.00000 0.00000 
0.75000 0.00000 0.00000 0.00000 0.25000 0.00000 
0.00000 0.00000 0.00000 0.00000 0.00000 0.00000 
0.50000 0.00000 0.00000 0.00000 0.50000 0.00000 
0.00000 0.00000 0.00000 0.00000 0.00000 0.00000 
0.25000 0.25000 0.25000 0.25000 # INSL
0.00000 0.00000 0.00000 0.00000 # INSR
0.00000 0.00000 0.00000 0.00000 # MATP
0.00000 0.00000 0.00000 0.00000 # MATP
0.00000 0.00000 0.00000 0.00000 # MATP
0.00000 0.00000 0.00000 0.00000 # MATP
0.16667 0.50000 0.16667 0.16667 # MATL
0.00000 0.00000 0.00000 0.00000 # MATR
### node 50 type 5
51  -1
0.00076 0.52121 0.47652 0.00076 0.00076 0.00000 
0.00000 0.00000 0.00000 0.00000 0.00000 0.00000 
0.00000 0.00000 0.00000 0.00000 0.00000 0.00000 
0.00000 0.00000 0.00000 0.00000 0.00000 0.00000 
0.20000 0.20000 0.20000 0.20000 0.20000 0.00000 
0.00000 0.00000 0.00000 0.00000 0.00000 0.00000 
0.25000 0.25000 0.25000 0.25000 # INSL
0.00000 0.00000 0.00000 0.00000 # INSR
0.00000 0.00000 0.00000 0.00000 # MATP
0.00000 0.00000 0.00000 0.00000 # MATP
0.00000 0.00000 0.00000 0.00000 # MATP
0.00000 0.00000 0.00000 0.00000 # MATP
0.00000 0.00000 0.00000 0.00000 # MATL
0.00000 0.00000 0.00000 0.00000 # MATR
### node 51 type 1
52  -1
0.16667 0.16667 0.16667 0.16667 0.16667 0.16667 
0.00289 0.94517 0.00144 0.04762 0.00144 0.00144 
0.07729 0.73659 0.02524 0.15773 0.00158 0.00158 
0.16667 0.16667 0.16667 0.16667 0.16667 0.16667 
0.16667 0.16667 0.16667 0.16667 0.16667 0.16667 
0.20000 0.20000 0.20000 0.20000 0.00000 0.20000 
0.25000 0.25000 0.25000 0.25000 # INSL
0.25000 0.25000 0.25000 0.25000 # INSR
0.02560 0.05405 0.00853 0.45946 # MATP
0.00996 0.00427 0.02276 0.05974 # MATP
0.00569 0.01138 0.00853 0.16358 # MATP
0.02276 0.00853 0.00853 0.12660 # MATP
0.40506 0.18038 0.06487 0.34968 # MATL
0.25000 0.25000 0.25000 0.25000 # MATR
### node 52 type 1
53  -1
0.01818 0.89091 0.03636 0.01818 0.01818 0.01818 
0.98313 0.00533 0.00799 0.00089 0.00178 0.00089 
0.38095 0.42857 0.04762 0.04762 0.04762 0.04762 
0.01460 0.95620 0.00730 0.00730 0.00730 0.00730 
0.14286 0.28571 0.14286 0.14286 0.14286 0.14286 
0.20000 0.20000 0.20000 0.20000 0.00000 0.20000 
0.20000 0.20000 0.40000 0.20000 # INSL
0.25000 0.25000 0.25000 0.25000 # INSR
0.10387 0.01320 0.08979 0.06514 # MATP
0.01144 0.00264 0.00880 0.00616 # MATP
0.16197 0.00440 0.34067 0.02201 # MATP
0.05546 0.00528 0.08715 0.02201 # MATP
0.57895 0.05263 0.21053 0.15789 # MATL
0.13333 0.00741 0.58519 0.27407 # MATR
### node 53 type 1
54  -1
0.99554 0.00089 0.00089 0.00089 0.00089 0.00089 
0.00505 0.97475 0.00505 0.00505 0.00505 0.00505 
0.60000 0.06667 0.13333 0.06667 0.06667 0.06667 
0.16667 0.16667 0.16667 0.16667 0.16667 0.16667 
0.16667 0.16667 0.16667 0.16667 0.16667 0.16667 
0.20000 0.20000 0.20000 0.20000 0.00000 0.20000 
0.25000 0.25000 0.25000 0.25000 # INSL
0.25000 0.25000 0.25000 0.25000 # INSR
0.00481 0.00481 0.01442 0.14423 # MATP
0.00481 0.00481 0.10096 0.00481 # MATP
0.00481 0.53846 0.02885 0.04808 # MATP
0.07212 0.00962 0.00962 0.00481 # MATP
0.07692 0.15385 0.23077 0.53846 # MATL
0.25000 0.25000 0.25000 0.25000 # MATR
### node 54 type 1
55  -1
0.99557 0.00089 0.00089 0.00089 0.00089 0.00089 
0.03535 0.94444 0.00505 0.00505 0.00505 0.00505 
0.14286 0.14286 0.28571 0.14286 0.14286 0.14286 
0.16667 0.16667 0.16667 0.16667 0.16667 0.16667 
0.16667 0.16667 0.16667 0.16667 0.16667 0.16667 
0.20000 0.20000 0.20000 0.20000 0.00000 0.20000 
0.25000 0.25000 0.25000 0.25000 # INSL
0.25000 0.25000 0.25000 0.25000 # INSR
0.00481 0.00481 0.00481 0.13942 # MATP
0.01923 0.00481 0.21635 0.00481 # MATP
0.00481 0.25481 0.00962 0.01442 # MATP
0.28365 0.00481 0.01442 0.01442 # MATP
0.20000 0.20000 0.40000 0.20000 # MATL
0.25000 0.25000 0.25000 0.25000 # MATR
### node 55 type 1
56  -1
0.99030 0.00088 0.00617 0.00088 0.00088 0.00088 
0.00521 0.00521 0.29688 0.00521 0.68229 0.00521 
0.14286 0.14286 0.14286 0.14286 0.28571 0.14286 
0.16667 0.16667 0.16667 0.16667 0.16667 0.16667 
0.00366 0.47619 0.00733 0.00366 0.50183 0.00733 
0.16667 0.33333 0.16667 0.16667 0.00000 0.16667 
0.15129 0.27675 0.25461 0.31734 # INSL
0.20000 0.20000 0.20000 0.40000 # INSR
0.00990 0.00495 0.00495 0.23267 # MATP
0.02475 0.01485 0.31683 0.00990 # MATP
0.00495 0.13366 0.00990 0.02475 # MATP
0.14851 0.00495 0.04455 0.00990 # MATP
0.20000 0.20000 0.40000 0.20000 # MATL
0.25000 0.25000 0.25000 0.25000 # MATR
### node 56 type 1
57  -1
0.99557 0.00089 0.00089 0.00089 0.00089 0.00089 
0.00735 0.22794 0.06618 0.00735 0.00735 0.68382 
0.02899 0.23188 0.05797 0.01449 0.01449 0.65217 
0.16667 0.16667 0.16667 0.16667 0.16667 0.16667 
0.16667 0.16667 0.16667 0.16667 0.16667 0.16667 
0.00347 0.47222 0.00694 0.00347 0.00000 0.51389 
0.25000 0.25000 0.25000 0.25000 # INSL
0.32056 0.11498 0.26829 0.29617 # INSR
0.06164 0.02055 0.02740 0.04110 # MATP
0.02055 0.02740 0.06849 0.00685 # MATP
0.02740 0.05479 0.12329 0.02055 # MATP
0.11644 0.10959 0.20548 0.06849 # MATP
0.28358 0.05970 0.29851 0.35821 # MATL
0.25000 0.25000 0.25000 0.25000 # MATR
### node 57 type 1
-1  -1
0.99822 0.00000 0.00000 0.00000 0.00089 0.00089 
0.98907 0.00000 0.00000 0.00000 0.00546 0.00546 
0.86667 0.00000 0.00000 0.00000 0.06667 0.06667 
0.33333 0.00000 0.00000 0.00000 0.33333 0.33333 
0.33333 0.00000 0.00000 0.00000 0.33333 0.33333 
0.50000 0.00000 0.00000 0.00000 0.00000 0.50000 
0.25000 0.25000 0.25000 0.25000 # INSL
0.25000 0.25000 0.25000 0.25000 # INSR
0.17347 0.01531 0.03571 0.04592 # MATP
0.05612 0.02041 0.00510 0.08673 # MATP
0.01531 0.00510 0.00510 0.04082 # MATP
0.19388 0.06122 0.02041 0.21939 # MATP
0.37500 0.25000 0.06250 0.31250 # MATL
0.25000 0.25000 0.25000 0.25000 # MATR
### node 58 type 5
59  -1
0.00076 0.99697 0.00076 0.00076 0.00076 0.00000 
0.00000 0.00000 0.00000 0.00000 0.00000 0.00000 
0.00000 0.00000 0.00000 0.00000 0.00000 0.00000 
0.00000 0.00000 0.00000 0.00000 0.00000 0.00000 
0.20000 0.20000 0.20000 0.20000 0.20000 0.00000 
0.00000 0.00000 0.00000 0.00000 0.00000 0.00000 
0.25000 0.25000 0.25000 0.25000 # INSL
0.00000 0.00000 0.00000 0.00000 # INSR
0.00000 0.00000 0.00000 0.00000 # MATP
0.00000 0.00000 0.00000 0.00000 # MATP
0.00000 0.00000 0.00000 0.00000 # MATP
0.00000 0.00000 0.00000 0.00000 # MATP
0.00000 0.00000 0.00000 0.00000 # MATL
0.00000 0.00000 0.00000 0.00000 # MATR
### node 59 type 1
60  -1
0.33333 0.00000 0.00000 0.00000 0.33333 0.33333 
0.99848 0.00000 0.00000 0.00000 0.00076 0.00076 
0.33333 0.00000 0.00000 0.00000 0.33333 0.33333 
0.33333 0.00000 0.00000 0.00000 0.33333 0.33333 
0.33333 0.00000 0.00000 0.00000 0.33333 0.33333 
0.50000 0.00000 0.00000 0.00000 0.00000 0.50000 
0.25000 0.25000 0.25000 0.25000 # INSL
0.25000 0.25000 0.25000 0.25000 # INSR
0.00751 0.00301 0.00225 0.27047 # MATP
0.00301 0.00075 0.15477 0.00150 # MATP
0.00075 0.36589 0.00150 0.11871 # MATP
0.04808 0.00451 0.01427 0.00301 # MATP
0.25000 0.25000 0.25000 0.25000 # MATL
0.25000 0.25000 0.25000 0.25000 # MATR
### node 60 type 0
61  78
0.00000 0.00000 0.00000 0.00000 0.00000 0.00000 
0.00000 0.00000 0.00000 0.00000 0.00000 0.00000 
0.00000 0.00000 0.00000 0.00000 0.00000 0.00000 
0.00000 0.00000 0.00000 0.00000 0.00000 0.00000 
0.00000 0.00000 0.00000 0.00000 0.00000 0.00000 
0.00000 0.00000 0.00000 0.00000 0.00000 0.00000 
0.00000 0.00000 0.00000 0.00000 # INSL
0.00000 0.00000 0.00000 0.00000 # INSR
0.00000 0.00000 0.00000 0.00000 # MATP
0.00000 0.00000 0.00000 0.00000 # MATP
0.00000 0.00000 0.00000 0.00000 # MATP
0.00000 0.00000 0.00000 0.00000 # MATP
0.00000 0.00000 0.00000 0.00000 # MATL
0.00000 0.00000 0.00000 0.00000 # MATR
### node 61 type 4
62  -1
0.00076 0.99773 0.00076 0.00076 0.00000 0.00000 
0.00000 0.00000 0.00000 0.00000 0.00000 0.00000 
0.00000 0.00000 0.00000 0.00000 0.00000 0.00000 
0.00000 0.00000 0.00000 0.00000 0.00000 0.00000 
0.00000 0.00000 0.00000 0.00000 0.00000 0.00000 
0.00000 0.00000 0.00000 0.00000 0.00000 0.00000 
0.00000 0.00000 0.00000 0.00000 # INSL
0.00000 0.00000 0.00000 0.00000 # INSR
0.00000 0.00000 0.00000 0.00000 # MATP
0.00000 0.00000 0.00000 0.00000 # MATP
0.00000 0.00000 0.00000 0.00000 # MATP
0.00000 0.00000 0.00000 0.00000 # MATP
0.00000 0.00000 0.00000 0.00000 # MATL
0.00000 0.00000 0.00000 0.00000 # MATR
### node 62 type 1
63  -1
0.16667 0.16667 0.16667 0.16667 0.16667 0.16667 
0.00076 0.99621 0.00076 0.00076 0.00076 0.00076 
0.16667 0.16667 0.16667 0.16667 0.16667 0.16667 
0.16667 0.16667 0.16667 0.16667 0.16667 0.16667 
0.16667 0.16667 0.16667 0.16667 0.16667 0.16667 
0.20000 0.20000 0.20000 0.20000 0.00000 0.20000 
0.25000 0.25000 0.25000 0.25000 # INSL
0.25000 0.25000 0.25000 0.25000 # INSR
0.00075 0.00301 0.00075 0.16980 # MATP
0.00225 0.00225 0.31856 0.00150 # MATP
0.00075 0.15252 0.00075 0.05485 # MATP
0.24192 0.00301 0.03306 0.01427 # MATP
0.25000 0.25000 0.25000 0.25000 # MATL
0.25000 0.25000 0.25000 0.25000 # MATR
### node 63 type 1
64  -1
0.33333 0.00000 0.00000 0.00000 0.33333 0.33333 
0.99772 0.00000 0.00000 0.00000 0.00076 0.00152 
0.33333 0.00000 0.00000 0.00000 0.33333 0.33333 
0.33333 0.00000 0.00000 0.00000 0.33333 0.33333 
0.33333 0.00000 0.00000 0.00000 0.33333 0.33333 
0.66667 0.00000 0.00000 0.00000 0.00000 0.33333 
0.25000 0.25000 0.25000 0.25000 # INSL
0.20000 0.40000 0.20000 0.20000 # INSR
0.00075 0.00902 0.00075 0.28099 # MATP
0.00075 0.00075 0.14050 0.00150 # MATP
0.00150 0.36063 0.00225 0.02630 # MATP
0.14275 0.00075 0.02104 0.00977 # MATP
0.25000 0.25000 0.25000 0.25000 # MATL
0.25000 0.25000 0.25000 0.25000 # MATR
### node 64 type 0
65  67
0.00000 0.00000 0.00000 0.00000 0.00000 0.00000 
0.00000 0.00000 0.00000 0.00000 0.00000 0.00000 
0.00000 0.00000 0.00000 0.00000 0.00000 0.00000 
0.00000 0.00000 0.00000 0.00000 0.00000 0.00000 
0.00000 0.00000 0.00000 0.00000 0.00000 0.00000 
0.00000 0.00000 0.00000 0.00000 0.00000 0.00000 
0.00000 0.00000 0.00000 0.00000 # INSL
0.00000 0.00000 0.00000 0.00000 # INSR
0.00000 0.00000 0.00000 0.00000 # MATP
0.00000 0.00000 0.00000 0.00000 # MATP
0.00000 0.00000 0.00000 0.00000 # MATP
0.00000 0.00000 0.00000 0.00000 # MATP
0.00000 0.00000 0.00000 0.00000 # MATL
0.00000 0.00000 0.00000 0.00000 # MATR
### node 65 type 4
66  -1
0.99468 0.00000 0.00532 0.00000 0.00000 0.00000 
0.00000 0.00000 0.00000 0.00000 0.00000 0.00000 
0.00000 0.00000 0.00000 0.00000 0.00000 0.00000 
0.00000 0.00000 0.00000 0.00000 0.00000 0.00000 
0.00000 0.00000 0.00000 0.00000 0.00000 0.00000 
0.00000 0.00000 0.00000 0.00000 0.00000 0.00000 
0.00000 0.00000 0.00000 0.00000 # INSL
0.00000 0.00000 0.00000 0.00000 # INSR
0.00000 0.00000 0.00000 0.00000 # MATP
0.00000 0.00000 0.00000 0.00000 # MATP
0.00000 0.00000 0.00000 0.00000 # MATP
0.00000 0.00000 0.00000 0.00000 # MATP
0.00000 0.00000 0.00000 0.00000 # MATL
0.00000 0.00000 0.00000 0.00000 # MATR
### node 66 type 2
-1  -1
0.99924 0.00000 0.00000 0.00000 0.00076 0.00000 
0.00000 0.00000 0.00000 0.00000 0.00000 0.00000 
0.87500 0.00000 0.00000 0.00000 0.12500 0.00000 
0.00000 0.00000 0.00000 0.00000 0.00000 0.00000 
0.50000 0.00000 0.00000 0.00000 0.50000 0.00000 
0.00000 0.00000 0.00000 0.00000 0.00000 0.00000 
0.25000 0.25000 0.25000 0.25000 # INSL
0.00000 0.00000 0.00000 0.00000 # INSR
0.00000 0.00000 0.00000 0.00000 # MATP
0.00000 0.00000 0.00000 0.00000 # MATP
0.00000 0.00000 0.00000 0.00000 # MATP
0.00000 0.00000 0.00000 0.00000 # MATP
0.40000 0.10000 0.10000 0.40000 # MATL
0.00000 0.00000 0.00000 0.00000 # MATR
### node 67 type 5
68  -1
0.00455 0.99318 0.00076 0.00076 0.00076 0.00000 
0.00000 0.00000 0.00000 0.00000 0.00000 0.00000 
0.00000 0.00000 0.00000 0.00000 0.00000 0.00000 
0.00000 0.00000 0.00000 0.00000 0.00000 0.00000 
0.20000 0.20000 0.20000 0.20000 0.20000 0.00000 
0.00000 0.00000 0.00000 0.00000 0.00000 0.00000 
0.25000 0.25000 0.25000 0.25000 # INSL
0.00000 0.00000 0.00000 0.00000 # INSR
0.00000 0.00000 0.00000 0.00000 # MATP
0.00000 0.00000 0.00000 0.00000 # MATP
0.00000 0.00000 0.00000 0.00000 # MATP
0.00000 0.00000 0.00000 0.00000 # MATP
0.00000 0.00000 0.00000 0.00000 # MATL
0.00000 0.00000 0.00000 0.00000 # MATR
### node 68 type 1
69  -1
0.54545 0.09091 0.09091 0.09091 0.09091 0.09091 
0.04407 0.95213 0.00152 0.00076 0.00076 0.00076 
0.16667 0.16667 0.16667 0.16667 0.16667 0.16667 
0.16667 0.16667 0.16667 0.16667 0.16667 0.16667 
0.16667 0.16667 0.16667 0.16667 0.16667 0.16667 
0.20000 0.20000 0.20000 0.20000 0.00000 0.20000 
0.25000 0.25000 0.25000 0.25000 # INSL
0.25000 0.25000 0.25000 0.25000 # INSR
0.00075 0.01131 0.00075 0.16214 # MATP
0.00226 0.00075 0.01735 0.00226 # MATP
0.00226 0.73831 0.00075 0.01056 # MATP
0.04072 0.00151 0.00679 0.00151 # MATP
0.25000 0.25000 0.25000 0.25000 # MATL
0.25000 0.25000 0.25000 0.25000 # MATR
### node 69 type 1
70  -1
0.32353 0.25000 0.38235 0.01471 0.01471 0.01471 
0.02464 0.93323 0.03975 0.00079 0.00079 0.00079 
0.14286 0.14286 0.28571 0.14286 0.14286 0.14286 
0.16667 0.16667 0.16667 0.16667 0.16667 0.16667 
0.16667 0.16667 0.16667 0.16667 0.16667 0.16667 
0.20000 0.20000 0.20000 0.20000 0.00000 0.20000 
0.25000 0.25000 0.25000 0.25000 # INSL
0.25000 0.25000 0.25000 0.25000 # INSR
0.00079 0.01025 0.00079 0.04416 # MATP
0.00868 0.00394 0.00394 0.00158 # MATP
0.00079 0.89432 0.00158 0.00868 # MATP
0.01183 0.00237 0.00394 0.00237 # MATP
0.20000 0.40000 0.20000 0.20000 # MATL
0.25000 0.25000 0.25000 0.25000 # MATR
### node 70 type 1
71  -1
0.65455 0.00000 0.00000 0.30909 0.01818 0.01818 
0.00251 0.00000 0.00000 0.98407 0.00168 0.01174 
0.18987 0.00000 0.00000 0.78481 0.01266 0.01266 
0.25000 0.00000 0.00000 0.25000 0.25000 0.25000 
0.20000 0.00000 0.00000 0.20000 0.20000 0.40000 
0.05263 0.00000 0.00000 0.78947 0.00000 0.15789 
0.40000 0.20000 0.20000 0.20000 # INSL
0.40000 0.25000 0.15000 0.20000 # INSR
0.02656 0.00415 0.00498 0.00996 # MATP
0.01494 0.00747 0.00166 0.00083 # MATP
0.00166 0.00332 0.00249 0.00415 # MATP
0.01245 0.12282 0.00415 0.77842 # MATP
0.32911 0.17722 0.08861 0.40506 # MATL
0.25000 0.25000 0.25000 0.25000 # MATR
### node 71 type 3
72  -1
0.01786 0.73214 0.16071 0.07143 0.00000 0.01786 
0.00000 0.00000 0.00000 0.00000 0.00000 0.00000 
0.00000 0.00000 0.00000 0.00000 0.00000 0.00000 
0.00079 0.99685 0.00079 0.00079 0.00000 0.00079 
0.00000 0.00000 0.00000 0.00000 0.00000 0.00000 
0.20000 0.20000 0.20000 0.20000 0.00000 0.20000 
0.00000 0.00000 0.00000 0.00000 # INSL
0.25000 0.25000 0.25000 0.25000 # INSR
0.00000 0.00000 0.00000 0.00000 # MATP
0.00000 0.00000 0.00000 0.00000 # MATP
0.00000 0.00000 0.00000 0.00000 # MATP
0.00000 0.00000 0.00000 0.00000 # MATP
0.00000 0.00000 0.00000 0.00000 # MATL
0.46057 0.08438 0.21293 0.24211 # MATR
### node 72 type 1
73  -1
0.33333 0.00000 0.00000 0.00000 0.33333 0.33333 
0.99847 0.00000 0.00000 0.00000 0.00077 0.00077 
0.81818 0.00000 0.00000 0.00000 0.09091 0.09091 
0.66667 0.00000 0.00000 0.00000 0.16667 0.16667 
0.33333 0.00000 0.00000 0.00000 0.33333 0.33333 
0.50000 0.00000 0.00000 0.00000 0.00000 0.50000 
0.25000 0.25000 0.25000 0.25000 # INSL
0.25000 0.25000 0.25000 0.25000 # INSR
0.02348 0.00455 0.00152 0.01212 # MATP
0.01061 0.00909 0.00152 0.00455 # MATP
0.03333 0.00152 0.00606 0.00530 # MATP
0.84697 0.00985 0.01061 0.01894 # MATP
0.25000 0.08333 0.50000 0.16667 # MATL
0.28571 0.14286 0.28571 0.28571 # MATR
### node 73 type 0
74  76
0.00000 0.00000 0.00000 0.00000 0.00000 0.00000 
0.00000 0.00000 0.00000 0.00000 0.00000 0.00000 
0.00000 0.00000 0.00000 0.00000 0.00000 0.00000 
0.00000 0.00000 0.00000 0.00000 0.00000 0.00000 
0.00000 0.00000 0.00000 0.00000 0.00000 0.00000 
0.00000 0.00000 0.00000 0.00000 0.00000 0.00000 
0.00000 0.00000 0.00000 0.00000 # INSL
0.00000 0.00000 0.00000 0.00000 # INSR
0.00000 0.00000 0.00000 0.00000 # MATP
0.00000 0.00000 0.00000 0.00000 # MATP
0.00000 0.00000 0.00000 0.00000 # MATP
0.00000 0.00000 0.00000 0.00000 # MATP
0.00000 0.00000 0.00000 0.00000 # MATL
0.00000 0.00000 0.00000 0.00000 # MATR
### node 74 type 4
75  -1
0.00076 0.99621 0.00152 0.00152 0.00000 0.00000 
0.00000 0.00000 0.00000 0.00000 0.00000 0.00000 
0.00000 0.00000 0.00000 0.00000 0.00000 0.00000 
0.00000 0.00000 0.00000 0.00000 0.00000 0.00000 
0.00000 0.00000 0.00000 0.00000 0.00000 0.00000 
0.00000 0.00000 0.00000 0.00000 0.00000 0.00000 
0.00000 0.00000 0.00000 0.00000 # INSL
0.00000 0.00000 0.00000 0.00000 # INSR
0.00000 0.00000 0.00000 0.00000 # MATP
0.00000 0.00000 0.00000 0.00000 # MATP
0.00000 0.00000 0.00000 0.00000 # MATP
0.00000 0.00000 0.00000 0.00000 # MATP
0.00000 0.00000 0.00000 0.00000 # MATL
0.00000 0.00000 0.00000 0.00000 # MATR
### node 75 type 1
-1  -1
0.33333 0.00000 0.00000 0.00000 0.33333 0.33333 
0.99848 0.00000 0.00000 0.00000 0.00076 0.00076 
0.50000 0.00000 0.00000 0.00000 0.25000 0.25000 
0.50000 0.00000 0.00000 0.00000 0.25000 0.25000 
0.33333 0.00000 0.00000 0.00000 0.33333 0.33333 
0.50000 0.00000 0.00000 0.00000 0.00000 0.50000 
0.25000 0.25000 0.25000 0.25000 # INSL
0.25000 0.25000 0.25000 0.25000 # INSR
0.05944 0.01731 0.00903 0.01731 # MATP
0.31828 0.00752 0.47630 0.00301 # MATP
0.00903 0.00226 0.00451 0.00301 # MATP
0.03837 0.00527 0.00978 0.01956 # MATP
0.20000 0.20000 0.20000 0.40000 # MATL
0.20000 0.20000 0.40000 0.20000 # MATR
### node 76 type 5
77  -1
0.99469 0.00000 0.00455 0.00000 0.00076 0.00000 
0.00000 0.00000 0.00000 0.00000 0.00000 0.00000 
0.00000 0.00000 0.00000 0.00000 0.00000 0.00000 
0.00000 0.00000 0.00000 0.00000 0.00000 0.00000 
0.16667 0.16667 0.16667 0.16667 0.16667 0.16667 
0.00000 0.00000 0.00000 0.00000 0.00000 0.00000 
0.25000 0.25000 0.25000 0.25000 # INSL
0.00000 0.00000 0.00000 0.00000 # INSR
0.00000 0.00000 0.00000 0.00000 # MATP
0.00000 0.00000 0.00000 0.00000 # MATP
0.00000 0.00000 0.00000 0.00000 # MATP
0.00000 0.00000 0.00000 0.00000 # MATP
0.00000 0.00000 0.00000 0.00000 # MATL
0.00000 0.00000 0.00000 0.00000 # MATR
### node 77 type 2
-1  -1
0.99924 0.00000 0.00000 0.00000 0.00076 0.00000 
0.00000 0.00000 0.00000 0.00000 0.00000 0.00000 
0.85714 0.00000 0.00000 0.00000 0.14286 0.00000 
0.00000 0.00000 0.00000 0.00000 0.00000 0.00000 
0.50000 0.00000 0.00000 0.00000 0.50000 0.00000 
0.00000 0.00000 0.00000 0.00000 0.00000 0.00000 
0.25000 0.25000 0.25000 0.25000 # INSL
0.00000 0.00000 0.00000 0.00000 # INSR
0.00000 0.00000 0.00000 0.00000 # MATP
0.00000 0.00000 0.00000 0.00000 # MATP
0.00000 0.00000 0.00000 0.00000 # MATP
0.00000 0.00000 0.00000 0.00000 # MATP
0.22222 0.44444 0.22222 0.11111 # MATL
0.00000 0.00000 0.00000 0.00000 # MATR
### node 78 type 5
79  -1
0.99469 0.00000 0.00455 0.00000 0.00076 0.00000 
0.00000 0.00000 0.00000 0.00000 0.00000 0.00000 
0.00000 0.00000 0.00000 0.00000 0.00000 0.00000 
0.00000 0.00000 0.00000 0.00000 0.00000 0.00000 
0.16667 0.16667 0.16667 0.16667 0.16667 0.16667 
0.00000 0.00000 0.00000 0.00000 0.00000 0.00000 
0.25000 0.25000 0.25000 0.25000 # INSL
0.00000 0.00000 0.00000 0.00000 # INSR
0.00000 0.00000 0.00000 0.00000 # MATP
0.00000 0.00000 0.00000 0.00000 # MATP
0.00000 0.00000 0.00000 0.00000 # MATP
0.00000 0.00000 0.00000 0.00000 # MATP
0.00000 0.00000 0.00000 0.00000 # MATL
0.00000 0.00000 0.00000 0.00000 # MATR
### node 79 type 2
-1  -1
0.99924 0.00000 0.00000 0.00000 0.00076 0.00000 
0.00000 0.00000 0.00000 0.00000 0.00000 0.00000 
0.85714 0.00000 0.00000 0.00000 0.14286 0.00000 
0.00000 0.00000 0.00000 0.00000 0.00000 0.00000 
0.50000 0.00000 0.00000 0.00000 0.50000 0.00000 
0.00000 0.00000 0.00000 0.00000 0.00000 0.00000 
0.25000 0.25000 0.25000 0.25000 # INSL
0.00000 0.00000 0.00000 0.00000 # INSR
0.00000 0.00000 0.00000 0.00000 # MATP
0.00000 0.00000 0.00000 0.00000 # MATP
0.00000 0.00000 0.00000 0.00000 # MATP
0.00000 0.00000 0.00000 0.00000 # MATP
0.11111 0.66667 0.11111 0.11111 # MATL
0.00000 0.00000 0.00000 0.00000 # MATR
