# Supplementary material for: Initiator tRNA genes template the 3′ CCA end at high frequencies in bacteria
Source: BMC Genomics. 2016 Dec 8;17:1003. doi: 10.1186/s12864-016-3314-x (PMC5143459; doi:10.1186/s12864-016-3314-x)
Supplement: Additional file 6: — Installation code-base for the TFAM program. (ZIP 819 kb) [file 12864_2016_3314_MOESM6_ESM.zip › tfam_lib-1.04/covemf-2.4.4/version.h]

/* version.h
 * SRE, Mon Sep  6 09:32:36 1993
 * 
 * During a real build, these won't be used at all -- they'll
 * be overridden from the Makefile. This is only used during
 * manual compilations and to keep lint quiet. It also might
 * make a good record of the revisions the package goes through.
 * 
 */

/* #define DEBUG*/			/* turn all debugging output on */


#ifndef RELEASE
#define RELEASE      "2.4.4"
#define RELEASEDATE  "January 1996"
#endif
