# Supplementary material for: Initiator tRNA genes template the 3′ CCA end at high frequencies in bacteria
Source: BMC Genomics. 2016 Dec 8;17:1003. doi: 10.1186/s12864-016-3314-x (PMC5143459; doi:10.1186/s12864-016-3314-x)
Supplement: Additional file 6: — Installation code-base for the TFAM program. (ZIP 819 kb) [file 12864_2016_3314_MOESM6_ESM.zip › tfam_lib-1.04/inc/Module/Install/Can.pm]

#line 1 "inc/Module/Install/Can.pm - /Library/Perl/5.8.1/Module/Install/Can.pm"
package Module::Install::Can;
use Module::Install::Base; @ISA = qw(Module::Install::Base);
$VERSION = '0.01';

use strict;
use Config ();
use File::Spec ();
use ExtUtils::MakeMaker ();

# check if we can run some command
sub can_run {
    my ($self, $cmd) = @_;

    my $_cmd = $cmd;
    return $_cmd if (-x $_cmd or $_cmd = MM->maybe_command($_cmd));

    for my $dir ((split /$Config::Config{path_sep}/, $ENV{PATH}), '.') {
        my $abs = File::Spec->catfile($dir, $_[1]);
        return $abs if (-x $abs or $abs = MM->maybe_command($abs));
    }

    return;
}

sub can_cc {
    my $self = shift;
    my @chunks = split(/ /, $Config::Config{cc}) or return;

    # $Config{cc} may contain args; try to find out the program part
    while (@chunks) {
        return $self->can_run("@chunks") || (pop(@chunks), next);
    }

    return;
}

1;
