# Supplementary material for: Initiator tRNA genes template the 3′ CCA end at high frequencies in bacteria
Source: BMC Genomics. 2016 Dec 8;17:1003. doi: 10.1186/s12864-016-3314-x (PMC5143459; doi:10.1186/s12864-016-3314-x)
Supplement: Additional file 6: — Installation code-base for the TFAM program. (ZIP 819 kb) [file 12864_2016_3314_MOESM6_ESM.zip › tfam_lib-1.04/inc/Module/Install/Win32.pm]

#line 1 "inc/Module/Install/Win32.pm - /Library/Perl/5.8.1/Module/Install/Win32.pm"
package Module::Install::Win32;
use Module::Install::Base; @ISA = qw(Module::Install::Base);

$VERSION = '0.02';

use strict;

# determine if the user needs nmake, and download it if needed
sub check_nmake {
    my $self = shift;
    $self->load('can_run');
    $self->load('get_file');

    require Config;
    return unless (
        $Config::Config{make}                   and
        $Config::Config{make} =~ /^nmake\b/i    and
        $^O eq 'MSWin32'                        and
        !$self->can_run('nmake')
    );

    print "The required 'nmake' executable not found, fetching it...\n";

    require File::Basename;
    my $rv = $self->get_file(
        url         => 'http://download.microsoft.com/download/vc15/Patch/1.52/W95/EN-US/Nmake15.exe',
        ftp_url     => 'ftp://ftp.microsoft.com/Softlib/MSLFILES/Nmake15.exe',
        local_dir   => File::Basename::dirname($^X),
        size        => 51928,
        run         => 'Nmake15.exe /o > nul',
        check_for   => 'Nmake.exe',
        remove      => 1,
    );

    if (!$rv) {
        die << '.';

-------------------------------------------------------------------------------

Since you are using Microsoft Windows, you will need the 'nmake' utility
before installation. It's available at:

  http://download.microsoft.com/download/vc15/Patch/1.52/W95/EN-US/Nmake15.exe
      or
  ftp://ftp.microsoft.com/Softlib/MSLFILES/Nmake15.exe

Please download the file manually, save it to a directory in %PATH% (e.g.
C:\WINDOWS\COMMAND\), then launch the MS-DOS command line shell, "cd" to
that directory, and run "Nmake15.exe" from there; that will create the
'nmake.exe' file needed by this module.

You may then resume the installation process described in README.

-------------------------------------------------------------------------------
.
    }
}

1;

__END__
