# Supplementary material for: Initiator tRNA genes template the 3′ CCA end at high frequencies in bacteria
Source: BMC Genomics. 2016 Dec 8;17:1003. doi: 10.1186/s12864-016-3314-x (PMC5143459; doi:10.1186/s12864-016-3314-x)
Supplement: Additional file 6: — Installation code-base for the TFAM program. (ZIP 819 kb) [file 12864_2016_3314_MOESM6_ESM.zip › tfam_lib-1.04/INSTALL]

SYNOPSIS

New in TFAM 1.0: the installation has been vastly simplified.
The PDL dependency has been removed.

-----------------------
less covemf-2.4.4/INSTALL
(change covemf-2.4.4/Makefile according to instructions in INSTALL)
perl Makefile.PL
make
sudo make install;
cd covemf-2.4.4
(sudo) make install
-----------------------

you may need to modify this process; see below. 


PREREQUISITES

tfam requires the following prerequisites to work:

     PROGRAM/MODULE	    PACKAGE		HOW TO GET
     --------------	    ------------	----------
     coveam                  covemf-2.4.4        provided
     coveaf                  covemf-2.4.4        provided
     Bio::UnivAln	    bioperl < 1.0       provided
     several                bioperl             CPAN

The programs coveam and coveaf are part of the covemf-2.4.4 package,
which is a modification to Sean Eddy's cove-2.4.4 package for RNA
structural computations. The package can be obtained from

    http://www.lcb.uu.se/~dave/COVEMF.html

but is also bundled here together with tfam for your convenience.
covemf-2.4.4 is a superset of cove-2.4.4. It provides all of Sean
Eddy's original programs (under the GPL) with the two additional
programs mentioned. Therefore you need to install covemf even if you
already have cove-2.4.4 installed.

Bio::UnivAln is a deprecated module in bioperl. It is provided here
and is automatically installed in the default library location for
tfam (see below).

Other bioperl modules and PDL, the Perl Data Language, are large
bundles with fairly complex dependencies. That is why they have not
been autobundled together with tfam. You can obtain them from
CPAN at: 
     
     http://search.cpan.org

If you don't know what's on your system, don't worry. The perl
prerequisistes will be checked for you when you 

     perl Makefile.PL


INSTALLING MODIFICATIONS

Makefile.PL dyanamically creates an executable script, called 'tfam',
from the file 'tfam.in'. If you want or need to modify tfam, 

    **modify tfam.in, not tfam**


WHERE'S YOUR PERL?

If you are on a UNIX system including Mac OS X, the script comes with
the assumption that your perl is (or symlinked) at /usr/bin/perl.
If it isn't, you may need to modify the first line of tfam.in
accordingly. This doesn't matter on Windows systems.


SPECIFYING ALTERNATIVE INSTALL LOCATIONS

To run covef, tfam needs two files, a covem file and a cm file. Unless
you specify otherwise at run-time, tfam looks for default versions of
these files at a location determined at installation time (ie at the
time you 'perl Makefile.PL'). The default installation location for
these default files is

      /usr/local/lib/tfam  

Similarly, the default locations for the script and its man pages are

      /usr/local/bin
and
      /usr/local/man

To specify alternative locations for the default library files, use:

  perl Makefile.PL LIB=/my/private/library/location
  make
  make test
  sudo make install


To also specify alternative locations for the script and manpages, for
instance, if you use don't have write permission to /usr/local, use:
  
  perl Makefile.PL LIB=/my/private/lib \
       INSTALLSCRIPT=/my/private/bin \
       INSTALLMAN1DIR=/my/private/man/man1 \
       INSTALLMAN3DIR=/my/private/man/man3      
  make
  make test
  sudo make install

You may need to update your PATH and MANPATH environment variables
accordingly.

If you later change your mind about the locations of these default
library files, you'll need to reinstall the script with one of the
above invocations.
