# Supplementary material for: Initiator tRNA genes template the 3′ CCA end at high frequencies in bacteria
Source: BMC Genomics. 2016 Dec 8;17:1003. doi: 10.1186/s12864-016-3314-x (PMC5143459; doi:10.1186/s12864-016-3314-x)
Supplement: Additional file 6: — Installation code-base for the TFAM program. (ZIP 819 kb) [file 12864_2016_3314_MOESM6_ESM.zip › tfam_lib-1.04/lib/TFAM-arch0.1.coveam]

### coveam
207 	sequences
65 MT0341_CGT 73
-1 # # -1 -1
0 G > 5 2
1 C > 6 2
2 C > 7 2
3 G > 8 2
4 C > 9 2
5 C > 10 2
6 G > 11 2
7 T . 12 4
8 G . 13 4
9 G > 16 2
10 C > 17 2
11 T > 18 2
12 C > 19 2
13 A . 20 4
14 G . 21 4
15 C . 22 4
16 T . 23 4
17 G . 24 4
18 G . 25 4
19 C . 26 4
20 A . 27 4
21 G < 19 2
22 A < 18 2
23 G < 17 2
24 C < 16 2
25 G . 29 4
26 G > 32 2
27 G > 33 2
28 T > 34 2
29 G > 35 2
30 A > 36 2
31 T . 37 4
32 T . 38 4
33 C . 39 4
34 G . 40 4
35 T . 41 4
36 A . 42 4
37 A . 43 4
38 T < 36 2
39 C < 35 2
40 A < 34 2
41 C < 33 2
42 C < 32 2
43 A . 45 4
44 G . 46 4
-1 - . 59 1
-1 - . 58 1
-1 - . 57 1
-1 - . 56 1
-1 - . 55 1
-1 - . 54 1
-1 - . 53 1
-1 - . 52 1
-1 - . 51 1
-1 - . 50 1
-1 - . 49 1
45 G . 61 4
46 T . 61 16
47 C . 62 4
48 G > 63 2
49 C > 64 2
50 G > 65 2
51 G > 66 2
52 G > 67 2
53 T . 68 4
54 T . 69 4
55 C . 70 4
56 A . 71 4
57 A . 72 4
58 A . 73 4
59 T . 74 4
60 C < 67 2
61 C < 66 2
62 C < 65 2
63 G < 64 2
64 C < 63 2
65 C < 11 2
66 G < 10 2
67 G < 9 2
68 C < 8 2
69 G < 7 2
70 G < 6 2
71 C < 5 2
72 T . 4 8
-1 - . 3 1
-1 - . 2 1
-1 - . 1 1
-1 # # -1 -1
65 ML0680_TAG 83
-1 # # -1 -1
0 G > 5 2
1 C > 6 2
2 G > 7 2
3 G > 8 2
4 G > 9 2
5 G > 10 2
6 G > 11 2
7 T . 12 4
8 G . 13 4
9 C > 16 2
10 C > 17 2
11 C > 18 2
12 G . 19 2
13 A . 20 4
14 G . 21 4
15 T . 22 4
16 G . 24 4
17 G . 25 4
18 T . 26 4
19 C . 26 16
20 A . 26 16
21 A . 27 4
-1 - . 23 1
22 A . 19 2
23 G < 18 2
24 G < 17 2
25 G < 16 2
26 G . 29 4
27 A > 32 2
28 C > 33 2
29 A > 34 2
30 G > 35 2
31 G > 36 2
32 C . 37 4
33 T . 38 4
34 T . 39 4
35 A . 40 4
36 G . 41 4
37 G . 42 4
38 A . 43 4
39 C < 36 2
40 C < 35 2
41 T < 34 2
42 G < 33 2
43 T < 32 2
44 T . 45 4
45 G . 46 4
46 G > 50 2
47 C > 51 2
48 G . 56 4
49 T . 57 4
50 T . 58 4
51 A . 59 4
52 G . 55 32
-1 - . 55 1
-1 - . 54 1
-1 - . 53 1
-1 - . 52 1
53 G < 51 2
54 C < 50 2
-1 - . 49 1
55 T . 61 4
56 T . 61 16
57 C . 62 4
58 C > 63 2
59 A > 64 2
60 G > 65 2
61 G > 66 2
62 G > 67 2
63 T . 68 4
64 T . 69 4
65 C . 70 4
66 G . 71 4
67 A . 72 4
68 A . 73 4
69 T . 74 4
70 C < 67 2
71 C < 66 2
72 C < 65 2
73 T < 64 2
74 G < 63 2
75 C < 11 2
76 C < 10 2
77 C < 9 2
78 C < 8 2
79 C < 7 2
80 G < 6 2
81 C < 5 2
82 A . 4 8
-1 - . 3 1
-1 - . 2 1
-1 - . 1 1
-1 # # -1 -1
65 NG0503_NCC 74
-1 # # -1 -1
0 G > 5 2
1 C > 6 2
2 A > 7 2
3 C > 8 2
4 C > 9 2
5 G > 10 2
6 G > 11 2
7 T . 12 4
8 G . 13 4
9 G > 16 2
10 T > 17 2
11 C > 18 2
12 T > 19 2
13 A . 20 4
14 A . 21 4
15 T . 22 4
16 G . 24 4
17 G . 25 4
18 T . 26 4
19 A . 27 4
-1 - . 23 1
20 A < 19 2
21 G < 18 2
22 A < 17 2
23 C < 16 2
24 A . 29 4
25 T > 32 2
26 T > 33 2
27 G > 34 2
28 G > 35 2
29 C > 36 2
30 C . 37 4
31 T . 38 4
32 T . 39 4
33 C . 40 4
34 C . 41 4
35 A . 42 4
36 A . 43 4
37 G < 36 2
38 C < 35 2
39 C < 34 2
40 A < 33 2
41 A < 32 2
42 T . 45 4
43 T . 46 4
-1 - . 59 1
-1 - . 58 1
-1 - . 57 1
-1 - . 56 1
-1 - . 55 1
-1 - . 54 1
-1 - . 53 1
-1 - . 52 1
-1 - . 51 1
-1 - . 50 1
-1 - . 49 1
44 A . 61 4
45 T . 62 4
46 C > 63 2
47 T > 64 2
48 G > 65 2
49 G > 66 2
50 G > 67 2
51 T . 68 4
52 T . 69 4
53 C . 70 4
54 G . 71 4
55 A . 72 4
56 T . 73 4
57 T . 74 4
58 C < 67 2
59 C < 66 2
60 C < 65 2
61 A < 64 2
62 G < 63 2
63 C < 11 2
64 C < 10 2
65 G < 9 2
66 G < 8 2
67 T < 7 2
68 G < 6 2
69 C < 5 2
70 A . 4 8
71 C . 3 8
72 C . 2 8
73 A . 1 8
-1 # # -1 -1
65 MF0650_GAA 74
-1 # # -1 -1
0 G > 5 2
1 C > 6 2
2 C > 7 2
3 G > 8 2
4 C > 9 2
5 G > 10 2
6 G > 11 2
7 T . 12 4
8 A . 13 4
9 G > 16 2
10 T > 17 2
11 T > 18 2
12 C > 19 2
13 A . 20 4
14 G . 21 4
15 C . 22 4
16 C . 23 4
17 T . 23 16
18 G . 24 4
19 G . 25 4
20 G . 26 4
21 A . 27 4
22 G < 19 2
23 A < 18 2
24 A < 17 2
25 C < 16 2
26 G . 29 4
27 C > 32 2
28 T > 33 2
29 G > 34 2
30 G > 35 2
31 A > 36 2
32 C . 37 4
33 T . 38 4
34 G . 39 4
35 A . 40 4
36 A . 41 4
37 G . 42 4
38 A . 43 4
39 T < 36 2
40 C < 35 2
41 C < 34 2
42 A < 33 2
43 G < 32 2
44 T . 45 4
45 T . 46 4
-1 - . 59 1
-1 - . 58 1
-1 - . 57 1
-1 - . 56 1
-1 - . 55 1
-1 - . 54 1
-1 - . 53 1
-1 - . 52 1
-1 - . 51 1
-1 - . 50 1
-1 - . 49 1
46 G . 61 4
47 T . 61 16
48 C . 62 4
49 G > 63 2
50 G > 64 2
51 G > 65 2
52 T > 66 2
53 G > 67 2
54 T . 68 4
55 T . 69 4
56 C . 70 4
57 A . 71 4
58 A . 72 4
59 A . 73 4
60 T . 74 4
61 C < 67 2
62 A < 66 2
63 C < 65 2
64 C < 64 2
65 C < 63 2
66 C < 11 2
67 C < 10 2
68 G < 9 2
69 C < 8 2
70 G < 7 2
71 G < 6 2
72 C < 5 2
73 A . 4 8
-1 - . 3 1
-1 - . 2 1
-1 - . 1 1
-1 # # -1 -1
65 MH0680_GTG 75
-1 # # -1 -1
0 G > 5 2
1 G > 6 2
2 C > 7 2
3 C > 8 2
4 G . 8 16
5 G > 9 2
6 G > 10 2
7 G > 11 2
8 T . 12 4
9 G . 13 4
10 G > 16 2
11 G > 17 2
12 G > 18 2
13 T . 19 2
14 A . 20 4
15 G . 21 4
16 T . 22 4
17 T . 23 4
18 G . 24 4
19 G . 25 4
20 C . 26 4
21 C . 26 16
22 A . 27 4
23 T . 19 2
24 C < 18 2
25 C < 17 2
26 T < 16 2
27 T . 29 4
28 C > 32 2
29 G > 33 2
30 G > 34 2
31 G > 35 2
32 A > 36 2
33 C . 37 4
34 T . 38 4
35 G . 39 4
36 T . 40 4
37 G . 41 4
38 G . 42 4
39 A . 43 4
40 T < 36 2
41 C < 35 2
42 C < 34 2
43 C < 33 2
44 G < 32 2
45 C . 45 4
46 G . 46 4
-1 - . 59 1
-1 - . 58 1
-1 - . 57 1
-1 - . 56 1
-1 - . 55 1
-1 - . 54 1
-1 - . 53 1
-1 - . 52 1
-1 - . 51 1
-1 - . 50 1
-1 - . 49 1
47 A . 61 4
48 C . 62 4
49 T > 63 2
50 C > 64 2
51 G > 65 2
52 G > 66 2
53 G > 67 2
54 T . 68 4
55 T . 69 4
56 C . 70 4
57 A . 71 4
58 A . 72 4
59 A . 73 4
60 T . 74 4
61 C < 67 2
62 C < 66 2
63 C < 65 2
64 G < 64 2
65 G < 63 2
66 C < 11 2
67 C < 10 2
68 C < 9 2
69 T . 8 32
70 G < 8 2
71 G < 7 2
72 C < 6 2
73 C < 5 2
74 T . 4 8
-1 - . 3 1
-1 - . 2 1
-1 - . 1 1
-1 # # -1 -1
65 NP0501_GGG 74
-1 # # -1 -1
0 G > 5 2
1 G > 6 2
2 G > 7 2
3 A > 8 2
4 C > 9 2
5 C > 10 2
6 G > 11 2
7 T . 12 4
8 G . 13 4
9 G > 16 2
10 G > 17 2
11 G > 18 2
12 T . 19 2
13 A . 20 4
14 G . 21 4
15 T . 22 4
16 G . 24 4
17 G . 25 4
18 T . 26 4
19 A . 27 4
-1 - . 23 1
20 T . 19 2
21 C < 18 2
22 C < 17 2
23 T < 16 2
24 C . 29 4
25 T > 32 2
26 G > 33 2
27 C > 34 2
28 C > 35 2
29 G > 36 2
30 A . 37 4
31 T . 38 4
32 G . 39 4
33 G . 40 4
34 G . 41 4
35 G . 42 4
36 T . 43 4
37 C < 36 2
38 G < 35 2
39 G < 34 2
40 T < 33 2
41 A < 32 2
42 G . 45 4
43 G . 46 4
-1 - . 59 1
-1 - . 58 1
-1 - . 57 1
-1 - . 56 1
-1 - . 55 1
-1 - . 54 1
-1 - . 53 1
-1 - . 52 1
-1 - . 51 1
-1 - . 50 1
-1 - . 49 1
44 A . 61 4
45 C . 62 4
46 C > 63 2
47 T > 64 2
48 G > 65 2
49 A > 66 2
50 G > 67 2
51 T . 68 4
52 T . 69 4
53 C . 70 4
54 G . 71 4
55 A . 72 4
56 C . 73 4
57 T . 74 4
58 C < 67 2
59 T < 66 2
60 C < 65 2
61 A < 64 2
62 G < 63 2
63 C < 11 2
64 G < 10 2
65 G < 9 2
66 T < 8 2
67 C < 7 2
68 C < 6 2
69 C < 5 2
70 A . 4 8
71 C . 3 8
72 C . 2 8
73 A . 1 8
-1 # # -1 -1
65 MN0340_GTT 73
-1 # # -1 -1
0 G > 5 2
1 C > 6 2
2 C > 7 2
3 G > 8 2
4 C > 9 2
5 C > 10 2
6 G > 11 2
7 T . 12 4
8 A . 13 4
9 G > 16 2
10 C > 17 2
11 T > 18 2
12 T > 19 2
13 A . 20 4
14 G . 21 4
15 C . 22 4
16 T . 23 4
17 G . 24 4
18 G . 25 4
19 T . 26 4
20 A . 27 4
21 G < 19 2
22 A < 18 2
23 G < 17 2
24 C < 16 2
25 G . 29 4
26 T > 32 2
27 C > 33 2
28 C > 34 2
29 G > 35 2
30 G > 36 2
31 C . 37 4
32 T . 38 4
33 G . 39 4
34 T . 40 4
35 T . 41 4
36 A . 42 4
37 A . 43 4
38 C < 36 2
39 C < 35 2
40 G < 34 2
41 G < 33 2
42 A < 32 2
43 C . 45 4
44 G . 46 4
-1 - . 59 1
-1 - . 58 1
-1 - . 57 1
-1 - . 56 1
-1 - . 55 1
-1 - . 54 1
-1 - . 53 1
-1 - . 52 1
-1 - . 51 1
-1 - . 50 1
-1 - . 49 1
45 G . 61 4
46 T . 61 16
47 C . 62 4
48 G > 63 2
49 C > 64 2
50 A > 65 2
51 G > 66 2
52 G > 67 2
53 T . 68 4
54 T . 69 4
55 C . 70 4
56 G . 71 4
57 A . 72 4
58 A . 73 4
59 T . 74 4
60 C < 67 2
61 C < 66 2
62 T < 65 2
63 G < 64 2
64 C < 63 2
65 C < 11 2
66 G < 10 2
67 G < 9 2
68 C < 8 2
69 G < 7 2
70 G < 6 2
71 C < 5 2
72 G . 4 8
-1 - . 3 1
-1 - . 2 1
-1 - . 1 1
-1 # # -1 -1
65 MA0342_GGC 74
-1 # # -1 -1
0 G > 5 2
1 G > 6 2
2 G > 7 2
3 C > 8 2
4 C > 9 2
5 G > 10 2
6 G > 11 2
7 T . 12 4
8 A . 13 4
9 G > 16 2
10 C > 17 2
11 T > 18 2
12 C > 19 2
13 A . 20 4
14 G . 21 4
15 T . 22 4
16 C . 23 4
17 T . 23 16
18 G . 24 4
19 G . 25 4
20 T . 26 4
21 A . 27 4
22 G < 19 2
23 A < 18 2
24 G < 17 2
25 C < 16 2
26 G . 29 4
27 T > 32 2
28 C > 33 2
29 G > 34 2
30 C > 35 2
31 C > 36 2
32 T . 37 4
33 T . 38 4
34 G . 39 4
35 G . 40 4
36 C . 41 4
37 A . 42 4
38 T . 43 4
39 G < 36 2
40 G < 35 2
41 C < 34 2
42 G < 33 2
43 A < 32 2
44 A . 45 4
45 G . 46 4
-1 - . 59 1
-1 - . 58 1
-1 - . 57 1
-1 - . 56 1
-1 - . 55 1
-1 - . 54 1
-1 - . 53 1
-1 - . 52 1
-1 - . 51 1
-1 - . 50 1
-1 - . 49 1
46 G . 61 4
47 C . 61 16
48 C . 62 4
49 T > 63 2
50 G > 64 2
51 G > 65 2
52 G > 66 2
53 G > 67 2
54 T . 68 4
55 T . 69 4
56 C . 70 4
57 A . 71 4
58 A . 72 4
59 A . 73 4
60 T . 74 4
61 C < 67 2
62 C < 66 2
63 C < 65 2
64 C < 64 2
65 A < 63 2
66 C < 11 2
67 C < 10 2
68 G < 9 2
69 G < 8 2
70 T < 7 2
71 C < 6 2
72 C < 5 2
73 A . 4 8
-1 - . 3 1
-1 - . 2 1
-1 - . 1 1
-1 # # -1 -1
65 NE0500_MUC 78
-1 # # -1 -1
0 G > 5 2
1 C > 6 2
2 T > 7 2
3 C > 8 2
4 T > 9 2
5 G > 10 2
6 T > 11 2
7 T . 12 4
8 G . 13 4
9 G > 16 2
10 T > 17 2
11 G > 18 2
12 T . 19 2
13 A . 20 4
14 G . 21 4
15 T . 22 4
16 C . 23 4
17 C . 23 16
18 G . 24 4
19 G . 25 4
20 C . 26 4
21 C . 26 16
22 A . 26 16
23 A . 27 4
24 T . 19 2
25 C < 18 2
26 A < 17 2
27 T < 16 2
28 A . 29 4
29 T > 32 2
30 C > 33 2
31 A > 34 2
32 C > 35 2
33 C > 36 2
34 C . 37 4
35 T . 38 4
36 C . 39 4
37 T . 40 4
38 C . 41 4
39 A . 42 4
40 C . 43 4
41 G < 36 2
42 G < 35 2
43 T < 34 2
44 G < 33 2
45 A < 32 2
46 T . 45 4
47 G . 46 4
-1 - . 59 1
-1 - . 58 1
-1 - . 57 1
-1 - . 56 1
-1 - . 55 1
-1 - . 54 1
-1 - . 53 1
-1 - . 52 1
-1 - . 51 1
-1 - . 50 1
-1 - . 49 1
48 A . 61 4
49 C . 62 4
50 C > 63 2
51 A > 64 2
52 G > 65 2
53 G > 66 2
54 G > 67 2
55 T . 68 4
56 T . 69 4
57 C . 70 4
58 G . 71 4
59 A . 72 4
60 A . 73 4
61 T . 74 4
62 C < 67 2
63 C < 66 2
64 C < 65 2
65 T < 64 2
66 G < 63 2
67 A < 11 2
68 C < 10 2
69 G < 9 2
70 G < 8 2
71 A < 7 2
72 G < 6 2
73 C < 5 2
74 A . 4 8
75 C . 3 8
76 C . 2 8
77 A . 1 8
-1 # # -1 -1
65 MK0341_CTT 74
-1 # # -1 -1
0 G > 5 2
1 G > 6 2
2 G > 7 2
3 C > 8 2
4 C > 9 2
5 G > 10 2
6 G > 11 2
7 T . 12 4
8 A . 13 4
9 G > 16 2
10 C > 17 2
11 T > 18 2
12 T > 19 2
13 A . 20 4
14 G . 21 4
15 C . 22 4
16 C . 23 4
17 A . 23 16
18 G . 24 4
19 G . 25 4
20 C . 26 4
21 A . 27 4
22 G < 19 2
23 A < 18 2
24 G < 17 2
25 C < 16 2
26 G . 29 4
27 C > 32 2
28 G > 33 2
29 G > 34 2
30 G > 35 2
31 A > 36 2
32 C . 37 4
33 T . 38 4
34 C . 39 4
35 T . 40 4
36 T . 41 4
37 A . 42 4
38 A . 43 4
39 T < 36 2
40 C < 35 2
41 C < 34 2
42 C < 33 2
43 G < 32 2
44 C . 45 4
45 A . 46 4
-1 - . 59 1
-1 - . 58 1
-1 - . 57 1
-1 - . 56 1
-1 - . 55 1
-1 - . 54 1
-1 - . 53 1
-1 - . 52 1
-1 - . 51 1
-1 - . 50 1
-1 - . 49 1
46 G . 61 4
47 T . 61 16
48 C . 62 4
49 G > 63 2
50 G > 64 2
51 G > 65 2
52 G > 66 2
53 G > 67 2
54 T . 68 4
55 T . 69 4
56 C . 70 4
57 A . 71 4
58 A . 72 4
59 A . 73 4
60 T . 74 4
61 C < 67 2
62 C < 66 2
63 C < 65 2
64 T < 64 2
65 C < 63 2
66 C < 11 2
67 C < 10 2
68 G < 9 2
69 G < 8 2
70 C < 7 2
71 C < 6 2
72 C < 5 2
73 G . 4 8
-1 - . 3 1
-1 - . 2 1
-1 - . 1 1
-1 # # -1 -1
65 ML0980_CAA 84
-1 # # -1 -1
0 G > 5 2
1 C > 6 2
2 G > 7 2
3 G > 8 2
4 G > 9 2
5 G > 10 2
6 G > 11 2
7 T . 12 4
8 G . 13 4
9 C > 16 2
10 C > 17 2
11 C > 18 2
12 G . 19 2
13 A . 20 4
14 G . 21 4
15 C . 22 4
16 C . 23 4
17 A . 23 16
18 G . 24 4
19 G . 25 4
20 T . 26 4
21 A . 26 16
22 A . 27 4
23 A . 19 2
24 G < 18 2
25 G < 17 2
26 G < 16 2
27 G . 29 4
28 C > 32 2
29 A > 33 2
30 G > 34 2
31 G > 35 2
32 G > 36 2
33 C . 37 4
34 T . 38 4
35 C . 39 4
36 A . 40 4
37 A . 41 4
38 G . 42 4
39 A . 43 4
40 C < 36 2
41 C < 35 2
42 C < 34 2
43 T < 33 2
44 G < 32 2
45 T . 45 4
46 G > 49 2
47 G > 50 2
48 C > 51 2
49 G . 56 4
50 T . 57 4
51 A . 58 4
52 G . 59 4
-1 - . 55 1
-1 - . 54 1
-1 - . 53 1
-1 - . 52 1
53 G < 51 2
54 C < 50 2
55 C < 49 2
56 T . 61 4
57 G . 61 16
58 C . 62 4
59 G > 63 2
60 T > 64 2
61 G > 65 2
62 G > 66 2
63 G > 67 2
64 T . 68 4
65 T . 69 4
66 C . 70 4
67 G . 71 4
68 A . 72 4
69 A . 73 4
70 T . 74 4
71 C < 67 2
72 C < 66 2
73 C < 65 2
74 A < 64 2
75 C < 63 2
-1 - . 46 1
76 C < 11 2
77 C < 10 2
78 C < 9 2
79 C < 8 2
80 C < 7 2
81 G < 6 2
82 C < 5 2
83 A . 4 8
-1 - . 3 1
-1 - . 2 1
-1 - . 1 1
-1 # # -1 -1
65 MV0660_TAC 74
-1 # # -1 -1
0 G > 5 2
1 G > 6 2
2 A > 7 2
3 C > 8 2
4 T > 9 2
5 C > 10 2
6 A > 11 2
7 T . 12 4
8 G . 13 4
9 G > 16 2
10 T > 17 2
11 C > 18 2
12 T . 19 2
13 A . 20 4
14 G . 21 4
15 T . 22 4
16 T . 23 4
17 G . 24 4
18 G . 25 4
19 C . 26 4
20 T . 26 16
21 A . 27 4
22 T . 19 2
23 G < 18 2
24 A < 17 2
25 C < 16 2
26 A . 29 4
27 T > 32 2
28 C > 33 2
29 G > 34 2
30 C > 35 2
31 C > 36 2
32 C . 37 4
33 T . 38 4
34 T . 39 4
35 A . 40 4
36 C . 41 4
37 A . 42 4
38 A . 43 4
39 G < 36 2
40 G < 35 2
41 C < 34 2
42 G < 33 2
43 A < 32 2
44 G . 45 4
45 G . 46 4
-1 - . 59 1
-1 - . 58 1
-1 - . 57 1
-1 - . 56 1
-1 - . 55 1
-1 - . 54 1
-1 - . 53 1
-1 - . 52 1
-1 - . 51 1
-1 - . 50 1
-1 - . 49 1
46 G . 61 4
47 T . 61 16
48 C . 62 4
49 G > 63 2
50 C > 64 2
51 C > 65 2
52 G > 66 2
53 G > 67 2
54 T . 68 4
55 T . 69 4
56 C . 70 4
57 G . 71 4
58 A . 72 4
59 A . 73 4
60 T . 74 4
61 C < 67 2
62 C < 66 2
63 G < 65 2
64 G < 64 2
65 C < 63 2
66 T < 11 2
67 G < 10 2
68 G < 9 2
69 G < 8 2
70 T < 7 2
71 C < 6 2
72 C < 5 2
73 A . 4 8
-1 - . 3 1
-1 - . 2 1
-1 - . 1 1
-1 # # -1 -1
65 MX0340_CAT 75
-1 # # -1 -1
0 A > 5 2
1 G > 6 2
2 C > 7 2
3 G > 8 2
4 G > 9 2
5 G > 10 2
6 G > 11 2
7 T . 12 4
8 G . 13 4
9 G > 16 2
10 G > 17 2
11 G > 18 2
12 T . 19 2
13 A . 20 4
14 G . 21 4
15 T . 22 4
16 C . 23 4
17 A . 23 16
18 G . 24 4
19 G . 25 4
20 T . 26 4
21 G . 26 16
22 A . 27 4
23 T . 19 2
24 C < 18 2
25 C < 17 2
26 C < 16 2
27 G . 29 4
28 G > 32 2
29 C > 33 2
30 G > 34 2
31 G > 35 2
32 G > 36 2
33 C . 37 4
34 T . 38 4
35 C . 39 4
36 A . 40 4
37 T . 41 4
38 A . 42 4
39 A . 43 4
40 C < 36 2
41 C < 35 2
42 C < 34 2
43 G < 33 2
44 C < 32 2
45 A . 45 4
46 G . 46 4
-1 - . 59 1
-1 - . 58 1
-1 - . 57 1
-1 - . 56 1
-1 - . 55 1
-1 - . 54 1
-1 - . 53 1
-1 - . 52 1
-1 - . 51 1
-1 - . 50 1
-1 - . 49 1
47 A . 61 4
48 T . 61 16
49 C . 62 4
50 C > 63 2
51 G > 64 2
52 T > 65 2
53 G > 66 2
54 G > 67 2
55 T . 68 4
56 T . 69 4
57 C . 70 4
58 A . 71 4
59 A . 72 4
60 A . 73 4
61 T . 74 4
62 C < 67 2
63 C < 66 2
64 A < 65 2
65 C < 64 2
66 G < 63 2
67 C < 11 2
68 C < 10 2
69 C < 9 2
70 C < 8 2
71 G < 7 2
72 C < 6 2
73 T < 5 2
74 A . 4 8
-1 - . 3 1
-1 - . 2 1
-1 - . 1 1
-1 # # -1 -1
65 MG0860_CCC 76
-1 # # -1 -1
0 G > 5 2
1 C > 6 2
2 G > 7 2
3 G > 8 2
4 C > 9 2
5 C > 10 2
6 G > 11 2
7 T . 12 4
8 C . 13 4
9 G > 16 2
10 T > 17 2
11 C > 18 2
12 T > 19 2
13 A . 20 4
14 G . 21 4
15 T . 22 4
16 C . 23 4
17 T . 23 16
18 G . 24 4
19 G . 25 4
20 A . 26 4
21 T . 26 16
22 T . 26 16
23 A . 27 4
24 G < 19 2
25 G < 18 2
26 A < 17 2
27 C < 16 2
28 G . 29 4
29 C > 32 2
30 T > 33 2
31 G > 34 2
32 G > 35 2
33 C > 36 2
34 C . 37 4
35 T . 38 4
36 C . 39 4
37 C . 40 4
38 C . 41 4
39 A . 42 4
40 A . 43 4
41 G < 36 2
42 C < 35 2
43 C < 34 2
44 A < 33 2
45 G < 32 2
46 C . 45 4
47 A . 46 4
-1 - . 59 1
-1 - . 58 1
-1 - . 57 1
-1 - . 56 1
-1 - . 55 1
-1 - . 54 1
-1 - . 53 1
-1 - . 52 1
-1 - . 51 1
-1 - . 50 1
-1 - . 49 1
48 A . 61 4
49 T . 61 16
50 C . 62 4
51 C > 63 2
52 C > 64 2
53 G > 65 2
54 G > 66 2
55 G > 67 2
56 T . 68 4
57 T . 69 4
58 C . 70 4
59 G . 71 4
60 A . 72 4
61 A . 73 4
62 T . 74 4
63 C < 67 2
64 C < 66 2
65 C < 65 2
66 G < 64 2
67 G < 63 2
68 C < 11 2
69 G < 10 2
70 G < 9 2
71 C < 8 2
72 C < 7 2
73 G < 6 2
74 C < 5 2
75 A . 4 8
-1 - . 3 1
-1 - . 2 1
-1 - . 1 1
-1 # # -1 -1
65 NN0500_GUU 76
-1 # # -1 -1
0 G > 5 2
1 C > 6 2
2 C > 7 2
3 G > 8 2
4 C > 9 2
5 C > 10 2
6 G > 11 2
7 T . 12 4
8 A . 13 4
9 G > 16 2
10 C > 17 2
11 T > 18 2
12 C > 19 2
13 A . 20 4
14 G . 21 4
15 T . 22 4
16 T . 23 4
17 G . 24 4
18 G . 25 4
19 T . 26 4
20 A . 27 4
21 G < 19 2
22 A < 18 2
23 G < 17 2
24 C < 16 2
25 A . 29 4
26 C > 32 2
27 C > 33 2
28 T > 34 2
29 C > 35 2
30 G > 36 2
31 C . 37 4
32 T . 38 4
33 G . 39 4
34 T . 40 4
35 T . 41 4
36 A . 42 4
37 A . 43 4
38 C < 36 2
39 G < 35 2
40 A < 34 2
41 G < 33 2
42 G < 32 2
43 T . 45 4
44 T . 46 4
-1 - . 59 1
-1 - . 58 1
-1 - . 57 1
-1 - . 56 1
-1 - . 55 1
-1 - . 54 1
-1 - . 53 1
-1 - . 52 1
-1 - . 51 1
-1 - . 50 1
-1 - . 49 1
45 G . 61 4
46 T . 61 16
47 C . 62 4
48 C > 63 2
49 C > 64 2
50 A > 65 2
51 G > 66 2
52 G > 67 2
53 T . 68 4
54 T . 69 4
55 C . 70 4
56 G . 71 4
57 A . 72 4
58 G . 73 4
59 T . 74 4
60 C < 67 2
61 C < 66 2
62 T < 65 2
63 G < 64 2
64 G < 63 2
65 C < 11 2
66 G < 10 2
67 G < 9 2
68 T < 8 2
69 G < 7 2
70 G < 6 2
71 C < 5 2
72 G . 4 8
73 C . 3 8
74 C . 2 8
75 A . 1 8
-1 # # -1 -1
65 MH0650_GTG 73
-1 # # -1 -1
0 G > 5 2
1 C > 6 2
2 C > 7 2
3 G > 8 2
4 G > 9 2
5 G > 10 2
6 G > 11 2
7 T . 12 4
8 G . 13 4
9 G > 16 2
10 G > 17 2
11 G > 18 2
12 T . 19 2
13 A . 20 4
14 G . 21 4
15 T . 22 4
16 G . 24 4
17 G . 25 4
18 C . 26 4
19 C . 26 16
20 A . 27 4
-1 - . 23 1
21 T . 19 2
22 C < 18 2
23 C < 17 2
24 T < 16 2
25 G . 29 4
26 G > 32 2
27 G > 33 2
28 G > 34 2
29 G > 35 2
30 A > 36 2
31 C . 37 4
32 T . 38 4
33 G . 39 4
34 T . 40 4
35 G . 41 4
36 G . 42 4
37 A . 43 4
38 T < 36 2
39 C < 35 2
40 C < 34 2
41 C < 33 2
42 C < 32 2
43 T . 45 4
44 G . 46 4
-1 - . 59 1
-1 - . 58 1
-1 - . 57 1
-1 - . 56 1
-1 - . 55 1
-1 - . 54 1
-1 - . 53 1
-1 - . 52 1
-1 - . 51 1
-1 - . 50 1
-1 - . 49 1
45 A . 61 4
46 C . 62 4
47 C > 63 2
48 C > 64 2
49 G > 65 2
50 G > 66 2
51 G > 67 2
52 T . 68 4
53 T . 69 4
54 C . 70 4
55 A . 71 4
56 A . 72 4
57 T . 73 4
58 T . 74 4
59 C < 67 2
60 C < 66 2
61 C < 65 2
62 G < 64 2
63 G < 63 2
64 T < 11 2
65 C < 10 2
66 C < 9 2
67 C < 8 2
68 G < 7 2
69 G < 6 2
70 C < 5 2
71 C . 4 8
72 C . 3 8
-1 - . 2 1
-1 - . 1 1
-1 # # -1 -1
65 ML0440_CAG 85
-1 # # -1 -1
0 G > 5 2
1 C > 6 2
2 A > 7 2
3 G > 8 2
4 G > 9 2
5 G > 10 2
6 A > 11 2
7 T . 12 4
8 A . 13 4
9 G > 16 2
10 C > 17 2
11 C > 18 2
12 A . 19 2
13 A . 20 4
14 G . 21 4
15 T . 22 4
16 T . 23 4
17 T . 23 16
18 G . 24 4
19 G . 25 4
20 C . 26 4
21 C . 26 16
22 A . 26 16
23 A . 27 4
24 C . 19 2
25 G < 18 2
26 G < 17 2
27 C < 16 2
28 G . 29 4
29 C > 32 2
30 A > 33 2
31 G > 34 2
32 C > 35 2
33 G > 36 2
34 T . 37 4
35 T . 38 4
36 C . 39 4
37 A . 40 4
38 G . 41 4
39 G . 42 4
40 G . 43 4
41 C < 36 2
42 G < 35 2
43 C < 34 2
44 T < 33 2
45 G < 32 2
46 T . 45 4
47 C > 49 2
48 C > 50 2
49 C > 51 2
50 G . 56 4
51 T . 57 4
52 A . 58 4
53 G . 59 4
-1 - . 55 1
-1 - . 54 1
-1 - . 53 1
-1 - . 52 1
54 G < 51 2
55 G < 50 2
56 G < 49 2
57 T . 61 4
58 C . 61 16
59 C . 62 4
60 G > 63 2
61 C > 64 2
62 A > 65 2
63 G > 66 2
64 G > 67 2
65 T . 68 4
66 T . 69 4
67 C . 70 4
68 A . 71 4
69 A . 72 4
70 A . 73 4
71 T . 74 4
72 C < 67 2
73 C < 66 2
74 T < 65 2
75 G < 64 2
76 C < 63 2
-1 - . 46 1
77 T < 11 2
78 C < 10 2
79 C < 9 2
80 C < 8 2
81 T < 7 2
82 G < 6 2
83 C < 5 2
84 A . 4 8
-1 - . 3 1
-1 - . 2 1
-1 - . 1 1
-1 # # -1 -1
65 MM0860_CAT 74
-1 # # -1 -1
0 G > 5 2
1 G > 6 2
2 G > 7 2
3 C > 8 2
4 C > 9 2
5 C > 10 2
6 G > 11 2
7 T . 12 4
8 A . 13 4
9 G > 16 2
10 C > 17 2
11 T > 18 2
12 T > 19 2
13 A . 20 4
14 G . 21 4
15 C . 22 4
16 C . 23 4
17 C . 23 16
18 G . 24 4
19 G . 25 4
20 T . 26 4
21 A . 27 4
22 G < 19 2
23 A < 18 2
24 G < 17 2
25 C < 16 2
26 G . 29 4
27 C > 32 2
28 C > 33 2
29 C > 34 2
30 G > 35 2
31 G > 36 2
32 C . 37 4
33 T . 38 4
34 C . 39 4
35 A . 40 4
36 T . 41 4
37 A . 42 4
38 A . 43 4
39 C < 36 2
40 C < 35 2
41 G < 34 2
42 G < 33 2
43 G < 32 2
44 T . 45 4
45 G . 46 4
-1 - . 59 1
-1 - . 58 1
-1 - . 57 1
-1 - . 56 1
-1 - . 55 1
-1 - . 54 1
-1 - . 53 1
-1 - . 52 1
-1 - . 51 1
-1 - . 50 1
-1 - . 49 1
46 G . 61 4
47 T . 61 16
48 C . 62 4
49 C > 63 2
50 G > 64 2
51 G > 65 2
52 G > 66 2
53 G > 67 2
54 T . 68 4
55 T . 69 4
56 C . 70 4
57 A . 71 4
58 A . 72 4
59 G . 73 4
60 T . 74 4
61 C < 67 2
62 C < 66 2
63 C < 65 2
64 C < 64 2
65 G < 63 2
66 C < 11 2
67 G < 10 2
68 G < 9 2
69 G < 8 2
70 C < 7 2
71 C < 6 2
72 C < 5 2
73 A . 4 8
-1 - . 3 1
-1 - . 2 1
-1 - . 1 1
-1 # # -1 -1
65 MY0660_GTA 74
-1 # # -1 -1
0 C > 5 2
1 C > 6 2
2 C > 7 2
3 G > 8 2
4 C > 9 2
5 G > 10 2
6 A > 11 2
7 T . 12 4
8 A . 13 4
9 G > 16 2
10 T > 17 2
11 T > 18 2
12 C > 19 2
13 A . 20 4
14 G . 21 4
15 A . 22 4
16 T . 23 4
17 T . 23 16
18 G . 24 4
19 G . 25 4
20 T . 26 4
21 A . 27 4
22 G < 19 2
23 A < 18 2
24 A < 17 2
25 C < 16 2
26 G . 29 4
27 G > 32 2
28 C > 33 2
29 G > 34 2
30 G > 35 2
31 A > 36 2
32 C . 37 4
33 T . 38 4
34 G . 39 4
35 T . 40 4
36 A . 41 4
37 G . 42 4
38 A . 43 4
39 T < 36 2
40 C < 35 2
41 C < 34 2
42 G < 33 2
43 C < 32 2
44 A . 45 4
45 T . 46 4
-1 - . 59 1
-1 - . 58 1
-1 - . 57 1
-1 - . 56 1
-1 - . 55 1
-1 - . 54 1
-1 - . 53 1
-1 - . 52 1
-1 - . 51 1
-1 - . 50 1
-1 - . 49 1
46 G . 61 4
47 T . 61 16
48 C . 62 4
49 G > 63 2
50 C > 64 2
51 T > 65 2
52 G > 66 2
53 G > 67 2
54 T . 68 4
55 T . 69 4
56 C . 70 4
57 A . 71 4
58 A . 72 4
59 A . 73 4
60 T . 74 4
61 C < 67 2
62 C < 66 2
63 G < 65 2
64 G < 64 2
65 C < 63 2
66 T < 11 2
67 C < 10 2
68 G < 9 2
69 C < 8 2
70 G < 7 2
71 G < 6 2
72 G < 5 2
73 A . 4 8
-1 - . 3 1
-1 - . 2 1
-1 - . 1 1
-1 # # -1 -1
65 MI0650_GAT 75
-1 # # -1 -1
0 A > 5 2
1 G > 6 2
2 G > 7 2
3 G > 8 2
4 C > 9 2
5 G > 10 2
6 G > 11 2
7 T . 12 4
8 G . 13 4
9 G > 16 2
10 C > 17 2
11 T > 18 2
12 C > 19 2
13 A . 20 4
14 G . 21 4
15 C . 22 4
16 C . 23 4
17 T . 23 16
18 G . 24 4
19 G . 25 4
20 T . 26 4
21 T . 26 16
22 A . 27 4
23 G < 19 2
24 A < 18 2
25 G < 17 2
26 T < 16 2
27 G . 29 4
28 C > 32 2
29 T > 33 2
30 C > 34 2
31 G > 35 2
32 G > 36 2
33 C . 37 4
34 T . 38 4
35 G . 39 4
36 A . 40 4
37 T . 41 4
38 A . 42 4
39 A . 43 4
40 C < 36 2
41 C < 35 2
42 G < 34 2
43 A < 33 2
44 G < 32 2
45 T . 45 4
46 G . 46 4
-1 - . 59 1
-1 - . 58 1
-1 - . 57 1
-1 - . 56 1
-1 - . 55 1
-1 - . 54 1
-1 - . 53 1
-1 - . 52 1
-1 - . 51 1
-1 - . 50 1
-1 - . 49 1
47 G . 61 4
48 T . 61 16
49 C . 62 4
50 C > 63 2
51 G > 64 2
52 G > 65 2
53 G > 66 2
54 G > 67 2
55 T . 68 4
56 T . 69 4
57 C . 70 4
58 G . 71 4
59 A . 72 4
60 A . 73 4
61 T . 74 4
62 C < 67 2
63 C < 66 2
64 C < 65 2
65 C < 64 2
66 G < 63 2
67 C < 11 2
68 C < 10 2
69 G < 9 2
70 C < 8 2
71 C < 7 2
72 C < 6 2
73 T < 5 2
74 A . 4 8
-1 - . 3 1
-1 - . 2 1
-1 - . 1 1
-1 # # -1 -1
65 MG0650_TCC 73
-1 # # -1 -1
0 G > 5 2
1 C > 6 2
2 G > 7 2
3 C > 8 2
4 C > 9 2
5 G > 10 2
6 G > 11 2
7 T . 12 4
8 G . 13 4
9 G > 16 2
10 T > 17 2
11 G > 18 2
12 T . 19 2
13 A . 20 4
14 G . 21 4
15 C . 22 4
16 C . 23 4
17 T . 23 16
18 G . 24 4
19 G . 25 4
20 T . 26 4
21 A . 27 4
22 T . 19 2
23 C < 18 2
24 A < 17 2
25 C < 16 2
26 T . 29 4
27 C > 32 2
28 T > 33 2
29 G > 34 2
30 G > 35 2
31 C > 36 2
32 C . 37 4
33 T . 38 4
34 T . 39 4
35 C . 40 4
36 C . 41 4
37 A . 42 4
38 A . 43 4
39 G < 36 2
40 C < 35 2
41 C < 34 2
42 A < 33 2
43 G < 32 2
44 C . 45 4
45 G . 46 4
-1 - . 59 1
-1 - . 58 1
-1 - . 57 1
-1 - . 56 1
-1 - . 55 1
-1 - . 54 1
-1 - . 53 1
-1 - . 52 1
-1 - . 51 1
-1 - . 50 1
-1 - . 49 1
46 A . 61 4
47 C . 62 4
48 C > 63 2
49 C > 64 2
50 G > 65 2
51 G > 66 2
52 G > 67 2
53 T . 68 4
54 T . 69 4
55 C . 70 4
56 A . 71 4
57 A . 72 4
58 A . 73 4
59 T . 74 4
60 C < 67 2
61 C < 66 2
62 C < 65 2
63 G < 64 2
64 G < 63 2
65 C < 11 2
66 C < 10 2
67 G < 9 2
68 G < 8 2
69 C < 7 2
70 G < 6 2
71 C < 5 2
72 A . 4 8
-1 - . 3 1
-1 - . 2 1
-1 - . 1 1
-1 # # -1 -1
65 MS0342_CGA 85
-1 # # -1 -1
0 G > 5 2
1 C > 6 2
2 C > 7 2
3 G > 8 2
4 G > 9 2
5 G > 10 2
6 G > 11 2
7 T . 12 4
8 T . 13 4
9 G > 16 2
10 C > 17 2
11 A > 18 2
12 G > 19 2
13 A . 20 4
14 G . 21 4
15 C . 22 4
16 C . 23 4
17 A . 23 16
18 G . 24 4
19 G . 25 4
20 C . 26 4
21 C . 26 16
22 A . 27 4
23 C < 19 2
24 T < 18 2
25 G < 17 2
26 C < 16 2
27 G . 29 4
28 G > 32 2
29 G > 33 2
30 A > 34 2
31 G > 35 2
32 A > 36 2
33 C . 37 4
34 T . 38 4
35 C . 39 4
36 G . 40 4
37 A . 41 4
38 G . 42 4
39 A . 43 4
40 T < 36 2
41 C < 35 2
42 T < 34 2
43 C < 33 2
44 C < 32 2
45 T . 45 4
46 G . 46 4
47 C . 49 2
48 C > 50 2
49 C > 51 2
50 G . 56 4
51 A . 57 4
52 A . 58 4
53 A . 59 4
54 G . 55 32
-1 - . 55 1
-1 - . 54 1
-1 - . 53 1
-1 - . 52 1
55 G < 51 2
56 G < 50 2
57 C . 49 2
58 G . 61 4
59 C . 62 4
60 G > 63 2
61 T > 64 2
62 G > 65 2
63 G > 66 2
64 G > 67 2
65 T . 68 4
66 T . 69 4
67 C . 70 4
68 G . 71 4
69 A . 72 4
70 A . 73 4
71 T . 74 4
72 C < 67 2
73 C < 66 2
74 C < 65 2
75 A < 64 2
76 C < 63 2
77 C < 11 2
78 C < 10 2
79 C < 9 2
80 C < 8 2
81 G < 7 2
82 G < 6 2
83 C < 5 2
84 G . 4 8
-1 - . 3 1
-1 - . 2 1
-1 - . 1 1
-1 # # -1 -1
65 MA0330_TGC 72
-1 # # -1 -1
0 G > 5 2
1 G > 6 2
2 G > 7 2
3 C > 8 2
4 T > 9 2
5 C > 10 2
6 A > 11 2
7 T . 12 4
8 C . 13 4
9 G > 16 2
10 C > 17 2
11 T > 18 2
12 C > 19 2
13 A . 20 4
14 G . 21 4
15 C . 22 4
16 G . 24 4
17 G . 25 4
18 T . 26 4
19 A . 27 4
-1 - . 23 1
20 G < 19 2
21 A < 18 2
22 G < 17 2
23 T < 16 2
24 G . 29 4
25 C > 32 2
26 C > 33 2
27 T > 34 2
28 C > 35 2
29 C > 36 2
30 C . 37 4
31 T . 38 4
32 T . 39 4
33 G . 40 4
34 C . 41 4
35 A . 42 4
36 A . 43 4
37 G < 36 2
38 G < 35 2
39 A < 34 2
40 G < 33 2
41 G < 32 2
42 A . 45 4
43 T . 46 4
-1 - . 59 1
-1 - . 58 1
-1 - . 57 1
-1 - . 56 1
-1 - . 55 1
-1 - . 54 1
-1 - . 53 1
-1 - . 52 1
-1 - . 51 1
-1 - . 50 1
-1 - . 49 1
44 G . 61 4
45 C . 61 16
46 C . 62 4
47 C > 63 2
48 T > 64 2
49 G > 65 2
50 G > 66 2
51 G > 67 2
52 T . 68 4
53 T . 69 4
54 C . 70 4
55 G . 71 4
56 A . 72 4
57 A . 73 4
58 T . 74 4
59 C < 67 2
60 C < 66 2
61 C < 65 2
62 A < 64 2
63 G < 63 2
64 T < 11 2
65 G < 10 2
66 A < 9 2
67 G < 8 2
68 T < 7 2
69 C < 6 2
70 C < 5 2
71 A . 4 8
-1 - . 3 1
-1 - . 2 1
-1 - . 1 1
-1 # # -1 -1
65 MA0660_TGC 73
-1 # # -1 -1
0 G > 5 2
1 G > 6 2
2 G > 7 2
3 C > 8 2
4 C > 9 2
5 C > 10 2
6 G > 11 2
7 T . 12 4
8 A . 13 4
9 G > 16 2
10 C > 17 2
11 T > 18 2
12 C > 19 2
13 A . 20 4
14 G . 21 4
15 T . 22 4
16 T . 23 4
17 G . 24 4
18 G . 25 4
19 G . 26 4
20 A . 27 4
21 G < 19 2
22 A < 18 2
23 G < 17 2
24 C < 16 2
25 G . 29 4
26 C > 32 2
27 T > 33 2
28 G > 34 2
29 C > 35 2
30 C > 36 2
31 C . 37 4
32 T . 38 4
33 T . 39 4
34 G . 40 4
35 C . 41 4
36 A . 42 4
37 A . 43 4
38 G < 36 2
39 G < 35 2
40 C < 34 2
41 A < 33 2
42 G < 32 2
43 A . 45 4
44 G . 46 4
-1 - . 59 1
-1 - . 58 1
-1 - . 57 1
-1 - . 56 1
-1 - . 55 1
-1 - . 54 1
-1 - . 53 1
-1 - . 52 1
-1 - . 51 1
-1 - . 50 1
-1 - . 49 1
45 G . 61 4
46 C . 61 16
47 C . 62 4
48 G > 63 2
49 T > 64 2
50 G > 65 2
51 G > 66 2
52 G > 67 2
53 T . 68 4
54 T . 69 4
55 C . 70 4
56 A . 71 4
57 A . 72 4
58 A . 73 4
59 T . 74 4
60 C < 67 2
61 C < 66 2
62 C < 65 2
63 G < 64 2
64 C < 63 2
65 C < 11 2
66 G < 10 2
67 G < 9 2
68 G < 8 2
69 T < 7 2
70 C < 6 2
71 C < 5 2
72 A . 4 8
-1 - . 3 1
-1 - . 2 1
-1 - . 1 1
-1 # # -1 -1
65 NP0502_UGG 76
-1 # # -1 -1
0 G > 5 2
1 G > 6 2
2 G > 7 2
3 A > 8 2
4 C > 9 2
5 C > 10 2
6 G > 11 2
7 T . 12 4
8 G . 13 4
9 G > 16 2
10 G > 17 2
11 T > 18 2
12 T . 19 2
13 A . 20 4
14 G . 21 4
15 C . 22 4
16 C . 23 4
17 T . 23 16
18 G . 24 4
19 G . 25 4
20 T . 26 4
21 A . 27 4
22 T . 19 2
23 A < 18 2
24 C < 17 2
25 T < 16 2
26 T . 29 4
27 C > 32 2
28 G > 33 2
29 G > 34 2
30 G > 35 2
31 C > 36 2
32 C . 37 4
33 T . 38 4
34 T . 39 4
35 G . 40 4
36 G . 41 4
37 G . 42 4
38 T . 43 4
39 G < 36 2
40 C < 35 2
41 C < 34 2
42 C < 33 2
43 G < 32 2
44 T . 45 4
45 G . 46 4
-1 - . 59 1
-1 - . 58 1
-1 - . 57 1
-1 - . 56 1
-1 - . 55 1
-1 - . 54 1
-1 - . 53 1
-1 - . 52 1
-1 - . 51 1
-1 - . 50 1
-1 - . 49 1
46 A . 61 4
47 C . 62 4
48 C > 63 2
49 C > 64 2
50 C > 65 2
51 G > 66 2
52 G > 67 2
53 T . 68 4
54 T . 69 4
55 C . 70 4
56 A . 71 4
57 A . 72 4
58 A . 73 4
59 T . 74 4
60 C < 67 2
61 C < 66 2
62 G < 65 2
63 G < 64 2
64 G < 63 2
65 C < 11 2
66 G < 10 2
67 G < 9 2
68 T < 8 2
69 C < 7 2
70 C < 6 2
71 C < 5 2
72 A . 4 8
73 C . 3 8
74 C . 2 8
75 A . 1 8
-1 # # -1 -1
65 MA0670_TGC 73
-1 # # -1 -1
0 G > 5 2
1 G > 6 2
2 G > 7 2
3 C > 8 2
4 T > 9 2
5 T > 10 2
6 G > 11 2
7 T . 12 4
8 A . 13 4
9 G > 16 2
10 C > 17 2
11 T > 18 2
12 C > 19 2
13 A . 20 4
14 G . 21 4
15 C . 22 4
16 T . 23 4
17 G . 24 4
18 G . 25 4
19 T . 26 4
20 A . 27 4
21 G < 19 2
22 A < 18 2
23 G < 17 2
24 C < 16 2
25 G . 29 4
26 C > 32 2
27 C > 33 2
28 G > 34 2
29 C > 35 2
30 C > 36 2
31 T . 37 4
32 T . 38 4
33 T . 39 4
34 G . 40 4
35 C . 41 4
36 A . 42 4
37 A . 43 4
38 G < 36 2
39 G < 35 2
40 C < 34 2
41 G < 33 2
42 G < 32 2
43 A . 45 4
44 G . 46 4
-1 - . 59 1
-1 - . 58 1
-1 - . 57 1
-1 - . 56 1
-1 - . 55 1
-1 - . 54 1
-1 - . 53 1
-1 - . 52 1
-1 - . 51 1
-1 - . 50 1
-1 - . 49 1
45 G . 61 4
46 C . 61 16
47 C . 62 4
48 C > 63 2
49 T > 64 2
50 G > 65 2
51 G > 66 2
52 G > 67 2
53 T . 68 4
54 C . 69 4
55 C . 70 4
56 G . 71 4
57 A . 72 4
58 A . 73 4
59 T . 74 4
60 C < 67 2
61 C < 66 2
62 C < 65 2
63 A < 64 2
64 G < 63 2
65 C < 11 2
66 A < 10 2
67 A < 9 2
68 G < 8 2
69 T < 7 2
70 C < 6 2
71 C < 5 2
72 A . 4 8
-1 - . 3 1
-1 - . 2 1
-1 - . 1 1
-1 # # -1 -1
65 MR0343_TCG 72
-1 # # -1 -1
0 G > 5 2
1 C > 6 2
2 C > 7 2
3 C > 8 2
4 C > 9 2
5 C > 10 2
6 G > 11 2
7 T . 12 4
8 G . 13 4
9 G > 16 2
10 G > 17 2
11 G > 18 2
12 T . 19 2
13 A . 20 4
14 G . 21 4
15 G . 22 4
16 G . 24 4
17 G . 25 4
18 A . 26 4
19 C . 26 16
20 A . 27 4
-1 - . 23 1
21 T . 19 2
22 C < 18 2
23 C < 17 2
24 T < 16 2
25 G . 29 4
26 G > 32 2
27 T > 33 2
28 G > 34 2
29 G > 35 2
30 C > 36 2
31 C . 37 4
32 T . 38 4
33 T . 39 4
34 C . 40 4
35 G . 41 4
36 G . 42 4
37 A . 43 4
38 G < 36 2
39 C < 35 2
40 C < 34 2
41 A < 33 2
42 C < 32 2
43 A . 45 4
44 G . 46 4
-1 - . 59 1
-1 - . 58 1
-1 - . 57 1
-1 - . 56 1
-1 - . 55 1
-1 - . 54 1
-1 - . 53 1
-1 - . 52 1
-1 - . 51 1
-1 - . 50 1
-1 - . 49 1
45 A . 61 4
46 C . 62 4
47 C > 63 2
48 C > 64 2
49 G > 65 2
50 G > 66 2
51 G > 67 2
52 T . 68 4
53 T . 69 4
54 C . 70 4
55 G . 71 4
56 A . 72 4
57 T . 73 4
58 T . 74 4
59 C < 67 2
60 C < 66 2
61 C < 65 2
62 G < 64 2
63 G < 63 2
64 C < 11 2
65 G < 10 2
66 G < 9 2
67 G < 8 2
68 G < 7 2
69 G < 6 2
70 C < 5 2
71 G . 4 8
-1 - . 3 1
-1 - . 2 1
-1 - . 1 1
-1 # # -1 -1
65 MQ0650_TTG 73
-1 # # -1 -1
0 A > 5 2
1 G > 6 2
2 C > 7 2
3 C > 8 2
4 C > 9 2
5 G > 10 2
6 G > 11 2
7 T . 12 4
8 G . 13 4
9 G > 16 2
10 T > 17 2
11 G > 18 2
12 T . 19 2
13 A . 20 4
14 G . 21 4
15 T . 22 4
16 G . 24 4
17 G . 25 4
18 C . 26 4
19 C . 26 16
20 T . 26 16
21 A . 27 4
-1 - . 23 1
22 T . 19 2
23 C < 18 2
24 A < 17 2
25 T < 16 2
26 C . 29 4
27 C > 32 2
28 G > 33 2
29 G > 34 2
30 G > 35 2
31 G > 36 2
32 C . 37 4
33 T . 38 4
34 T . 39 4
35 T . 40 4
36 G . 41 4
37 G . 42 4
38 A . 43 4
39 C < 36 2
40 C < 35 2
41 C < 34 2
42 C < 33 2
43 G < 32 2
44 G . 45 4
45 G . 46 4
-1 - . 59 1
-1 - . 58 1
-1 - . 57 1
-1 - . 56 1
-1 - . 55 1
-1 - . 54 1
-1 - . 53 1
-1 - . 52 1
-1 - . 51 1
-1 - . 50 1
-1 - . 49 1
46 A . 61 4
47 C . 62 4
48 C > 63 2
49 G > 64 2
50 C > 65 2
51 G > 66 2
52 G > 67 2
53 T . 68 4
54 T . 69 4
55 C . 70 4
56 G . 71 4
57 A . 72 4
58 A . 73 4
59 T . 74 4
60 C < 67 2
61 C < 66 2
62 G < 65 2
63 C < 64 2
64 G < 63 2
65 C < 11 2
66 C < 10 2
67 G < 9 2
68 G < 8 2
69 G < 7 2
70 C < 6 2
71 T < 5 2
72 A . 4 8
-1 - . 3 1
-1 - . 2 1
-1 - . 1 1
-1 # # -1 -1
65 MR0660_TCT 75
-1 # # -1 -1
0 G > 5 2
1 G > 6 2
2 G > 7 2
3 C > 8 2
4 C > 9 2
5 C > 10 2
6 G > 11 2
7 T . 12 4
8 G . 13 4
9 G > 16 2
10 C > 17 2
11 C > 18 2
12 T . 19 2
13 A . 20 4
14 G . 21 4
15 T . 22 4
16 C . 23 4
17 T . 23 16
18 G . 24 4
19 G . 25 4
20 A . 26 4
21 T . 26 16
22 A . 27 4
23 C . 19 2
24 G < 18 2
25 G < 17 2
26 C < 16 2
27 A . 29 4
28 C > 32 2
29 C > 33 2
30 G > 34 2
31 G > 35 2
32 C > 36 2
33 C . 37 4
34 T . 38 4
35 T . 39 4
36 C . 40 4
37 T . 41 4
38 A . 42 4
39 A . 43 4
40 G < 36 2
41 C < 35 2
42 C < 34 2
43 G < 33 2
44 G < 32 2
45 G . 45 4
46 G . 46 4
-1 - . 59 1
-1 - . 58 1
-1 - . 57 1
-1 - . 56 1
-1 - . 55 1
-1 - . 54 1
-1 - . 53 1
-1 - . 52 1
-1 - . 51 1
-1 - . 50 1
-1 - . 49 1
47 A . 61 4
48 T . 61 16
49 C . 62 4
50 G > 63 2
51 G > 64 2
52 G > 65 2
53 G > 66 2
54 G > 67 2
55 T . 68 4
56 T . 69 4
57 C . 70 4
58 A . 71 4
59 A . 72 4
60 A . 73 4
61 T . 74 4
62 C < 67 2
63 C < 66 2
64 C < 65 2
65 T < 64 2
66 C < 63 2
67 C < 11 2
68 G < 10 2
69 G < 9 2
70 G < 8 2
71 T < 7 2
72 C < 6 2
73 C < 5 2
74 G . 4 8
-1 - . 3 1
-1 - . 2 1
-1 - . 1 1
-1 # # -1 -1
65 MS0340_GCT 81
-1 # # -1 -1
0 G > 5 2
1 C > 6 2
2 C > 7 2
3 G > 8 2
4 G > 9 2
5 G > 10 2
6 G > 11 2
7 T . 12 4
8 T . 13 4
9 G > 16 2
10 C > 17 2
11 C > 18 2
12 G . 19 2
13 A . 20 4
14 G . 21 4
15 C . 22 4
16 G . 24 4
17 G . 25 4
18 T . 26 4
19 A . 27 4
-1 - . 23 1
20 A . 19 2
21 G < 18 2
22 G < 17 2
23 C < 16 2
24 G . 29 4
25 A > 32 2
26 C > 33 2
27 G > 34 2
28 G > 35 2
29 C > 36 2
30 C . 37 4
31 T . 38 4
32 G . 39 4
33 C . 40 4
34 T . 41 4
35 A . 42 4
36 A . 43 4
37 G < 36 2
38 C < 35 2
39 C < 34 2
40 G < 33 2
41 T < 32 2
42 T . 45 4
43 G . 46 4
44 G > 49 2
45 G > 50 2
46 C . 51 2
47 G . 56 4
48 T . 57 4
49 T . 58 4
50 G . 59 4
-1 - . 55 1
-1 - . 54 1
-1 - . 53 1
-1 - . 52 1
51 C . 51 2
52 C < 50 2
53 C < 49 2
54 G . 61 4
55 C . 62 4
56 G > 63 2
57 T > 64 2
58 G > 65 2
59 G > 66 2
60 G > 67 2
61 T . 68 4
62 T . 69 4
63 C . 70 4
64 G . 71 4
65 A . 72 4
66 A . 73 4
67 T . 74 4
68 C < 67 2
69 C < 66 2
70 C < 65 2
71 A < 64 2
72 C < 63 2
73 C < 11 2
74 C < 10 2
75 C < 9 2
76 C < 8 2
77 G < 7 2
78 G < 6 2
79 C < 5 2
80 G . 4 8
-1 - . 3 1
-1 - . 2 1
-1 - . 1 1
-1 # # -1 -1
65 MG0651_GCC 73
-1 # # -1 -1
0 G > 5 2
1 C > 6 2
2 G > 7 2
3 G > 8 2
4 C > 9 2
5 C > 10 2
6 T > 11 2
7 T . 12 4
8 G . 13 4
9 G > 16 2
10 T > 17 2
11 G > 18 2
12 T > 19 2
13 A . 20 4
14 G . 21 4
15 C . 22 4
16 C . 23 4
17 T . 23 16
18 G . 24 4
19 G . 25 4
20 T . 26 4
21 A . 27 4
22 A < 19 2
23 C < 18 2
24 A < 17 2
25 C < 16 2
26 A . 29 4
27 C > 32 2
28 G > 33 2
29 G > 34 2
30 G > 35 2
31 C > 36 2
32 C . 37 4
33 T . 38 4
34 G . 39 4
35 C . 40 4
36 C . 41 4
37 A . 42 4
38 C . 43 4
39 G < 36 2
40 C < 35 2
41 C < 34 2
42 C < 33 2
43 G < 32 2
44 G . 45 4
-1 - . 59 1
-1 - . 58 1
-1 - . 57 1
-1 - . 56 1
-1 - . 55 1
-1 - . 54 1
-1 - . 53 1
-1 - . 52 1
-1 - . 51 1
-1 - . 50 1
-1 - . 49 1
45 A . 61 4
46 C . 61 16
47 C . 62 4
48 C > 63 2
49 C > 64 2
50 G > 65 2
51 G > 66 2
52 G > 67 2
53 T . 68 4
54 T . 69 4
55 C . 70 4
56 A . 71 4
57 A . 72 4
58 A . 73 4
59 T . 74 4
60 C < 67 2
61 C < 66 2
62 C < 65 2
63 G < 64 2
64 G < 63 2
-1 - . 46 1
65 A < 11 2
66 G < 10 2
67 G < 9 2
68 C < 8 2
69 C < 7 2
70 G < 6 2
71 C < 5 2
72 A . 4 8
-1 - . 3 1
-1 - . 2 1
-1 - . 1 1
-1 # # -1 -1
65 MS0440_GCT 85
-1 # # -1 -1
0 G > 5 2
1 T > 6 2
2 C > 7 2
3 G > 8 2
4 T > 9 2
5 G > 10 2
6 G > 11 2
7 T . 12 4
8 A . 13 4
9 G > 16 2
10 C > 17 2
11 C > 18 2
12 A . 19 2
13 A . 20 4
14 G . 21 4
15 C . 22 4
16 C . 23 4
17 T . 23 16
18 G . 24 4
19 G . 25 4
20 C . 26 4
21 C . 26 16
22 C . 26 16
23 A . 27 4
24 A . 19 2
25 G < 18 2
26 G < 17 2
27 C < 16 2
28 G . 29 4
29 C > 32 2
30 A > 33 2
31 G > 34 2
32 G > 35 2
33 G > 36 2
34 T . 37 4
35 T . 38 4
36 G . 39 4
37 C . 40 4
38 T . 41 4
39 A . 42 4
40 A . 43 4
41 C < 36 2
42 T < 35 2
43 C < 34 2
44 T < 33 2
45 G < 32 2
46 T . 45 4
47 G > 49 2
48 G > 50 2
49 C > 51 2
50 G . 56 4
51 T . 57 4
52 A . 58 4
53 C . 59 4
54 A . 55 32
-1 - . 55 1
-1 - . 54 1
-1 - . 53 1
-1 - . 52 1
55 G < 51 2
56 C < 50 2
57 C < 49 2
58 T . 61 4
59 C . 62 4
60 C > 63 2
61 G > 64 2
62 G > 65 2
63 G > 66 2
64 G > 67 2
65 T . 68 4
66 T . 69 4
67 C . 70 4
68 G . 71 4
69 A . 72 4
70 A . 73 4
71 T . 74 4
72 C < 67 2
73 C < 66 2
74 C < 65 2
75 C < 64 2
76 G < 63 2
-1 - . 46 1
77 C < 11 2
78 C < 10 2
79 A < 9 2
80 C < 8 2
81 G < 7 2
82 A < 6 2
83 C < 5 2
84 G . 4 8
-1 - . 3 1
-1 - . 2 1
-1 - . 1 1
-1 # # -1 -1
65 MS0680_GCT 87
-1 # # -1 -1
0 G > 5 2
1 C > 6 2
2 C > 7 2
3 G > 8 2
4 G > 9 2
5 G > 10 2
6 G > 11 2
7 T . 12 4
8 G . 13 4
9 G > 16 2
10 C > 17 2
11 C > 18 2
12 C > 19 2
13 A . 20 4
14 G . 21 4
15 C . 22 4
16 C . 23 4
17 T . 23 16
18 G . 24 4
19 G . 25 4
20 T . 26 4
21 A . 27 4
22 G < 19 2
23 G < 18 2
24 G < 17 2
25 C < 16 2
26 G . 29 4
27 T > 32 2
28 C > 33 2
29 G > 34 2
30 G > 35 2
31 C > 36 2
32 C . 37 4
33 T . 38 4
34 G . 39 4
35 C . 40 4
36 T . 41 4
37 A . 42 4
38 A . 43 4
39 G < 36 2
40 C < 35 2
41 C < 34 2
42 G < 33 2
43 A < 32 2
44 T . 45 4
45 G > 49 2
46 A > 50 2
47 T > 51 2
48 C > 52 2
49 C > 53 2
50 G . 56 4
51 T . 57 4
52 T . 58 4
53 A . 59 4
54 A . 55 32
-1 - . 55 1
-1 - . 54 1
55 G < 53 2
56 G < 52 2
57 A < 51 2
58 T < 50 2
59 C < 49 2
60 G . 61 4
61 C . 62 4
62 G > 63 2
63 C > 64 2
64 G > 65 2
65 G > 66 2
66 G > 67 2
67 T . 68 4
68 T . 69 4
69 C . 70 4
70 A . 71 4
71 A . 72 4
72 A . 73 4
73 T . 74 4
74 C < 67 2
75 C < 66 2
76 C < 65 2
77 G < 64 2
78 T < 63 2
-1 - . 46 1
79 C < 11 2
80 C < 10 2
81 C < 9 2
82 C < 8 2
83 G < 7 2
84 G < 6 2
85 C < 5 2
86 G . 4 8
-1 - . 3 1
-1 - . 2 1
-1 - . 1 1
-1 # # -1 -1
65 MD0660_GTC¤DD0740_GTC 75
-1 # # -1 -1
0 G > 5 2
1 C > 6 2
2 C > 7 2
3 C > 8 2
4 T > 9 2
5 G > 10 2
6 G > 11 2
7 T . 12 4
8 G . 13 4
9 G > 16 2
10 T > 17 2
11 G > 18 2
12 T . 19 2
13 A . 20 4
14 G . 21 4
15 C . 22 4
16 T . 23 4
17 C . 23 16
18 G . 24 4
19 G . 25 4
20 C . 26 4
21 C . 26 16
22 T . 26 16
23 A . 27 4
24 T . 19 2
25 C < 18 2
26 A < 17 2
27 T < 16 2
28 A . 29 4
29 C > 32 2
30 A > 33 2
31 G > 34 2
32 G > 35 2
33 A > 36 2
34 C . 37 4
35 T . 38 4
36 G . 39 4
37 T . 40 4
38 C . 41 4
39 A . 42 4
40 C . 43 4
41 T < 36 2
42 C < 35 2
43 C < 34 2
44 T < 33 2
45 G < 32 2
46 T . 45 4
47 G . 46 4
-1 - . 59 1
-1 - . 58 1
-1 - . 57 1
-1 - . 56 1
-1 - . 55 1
-1 - . 54 1
-1 - . 53 1
-1 - . 52 1
-1 - . 51 1
-1 - . 50 1
-1 - . 49 1
48 A . 61 4
49 C . 62 4
50 T > 63 2
51 C > 64 2
52 G > 65 2
53 G > 66 2
54 G > 67 2
55 T . 68 4
56 T . 69 4
57 C . 70 4
58 A . 71 4
59 A . 72 4
60 A . 73 4
61 T . 74 4
62 C < 67 2
63 C < 66 2
64 C < 65 2
65 G < 64 2
66 G < 63 2
67 C < 11 2
68 C < 10 2
69 A < 9 2
70 G < 8 2
71 G < 7 2
72 G < 6 2
73 C < 5 2
74 G . 4 8
-1 - . 3 1
-1 - . 2 1
-1 - . 1 1
-1 # # -1 -1
65 MI0660_CAT 75
-1 # # -1 -1
0 G > 5 2
1 G > 6 2
2 G > 7 2
3 C > 8 2
4 T > 9 2
5 C > 10 2
6 G > 11 2
7 T . 12 4
8 A . 13 4
9 G > 16 2
10 C > 17 2
11 T > 18 2
12 C > 19 2
13 A . 20 4
14 G . 21 4
15 G . 22 4
16 C . 23 4
17 T . 23 16
18 G . 24 4
19 G . 25 4
20 T . 26 4
21 T . 26 16
22 A . 27 4
23 G < 19 2
24 A < 18 2
25 G < 17 2
26 T < 16 2
27 G . 29 4
28 C > 32 2
29 T > 33 2
30 C > 34 2
31 G > 35 2
32 G > 36 2
33 C . 37 4
34 T . 38 4
35 C . 39 4
36 A . 40 4
37 T . 41 4
38 A . 42 4
39 A . 43 4
40 C < 36 2
41 C < 35 2
42 G < 34 2
43 A < 33 2
44 G < 32 2
45 T . 45 4
46 G . 46 4
-1 - . 59 1
-1 - . 58 1
-1 - . 57 1
-1 - . 56 1
-1 - . 55 1
-1 - . 54 1
-1 - . 53 1
-1 - . 52 1
-1 - . 51 1
-1 - . 50 1
-1 - . 49 1
47 G . 61 4
48 T . 61 16
49 C . 62 4
50 A > 63 2
51 T > 64 2
52 G > 65 2
53 G > 66 2
54 G > 67 2
55 T . 68 4
56 T . 69 4
57 C . 70 4
58 A . 71 4
59 A . 72 4
60 A . 73 4
61 T . 74 4
62 C < 67 2
63 C < 66 2
64 C < 65 2
65 A < 64 2
66 T < 63 2
67 C < 11 2
68 G < 10 2
69 G < 9 2
70 G < 8 2
71 C < 7 2
72 C < 6 2
73 C < 5 2
74 A . 4 8
-1 - . 3 1
-1 - . 2 1
-1 - . 1 1
-1 # # -1 -1
65 NS0502_GGA 84
-1 # # -1 -1
0 G > 5 2
1 C > 6 2
2 C > 7 2
3 A > 8 2
4 G > 9 2
5 G > 10 2
6 A > 11 2
7 T . 12 4
8 G . 13 4
9 G > 16 2
10 C > 17 2
11 C > 18 2
12 G . 19 2
13 A . 20 4
14 G . 21 4
15 C . 22 4
16 G . 24 4
17 G . 25 4
18 T . 26 4
19 A . 27 4
-1 - . 23 1
20 A . 19 2
21 G < 18 2
22 G < 17 2
23 C < 16 2
24 G . 29 4
25 C > 32 2
26 A > 33 2
27 C > 34 2
28 G > 35 2
29 C > 36 2
30 C . 37 4
31 T . 38 4
32 G . 39 4
33 G . 40 4
34 A . 41 4
35 A . 42 4
36 A . 43 4
37 G < 36 2
38 C < 35 2
39 G < 34 2
40 T < 33 2
41 G < 32 2
42 T . 45 4
43 T . 46 4
44 C > 49 2
45 C > 50 2
46 C > 51 2
47 T . 52 2
-1 - . 59 1
-1 - . 58 1
-1 - . 57 1
-1 - . 56 1
-1 - . 55 1
-1 - . 54 1
-1 - . 53 1
48 C . 52 32
49 T . 52 2
50 G < 51 2
51 G < 50 2
52 G < 49 2
53 A . 61 4
54 T . 61 16
55 C . 62 4
56 G > 63 2
57 G > 64 2
58 G > 65 2
59 G > 66 2
60 G > 67 2
61 T . 68 4
62 T . 69 4
63 C . 70 4
64 A . 71 4
65 A . 72 4
66 A . 73 4
67 T . 74 4
68 C < 67 2
69 C < 66 2
70 C < 65 2
71 T < 64 2
72 C < 63 2
73 T < 11 2
74 C < 10 2
75 C < 9 2
76 T < 8 2
77 G < 7 2
78 G < 6 2
79 C < 5 2
80 G . 4 8
81 C . 3 8
82 C . 2 8
83 A . 1 8
-1 # # -1 -1
65 ML0860_CAG 85
-1 # # -1 -1
0 G > 5 2
1 C > 6 2
2 G > 7 2
3 G > 8 2
4 G > 9 2
5 G > 10 2
6 G > 11 2
7 T . 12 4
8 G . 13 4
9 C > 16 2
10 C > 17 2
11 C > 18 2
12 G . 19 2
13 A . 20 4
14 G . 21 4
15 C . 22 4
16 A . 23 4
17 A . 23 16
18 G . 24 4
19 G . 25 4
20 T . 26 4
21 C . 26 16
22 A . 26 16
23 A . 27 4
24 A . 19 2
25 G < 18 2
26 G < 17 2
27 G < 16 2
28 G . 29 4
29 T > 32 2
30 C > 33 2
31 G > 34 2
32 G > 35 2
33 G > 36 2
34 C . 37 4
35 T . 38 4
36 C . 39 4
37 A . 40 4
38 G . 41 4
39 G . 42 4
40 C . 43 4
41 C < 36 2
42 C < 35 2
43 C < 34 2
44 G < 33 2
45 A < 32 2
46 T . 45 4
47 G > 49 2
48 G > 50 2
49 T > 51 2
50 G . 56 4
51 T . 57 4
52 A . 58 4
53 G . 59 4
-1 - . 55 1
-1 - . 54 1
-1 - . 53 1
-1 - . 52 1
54 G < 51 2
55 C < 50 2
56 C < 49 2
57 T . 61 4
58 G . 61 16
59 C . 62 4
60 G > 63 2
61 T > 64 2
62 G > 65 2
63 G > 66 2
64 G > 67 2
65 T . 68 4
66 T . 69 4
67 C . 70 4
68 A . 71 4
69 A . 72 4
70 A . 73 4
71 T . 74 4
72 C < 67 2
73 C < 66 2
74 C < 65 2
75 A < 64 2
76 C < 63 2
-1 - . 46 1
77 C < 11 2
78 C < 10 2
79 C < 9 2
80 C < 8 2
81 C < 7 2
82 G < 6 2
83 C < 5 2
84 A . 4 8
-1 - . 3 1
-1 - . 2 1
-1 - . 1 1
-1 # # -1 -1
65 ND0500_GUC 76
-1 # # -1 -1
0 G > 5 2
1 C > 6 2
2 C > 7 2
3 C > 8 2
4 G > 9 2
5 G > 10 2
6 G > 11 2
7 T . 12 4
8 G . 13 4
9 G > 16 2
10 T > 17 2
11 G > 18 2
12 T . 19 2
13 A . 20 4
14 G . 21 4
15 T . 22 4
16 G . 24 4
17 G . 25 4
18 C . 26 4
19 C . 26 16
20 C . 26 16
21 A . 27 4
-1 - . 23 1
22 T . 19 2
23 C < 18 2
24 A < 17 2
25 T < 16 2
26 A . 29 4
27 C > 32 2
28 G > 33 2
29 A > 34 2
30 C > 35 2
31 C > 36 2
32 C . 37 4
33 T . 38 4
34 G . 39 4
35 T . 40 4
36 C . 41 4
37 A . 42 4
38 C . 43 4
39 G < 36 2
40 G < 35 2
41 T < 34 2
42 C < 33 2
43 G < 32 2
44 T . 45 4
45 G . 46 4
-1 - . 59 1
-1 - . 58 1
-1 - . 57 1
-1 - . 56 1
-1 - . 55 1
-1 - . 54 1
-1 - . 53 1
-1 - . 52 1
-1 - . 51 1
-1 - . 50 1
-1 - . 49 1
46 A . 61 4
47 C . 62 4
48 G > 63 2
49 C > 64 2
50 G > 65 2
51 G > 66 2
52 G > 67 2
53 T . 68 4
54 T . 69 4
55 C . 70 4
56 A . 71 4
57 A . 72 4
58 A . 73 4
59 T . 74 4
60 C < 67 2
61 C < 66 2
62 C < 65 2
63 G < 64 2
64 C < 63 2
65 C < 11 2
66 T < 10 2
67 C < 9 2
68 G < 8 2
69 G < 7 2
70 G < 6 2
71 C < 5 2
72 G . 4 8
73 C . 3 8
74 C . 2 8
75 A . 1 8
-1 # # -1 -1
65 MG0341_CCC 71
-1 # # -1 -1
0 G > 5 2
1 C > 6 2
2 G > 7 2
3 G > 8 2
4 T > 9 2
5 C > 10 2
6 G > 11 2
7 T . 12 4
8 A . 13 4
9 G > 16 2
10 T > 17 2
11 C > 18 2
12 T > 19 2
13 A . 20 4
14 G . 21 4
15 C . 22 4
16 G . 24 4
17 G . 25 4
18 C . 26 4
19 A . 27 4
-1 - . 23 1
20 G < 19 2
21 G < 18 2
22 A < 17 2
23 C < 16 2
24 A . 29 4
25 C > 32 2
26 G > 33 2
27 G > 34 2
28 G > 35 2
29 C > 36 2
30 C . 37 4
31 T . 38 4
32 C . 39 4
33 C . 40 4
34 C . 41 4
35 G . 42 4
36 A . 43 4
37 G < 36 2
38 C < 35 2
39 C < 34 2
40 C < 33 2
41 G < 32 2
42 T . 45 4
43 T . 46 4
-1 - . 59 1
-1 - . 58 1
-1 - . 57 1
-1 - . 56 1
-1 - . 55 1
-1 - . 54 1
-1 - . 53 1
-1 - . 52 1
-1 - . 51 1
-1 - . 50 1
-1 - . 49 1
44 G . 61 4
45 C . 62 4
46 C > 63 2
47 C > 64 2
48 G > 65 2
49 G > 66 2
50 G > 67 2
51 T . 68 4
52 T . 69 4
53 C . 70 4
54 G . 71 4
55 A . 72 4
56 A . 73 4
57 T . 74 4
58 C < 67 2
59 C < 66 2
60 C < 65 2
61 G < 64 2
62 G < 63 2
63 C < 11 2
64 G < 10 2
65 G < 9 2
66 C < 8 2
67 C < 7 2
68 G < 6 2
69 C < 5 2
70 A . 4 8
-1 - . 3 1
-1 - . 2 1
-1 - . 1 1
-1 # # -1 -1
65 MN0680_GTT 74
-1 # # -1 -1
0 G > 5 2
1 C > 6 2
2 C > 7 2
3 G > 8 2
4 C > 9 2
5 C > 10 2
6 G > 11 2
7 T . 12 4
8 A . 13 4
9 G > 16 2
10 C > 17 2
11 T > 18 2
12 C > 19 2
13 A . 20 4
14 G . 21 4
15 T . 22 4
16 A . 23 4
17 G . 24 4
18 G . 25 4
19 T . 26 4
20 A . 26 16
21 G . 27 4
22 G < 19 2
23 A < 18 2
24 G < 17 2
25 C < 16 2
26 G . 29 4
27 C > 32 2
28 T > 33 2
29 C > 34 2
30 G > 35 2
31 G > 36 2
32 C . 37 4
33 T . 38 4
34 G . 39 4
35 T . 40 4
36 T . 41 4
37 A . 42 4
38 A . 43 4
39 C < 36 2
40 C < 35 2
41 G < 34 2
42 A < 33 2
43 G < 32 2
44 T . 45 4
45 G . 46 4
-1 - . 59 1
-1 - . 58 1
-1 - . 57 1
-1 - . 56 1
-1 - . 55 1
-1 - . 54 1
-1 - . 53 1
-1 - . 52 1
-1 - . 51 1
-1 - . 50 1
-1 - . 49 1
46 G . 61 4
47 T . 61 16
48 C . 62 4
49 G > 63 2
50 C > 64 2
51 A > 65 2
52 G > 66 2
53 G > 67 2
54 T . 68 4
55 T . 69 4
56 C . 70 4
57 G . 71 4
58 A . 72 4
59 G . 73 4
60 T . 74 4
61 C < 67 2
62 C < 66 2
63 T < 65 2
64 G < 64 2
65 C < 63 2
66 C < 11 2
67 G < 10 2
68 G < 9 2
69 C < 8 2
70 G < 7 2
71 G < 6 2
72 C < 5 2
73 G . 4 8
-1 - . 3 1
-1 - . 2 1
-1 - . 1 1
-1 # # -1 -1
65 NV0382_GAC 78
-1 # # -1 -1
0 G > 5 2
1 G > 6 2
2 G > 7 2
3 T > 8 2
4 T > 9 2
5 G > 10 2
6 G > 11 2
7 T . 12 4
8 G . 13 4
9 G > 16 2
10 T > 17 2
11 C > 18 2
12 T . 19 2
13 A . 20 4
14 G . 21 4
15 T . 22 4
16 C . 23 4
17 A . 23 16
18 G . 24 4
19 G . 25 4
20 C . 26 4
21 T . 26 16
22 A . 27 4
23 T . 19 2
24 G < 18 2
25 A < 17 2
26 C < 16 2
27 A . 29 4
28 C > 32 2
29 C > 33 2
30 T > 34 2
31 C > 35 2
32 C > 36 2
33 T . 37 4
34 T . 38 4
35 G . 39 4
36 A . 40 4
37 C . 41 4
38 A . 42 4
39 T . 43 4
40 G < 36 2
41 G < 35 2
42 A < 34 2
43 G < 33 2
44 G < 32 2
45 A . 45 4
46 G . 46 4
-1 - . 59 1
-1 - . 58 1
-1 - . 57 1
-1 - . 56 1
-1 - . 55 1
-1 - . 54 1
-1 - . 53 1
-1 - . 52 1
-1 - . 51 1
-1 - . 50 1
-1 - . 49 1
47 G . 61 4
48 T . 61 16
49 C . 62 4
50 G > 63 2
51 G > 64 2
52 C > 65 2
53 G > 66 2
54 G > 67 2
55 T . 68 4
56 T . 69 4
57 C . 70 4
58 A . 71 4
59 A . 72 4
60 A . 73 4
61 T . 74 4
62 C < 67 2
63 C < 66 2
64 G < 65 2
65 C < 64 2
66 C < 63 2
67 C < 11 2
68 C < 10 2
69 A < 9 2
70 A < 8 2
71 C < 7 2
72 C < 6 2
73 C < 5 2
74 A . 4 8
75 C . 3 8
76 C . 2 8
77 A . 1 8
-1 # # -1 -1
65 MQ0341_TTG 73
-1 # # -1 -1
0 A > 5 2
1 G > 6 2
2 C > 7 2
3 C > 8 2
4 C > 9 2
5 C > 10 2
6 G > 11 2
7 T . 12 4
8 G . 13 4
9 G > 16 2
10 T > 17 2
11 G > 18 2
12 T . 19 2
13 A . 20 4
14 G . 21 4
15 C . 22 4
16 G . 24 4
17 G . 25 4
18 T . 26 4
19 C . 26 16
20 A . 26 16
21 A . 27 4
-1 - . 23 1
22 T . 19 2
23 C < 18 2
24 A < 17 2
25 T < 16 2
26 G . 29 4
27 C > 32 2
28 G > 33 2
29 G > 34 2
30 G > 35 2
31 C > 36 2
32 C . 37 4
33 T . 38 4
34 T . 39 4
35 T . 40 4
36 G . 41 4
37 G . 42 4
38 A . 43 4
39 G < 36 2
40 C < 35 2
41 C < 34 2
42 C < 33 2
43 G < 32 2
44 C . 45 4
45 G . 46 4
-1 - . 59 1
-1 - . 58 1
-1 - . 57 1
-1 - . 56 1
-1 - . 55 1
-1 - . 54 1
-1 - . 53 1
-1 - . 52 1
-1 - . 51 1
-1 - . 50 1
-1 - . 49 1
46 A . 61 4
47 C . 62 4
48 C > 63 2
49 G > 64 2
50 G > 65 2
51 G > 66 2
52 G > 67 2
53 T . 68 4
54 T . 69 4
55 C . 70 4
56 G . 71 4
57 A . 72 4
58 A . 73 4
59 T . 74 4
60 C < 67 2
61 C < 66 2
62 C < 65 2
63 C < 64 2
64 G < 63 2
65 C < 11 2
66 G < 10 2
67 G < 9 2
68 G < 8 2
69 G < 7 2
70 C < 6 2
71 T < 5 2
72 A . 4 8
-1 - . 3 1
-1 - . 2 1
-1 - . 1 1
-1 # # -1 -1
65 MP0740_TGG 77
-1 # # -1 -1
0 G > 5 2
1 G > 6 2
2 G > 7 2
3 C > 8 2
4 C > 9 2
5 T > 10 2
6 G > 11 2
7 T . 12 4
8 G . 13 4
9 G > 16 2
10 G > 17 2
11 G > 18 2
12 T . 19 2
13 A . 20 4
14 G . 21 4
15 C . 22 4
16 C . 23 4
17 T . 23 16
18 G . 24 4
19 G . 25 4
20 T . 26 4
21 C . 26 16
22 A . 27 4
23 T . 19 2
24 C < 18 2
25 C < 17 2
26 T < 16 2
27 T . 29 4
28 T > 32 2
29 G > 33 2
30 G > 34 2
31 G > 35 2
32 A > 36 2
33 T . 37 4
34 T . 38 4
35 T . 39 4
36 G . 40 4
37 G . 41 4
38 G . 42 4
39 A . 43 4
40 T < 36 2
41 C < 35 2
42 C < 34 2
43 T < 33 2
44 G < 32 2
45 A . 45 4
46 A . 46 4
-1 - . 59 1
-1 - . 58 1
-1 - . 57 1
-1 - . 56 1
-1 - . 55 1
-1 - . 54 1
-1 - . 53 1
-1 - . 52 1
-1 - . 51 1
-1 - . 50 1
-1 - . 49 1
47 A . 61 4
48 C . 62 4
49 C > 63 2
50 C > 64 2
51 C > 65 2
52 A > 66 2
53 G > 67 2
54 T . 68 4
55 T . 69 4
56 C . 70 4
57 G . 71 4
58 A . 72 4
59 A . 73 4
60 T . 74 4
61 C < 67 2
62 T < 66 2
63 G < 65 2
64 G < 64 2
65 G < 63 2
66 C < 11 2
67 A < 10 2
68 G < 9 2
69 G < 8 2
70 C < 7 2
71 C < 6 2
72 C < 5 2
73 A . 4 8
74 C . 3 8
75 C . 2 8
76 A . 1 8
-1 # # -1 -1
65 MV0651_TAC 73
-1 # # -1 -1
0 G > 5 2
1 G > 6 2
2 G > 7 2
3 C > 8 2
4 C > 9 2
5 C > 10 2
6 A > 11 2
7 T . 12 4
8 G . 13 4
9 G > 16 2
10 T > 17 2
11 C > 18 2
12 T . 19 2
13 A . 20 4
14 G . 21 4
15 C . 22 4
16 T . 23 4
17 G . 24 4
18 G . 25 4
19 C . 26 4
20 T . 26 16
21 A . 27 4
22 T . 19 2
23 G < 18 2
24 A < 17 2
25 C < 16 2
26 G . 29 4
27 T > 32 2
28 C > 33 2
29 G > 34 2
30 C > 35 2
31 C > 36 2
32 C . 37 4
33 T . 38 4
34 T . 39 4
35 A . 40 4
36 C . 41 4
37 A . 42 4
38 A . 43 4
39 G < 36 2
40 G < 35 2
41 C < 34 2
42 G < 33 2
43 A < 32 2
44 A . 45 4
45 G . 46 4
-1 - . 59 1
-1 - . 58 1
-1 - . 57 1
-1 - . 56 1
-1 - . 55 1
-1 - . 54 1
-1 - . 53 1
-1 - . 52 1
-1 - . 51 1
-1 - . 50 1
-1 - . 49 1
46 G . 61 4
47 T . 61 16
48 C . 62 4
49 G > 63 2
50 C > 64 2
51 C > 65 2
52 G > 66 2
53 T . 68 4
54 T . 69 4
55 C . 70 4
56 G . 71 4
57 A . 72 4
58 A . 73 4
59 T . 74 4
60 C . 67 8
61 C < 66 2
62 G < 65 2
63 G < 64 2
64 C < 63 2
65 T < 11 2
66 G < 10 2
67 G < 9 2
68 G < 8 2
69 C < 7 2
70 C < 6 2
71 C < 5 2
72 A . 4 8
-1 - . 3 1
-1 - . 2 1
-1 - . 1 1
-1 # # -1 -1
65 MN0650_GTT 73
-1 # # -1 -1
0 G > 5 2
1 C > 6 2
2 C > 7 2
3 C > 8 2
4 C > 9 2
5 C > 10 2
6 A > 11 2
7 T . 12 4
8 A . 13 4
9 G > 16 2
10 C > 17 2
11 T > 18 2
12 C > 19 2
13 A . 20 4
14 G . 21 4
15 A . 22 4
16 T . 23 4
17 G . 24 4
18 G . 25 4
19 T . 26 4
20 A . 27 4
21 G < 19 2
22 A < 18 2
23 G < 17 2
24 C < 16 2
25 G . 29 4
26 A > 32 2
27 C > 33 2
28 G > 34 2
29 G > 35 2
30 A > 36 2
31 C . 37 4
32 T . 38 4
33 G . 39 4
34 T . 40 4
35 T . 41 4
36 A . 42 4
37 A . 43 4
38 T < 36 2
39 C < 35 2
40 C < 34 2
41 G < 33 2
42 T < 32 2
43 A . 45 4
44 G . 46 4
-1 - . 59 1
-1 - . 58 1
-1 - . 57 1
-1 - . 56 1
-1 - . 55 1
-1 - . 54 1
-1 - . 53 1
-1 - . 52 1
-1 - . 51 1
-1 - . 50 1
-1 - . 49 1
45 G . 61 4
46 T . 61 16
47 C . 62 4
48 G > 63 2
49 C > 64 2
50 A > 65 2
51 G > 66 2
52 G > 67 2
53 T . 68 4
54 T . 69 4
55 C . 70 4
56 G . 71 4
57 A . 72 4
58 G . 73 4
59 T . 74 4
60 C < 67 2
61 C < 66 2
62 T < 65 2
63 G < 64 2
64 C < 63 2
65 T < 11 2
66 G < 10 2
67 G < 9 2
68 G < 8 2
69 G < 7 2
70 G < 6 2
71 C < 5 2
72 G . 4 8
-1 - . 3 1
-1 - . 2 1
-1 - . 1 1
-1 # # -1 -1
65 MK0680_TTT 74
-1 # # -1 -1
0 G > 5 2
1 G > 6 2
2 G > 7 2
3 C > 8 2
4 C > 9 2
5 C > 10 2
6 G > 11 2
7 T . 12 4
8 A . 13 4
9 G > 16 2
10 C > 17 2
11 T > 18 2
12 C > 19 2
13 A . 20 4
14 G . 21 4
15 T . 22 4
16 C . 23 4
17 T . 23 16
18 G . 24 4
19 G . 25 4
20 T . 26 4
21 A . 27 4
22 G < 19 2
23 A < 18 2
24 G < 17 2
25 C < 16 2
26 G . 29 4
27 C > 32 2
28 T > 33 2
29 T > 34 2
30 G > 35 2
31 G > 36 2
32 C . 37 4
33 T . 38 4
34 T . 39 4
35 T . 40 4
36 T . 41 4
37 A . 42 4
38 A . 43 4
39 C < 36 2
40 C < 35 2
41 A < 34 2
42 A < 33 2
43 G < 32 2
44 T . 45 4
45 A . 46 4
-1 - . 59 1
-1 - . 58 1
-1 - . 57 1
-1 - . 56 1
-1 - . 55 1
-1 - . 54 1
-1 - . 53 1
-1 - . 52 1
-1 - . 51 1
-1 - . 50 1
-1 - . 49 1
46 G . 61 4
47 T . 61 16
48 C . 62 4
49 G > 63 2
50 C > 64 2
51 G > 65 2
52 G > 66 2
53 G > 67 2
54 T . 68 4
55 T . 69 4
56 C . 70 4
57 A . 71 4
58 A . 72 4
59 A . 73 4
60 T . 74 4
61 C < 67 2
62 C < 66 2
63 C < 65 2
64 G < 64 2
65 T < 63 2
66 C < 11 2
67 G < 10 2
68 G < 9 2
69 G < 8 2
70 C < 7 2
71 C < 6 2
72 C < 5 2
73 G . 4 8
-1 - . 3 1
-1 - . 2 1
-1 - . 1 1
-1 # # -1 -1
65 NW0500_BCA 77
-1 # # -1 -1
0 G > 5 2
1 G > 6 2
2 G > 7 2
3 G > 8 2
4 C > 9 2
5 T > 10 2
6 G > 11 2
7 T . 12 4
8 G . 13 4
9 G > 16 2
10 C > 17 2
11 C > 18 2
12 A > 19 2
13 A . 20 4
14 G . 21 4
15 C . 22 4
16 C . 23 4
17 C . 23 16
18 G . 24 4
19 G . 25 4
20 C . 26 4
21 A . 27 4
22 T < 19 2
23 G < 18 2
24 G < 17 2
25 C < 16 2
26 G . 29 4
27 A > 32 2
28 C > 33 2
29 T > 34 2
30 G > 35 2
31 A > 36 2
32 C . 37 4
33 T . 38 4
34 C . 39 4
35 C . 40 4
36 A . 41 4
37 G . 42 4
38 A . 43 4
39 T < 36 2
40 C < 35 2
41 A < 34 2
42 G < 33 2
43 T < 32 2
44 C . 45 4
45 G . 46 4
-1 - . 59 1
-1 - . 58 1
-1 - . 57 1
-1 - . 56 1
-1 - . 55 1
-1 - . 54 1
-1 - . 53 1
-1 - . 52 1
-1 - . 51 1
-1 - . 50 1
-1 - . 49 1
46 A . 61 4
47 T . 61 16
48 C . 62 4
49 G > 63 2
50 G > 64 2
51 G > 65 2
52 G > 66 2
53 G > 67 2
54 T . 68 4
55 T . 69 4
56 C . 70 4
57 A . 71 4
58 A . 72 4
59 A . 73 4
60 T . 74 4
61 C < 67 2
62 C < 66 2
63 C < 65 2
64 T < 64 2
65 C < 63 2
66 C < 11 2
67 G < 10 2
68 G < 9 2
69 C < 8 2
70 C < 7 2
71 C < 6 2
72 C < 5 2
73 A . 4 8
74 C . 3 8
75 C . 2 8
76 A . 1 8
-1 # # -1 -1
65 MT0660_TGT 74
-1 # # -1 -1
0 G > 5 2
1 C > 6 2
2 C > 7 2
3 T > 8 2
4 C > 9 2
5 G > 10 2
6 G > 11 2
7 T . 12 4
8 G . 13 4
9 G > 16 2
10 C > 17 2
11 T > 18 2
12 C > 19 2
13 A . 20 4
14 G . 21 4
15 C . 22 4
16 C . 23 4
17 T . 23 16
18 G . 24 4
19 G . 25 4
20 T . 26 4
21 A . 27 4
22 G < 19 2
23 A < 18 2
24 G < 17 2
25 C < 16 2
26 G . 29 4
27 C > 32 2
28 C > 33 2
29 T > 34 2
30 G > 35 2
31 A > 36 2
32 C . 37 4
33 T . 38 4
34 T . 39 4
35 G . 40 4
36 T . 41 4
37 A . 42 4
38 A . 43 4
39 T < 36 2
40 C < 35 2
41 A < 34 2
42 G < 33 2
43 G < 32 2
44 T . 45 4
45 G . 46 4
-1 - . 59 1
-1 - . 58 1
-1 - . 57 1
-1 - . 56 1
-1 - . 55 1
-1 - . 54 1
-1 - . 53 1
-1 - . 52 1
-1 - . 51 1
-1 - . 50 1
-1 - . 49 1
46 G . 61 4
47 T . 61 16
48 C . 62 4
49 G > 63 2
50 G > 64 2
51 G > 65 2
52 G > 66 2
53 G > 67 2
54 T . 68 4
55 T . 69 4
56 C . 70 4
57 G . 71 4
58 A . 72 4
59 A . 73 4
60 T . 74 4
61 C < 67 2
62 C < 66 2
63 C < 65 2
64 C < 64 2
65 C < 63 2
66 C < 11 2
67 C < 10 2
68 G < 9 2
69 A < 8 2
70 G < 7 2
71 G < 6 2
72 C < 5 2
73 T . 4 8
-1 - . 3 1
-1 - . 2 1
-1 - . 1 1
-1 # # -1 -1
65 MX0650_CAT 76
-1 # # -1 -1
0 A > 5 2
1 G > 6 2
2 C > 7 2
3 G > 8 2
4 G > 9 2
5 G > 10 2
6 G > 11 2
7 T . 12 4
8 A . 13 4
9 G > 16 2
10 G > 17 2
11 G > 18 2
12 T . 19 2
13 A . 20 4
14 G . 21 4
15 C . 22 4
16 C . 23 4
17 A . 23 16
18 G . 24 4
19 G . 25 4
20 T . 26 4
21 C . 26 16
22 C . 26 16
23 A . 27 4
24 T . 19 2
25 C < 18 2
26 C < 17 2
27 C < 16 2
28 G . 29 4
29 C > 32 2
30 C > 33 2
31 G > 34 2
32 G > 35 2
33 G > 36 2
34 C . 37 4
35 T . 38 4
36 C . 39 4
37 A . 40 4
38 T . 41 4
39 A . 42 4
40 A . 43 4
41 C < 36 2
42 C < 35 2
43 C < 34 2
44 G < 33 2
45 G < 32 2
46 A . 45 4
47 G . 46 4
-1 - . 59 1
-1 - . 58 1
-1 - . 57 1
-1 - . 56 1
-1 - . 55 1
-1 - . 54 1
-1 - . 53 1
-1 - . 52 1
-1 - . 51 1
-1 - . 50 1
-1 - . 49 1
48 A . 61 4
49 T . 61 16
50 C . 62 4
51 G > 63 2
52 G > 64 2
53 A > 65 2
54 G > 66 2
55 G > 67 2
56 T . 68 4
57 T . 69 4
58 C . 70 4
59 A . 71 4
60 A . 72 4
61 A . 73 4
62 T . 74 4
63 C < 67 2
64 C < 66 2
65 T < 65 2
66 C < 64 2
67 C < 63 2
68 C < 11 2
69 C < 10 2
70 C < 9 2
71 C < 8 2
72 G < 7 2
73 C < 6 2
74 T < 5 2
75 A . 4 8
-1 - . 3 1
-1 - . 2 1
-1 - . 1 1
-1 # # -1 -1
65 MT0680_TGT 73
-1 # # -1 -1
0 G > 5 2
1 C > 6 2
2 C > 7 2
3 T > 8 2
4 C > 9 2
5 G > 10 2
6 G > 11 2
7 T . 12 4
8 A . 13 4
9 G > 16 2
10 C > 17 2
11 T > 18 2
12 C > 19 2
13 A . 20 4
14 G . 21 4
15 C . 22 4
16 T . 23 4
17 G . 24 4
18 G . 25 4
19 T . 26 4
20 A . 27 4
21 G < 19 2
22 A < 18 2
23 G < 17 2
24 C < 16 2
25 G . 29 4
26 C > 32 2
27 G > 33 2
28 A > 34 2
29 G > 35 2
30 A > 36 2
31 C . 37 4
32 T . 38 4
33 T . 39 4
34 G . 40 4
35 T . 41 4
36 A . 42 4
37 A . 43 4
38 T < 36 2
39 C < 35 2
40 T < 34 2
41 C < 33 2
42 G < 32 2
43 T . 45 4
44 G . 46 4
-1 - . 59 1
-1 - . 58 1
-1 - . 57 1
-1 - . 56 1
-1 - . 55 1
-1 - . 54 1
-1 - . 53 1
-1 - . 52 1
-1 - . 51 1
-1 - . 50 1
-1 - . 49 1
45 G . 61 4
46 T . 61 16
47 C . 62 4
48 G > 63 2
49 C > 64 2
50 G > 65 2
51 G > 66 2
52 G > 67 2
53 T . 68 4
54 T . 69 4
55 C . 70 4
56 A . 71 4
57 A . 72 4
58 A . 73 4
59 T . 74 4
60 C < 67 2
61 C < 66 2
62 C < 65 2
63 G < 64 2
64 C < 63 2
65 C < 11 2
66 C < 10 2
67 G < 9 2
68 A < 8 2
69 G < 7 2
70 G < 6 2
71 C < 5 2
72 T . 4 8
-1 - . 3 1
-1 - . 2 1
-1 - . 1 1
-1 # # -1 -1
65 ML0340_TAG 83
-1 # # -1 -1
0 G > 5 2
1 C > 6 2
2 G > 7 2
3 G > 8 2
4 G > 9 2
5 G > 10 2
6 G > 11 2
7 T . 12 4
8 T . 13 4
9 G > 16 2
10 C > 17 2
11 C > 18 2
12 G . 19 2
13 A . 20 4
14 G . 21 4
15 C . 22 4
16 G . 24 4
17 G . 25 4
18 C . 26 4
19 C . 26 16
20 A . 26 16
21 A . 27 4
-1 - . 23 1
22 A . 19 2
23 G < 18 2
24 G < 17 2
25 C < 16 2
26 G . 29 4
27 C > 32 2
28 T > 33 2
29 G > 34 2
30 G > 35 2
31 A > 36 2
32 T . 37 4
33 T . 38 4
34 T . 39 4
35 A . 40 4
36 G . 41 4
37 G . 42 4
38 G . 43 4
39 T < 36 2
40 C < 35 2
41 C < 34 2
42 A < 33 2
43 G < 32 2
44 T . 45 4
45 C > 49 2
46 C > 50 2
47 C > 51 2
48 G . 56 4
49 T . 57 4
50 A . 58 4
51 G . 59 4
-1 - . 55 1
-1 - . 54 1
-1 - . 53 1
-1 - . 52 1
52 G < 51 2
53 G < 50 2
54 G < 49 2
55 T . 61 4
56 T . 61 16
57 C . 62 4
58 G > 63 2
59 A > 64 2
60 G > 65 2
61 G > 66 2
62 G > 67 2
63 T . 68 4
64 T . 69 4
65 C . 70 4
66 G . 71 4
67 A . 72 4
68 A . 73 4
69 T . 74 4
70 C < 67 2
71 C < 66 2
72 C < 65 2
73 T < 64 2
74 C < 63 2
-1 - . 46 1
75 C < 11 2
76 C < 10 2
77 C < 9 2
78 C < 8 2
79 C < 7 2
80 G < 6 2
81 C < 5 2
82 A . 4 8
-1 - . 3 1
-1 - . 2 1
-1 - . 1 1
-1 # # -1 -1
65 NA0502_UGC 75
-1 # # -1 -1
0 G > 5 2
1 G > 6 2
2 G > 7 2
3 C > 8 2
4 C > 9 2
5 C > 10 2
6 A > 11 2
7 T . 12 4
8 A . 13 4
9 G > 16 2
10 C > 17 2
11 T > 18 2
12 C > 19 2
13 A . 20 4
14 G . 21 4
15 T . 22 4
16 G . 24 4
17 G . 25 4
18 T . 26 4
19 A . 27 4
-1 - . 23 1
20 G < 19 2
21 A < 18 2
22 G < 17 2
23 T < 16 2
24 G . 29 4
25 C > 32 2
26 C > 33 2
27 T > 34 2
28 C > 35 2
29 C > 36 2
30 T . 37 4
31 T . 38 4
32 T . 39 4
33 G . 40 4
34 C . 41 4
35 A . 42 4
36 A . 43 4
37 G < 36 2
38 G < 35 2
39 A < 34 2
40 G < 33 2
41 G < 32 2
42 A . 45 4
43 T . 46 4
-1 - . 59 1
-1 - . 58 1
-1 - . 57 1
-1 - . 56 1
-1 - . 55 1
-1 - . 54 1
-1 - . 53 1
-1 - . 52 1
-1 - . 51 1
-1 - . 50 1
-1 - . 49 1
44 G . 61 4
45 C . 61 16
46 C . 62 4
47 C > 63 2
48 A > 64 2
49 G > 65 2
50 G > 66 2
51 G > 67 2
52 T . 68 4
53 T . 69 4
54 C . 70 4
55 G . 71 4
56 A . 72 4
57 A . 73 4
58 T . 74 4
59 C < 67 2
60 C < 66 2
61 C < 65 2
62 T < 64 2
63 G < 63 2
64 T < 11 2
65 G < 10 2
66 G < 9 2
67 G < 8 2
68 T < 7 2
69 C < 6 2
70 C < 5 2
71 A . 4 8
72 C . 3 8
73 C . 2 8
74 A . 1 8
-1 # # -1 -1
65 MP0680_TGG 75
-1 # # -1 -1
0 G > 5 2
1 G > 6 2
2 G > 7 2
3 G > 8 2
4 C > 9 2
5 C > 10 2
6 A > 11 2
7 T . 12 4
8 A . 13 4
9 G > 16 2
10 G > 17 2
11 G > 18 2
12 T . 19 2
13 A . 20 4
14 G . 21 4
15 C . 22 4
16 C . 23 4
17 T . 23 16
18 G . 24 4
19 G . 25 4
20 T . 26 4
21 C . 26 16
22 T . 26 16
23 A . 27 4
24 T . 19 2
25 C < 18 2
26 C < 17 2
27 T < 16 2
28 T . 29 4
29 T > 32 2
30 G > 33 2
31 G > 34 2
32 G > 35 2
33 C > 36 2
34 T . 37 4
35 T . 38 4
36 T . 39 4
37 G . 40 4
38 G . 41 4
39 G . 42 4
40 A . 43 4
41 G < 36 2
42 C < 35 2
43 C < 34 2
44 T < 33 2
45 G < 32 2
46 A . 45 4
47 G . 46 4
-1 - . 59 1
-1 - . 58 1
-1 - . 57 1
-1 - . 56 1
-1 - . 55 1
-1 - . 54 1
-1 - . 53 1
-1 - . 52 1
-1 - . 51 1
-1 - . 50 1
-1 - . 49 1
48 A . 61 4
49 C . 62 4
50 C > 63 2
51 C > 64 2
52 C > 65 2
53 G > 66 2
54 G > 67 2
55 T . 68 4
56 T . 69 4
57 C . 70 4
58 A . 71 4
59 A . 72 4
60 A . 73 4
61 T . 74 4
62 C < 67 2
63 C < 66 2
64 G < 65 2
65 G < 64 2
66 G < 63 2
67 T < 11 2
68 G < 10 2
69 G < 9 2
70 C < 8 2
71 C < 7 2
72 C < 6 2
73 C < 5 2
74 A . 4 8
-1 - . 3 1
-1 - . 2 1
-1 - . 1 1
-1 # # -1 -1
65 ME0400_TTC 77
-1 # # -1 -1
0 G > 5 2
1 C > 6 2
2 C > 7 2
3 C > 8 2
4 C > 9 2
5 G > 10 2
6 G > 11 2
7 T . 12 4
8 G > 16 2
9 G . 17 2
10 G > 18 2
11 T > 19 2
12 A . 20 4
13 G . 21 4
14 C . 22 4
15 C . 23 4
16 C . 23 16
17 G . 24 4
18 G . 25 4
19 T . 26 4
20 C . 26 16
21 A . 26 16
22 A . 27 4
23 A < 19 2
24 C < 18 2
25 A . 17 2
26 T < 16 2
27 G . 29 4
28 C > 32 2
29 G > 33 2
30 G > 34 2
31 G > 35 2
32 C > 36 2
33 C . 37 4
34 T . 38 4
35 T . 39 4
36 T . 40 4
37 C . 41 4
38 G . 42 4
39 A . 43 4
40 G < 36 2
41 C < 35 2
42 C < 34 2
43 C < 33 2
44 G < 32 2
45 C . 45 4
-1 - . 59 1
-1 - . 58 1
-1 - . 57 1
-1 - . 56 1
-1 - . 55 1
-1 - . 54 1
-1 - . 53 1
-1 - . 52 1
-1 - . 51 1
-1 - . 50 1
-1 - . 49 1
46 G . 61 4
47 C . 61 16
48 C . 62 4
49 C > 63 2
50 C > 64 2
51 G > 65 2
52 G > 66 2
53 G > 67 2
54 T . 68 4
55 T . 69 4
56 C . 70 4
57 A . 71 4
58 A . 72 4
59 A . 73 4
60 T . 74 4
61 C < 67 2
62 C < 66 2
63 C < 65 2
64 G < 64 2
65 G < 63 2
-1 - . 46 1
-1 - . 13 1
66 C < 11 2
67 C < 10 2
68 G < 9 2
69 G < 8 2
70 G < 7 2
71 G < 6 2
72 C < 5 2
73 A . 4 8
74 C . 3 8
75 C . 2 8
76 A . 1 8
-1 # # -1 -1
65 MM0341_CAT 74
-1 # # -1 -1
0 G > 5 2
1 C > 6 2
2 C > 7 2
3 G > 8 2
4 A > 9 2
5 G > 10 2
6 G > 11 2
7 T . 12 4
8 A . 13 4
9 G > 16 2
10 C > 17 2
11 C > 18 2
12 T > 19 2
13 A . 20 4
14 G . 21 4
15 C . 22 4
16 T . 23 4
17 G . 24 4
18 G . 25 4
19 T . 26 4
20 T . 26 16
21 G . 27 4
22 G < 19 2
23 G < 18 2
24 G < 17 2
25 C < 16 2
26 G . 29 4
27 C > 32 2
28 C > 33 2
29 T > 34 2
30 G > 35 2
31 A > 36 2
32 C . 37 4
33 T . 38 4
34 C . 39 4
35 A . 40 4
36 T . 41 4
37 A . 42 4
38 A . 43 4
39 T < 36 2
40 C < 35 2
41 A < 34 2
42 G < 33 2
43 G < 32 2
44 A . 45 4
45 G . 46 4
-1 - . 59 1
-1 - . 58 1
-1 - . 57 1
-1 - . 56 1
-1 - . 55 1
-1 - . 54 1
-1 - . 53 1
-1 - . 52 1
-1 - . 51 1
-1 - . 50 1
-1 - . 49 1
46 G . 61 4
47 T . 61 16
48 C . 62 4
49 G > 63 2
50 G > 64 2
51 G > 65 2
52 G > 66 2
53 G > 67 2
54 T . 68 4
55 T . 69 4
56 C . 70 4
57 G . 71 4
58 A . 72 4
59 A . 73 4
60 T . 74 4
61 C < 67 2
62 C < 66 2
63 C < 65 2
64 C < 64 2
65 C < 63 2
66 C < 11 2
67 C < 10 2
68 T < 9 2
69 C < 8 2
70 G < 7 2
71 G < 6 2
72 C < 5 2
73 A . 4 8
-1 - . 3 1
-1 - . 2 1
-1 - . 1 1
-1 # # -1 -1
65 NL0502_GAG 88
-1 # # -1 -1
0 G > 5 2
1 C > 6 2
2 G > 7 2
3 T > 8 2
4 G > 9 2
5 G > 10 2
6 G > 11 2
7 T . 12 4
8 A . 13 4
9 G > 16 2
10 C > 17 2
11 C > 18 2
12 A . 19 2
13 A . 20 4
14 G . 21 4
15 C . 22 4
16 C . 23 4
17 A . 23 16
18 G . 24 4
19 G . 25 4
20 C . 26 4
21 C . 26 16
22 A . 26 16
23 A . 27 4
24 C . 19 2
25 G < 18 2
26 G < 17 2
27 C < 16 2
28 G . 29 4
29 C > 32 2
30 A > 33 2
31 G > 34 2
32 C > 35 2
33 G > 36 2
34 T . 37 4
35 T . 38 4
36 G . 39 4
37 A . 40 4
38 G . 41 4
39 G . 42 4
40 G . 43 4
41 C < 36 2
42 G < 35 2
43 C < 34 2
44 T < 33 2
45 G < 32 2
46 T . 45 4
47 C > 49 2
48 C > 50 2
49 T > 51 2
50 G . 56 4
51 T . 57 4
52 A . 58 4
53 G . 59 4
-1 - . 55 1
-1 - . 54 1
-1 - . 53 1
-1 - . 52 1
54 A < 51 2
55 G < 50 2
56 G < 49 2
57 T . 61 4
58 C . 61 16
59 C . 62 4
60 G > 63 2
61 C > 64 2
62 C > 65 2
63 G > 66 2
64 G > 67 2
65 T . 68 4
66 T . 69 4
67 C . 70 4
68 A . 71 4
69 A . 72 4
70 A . 73 4
71 T . 74 4
72 C < 67 2
73 C < 66 2
74 G < 65 2
75 G < 64 2
76 T < 63 2
-1 - . 46 1
77 C < 11 2
78 C < 10 2
79 C < 9 2
80 A < 8 2
81 C < 7 2
82 G < 6 2
83 C < 5 2
84 A . 4 8
85 C . 3 8
86 C . 2 8
87 A . 1 8
-1 # # -1 -1
65 NG0620_GCC 76
-1 # # -1 -1
0 G > 5 2
1 C > 6 2
2 G > 7 2
3 G > 8 2
4 C > 9 2
5 G > 10 2
6 T > 11 2
7 T . 12 4
8 A . 13 4
9 G > 16 2
10 T > 17 2
11 C > 18 2
12 C . 19 2
13 A . 20 4
14 T . 22 4
15 C . 23 4
16 T . 23 16
17 G . 24 4
18 G . 25 4
19 T . 26 4
20 T . 26 16
21 A . 27 4
-1 - . 21 1
22 A . 19 2
23 G < 18 2
24 A < 17 2
25 C < 16 2
26 A . 29 4
27 C > 32 2
28 T > 33 2
29 G > 34 2
30 G > 35 2
31 C > 36 2
32 C . 37 4
33 T . 38 4
34 G . 39 4
35 C . 40 4
36 C . 41 4
37 A . 42 4
38 C . 43 4
39 G < 36 2
40 C < 35 2
41 C < 34 2
42 A < 33 2
43 G < 32 2
44 C . 45 4
-1 - . 59 1
-1 - . 58 1
-1 - . 57 1
-1 - . 56 1
-1 - . 55 1
-1 - . 54 1
-1 - . 53 1
-1 - . 52 1
-1 - . 51 1
-1 - . 50 1
-1 - . 49 1
45 G . 61 4
46 T . 61 16
47 C . 62 4
48 C > 63 2
49 C > 64 2
50 G > 65 2
51 G > 66 2
52 G > 67 2
53 T . 68 4
54 T . 69 4
55 C . 70 4
56 A . 71 4
57 A . 72 4
58 A . 73 4
59 T . 74 4
60 C < 67 2
61 C < 66 2
62 C < 65 2
63 G < 64 2
64 G < 63 2
-1 - . 46 1
65 A < 11 2
66 C < 10 2
67 G < 9 2
68 C < 8 2
69 C < 7 2
70 G < 6 2
71 C < 5 2
72 A . 4 8
73 C . 3 8
74 C . 2 8
75 A . 1 8
-1 # # -1 -1
65 ME0340_TTC 75
-1 # # -1 -1
0 G > 5 2
1 C > 6 2
2 T > 7 2
3 C > 8 2
4 C > 9 2
5 G > 10 2
6 G > 11 2
7 T . 12 4
8 G . 13 4
9 G > 16 2
10 T > 17 2
11 G > 18 2
12 T . 19 2
13 A . 20 4
14 G . 21 4
15 C . 22 4
16 C . 23 4
17 C . 23 16
18 G . 24 4
19 G . 25 4
20 C . 26 4
21 C . 26 16
22 A . 26 16
23 A . 27 4
24 T . 19 2
25 C < 18 2
26 A < 17 2
27 T < 16 2
28 T . 29 4
29 C > 32 2
30 C > 33 2
31 G > 34 2
32 G > 35 2
33 C > 36 2
34 C . 37 4
35 T . 38 4
36 T . 39 4
37 T . 40 4
38 C . 41 4
39 G . 42 4
40 A . 43 4
41 G < 36 2
42 C < 35 2
43 C < 34 2
44 G < 33 2
45 G < 32 2
46 C . 45 4
47 G . 46 4
-1 - . 59 1
-1 - . 58 1
-1 - . 57 1
-1 - . 56 1
-1 - . 55 1
-1 - . 54 1
-1 - . 53 1
-1 - . 52 1
-1 - . 51 1
-1 - . 50 1
-1 - . 49 1
48 A . 61 4
49 C . 62 4
50 C > 63 2
51 C > 64 2
52 G > 65 2
53 G > 66 2
54 G > 67 2
55 T . 68 4
56 T . 69 4
57 C . 70 4
58 A . 71 4
59 A . 72 4
60 A . 73 4
61 T . 74 4
62 C < 67 2
63 C < 66 2
64 C < 65 2
65 G < 64 2
66 G < 63 2
67 C < 11 2
68 C < 10 2
69 G < 9 2
70 G < 8 2
71 A < 7 2
72 G < 6 2
73 C < 5 2
74 A . 4 8
-1 - . 3 1
-1 - . 2 1
-1 - . 1 1
-1 # # -1 -1
65 NH0380_GUG 77
-1 # # -1 -1
0 G . 0 16
1 T > 5 2
2 C > 6 2
3 C > 7 2
4 G > 8 2
5 G > 9 2
6 G > 10 2
7 C > 11 2
8 T . 12 4
9 N . 13 4
10 G > 16 2
11 G > 17 2
12 G > 18 2
13 T . 19 2
14 A . 20 4
15 G . 21 4
16 T . 22 4
17 G . 24 4
18 G . 25 4
19 A . 26 4
20 C . 26 16
21 T . 26 16
22 A . 27 4
-1 - . 23 1
23 T . 19 2
24 C < 18 2
25 C < 17 2
26 T < 16 2
27 T . 29 4
28 C > 32 2
29 A > 33 2
30 G > 34 2
31 C > 35 2
32 C > 36 2
33 T . 37 4
34 T . 38 4
35 G . 39 4
36 T . 40 4
37 G . 41 4
38 G . 42 4
39 A . 43 4
40 G < 36 2
41 G < 35 2
42 C < 34 2
43 T < 33 2
44 G < 32 2
45 A . 45 4
46 G . 46 4
-1 - . 59 1
-1 - . 58 1
-1 - . 57 1
-1 - . 56 1
-1 - . 55 1
-1 - . 54 1
-1 - . 53 1
-1 - . 52 1
-1 - . 51 1
-1 - . 50 1
-1 - . 49 1
47 A . 61 4
48 C . 62 4
49 G > 63 2
50 C > 64 2
51 G > 65 2
52 G > 66 2
53 G > 67 2
54 T . 68 4
55 T . 69 4
56 C . 70 4
57 G . 71 4
58 A . 72 4
59 T . 73 4
60 T . 74 4
61 C < 67 2
62 T < 66 2
63 C < 65 2
64 G < 64 2
65 C < 63 2
66 G < 11 2
67 C < 10 2
68 C < 9 2
69 T < 8 2
70 G < 7 2
71 G < 6 2
72 A < 5 2
73 C . 4 8
74 C . 3 8
75 C . 2 8
76 A . 1 8
-1 # # -1 -1
65 MA0680_TGC 74
-1 # # -1 -1
0 G > 5 2
1 G > 6 2
2 G > 7 2
3 C > 8 2
4 C > 9 2
5 C > 10 2
6 A > 11 2
7 T . 12 4
8 A . 13 4
9 G > 16 2
10 C > 17 2
11 T > 18 2
12 C > 19 2
13 A . 20 4
14 G . 21 4
15 C . 22 4
16 C . 23 4
17 T . 23 16
18 G . 24 4
19 G . 25 4
20 G . 26 4
21 A . 27 4
22 G < 19 2
23 A < 18 2
24 G < 17 2
25 C < 16 2
26 G . 29 4
27 C > 32 2
28 C > 33 2
29 G > 34 2
30 C > 35 2
31 C > 36 2
32 C . 37 4
33 T . 38 4
34 T . 39 4
35 G . 40 4
36 C . 41 4
37 A . 42 4
38 A . 43 4
39 G < 36 2
40 G < 35 2
41 C < 34 2
42 G < 33 2
43 G < 32 2
44 A . 45 4
45 G . 46 4
-1 - . 59 1
-1 - . 58 1
-1 - . 57 1
-1 - . 56 1
-1 - . 55 1
-1 - . 54 1
-1 - . 53 1
-1 - . 52 1
-1 - . 51 1
-1 - . 50 1
-1 - . 49 1
46 G . 61 4
47 C . 61 16
48 C . 62 4
49 C > 63 2
50 C > 64 2
51 G > 65 2
52 G > 66 2
53 G > 67 2
54 T . 68 4
55 T . 69 4
56 C . 70 4
57 A . 71 4
58 A . 72 4
59 A . 73 4
60 T . 74 4
61 C < 67 2
62 C < 66 2
63 C < 65 2
64 G < 64 2
65 G < 63 2
66 T < 11 2
67 G < 10 2
68 G < 9 2
69 G < 8 2
70 T < 7 2
71 C < 6 2
72 C < 5 2
73 A . 4 8
-1 - . 3 1
-1 - . 2 1
-1 - . 1 1
-1 # # -1 -1
65 NL0501_CAG 88
-1 # # -1 -1
0 G > 5 2
1 C > 6 2
2 A > 7 2
3 G > 8 2
4 G > 9 2
5 G > 10 2
6 A > 11 2
7 T . 12 4
8 A . 13 4
9 G > 16 2
10 C > 17 2
11 C > 18 2
12 A . 19 2
13 A . 20 4
14 G . 21 4
15 T . 22 4
16 C . 23 4
17 T . 23 16
18 G . 24 4
19 G . 25 4
20 C . 26 4
21 C . 26 16
22 A . 26 16
23 A . 27 4
24 C . 19 2
25 G < 18 2
26 G < 17 2
27 C < 16 2
28 G . 29 4
29 C > 32 2
30 A > 33 2
31 G > 34 2
32 C > 35 2
33 G > 36 2
34 T . 37 4
35 T . 38 4
36 C . 39 4
37 A . 40 4
38 G . 41 4
39 G . 42 4
40 G . 43 4
41 C < 36 2
42 G < 35 2
43 C < 34 2
44 T < 33 2
45 G < 32 2
46 T . 45 4
47 C > 49 2
48 T > 50 2
49 C > 51 2
50 A . 56 4
51 T . 57 4
52 A . 58 4
53 G . 59 4
-1 - . 55 1
-1 - . 54 1
-1 - . 53 1
-1 - . 52 1
54 G < 51 2
55 A < 50 2
56 G < 49 2
57 T . 61 4
58 C . 61 16
59 C . 62 4
60 G > 63 2
61 C > 64 2
62 A > 65 2
63 G > 66 2
64 G > 67 2
65 T . 68 4
66 T . 69 4
67 C . 70 4
68 A . 71 4
69 A . 72 4
70 A . 73 4
71 T . 74 4
72 C < 67 2
73 C < 66 2
74 T < 65 2
75 G < 64 2
76 C < 63 2
-1 - . 46 1
77 T < 11 2
78 C < 10 2
79 C < 9 2
80 C < 8 2
81 T < 7 2
82 G < 6 2
83 C < 5 2
84 A . 4 8
85 C . 3 8
86 C . 2 8
87 A . 1 8
-1 # # -1 -1
65 NP0500_MGG 76
-1 # # -1 -1
0 G > 5 2
1 G > 6 2
2 G > 7 2
3 C > 8 2
4 C > 9 2
5 G > 10 2
6 G > 11 2
7 T . 12 4
8 G . 13 4
9 G > 16 2
10 G > 17 2
11 G > 18 2
12 T . 19 2
13 A . 20 4
14 G . 21 4
15 C . 22 4
16 T . 23 4
17 T . 23 16
18 G . 24 4
19 G . 25 4
20 T . 26 4
21 A . 27 4
22 T . 19 2
23 C < 18 2
24 C < 17 2
25 T < 16 2
26 T . 29 4
27 C > 32 2
28 G > 33 2
29 G > 34 2
30 C > 35 2
31 C > 36 2
32 T . 37 4
33 T . 38 4
34 C . 39 4
35 G . 40 4
36 G . 41 4
37 G . 42 4
38 T . 43 4
39 G < 36 2
40 G < 35 2
41 C < 34 2
42 C < 33 2
43 G < 32 2
44 T . 45 4
45 A . 46 4
-1 - . 59 1
-1 - . 58 1
-1 - . 57 1
-1 - . 56 1
-1 - . 55 1
-1 - . 54 1
-1 - . 53 1
-1 - . 52 1
-1 - . 51 1
-1 - . 50 1
-1 - . 49 1
46 A . 61 4
47 C . 62 4
48 C > 63 2
49 T > 64 2
50 C > 65 2
51 A > 66 2
52 G > 67 2
53 T . 68 4
54 T . 69 4
55 C . 70 4
56 G . 71 4
57 A . 72 4
58 A . 73 4
59 T . 74 4
60 C < 67 2
61 T < 66 2
62 G < 65 2
63 A < 64 2
64 G < 63 2
65 C < 11 2
66 C < 10 2
67 G < 9 2
68 G < 8 2
69 C < 7 2
70 C < 6 2
71 C < 5 2
72 A . 4 8
73 C . 3 8
74 C . 2 8
75 A . 1 8
-1 # # -1 -1
65 NA0501_GGC 75
-1 # # -1 -1
0 G > 5 2
1 G > 6 2
2 G > 7 2
3 C > 8 2
4 T > 9 2
5 C > 10 2
6 G > 11 2
7 T . 12 4
8 A . 13 4
9 G > 16 2
10 A > 17 2
11 T > 18 2
12 C > 19 2
13 A . 20 4
14 G . 21 4
15 G . 22 4
16 G . 24 4
17 G . 25 4
18 T . 26 4
19 A . 27 4
-1 - . 23 1
20 G < 19 2
21 A < 18 2
22 T < 17 2
23 C < 16 2
24 A . 29 4
25 C > 32 2
26 T > 33 2
27 C > 34 2
28 C > 35 2
29 C > 36 2
30 T . 37 4
31 T . 38 4
32 G . 39 4
33 G . 40 4
34 C . 41 4
35 A . 42 4
36 T . 43 4
37 G < 36 2
38 G < 35 2
39 G < 34 2
40 A < 33 2
41 G < 32 2
42 A . 45 4
43 G . 46 4
-1 - . 59 1
-1 - . 58 1
-1 - . 57 1
-1 - . 56 1
-1 - . 55 1
-1 - . 54 1
-1 - . 53 1
-1 - . 52 1
-1 - . 51 1
-1 - . 50 1
-1 - . 49 1
44 G . 61 4
45 C . 61 16
46 C . 62 4
47 C > 63 2
48 C > 64 2
49 G > 65 2
50 G > 66 2
51 G > 67 2
52 T . 68 4
53 T . 69 4
54 C . 70 4
55 A . 71 4
56 A . 72 4
57 A . 73 4
58 T . 74 4
59 C < 67 2
60 C < 66 2
61 C < 65 2
62 G < 64 2
63 G < 63 2
64 C < 11 2
65 G < 10 2
66 A < 9 2
67 G < 8 2
68 T < 7 2
69 C < 6 2
70 C < 5 2
71 A . 4 8
72 C . 3 8
73 C . 2 8
74 A . 1 8
-1 # # -1 -1
65 NX0380_CAU 78
-1 # # -1 -1
0 A > 5 2
1 G > 6 2
2 C > 7 2
3 G > 8 2
4 G > 9 2
5 G > 10 2
6 A > 11 2
7 T . 12 4
8 G . 13 4
9 G > 16 2
10 G > 17 2
11 A > 18 2
12 T . 19 2
13 A . 20 4
14 G . 21 4
15 C . 22 4
16 T . 23 4
17 A . 23 16
18 G . 24 4
19 G . 25 4
20 A . 26 4
21 G . 26 16
22 A . 27 4
23 T . 19 2
24 T < 18 2
25 C < 17 2
26 C < 16 2
27 G . 29 4
28 C > 32 2
29 C > 33 2
30 G > 34 2
31 G > 35 2
32 G > 36 2
33 C . 37 4
34 T . 38 4
35 C . 39 4
36 A . 40 4
37 T . 41 4
38 A . 42 4
39 A . 43 4
40 C < 36 2
41 C < 35 2
42 C < 34 2
43 G < 33 2
44 G < 32 2
45 A . 45 4
46 G . 46 4
-1 - . 59 1
-1 - . 58 1
-1 - . 57 1
-1 - . 56 1
-1 - . 55 1
-1 - . 54 1
-1 - . 53 1
-1 - . 52 1
-1 - . 51 1
-1 - . 50 1
-1 - . 49 1
47 A . 61 4
48 T . 61 16
49 C . 62 4
50 G > 63 2
51 G > 64 2
52 T > 65 2
53 A > 66 2
54 G > 67 2
55 T . 68 4
56 T . 69 4
57 C . 70 4
58 A . 71 4
59 A . 72 4
60 A . 73 4
61 T . 74 4
62 C < 67 2
63 T < 66 2
64 A < 65 2
65 C < 64 2
66 C < 63 2
67 T < 11 2
68 C < 10 2
69 C < 9 2
70 C < 8 2
71 G < 7 2
72 C < 6 2
73 T < 5 2
74 A . 4 8
75 C . 3 8
76 C . 2 8
77 A . 1 8
-1 # # -1 -1
65 NQ0380_CUG 76
-1 # # -1 -1
0 A > 5 2
1 G > 6 2
2 T > 7 2
3 C > 8 2
4 C > 9 2
5 C > 10 2
6 G > 11 2
7 T . 12 4
8 N . 13 4
9 G > 16 2
10 G > 17 2
11 G > 18 2
12 T . 19 2
13 A . 20 4
14 G . 21 4
15 T . 22 4
16 G . 24 4
17 G . 25 4
18 C . 26 4
19 C . 26 16
20 A . 26 16
21 A . 27 4
-1 - . 23 1
22 T . 19 2
23 C < 18 2
24 C < 17 2
25 T < 16 2
26 G . 29 4
27 A > 32 2
28 A > 33 2
29 G > 34 2
30 C > 35 2
31 C > 36 2
32 T . 37 4
33 T . 38 4
34 C . 39 4
35 T . 40 4
36 G . 41 4
37 G . 42 4
38 G . 43 4
39 G < 36 2
40 G < 35 2
41 C < 34 2
42 T < 33 2
43 T < 32 2
44 C . 45 4
45 G . 46 4
-1 - . 59 1
-1 - . 58 1
-1 - . 57 1
-1 - . 56 1
-1 - . 55 1
-1 - . 54 1
-1 - . 53 1
-1 - . 52 1
-1 - . 51 1
-1 - . 50 1
-1 - . 49 1
46 A . 61 4
47 C . 62 4
48 G > 63 2
49 G > 64 2
50 A > 65 2
51 A > 66 2
52 G > 67 2
53 T . 68 4
54 T . 69 4
55 C . 70 4
56 G . 71 4
57 A . 72 4
58 A . 73 4
59 T . 74 4
60 C < 67 2
61 T < 66 2
62 T < 65 2
63 C < 64 2
64 C < 63 2
65 C < 11 2
66 G < 10 2
67 G < 9 2
68 G < 8 2
69 A < 7 2
70 C < 6 2
71 T < 5 2
72 A . 4 8
73 C . 3 8
74 C . 2 8
75 A . 1 8
-1 # # -1 -1
65 NA0380_CGC 75
-1 # # -1 -1
0 G > 5 2
1 G > 6 2
2 G > 7 2
3 C > 8 2
4 T > 9 2
5 C > 10 2
6 G > 11 2
7 T . 12 4
8 A . 13 4
9 G > 16 2
10 A > 17 2
11 T > 18 2
12 C > 19 2
13 A . 20 4
14 G . 21 4
15 C . 22 4
16 G . 24 4
17 G . 25 4
18 T . 26 4
19 A . 27 4
-1 - . 23 1
20 G < 19 2
21 A < 18 2
22 T < 17 2
23 C < 16 2
24 G . 29 4
25 C > 32 2
26 T > 33 2
27 T > 34 2
28 C > 35 2
29 C > 36 2
30 T . 37 4
31 T . 38 4
32 C . 39 4
33 G . 40 4
34 C . 41 4
35 A . 42 4
36 A . 43 4
37 G < 36 2
38 G < 35 2
39 A < 34 2
40 A < 33 2
41 G < 32 2
42 A . 45 4
43 G . 46 4
-1 - . 59 1
-1 - . 58 1
-1 - . 57 1
-1 - . 56 1
-1 - . 55 1
-1 - . 54 1
-1 - . 53 1
-1 - . 52 1
-1 - . 51 1
-1 - . 50 1
-1 - . 49 1
44 G . 61 4
45 C . 61 16
46 C . 62 4
47 C > 63 2
48 T > 64 2
49 G > 65 2
50 G > 66 2
51 G > 67 2
52 T . 68 4
53 T . 69 4
54 C . 70 4
55 A . 71 4
56 A . 72 4
57 A . 73 4
58 T . 74 4
59 C < 67 2
60 C < 66 2
61 C < 65 2
62 A < 64 2
63 G < 63 2
64 C < 11 2
65 G < 10 2
66 A < 9 2
67 G < 8 2
68 T < 7 2
69 C < 6 2
70 C < 5 2
71 A . 4 8
72 C . 3 8
73 C . 2 8
74 A . 1 8
-1 # # -1 -1
65 MX0980_CAT 73
-1 # # -1 -1
0 A > 5 2
1 G > 6 2
2 C > 7 2
3 G > 8 2
4 G > 9 2
5 G > 10 2
6 G > 11 2
7 T . 12 4
8 A . 13 4
9 G > 16 2
10 G > 17 2
11 C > 18 2
12 C > 19 2
13 A . 20 4
14 G . 21 4
15 C . 22 4
16 C . 23 4
17 A . 23 16
18 G . 24 4
19 G . 25 4
20 T . 26 4
21 A . 27 4
22 G < 19 2
23 G < 18 2
24 C < 17 2
25 C < 16 2
26 G . 29 4
27 C > 32 2
28 G > 33 2
29 G > 34 2
30 G > 35 2
31 G > 36 2
32 C . 37 4
33 T . 38 4
34 C . 39 4
35 A . 40 4
36 T . 41 4
37 A . 42 4
-1 - . 43 1
38 C < 36 2
39 C < 35 2
40 C < 34 2
41 C < 33 2
42 G < 32 2
43 A . 45 4
44 G . 46 4
-1 - . 59 1
-1 - . 58 1
-1 - . 57 1
-1 - . 56 1
-1 - . 55 1
-1 - . 54 1
-1 - . 53 1
-1 - . 52 1
-1 - . 51 1
-1 - . 50 1
-1 - . 49 1
45 G . 61 4
46 T . 61 16
47 C . 62 4
48 C > 63 2
49 C > 64 2
50 G > 65 2
51 G > 66 2
52 G > 67 2
53 T . 68 4
54 T . 69 4
55 C . 70 4
56 A . 71 4
57 A . 72 4
58 A . 73 4
59 T . 74 4
60 C < 67 2
61 C < 66 2
62 C < 65 2
63 G < 64 2
64 G < 63 2
65 C < 11 2
66 C < 10 2
67 C < 9 2
68 C < 8 2
69 G < 7 2
70 C < 6 2
71 T < 5 2
72 A . 4 8
-1 - . 3 1
-1 - . 2 1
-1 - . 1 1
-1 # # -1 -1
65 MR0340_CCT 74
-1 # # -1 -1
0 G > 5 2
1 G > 6 2
2 A > 7 2
3 C > 8 2
4 C > 9 2
5 C > 10 2
6 G > 11 2
7 T . 12 4
8 A . 13 4
9 G > 16 2
10 C > 17 2
11 C > 18 2
12 T > 19 2
13 A . 20 4
14 G . 21 4
15 C . 22 4
16 A . 23 4
17 G . 24 4
18 G . 25 4
19 A . 26 4
20 C . 26 16
21 A . 27 4
22 G < 19 2
23 G < 18 2
24 G < 17 2
25 C < 16 2
26 G . 29 4
27 T > 32 2
28 G > 33 2
29 G > 34 2
30 G > 35 2
31 C > 36 2
32 C . 37 4
33 T . 38 4
34 C . 39 4
35 C . 40 4
36 T . 41 4
37 A . 42 4
38 A . 43 4
39 G < 36 2
40 C < 35 2
41 C < 34 2
42 C < 33 2
43 A < 32 2
44 A . 45 4
45 G . 46 4
-1 - . 59 1
-1 - . 58 1
-1 - . 57 1
-1 - . 56 1
-1 - . 55 1
-1 - . 54 1
-1 - . 53 1
-1 - . 52 1
-1 - . 51 1
-1 - . 50 1
-1 - . 49 1
46 G . 61 4
47 T . 61 16
48 C . 62 4
49 G > 63 2
50 C > 64 2
51 G > 65 2
52 G > 66 2
53 G > 67 2
54 T . 68 4
55 T . 69 4
56 C . 70 4
57 G . 71 4
58 A . 72 4
59 A . 73 4
60 T . 74 4
61 C < 67 2
62 C < 66 2
63 C < 65 2
64 G < 64 2
65 C < 63 2
66 C < 11 2
67 G < 10 2
68 G < 9 2
69 G < 8 2
70 T < 7 2
71 C < 6 2
72 C < 5 2
73 G . 4 8
-1 - . 3 1
-1 - . 2 1
-1 - . 1 1
-1 # # -1 -1
65 NX0540_CAU 78
-1 # # -1 -1
0 A > 5 2
1 G > 6 2
2 C > 7 2
3 G > 8 2
4 G > 9 2
5 G > 10 2
6 A > 11 2
7 T . 12 4
8 G . 13 4
9 G > 16 2
10 G > 17 2
11 A > 18 2
12 T . 19 2
13 A . 20 4
14 G . 21 4
15 C . 22 4
16 C . 23 4
17 A . 23 16
18 G . 24 4
19 G . 25 4
20 A . 26 4
21 G . 26 16
22 A . 27 4
23 T . 19 2
24 T < 18 2
25 C < 17 2
26 C < 16 2
27 G . 29 4
28 G > 32 2
29 C > 33 2
30 G > 34 2
31 G > 35 2
32 G > 36 2
33 C . 37 4
34 T . 38 4
35 C . 39 4
36 A . 40 4
37 T . 41 4
38 A . 42 4
39 A . 43 4
40 C < 36 2
41 C < 35 2
42 C < 34 2
43 G < 33 2
44 C < 32 2
45 A . 45 4
46 G . 46 4
-1 - . 59 1
-1 - . 58 1
-1 - . 57 1
-1 - . 56 1
-1 - . 55 1
-1 - . 54 1
-1 - . 53 1
-1 - . 52 1
-1 - . 51 1
-1 - . 50 1
-1 - . 49 1
47 A . 61 4
48 T . 61 16
49 C . 62 4
50 A > 63 2
51 G > 64 2
52 T > 65 2
53 A > 66 2
54 G > 67 2
55 N . 68 4
56 T . 69 4
57 C . 70 4
58 A . 71 4
59 A . 72 4
60 A . 73 4
61 T . 74 4
62 C < 67 2
63 T < 66 2
64 A < 65 2
65 C < 64 2
66 T < 63 2
67 T < 11 2
68 C < 10 2
69 C < 9 2
70 C < 8 2
71 G < 7 2
72 C < 6 2
73 T < 5 2
74 A . 4 8
75 C . 3 8
76 C . 2 8
77 A . 1 8
-1 # # -1 -1
65 ME0341_CTC 75
-1 # # -1 -1
0 G > 5 2
1 C > 6 2
2 T > 7 2
3 C > 8 2
4 C > 9 2
5 G > 10 2
6 G > 11 2
7 T . 12 4
8 G . 13 4
9 G > 16 2
10 T > 17 2
11 G > 18 2
12 T . 19 2
13 A . 20 4
14 G . 21 4
15 C . 22 4
16 C . 23 4
17 C . 23 16
18 G . 24 4
19 G . 25 4
20 C . 26 4
21 C . 26 16
22 A . 26 16
23 A . 27 4
24 T . 19 2
25 C < 18 2
26 A < 17 2
27 T < 16 2
28 A . 29 4
29 C > 32 2
30 G > 33 2
31 G > 34 2
32 G > 35 2
33 A > 36 2
34 C . 37 4
35 T . 38 4
36 C . 39 4
37 T . 40 4
38 C . 41 4
39 G . 42 4
40 A . 43 4
41 T < 36 2
42 C < 35 2
43 C < 34 2
44 C < 33 2
45 G < 32 2
46 T . 45 4
47 G . 46 4
-1 - . 59 1
-1 - . 58 1
-1 - . 57 1
-1 - . 56 1
-1 - . 55 1
-1 - . 54 1
-1 - . 53 1
-1 - . 52 1
-1 - . 51 1
-1 - . 50 1
-1 - . 49 1
48 A . 61 4
49 C . 62 4
50 C > 63 2
51 C > 64 2
52 G > 65 2
53 G > 66 2
54 G > 67 2
55 T . 68 4
56 T . 69 4
57 C . 70 4
58 A . 71 4
59 A . 72 4
60 A . 73 4
61 T . 74 4
62 C < 67 2
63 C < 66 2
64 C < 65 2
65 G < 64 2
66 G < 63 2
67 C < 11 2
68 C < 10 2
69 G < 9 2
70 G < 8 2
71 A < 7 2
72 G < 6 2
73 C < 5 2
74 A . 4 8
-1 - . 3 1
-1 - . 2 1
-1 - . 1 1
-1 # # -1 -1
65 MP0660_TGG 78
-1 # # -1 -1
0 G > 5 2
1 G > 6 2
2 G > 7 2
3 C > 8 2
4 C > 9 2
5 T > 10 2
6 G > 11 2
7 T . 12 4
8 G . 13 4
9 G > 16 2
10 G > 17 2
11 G > 18 2
12 T . 19 2
13 A . 20 4
14 G . 21 4
15 C . 22 4
16 C . 23 4
17 T . 23 16
18 G . 24 4
19 G . 25 4
20 T . 26 4
21 C . 26 16
22 C . 26 16
23 A . 27 4
24 T . 19 2
25 C < 18 2
26 C < 17 2
27 T < 16 2
28 T . 29 4
29 T > 32 2
30 G > 33 2
31 G > 34 2
32 G > 35 2
33 A > 36 2
34 T . 37 4
35 T . 38 4
36 T . 39 4
37 G . 40 4
38 G . 41 4
39 G . 42 4
40 A . 43 4
41 T < 36 2
42 C < 35 2
43 C < 34 2
44 T < 33 2
45 G < 32 2
46 A . 45 4
47 G . 46 4
-1 - . 59 1
-1 - . 58 1
-1 - . 57 1
-1 - . 56 1
-1 - . 55 1
-1 - . 54 1
-1 - . 53 1
-1 - . 52 1
-1 - . 51 1
-1 - . 50 1
-1 - . 49 1
48 A . 61 4
49 C . 62 4
50 C > 63 2
51 C > 64 2
52 C > 65 2
53 A > 66 2
54 G > 67 2
55 T . 68 4
56 T . 69 4
57 C . 70 4
58 A . 71 4
59 A . 72 4
60 A . 73 4
61 T . 74 4
62 C < 67 2
63 T < 66 2
64 G < 65 2
65 G < 64 2
66 G < 63 2
67 C < 11 2
68 A < 10 2
69 G < 9 2
70 G < 8 2
71 C < 7 2
72 C < 6 2
73 C < 5 2
74 A . 4 8
75 C . 3 8
76 C . 2 8
77 A . 1 8
-1 # # -1 -1
65 MC0380_GCA 76
-1 # # -1 -1
0 G > 5 2
1 C > 6 2
2 C > 7 2
3 A > 8 2
4 A > 9 2
5 G > 10 2
6 G > 11 2
7 T . 12 4
8 G . 13 4
9 G > 16 2
10 C > 17 2
11 A . 18 2
12 G . 19 2
13 A . 20 4
14 G . 21 4
15 T . 22 4
16 T . 23 4
17 C . 23 16
18 G . 24 4
19 G . 25 4
20 C . 26 4
21 C . 26 16
22 T . 26 16
23 A . 27 4
24 A . 19 2
25 C . 18 2
26 G < 17 2
27 C < 16 2
28 G . 29 4
29 G > 32 2
30 C > 33 2
31 G > 34 2
32 G > 35 2
33 C > 36 2
34 C . 37 4
35 T . 38 4
36 G . 39 4
37 C . 40 4
38 A . 41 4
39 G . 42 4
40 A . 43 4
41 G < 36 2
42 C < 35 2
43 C < 34 2
44 G < 33 2
45 C < 32 2
46 T . 45 4
47 C . 46 4
-1 - . 59 1
-1 - . 58 1
-1 - . 57 1
-1 - . 56 1
-1 - . 55 1
-1 - . 54 1
-1 - . 53 1
-1 - . 52 1
-1 - . 51 1
-1 - . 50 1
-1 - . 49 1
48 A . 61 4
49 T . 61 16
50 C . 62 4
51 G > 63 2
52 C > 64 2
53 C > 65 2
54 G > 66 2
55 G > 67 2
56 T . 68 4
57 T . 69 4
58 C . 70 4
59 A . 71 4
60 A . 72 4
61 A . 73 4
62 T . 74 4
63 C < 67 2
64 C < 66 2
65 G < 65 2
66 G < 64 2
67 C < 63 2
68 C < 11 2
69 C < 10 2
70 T < 9 2
71 T < 8 2
72 G < 7 2
73 G < 6 2
74 C < 5 2
75 T . 4 8
-1 - . 3 1
-1 - . 2 1
-1 - . 1 1
-1 # # -1 -1
65 ME0680_TTC 75
-1 # # -1 -1
0 G > 5 2
1 C > 6 2
2 T > 7 2
3 C > 8 2
4 C > 9 2
5 G > 10 2
6 G > 11 2
7 T . 12 4
8 G . 13 4
9 G > 16 2
10 T > 17 2
11 G > 18 2
12 T . 19 2
13 A . 20 4
14 G . 21 4
15 C . 22 4
16 C . 23 4
17 C . 23 16
18 G . 24 4
19 G . 25 4
20 C . 26 4
21 C . 26 16
22 A . 26 16
23 A . 27 4
24 T . 19 2
25 C < 18 2
26 A < 17 2
27 T < 16 2
28 T . 29 4
29 T > 32 2
30 C > 33 2
31 G > 34 2
32 G > 35 2
33 C > 36 2
34 C . 37 4
35 T . 38 4
36 T . 39 4
37 T . 40 4
38 C . 41 4
39 G . 42 4
40 A . 43 4
41 G < 36 2
42 C < 35 2
43 C < 34 2
44 G < 33 2
45 A < 32 2
46 A . 45 4
47 G . 46 4
-1 - . 59 1
-1 - . 58 1
-1 - . 57 1
-1 - . 56 1
-1 - . 55 1
-1 - . 54 1
-1 - . 53 1
-1 - . 52 1
-1 - . 51 1
-1 - . 50 1
-1 - . 49 1
48 A . 61 4
49 C . 62 4
50 T > 63 2
51 C > 64 2
52 G > 65 2
53 G > 66 2
54 G > 67 2
55 T . 68 4
56 T . 69 4
57 C . 70 4
58 A . 71 4
59 A . 72 4
60 A . 73 4
61 T . 74 4
62 C < 67 2
63 C < 66 2
64 C < 65 2
65 G < 64 2
66 A < 63 2
67 C < 11 2
68 C < 10 2
69 G < 9 2
70 G < 8 2
71 A < 7 2
72 G < 6 2
73 C < 5 2
74 A . 4 8
-1 - . 3 1
-1 - . 2 1
-1 - . 1 1
-1 # # -1 -1
65 MS0652_TGA 87
-1 # # -1 -1
0 G > 5 2
1 C > 6 2
2 A > 7 2
3 G > 8 2
4 G > 9 2
5 G > 10 2
6 G > 11 2
7 T . 12 4
8 A . 13 4
9 G > 16 2
10 C > 17 2
11 C > 18 2
12 A . 19 2
13 A . 20 4
14 G . 21 4
15 C . 22 4
16 C . 23 4
17 A . 23 16
18 G . 24 4
19 G . 25 4
20 A . 26 4
21 C . 26 16
22 T . 26 16
23 A . 27 4
24 C . 19 2
25 G < 18 2
26 G < 17 2
27 C < 16 2
28 G . 29 4
29 C > 32 2
30 T > 33 2
31 G > 34 2
32 G > 35 2
33 A > 36 2
34 C . 37 4
35 T . 38 4
36 T . 39 4
37 G . 40 4
38 A . 41 4
39 G . 42 4
40 A . 43 4
41 T < 36 2
42 C < 35 2
43 C < 34 2
44 A < 33 2
45 G < 32 2
46 T . 45 4
47 G . 46 4
48 G > 49 2
49 G > 50 2
50 G > 51 2
51 C . 52 2
52 T . 56 4
53 T . 57 4
54 T . 58 4
55 G . 59 4
-1 - . 55 1
-1 - . 54 1
-1 - . 53 1
56 C . 52 2
57 C < 51 2
58 C < 50 2
59 C < 49 2
60 G . 61 4
61 C . 62 4
62 C > 63 2
63 T > 64 2
64 G > 65 2
65 G > 66 2
66 G > 67 2
67 T . 68 4
68 T . 69 4
69 C . 70 4
70 A . 71 4
71 A . 72 4
72 A . 73 4
73 T . 74 4
74 C < 67 2
75 C < 66 2
76 C < 65 2
77 A < 64 2
78 G < 63 2
79 C < 11 2
80 C < 10 2
81 C < 9 2
82 C < 8 2
83 T < 7 2
84 G < 6 2
85 C < 5 2
86 G . 4 8
-1 - . 3 1
-1 - . 2 1
-1 - . 1 1
-1 # # -1 -1
65 MM0342_CAT 75
-1 # # -1 -1
0 G > 5 2
1 G > 6 2
2 G > 7 2
3 C > 8 2
4 C > 9 2
5 C > 10 2
6 G > 11 2
7 T . 12 4
8 A . 13 4
9 G > 16 2
10 C > 17 2
11 T > 18 2
12 T > 19 2
13 A . 20 4
14 G . 21 4
15 C . 22 4
16 C . 23 4
17 A . 23 16
18 G . 24 4
19 G . 25 4
20 T . 26 4
21 C . 26 16
22 A . 27 4
23 G < 19 2
24 A < 18 2
25 G < 17 2
26 C < 16 2
27 G . 29 4
28 C > 32 2
29 C > 33 2
30 C > 34 2
31 G > 35 2
32 G > 36 2
33 C . 37 4
34 T . 38 4
35 C . 39 4
36 A . 40 4
37 T . 41 4
38 A . 42 4
39 A . 43 4
40 C < 36 2
41 C < 35 2
42 G < 34 2
43 G < 33 2
44 G < 32 2
45 C . 45 4
46 G . 46 4
-1 - . 59 1
-1 - . 58 1
-1 - . 57 1
-1 - . 56 1
-1 - . 55 1
-1 - . 54 1
-1 - . 53 1
-1 - . 52 1
-1 - . 51 1
-1 - . 50 1
-1 - . 49 1
47 G . 61 4
48 T . 61 16
49 C . 62 4
50 G > 63 2
51 A > 64 2
52 G > 65 2
53 G > 66 2
54 G > 67 2
55 T . 68 4
56 T . 69 4
57 C . 70 4
58 G . 71 4
59 A . 72 4
60 A . 73 4
61 T . 74 4
62 C < 67 2
63 C < 66 2
64 C < 65 2
65 T < 64 2
66 C < 63 2
67 C < 11 2
68 G < 10 2
69 G < 9 2
70 G < 8 2
71 C < 7 2
72 C < 6 2
73 C < 5 2
74 A . 4 8
-1 - . 3 1
-1 - . 2 1
-1 - . 1 1
-1 # # -1 -1
65 MW0650_CCA 75
-1 # # -1 -1
0 G > 5 2
1 G > 6 2
2 G > 7 2
3 G > 8 2
4 G > 9 2
5 T > 10 2
6 G > 11 2
7 T . 12 4
8 G . 13 4
9 G > 16 2
10 T > 17 2
11 G > 18 2
12 T . 19 2
13 A . 20 4
14 G . 21 4
15 C . 22 4
16 C . 23 4
17 A . 23 16
18 G . 24 4
19 G . 25 4
20 T . 26 4
21 C . 26 16
22 T . 26 16
23 A . 27 4
24 T . 19 2
25 C < 18 2
26 A < 17 2
27 T < 16 2
28 C . 29 4
29 G > 32 2
30 G > 33 2
31 G > 34 2
32 G > 35 2
33 A > 36 2
34 C . 37 4
35 T . 38 4
36 C . 39 4
37 C . 40 4
38 A . 41 4
39 G . 42 4
40 A . 43 4
41 T < 36 2
42 C < 35 2
43 C < 34 2
44 C < 33 2
45 T < 32 2
46 G . 45 4
47 G . 46 4
-1 - . 59 1
-1 - . 58 1
-1 - . 57 1
-1 - . 56 1
-1 - . 55 1
-1 - . 54 1
-1 - . 53 1
-1 - . 52 1
-1 - . 51 1
-1 - . 50 1
-1 - . 49 1
48 A . 61 4
49 C . 62 4
50 C > 63 2
51 T > 64 2
52 G > 65 2
53 G > 66 2
54 G > 67 2
55 T . 68 4
56 T . 69 4
57 C . 70 4
58 A . 71 4
59 A . 72 4
60 A . 73 4
61 T . 74 4
62 C < 67 2
63 C < 66 2
64 C < 65 2
65 A < 64 2
66 G < 63 2
67 C < 11 2
68 A < 10 2
69 C < 9 2
70 C < 8 2
71 C < 7 2
72 C < 6 2
73 C < 5 2
74 A . 4 8
-1 - . 3 1
-1 - . 2 1
-1 - . 1 1
-1 # # -1 -1
65 MP0342_GGG 73
-1 # # -1 -1
0 G > 5 2
1 G > 6 2
2 G > 7 2
3 G > 8 2
4 C > 9 2
5 C > 10 2
6 G > 11 2
7 T . 12 4
8 G . 13 4
9 G > 16 2
10 G > 17 2
11 G > 18 2
12 T > 19 2
13 A . 20 4
14 G . 21 4
15 C . 22 4
16 C . 23 4
17 T . 23 16
18 G . 24 4
19 G . 25 4
20 T . 26 4
21 A . 27 4
22 G < 19 2
23 C < 18 2
24 C < 17 2
25 T < 16 2
26 C . 29 4
27 T > 32 2
28 C > 33 2
29 G > 34 2
30 G > 35 2
31 C > 36 2
32 C . 37 4
33 T . 38 4
34 G . 39 4
35 G . 40 4
36 G . 41 4
37 G . 42 4
38 C . 43 4
39 G < 36 2
40 C < 35 2
41 C < 34 2
42 G < 33 2
43 G < 32 2
44 T . 45 4
45 G . 46 4
-1 - . 59 1
-1 - . 58 1
-1 - . 57 1
-1 - . 56 1
-1 - . 55 1
-1 - . 54 1
-1 - . 53 1
-1 - . 52 1
-1 - . 51 1
-1 - . 50 1
-1 - . 49 1
46 A . 61 4
47 C . 62 4
48 C > 63 2
49 C > 64 2
50 G > 65 2
51 A > 66 2
52 G > 67 2
53 T . 68 4
54 T . 69 4
55 C . 70 4
56 A . 71 4
57 A . 72 4
58 A . 73 4
59 T . 74 4
60 C < 67 2
61 T < 66 2
62 C < 65 2
63 G < 64 2
64 G < 63 2
65 C < 11 2
66 G < 10 2
67 G < 9 2
68 C < 8 2
69 C < 7 2
70 C < 6 2
71 C < 5 2
72 A . 4 8
-1 - . 3 1
-1 - . 2 1
-1 - . 1 1
-1 # # -1 -1
65 NT0500_CGU 76
-1 # # -1 -1
0 G > 5 2
1 C > 6 2
2 C > 7 2
3 G > 8 2
4 G > 9 2
5 T > 10 2
6 G > 11 2
7 T . 12 4
8 A . 13 4
9 G > 16 2
10 C > 17 2
11 T > 18 2
12 C > 19 2
13 A . 20 4
14 G . 21 4
15 T . 22 4
16 T . 23 4
17 G . 24 4
18 G . 25 4
19 C . 26 4
20 A . 27 4
21 G < 19 2
22 A < 18 2
23 G < 17 2
24 C < 16 2
25 G . 29 4
26 A > 32 2
27 T > 33 2
28 T > 34 2
29 C > 35 2
30 C > 36 2
31 T . 37 4
32 T . 38 4
33 C . 39 4
34 G . 40 4
35 T . 41 4
36 A . 42 4
37 A . 43 4
38 G < 36 2
39 G < 35 2
40 A < 34 2
41 A < 33 2
42 T < 32 2
43 A . 45 4
44 G . 46 4
-1 - . 59 1
-1 - . 58 1
-1 - . 57 1
-1 - . 56 1
-1 - . 55 1
-1 - . 54 1
-1 - . 53 1
-1 - . 52 1
-1 - . 51 1
-1 - . 50 1
-1 - . 49 1
45 G . 61 4
46 C . 61 16
47 C . 62 4
48 G > 63 2
49 A > 64 2
50 G > 65 2
51 G > 66 2
52 G > 67 2
53 T . 68 4
54 T . 69 4
55 C . 70 4
56 A . 71 4
57 A . 72 4
58 A . 73 4
59 T . 74 4
60 C < 67 2
61 C < 66 2
62 C < 65 2
63 T < 64 2
64 C < 63 2
65 C < 11 2
66 A < 10 2
67 C < 9 2
68 C < 8 2
69 G < 7 2
70 G < 6 2
71 C < 5 2
72 T . 4 8
73 C . 3 8
74 C . 2 8
75 A . 1 8
-1 # # -1 -1
65 ML0342_CAG 83
-1 # # -1 -1
0 G > 5 2
1 C > 6 2
2 G > 7 2
3 G > 8 2
4 G > 9 2
5 G > 10 2
6 G > 11 2
7 T . 12 4
8 T . 13 4
9 G > 16 2
10 C > 17 2
11 C > 18 2
12 G . 19 2
13 A . 20 4
14 G . 21 4
15 C . 22 4
16 G . 24 4
17 G . 25 4
18 A . 26 4
19 C . 26 16
20 A . 26 16
21 A . 27 4
-1 - . 23 1
22 A . 19 2
23 G < 18 2
24 G < 17 2
25 C < 16 2
26 G . 29 4
27 C > 32 2
28 G > 33 2
29 G > 34 2
30 G > 35 2
31 A > 36 2
32 T . 37 4
33 T . 38 4
34 C . 39 4
35 A . 40 4
36 G . 41 4
37 G . 42 4
38 G . 43 4
39 T < 36 2
40 C < 35 2
41 C < 34 2
42 C < 33 2
43 G < 32 2
44 T . 45 4
45 C > 49 2
46 C > 50 2
47 C > 51 2
48 G . 56 4
49 T . 57 4
50 A . 58 4
51 G . 59 4
-1 - . 55 1
-1 - . 54 1
-1 - . 53 1
-1 - . 52 1
52 G < 51 2
53 G < 50 2
54 G < 49 2
55 T . 61 4
56 T . 61 16
57 C . 62 4
58 G > 63 2
59 A > 64 2
60 G > 65 2
61 G > 66 2
62 G > 67 2
63 T . 68 4
64 T . 69 4
65 C . 70 4
66 G . 71 4
67 A . 72 4
68 A . 73 4
69 T . 74 4
70 C < 67 2
71 C < 66 2
72 C < 65 2
73 T < 64 2
74 C < 63 2
-1 - . 46 1
75 C < 11 2
76 C < 10 2
77 C < 9 2
78 C < 8 2
79 C < 7 2
80 G < 6 2
81 C < 5 2
82 A . 4 8
-1 - . 3 1
-1 - . 2 1
-1 - . 1 1
-1 # # -1 -1
65 MV0652_GAC 74
-1 # # -1 -1
0 G > 5 2
1 G > 6 2
2 G > 7 2
3 C > 8 2
4 T > 9 2
5 C > 10 2
6 G > 11 2
7 T . 12 4
8 G . 13 4
9 G > 16 2
10 T > 17 2
11 C > 18 2
12 T . 19 2
13 A . 20 4
14 G . 21 4
15 A . 22 4
16 T . 23 4
17 G . 24 4
18 G . 25 4
19 C . 26 4
20 T . 26 16
21 A . 27 4
22 T . 19 2
23 G < 18 2
24 A < 17 2
25 T < 16 2
26 G . 29 4
27 C > 32 2
28 C > 33 2
29 G > 34 2
30 C > 35 2
31 C > 36 2
32 C . 37 4
33 T . 38 4
34 G . 39 4
35 A . 40 4
36 C . 41 4
37 A . 42 4
38 C . 43 4
39 G < 36 2
40 G < 35 2
41 C < 34 2
42 G < 33 2
43 G < 32 2
44 T . 45 4
45 G . 46 4
-1 - . 59 1
-1 - . 58 1
-1 - . 57 1
-1 - . 56 1
-1 - . 55 1
-1 - . 54 1
-1 - . 53 1
-1 - . 52 1
-1 - . 51 1
-1 - . 50 1
-1 - . 49 1
46 G . 61 4
47 T . 61 16
48 C . 62 4
49 G > 63 2
50 G > 64 2
51 G > 65 2
52 A > 66 2
53 G > 67 2
54 T . 68 4
55 T . 69 4
56 C . 70 4
57 G . 71 4
58 A . 72 4
59 A . 73 4
60 T . 74 4
61 C < 67 2
62 T < 66 2
63 C < 65 2
64 C < 64 2
65 C < 63 2
66 C < 11 2
67 G < 10 2
68 A < 9 2
69 G < 8 2
70 C < 7 2
71 C < 6 2
72 C < 5 2
73 A . 4 8
-1 - . 3 1
-1 - . 2 1
-1 - . 1 1
-1 # # -1 -1
65 NM0500_BAU 77
-1 # # -1 -1
0 G > 5 2
1 C > 6 2
2 C > 7 2
3 C > 8 2
4 G > 9 2
5 G > 10 2
6 G > 11 2
7 T . 12 4
8 G . 13 4
9 G > 16 2
10 C > 17 2
11 T > 18 2
12 T . 19 2
13 A . 20 4
14 G . 21 4
15 C . 22 4
16 T . 23 4
17 G . 24 4
18 G . 25 4
19 A . 26 4
20 C . 26 16
21 A . 27 4
22 T . 19 2
23 A < 18 2
24 G < 17 2
25 C < 16 2
26 G . 29 4
27 C > 32 2
28 C > 33 2
29 G > 34 2
30 C > 35 2
31 A > 36 2
32 C . 37 4
33 T . 38 4
34 C . 39 4
35 A . 40 4
36 T . 41 4
37 A . 42 4
38 A . 43 4
39 T < 36 2
40 G < 35 2
41 C < 34 2
42 G < 33 2
43 G < 32 2
44 A . 45 4
45 G . 46 4
-1 - . 59 1
-1 - . 58 1
-1 - . 57 1
-1 - . 56 1
-1 - . 55 1
-1 - . 54 1
-1 - . 53 1
-1 - . 52 1
-1 - . 51 1
-1 - . 50 1
-1 - . 49 1
46 A . 61 4
47 T . 61 16
48 C . 62 4
49 G > 63 2
50 T > 64 2
51 G > 65 2
52 G > 66 2
53 G > 67 2
54 T . 68 4
55 T . 69 4
56 C . 70 4
57 G . 71 4
58 G . 72 4
59 A . 73 4
60 G . 74 4
61 C < 67 2
62 C < 66 2
63 C < 65 2
64 A < 64 2
65 C < 63 2
66 C < 11 2
67 C < 10 2
68 C < 9 2
69 G < 8 2
70 G < 7 2
71 G < 6 2
72 C < 5 2
73 A . 4 8
74 C . 3 8
75 C . 2 8
76 A . 1 8
-1 # # -1 -1
65 NX0820_CAU 78
-1 # # -1 -1
0 A > 5 2
1 G > 6 2
2 C > 7 2
3 G > 8 2
4 G > 9 2
5 C > 10 2
6 G > 11 2
7 T . 12 4
8 N . 13 4
9 G > 16 2
10 G > 17 2
11 G > 18 2
12 A > 19 2
13 A . 20 4
14 C . 21 4
15 T . 22 4
16 G . 24 4
17 G . 25 4
18 G . 26 4
19 A . 26 16
20 G . 26 16
21 T . 26 16
22 A . 27 4
-1 - . 23 1
23 T < 19 2
24 C < 18 2
25 C < 17 2
26 C < 16 2
27 G . 29 4
28 C > 32 2
29 A > 33 2
30 G > 34 2
31 G > 35 2
32 G > 36 2
33 C . 37 4
34 T . 38 4
35 C . 39 4
36 A . 40 4
37 T . 41 4
38 A . 42 4
39 A . 43 4
40 C < 36 2
41 C < 35 2
42 C < 34 2
43 T < 33 2
44 G < 32 2
45 A . 45 4
46 G . 46 4
-1 - . 59 1
-1 - . 58 1
-1 - . 57 1
-1 - . 56 1
-1 - . 55 1
-1 - . 54 1
-1 - . 53 1
-1 - . 52 1
-1 - . 51 1
-1 - . 50 1
-1 - . 49 1
47 G . 61 4
48 T . 61 16
49 C . 62 4
50 C > 63 2
51 C > 64 2
52 T > 65 2
53 G > 66 2
54 G > 67 2
55 T . 68 4
56 T . 69 4
57 C . 70 4
58 A . 71 4
59 A . 72 4
60 A . 73 4
61 T . 74 4
62 C < 67 2
63 C < 66 2
64 A < 65 2
65 G < 64 2
66 G < 63 2
67 C < 11 2
68 G < 10 2
69 C < 9 2
70 C < 8 2
71 G < 7 2
72 C < 6 2
73 T < 5 2
74 A . 4 8
75 C . 3 8
76 C . 2 8
77 A . 1 8
-1 # # -1 -1
65 MV0860_GAC 75
-1 # # -1 -1
0 G > 5 2
1 G > 6 2
2 G > 7 2
3 C > 8 2
4 C > 9 2
5 C > 10 2
6 G > 11 2
7 T . 12 4
8 C . 13 4
9 G > 16 2
10 T > 17 2
11 C > 18 2
12 T > 19 2
13 A . 20 4
14 G . 21 4
15 C . 22 4
16 C . 23 4
17 T . 23 16
18 G . 24 4
19 G . 25 4
20 T . 26 4
21 T . 26 16
22 A . 27 4
23 G < 19 2
24 G < 18 2
25 A < 17 2
26 C < 16 2
27 G . 29 4
28 C > 32 2
29 T > 33 2
30 G > 34 2
31 C > 35 2
32 C > 36 2
33 C . 37 4
34 T . 38 4
35 G . 39 4
36 A . 40 4
37 C . 41 4
38 G . 42 4
39 C . 43 4
40 G < 36 2
41 G < 35 2
42 C < 34 2
43 A < 33 2
44 G < 32 2
45 A . 45 4
46 A . 46 4
-1 - . 59 1
-1 - . 58 1
-1 - . 57 1
-1 - . 56 1
-1 - . 55 1
-1 - . 54 1
-1 - . 53 1
-1 - . 52 1
-1 - . 51 1
-1 - . 50 1
-1 - . 49 1
47 A . 61 4
48 T . 61 16
49 C . 62 4
50 C > 63 2
51 T > 64 2
52 G > 65 2
53 G > 66 2
54 G > 67 2
55 T . 68 4
56 T . 69 4
57 C . 70 4
58 A . 71 4
59 A . 72 4
60 G . 73 4
61 T . 74 4
62 C < 67 2
63 C < 66 2
64 C < 65 2
65 A < 64 2
66 G < 63 2
67 C < 11 2
68 G < 10 2
69 G < 9 2
70 G < 8 2
71 C < 7 2
72 C < 6 2
73 C < 5 2
74 A . 4 8
-1 - . 3 1
-1 - . 2 1
-1 - . 1 1
-1 # # -1 -1
65 MA0340_TGC 72
-1 # # -1 -1
0 G > 5 2
1 G > 6 2
2 G > 7 2
3 C > 8 2
4 T > 9 2
5 C > 10 2
6 G > 11 2
7 T . 12 4
8 A . 13 4
9 G > 16 2
10 C > 17 2
11 T > 18 2
12 C > 19 2
13 A . 20 4
14 G . 21 4
15 C . 22 4
16 G . 24 4
17 G . 25 4
18 G . 26 4
19 A . 27 4
-1 - . 23 1
20 G < 19 2
21 A < 18 2
22 G < 17 2
23 C < 16 2
24 G . 29 4
25 C > 32 2
26 C > 33 2
27 G > 34 2
28 C > 35 2
29 C > 36 2
30 T . 37 4
31 T . 38 4
32 T . 39 4
33 G . 40 4
34 C . 41 4
35 G . 42 4
36 A . 43 4
37 G < 36 2
38 G < 35 2
39 C < 34 2
40 G < 33 2
41 G < 32 2
42 A . 45 4
43 G . 46 4
-1 - . 59 1
-1 - . 58 1
-1 - . 57 1
-1 - . 56 1
-1 - . 55 1
-1 - . 54 1
-1 - . 53 1
-1 - . 52 1
-1 - . 51 1
-1 - . 50 1
-1 - . 49 1
44 G . 61 4
45 C . 61 16
46 C . 62 4
47 G > 63 2
48 C > 64 2
49 G > 65 2
50 G > 66 2
51 G > 67 2
52 T . 68 4
53 T . 69 4
54 C . 70 4
55 A . 71 4
56 A . 72 4
57 A . 73 4
58 T . 74 4
59 C < 67 2
60 C < 66 2
61 C < 65 2
62 G < 64 2
63 C < 63 2
64 C < 11 2
65 G < 10 2
66 A < 9 2
67 G < 8 2
68 T < 7 2
69 C < 6 2
70 C < 5 2
71 A . 4 8
-1 - . 3 1
-1 - . 2 1
-1 - . 1 1
-1 # # -1 -1
65 MT0340_GGT 73
-1 # # -1 -1
0 G > 5 2
1 C > 6 2
2 C > 7 2
3 A > 8 2
4 C > 9 2
5 G > 10 2
6 G > 11 2
7 T . 12 4
8 A . 13 4
9 G > 16 2
10 C > 17 2
11 T > 18 2
12 C > 19 2
13 A . 20 4
14 G . 21 4
15 C . 22 4
16 A . 23 4
17 G . 24 4
18 G . 25 4
19 A . 26 4
20 A . 27 4
21 G < 19 2
22 A < 18 2
23 G < 17 2
24 C < 16 2
25 G . 29 4
26 C > 32 2
27 G > 33 2
28 T > 34 2
29 G > 35 2
30 C > 36 2
31 T . 37 4
32 T . 38 4
33 G . 39 4
34 G . 40 4
35 T . 41 4
36 A . 42 4
37 A . 43 4
38 G < 36 2
39 C < 35 2
40 A < 34 2
41 C < 33 2
42 G < 32 2
43 A . 45 4
44 G . 46 4
-1 - . 59 1
-1 - . 58 1
-1 - . 57 1
-1 - . 56 1
-1 - . 55 1
-1 - . 54 1
-1 - . 53 1
-1 - . 52 1
-1 - . 51 1
-1 - . 50 1
-1 - . 49 1
45 G . 61 4
46 T . 61 16
47 C . 62 4
48 C > 63 2
49 C > 64 2
50 G > 65 2
51 G > 66 2
52 G > 67 2
53 T . 68 4
54 T . 69 4
55 C . 70 4
56 A . 71 4
57 A . 72 4
58 A . 73 4
59 T . 74 4
60 C < 67 2
61 C < 66 2
62 C < 65 2
63 G < 64 2
64 G < 63 2
65 C < 11 2
66 C < 10 2
67 G < 9 2
68 T < 8 2
69 G < 7 2
70 G < 6 2
71 C < 5 2
72 T . 4 8
-1 - . 3 1
-1 - . 2 1
-1 - . 1 1
-1 # # -1 -1
65 ML0343_CAA 83
-1 # # -1 -1
0 G > 5 2
1 C > 6 2
2 G > 7 2
3 G > 8 2
4 G > 9 2
5 G > 10 2
6 G > 11 2
7 T . 12 4
8 T . 13 4
9 G > 16 2
10 C > 17 2
11 C > 18 2
12 G . 19 2
13 A . 20 4
14 G . 21 4
15 T . 22 4
16 G . 24 4
17 G . 25 4
18 C . 26 4
19 C . 26 16
20 A . 26 16
21 A . 27 4
-1 - . 23 1
22 A . 19 2
23 G < 18 2
24 G < 17 2
25 C < 16 2
26 G . 29 4
27 G > 32 2
28 T > 33 2
29 G > 34 2
30 G > 35 2
31 A > 36 2
32 C . 37 4
33 T . 38 4
34 C . 39 4
35 A . 40 4
36 A . 41 4
37 G . 42 4
38 A . 43 4
39 T < 36 2
40 C < 35 2
41 C < 34 2
42 A < 33 2
43 C < 32 2
44 T . 45 4
45 C > 49 2
46 C > 50 2
47 C > 51 2
48 G . 56 4
49 T . 57 4
50 A . 58 4
51 G . 59 4
-1 - . 55 1
-1 - . 54 1
-1 - . 53 1
-1 - . 52 1
52 G < 51 2
53 G < 50 2
54 G < 49 2
55 T . 61 4
56 T . 61 16
57 C . 62 4
58 G > 63 2
59 A > 64 2
60 G > 65 2
61 G > 66 2
62 G > 67 2
63 T . 68 4
64 T . 69 4
65 C . 70 4
66 G . 71 4
67 A . 72 4
68 A . 73 4
69 T . 74 4
70 C < 67 2
71 C < 66 2
72 C < 65 2
73 T < 64 2
74 C < 63 2
-1 - . 46 1
75 C < 11 2
76 C < 10 2
77 C < 9 2
78 C < 8 2
79 C < 7 2
80 G < 6 2
81 C < 5 2
82 A . 4 8
-1 - . 3 1
-1 - . 2 1
-1 - . 1 1
-1 # # -1 -1
65 NK0500_NUU 77
-1 # # -1 -1
0 G > 5 2
1 G > 6 2
2 G > 7 2
3 C > 8 2
4 T > 9 2
5 G > 10 2
6 G > 11 2
7 T . 12 4
8 A . 13 4
9 G > 16 2
10 C > 17 2
11 T > 18 2
12 C > 19 2
13 A . 20 4
14 G . 21 4
15 T . 22 4
16 T . 23 4
17 A . 23 16
18 G . 24 4
19 G . 25 4
20 C . 26 4
21 A . 27 4
22 G < 19 2
23 A < 18 2
24 G < 17 2
25 C < 16 2
26 G . 29 4
27 T > 32 2
28 C > 33 2
29 T > 34 2
30 G > 35 2
31 G > 36 2
32 C . 37 4
33 T . 38 4
34 T . 39 4
35 T . 40 4
36 T . 41 4
37 A . 42 4
38 A . 43 4
39 C < 36 2
40 C < 35 2
41 A < 34 2
42 G < 33 2
43 A < 32 2
44 C . 45 4
45 G . 46 4
-1 - . 59 1
-1 - . 58 1
-1 - . 57 1
-1 - . 56 1
-1 - . 55 1
-1 - . 54 1
-1 - . 53 1
-1 - . 52 1
-1 - . 51 1
-1 - . 50 1
-1 - . 49 1
46 G . 61 4
47 T . 61 16
48 C . 62 4
49 G > 63 2
50 G > 64 2
51 G > 65 2
52 G > 66 2
53 G > 67 2
54 T . 68 4
55 T . 69 4
56 C . 70 4
57 A . 71 4
58 A . 72 4
59 G . 73 4
60 T . 74 4
61 C < 67 2
62 C < 66 2
63 C < 65 2
64 T < 64 2
65 C < 63 2
66 C < 11 2
67 C < 10 2
68 A < 9 2
69 G < 8 2
70 C < 7 2
71 C < 6 2
72 C < 5 2
73 G . 4 8
74 C . 3 8
75 C . 2 8
76 A . 1 8
-1 # # -1 -1
65 MT0651_GGT 75
-1 # # -1 -1
0 G > 5 2
1 C > 6 2
2 C > 7 2
3 T > 8 2
4 C > 9 2
5 G > 10 2
6 G > 11 2
7 T . 12 4
8 A . 13 4
9 G > 16 2
10 C > 17 2
11 T > 18 2
12 C > 19 2
13 A . 20 4
14 G . 21 4
15 C . 22 4
16 C . 23 4
17 T . 23 16
18 G . 24 4
19 G . 25 4
20 C . 26 4
21 C . 26 16
22 G . 27 4
23 G < 19 2
24 A < 18 2
25 G < 17 2
26 C < 16 2
27 G . 29 4
28 C > 32 2
29 C > 33 2
30 T > 34 2
31 G > 35 2
32 C > 36 2
33 T . 37 4
34 T . 38 4
35 G . 39 4
36 G . 40 4
37 T . 41 4
38 A . 42 4
39 A . 43 4
40 G < 36 2
41 C < 35 2
42 A < 34 2
43 G < 33 2
44 G < 32 2
45 A . 45 4
46 G . 46 4
-1 - . 59 1
-1 - . 58 1
-1 - . 57 1
-1 - . 56 1
-1 - . 55 1
-1 - . 54 1
-1 - . 53 1
-1 - . 52 1
-1 - . 51 1
-1 - . 50 1
-1 - . 49 1
47 G . 61 4
48 T . 61 16
49 C . 62 4
50 G > 63 2
51 C > 64 2
52 G > 65 2
53 G > 66 2
54 G > 67 2
55 T . 68 4
56 T . 69 4
57 C . 70 4
58 A . 71 4
59 A . 72 4
60 A . 73 4
61 C . 74 4
62 C < 67 2
63 C < 66 2
64 C < 65 2
65 G < 64 2
66 C < 63 2
67 C < 11 2
68 C < 10 2
69 G < 9 2
70 A < 8 2
71 G < 7 2
72 G < 6 2
73 C < 5 2
74 T . 4 8
-1 - . 3 1
-1 - . 2 1
-1 - . 1 1
-1 # # -1 -1
65 MM0680_CAT 73
-1 # # -1 -1
0 G > 5 2
1 G > 6 2
2 G > 7 2
3 C > 8 2
4 C > 9 2
5 C > 10 2
6 A > 11 2
7 T . 12 4
8 G > 16 2
9 C > 17 2
10 T > 18 2
11 T > 19 2
12 A . 20 4
13 G . 21 4
14 C . 22 4
15 C . 23 4
16 A . 23 16
17 G . 24 4
18 G . 25 4
19 T . 26 4
20 A . 27 4
21 G < 19 2
22 A < 18 2
23 G < 17 2
24 C < 16 2
25 G . 29 4
26 C > 32 2
27 C > 33 2
28 C > 34 2
29 G > 35 2
30 G > 36 2
31 C . 37 4
32 T . 38 4
33 C . 39 4
34 A . 40 4
35 T . 41 4
36 A . 42 4
37 A . 43 4
38 C < 36 2
39 C < 35 2
40 G < 34 2
41 G < 33 2
42 G < 32 2
43 C . 45 4
44 G . 46 4
-1 - . 59 1
-1 - . 58 1
-1 - . 57 1
-1 - . 56 1
-1 - . 55 1
-1 - . 54 1
-1 - . 53 1
-1 - . 52 1
-1 - . 51 1
-1 - . 50 1
-1 - . 49 1
45 G . 61 4
46 T . 61 16
47 C . 62 4
48 A > 63 2
49 T > 64 2
50 G > 65 2
51 G > 66 2
52 G > 67 2
53 T . 68 4
54 T . 69 4
55 C . 70 4
56 G . 71 4
57 A . 72 4
58 A . 73 4
59 T . 74 4
60 C < 67 2
61 C < 66 2
62 C < 65 2
63 A < 64 2
64 T < 63 2
-1 - . 13 1
65 T < 11 2
66 G < 10 2
67 G < 9 2
68 G < 8 2
69 C < 7 2
70 C < 6 2
71 C < 5 2
72 A . 4 8
-1 - . 3 1
-1 - . 2 1
-1 - . 1 1
-1 # # -1 -1
65 MA0650_TGC 73
-1 # # -1 -1
0 G > 5 2
1 G > 6 2
2 G > 7 2
3 C > 8 2
4 C > 9 2
5 C > 10 2
6 G > 11 2
7 T . 12 4
8 A . 13 4
9 G > 16 2
10 C > 17 2
11 T > 18 2
12 C > 19 2
13 A . 20 4
14 G . 21 4
15 C . 22 4
16 T . 23 4
17 G . 24 4
18 G . 25 4
19 G . 26 4
20 A . 27 4
21 G < 19 2
22 A < 18 2
23 G < 17 2
24 C < 16 2
25 G . 29 4
26 C > 32 2
27 C > 33 2
28 G > 34 2
29 G > 35 2
30 C > 36 2
31 C . 37 4
32 T . 38 4
33 T . 39 4
34 G . 40 4
35 C . 41 4
36 A . 42 4
37 A . 43 4
38 G < 36 2
39 C < 35 2
40 C < 34 2
41 G < 33 2
42 G < 32 2
43 A . 45 4
44 G . 46 4
-1 - . 59 1
-1 - . 58 1
-1 - . 57 1
-1 - . 56 1
-1 - . 55 1
-1 - . 54 1
-1 - . 53 1
-1 - . 52 1
-1 - . 51 1
-1 - . 50 1
-1 - . 49 1
45 G . 61 4
46 C . 61 16
47 C . 62 4
48 G > 63 2
49 T > 64 2
50 G > 65 2
51 G > 66 2
52 G > 67 2
53 T . 68 4
54 T . 69 4
55 C . 70 4
56 A . 71 4
57 A . 72 4
58 A . 73 4
59 T . 74 4
60 C < 67 2
61 C < 66 2
62 C < 65 2
63 A < 64 2
64 C < 63 2
65 C < 11 2
66 G < 10 2
67 G < 9 2
68 G < 8 2
69 T < 7 2
70 C < 6 2
71 C < 5 2
72 A . 4 8
-1 - . 3 1
-1 - . 2 1
-1 - . 1 1
-1 # # -1 -1
65 MA0780_TGC 73
-1 # # -1 -1
0 G > 5 2
1 G > 6 2
2 G > 7 2
3 C > 8 2
4 T > 9 2
5 C > 10 2
6 G > 11 2
7 T . 12 4
8 A . 13 4
9 G > 16 2
10 C > 17 2
11 T > 18 2
12 C > 19 2
13 A . 20 4
14 G . 21 4
15 C . 22 4
16 T . 23 4
17 G . 24 4
18 G . 25 4
19 A . 26 4
20 A . 27 4
21 G < 19 2
22 A < 18 2
23 G < 17 2
24 C < 16 2
25 G . 29 4
26 C > 32 2
27 G > 33 2
28 G > 34 2
29 C > 35 2
30 G > 36 2
31 T . 37 4
32 T . 38 4
33 T . 39 4
34 G . 40 4
35 C . 41 4
36 A . 42 4
37 A . 43 4
38 C < 36 2
39 G < 35 2
40 C < 34 2
41 C < 33 2
42 G < 32 2
43 A . 45 4
44 G . 46 4
-1 - . 59 1
-1 - . 58 1
-1 - . 57 1
-1 - . 56 1
-1 - . 55 1
-1 - . 54 1
-1 - . 53 1
-1 - . 52 1
-1 - . 51 1
-1 - . 50 1
-1 - . 49 1
45 G . 61 4
46 C . 61 16
47 C . 62 4
48 T > 63 2
49 G > 64 2
50 G > 65 2
51 G > 66 2
52 G > 67 2
53 T . 68 4
54 T . 69 4
55 C . 70 4
56 A . 71 4
57 A . 72 4
58 A . 73 4
59 T . 74 4
60 C < 67 2
61 C < 66 2
62 C < 65 2
63 C < 64 2
64 A < 63 2
65 C < 11 2
66 G < 10 2
67 G < 9 2
68 G < 8 2
69 T < 7 2
70 C < 6 2
71 C < 5 2
72 A . 4 8
-1 - . 3 1
-1 - . 2 1
-1 - . 1 1
-1 # # -1 -1
65 NE0501_NUC 78
-1 # # -1 -1
0 G > 5 2
1 C > 6 2
2 T > 7 2
3 C > 8 2
4 G > 9 2
5 G > 10 2
6 T > 11 2
7 T . 12 4
8 G . 13 4
9 G > 16 2
10 T > 17 2
11 G > 18 2
12 T . 19 2
13 A . 20 4
14 G . 21 4
15 T . 22 4
16 C . 23 4
17 C . 23 16
18 G . 24 4
19 G . 25 4
20 C . 26 4
21 C . 26 16
22 A . 26 16
23 A . 27 4
24 T . 19 2
25 C < 18 2
26 A < 17 2
27 T < 16 2
28 C . 29 4
29 T > 32 2
30 T > 33 2
31 G > 34 2
32 G > 35 2
33 C > 36 2
34 C . 37 4
35 T . 38 4
36 T . 39 4
37 T . 40 4
38 C . 41 4
39 G . 42 4
40 A . 43 4
41 G < 36 2
42 C < 35 2
43 C < 34 2
44 G < 33 2
45 A < 32 2
46 G . 45 4
47 G . 46 4
-1 - . 59 1
-1 - . 58 1
-1 - . 57 1
-1 - . 56 1
-1 - . 55 1
-1 - . 54 1
-1 - . 53 1
-1 - . 52 1
-1 - . 51 1
-1 - . 50 1
-1 - . 49 1
48 A . 61 4
49 C . 62 4
50 C > 63 2
51 A > 64 2
52 G > 65 2
53 G > 66 2
54 G > 67 2
55 T . 68 4
56 T . 69 4
57 C . 70 4
58 A . 71 4
59 A . 72 4
60 A . 73 4
61 T . 74 4
62 C < 67 2
63 C < 66 2
64 C < 65 2
65 T < 64 2
66 G < 63 2
67 A < 11 2
68 C < 10 2
69 C < 9 2
70 G < 8 2
71 A < 7 2
72 G < 6 2
73 C < 5 2
74 A . 4 8
75 C . 3 8
76 C . 2 8
77 A . 1 8
-1 # # -1 -1
65 MT0650_TGT 76
-1 # # -1 -1
0 G > 5 2
1 C > 6 2
2 C > 7 2
3 T > 8 2
4 C > 9 2
5 G > 10 2
6 G > 11 2
7 T . 12 4
8 G . 13 4
9 G > 16 2
10 C > 17 2
11 T > 18 2
12 C > 19 2
13 A . 20 4
14 G . 21 4
15 C . 22 4
16 C . 23 4
17 T . 23 16
18 G . 24 4
19 G . 25 4
20 T . 26 4
21 A . 26 16
22 G . 26 16
23 A . 27 4
24 G < 19 2
25 A < 18 2
26 G < 17 2
27 C < 16 2
28 G . 29 4
29 C > 32 2
30 C > 33 2
31 T > 34 2
32 G > 35 2
33 A > 36 2
34 C . 37 4
35 T . 38 4
36 T . 39 4
37 G . 40 4
38 T . 41 4
39 A . 42 4
40 A . 43 4
41 T < 36 2
42 C < 35 2
43 A < 34 2
44 G < 33 2
45 G < 32 2
46 T . 45 4
47 G . 46 4
-1 - . 59 1
-1 - . 58 1
-1 - . 57 1
-1 - . 56 1
-1 - . 55 1
-1 - . 54 1
-1 - . 53 1
-1 - . 52 1
-1 - . 51 1
-1 - . 50 1
-1 - . 49 1
48 G . 61 4
49 T . 61 16
50 C . 62 4
51 G > 63 2
52 G > 64 2
53 G > 65 2
54 G > 66 2
55 G > 67 2
56 T . 68 4
57 T . 69 4
58 C . 70 4
59 A . 71 4
60 A . 72 4
61 A . 73 4
62 T . 74 4
63 C < 67 2
64 C < 66 2
65 C < 65 2
66 C < 64 2
67 C < 63 2
68 C < 11 2
69 C < 10 2
70 G < 9 2
71 G < 8 2
72 G < 7 2
73 G < 6 2
74 C < 5 2
75 T . 4 8
-1 - . 3 1
-1 - . 2 1
-1 - . 1 1
-1 # # -1 -1
65 MS0653_GGA 84
-1 # # -1 -1
0 G > 5 2
1 C > 6 2
2 G > 7 2
3 G > 8 2
4 A > 9 2
5 G > 10 2
6 G > 11 2
7 T . 12 4
8 A . 13 4
9 G > 16 2
10 C > 17 2
11 C > 18 2
12 T > 19 2
13 A . 20 4
14 G . 21 4
15 C . 22 4
16 C . 23 4
17 C . 23 16
18 G . 24 4
19 G . 25 4
20 C . 26 4
21 C . 26 16
22 A . 27 4
23 A < 19 2
24 G < 18 2
25 G < 17 2
26 C < 16 2
27 G . 29 4
28 T > 32 2
29 G > 33 2
30 G > 34 2
31 G > 35 2
32 A > 36 2
33 C . 37 4
34 T . 38 4
35 G . 39 4
36 G . 40 4
37 A . 41 4
38 G . 42 4
39 A . 43 4
40 T < 36 2
41 C < 35 2
42 C < 34 2
43 C < 33 2
44 A < 32 2
45 T . 45 4
46 G . 46 4
47 G > 49 2
48 G > 50 2
49 C . 51 2
50 T . 56 4
51 T . 57 4
52 T . 58 4
53 G . 59 4
-1 - . 55 1
-1 - . 54 1
-1 - . 53 1
-1 - . 52 1
54 C . 51 2
55 C < 50 2
56 C < 49 2
57 G . 61 4
58 C . 62 4
59 G > 63 2
60 G > 64 2
61 G > 65 2
62 G > 66 2
63 G > 67 2
64 T . 68 4
65 T . 69 4
66 C . 70 4
67 A . 71 4
68 A . 72 4
69 A . 73 4
70 T . 74 4
71 C < 67 2
72 C < 66 2
73 C < 65 2
74 C < 64 2
75 C < 63 2
76 C < 11 2
77 C < 10 2
78 T < 9 2
79 C < 8 2
80 C < 7 2
81 G < 6 2
82 C < 5 2
83 G . 4 8
-1 - . 3 1
-1 - . 2 1
-1 - . 1 1
-1 # # -1 -1
65 MQ0660_TTG 73
-1 # # -1 -1
0 A > 5 2
1 G > 6 2
2 C > 7 2
3 C > 8 2
4 C > 9 2
5 A > 10 2
6 G > 11 2
7 T . 12 4
8 A . 13 4
9 G > 16 2
10 T > 17 2
11 G > 18 2
12 T . 19 2
13 A . 20 4
14 G . 21 4
15 T . 22 4
16 G . 24 4
17 G . 25 4
18 C . 26 4
19 C . 26 16
20 A . 26 16
21 A . 27 4
-1 - . 23 1
22 T . 19 2
23 C < 18 2
24 A < 17 2
25 T < 16 2
26 C . 29 4
27 T > 32 2
28 A > 33 2
29 G > 34 2
30 G > 35 2
31 T > 36 2
32 C . 37 4
33 T . 38 4
34 T . 39 4
35 T . 40 4
36 G . 41 4
37 G . 42 4
38 A . 43 4
39 A < 36 2
40 C < 35 2
41 C < 34 2
42 T < 33 2
43 G < 32 2
44 G . 45 4
45 G . 46 4
-1 - . 59 1
-1 - . 58 1
-1 - . 57 1
-1 - . 56 1
-1 - . 55 1
-1 - . 54 1
-1 - . 53 1
-1 - . 52 1
-1 - . 51 1
-1 - . 50 1
-1 - . 49 1
46 A . 61 4
47 C . 62 4
48 C > 63 2
49 G > 64 2
50 C > 65 2
51 G > 66 2
52 G > 67 2
53 T . 68 4
54 T . 69 4
55 C . 70 4
56 G . 71 4
57 A . 72 4
58 A . 73 4
59 T . 74 4
60 C < 67 2
61 C < 66 2
62 G < 65 2
63 C < 64 2
64 G < 63 2
65 C < 11 2
66 T < 10 2
67 G < 9 2
68 G < 8 2
69 G < 7 2
70 C < 6 2
71 T < 5 2
72 A . 4 8
-1 - . 3 1
-1 - . 2 1
-1 - . 1 1
-1 # # -1 -1
65 MK0650_TTT 74
-1 # # -1 -1
0 G > 5 2
1 G > 6 2
2 G > 7 2
3 C > 8 2
4 C > 9 2
5 C > 10 2
6 G > 11 2
7 T . 12 4
8 A . 13 4
9 G > 16 2
10 C > 17 2
11 T > 18 2
12 C > 19 2
13 A . 20 4
14 G . 21 4
15 T . 22 4
16 C . 23 4
17 T . 23 16
18 G . 24 4
19 G . 25 4
20 C . 26 4
21 A . 27 4
22 G < 19 2
23 A < 18 2
24 G < 17 2
25 C < 16 2
26 G . 29 4
27 C > 32 2
28 C > 33 2
29 T > 34 2
30 G > 35 2
31 G > 36 2
32 C . 37 4
33 T . 38 4
34 T . 39 4
35 T . 40 4
36 T . 41 4
37 A . 42 4
38 A . 43 4
39 C < 36 2
40 C < 35 2
41 A < 34 2
42 G < 33 2
43 G < 32 2
44 T . 45 4
45 G . 46 4
-1 - . 59 1
-1 - . 58 1
-1 - . 57 1
-1 - . 56 1
-1 - . 55 1
-1 - . 54 1
-1 - . 53 1
-1 - . 52 1
-1 - . 51 1
-1 - . 50 1
-1 - . 49 1
46 G . 61 4
47 T . 61 16
48 C . 62 4
49 G > 63 2
50 A > 64 2
51 G > 65 2
52 G > 66 2
53 G > 67 2
54 T . 68 4
55 T . 69 4
56 C . 70 4
57 A . 71 4
58 A . 72 4
59 A . 73 4
60 T . 74 4
61 C < 67 2
62 C < 66 2
63 C < 65 2
64 T < 64 2
65 T < 63 2
66 C < 11 2
67 G < 10 2
68 G < 9 2
69 G < 8 2
70 C < 7 2
71 C < 6 2
72 C < 5 2
73 G . 4 8
-1 - . 3 1
-1 - . 2 1
-1 - . 1 1
-1 # # -1 -1
65 ML0760_GAG 89
-1 # # -1 -1
0 G > 5 2
1 C > 6 2
2 G > 7 2
3 G > 8 2
4 G > 9 2
5 G > 10 2
6 G > 11 2
7 C . 12 4
8 G . 13 4
9 C > 16 2
10 C > 17 2
11 C > 18 2
12 G . 19 2
13 A . 20 4
14 G . 21 4
15 C . 22 4
16 C . 23 4
17 T . 23 16
18 G . 24 4
19 G . 25 4
20 T . 26 4
21 C . 26 16
22 A . 26 16
23 A . 27 4
24 A . 19 2
25 G < 18 2
26 G < 17 2
27 G < 16 2
28 G . 29 4
29 C > 32 2
30 G > 33 2
31 G > 34 2
32 G > 35 2
33 A > 36 2
34 A . 37 4
35 T . 38 4
36 G . 39 4
37 A . 40 4
38 G . 41 4
39 G . 42 4
40 A . 43 4
41 T < 36 2
42 C < 35 2
43 C < 34 2
44 C < 33 2
45 G < 32 2
46 T . 45 4
47 G . 46 4
48 G > 49 2
49 C > 50 2
50 C > 51 2
51 G . 56 4
52 T . 57 4
53 A . 58 4
54 G . 59 4
-1 - . 55 1
-1 - . 54 1
-1 - . 53 1
-1 - . 52 1
55 G < 51 2
56 G < 50 2
57 C < 49 2
58 G . 61 4
59 T . 61 16
60 C . 62 4
61 C > 63 2
62 C > 64 2
63 G > 65 2
64 G > 66 2
65 G > 67 2
66 T . 68 4
67 T . 69 4
68 C . 70 4
69 A . 71 4
70 A . 72 4
71 A . 73 4
72 T . 74 4
73 C < 67 2
74 C < 66 2
75 C < 65 2
76 G < 64 2
77 G < 63 2
78 C < 11 2
79 C < 10 2
80 C < 9 2
81 C < 8 2
82 C < 7 2
83 G < 6 2
84 C < 5 2
85 A . 4 8
86 C . 3 8
87 C . 2 8
88 A . 1 8
-1 # # -1 -1
65 NL0503_UAA 88
-1 # # -1 -1
0 G > 5 2
1 C > 6 2
2 G > 7 2
3 G > 8 2
4 G > 9 2
5 G > 10 2
6 G > 11 2
7 T . 12 4
8 G . 13 4
9 G > 16 2
10 C > 17 2
11 T > 18 2
12 G . 19 2
13 A . 20 4
14 G . 21 4
15 C . 22 4
16 C . 23 4
17 A . 23 16
18 G . 24 4
19 G . 25 4
20 C . 26 4
21 C . 26 16
22 A . 26 16
23 A . 27 4
24 A . 19 2
25 A < 18 2
26 G < 17 2
27 C < 16 2
28 G . 29 4
29 G > 32 2
30 C > 33 2
31 G > 34 2
32 G > 35 2
33 A > 36 2
34 C . 37 4
35 T . 38 4
36 T . 39 4
37 A . 40 4
38 A . 41 4
39 G . 42 4
40 A . 43 4
41 T < 36 2
42 C < 35 2
43 C < 34 2
44 G < 33 2
45 C < 32 2
46 T . 45 4
47 C > 49 2
48 C > 50 2
49 C > 51 2
50 G . 56 4
51 T . 57 4
52 A . 58 4
53 G . 59 4
-1 - . 55 1
-1 - . 54 1
-1 - . 53 1
-1 - . 52 1
54 G < 51 2
55 G < 50 2
56 G < 49 2
57 T . 61 4
58 T . 61 16
59 C . 62 4
60 G > 63 2
61 C > 64 2
62 G > 65 2
63 A > 66 2
64 G > 67 2
65 T . 68 4
66 T . 69 4
67 C . 70 4
68 G . 71 4
69 A . 72 4
70 A . 73 4
71 T . 74 4
72 C < 67 2
73 T < 66 2
74 C < 65 2
75 G < 64 2
76 T < 63 2
-1 - . 46 1
77 C < 11 2
78 C < 10 2
79 C < 9 2
80 C < 8 2
81 C < 7 2
82 G < 6 2
83 C < 5 2
84 A . 4 8
85 C . 3 8
86 C . 2 8
87 A . 1 8
-1 # # -1 -1
65 MA0420_TGC 72
-1 # # -1 -1
0 G > 5 2
1 G > 6 2
2 G > 7 2
3 C > 8 2
4 C > 9 2
5 C > 10 2
6 A > 11 2
7 T . 12 4
8 A . 13 4
9 G > 16 2
10 C > 17 2
11 T > 18 2
12 C > 19 2
13 A . 20 4
14 G . 21 4
15 T . 22 4
16 G . 24 4
17 G . 25 4
18 T . 26 4
19 A . 27 4
-1 - . 23 1
20 G < 19 2
21 A < 18 2
22 G < 17 2
23 T < 16 2
24 G . 29 4
25 C > 32 2
26 C > 33 2
27 T > 34 2
28 C > 35 2
29 C > 36 2
30 T . 37 4
31 T . 38 4
32 T . 39 4
33 G . 40 4
34 C . 41 4
35 A . 42 4
36 A . 43 4
37 G < 36 2
38 G < 35 2
39 A < 34 2
40 G < 33 2
41 G < 32 2
42 A . 45 4
43 T . 46 4
-1 - . 59 1
-1 - . 58 1
-1 - . 57 1
-1 - . 56 1
-1 - . 55 1
-1 - . 54 1
-1 - . 53 1
-1 - . 52 1
-1 - . 51 1
-1 - . 50 1
-1 - . 49 1
44 G . 61 4
45 C . 61 16
46 C . 62 4
47 C > 63 2
48 T > 64 2
49 G > 65 2
50 G > 66 2
51 G > 67 2
52 T . 68 4
53 T . 69 4
54 G . 70 4
55 G . 71 4
56 A . 72 4
57 A . 73 4
58 T . 74 4
59 C < 67 2
60 C < 66 2
61 C < 65 2
62 A < 64 2
63 G < 63 2
64 T < 11 2
65 G < 10 2
66 G < 9 2
67 G < 8 2
68 T < 7 2
69 C < 6 2
70 C < 5 2
71 A . 4 8
-1 - . 3 1
-1 - . 2 1
-1 - . 1 1
-1 # # -1 -1
65 NH0500_GUG 77
-1 # # -1 -1
0 G . 0 16
1 T > 5 2
2 C > 6 2
3 C > 7 2
4 G > 8 2
5 G > 9 2
6 G > 10 2
7 T > 11 2
8 T . 12 4
9 G . 13 4
10 G > 16 2
11 G > 17 2
12 G > 18 2
13 T . 19 2
14 A . 20 4
15 G . 21 4
16 T . 22 4
17 G . 24 4
18 G . 25 4
19 A . 26 4
20 C . 26 16
21 T . 26 16
22 A . 27 4
-1 - . 23 1
23 T . 19 2
24 C < 18 2
25 C < 17 2
26 T < 16 2
27 T . 29 4
28 C > 32 2
29 A > 33 2
30 G > 34 2
31 C > 35 2
32 C > 36 2
33 T . 37 4
34 T . 38 4
35 G . 39 4
36 T . 40 4
37 G . 41 4
38 G . 42 4
39 A . 43 4
40 G < 36 2
41 G < 35 2
42 C < 34 2
43 T < 33 2
44 G < 32 2
45 A . 45 4
46 G . 46 4
-1 - . 59 1
-1 - . 58 1
-1 - . 57 1
-1 - . 56 1
-1 - . 55 1
-1 - . 54 1
-1 - . 53 1
-1 - . 52 1
-1 - . 51 1
-1 - . 50 1
-1 - . 49 1
47 A . 61 4
48 C . 62 4
49 G > 63 2
50 C > 64 2
51 G > 65 2
52 G > 66 2
53 G > 67 2
54 T . 68 4
55 T . 69 4
56 C . 70 4
57 A . 71 4
58 A . 72 4
59 T . 73 4
60 T . 74 4
61 C < 67 2
62 T < 66 2
63 C < 65 2
64 G < 64 2
65 C < 63 2
66 A < 11 2
67 C < 10 2
68 C < 9 2
69 T < 8 2
70 G < 7 2
71 G < 6 2
72 A < 5 2
73 C . 4 8
74 C . 3 8
75 C . 2 8
76 A . 1 8
-1 # # -1 -1
65 MA0380_TGC¤DA0390_TGC 72
-1 # # -1 -1
0 G > 5 2
1 G > 6 2
2 G > 7 2
3 C > 8 2
4 C > 9 2
5 C > 10 2
6 A > 11 2
7 T . 12 4
8 A . 13 4
9 G > 16 2
10 C > 17 2
11 T > 18 2
12 C > 19 2
13 A . 20 4
14 G . 21 4
15 T . 22 4
16 G . 24 4
17 G . 25 4
18 T . 26 4
19 A . 27 4
-1 - . 23 1
20 G < 19 2
21 A < 18 2
22 G < 17 2
23 T < 16 2
24 G . 29 4
25 C > 32 2
26 C > 33 2
27 T > 34 2
28 C > 35 2
29 C > 36 2
30 T . 37 4
31 T . 38 4
32 T . 39 4
33 G . 40 4
34 C . 41 4
35 A . 42 4
36 A . 43 4
37 G < 36 2
38 G < 35 2
39 A < 34 2
40 G < 33 2
41 G < 32 2
42 A . 45 4
43 T . 46 4
-1 - . 59 1
-1 - . 58 1
-1 - . 57 1
-1 - . 56 1
-1 - . 55 1
-1 - . 54 1
-1 - . 53 1
-1 - . 52 1
-1 - . 51 1
-1 - . 50 1
-1 - . 49 1
44 G . 61 4
45 C . 61 16
46 C . 62 4
47 C > 63 2
48 T > 64 2
49 G > 65 2
50 G > 66 2
51 G > 67 2
52 T . 68 4
53 T . 69 4
54 C . 70 4
55 G . 71 4
56 A . 72 4
57 A . 73 4
58 T . 74 4
59 C < 67 2
60 C < 66 2
61 C < 65 2
62 A < 64 2
63 G < 63 2
64 T < 11 2
65 G < 10 2
66 G < 9 2
67 G < 8 2
68 T < 7 2
69 C < 6 2
70 C < 5 2
71 A . 4 8
-1 - . 3 1
-1 - . 2 1
-1 - . 1 1
-1 # # -1 -1
65 MK0740_TTT 74
-1 # # -1 -1
0 G > 5 2
1 G > 6 2
2 G > 7 2
3 C > 8 2
4 C > 9 2
5 C > 10 2
6 G > 11 2
7 T . 12 4
8 A . 13 4
9 G > 16 2
10 C > 17 2
11 T > 18 2
12 T > 19 2
13 A . 20 4
14 G . 21 4
15 T . 22 4
16 C . 23 4
17 T . 23 16
18 G . 24 4
19 G . 25 4
20 T . 26 4
21 A . 27 4
22 G < 19 2
23 A < 18 2
24 G < 17 2
25 C < 16 2
26 G . 29 4
27 C > 32 2
28 C > 33 2
29 T > 34 2
30 G > 35 2
31 G > 36 2
32 C . 37 4
33 T . 38 4
34 T . 39 4
35 T . 40 4
36 T . 41 4
37 A . 42 4
38 A . 43 4
39 T < 36 2
40 C < 35 2
41 A < 34 2
42 G < 33 2
43 G < 32 2
44 C . 45 4
45 G . 46 4
-1 - . 59 1
-1 - . 58 1
-1 - . 57 1
-1 - . 56 1
-1 - . 55 1
-1 - . 54 1
-1 - . 53 1
-1 - . 52 1
-1 - . 51 1
-1 - . 50 1
-1 - . 49 1
46 G . 61 4
47 T . 61 16
48 C . 62 4
49 G > 63 2
50 A > 64 2
51 G > 65 2
52 G > 66 2
53 G > 67 2
54 T . 68 4
55 T . 69 4
56 C . 70 4
57 G . 71 4
58 A . 72 4
59 A . 73 4
60 T . 74 4
61 C < 67 2
62 C < 66 2
63 C < 65 2
64 T < 64 2
65 T < 63 2
66 C < 11 2
67 G < 10 2
68 G < 9 2
69 G < 8 2
70 C < 7 2
71 C < 6 2
72 C < 5 2
73 G . 4 8
-1 - . 3 1
-1 - . 2 1
-1 - . 1 1
-1 # # -1 -1
65 MR0341_GCG 72
-1 # # -1 -1
0 G > 5 2
1 C > 6 2
2 C > 7 2
3 C > 8 2
4 C > 9 2
5 C > 10 2
6 G > 11 2
7 T . 12 4
8 G . 13 4
9 G > 16 2
10 G > 17 2
11 G > 18 2
12 T . 19 2
13 A . 20 4
14 G . 21 4
15 C . 22 4
16 G . 24 4
17 G . 25 4
18 A . 26 4
19 T . 26 16
20 A . 27 4
-1 - . 23 1
21 T . 19 2
22 C < 18 2
23 C < 17 2
24 T < 16 2
25 G . 29 4
26 A > 32 2
27 G > 33 2
28 G > 34 2
29 G > 35 2
30 G > 36 2
31 C . 37 4
32 T . 38 4
33 G . 39 4
34 C . 40 4
35 G . 41 4
36 G . 42 4
37 A . 43 4
38 C < 36 2
39 T < 35 2
40 C < 34 2
41 C < 33 2
42 T < 32 2
43 C . 45 4
44 G . 46 4
-1 - . 59 1
-1 - . 58 1
-1 - . 57 1
-1 - . 56 1
-1 - . 55 1
-1 - . 54 1
-1 - . 53 1
-1 - . 52 1
-1 - . 51 1
-1 - . 50 1
-1 - . 49 1
45 A . 61 4
46 C . 62 4
47 C > 63 2
48 C > 64 2
49 G > 65 2
50 G > 66 2
51 G > 67 2
52 T . 68 4
53 T . 69 4
54 C . 70 4
55 A . 71 4
56 A . 72 4
57 C . 73 4
58 T . 74 4
59 C < 67 2
60 C < 66 2
61 C < 65 2
62 G < 64 2
63 G < 63 2
64 C < 11 2
65 G < 10 2
66 G < 9 2
67 G < 8 2
68 G < 7 2
69 G < 6 2
70 C < 5 2
71 A . 4 8
-1 - . 3 1
-1 - . 2 1
-1 - . 1 1
-1 # # -1 -1
65 MA0341_CGC 72
-1 # # -1 -1
0 G > 5 2
1 G > 6 2
2 G > 7 2
3 C > 8 2
4 T > 9 2
5 C > 10 2
6 G > 11 2
7 T . 12 4
8 A . 13 4
9 G > 16 2
10 C > 17 2
11 T > 18 2
12 C > 19 2
13 A . 20 4
14 G . 21 4
15 C . 22 4
16 G . 24 4
17 G . 25 4
18 G . 26 4
19 A . 27 4
-1 - . 23 1
20 G < 19 2
21 A < 18 2
22 G < 17 2
23 C < 16 2
24 G . 29 4
25 C > 32 2
26 C > 33 2
27 G > 34 2
28 C > 35 2
29 C > 36 2
30 T . 37 4
31 T . 38 4
32 C . 39 4
33 G . 40 4
34 C . 41 4
35 G . 42 4
36 A . 43 4
37 G < 36 2
38 G < 35 2
39 C < 34 2
40 G < 33 2
41 G < 32 2
42 A . 45 4
43 G . 46 4
-1 - . 59 1
-1 - . 58 1
-1 - . 57 1
-1 - . 56 1
-1 - . 55 1
-1 - . 54 1
-1 - . 53 1
-1 - . 52 1
-1 - . 51 1
-1 - . 50 1
-1 - . 49 1
44 G . 61 4
45 C . 61 16
46 C . 62 4
47 G > 63 2
48 C > 64 2
49 G > 65 2
50 G > 66 2
51 G > 67 2
52 T . 68 4
53 T . 69 4
54 C . 70 4
55 A . 71 4
56 A . 72 4
57 A . 73 4
58 T . 74 4
59 C < 67 2
60 C < 66 2
61 C < 65 2
62 G < 64 2
63 C < 63 2
64 C < 11 2
65 G < 10 2
66 A < 9 2
67 G < 8 2
68 T < 7 2
69 C < 6 2
70 C < 5 2
71 A . 4 8
-1 - . 3 1
-1 - . 2 1
-1 - . 1 1
-1 # # -1 -1
65 NR0500_CCG 76
-1 # # -1 -1
0 G > 5 2
1 G > 6 2
2 G > 7 2
3 C > 8 2
4 C > 9 2
5 C > 10 2
6 G > 11 2
7 T . 12 4
8 A . 13 4
9 G > 16 2
10 C > 17 2
11 T > 18 2
12 C > 19 2
13 A . 20 4
14 G . 21 4
15 T . 22 4
16 G . 24 4
17 G . 25 4
18 A . 26 4
19 C . 26 16
20 A . 27 4
-1 - . 23 1
21 G < 19 2
22 A < 18 2
23 G < 17 2
24 T < 16 2
25 G . 29 4
26 C > 32 2
27 T > 33 2
28 T > 34 2
29 G > 35 2
30 G > 36 2
31 T . 37 4
32 T . 38 4
33 C . 39 4
34 C . 40 4
35 G . 41 4
36 G . 42 4
37 A . 43 4
38 C < 36 2
39 C < 35 2
40 A < 34 2
41 A < 33 2
42 G < 32 2
43 A . 45 4
44 T . 46 4
-1 - . 59 1
-1 - . 58 1
-1 - . 57 1
-1 - . 56 1
-1 - . 55 1
-1 - . 54 1
-1 - . 53 1
-1 - . 52 1
-1 - . 51 1
-1 - . 50 1
-1 - . 49 1
45 G . 61 4
46 C . 61 16
47 C . 62 4
48 G > 63 2
49 C > 64 2
50 G > 65 2
51 G > 66 2
52 G > 67 2
53 T . 68 4
54 T . 69 4
55 C . 70 4
56 A . 71 4
57 A . 72 4
58 A . 73 4
59 T . 74 4
60 C < 67 2
61 C < 66 2
62 C < 65 2
63 G < 64 2
64 T < 63 2
65 C < 11 2
66 G < 10 2
67 G < 9 2
68 G < 8 2
69 T < 7 2
70 C < 6 2
71 C < 5 2
72 G . 4 8
73 C . 3 8
74 C . 2 8
75 A . 1 8
-1 # # -1 -1
65 MV0341_TAC 73
-1 # # -1 -1
0 G > 5 2
1 G > 6 2
2 G > 7 2
3 C > 8 2
4 T > 9 2
5 C > 10 2
6 G > 11 2
7 T . 12 4
8 G . 13 4
9 G > 16 2
10 T > 17 2
11 C > 18 2
12 T . 19 2
13 A . 20 4
14 G . 21 4
15 C . 22 4
16 G . 24 4
17 G . 25 4
18 T . 26 4
19 T . 26 16
20 A . 27 4
-1 - . 23 1
21 T . 19 2
22 G < 18 2
23 A < 17 2
24 C < 16 2
25 G . 29 4
26 T > 32 2
27 C > 33 2
28 G > 34 2
29 C > 35 2
30 C > 36 2
31 C . 37 4
32 T . 38 4
33 T . 39 4
34 A . 40 4
35 C . 41 4
36 A . 42 4
37 A . 43 4
38 G < 36 2
39 G < 35 2
40 C < 34 2
41 G < 33 2
42 G < 32 2
43 A . 45 4
44 G . 46 4
-1 - . 59 1
-1 - . 58 1
-1 - . 57 1
-1 - . 56 1
-1 - . 55 1
-1 - . 54 1
-1 - . 53 1
-1 - . 52 1
-1 - . 51 1
-1 - . 50 1
-1 - . 49 1
45 A . 61 4
46 T . 61 16
47 C . 62 4
48 G > 63 2
49 C > 64 2
50 C > 65 2
51 G > 66 2
52 G > 67 2
53 T . 68 4
54 T . 69 4
55 C . 70 4
56 G . 71 4
57 A . 72 4
58 A . 73 4
59 T . 74 4
60 C < 67 2
61 C < 66 2
62 G < 65 2
63 G < 64 2
64 C < 63 2
65 C < 11 2
66 G < 10 2
67 A < 9 2
68 G < 8 2
69 C < 7 2
70 C < 6 2
71 C < 5 2
72 A . 4 8
-1 - . 3 1
-1 - . 2 1
-1 - . 1 1
-1 # # -1 -1
65 MI0680_CAT 74
-1 # # -1 -1
0 G > 5 2
1 G > 6 2
2 G > 7 2
3 C > 8 2
4 C > 9 2
5 C > 10 2
6 A > 11 2
7 T . 12 4
8 A . 13 4
9 G > 16 2
10 C > 17 2
11 T > 18 2
12 T > 19 2
13 A . 20 4
14 G . 21 4
15 C . 22 4
16 C . 23 4
17 A . 23 16
18 G . 24 4
19 G . 25 4
20 T . 26 4
21 A . 27 4
22 G < 19 2
23 A < 18 2
24 G < 17 2
25 C < 16 2
26 G . 29 4
27 C > 32 2
28 C > 33 2
29 C > 34 2
30 G > 35 2
31 G > 36 2
32 C . 37 4
33 T . 38 4
34 C . 39 4
35 A . 40 4
36 T . 41 4
37 A . 42 4
38 A . 43 4
39 C < 36 2
40 C < 35 2
41 G < 34 2
42 G < 33 2
43 G < 32 2
44 C . 45 4
45 G . 46 4
-1 - . 59 1
-1 - . 58 1
-1 - . 57 1
-1 - . 56 1
-1 - . 55 1
-1 - . 54 1
-1 - . 53 1
-1 - . 52 1
-1 - . 51 1
-1 - . 50 1
-1 - . 49 1
46 G . 61 4
47 T . 61 16
48 C . 62 4
49 A > 63 2
50 T > 64 2
51 G > 65 2
52 G > 66 2
53 G > 67 2
54 T . 68 4
55 T . 69 4
56 C . 70 4
57 G . 71 4
58 A . 72 4
59 A . 73 4
60 T . 74 4
61 C < 67 2
62 C < 66 2
63 C < 65 2
64 A < 64 2
65 T < 63 2
66 T < 11 2
67 G < 10 2
68 G < 9 2
69 G < 8 2
70 C < 7 2
71 C < 6 2
72 C < 5 2
73 A . 4 8
-1 - . 3 1
-1 - . 2 1
-1 - . 1 1
-1 # # -1 -1
65 ML0651_GAG 85
-1 # # -1 -1
0 G > 5 2
1 C > 6 2
2 G > 7 2
3 G > 8 2
4 G > 9 2
5 G > 10 2
6 G > 11 2
7 T . 12 4
8 C . 13 4
9 G > 16 2
10 C > 17 2
11 C > 18 2
12 A . 19 2
13 A . 20 4
14 G . 21 4
15 C . 22 4
16 C . 23 4
17 A . 23 16
18 G . 24 4
19 G . 25 4
20 T . 26 4
21 C . 26 16
22 A . 26 16
23 A . 27 4
24 A . 19 2
25 G < 18 2
26 G < 17 2
27 C < 16 2
28 G . 29 4
29 C > 32 2
30 C > 33 2
31 A > 34 2
32 G > 35 2
33 A > 36 2
34 T . 37 4
35 T . 38 4
36 G . 39 4
37 A . 40 4
38 G . 41 4
39 G . 42 4
40 G . 43 4
41 T < 36 2
42 C < 35 2
43 T < 34 2
44 G < 33 2
45 G < 32 2
46 T . 45 4
47 C > 49 2
48 C > 50 2
49 C > 51 2
50 G . 56 4
51 T . 57 4
52 A . 58 4
53 G . 59 4
-1 - . 55 1
-1 - . 54 1
-1 - . 53 1
-1 - . 52 1
54 G < 51 2
55 G < 50 2
56 G < 49 2
57 T . 61 4
58 T . 61 16
59 C . 62 4
60 G > 63 2
61 C > 64 2
62 G > 65 2
63 G > 66 2
64 G > 67 2
65 T . 68 4
66 T . 69 4
67 C . 70 4
68 A . 71 4
69 A . 72 4
70 A . 73 4
71 T . 74 4
72 C < 67 2
73 C < 66 2
74 C < 65 2
75 G < 64 2
76 T < 63 2
-1 - . 46 1
77 C < 11 2
78 C < 10 2
79 C < 9 2
80 C < 8 2
81 C < 7 2
82 G < 6 2
83 C < 5 2
84 A . 4 8
-1 - . 3 1
-1 - . 2 1
-1 - . 1 1
-1 # # -1 -1
65 MF0660_GAA 74
-1 # # -1 -1
0 G > 5 2
1 C > 6 2
2 C > 7 2
3 A > 8 2
4 A > 9 2
5 G > 10 2
6 G > 11 2
7 T . 12 4
8 A . 13 4
9 G > 16 2
10 T > 17 2
11 T > 18 2
12 C > 19 2
13 A . 20 4
14 G . 21 4
15 C . 22 4
16 C . 23 4
17 T . 23 16
18 G . 24 4
19 G . 25 4
20 G . 26 4
21 A . 27 4
22 G < 19 2
23 A < 18 2
24 A < 17 2
25 C < 16 2
26 G . 29 4
27 C > 32 2
28 T > 33 2
29 G > 34 2
30 G > 35 2
31 A > 36 2
32 C . 37 4
33 T . 38 4
34 G . 39 4
35 A . 40 4
36 A . 41 4
37 G . 42 4
38 A . 43 4
39 T < 36 2
40 C < 35 2
41 C < 34 2
42 A < 33 2
43 G < 32 2
44 T . 45 4
45 T . 46 4
-1 - . 59 1
-1 - . 58 1
-1 - . 57 1
-1 - . 56 1
-1 - . 55 1
-1 - . 54 1
-1 - . 53 1
-1 - . 52 1
-1 - . 51 1
-1 - . 50 1
-1 - . 49 1
46 G . 61 4
47 T . 61 16
48 C . 62 4
49 G > 63 2
50 G > 64 2
51 G > 65 2
52 T > 66 2
53 G > 67 2
54 T . 68 4
55 T . 69 4
56 C . 70 4
57 G . 71 4
58 A . 72 4
59 A . 73 4
60 T . 74 4
61 C < 67 2
62 A < 66 2
63 C < 65 2
64 C < 64 2
65 C < 63 2
66 C < 11 2
67 C < 10 2
68 T < 9 2
69 T < 8 2
70 G < 7 2
71 G < 6 2
72 C < 5 2
73 A . 4 8
-1 - . 3 1
-1 - . 2 1
-1 - . 1 1
-1 # # -1 -1
65 NG0380_GCC¤RG0502_GCC 74
-1 # # -1 -1
0 G > 5 2
1 C > 6 2
2 G > 7 2
3 C > 8 2
4 T > 9 2
5 G > 10 2
6 G > 11 2
7 T . 12 4
8 A . 13 4
9 G > 16 2
10 T > 17 2
11 G > 18 2
12 T . 19 2
13 A . 20 4
14 G . 21 4
15 T . 22 4
16 G . 24 4
17 G . 25 4
18 T . 26 4
19 A . 27 4
-1 - . 23 1
20 T . 19 2
21 C < 18 2
22 A < 17 2
23 C < 16 2
24 G . 29 4
25 T > 32 2
26 G > 33 2
27 A > 34 2
28 C > 35 2
29 C > 36 2
30 T . 37 4
31 T . 38 4
32 G . 39 4
33 C . 40 4
34 C . 41 4
35 A . 42 4
36 T . 43 4
37 G < 36 2
38 G < 35 2
39 T < 34 2
40 C < 33 2
41 A < 32 2
42 C . 45 4
43 A . 46 4
-1 - . 59 1
-1 - . 58 1
-1 - . 57 1
-1 - . 56 1
-1 - . 55 1
-1 - . 54 1
-1 - . 53 1
-1 - . 52 1
-1 - . 51 1
-1 - . 50 1
-1 - . 49 1
44 A . 61 4
45 C . 62 4
46 C > 63 2
47 T > 64 2
48 G > 65 2
49 G > 66 2
50 G > 67 2
51 T . 68 4
52 T . 69 4
53 C . 70 4
54 A . 71 4
55 A . 72 4
56 A . 73 4
57 T . 74 4
58 C < 67 2
59 C < 66 2
60 C < 65 2
61 A < 64 2
62 G < 63 2
63 C < 11 2
64 C < 10 2
65 A < 9 2
66 G < 8 2
67 C < 7 2
68 G < 6 2
69 C < 5 2
70 A . 4 8
71 C . 3 8
72 C . 2 8
73 A . 1 8
-1 # # -1 -1
65 MA0940_TGC 77
-1 # # -1 -1
0 G > 5 2
1 G > 6 2
2 G > 7 2
3 C > 8 2
4 C > 9 2
5 G > 10 2
6 G > 11 2
7 T . 12 4
8 A . 13 4
9 G > 16 2
10 C > 17 2
11 T > 18 2
12 C > 19 2
13 A . 20 4
14 G . 21 4
15 C . 22 4
16 C . 23 4
17 T . 23 16
18 G . 24 4
19 G . 25 4
20 G . 26 4
21 A . 27 4
22 G < 19 2
23 A < 18 2
24 G < 17 2
25 C < 16 2
26 G . 29 4
27 T > 32 2
28 C > 33 2
29 G > 34 2
30 G > 35 2
31 C > 36 2
32 T . 37 4
33 T . 38 4
34 T . 39 4
35 G . 40 4
36 C . 41 4
37 A . 42 4
38 A . 43 4
39 G < 36 2
40 C < 35 2
41 C < 34 2
42 G < 33 2
43 A < 32 2
44 A . 45 4
45 G . 46 4
-1 - . 59 1
-1 - . 58 1
-1 - . 57 1
-1 - . 56 1
-1 - . 55 1
-1 - . 54 1
-1 - . 53 1
-1 - . 52 1
-1 - . 51 1
-1 - . 50 1
-1 - . 49 1
46 G . 61 4
47 C . 61 16
48 C . 62 4
49 C > 63 2
50 C > 64 2
51 G > 65 2
52 G > 66 2
53 G > 67 2
54 T . 68 4
55 T . 69 4
56 C . 70 4
57 G . 71 4
58 A . 72 4
59 A . 73 4
60 T . 74 4
61 C < 67 2
62 C < 66 2
63 C < 65 2
64 G < 64 2
65 G < 63 2
66 C < 11 2
67 C < 10 2
68 G < 9 2
69 G < 8 2
70 T < 7 2
71 C < 6 2
72 C < 5 2
73 A . 4 8
74 C . 3 8
75 C . 2 8
76 A . 1 8
-1 # # -1 -1
65 MY0340_GTA 72
-1 # # -1 -1
0 C > 5 2
1 C > 6 2
2 C > 7 2
3 G > 8 2
4 C > 9 2
5 C > 10 2
6 T > 11 2
7 T . 12 4
8 A . 13 4
9 G > 16 2
10 C > 17 2
11 T > 18 2
12 C > 19 2
13 A . 20 4
14 G . 21 4
15 A . 22 4
16 G . 24 4
17 G . 25 4
18 T . 26 4
19 A . 27 4
-1 - . 23 1
20 G < 19 2
21 A < 18 2
22 G < 17 2
23 C < 16 2
24 G . 29 4
25 T > 32 2
26 G > 33 2
27 G > 34 2
28 G > 35 2
29 A > 36 2
30 C . 37 4
31 T . 38 4
32 G . 39 4
33 T . 40 4
34 A . 41 4
35 G . 42 4
36 A . 43 4
37 T < 36 2
38 C < 35 2
39 C < 34 2
40 C < 33 2
41 A < 32 2
42 T . 45 4
43 G . 46 4
-1 - . 59 1
-1 - . 58 1
-1 - . 57 1
-1 - . 56 1
-1 - . 55 1
-1 - . 54 1
-1 - . 53 1
-1 - . 52 1
-1 - . 51 1
-1 - . 50 1
-1 - . 49 1
44 G . 61 4
45 T . 61 16
46 C . 62 4
47 C > 63 2
48 C > 64 2
49 C > 65 2
50 G > 66 2
51 G > 67 2
52 T . 68 4
53 T . 69 4
54 C . 70 4
55 A . 71 4
56 A . 72 4
57 A . 73 4
58 T . 74 4
59 C < 67 2
60 C < 66 2
61 G < 65 2
62 G < 64 2
63 G < 63 2
64 A < 11 2
65 G < 10 2
66 G < 9 2
67 C < 8 2
68 G < 7 2
69 G < 6 2
70 G < 5 2
71 A . 4 8
-1 - . 3 1
-1 - . 2 1
-1 - . 1 1
-1 # # -1 -1
65 MA0651_GGC 74
-1 # # -1 -1
0 G > 5 2
1 G > 6 2
2 G > 7 2
3 C > 8 2
4 T > 9 2
5 G > 10 2
6 G > 11 2
7 T . 12 4
8 A . 13 4
9 G > 16 2
10 C > 17 2
11 T > 18 2
12 C > 19 2
13 A . 20 4
14 G . 21 4
15 A . 22 4
16 C . 23 4
17 T . 23 16
18 G . 24 4
19 G . 25 4
20 G . 26 4
21 A . 27 4
22 G < 19 2
23 A < 18 2
24 G < 17 2
25 C < 16 2
26 G . 29 4
27 C > 32 2
28 C > 33 2
29 G > 34 2
30 C > 35 2
31 A > 36 2
32 T . 37 4
33 T . 38 4
34 G . 39 4
35 G . 40 4
36 C . 41 4
37 T . 42 4
38 G . 43 4
39 T < 36 2
40 G < 35 2
41 C < 34 2
42 G < 33 2
43 G < 32 2
44 A . 45 4
45 G . 46 4
-1 - . 59 1
-1 - . 58 1
-1 - . 57 1
-1 - . 56 1
-1 - . 55 1
-1 - . 54 1
-1 - . 53 1
-1 - . 52 1
-1 - . 51 1
-1 - . 50 1
-1 - . 49 1
46 G . 61 4
47 C . 61 16
48 C . 62 4
49 G > 63 2
50 C > 64 2
51 G > 65 2
52 G > 66 2
53 G > 67 2
54 T . 68 4
55 T . 69 4
56 C . 70 4
57 A . 71 4
58 A . 72 4
59 A . 73 4
60 T . 74 4
61 C < 67 2
62 C < 66 2
63 C < 65 2
64 G < 64 2
65 C < 63 2
66 C < 11 2
67 C < 10 2
68 A < 9 2
69 G < 8 2
70 T < 7 2
71 C < 6 2
72 C < 5 2
73 A . 4 8
-1 - . 3 1
-1 - . 2 1
-1 - . 1 1
-1 # # -1 -1
65 MG0340_TCC 71
-1 # # -1 -1
0 G > 5 2
1 C > 6 2
2 G > 7 2
3 C > 8 2
4 G > 9 2
5 G > 10 2
6 G > 11 2
7 T . 12 4
8 A . 13 4
9 G > 16 2
10 T > 17 2
11 C > 18 2
12 T > 19 2
13 A . 20 4
14 G . 21 4
15 C . 22 4
16 G . 24 4
17 G . 25 4
18 T . 26 4
19 A . 27 4
-1 - . 23 1
20 G < 19 2
21 G < 18 2
22 A < 17 2
23 C < 16 2
24 A . 29 4
25 A > 32 2
26 C > 33 2
27 G > 34 2
28 C > 35 2
29 C > 36 2
30 C . 37 4
31 T . 38 4
32 T . 39 4
33 C . 40 4
34 C . 41 4
35 G . 42 4
36 A . 43 4
37 G < 36 2
38 G < 35 2
39 C < 34 2
40 G < 33 2
41 T < 32 2
42 T . 45 4
43 A . 46 4
-1 - . 59 1
-1 - . 58 1
-1 - . 57 1
-1 - . 56 1
-1 - . 55 1
-1 - . 54 1
-1 - . 53 1
-1 - . 52 1
-1 - . 51 1
-1 - . 50 1
-1 - . 49 1
44 G . 61 4
45 C . 62 4
46 C > 63 2
47 C > 64 2
48 G > 65 2
49 G > 66 2
50 G > 67 2
51 T . 68 4
52 T . 69 4
53 C . 70 4
54 G . 71 4
55 A . 72 4
56 A . 73 4
57 T . 74 4
58 C < 67 2
59 C < 66 2
60 C < 65 2
61 G < 64 2
62 G < 63 2
63 C < 11 2
64 C < 10 2
65 C < 9 2
66 G < 8 2
67 C < 7 2
68 G < 6 2
69 C < 5 2
70 A . 4 8
-1 - . 3 1
-1 - . 2 1
-1 - . 1 1
-1 # # -1 -1
65 MQ0760_TTG 76
-1 # # -1 -1
0 A > 5 2
1 G > 6 2
2 G > 7 2
3 G > 8 2
4 C > 9 2
5 C > 10 2
6 G > 11 2
7 T . 12 4
8 G . 13 4
9 G > 16 2
10 G > 17 2
11 G > 18 2
12 T . 19 2
13 A . 20 4
14 G . 21 4
15 C . 22 4
16 G . 24 4
17 G . 25 4
18 T . 26 4
19 C . 26 16
20 T . 26 16
21 A . 27 4
-1 - . 23 1
22 T . 19 2
23 C < 18 2
24 C < 17 2
25 T < 16 2
26 G . 29 4
27 C > 32 2
28 G > 33 2
29 G > 34 2
30 G > 35 2
31 G > 36 2
32 C . 37 4
33 T . 38 4
34 T . 39 4
35 T . 40 4
36 G . 41 4
37 G . 42 4
38 A . 43 4
39 C < 36 2
40 C < 35 2
41 C < 34 2
42 C < 33 2
43 G < 32 2
44 C . 45 4
45 G . 46 4
-1 - . 59 1
-1 - . 58 1
-1 - . 57 1
-1 - . 56 1
-1 - . 55 1
-1 - . 54 1
-1 - . 53 1
-1 - . 52 1
-1 - . 51 1
-1 - . 50 1
-1 - . 49 1
46 A . 61 4
47 C . 62 4
48 C > 63 2
49 C > 64 2
50 C > 65 2
51 G > 66 2
52 G > 67 2
53 T . 68 4
54 T . 69 4
55 C . 70 4
56 A . 71 4
57 A . 72 4
58 A . 73 4
59 T . 74 4
60 C < 67 2
61 C < 66 2
62 G < 65 2
63 G < 64 2
64 G < 63 2
65 C < 11 2
66 G < 10 2
67 G < 9 2
68 C < 8 2
69 C < 7 2
70 C < 6 2
71 T < 5 2
72 A . 4 8
73 C . 3 8
74 C . 2 8
75 A . 1 8
-1 # # -1 -1
65 MT0661_GGT 74
-1 # # -1 -1
0 G > 5 2
1 C > 6 2
2 C > 7 2
3 T > 8 2
4 C > 9 2
5 A > 10 2
6 G > 11 2
7 T . 12 4
8 G . 13 4
9 G > 16 2
10 C > 17 2
11 T > 18 2
12 C > 19 2
13 A . 20 4
14 G . 21 4
15 C . 22 4
16 C . 23 4
17 T . 23 16
18 G . 24 4
19 G . 25 4
20 T . 26 4
21 A . 27 4
22 G < 19 2
23 A < 18 2
24 G < 17 2
25 C < 16 2
26 G . 29 4
27 C > 32 2
28 C > 33 2
29 T > 34 2
30 G > 35 2
31 C > 36 2
32 T . 37 4
33 T . 38 4
34 G . 39 4
35 G . 40 4
36 T . 41 4
37 A . 42 4
38 A . 43 4
39 G < 36 2
40 C < 35 2
41 A < 34 2
42 G < 33 2
43 G < 32 2
44 A . 45 4
45 G . 46 4
-1 - . 59 1
-1 - . 58 1
-1 - . 57 1
-1 - . 56 1
-1 - . 55 1
-1 - . 54 1
-1 - . 53 1
-1 - . 52 1
-1 - . 51 1
-1 - . 50 1
-1 - . 49 1
46 G . 61 4
47 C . 61 16
48 C . 62 4
49 G > 63 2
50 C > 64 2
51 G > 65 2
52 G > 66 2
53 G > 67 2
54 T . 68 4
55 T . 69 4
56 C . 70 4
57 A . 71 4
58 A . 72 4
59 A . 73 4
60 C . 74 4
61 C < 67 2
62 C < 66 2
63 C < 65 2
64 G < 64 2
65 C < 63 2
66 C < 11 2
67 T < 10 2
68 G < 9 2
69 A < 8 2
70 G < 7 2
71 G < 6 2
72 C < 5 2
73 T . 4 8
-1 - . 3 1
-1 - . 2 1
-1 - . 1 1
-1 # # -1 -1
65 MD0650_GTC 75
-1 # # -1 -1
0 G > 5 2
1 C > 6 2
2 C > 7 2
3 C > 8 2
4 T > 9 2
5 G > 10 2
6 G > 11 2
7 T . 12 4
8 G . 13 4
9 G > 16 2
10 T > 17 2
11 G > 18 2
12 T . 19 2
13 A . 20 4
14 G . 21 4
15 C . 22 4
16 C . 23 4
17 C . 23 16
18 G . 24 4
19 G . 25 4
20 C . 26 4
21 C . 26 16
22 T . 26 16
23 A . 27 4
24 T . 19 2
25 C < 18 2
26 A < 17 2
27 T < 16 2
28 A . 29 4
29 C > 32 2
30 G > 33 2
31 G > 34 2
32 G > 35 2
33 A > 36 2
34 C . 37 4
35 T . 38 4
36 G . 39 4
37 T . 40 4
38 C . 41 4
39 A . 42 4
40 C . 43 4
41 T < 36 2
42 C < 35 2
43 C < 34 2
44 C < 33 2
45 G < 32 2
46 T . 45 4
47 G . 46 4
-1 - . 59 1
-1 - . 58 1
-1 - . 57 1
-1 - . 56 1
-1 - . 55 1
-1 - . 54 1
-1 - . 53 1
-1 - . 52 1
-1 - . 51 1
-1 - . 50 1
-1 - . 49 1
48 A . 61 4
49 C . 62 4
50 T > 63 2
51 C > 64 2
52 G > 65 2
53 G > 66 2
54 G > 67 2
55 T . 68 4
56 T . 69 4
57 C . 70 4
58 A . 71 4
59 A . 72 4
60 A . 73 4
61 T . 74 4
62 C < 67 2
63 C < 66 2
64 C < 65 2
65 G < 64 2
66 G < 63 2
67 C < 11 2
68 C < 10 2
69 A < 9 2
70 G < 8 2
71 G < 7 2
72 G < 6 2
73 C < 5 2
74 G . 4 8
-1 - . 3 1
-1 - . 2 1
-1 - . 1 1
-1 # # -1 -1
65 MP0341_TGG 74
-1 # # -1 -1
0 G > 5 2
1 G > 6 2
2 G > 7 2
3 G > 8 2
4 C > 9 2
5 C > 10 2
6 G > 11 2
7 T . 12 4
8 A . 13 4
9 G > 16 2
10 G > 17 2
11 G > 18 2
12 T . 19 2
13 A . 20 4
14 G . 21 4
15 C . 22 4
16 C . 23 4
17 T . 23 16
18 G . 24 4
19 G . 25 4
20 T . 26 4
21 G . 26 16
22 A . 27 4
23 T . 19 2
24 C < 18 2
25 C < 17 2
26 T < 16 2
27 C . 29 4
28 T > 32 2
29 C > 33 2
30 G > 34 2
31 G > 35 2
32 C > 36 2
33 T . 37 4
34 T . 38 4
35 T . 39 4
36 G . 40 4
37 G . 41 4
38 G . 42 4
39 A . 43 4
40 G < 36 2
41 C < 35 2
42 C < 34 2
43 G < 33 2
44 G < 32 2
45 T . 45 4
46 G . 46 4
-1 - . 59 1
-1 - . 58 1
-1 - . 57 1
-1 - . 56 1
-1 - . 55 1
-1 - . 54 1
-1 - . 53 1
-1 - . 52 1
-1 - . 51 1
-1 - . 50 1
-1 - . 49 1
47 A . 61 4
48 C . 62 4
49 C > 63 2
50 C > 64 2
51 G > 65 2
52 A > 66 2
53 G > 67 2
54 T . 68 4
55 T . 69 4
56 C . 70 4
57 A . 71 4
58 A . 72 4
59 A . 73 4
60 T . 74 4
61 C < 67 2
62 T < 66 2
63 C < 65 2
64 G < 64 2
65 G < 63 2
66 C < 11 2
67 G < 10 2
68 G < 9 2
69 C < 8 2
70 C < 7 2
71 C < 6 2
72 C < 5 2
73 A . 4 8
-1 - . 3 1
-1 - . 2 1
-1 - . 1 1
-1 # # -1 -1
65 MA0370_TGC 72
-1 # # -1 -1
0 G > 5 2
1 G > 6 2
2 G > 7 2
3 C > 8 2
4 C > 9 2
5 C > 10 2
6 A > 11 2
7 T . 12 4
8 A . 13 4
9 G > 16 2
10 C > 17 2
11 T > 18 2
12 C > 19 2
13 A . 20 4
14 G . 21 4
15 T . 22 4
16 G . 24 4
17 G . 25 4
18 G . 26 4
19 A . 27 4
-1 - . 23 1
20 G < 19 2
21 A < 18 2
22 G < 17 2
23 T < 16 2
24 G . 29 4
25 C > 32 2
26 C > 33 2
27 T > 34 2
28 C > 35 2
29 C > 36 2
30 T . 37 4
31 T . 38 4
32 T . 39 4
33 G . 40 4
34 C . 41 4
35 A . 42 4
36 A . 43 4
37 G < 36 2
38 G < 35 2
39 A < 34 2
40 G < 33 2
41 G < 32 2
42 A . 45 4
43 T . 46 4
-1 - . 59 1
-1 - . 58 1
-1 - . 57 1
-1 - . 56 1
-1 - . 55 1
-1 - . 54 1
-1 - . 53 1
-1 - . 52 1
-1 - . 51 1
-1 - . 50 1
-1 - . 49 1
44 G . 61 4
45 C . 61 16
46 C . 62 4
47 C > 63 2
48 T > 64 2
49 G > 65 2
50 G > 66 2
51 G > 67 2
52 T . 68 4
53 T . 69 4
54 C . 70 4
55 G . 71 4
56 A . 72 4
57 A . 73 4
58 T . 74 4
59 C < 67 2
60 C < 66 2
61 C < 65 2
62 A < 64 2
63 G < 63 2
64 T < 11 2
65 G < 10 2
66 G < 9 2
67 G < 8 2
68 T < 7 2
69 C < 6 2
70 C < 5 2
71 A . 4 8
-1 - . 3 1
-1 - . 2 1
-1 - . 1 1
-1 # # -1 -1
65 NV0381_CAC 78
-1 # # -1 -1
0 G > 5 2
1 G > 6 2
2 G > 7 2
3 T > 8 2
4 T > 9 2
5 G > 10 2
6 G > 11 2
7 T . 12 4
8 G . 13 4
9 G > 16 2
10 T > 17 2
11 C > 18 2
12 T . 19 2
13 A . 20 4
14 G . 21 4
15 T . 22 4
16 C . 23 4
17 A . 23 16
18 G . 24 4
19 G . 25 4
20 C . 26 4
21 T . 26 16
22 A . 27 4
23 T . 19 2
24 G < 18 2
25 A < 17 2
26 C < 16 2
27 A . 29 4
28 C > 32 2
29 C > 33 2
30 T > 34 2
31 C > 35 2
32 C > 36 2
33 T . 37 4
34 T . 38 4
35 C . 39 4
36 A . 40 4
37 C . 41 4
38 A . 42 4
39 T . 43 4
40 G < 36 2
41 G < 35 2
42 A < 34 2
43 G < 33 2
44 G < 32 2
45 A . 45 4
46 G . 46 4
-1 - . 59 1
-1 - . 58 1
-1 - . 57 1
-1 - . 56 1
-1 - . 55 1
-1 - . 54 1
-1 - . 53 1
-1 - . 52 1
-1 - . 51 1
-1 - . 50 1
-1 - . 49 1
47 G . 61 4
48 T . 61 16
49 C . 62 4
50 G > 63 2
51 G > 64 2
52 C > 65 2
53 G > 66 2
54 G > 67 2
55 T . 68 4
56 T . 69 4
57 C . 70 4
58 A . 71 4
59 A . 72 4
60 A . 73 4
61 T . 74 4
62 C < 67 2
63 C < 66 2
64 G < 65 2
65 C < 64 2
66 C < 63 2
67 C < 11 2
68 C < 10 2
69 A < 9 2
70 A < 8 2
71 C < 7 2
72 C < 6 2
73 C < 5 2
74 A . 4 8
75 C . 3 8
76 C . 2 8
77 A . 1 8
-1 # # -1 -1
65 ML0341_GAG 83
-1 # # -1 -1
0 G > 5 2
1 C > 6 2
2 G > 7 2
3 G > 8 2
4 G > 9 2
5 G > 10 2
6 G > 11 2
7 T . 12 4
8 T . 13 4
9 G > 16 2
10 C > 17 2
11 C > 18 2
12 G . 19 2
13 A . 20 4
14 G . 21 4
15 C . 22 4
16 G . 24 4
17 G . 25 4
18 A . 26 4
19 C . 26 16
20 A . 26 16
21 A . 27 4
-1 - . 23 1
22 A . 19 2
23 G < 18 2
24 G < 17 2
25 C < 16 2
26 G . 29 4
27 C > 32 2
28 A > 33 2
29 G > 34 2
30 G > 35 2
31 A > 36 2
32 T . 37 4
33 T . 38 4
34 G . 39 4
35 A . 40 4
36 G . 41 4
37 G . 42 4
38 G . 43 4
39 T < 36 2
40 C < 35 2
41 C < 34 2
42 T < 33 2
43 G < 32 2
44 T . 45 4
45 C > 49 2
46 C > 50 2
47 C > 51 2
48 G . 56 4
49 T . 57 4
50 A . 58 4
51 G . 59 4
-1 - . 55 1
-1 - . 54 1
-1 - . 53 1
-1 - . 52 1
52 G < 51 2
53 G < 50 2
54 G < 49 2
55 T . 61 4
56 T . 61 16
57 C . 62 4
58 G > 63 2
59 A > 64 2
60 G > 65 2
61 G > 66 2
62 G > 67 2
63 T . 68 4
64 T . 69 4
65 C . 70 4
66 G . 71 4
67 A . 72 4
68 A . 73 4
69 T . 74 4
70 C < 67 2
71 C < 66 2
72 C < 65 2
73 T < 64 2
74 C < 63 2
-1 - . 46 1
75 C < 11 2
76 C < 10 2
77 C < 9 2
78 C < 8 2
79 C < 7 2
80 G < 6 2
81 C < 5 2
82 A . 4 8
-1 - . 3 1
-1 - . 2 1
-1 - . 1 1
-1 # # -1 -1
65 MS0760_TGA 91
-1 # # -1 -1
0 G > 5 2
1 C > 6 2
2 C > 7 2
3 G > 8 2
4 G > 9 2
5 G > 10 2
6 G > 11 2
7 C . 12 4
8 G . 13 4
9 G > 16 2
10 C > 17 2
11 C > 18 2
12 G . 19 2
13 A . 20 4
14 G . 21 4
15 C . 22 4
16 C . 23 4
17 C . 23 16
18 G . 24 4
19 G . 25 4
20 T . 26 4
21 C . 26 16
22 C . 26 16
23 A . 27 4
24 A . 19 2
25 G < 18 2
26 G < 17 2
27 C < 16 2
28 G . 29 4
29 C > 32 2
30 G > 33 2
31 G > 34 2
32 G > 35 2
33 A > 36 2
34 C . 37 4
35 T . 38 4
36 T . 39 4
37 G . 40 4
38 A . 41 4
39 G . 42 4
40 A . 43 4
41 T < 36 2
42 C < 35 2
43 C < 34 2
44 C < 33 2
45 G < 32 2
46 T . 45 4
47 G > 49 2
48 G > 50 2
49 C > 51 2
50 C > 52 2
51 C > 53 2
52 G . 56 4
53 T . 57 4
54 A . 58 4
55 T . 59 4
-1 - . 55 1
-1 - . 54 1
56 G < 53 2
57 G < 52 2
58 G < 51 2
59 C < 50 2
60 C < 49 2
61 G . 61 4
62 C . 62 4
63 C > 63 2
64 C > 64 2
65 G > 65 2
66 G > 66 2
67 G > 67 2
68 T . 68 4
69 T . 69 4
70 C . 70 4
71 A . 71 4
72 A . 72 4
73 A . 73 4
74 T . 74 4
75 C < 67 2
76 C < 66 2
77 C < 65 2
78 G < 64 2
79 G < 63 2
-1 - . 46 1
80 C < 11 2
81 C < 10 2
82 C < 9 2
83 C < 8 2
84 G < 7 2
85 G < 6 2
86 C < 5 2
87 G . 4 8
88 C . 3 8
89 C . 2 8
90 A . 1 8
-1 # # -1 -1
65 NI0500_GAU 77
-1 # # -1 -1
0 G > 5 2
1 G > 6 2
2 G > 7 2
3 C > 8 2
4 C > 9 2
5 A > 10 2
6 A > 11 2
7 T . 12 4
8 A . 13 4
9 G > 16 2
10 C > 17 2
11 T > 18 2
12 C > 19 2
13 A . 20 4
14 G . 21 4
15 T . 22 4
16 C . 23 4
17 A . 23 16
18 G . 24 4
19 G . 25 4
20 T . 26 4
21 T . 27 4
22 G < 19 2
23 A < 18 2
24 G < 17 2
25 C < 16 2
26 G . 29 4
27 C > 32 2
28 T > 33 2
29 C > 34 2
30 G > 35 2
31 G > 36 2
32 C . 37 4
33 T . 38 4
34 G . 39 4
35 A . 40 4
36 T . 41 4
37 A . 42 4
38 A . 43 4
39 C < 36 2
40 C < 35 2
41 G < 34 2
42 G < 33 2
43 G < 32 2
44 A . 45 4
45 G . 46 4
-1 - . 59 1
-1 - . 58 1
-1 - . 57 1
-1 - . 56 1
-1 - . 55 1
-1 - . 54 1
-1 - . 53 1
-1 - . 52 1
-1 - . 51 1
-1 - . 50 1
-1 - . 49 1
46 G . 61 4
47 C . 61 16
48 C . 62 4
49 C > 63 2
50 G > 64 2
51 C > 65 2
52 G > 66 2
53 G > 67 2
54 T . 68 4
55 T . 69 4
56 C . 70 4
57 A . 71 4
58 A . 72 4
59 A . 73 4
60 T . 74 4
61 C < 67 2
62 C < 66 2
63 G < 65 2
64 C < 64 2
65 G < 63 2
66 T < 11 2
67 T < 10 2
68 G < 9 2
69 G < 8 2
70 C < 7 2
71 C < 6 2
72 C < 5 2
73 A . 4 8
74 C . 3 8
75 C . 2 8
76 A . 1 8
-1 # # -1 -1
65 MI0340_GAT 74
-1 # # -1 -1
0 G > 5 2
1 G > 6 2
2 G > 7 2
3 C > 8 2
4 C > 9 2
5 C > 10 2
6 G > 11 2
7 T . 12 4
8 G . 13 4
9 G > 16 2
10 C > 17 2
11 T > 18 2
12 C > 19 2
13 A . 20 4
14 G . 21 4
15 C . 22 4
16 C . 23 4
17 T . 23 16
18 G . 24 4
19 G . 25 4
20 T . 26 4
21 T . 26 16
22 A . 27 4
23 G < 19 2
24 A < 18 2
25 G < 17 2
26 C < 16 2
27 G . 29 4
28 C > 32 2
29 T > 33 2
30 C > 34 2
31 G > 35 2
32 C > 36 2
33 C . 37 4
34 T . 38 4
35 G . 39 4
36 A . 40 4
37 T . 41 4
38 A . 42 4
39 A . 43 4
40 G < 36 2
41 C < 35 2
42 G < 34 2
43 A < 33 2
44 G < 32 2
45 A . 45 4
-1 - . 59 1
-1 - . 58 1
-1 - . 57 1
-1 - . 56 1
-1 - . 55 1
-1 - . 54 1
-1 - . 53 1
-1 - . 52 1
-1 - . 51 1
-1 - . 50 1
-1 - . 49 1
46 G . 61 4
47 T . 61 16
48 C . 62 4
49 C > 63 2
50 G > 64 2
51 G > 65 2
52 G > 66 2
53 G > 67 2
54 T . 68 4
55 T . 69 4
56 C . 70 4
57 G . 71 4
58 A . 72 4
59 A . 73 4
60 C . 74 4
61 C < 67 2
62 C < 66 2
63 C < 65 2
64 C < 64 2
65 G < 63 2
-1 - . 46 1
66 C < 11 2
67 G < 10 2
68 G < 9 2
69 G < 8 2
70 C < 7 2
71 C < 6 2
72 C < 5 2
73 A . 4 8
-1 - . 3 1
-1 - . 2 1
-1 - . 1 1
-1 # # -1 -1
65 NV0380_CAC 78
-1 # # -1 -1
0 G > 5 2
1 G > 6 2
2 G > 7 2
3 T > 8 2
4 C > 9 2
5 G > 10 2
6 G > 11 2
7 T . 12 4
8 G . 13 4
9 G > 16 2
10 T > 17 2
11 C > 18 2
12 T . 19 2
13 A . 20 4
14 G . 21 4
15 T . 22 4
16 C . 23 4
17 C . 23 16
18 G . 24 4
19 G . 25 4
20 T . 26 4
21 T . 26 16
22 A . 27 4
23 T . 19 2
24 G < 18 2
25 A < 17 2
26 C < 16 2
27 G . 29 4
28 G > 32 2
29 C > 33 2
30 T > 34 2
31 C > 35 2
32 C > 36 2
33 T . 37 4
34 T . 38 4
35 C . 39 4
36 A . 40 4
37 C . 41 4
38 A . 42 4
39 C . 43 4
40 G < 36 2
41 G < 35 2
42 A < 34 2
43 G < 33 2
44 C < 32 2
45 A . 45 4
46 G . 46 4
-1 - . 59 1
-1 - . 58 1
-1 - . 57 1
-1 - . 56 1
-1 - . 55 1
-1 - . 54 1
-1 - . 53 1
-1 - . 52 1
-1 - . 51 1
-1 - . 50 1
-1 - . 49 1
47 G . 61 4
48 T . 61 16
49 C . 62 4
50 G > 63 2
51 G > 64 2
52 C > 65 2
53 G > 66 2
54 G > 67 2
55 T . 68 4
56 T . 69 4
57 G . 70 4
58 A . 71 4
59 A . 72 4
60 C . 73 4
61 T . 74 4
62 C < 67 2
63 C < 66 2
64 G < 65 2
65 C < 64 2
66 C < 63 2
67 C < 11 2
68 C < 10 2
69 G < 9 2
70 A < 8 2
71 C < 7 2
72 C < 6 2
73 C < 5 2
74 A . 4 8
75 C . 3 8
76 C . 2 8
77 A . 1 8
-1 # # -1 -1
65 MS0651_GCT 85
-1 # # -1 -1
0 G > 5 2
1 C > 6 2
2 G > 7 2
3 G > 8 2
4 G > 9 2
5 G > 10 2
6 G > 11 2
7 T . 12 4
8 G . 13 4
9 G > 16 2
10 C > 17 2
11 C > 18 2
12 C . 19 2
13 A . 20 4
14 G . 21 4
15 C . 22 4
16 C . 23 4
17 T . 23 16
18 G . 24 4
19 G . 25 4
20 T . 26 4
21 A . 27 4
22 C . 19 2
23 G < 18 2
24 G < 17 2
25 C < 16 2
26 G . 29 4
27 T > 32 2
28 G > 33 2
29 G > 34 2
30 G > 35 2
31 A > 36 2
32 C . 37 4
33 T . 38 4
34 G . 39 4
35 C . 40 4
36 T . 41 4
37 A . 42 4
38 A . 43 4
39 T < 36 2
40 C < 35 2
41 C < 34 2
42 C < 33 2
43 A < 32 2
44 T . 45 4
45 T . 46 4
46 G > 49 2
47 G > 50 2
48 G > 51 2
49 C > 52 2
50 A . 53 2
-1 - . 59 1
-1 - . 58 1
-1 - . 57 1
-1 - . 56 1
-1 - . 55 1
-1 - . 54 1
51 A . 53 2
52 C . 52 32
53 G < 52 2
54 C < 51 2
55 C < 50 2
56 C < 49 2
57 A . 61 4
58 G . 61 16
59 C . 62 4
60 C > 63 2
61 C > 64 2
62 G > 65 2
63 G > 66 2
64 G > 67 2
65 T . 68 4
66 T . 69 4
67 C . 70 4
68 A . 71 4
69 A . 72 4
70 G . 73 4
71 T . 74 4
72 C < 67 2
73 C < 66 2
74 C < 65 2
75 G < 64 2
76 G < 63 2
77 C < 11 2
78 C < 10 2
79 C < 9 2
80 C < 8 2
81 C < 7 2
82 G < 6 2
83 C < 5 2
84 G . 4 8
-1 - . 3 1
-1 - . 2 1
-1 - . 1 1
-1 # # -1 -1
65 NK0501_MUU 77
-1 # # -1 -1
0 G > 5 2
1 G > 6 2
2 G > 7 2
3 C > 8 2
4 C > 9 2
5 G > 10 2
6 G > 11 2
7 T . 12 4
8 A . 13 4
9 G > 16 2
10 C > 17 2
11 T > 18 2
12 C > 19 2
13 A . 20 4
14 G . 21 4
15 T . 22 4
16 T . 23 4
17 A . 23 16
18 G . 24 4
19 G . 25 4
20 C . 26 4
21 A . 27 4
22 G < 19 2
23 A < 18 2
24 G < 17 2
25 C < 16 2
26 G . 29 4
27 T > 32 2
28 C > 33 2
29 T > 34 2
30 G > 35 2
31 A > 36 2
32 C . 37 4
33 T . 38 4
34 C . 39 4
35 T . 40 4
36 T . 41 4
37 A . 42 4
38 A . 43 4
39 T < 36 2
40 C < 35 2
41 A < 34 2
42 G < 33 2
43 A < 32 2
44 C . 45 4
45 G . 46 4
-1 - . 59 1
-1 - . 58 1
-1 - . 57 1
-1 - . 56 1
-1 - . 55 1
-1 - . 54 1
-1 - . 53 1
-1 - . 52 1
-1 - . 51 1
-1 - . 50 1
-1 - . 49 1
46 G . 61 4
47 T . 61 16
48 C . 62 4
49 G > 63 2
50 C > 64 2
51 G > 65 2
52 T > 66 2
53 G > 67 2
54 T . 68 4
55 T . 69 4
56 C . 70 4
57 A . 71 4
58 A . 72 4
59 A . 73 4
60 T . 74 4
61 C < 67 2
62 G < 66 2
63 C < 65 2
64 G < 64 2
65 T < 63 2
66 C < 11 2
67 C < 10 2
68 G < 9 2
69 G < 8 2
70 C < 7 2
71 C < 6 2
72 C < 5 2
73 A . 4 8
74 C . 3 8
75 C . 2 8
76 A . 1 8
-1 # # -1 -1
65 ML0344_TAA 84
-1 # # -1 -1
0 G > 5 2
1 C > 6 2
2 G > 7 2
3 G > 8 2
4 G > 9 2
5 G > 10 2
6 G > 11 2
7 T . 12 4
8 T . 13 4
9 G > 16 2
10 C > 17 2
11 C > 18 2
12 G . 19 2
13 A . 20 4
14 G . 21 4
15 C . 22 4
16 C . 23 4
17 A . 23 16
18 G . 24 4
19 G . 25 4
20 A . 26 4
21 A . 26 16
22 A . 27 4
23 A . 19 2
24 G < 18 2
25 G < 17 2
26 C < 16 2
27 G . 29 4
28 C > 32 2
29 A > 33 2
30 G > 34 2
31 G > 35 2
32 G > 36 2
33 C . 37 4
34 T . 38 4
35 T . 39 4
36 A . 40 4
37 A . 41 4
38 G . 42 4
39 A . 43 4
40 C < 36 2
41 C < 35 2
42 C < 34 2
43 T < 33 2
44 G < 32 2
45 T . 45 4
46 C > 49 2
47 C > 50 2
48 C > 51 2
49 G . 56 4
50 A . 57 4
51 A . 58 4
52 G . 59 4
-1 - . 55 1
-1 - . 54 1
-1 - . 53 1
-1 - . 52 1
53 G < 51 2
54 G < 50 2
55 G < 49 2
56 T . 61 4
57 C . 61 16
58 C . 62 4
59 G > 63 2
60 C > 64 2
61 G > 65 2
62 G > 66 2
63 G > 67 2
64 T . 68 4
65 T . 69 4
66 C . 70 4
67 G . 71 4
68 A . 72 4
69 A . 73 4
70 T . 74 4
71 C < 67 2
72 C < 66 2
73 C < 65 2
74 G < 64 2
75 C < 63 2
-1 - . 46 1
76 C < 11 2
77 C < 10 2
78 C < 9 2
79 C < 8 2
80 C < 7 2
81 G < 6 2
82 C < 5 2
83 A . 4 8
-1 - . 3 1
-1 - . 2 1
-1 - . 1 1
-1 # # -1 -1
65 MX0900_CAT 74
-1 # # -1 -1
0 A > 5 2
1 G > 6 2
2 C > 7 2
3 G > 8 2
4 G > 9 2
5 G > 10 2
6 G > 11 2
7 T . 12 4
8 G . 13 4
9 G > 16 2
10 G > 17 2
11 G > 18 2
12 T > 19 2
13 A . 20 4
14 G . 21 4
15 T . 22 4
16 C . 23 4
17 A . 23 16
18 G . 24 4
19 G . 25 4
20 A . 26 4
21 A . 27 4
22 A < 19 2
23 T < 18 2
24 C < 17 2
25 C < 16 2
26 G . 29 4
27 A > 32 2
28 T > 33 2
29 G > 34 2
30 G > 35 2
31 G > 36 2
32 C . 37 4
33 T . 38 4
34 C . 39 4
35 A . 40 4
36 T . 41 4
37 A . 42 4
38 A . 43 4
39 C < 36 2
40 C < 35 2
41 C < 34 2
42 G < 33 2
43 T < 32 2
44 A . 45 4
45 G . 46 4
-1 - . 59 1
-1 - . 58 1
-1 - . 57 1
-1 - . 56 1
-1 - . 55 1
-1 - . 54 1
-1 - . 53 1
-1 - . 52 1
-1 - . 51 1
-1 - . 50 1
-1 - . 49 1
46 A . 61 4
47 T . 61 16
48 C . 62 4
49 G > 63 2
50 A > 64 2
51 T > 65 2
52 G > 66 2
53 G > 67 2
54 T . 68 4
55 T . 69 4
56 C . 70 4
57 A . 71 4
58 A . 72 4
59 A . 73 4
60 T . 74 4
61 C < 67 2
62 C < 66 2
63 A < 65 2
64 T < 64 2
65 C < 63 2
66 C < 11 2
67 C < 10 2
68 C < 9 2
69 C < 8 2
70 G < 7 2
71 C < 6 2
72 T < 5 2
73 A . 4 8
-1 - . 3 1
-1 - . 2 1
-1 - . 1 1
-1 # # -1 -1
65 MS0343_GGA 82
-1 # # -1 -1
0 G > 5 2
1 C > 6 2
2 C > 7 2
3 G > 8 2
4 G > 9 2
5 G > 10 2
6 G > 11 2
7 T . 12 4
8 T . 13 4
9 G > 16 2
10 C > 17 2
11 C > 18 2
12 G . 19 2
13 A . 20 4
14 G . 21 4
15 C . 22 4
16 G . 24 4
17 G . 25 4
18 T . 26 4
19 A . 27 4
-1 - . 23 1
20 A . 19 2
21 G < 18 2
22 G < 17 2
23 C < 16 2
24 G . 29 4
25 C > 32 2
26 A > 33 2
27 C > 34 2
28 G > 35 2
29 C > 36 2
30 C . 37 4
31 T . 38 4
32 G . 39 4
33 G . 40 4
34 A . 41 4
35 G . 42 4
36 A . 43 4
37 G < 36 2
38 C < 35 2
39 G < 34 2
40 T < 33 2
41 G < 32 2
42 T . 45 4
43 G . 46 4
44 G > 49 2
45 G > 50 2
46 C . 51 2
47 G . 56 4
48 T . 57 4
49 T . 58 4
50 C . 59 4
51 G . 55 32
-1 - . 55 1
-1 - . 54 1
-1 - . 53 1
-1 - . 52 1
52 C . 51 2
53 C < 50 2
54 C < 49 2
55 G . 61 4
56 C . 62 4
57 G > 63 2
58 T > 64 2
59 G > 65 2
60 G > 66 2
61 G > 67 2
62 T . 68 4
63 T . 69 4
64 C . 70 4
65 G . 71 4
66 A . 72 4
67 A . 73 4
68 T . 74 4
69 C < 67 2
70 C < 66 2
71 C < 65 2
72 A < 64 2
73 C < 63 2
74 C < 11 2
75 C < 10 2
76 C < 9 2
77 C < 8 2
78 G < 7 2
79 G < 6 2
80 C < 5 2
81 G . 4 8
-1 - . 3 1
-1 - . 2 1
-1 - . 1 1
-1 # # -1 -1
65 MM0651_CAT 75
-1 # # -1 -1
0 G > 5 2
1 G > 6 2
2 G > 7 2
3 C > 8 2
4 C > 9 2
5 C > 10 2
6 G > 11 2
7 T . 12 4
8 A . 13 4
9 G > 16 2
10 C > 17 2
11 T > 18 2
12 C > 19 2
13 A . 20 4
14 G . 21 4
15 C . 22 4
16 C . 23 4
17 T . 23 16
18 G . 24 4
19 G . 25 4
20 T . 26 4
21 C . 26 16
22 A . 27 4
23 G < 19 2
24 A < 18 2
25 G < 17 2
26 C < 16 2
27 G . 29 4
28 C > 32 2
29 T > 33 2
30 C > 34 2
31 G > 35 2
32 G > 36 2
33 C . 37 4
34 T . 38 4
35 C . 39 4
36 A . 40 4
37 T . 41 4
38 A . 42 4
39 A . 43 4
40 C < 36 2
41 C < 35 2
42 G < 34 2
43 A < 33 2
44 G < 32 2
45 T . 45 4
46 G . 46 4
-1 - . 59 1
-1 - . 58 1
-1 - . 57 1
-1 - . 56 1
-1 - . 55 1
-1 - . 54 1
-1 - . 53 1
-1 - . 52 1
-1 - . 51 1
-1 - . 50 1
-1 - . 49 1
47 G . 61 4
48 T . 61 16
49 C . 62 4
50 A > 63 2
51 A > 64 2
52 G > 65 2
53 G > 66 2
54 G > 67 2
55 T . 68 4
56 T . 69 4
57 C . 70 4
58 A . 71 4
59 A . 72 4
60 A . 73 4
61 T . 74 4
62 C < 67 2
63 C < 66 2
64 C < 65 2
65 T < 64 2
66 T < 63 2
67 C < 11 2
68 G < 10 2
69 G < 9 2
70 G < 8 2
71 C < 7 2
72 C < 6 2
73 C < 5 2
74 A . 4 8
-1 - . 3 1
-1 - . 2 1
-1 - . 1 1
-1 # # -1 -1
65 MW0340_CCA 74
-1 # # -1 -1
0 G > 5 2
1 G > 6 2
2 G > 7 2
3 G > 8 2
4 T > 9 2
5 C > 10 2
6 G > 11 2
7 T . 12 4
8 G . 13 4
9 G > 16 2
10 C > 17 2
11 G > 18 2
12 T > 19 2
13 A . 20 4
14 G . 21 4
15 C . 22 4
16 C . 23 4
17 A . 23 16
18 G . 24 4
19 G . 25 4
20 A . 26 4
21 A . 27 4
22 G < 19 2
23 C < 18 2
24 G < 17 2
25 C < 16 2
26 G . 29 4
27 G > 32 2
28 C > 33 2
29 G > 34 2
30 G > 35 2
31 G > 36 2
32 C . 37 4
33 T . 38 4
34 C . 39 4
35 C . 40 4
36 A . 41 4
37 G . 42 4
38 A . 43 4
39 C < 36 2
40 C < 35 2
41 C < 34 2
42 G < 33 2
43 C < 32 2
44 C . 45 4
45 A . 46 4
-1 - . 59 1
-1 - . 58 1
-1 - . 57 1
-1 - . 56 1
-1 - . 55 1
-1 - . 54 1
-1 - . 53 1
-1 - . 52 1
-1 - . 51 1
-1 - . 50 1
-1 - . 49 1
46 G . 61 4
47 T . 61 16
48 C . 62 4
49 G > 63 2
50 T > 64 2
51 G > 65 2
52 G > 66 2
53 G > 67 2
54 T . 68 4
55 T . 69 4
56 C . 70 4
57 A . 71 4
58 A . 72 4
59 A . 73 4
60 T . 74 4
61 C < 67 2
62 C < 66 2
63 C < 65 2
64 A < 64 2
65 C < 63 2
66 C < 11 2
67 G < 10 2
68 G < 9 2
69 C < 8 2
70 C < 7 2
71 C < 6 2
72 C < 5 2
73 A . 4 8
-1 - . 3 1
-1 - . 2 1
-1 - . 1 1
-1 # # -1 -1
65 MN0660_GTT 77
-1 # # -1 -1
0 G > 5 2
1 C > 6 2
2 C > 7 2
3 T > 8 2
4 C > 9 2
5 C > 10 2
6 T > 11 2
7 T . 12 4
8 A . 13 4
9 G > 16 2
10 C > 17 2
11 T > 18 2
12 C > 19 2
13 A . 20 4
14 G . 21 4
15 T . 22 4
16 A . 23 4
17 G . 24 4
18 G . 25 4
19 T . 26 4
20 A . 27 4
21 G < 19 2
22 C . 18 32
23 A < 18 2
24 G < 17 2
25 C < 16 2
26 G . 29 4
27 A > 32 2
28 T > 33 2
29 G > 34 2
30 G > 35 2
31 A > 36 2
32 C . 37 4
33 T . 38 4
34 G . 39 4
35 T . 40 4
36 T . 41 4
37 A . 42 4
38 A . 43 4
39 T < 36 2
40 C < 35 2
41 C < 34 2
42 A < 33 2
43 T < 32 2
44 A . 45 4
45 G . 46 4
-1 - . 59 1
-1 - . 58 1
-1 - . 57 1
-1 - . 56 1
-1 - . 55 1
-1 - . 54 1
-1 - . 53 1
-1 - . 52 1
-1 - . 51 1
-1 - . 50 1
-1 - . 49 1
46 G . 61 4
47 T . 61 16
48 C . 62 4
49 G > 63 2
50 C > 64 2
51 A > 65 2
52 G > 66 2
53 G > 67 2
54 T . 68 4
55 T . 69 4
56 C . 70 4
57 G . 71 4
58 A . 72 4
59 G . 73 4
60 C . 74 4
61 C < 67 2
62 C < 66 2
63 T < 65 2
64 G < 64 2
65 C < 63 2
66 A < 11 2
67 G < 10 2
68 G < 9 2
69 A < 8 2
70 G < 7 2
71 G < 6 2
72 C < 5 2
73 G . 4 8
74 C . 3 8
75 C . 2 8
76 A . 1 8
-1 # # -1 -1
65 NR0502_NCG 78
-1 # # -1 -1
0 G > 5 2
1 G > 6 2
2 G > 7 2
3 C > 8 2
4 G > 9 2
5 C > 10 2
6 T > 11 2
7 T . 12 4
8 A . 13 4
9 G > 16 2
10 C > 17 2
11 T > 18 2
12 C > 19 2
13 A . 20 4
14 G . 21 4
15 T . 22 4
16 C . 23 4
17 T . 23 16
18 G . 24 4
19 G . 25 4
20 A . 26 4
21 C . 26 16
22 A . 27 4
23 G < 19 2
24 A < 18 2
25 G < 17 2
26 T < 16 2
27 G . 29 4
28 C > 32 2
29 T > 33 2
30 T > 34 2
31 G > 35 2
32 G > 36 2
33 C . 37 4
34 T . 38 4
35 T . 39 4
36 C . 40 4
37 G . 41 4
38 G . 42 4
39 A . 43 4
40 C < 36 2
41 C < 35 2
42 A < 34 2
43 A < 33 2
44 G < 32 2
45 T . 45 4
46 T . 46 4
-1 - . 59 1
-1 - . 58 1
-1 - . 57 1
-1 - . 56 1
-1 - . 55 1
-1 - . 54 1
-1 - . 53 1
-1 - . 52 1
-1 - . 51 1
-1 - . 50 1
-1 - . 49 1
47 G . 61 4
48 C . 61 16
49 C . 62 4
50 A > 63 2
51 C > 64 2
52 G > 65 2
53 G > 66 2
54 G > 67 2
55 T . 68 4
56 T . 69 4
57 C . 70 4
58 A . 71 4
59 A . 72 4
60 A . 73 4
61 T . 74 4
62 C < 67 2
63 C < 66 2
64 T < 65 2
65 G < 64 2
66 T < 63 2
67 A < 11 2
68 G < 10 2
69 C < 9 2
70 G < 8 2
71 C < 7 2
72 C < 6 2
73 C < 5 2
74 A . 4 8
75 C . 3 8
76 C . 2 8
77 A . 1 8
-1 # # -1 -1
65 NN0620_;UU 78
-1 # # -1 -1
0 G > 5 2
1 C > 6 2
2 G > 7 2
3 C > 8 2
4 C > 9 2
5 G > 10 2
6 G > 11 2
7 T . 12 4
8 G . 13 4
9 G > 16 2
10 C > 17 2
11 T > 18 2
12 C > 19 2
13 A . 20 4
14 T . 21 4
15 C . 22 4
16 C . 23 4
17 T . 23 16
18 G . 24 4
19 G . 25 4
20 T . 26 4
21 T . 26 16
22 A . 27 4
23 G < 19 2
24 A < 18 2
25 G < 17 2
26 C < 16 2
27 T . 29 4
28 C > 32 2
29 A > 33 2
30 C > 34 2
31 G > 35 2
32 G > 36 2
33 C . 37 4
34 T . 38 4
35 G . 39 4
36 T . 40 4
37 T . 41 4
38 A . 42 4
39 A . 43 4
40 C < 36 2
41 C < 35 2
42 G < 34 2
43 T < 33 2
44 G < 32 2
45 A . 45 4
46 G . 46 4
-1 - . 59 1
-1 - . 58 1
-1 - . 57 1
-1 - . 56 1
-1 - . 55 1
-1 - . 54 1
-1 - . 53 1
-1 - . 52 1
-1 - . 51 1
-1 - . 50 1
-1 - . 49 1
47 G . 61 4
48 C . 61 16
49 C . 62 4
50 G > 63 2
51 C > 64 2
52 G > 65 2
53 G > 66 2
54 G > 67 2
55 T . 68 4
56 T . 69 4
57 C . 70 4
58 A . 71 4
59 A . 72 4
60 A . 73 4
61 T . 74 4
62 C < 67 2
63 C < 66 2
64 C < 65 2
65 G < 64 2
66 C < 63 2
67 C < 11 2
68 C < 10 2
69 G < 9 2
70 G < 8 2
71 C < 7 2
72 G < 6 2
73 C < 5 2
74 A . 4 8
75 C . 3 8
76 C . 2 8
77 A . 1 8
-1 # # -1 -1
65 MA0310_TGC¤DA0350_TGC¤DA0360_TGC 72
-1 # # -1 -1
0 G > 5 2
1 G > 6 2
2 G > 7 2
3 C > 8 2
4 T > 9 2
5 C > 10 2
6 A > 11 2
7 T . 12 4
8 A . 13 4
9 G > 16 2
10 C > 17 2
11 T > 18 2
12 C > 19 2
13 A . 20 4
14 G . 21 4
15 C . 22 4
16 G . 24 4
17 G . 25 4
18 T . 26 4
19 A . 27 4
-1 - . 23 1
20 G < 19 2
21 A < 18 2
22 G < 17 2
23 T < 16 2
24 G . 29 4
25 C > 32 2
26 C > 33 2
27 T > 34 2
28 C > 35 2
29 C > 36 2
30 C . 37 4
31 T . 38 4
32 T . 39 4
33 G . 40 4
34 C . 41 4
35 A . 42 4
36 A . 43 4
37 G < 36 2
38 G < 35 2
39 A < 34 2
40 G < 33 2
41 G < 32 2
42 A . 45 4
43 T . 46 4
-1 - . 59 1
-1 - . 58 1
-1 - . 57 1
-1 - . 56 1
-1 - . 55 1
-1 - . 54 1
-1 - . 53 1
-1 - . 52 1
-1 - . 51 1
-1 - . 50 1
-1 - . 49 1
44 G . 61 4
45 C . 61 16
46 C . 62 4
47 C > 63 2
48 T > 64 2
49 G > 65 2
50 G > 66 2
51 G > 67 2
52 T . 68 4
53 T . 69 4
54 C . 70 4
55 G . 71 4
56 A . 72 4
57 A . 73 4
58 T . 74 4
59 C < 67 2
60 C < 66 2
61 C < 65 2
62 A < 64 2
63 G < 63 2
64 T < 11 2
65 G < 10 2
66 A < 9 2
67 G < 8 2
68 T < 7 2
69 C < 6 2
70 C < 5 2
71 A . 4 8
-1 - . 3 1
-1 - . 2 1
-1 - . 1 1
-1 # # -1 -1
65 MP0340_CGG 74
-1 # # -1 -1
0 G > 5 2
1 G > 6 2
2 G > 7 2
3 G > 8 2
4 C > 9 2
5 C > 10 2
6 G > 11 2
7 T . 12 4
8 G . 13 4
9 G > 16 2
10 G > 17 2
11 G > 18 2
12 T . 19 2
13 A . 20 4
14 G . 21 4
15 C . 22 4
16 C . 23 4
17 T . 23 16
18 G . 24 4
19 G . 25 4
20 T . 26 4
21 G . 26 16
22 A . 27 4
23 T . 19 2
24 C < 18 2
25 C < 17 2
26 T < 16 2
27 G . 29 4
28 C > 32 2
29 G > 33 2
30 G > 34 2
31 C > 35 2
32 G > 36 2
33 T . 37 4
34 T . 38 4
35 C . 39 4
36 G . 40 4
37 G . 41 4
38 G . 42 4
39 A . 43 4
40 C < 36 2
41 G < 35 2
42 C < 34 2
43 C < 33 2
44 G < 32 2
45 T . 45 4
46 G . 46 4
-1 - . 59 1
-1 - . 58 1
-1 - . 57 1
-1 - . 56 1
-1 - . 55 1
-1 - . 54 1
-1 - . 53 1
-1 - . 52 1
-1 - . 51 1
-1 - . 50 1
-1 - . 49 1
47 A . 61 4
48 C . 62 4
49 C > 63 2
50 C > 64 2
51 G > 65 2
52 A > 66 2
53 G > 67 2
54 T . 68 4
55 T . 69 4
56 C . 70 4
57 A . 71 4
58 A . 72 4
59 A . 73 4
60 T . 74 4
61 C < 67 2
62 T < 66 2
63 C < 65 2
64 G < 64 2
65 G < 63 2
66 C < 11 2
67 G < 10 2
68 G < 9 2
69 C < 8 2
70 C < 7 2
71 C < 6 2
72 C < 5 2
73 A . 4 8
-1 - . 3 1
-1 - . 2 1
-1 - . 1 1
-1 # # -1 -1
65 MP0940_TGG 78
-1 # # -1 -1
0 G > 5 2
1 G > 6 2
2 G > 7 2
3 G > 8 2
4 C > 9 2
5 C > 10 2
6 G > 11 2
7 T . 12 4
8 G . 13 4
9 G > 16 2
10 G > 17 2
11 G > 18 2
12 T . 19 2
13 A . 20 4
14 G . 21 4
15 C . 22 4
16 T . 23 4
17 T . 23 16
18 G . 24 4
19 G . 25 4
20 T . 26 4
21 C . 26 16
22 C . 26 16
23 A . 27 4
24 T . 19 2
25 C < 18 2
26 C < 17 2
27 T < 16 2
28 G . 29 4
29 C > 32 2
30 G > 33 2
31 G > 34 2
32 G > 35 2
33 C > 36 2
34 T . 37 4
35 T . 38 4
36 T . 39 4
37 G . 40 4
38 G . 41 4
39 G . 42 4
40 A . 43 4
41 G < 36 2
42 C < 35 2
43 C < 34 2
44 C < 33 2
45 G < 32 2
46 T . 45 4
47 G . 46 4
-1 - . 59 1
-1 - . 58 1
-1 - . 57 1
-1 - . 56 1
-1 - . 55 1
-1 - . 54 1
-1 - . 53 1
-1 - . 52 1
-1 - . 51 1
-1 - . 50 1
-1 - . 49 1
48 A . 61 4
49 C . 62 4
50 C > 63 2
51 C > 64 2
52 G > 65 2
53 G > 66 2
54 G > 67 2
55 T . 68 4
56 T . 69 4
57 C . 70 4
58 G . 71 4
59 A . 72 4
60 A . 73 4
61 T . 74 4
62 C < 67 2
63 C < 66 2
64 C < 65 2
65 G < 64 2
66 G < 63 2
67 C < 11 2
68 G < 10 2
69 G < 9 2
70 C < 8 2
71 C < 7 2
72 C < 6 2
73 C < 5 2
74 A . 4 8
75 C . 3 8
76 C . 2 8
77 A . 1 8
-1 # # -1 -1
65 MP0650_TGG 75
-1 # # -1 -1
0 G > 5 2
1 G > 6 2
2 G > 7 2
3 C > 8 2
4 C > 9 2
5 T > 10 2
6 G > 11 2
7 T . 12 4
8 G . 13 4
9 G > 16 2
10 G > 17 2
11 G > 18 2
12 T . 19 2
13 A . 20 4
14 G . 21 4
15 C . 22 4
16 C . 23 4
17 T . 23 16
18 G . 24 4
19 G . 25 4
20 T . 26 4
21 C . 26 16
22 T . 26 16
23 A . 27 4
24 T . 19 2
25 C < 18 2
26 C < 17 2
27 T < 16 2
28 T . 29 4
29 T > 32 2
30 G > 33 2
31 G > 34 2
32 G > 35 2
33 A > 36 2
34 T . 37 4
35 T . 38 4
36 T . 39 4
37 G . 40 4
38 G . 41 4
39 G . 42 4
40 A . 43 4
41 T < 36 2
42 C < 35 2
43 C < 34 2
44 T < 33 2
45 G < 32 2
46 A . 45 4
47 G . 46 4
-1 - . 59 1
-1 - . 58 1
-1 - . 57 1
-1 - . 56 1
-1 - . 55 1
-1 - . 54 1
-1 - . 53 1
-1 - . 52 1
-1 - . 51 1
-1 - . 50 1
-1 - . 49 1
48 A . 61 4
49 C . 62 4
50 C > 63 2
51 C > 64 2
52 C > 65 2
53 A > 66 2
54 G > 67 2
55 T . 68 4
56 T . 69 4
57 C . 70 4
58 A . 71 4
59 A . 72 4
60 A . 73 4
61 T . 74 4
62 C < 67 2
63 T < 66 2
64 G < 65 2
65 G < 64 2
66 G < 63 2
67 C < 11 2
68 A < 10 2
69 G < 9 2
70 G < 8 2
71 C < 7 2
72 C < 6 2
73 C < 5 2
74 A . 4 8
-1 - . 3 1
-1 - . 2 1
-1 - . 1 1
-1 # # -1 -1
65 MR0651_TCG 72
-1 # # -1 -1
0 G > 5 2
1 C > 6 2
2 C > 7 2
3 C > 8 2
4 T > 9 2
5 G > 10 2
6 G > 11 2
7 T . 12 4
8 G . 13 4
9 G > 16 2
10 T > 17 2
11 G > 18 2
12 T . 19 2
13 A . 20 4
14 G . 21 4
15 A . 22 4
16 G . 24 4
17 G . 25 4
18 A . 26 4
19 T . 26 16
20 A . 27 4
-1 - . 23 1
21 T . 19 2
22 C < 18 2
23 A < 17 2
24 C < 16 2
25 G . 29 4
26 G > 32 2
27 G > 33 2
28 G > 34 2
29 G > 35 2
30 A > 36 2
31 C . 37 4
32 T . 38 4
33 T . 39 4
34 C . 40 4
35 G . 41 4
36 G . 42 4
37 A . 43 4
38 T < 36 2
39 C < 35 2
40 C < 34 2
41 C < 33 2
42 C < 32 2
43 A . 45 4
44 A . 46 4
-1 - . 59 1
-1 - . 58 1
-1 - . 57 1
-1 - . 56 1
-1 - . 55 1
-1 - . 54 1
-1 - . 53 1
-1 - . 52 1
-1 - . 51 1
-1 - . 50 1
-1 - . 49 1
45 A . 61 4
46 C . 62 4
47 C > 63 2
48 C > 64 2
49 G > 65 2
50 G > 66 2
51 G > 67 2
52 T . 68 4
53 T . 69 4
54 C . 70 4
55 A . 71 4
56 A . 72 4
57 A . 73 4
58 T . 74 4
59 C < 67 2
60 C < 66 2
61 C < 65 2
62 G < 64 2
63 G < 63 2
64 C < 11 2
65 C < 10 2
66 A < 9 2
67 G < 8 2
68 G < 7 2
69 G < 6 2
70 C < 5 2
71 C . 4 8
-1 - . 3 1
-1 - . 2 1
-1 - . 1 1
-1 # # -1 -1
65 MS0341_TGA 82
-1 # # -1 -1
0 G > 5 2
1 C > 6 2
2 C > 7 2
3 G > 8 2
4 G > 9 2
5 G > 10 2
6 G > 11 2
7 T . 12 4
8 T . 13 4
9 G > 16 2
10 C > 17 2
11 A > 18 2
12 G > 19 2
13 A . 20 4
14 G . 21 4
15 A . 22 4
16 G . 24 4
17 G . 25 4
18 T . 26 4
19 A . 27 4
-1 - . 23 1
20 C < 19 2
21 T < 18 2
22 G < 17 2
23 C < 16 2
24 G . 29 4
25 C > 32 2
26 C > 33 2
27 A > 34 2
28 G > 35 2
29 C > 36 2
30 C . 37 4
31 T . 38 4
32 T . 39 4
33 G . 40 4
34 A . 41 4
35 G . 42 4
36 A . 43 4
37 G < 36 2
38 C < 35 2
39 T < 34 2
40 G < 33 2
41 G < 32 2
42 T . 45 4
43 G . 46 4
44 C > 49 2
45 C > 50 2
46 C > 51 2
47 G . 56 4
48 T . 57 4
49 A . 58 4
50 A . 59 4
-1 - . 55 1
-1 - . 54 1
-1 - . 53 1
-1 - . 52 1
51 G < 51 2
52 G < 50 2
53 G < 49 2
54 C . 61 4
55 T . 61 16
56 C . 62 4
57 C > 63 2
58 T > 64 2
59 G > 65 2
60 G > 66 2
61 G > 67 2
62 T . 68 4
63 T . 69 4
64 C . 70 4
65 A . 71 4
66 A . 72 4
67 A . 73 4
68 T . 74 4
69 C < 67 2
70 C < 66 2
71 C < 65 2
72 A < 64 2
73 G < 63 2
74 C < 11 2
75 C < 10 2
76 C < 9 2
77 C < 8 2
78 G < 7 2
79 G < 6 2
80 C < 5 2
81 G . 4 8
-1 - . 3 1
-1 - . 2 1
-1 - . 1 1
-1 # # -1 -1
65 MC0340_GCA 72
-1 # # -1 -1
0 G > 5 2
1 C > 6 2
2 C > 7 2
3 A > 8 2
4 G > 9 2
5 G > 10 2
6 G > 11 2
7 T . 12 4
8 G . 13 4
9 G > 16 2
10 C > 17 2
11 A > 18 2
12 G . 19 2
13 A . 20 4
14 G . 21 4
15 G . 22 4
16 G . 24 4
17 G . 25 4
18 C . 26 4
19 T . 27 4
-1 - . 23 1
20 A . 19 2
21 T < 18 2
22 G < 17 2
23 C < 16 2
24 G . 29 4
25 G > 32 2
26 C > 33 2
27 G > 34 2
28 G > 35 2
29 A > 36 2
30 C . 37 4
31 T . 38 4
32 G . 39 4
33 C . 40 4
34 A . 41 4
35 G . 42 4
36 A . 43 4
37 T < 36 2
38 C < 35 2
39 C < 34 2
40 G < 33 2
41 C < 32 2
42 T . 45 4
43 T . 46 4
-1 - . 59 1
-1 - . 58 1
-1 - . 57 1
-1 - . 56 1
-1 - . 55 1
-1 - . 54 1
-1 - . 53 1
-1 - . 52 1
-1 - . 51 1
-1 - . 50 1
-1 - . 49 1
44 T . 61 4
45 A . 61 16
46 C . 62 4
47 C > 63 2
48 C > 64 2
49 C > 65 2
50 G > 66 2
51 G > 67 2
52 T . 68 4
53 T . 69 4
54 C . 70 4
55 G . 71 4
56 A . 72 4
57 A . 73 4
58 T . 74 4
59 C < 67 2
60 C < 66 2
61 G < 65 2
62 G < 64 2
63 G < 63 2
64 C < 11 2
65 C < 10 2
66 C < 9 2
67 T < 8 2
68 G < 7 2
69 G < 6 2
70 C < 5 2
71 T . 4 8
-1 - . 3 1
-1 - . 2 1
-1 - . 1 1
-1 # # -1 -1
65 ML0981_CAG 84
-1 # # -1 -1
0 G > 5 2
1 C > 6 2
2 G > 7 2
3 G > 8 2
4 G > 9 2
5 G > 10 2
6 G > 11 2
7 T . 12 4
8 G . 13 4
9 C > 16 2
10 C > 17 2
11 C > 18 2
12 G . 19 2
13 A . 20 4
14 G . 21 4
15 C . 22 4
16 C . 23 4
17 A . 23 16
18 G . 24 4
19 G . 25 4
20 T . 26 4
21 A . 26 16
22 A . 27 4
23 A . 19 2
24 G < 18 2
25 G < 17 2
26 G < 16 2
27 G . 29 4
28 C > 32 2
29 A > 33 2
30 G > 34 2
31 G > 35 2
32 G > 36 2
33 T . 37 4
34 T . 38 4
35 C . 39 4
36 A . 40 4
37 G . 41 4
38 G . 42 4
39 T . 43 4
40 C < 36 2
41 C < 35 2
42 C < 34 2
43 T < 33 2
44 G < 32 2
45 T . 45 4
46 G > 49 2
47 G > 50 2
48 C > 51 2
49 G . 56 4
50 T . 57 4
51 A . 58 4
52 G . 59 4
-1 - . 55 1
-1 - . 54 1
-1 - . 53 1
-1 - . 52 1
53 G < 51 2
54 C < 50 2
55 C < 49 2
56 T . 61 4
57 G . 61 16
58 C . 62 4
59 G > 63 2
60 T > 64 2
61 G > 65 2
62 G > 66 2
63 G > 67 2
64 T . 68 4
65 T . 69 4
66 C . 70 4
67 A . 71 4
68 A . 72 4
69 A . 73 4
70 T . 74 4
71 C < 67 2
72 C < 66 2
73 C < 65 2
74 A < 64 2
75 C < 63 2
-1 - . 46 1
76 C < 11 2
77 C < 10 2
78 C < 9 2
79 C < 8 2
80 C < 7 2
81 G < 6 2
82 C < 5 2
83 A . 4 8
-1 - . 3 1
-1 - . 2 1
-1 - . 1 1
-1 # # -1 -1
65 MH0340_GTG 72
-1 # # -1 -1
0 G > 5 2
1 C > 6 2
2 C > 7 2
3 C > 8 2
4 G > 9 2
5 G > 10 2
6 A > 11 2
7 T . 12 4
8 G . 13 4
9 G > 16 2
10 G > 17 2
11 G > 18 2
12 T . 19 2
13 A . 20 4
14 G . 21 4
15 T . 22 4
16 G . 24 4
17 G . 25 4
18 T . 26 4
19 T . 26 16
20 A . 27 4
-1 - . 23 1
21 T . 19 2
22 C < 18 2
23 C < 17 2
24 T < 16 2
25 C . 29 4
26 T > 32 2
27 G > 33 2
28 G > 34 2
29 G > 35 2
30 A > 36 2
31 C . 37 4
32 T . 38 4
33 G . 39 4
34 T . 40 4
35 G . 41 4
36 G . 42 4
37 A . 43 4
38 T < 36 2
39 C < 35 2
40 C < 34 2
41 C < 33 2
42 A < 32 2
43 G . 45 4
44 G . 46 4
-1 - . 59 1
-1 - . 58 1
-1 - . 57 1
-1 - . 56 1
-1 - . 55 1
-1 - . 54 1
-1 - . 53 1
-1 - . 52 1
-1 - . 51 1
-1 - . 50 1
-1 - . 49 1
45 A . 61 4
46 C . 62 4
47 C > 63 2
48 C > 64 2
49 G > 65 2
50 G > 66 2
51 G > 67 2
52 T . 68 4
53 T . 69 4
54 C . 70 4
55 G . 71 4
56 A . 72 4
57 A . 73 4
58 T . 74 4
59 C < 67 2
60 C < 66 2
61 C < 65 2
62 G < 64 2
63 G < 63 2
64 T < 11 2
65 C < 10 2
66 C < 9 2
67 G < 8 2
68 G < 7 2
69 G < 6 2
70 C < 5 2
71 C . 4 8
-1 - . 3 1
-1 - . 2 1
-1 - . 1 1
-1 # # -1 -1
65 MF0860_GAA 74
-1 # # -1 -1
0 G > 5 2
1 C > 6 2
2 C > 7 2
3 G > 8 2
4 C > 9 2
5 C > 10 2
6 G > 11 2
7 T . 12 4
8 A . 13 4
9 G > 16 2
10 C > 17 2
11 T > 18 2
12 C > 19 2
13 A . 20 4
14 G . 21 4
15 C . 22 4
16 C . 23 4
17 C . 23 16
18 G . 24 4
19 G . 25 4
20 G . 26 4
21 A . 27 4
22 G < 19 2
23 A < 18 2
24 G < 17 2
25 C < 16 2
26 G . 29 4
27 C > 32 2
28 C > 33 2
29 C > 34 2
30 G > 35 2
31 G > 36 2
32 C . 37 4
33 T . 38 4
34 G . 39 4
35 A . 40 4
36 A . 41 4
37 G . 42 4
38 A . 43 4
39 C < 36 2
40 C < 35 2
41 G < 34 2
42 G < 33 2
43 G < 32 2
44 T . 45 4
45 T . 46 4
-1 - . 59 1
-1 - . 58 1
-1 - . 57 1
-1 - . 56 1
-1 - . 55 1
-1 - . 54 1
-1 - . 53 1
-1 - . 52 1
-1 - . 51 1
-1 - . 50 1
-1 - . 49 1
46 G . 61 4
47 T . 61 16
48 C . 62 4
49 C > 63 2
50 G > 64 2
51 G > 65 2
52 G > 66 2
53 G > 67 2
54 T . 68 4
55 T . 69 4
56 C . 70 4
57 A . 71 4
58 A . 72 4
59 G . 73 4
60 T . 74 4
61 C < 67 2
62 C < 66 2
63 C < 65 2
64 C < 64 2
65 G < 63 2
66 C < 11 2
67 G < 10 2
68 G < 9 2
69 C < 8 2
70 G < 7 2
71 G < 6 2
72 C < 5 2
73 A . 4 8
-1 - . 3 1
-1 - . 2 1
-1 - . 1 1
-1 # # -1 -1
65 NR0501_GCG 76
-1 # # -1 -1
0 G > 5 2
1 T > 6 2
2 C > 7 2
3 C > 8 2
4 T > 9 2
5 G > 10 2
6 A > 11 2
7 T . 12 4
8 A . 13 4
9 G > 16 2
10 G > 17 2
11 G > 18 2
12 T . 19 2
13 A . 20 4
14 G . 21 4
15 T . 22 4
16 G . 24 4
17 G . 25 4
18 A . 26 4
19 C . 26 16
20 T . 26 16
21 A . 27 4
-1 - . 23 1
22 T . 19 2
23 C < 18 2
24 C < 17 2
25 T < 16 2
26 C . 29 4
27 C > 32 2
28 T > 33 2
29 G > 34 2
30 G > 35 2
31 C > 36 2
32 T . 37 4
33 T . 38 4
34 G . 39 4
35 C . 40 4
36 G . 41 4
37 G . 42 4
38 A . 43 4
39 G < 36 2
40 C < 35 2
41 C < 34 2
42 A < 33 2
43 G < 32 2
44 G . 45 4
45 G . 46 4
-1 - . 59 1
-1 - . 58 1
-1 - . 57 1
-1 - . 56 1
-1 - . 55 1
-1 - . 54 1
-1 - . 53 1
-1 - . 52 1
-1 - . 51 1
-1 - . 50 1
-1 - . 49 1
46 A . 61 4
47 C . 62 4
48 C > 63 2
49 G > 64 2
50 G > 65 2
51 A > 66 2
52 G > 67 2
53 T . 68 4
54 T . 69 4
55 C . 70 4
56 A . 71 4
57 A . 72 4
58 A . 73 4
59 T . 74 4
60 C < 67 2
61 T < 66 2
62 C < 65 2
63 C < 64 2
64 G < 63 2
65 T < 11 2
66 C < 10 2
67 A < 9 2
68 G < 8 2
69 G < 7 2
70 A < 6 2
71 C < 5 2
72 G . 4 8
73 C . 3 8
74 C . 2 8
75 A . 1 8
-1 # # -1 -1
65 MP0651_GGG 74
-1 # # -1 -1
0 G > 5 2
1 G > 6 2
2 G > 7 2
3 G > 8 2
4 C > 9 2
5 C > 10 2
6 G > 11 2
7 T . 12 4
8 G . 13 4
9 G > 16 2
10 G > 17 2
11 G > 18 2
12 T . 19 2
13 A . 20 4
14 G . 21 4
15 C . 22 4
16 C . 23 4
17 T . 23 16
18 G . 24 4
19 G . 25 4
20 A . 26 4
21 T . 26 16
22 A . 27 4
23 T . 19 2
24 C < 18 2
25 C < 17 2
26 T < 16 2
27 G . 29 4
28 T > 32 2
29 G > 33 2
30 C > 34 2
31 G > 35 2
32 C > 36 2
33 T . 37 4
34 T . 38 4
35 G . 39 4
36 G . 40 4
37 G . 41 4
38 G . 42 4
39 G . 43 4
40 G < 36 2
41 C < 35 2
42 G < 34 2
43 T < 33 2
44 G < 32 2
45 C . 45 4
46 G . 46 4
-1 - . 59 1
-1 - . 58 1
-1 - . 57 1
-1 - . 56 1
-1 - . 55 1
-1 - . 54 1
-1 - . 53 1
-1 - . 52 1
-1 - . 51 1
-1 - . 50 1
-1 - . 49 1
47 A . 61 4
48 C . 62 4
49 C > 63 2
50 C > 64 2
51 G > 65 2
52 G > 66 2
53 G > 67 2
54 T . 68 4
55 T . 69 4
56 C . 70 4
57 A . 71 4
58 A . 72 4
59 G . 73 4
60 T . 74 4
61 C < 67 2
62 C < 66 2
63 C < 65 2
64 G < 64 2
65 G < 63 2
66 C < 11 2
67 G < 10 2
68 G < 9 2
69 C < 8 2
70 C < 7 2
71 C < 6 2
72 C < 5 2
73 A . 4 8
-1 - . 3 1
-1 - . 2 1
-1 - . 1 1
-1 # # -1 -1
65 MH0660_GTG 76
-1 # # -1 -1
0 G . 0 16
1 G > 5 2
2 C > 6 2
3 C > 7 2
4 G > 8 2
5 A > 9 2
6 G > 10 2
7 G > 11 2
8 T . 12 4
9 A . 13 4
10 G > 16 2
11 G > 17 2
12 G > 18 2
13 T . 19 2
14 A . 20 4
15 G . 21 4
16 T . 22 4
17 G . 24 4
18 G . 25 4
19 C . 26 4
20 T . 26 16
21 A . 27 4
-1 - . 23 1
22 T . 19 2
23 C < 18 2
24 C < 17 2
25 T < 16 2
26 G . 29 4
27 A > 32 2
28 A > 33 2
29 G > 34 2
30 G > 35 2
31 A > 36 2
32 C . 37 4
33 T . 38 4
34 G . 39 4
35 T . 40 4
36 G . 41 4
37 G . 42 4
38 A . 43 4
39 T < 36 2
40 C < 35 2
41 C < 34 2
42 T < 33 2
43 T < 32 2
44 C . 45 4
45 G . 46 4
-1 - . 59 1
-1 - . 58 1
-1 - . 57 1
-1 - . 56 1
-1 - . 55 1
-1 - . 54 1
-1 - . 53 1
-1 - . 52 1
-1 - . 51 1
-1 - . 50 1
-1 - . 49 1
46 A . 61 4
47 C . 62 4
48 C > 63 2
49 C > 64 2
50 G > 65 2
51 G > 66 2
52 G > 67 2
53 T . 68 4
54 T . 69 4
55 C . 70 4
56 A . 71 4
57 A . 72 4
58 T . 73 4
59 T . 74 4
60 C < 67 2
61 C < 66 2
62 C < 65 2
63 G < 64 2
64 G < 63 2
65 T < 11 2
66 C < 10 2
67 T < 9 2
68 C < 8 2
69 G < 7 2
70 G < 6 2
71 C < 5 2
72 C . 4 8
73 C . 3 8
74 C . 2 8
75 A . 1 8
-1 # # -1 -1
65 MZ0650_TCA 83
-1 # # -1 -1
0 G > 5 2
1 G > 6 2
2 C > 7 2
3 G > 8 2
4 C > 9 2
5 G . 11 4
6 T . 12 4
7 A . 13 4
8 C > 16 2
9 C > 17 2
10 G > 18 2
11 G > 19 2
12 G . 21 4
13 C . 22 4
14 T . 23 4
15 T . 23 16
16 G . 24 4
17 G . 25 4
18 T . 26 4
19 A . 27 4
-1 - . 20 1
20 G . 19 32
21 C . 19 32
22 C < 19 2
23 C < 18 2
24 G < 17 2
25 G < 16 2
26 G . 29 4
27 G > 32 2
28 C > 33 2
29 G > 34 2
30 G > 35 2
31 A > 36 2
32 C . 37 4
33 T . 38 4
34 T . 39 4
35 C . 40 4
36 A . 41 4
37 G . 42 4
38 A . 43 4
39 T < 36 2
40 C < 35 2
41 C < 34 2
42 G < 33 2
43 T < 32 2
44 C . 45 4
45 G . 46 4
46 A . 46 16
47 G . 46 16
48 G > 49 2
49 G > 50 2
50 C > 51 2
51 G . 52 2
52 A . 53 2
-1 - . 59 1
-1 - . 58 1
-1 - . 57 1
-1 - . 56 1
-1 - . 55 1
-1 - . 54 1
53 G . 53 2
54 A . 52 2
55 G < 51 2
56 C < 50 2
57 C < 49 2
58 T . 61 4
59 C . 62 4
60 C . 63 2
61 G > 64 2
62 G > 65 2
63 G > 66 2
64 G > 67 2
65 T . 68 4
66 T . 69 4
67 C . 70 4
68 G . 71 4
69 A . 72 4
70 T . 73 4
71 T . 74 4
72 C < 67 2
73 C < 66 2
74 C < 65 2
75 C < 64 2
76 T . 63 2
-1 - . 10 1
77 G < 9 2
78 C < 8 2
79 G < 7 2
80 C < 6 2
81 C < 5 2
82 G . 4 8
-1 - . 3 1
-1 - . 2 1
-1 - . 1 1
-1 # # -1 -1
65 MK0760_TTT 78
-1 # # -1 -1
0 G > 5 2
1 G > 6 2
2 G > 7 2
3 C > 8 2
4 C > 9 2
5 G > 10 2
6 G > 11 2
7 C . 12 4
8 A . 13 4
9 G > 16 2
10 C > 17 2
11 T > 18 2
12 C > 19 2
13 A . 20 4
14 G . 21 4
15 T . 22 4
16 C . 23 4
17 T . 23 16
18 G . 24 4
19 G . 25 4
20 C . 26 4
21 T . 26 16
22 A . 27 4
23 G < 19 2
24 A < 18 2
25 G < 17 2
26 C < 16 2
27 G . 29 4
28 C > 32 2
29 G > 33 2
30 G > 34 2
31 G > 35 2
32 A > 36 2
33 C . 37 4
34 T . 38 4
35 T . 39 4
36 T . 40 4
37 T . 41 4
38 A . 42 4
39 A . 43 4
40 T < 36 2
41 C < 35 2
42 C < 34 2
43 C < 33 2
44 G < 32 2
45 T . 45 4
46 G . 46 4
-1 - . 59 1
-1 - . 58 1
-1 - . 57 1
-1 - . 56 1
-1 - . 55 1
-1 - . 54 1
-1 - . 53 1
-1 - . 52 1
-1 - . 51 1
-1 - . 50 1
-1 - . 49 1
47 G . 61 4
48 T . 61 16
49 C . 62 4
50 C > 63 2
51 C > 64 2
52 G > 65 2
53 G > 66 2
54 G > 67 2
55 T . 68 4
56 T . 69 4
57 C . 70 4
58 A . 71 4
59 A . 72 4
60 A . 73 4
61 T . 74 4
62 C < 67 2
63 C < 66 2
64 C < 65 2
65 G < 64 2
66 G < 63 2
67 C < 11 2
68 C < 10 2
69 G < 9 2
70 G < 8 2
71 C < 7 2
72 C < 6 2
73 C < 5 2
74 A . 4 8
75 C . 3 8
76 C . 2 8
77 A . 1 8
-1 # # -1 -1
65 NG0500_CCC 74
-1 # # -1 -1
0 G > 5 2
1 C > 6 2
2 G > 7 2
3 C > 8 2
4 C > 9 2
5 G > 10 2
6 A > 11 2
7 T . 12 4
8 G . 13 4
9 G > 16 2
10 T > 17 2
11 C > 18 2
12 C > 19 2
13 A . 20 4
14 G . 21 4
15 T . 22 4
16 G . 24 4
17 G . 25 4
18 T . 26 4
19 A . 27 4
-1 - . 23 1
20 G < 19 2
21 G < 18 2
22 A < 17 2
23 C < 16 2
24 A . 29 4
25 C > 32 2
26 G > 33 2
27 A > 34 2
28 G > 35 2
29 C > 36 2
30 T . 37 4
31 T . 38 4
32 C . 39 4
33 C . 40 4
34 C . 41 4
35 A . 42 4
36 A . 43 4
37 G < 36 2
38 C < 35 2
39 T < 34 2
40 C < 33 2
41 G < 32 2
42 G . 45 4
43 A . 46 4
-1 - . 59 1
-1 - . 58 1
-1 - . 57 1
-1 - . 56 1
-1 - . 55 1
-1 - . 54 1
-1 - . 53 1
-1 - . 52 1
-1 - . 51 1
-1 - . 50 1
-1 - . 49 1
44 G . 61 4
45 C . 62 4
46 C > 63 2
47 C > 64 2
48 G > 65 2
49 G > 66 2
50 G > 67 2
51 T . 68 4
52 T . 69 4
53 C . 70 4
54 A . 71 4
55 A . 72 4
56 T . 73 4
57 T . 74 4
58 C < 67 2
59 C < 66 2
60 C < 65 2
61 G < 64 2
62 G < 63 2
63 T < 11 2
64 C < 10 2
65 G < 9 2
66 G < 8 2
67 C < 7 2
68 G < 6 2
69 C < 5 2
70 A . 4 8
71 C . 3 8
72 C . 2 8
73 A . 1 8
-1 # # -1 -1
65 NV0501_GAC 78
-1 # # -1 -1
0 G > 5 2
1 G > 6 2
2 G > 7 2
3 T > 8 2
4 T > 9 2
5 G > 10 2
6 G > 11 2
7 T . 12 4
8 G . 13 4
9 G > 16 2
10 T > 17 2
11 C > 18 2
12 T . 19 2
13 A . 20 4
14 G . 21 4
15 T . 22 4
16 C . 23 4
17 T . 23 16
18 G . 24 4
19 G . 25 4
20 T . 26 4
21 T . 26 16
22 A . 27 4
23 T . 19 2
24 G < 18 2
25 A < 17 2
26 C < 16 2
27 A . 29 4
28 C > 32 2
29 C > 33 2
30 T > 34 2
31 C > 35 2
32 C > 36 2
33 T . 37 4
34 T . 38 4
35 G . 39 4
36 A . 40 4
37 C . 41 4
38 A . 42 4
39 T . 43 4
40 G < 36 2
41 G < 35 2
42 A < 34 2
43 G < 33 2
44 G < 32 2
45 A . 45 4
46 G . 46 4
-1 - . 59 1
-1 - . 58 1
-1 - . 57 1
-1 - . 56 1
-1 - . 55 1
-1 - . 54 1
-1 - . 53 1
-1 - . 52 1
-1 - . 51 1
-1 - . 50 1
-1 - . 49 1
47 G . 61 4
48 C . 61 16
49 C . 62 4
50 G > 63 2
51 G > 64 2
52 C > 65 2
53 A > 66 2
54 G > 67 2
55 T . 68 4
56 T . 69 4
57 C . 70 4
58 A . 71 4
59 A . 72 4
60 A . 73 4
61 T . 74 4
62 C < 67 2
63 T < 66 2
64 G < 65 2
65 C < 64 2
66 C < 63 2
67 C < 11 2
68 C < 10 2
69 A < 9 2
70 A < 8 2
71 C < 7 2
72 C < 6 2
73 C < 5 2
74 A . 4 8
75 C . 3 8
76 C . 2 8
77 A . 1 8
-1 # # -1 -1
65 MV0342_GAC 73
-1 # # -1 -1
0 G > 5 2
1 G > 6 2
2 G > 7 2
3 C > 8 2
4 T > 9 2
5 C > 10 2
6 G > 11 2
7 T . 12 4
8 G . 13 4
9 G > 16 2
10 T > 17 2
11 C > 18 2
12 T . 19 2
13 A . 20 4
14 G . 21 4
15 G . 22 4
16 G . 24 4
17 G . 25 4
18 T . 26 4
19 C . 26 16
20 A . 27 4
-1 - . 23 1
21 T . 19 2
22 G < 18 2
23 A < 17 2
24 C < 16 2
25 G . 29 4
26 T > 32 2
27 C > 33 2
28 G > 34 2
29 C > 35 2
30 C > 36 2
31 T . 37 4
32 T . 38 4
33 G . 39 4
34 A . 40 4
35 C . 41 4
36 G . 42 4
37 A . 43 4
38 G < 36 2
39 G < 35 2
40 C < 34 2
41 G < 33 2
42 A < 32 2
43 A . 45 4
44 G . 46 4
-1 - . 59 1
-1 - . 58 1
-1 - . 57 1
-1 - . 56 1
-1 - . 55 1
-1 - . 54 1
-1 - . 53 1
-1 - . 52 1
-1 - . 51 1
-1 - . 50 1
-1 - . 49 1
45 G . 61 4
46 T . 61 16
47 C . 62 4
48 G > 63 2
49 C > 64 2
50 C > 65 2
51 C > 66 2
52 G > 67 2
53 T . 68 4
54 T . 69 4
55 C . 70 4
56 G . 71 4
57 A . 72 4
58 A . 73 4
59 T . 74 4
60 C < 67 2
61 G < 66 2
62 G < 65 2
63 G < 64 2
64 C < 63 2
65 C < 11 2
66 G < 10 2
67 A < 9 2
68 G < 8 2
69 C < 7 2
70 C < 6 2
71 C < 5 2
72 A . 4 8
-1 - . 3 1
-1 - . 2 1
-1 - . 1 1
-1 # # -1 -1
65 MT0740_TGT 74
-1 # # -1 -1
0 G > 5 2
1 C > 6 2
2 C > 7 2
3 T > 8 2
4 C > 9 2
5 A > 10 2
6 G > 11 2
7 T . 12 4
8 G . 13 4
9 G > 16 2
10 C > 17 2
11 T > 18 2
12 C > 19 2
13 A . 20 4
14 G . 21 4
15 C . 22 4
16 C . 23 4
17 T . 23 16
18 G . 24 4
19 G . 25 4
20 T . 26 4
21 A . 27 4
22 G < 19 2
23 A < 18 2
24 G < 17 2
25 C < 16 2
26 G . 29 4
27 C > 32 2
28 C > 33 2
29 T > 34 2
30 G > 35 2
31 A > 36 2
32 C . 37 4
33 T . 38 4
34 T . 39 4
35 G . 40 4
36 T . 41 4
37 A . 42 4
38 A . 43 4
39 T < 36 2
40 C < 35 2
41 A < 34 2
42 G < 33 2
43 G < 32 2
44 T . 45 4
45 G . 46 4
-1 - . 59 1
-1 - . 58 1
-1 - . 57 1
-1 - . 56 1
-1 - . 55 1
-1 - . 54 1
-1 - . 53 1
-1 - . 52 1
-1 - . 51 1
-1 - . 50 1
-1 - . 49 1
46 G . 61 4
47 T . 61 16
48 C . 62 4
49 G > 63 2
50 G > 64 2
51 G > 65 2
52 G > 66 2
53 G > 67 2
54 T . 68 4
55 T . 69 4
56 C . 70 4
57 G . 71 4
58 A . 72 4
59 A . 73 4
60 T . 74 4
61 C < 67 2
62 C < 66 2
63 C < 65 2
64 C < 64 2
65 C < 63 2
66 C < 11 2
67 T < 10 2
68 G < 9 2
69 G < 8 2
70 G < 7 2
71 G < 6 2
72 C < 5 2
73 T . 4 8
-1 - . 3 1
-1 - . 2 1
-1 - . 1 1
-1 # # -1 -1
65 MC0500_GCA 78
-1 # # -1 -1
0 G > 5 2
1 C > 6 2
2 C > 7 2
3 A > 8 2
4 A > 9 2
5 G > 10 2
6 G > 11 2
7 T . 12 4
8 G . 13 4
9 G > 16 2
10 C > 17 2
11 A . 18 2
12 G . 19 2
13 A . 20 4
14 G . 21 4
15 T . 22 4
16 T . 23 4
17 C . 23 16
18 G . 24 4
19 G . 25 4
20 C . 26 4
21 C . 26 16
22 C . 26 16
23 A . 27 4
24 A . 19 2
25 C . 18 2
26 G < 17 2
27 C < 16 2
28 A . 29 4
29 T > 32 2
30 C > 33 2
31 C > 34 2
32 G > 35 2
33 C > 36 2
34 C . 37 4
35 T . 38 4
36 G . 39 4
37 C . 40 4
38 A . 41 4
39 G . 42 4
40 A . 43 4
41 G < 36 2
42 C < 35 2
43 G < 34 2
44 G < 33 2
45 A < 32 2
46 A . 45 4
-1 - . 59 1
-1 - . 58 1
-1 - . 57 1
-1 - . 56 1
-1 - . 55 1
-1 - . 54 1
-1 - . 53 1
-1 - . 52 1
-1 - . 51 1
-1 - . 50 1
-1 - . 49 1
47 C . 61 4
48 C . 61 16
49 C . 62 4
50 G > 63 2
51 C > 64 2
52 C > 65 2
53 G > 66 2
54 G > 67 2
55 T . 68 4
56 T . 69 4
57 C . 70 4
58 A . 71 4
59 A . 72 4
60 A . 73 4
61 T . 74 4
62 C < 67 2
63 C < 66 2
64 G < 65 2
65 G < 64 2
66 C < 63 2
-1 - . 46 1
67 C < 11 2
68 C < 10 2
69 T < 9 2
70 T < 8 2
71 G < 7 2
72 G < 6 2
73 C < 5 2
74 T . 4 8
75 C . 3 8
76 C . 2 8
77 A . 1 8
-1 # # -1 -1
65 NT0501_GGU 75
-1 # # -1 -1
0 G > 5 2
1 C > 6 2
2 C > 7 2
3 T > 8 2
4 G > 9 2
5 G > 10 2
6 G > 11 2
7 T . 12 4
8 A . 13 4
9 G > 16 2
10 C > 17 2
11 T > 18 2
12 T > 19 2
13 A . 20 4
14 G . 21 4
15 C . 22 4
16 G . 24 4
17 G . 25 4
18 T . 26 4
19 A . 27 4
-1 - . 23 1
20 A < 19 2
21 A < 18 2
22 G < 17 2
23 C < 16 2
24 G . 29 4
25 C > 32 2
26 G > 33 2
27 T > 34 2
28 C > 35 2
29 C > 36 2
30 T . 37 4
31 T . 38 4
32 G . 39 4
33 G . 40 4
34 T . 41 4
35 A . 42 4
36 A . 43 4
37 G < 36 2
38 G < 35 2
39 A < 34 2
40 C < 33 2
41 G < 32 2
42 A . 45 4
43 G . 46 4
-1 - . 59 1
-1 - . 58 1
-1 - . 57 1
-1 - . 56 1
-1 - . 55 1
-1 - . 54 1
-1 - . 53 1
-1 - . 52 1
-1 - . 51 1
-1 - . 50 1
-1 - . 49 1
44 A . 61 4
45 C . 61 16
46 C . 62 4
47 C > 63 2
48 C > 64 2
49 G > 65 2
50 G > 66 2
51 G > 67 2
52 T . 68 4
53 T . 69 4
54 C . 70 4
55 A . 71 4
56 A . 72 4
57 A . 73 4
58 T . 74 4
59 C < 67 2
60 C < 66 2
61 C < 65 2
62 G < 64 2
63 G < 63 2
64 C < 11 2
65 C < 10 2
66 T < 9 2
67 A < 8 2
68 G < 7 2
69 G < 6 2
70 C < 5 2
71 T . 4 8
72 C . 3 8
73 C . 2 8
74 A . 1 8
-1 # # -1 -1
65 NC0500_GCA 79
-1 # # -1 -1
0 G > 5 2
1 C > 6 2
2 C > 7 2
3 A > 8 2
4 A > 9 2
5 G > 10 2
6 G > 11 2
7 T . 12 4
8 G . 13 4
9 G > 16 2
10 C > 17 2
11 A . 18 2
12 G . 19 2
13 A . 20 4
14 G . 21 4
15 T . 22 4
16 T . 23 4
17 C . 23 16
18 G . 24 4
19 G . 25 4
20 C . 26 4
21 C . 26 16
22 C . 26 16
23 A . 27 4
24 A . 19 2
25 C . 18 2
26 G < 17 2
27 C < 16 2
28 A . 29 4
29 T > 32 2
30 C > 33 2
31 C > 34 2
32 G > 35 2
33 C > 36 2
34 C . 37 4
35 T . 38 4
36 G . 39 4
37 C . 40 4
38 A . 41 4
39 G . 42 4
40 A . 43 4
41 G < 36 2
42 C < 35 2
43 G < 34 2
44 G < 33 2
45 A < 32 2
46 A . 45 4
47 C . 46 4
-1 - . 59 1
-1 - . 58 1
-1 - . 57 1
-1 - . 56 1
-1 - . 55 1
-1 - . 54 1
-1 - . 53 1
-1 - . 52 1
-1 - . 51 1
-1 - . 50 1
-1 - . 49 1
48 C . 61 4
49 N . 61 16
50 C . 62 4
51 G > 63 2
52 C > 64 2
53 C > 65 2
54 G > 66 2
55 G > 67 2
56 T . 68 4
57 T . 69 4
58 C . 70 4
59 A . 71 4
60 A . 72 4
61 A . 73 4
62 T . 74 4
63 C < 67 2
64 C < 66 2
65 G < 65 2
66 G < 64 2
67 C < 63 2
68 C < 11 2
69 C < 10 2
70 T < 9 2
71 T < 8 2
72 G < 7 2
73 G < 6 2
74 C < 5 2
75 T . 4 8
76 C . 3 8
77 C . 2 8
78 A . 1 8
-1 # # -1 -1
65 MY0740_GTA 74
-1 # # -1 -1
0 C > 5 2
1 C > 6 2
2 C > 7 2
3 G > 8 2
4 C > 9 2
5 G > 10 2
6 A > 11 2
7 T . 12 4
8 A . 13 4
9 G > 16 2
10 T > 17 2
11 T > 18 2
12 C > 19 2
13 A . 20 4
14 G . 21 4
15 A . 22 4
16 C . 23 4
17 T . 23 16
18 G . 24 4
19 G . 25 4
20 T . 26 4
21 A . 27 4
22 G < 19 2
23 A < 18 2
24 A < 17 2
25 C < 16 2
26 G . 29 4
27 G > 32 2
28 C > 33 2
29 G > 34 2
30 G > 35 2
31 A > 36 2
32 C . 37 4
33 T . 38 4
34 G . 39 4
35 T . 40 4
36 A . 41 4
37 G . 42 4
38 A . 43 4
39 T < 36 2
40 C < 35 2
41 C < 34 2
42 G < 33 2
43 C < 32 2
44 A . 45 4
45 T . 46 4
-1 - . 59 1
-1 - . 58 1
-1 - . 57 1
-1 - . 56 1
-1 - . 55 1
-1 - . 54 1
-1 - . 53 1
-1 - . 52 1
-1 - . 51 1
-1 - . 50 1
-1 - . 49 1
46 G . 61 4
47 T . 61 16
48 C . 62 4
49 G > 63 2
50 C > 64 2
51 T > 65 2
52 G > 66 2
53 G > 67 2
54 T . 68 4
55 T . 69 4
56 C . 70 4
57 A . 71 4
58 A . 72 4
59 A . 73 4
60 T . 74 4
61 C < 67 2
62 C < 66 2
63 G < 65 2
64 G < 64 2
65 C < 63 2
66 T < 11 2
67 C < 10 2
68 G < 9 2
69 C < 8 2
70 G < 7 2
71 G < 6 2
72 G < 5 2
73 A . 4 8
-1 - . 3 1
-1 - . 2 1
-1 - . 1 1
-1 # # -1 -1
65 MA0980_TGC 72
-1 # # -1 -1
0 G > 5 2
1 G > 6 2
2 G > 7 2
3 C > 8 2
4 C > 9 2
5 G > 10 2
6 G > 11 2
7 T . 12 4
8 A . 13 4
9 G > 16 2
10 T > 17 2
11 C > 18 2
12 T > 19 2
13 A . 20 4
14 G . 21 4
15 C . 22 4
16 G . 24 4
17 G . 25 4
18 A . 26 4
19 A . 27 4
-1 - . 23 1
20 G < 19 2
21 G < 18 2
22 A < 17 2
23 C < 16 2
24 G . 29 4
25 C > 32 2
26 C > 33 2
27 C > 34 2
28 G > 35 2
29 C > 36 2
30 C . 37 4
31 T . 38 4
32 T . 39 4
33 G . 40 4
34 C . 41 4
35 G . 42 4
36 C . 43 4
37 G < 36 2
38 C < 35 2
39 G < 34 2
40 G < 33 2
41 G < 32 2
42 A . 45 4
43 G . 46 4
-1 - . 59 1
-1 - . 58 1
-1 - . 57 1
-1 - . 56 1
-1 - . 55 1
-1 - . 54 1
-1 - . 53 1
-1 - . 52 1
-1 - . 51 1
-1 - . 50 1
-1 - . 49 1
44 A . 61 4
45 T . 61 16
46 C . 62 4
47 C > 63 2
48 C > 64 2
49 G > 65 2
50 G > 66 2
51 G > 67 2
52 T . 68 4
53 T . 69 4
54 C . 70 4
55 G . 71 4
56 A . 72 4
57 A . 73 4
58 T . 74 4
59 C < 67 2
60 C < 66 2
61 C < 65 2
62 G < 64 2
63 G < 63 2
64 C < 11 2
65 C < 10 2
66 G < 9 2
67 G < 8 2
68 T < 7 2
69 C < 6 2
70 C < 5 2
71 A . 4 8
-1 - . 3 1
-1 - . 2 1
-1 - . 1 1
-1 # # -1 -1
65 MG0960_CCC 77
-1 # # -1 -1
0 G > 5 2
1 C > 6 2
2 G > 7 2
3 G > 8 2
4 C > 9 2
5 C > 10 2
6 G > 11 2
7 T . 12 4
8 A . 13 4
9 G > 16 2
10 T > 17 2
11 C > 18 2
12 T > 19 2
13 A . 20 4
14 G . 21 4
15 C . 22 4
16 C . 23 4
17 T . 23 16
18 G . 24 4
19 G . 25 4
20 T . 26 4
21 A . 27 4
22 G < 19 2
23 G < 18 2
24 A < 17 2
25 T < 16 2
26 G . 29 4
27 G > 32 2
28 C > 33 2
29 G > 34 2
30 G > 35 2
31 C > 36 2
32 C . 37 4
33 T . 38 4
34 C . 39 4
35 C . 40 4
36 C . 41 4
37 A . 42 4
38 A . 43 4
39 G < 36 2
40 C < 35 2
41 C < 34 2
42 G < 33 2
43 C < 32 2
44 A . 45 4
45 G . 46 4
-1 - . 59 1
-1 - . 58 1
-1 - . 57 1
-1 - . 56 1
-1 - . 55 1
-1 - . 54 1
-1 - . 53 1
-1 - . 52 1
-1 - . 51 1
-1 - . 50 1
-1 - . 49 1
46 A . 61 4
47 A . 61 16
48 C . 62 4
49 C > 63 2
50 C > 64 2
51 G > 65 2
52 G > 66 2
53 G > 67 2
54 T . 68 4
55 T . 69 4
56 C . 70 4
57 A . 71 4
58 A . 72 4
59 A . 73 4
60 T . 74 4
61 C < 67 2
62 C < 66 2
63 C < 65 2
64 G < 64 2
65 G < 63 2
66 C < 11 2
67 G < 10 2
68 G < 9 2
69 C < 8 2
70 C < 7 2
71 G < 6 2
72 C < 5 2
73 A . 4 8
74 C . 3 8
75 C . 2 8
76 A . 1 8
-1 # # -1 -1
65 MC0650_GCA 72
-1 # # -1 -1
0 G > 5 2
1 C > 6 2
2 C > 7 2
3 G > 8 2
4 G > 9 2
5 G > 10 2
6 G > 11 2
7 T . 12 4
8 A . 13 4
9 G > 16 2
10 T . 17 4
11 C > 18 2
12 T > 19 2
13 A . 20 4
14 G . 21 4
15 G . 22 4
16 G . 24 4
17 G . 25 4
18 C . 26 4
19 T . 26 16
20 A . 27 4
-1 - . 23 1
21 G < 19 2
22 G < 18 2
23 C < 16 2
24 A . 29 4
25 G > 32 2
26 C > 33 2
27 G > 34 2
28 G > 35 2
29 A > 36 2
30 C . 37 4
31 T . 38 4
32 G . 39 4
33 C . 40 4
34 A . 41 4
35 G . 42 4
36 A . 43 4
37 T < 36 2
38 C < 35 2
39 C < 34 2
40 G < 33 2
41 C < 32 2
42 C . 45 4
43 T . 46 4
-1 - . 59 1
-1 - . 58 1
-1 - . 57 1
-1 - . 56 1
-1 - . 55 1
-1 - . 54 1
-1 - . 53 1
-1 - . 52 1
-1 - . 51 1
-1 - . 50 1
-1 - . 49 1
44 T . 61 4
45 A . 61 16
46 C . 62 4
47 G > 63 2
48 T > 64 2
49 G > 65 2
50 G > 66 2
51 G > 67 2
52 T . 68 4
53 T . 69 4
54 C . 70 4
55 A . 71 4
56 A . 72 4
57 A . 73 4
58 T . 74 4
59 C < 67 2
60 C < 66 2
61 C < 65 2
62 A < 64 2
63 C < 63 2
64 C < 11 2
65 C < 10 2
66 C < 9 2
67 C < 8 2
68 G < 7 2
69 G < 6 2
70 C < 5 2
71 T . 4 8
-1 - . 3 1
-1 - . 2 1
-1 - . 1 1
-1 # # -1 -1
65 NL0500_CAA 87
-1 # # -1 -1
0 G > 5 2
1 C > 6 2
2 G > 7 2
3 A > 8 2
4 G > 9 2
5 G > 10 2
6 G > 11 2
7 T . 12 4
8 A . 13 4
9 G > 16 2
10 C > 17 2
11 T > 18 2
12 A . 19 2
13 A . 20 4
14 G . 21 4
15 T . 22 4
16 C . 23 4
17 A . 23 16
18 G . 24 4
19 G . 25 4
20 A . 26 4
21 A . 26 16
22 A . 27 4
23 A . 19 2
24 A < 18 2
25 G < 17 2
26 C < 16 2
27 G . 29 4
28 G > 32 2
29 C > 33 2
30 G > 34 2
31 G > 35 2
32 A > 36 2
33 C . 37 4
34 T . 38 4
35 C . 39 4
36 A . 40 4
37 A . 41 4
38 G . 42 4
39 A . 43 4
40 T < 36 2
41 C < 35 2
42 C < 34 2
43 G < 33 2
44 C < 32 2
45 T . 45 4
46 C > 49 2
47 C > 50 2
48 C > 51 2
49 G . 56 4
50 T . 57 4
51 A . 58 4
52 G . 59 4
-1 - . 55 1
-1 - . 54 1
-1 - . 53 1
-1 - . 52 1
53 G < 51 2
54 G < 50 2
55 G < 49 2
56 T . 61 4
57 C . 61 16
58 C . 62 4
59 G > 63 2
60 T . 64 2
61 G > 65 2
62 G > 66 2
63 G > 67 2
64 T . 68 4
65 T . 69 4
66 C . 70 4
67 A . 71 4
68 A . 72 4
69 A . 73 4
70 T . 74 4
71 C < 67 2
72 C < 66 2
73 C < 65 2
74 T . 64 2
75 C < 63 2
-1 - . 46 1
76 C < 11 2
77 C < 10 2
78 C < 9 2
79 T < 8 2
80 C < 7 2
81 G < 6 2
82 C < 5 2
83 A . 4 8
84 C . 3 8
85 C . 2 8
86 A . 1 8
-1 # # -1 -1
65 NI0501_NAU 78
-1 # # -1 -1
0 G > 5 2
1 G > 6 2
2 G > 7 2
3 C > 8 2
4 C > 9 2
5 C > 10 2
6 C > 11 2
7 T . 12 4
8 A . 13 4
9 G > 16 2
10 C > 17 2
11 T > 18 2
12 C > 19 2
13 A . 20 4
14 G . 21 4
15 T . 22 4
16 C . 23 4
17 T . 23 16
18 G . 24 4
19 G . 25 4
20 T . 26 4
21 C . 26 16
22 A . 27 4
23 G < 19 2
24 A < 18 2
25 G < 17 2
26 C < 16 2
27 G . 29 4
28 C > 32 2
29 T > 33 2
30 C > 34 2
31 G > 35 2
32 G > 36 2
33 C . 37 4
34 T . 38 4
35 T . 39 4
36 A . 40 4
37 T . 41 4
38 A . 42 4
39 A . 43 4
40 C < 36 2
41 C < 35 2
42 G < 34 2
43 G < 33 2
44 G < 32 2
45 T . 45 4
46 G . 46 4
-1 - . 59 1
-1 - . 58 1
-1 - . 57 1
-1 - . 56 1
-1 - . 55 1
-1 - . 54 1
-1 - . 53 1
-1 - . 52 1
-1 - . 51 1
-1 - . 50 1
-1 - . 49 1
47 G . 61 4
48 T . 61 16
49 C . 62 4
50 A > 63 2
51 T > 64 2
52 G > 65 2
53 G > 66 2
54 G > 67 2
55 T . 68 4
56 T . 69 4
57 C . 70 4
58 G . 71 4
59 A . 72 4
60 A . 73 4
61 C . 74 4
62 C < 67 2
63 C < 66 2
64 C < 65 2
65 A < 64 2
66 T < 63 2
67 G < 11 2
68 G < 10 2
69 G < 9 2
70 G < 8 2
71 C < 7 2
72 C < 6 2
73 C < 5 2
74 A . 4 8
75 C . 3 8
76 C . 2 8
77 A . 1 8
-1 # # -1 -1
65 MK0660_TTT 74
-1 # # -1 -1
0 G > 5 2
1 G > 6 2
2 G > 7 2
3 C > 8 2
4 C > 9 2
5 C > 10 2
6 G > 11 2
7 T . 12 4
8 A . 13 4
9 G > 16 2
10 C > 17 2
11 T > 18 2
12 T > 19 2
13 A . 20 4
14 G . 21 4
15 T . 22 4
16 C . 23 4
17 T . 23 16
18 G . 24 4
19 G . 25 4
20 T . 26 4
21 A . 27 4
22 G < 19 2
23 A < 18 2
24 G < 17 2
25 C < 16 2
26 G . 29 4
27 C > 32 2
28 C > 33 2
29 T > 34 2
30 G > 35 2
31 A > 36 2
32 C . 37 4
33 T . 38 4
34 T . 39 4
35 T . 40 4
36 T . 41 4
37 A . 42 4
38 A . 43 4
39 T < 36 2
40 C < 35 2
41 A < 34 2
42 G < 33 2
43 G < 32 2
44 C . 45 4
45 G . 46 4
-1 - . 59 1
-1 - . 58 1
-1 - . 57 1
-1 - . 56 1
-1 - . 55 1
-1 - . 54 1
-1 - . 53 1
-1 - . 52 1
-1 - . 51 1
-1 - . 50 1
-1 - . 49 1
46 G . 61 4
47 T . 61 16
48 C . 62 4
49 G > 63 2
50 A > 64 2
51 G > 65 2
52 G > 66 2
53 G > 67 2
54 T . 68 4
55 T . 69 4
56 C . 70 4
57 G . 71 4
58 A . 72 4
59 A . 73 4
60 T . 74 4
61 C < 67 2
62 C < 66 2
63 C < 65 2
64 T < 64 2
65 T < 63 2
66 C < 11 2
67 G < 10 2
68 G < 9 2
69 G < 8 2
70 C < 7 2
71 C < 6 2
72 C < 5 2
73 G . 4 8
-1 - . 3 1
-1 - . 2 1
-1 - . 1 1
-1 # # -1 -1
65 MA0981_CGC 72
-1 # # -1 -1
0 G > 5 2
1 G > 6 2
2 G > 7 2
3 C > 8 2
4 C > 9 2
5 G > 10 2
6 G > 11 2
7 T . 12 4
8 A . 13 4
9 G > 16 2
10 T > 17 2
11 C > 18 2
12 T > 19 2
13 A . 20 4
14 G . 21 4
15 C . 22 4
16 G . 24 4
17 G . 25 4
18 A . 26 4
19 A . 27 4
-1 - . 23 1
20 G < 19 2
21 G < 18 2
22 A < 17 2
23 C < 16 2
24 G . 29 4
25 C > 32 2
26 C > 33 2
27 C > 34 2
28 G > 35 2
29 C > 36 2
30 C . 37 4
31 T . 38 4
32 C . 39 4
33 G . 40 4
34 C . 41 4
35 G . 42 4
36 C . 43 4
37 G < 36 2
38 C < 35 2
39 G < 34 2
40 G < 33 2
41 G < 32 2
42 A . 45 4
43 G . 46 4
-1 - . 59 1
-1 - . 58 1
-1 - . 57 1
-1 - . 56 1
-1 - . 55 1
-1 - . 54 1
-1 - . 53 1
-1 - . 52 1
-1 - . 51 1
-1 - . 50 1
-1 - . 49 1
44 A . 61 4
45 T . 61 16
46 C . 62 4
47 C > 63 2
48 C > 64 2
49 G > 65 2
50 G > 66 2
51 G > 67 2
52 T . 68 4
53 T . 69 4
54 C . 70 4
55 G . 71 4
56 A . 72 4
57 A . 73 4
58 T . 74 4
59 C < 67 2
60 C < 66 2
61 C < 65 2
62 G < 64 2
63 G < 63 2
64 C < 11 2
65 C < 10 2
66 G < 9 2
67 G < 8 2
68 T < 7 2
69 C < 6 2
70 C < 5 2
71 A . 4 8
-1 - . 3 1
-1 - . 2 1
-1 - . 1 1
-1 # # -1 -1
65 MA0580_TGC¤DA0620_TGC 74
-1 # # -1 -1
0 G > 5 2
1 G > 6 2
2 G > 7 2
3 C > 8 2
4 C > 9 2
5 C > 10 2
6 G > 11 2
7 T . 12 4
8 A . 13 4
9 G > 16 2
10 C > 17 2
11 T > 18 2
12 C > 19 2
13 A . 20 4
14 G . 21 4
15 A . 22 4
16 C . 23 4
17 T . 23 16
18 G . 24 4
19 G . 25 4
20 G . 26 4
21 A . 27 4
22 G < 19 2
23 A < 18 2
24 G < 17 2
25 C < 16 2
26 G . 29 4
27 C > 32 2
28 C > 33 2
29 G > 34 2
30 C > 35 2
31 C > 36 2
32 C . 37 4
33 T . 38 4
34 T . 39 4
35 G . 40 4
36 C . 41 4
37 A . 42 4
38 A . 43 4
39 G < 36 2
40 G < 35 2
41 C < 34 2
42 G < 33 2
43 G < 32 2
44 A . 45 4
45 G . 46 4
-1 - . 59 1
-1 - . 58 1
-1 - . 57 1
-1 - . 56 1
-1 - . 55 1
-1 - . 54 1
-1 - . 53 1
-1 - . 52 1
-1 - . 51 1
-1 - . 50 1
-1 - . 49 1
46 G . 61 4
47 C . 61 16
48 C . 62 4
49 C > 63 2
50 C > 64 2
51 G > 65 2
52 G > 66 2
53 G > 67 2
54 T . 68 4
55 T . 69 4
56 C . 70 4
57 A . 71 4
58 A . 72 4
59 A . 73 4
60 T . 74 4
61 C < 67 2
62 C < 66 2
63 C < 65 2
64 G < 64 2
65 G < 63 2
66 T < 11 2
67 G < 10 2
68 G < 9 2
69 G < 8 2
70 T < 7 2
71 C < 6 2
72 C < 5 2
73 A . 4 8
-1 - . 3 1
-1 - . 2 1
-1 - . 1 1
-1 # # -1 -1
65 NT0380_GGU 75
-1 # # -1 -1
0 G > 5 2
1 C > 6 2
2 C > 7 2
3 T > 8 2
4 G > 9 2
5 G > 10 2
6 G > 11 2
7 T . 12 4
8 A . 13 4
9 G > 16 2
10 C > 17 2
11 T > 18 2
12 T > 19 2
13 A . 20 4
14 G . 21 4
15 C . 22 4
16 G . 24 4
17 G . 25 4
18 T . 26 4
19 A . 27 4
-1 - . 23 1
20 A < 19 2
21 A < 18 2
22 G < 17 2
23 C < 16 2
24 G . 29 4
25 C > 32 2
26 G > 33 2
27 T > 34 2
28 C > 35 2
29 C > 36 2
30 T . 37 4
31 T . 38 4
32 G . 39 4
33 G . 40 4
34 T . 41 4
35 A . 42 4
36 A . 43 4
37 G < 36 2
38 G < 35 2
39 A < 34 2
40 C < 33 2
41 G < 32 2
42 A . 45 4
43 G . 46 4
-1 - . 59 1
-1 - . 58 1
-1 - . 57 1
-1 - . 56 1
-1 - . 55 1
-1 - . 54 1
-1 - . 53 1
-1 - . 52 1
-1 - . 51 1
-1 - . 50 1
-1 - . 49 1
44 A . 61 4
45 C . 61 16
46 C . 62 4
47 C > 63 2
48 C > 64 2
49 G > 65 2
50 G > 66 2
51 A > 67 2
52 T . 68 4
53 T . 69 4
54 C . 70 4
55 A . 71 4
56 A . 72 4
57 A . 73 4
58 T . 74 4
59 T < 67 2
60 C < 66 2
61 C < 65 2
62 G < 64 2
63 G < 63 2
64 C < 11 2
65 C < 10 2
66 T < 9 2
67 A < 8 2
68 G < 7 2
69 G < 6 2
70 C < 5 2
71 T . 4 8
72 C . 3 8
73 C . 2 8
74 A . 1 8
-1 # # -1 -1
65 NS0500_GCU 88
-1 # # -1 -1
0 G > 5 2
1 T > 6 2
2 T > 7 2
3 G > 8 2
4 C > 9 2
5 G > 10 2
6 G > 11 2
7 T . 12 4
8 A . 13 4
9 G > 16 2
10 C > 17 2
11 C > 18 2
12 A . 19 2
13 A . 20 4
14 G . 21 4
15 C . 22 4
16 C . 23 4
17 T . 23 16
18 G . 24 4
19 G . 25 4
20 C . 26 4
21 C . 26 16
22 C . 26 16
23 A . 27 4
24 A . 19 2
25 G < 18 2
26 G < 17 2
27 C < 16 2
28 G . 29 4
29 C > 32 2
30 T > 33 2
31 G > 34 2
32 G > 35 2
33 G > 36 2
34 T . 37 4
35 T . 38 4
36 G . 39 4
37 C . 40 4
38 T . 41 4
39 A . 42 4
40 A . 43 4
41 C < 36 2
42 T < 35 2
43 C < 34 2
44 A < 33 2
45 G < 32 2
46 T . 45 4
47 G . 46 4
48 G > 50 2
49 C > 51 2
50 G . 56 4
51 T . 57 4
52 C . 58 4
53 A . 59 4
54 A . 55 32
-1 - . 55 1
-1 - . 54 1
-1 - . 53 1
-1 - . 52 1
55 G < 51 2
56 C < 50 2
-1 - . 49 1
57 C . 61 4
58 C . 61 16
59 C . 62 4
60 C > 63 2
61 G > 64 2
62 G > 65 2
63 G > 66 2
64 G > 67 2
65 T . 68 4
66 T . 69 4
67 C . 70 4
68 G . 71 4
69 A . 72 4
70 A . 73 4
71 T . 74 4
72 C < 67 2
73 C < 66 2
74 C < 65 2
75 C < 64 2
76 G < 63 2
77 C < 11 2
78 C < 10 2
79 G < 9 2
80 C < 8 2
81 A < 7 2
82 A < 6 2
83 C < 5 2
84 G . 4 8
85 C . 3 8
86 C . 2 8
87 A . 1 8
-1 # # -1 -1
65 NG0501_GCC 74
-1 # # -1 -1
0 G > 5 2
1 C > 6 2
2 G > 7 2
3 T > 8 2
4 C > 9 2
5 G > 10 2
6 G > 11 2
7 T . 12 4
8 A . 13 4
9 G > 16 2
10 T > 17 2
11 G > 18 2
12 T . 19 2
13 A . 20 4
14 G . 21 4
15 T . 22 4
16 G . 24 4
17 G . 25 4
18 T . 26 4
19 A . 27 4
-1 - . 23 1
20 T . 19 2
21 C < 18 2
22 A < 17 2
23 C < 16 2
24 G . 29 4
25 T > 32 2
26 G > 33 2
27 A > 34 2
28 C > 35 2
29 C > 36 2
30 T . 37 4
31 T . 38 4
32 G . 39 4
33 C . 40 4
34 C . 41 4
35 A . 42 4
36 T . 43 4
37 G < 36 2
38 G < 35 2
39 T < 34 2
40 C < 33 2
41 A < 32 2
42 C . 45 4
43 A . 46 4
-1 - . 59 1
-1 - . 58 1
-1 - . 57 1
-1 - . 56 1
-1 - . 55 1
-1 - . 54 1
-1 - . 53 1
-1 - . 52 1
-1 - . 51 1
-1 - . 50 1
-1 - . 49 1
44 A . 61 4
45 C . 62 4
46 C > 63 2
47 T > 64 2
48 G > 65 2
49 G > 66 2
50 G > 67 2
51 T . 68 4
52 T . 69 4
53 C . 70 4
54 A . 71 4
55 A . 72 4
56 A . 73 4
57 T . 74 4
58 C < 67 2
59 C < 66 2
60 C < 65 2
61 A < 64 2
62 G < 63 2
63 C < 11 2
64 C < 10 2
65 G < 9 2
66 A < 8 2
67 C < 7 2
68 G < 6 2
69 C < 5 2
70 A . 4 8
71 C . 3 8
72 C . 2 8
73 A . 1 8
-1 # # -1 -1
65 MK0340_TTT 74
-1 # # -1 -1
0 G > 5 2
1 G > 6 2
2 G > 7 2
3 C > 8 2
4 T > 9 2
5 C > 10 2
6 G > 11 2
7 T . 12 4
8 A . 13 4
9 G > 16 2
10 C > 17 2
11 T > 18 2
12 C > 19 2
13 A . 20 4
14 G . 21 4
15 C . 22 4
16 C . 23 4
17 A . 23 16
18 G . 24 4
19 G . 25 4
20 C . 26 4
21 A . 27 4
22 G < 19 2
23 A < 18 2
24 G < 17 2
25 C < 16 2
26 G . 29 4
27 A > 32 2
28 C > 33 2
29 G > 34 2
30 G > 35 2
31 G > 36 2
32 C . 37 4
33 T . 38 4
34 T . 39 4
35 T . 40 4
36 T . 41 4
37 A . 42 4
38 A . 43 4
39 C < 36 2
40 C < 35 2
41 C < 34 2
42 G < 33 2
43 T < 32 2
44 C . 45 4
45 G . 46 4
-1 - . 59 1
-1 - . 58 1
-1 - . 57 1
-1 - . 56 1
-1 - . 55 1
-1 - . 54 1
-1 - . 53 1
-1 - . 52 1
-1 - . 51 1
-1 - . 50 1
-1 - . 49 1
46 G . 61 4
47 T . 61 16
48 C . 62 4
49 G > 63 2
50 C > 64 2
51 G > 65 2
52 G > 66 2
53 G > 67 2
54 T . 68 4
55 T . 69 4
56 C . 70 4
57 A . 71 4
58 A . 72 4
59 A . 73 4
60 T . 74 4
61 C < 67 2
62 C < 66 2
63 C < 65 2
64 G < 64 2
65 T < 63 2
66 C < 11 2
67 G < 10 2
68 A < 9 2
69 G < 8 2
70 C < 7 2
71 C < 6 2
72 C < 5 2
73 G . 4 8
-1 - . 3 1
-1 - . 2 1
-1 - . 1 1
-1 # # -1 -1
65 ML0660_TAG 85
-1 # # -1 -1
0 G > 5 2
1 C > 6 2
2 A > 7 2
3 G > 8 2
4 G > 9 2
5 G > 10 2
6 G > 11 2
7 T . 12 4
8 T . 13 4
9 G > 16 2
10 T > 17 2
11 C > 18 2
12 G . 19 2
13 A . 20 4
14 G . 21 4
15 C . 22 4
16 C . 23 4
17 T . 23 16
18 G . 24 4
19 G . 25 4
20 C . 26 4
21 C . 26 16
22 A . 26 16
23 A . 27 4
24 A . 19 2
25 G < 18 2
26 A < 17 2
27 T < 16 2
28 G . 29 4
29 C > 32 2
30 A > 33 2
31 G > 34 2
32 G > 35 2
33 A > 36 2
34 C . 37 4
35 T . 38 4
36 T . 39 4
37 A . 40 4
38 G . 41 4
39 A . 42 4
40 A . 43 4
41 T < 36 2
42 C < 35 2
43 C < 34 2
44 T < 33 2
45 G < 32 2
46 T . 45 4
47 C > 49 2
48 C > 50 2
49 A > 51 2
50 G . 56 4
51 T . 57 4
52 A . 58 4
53 G . 59 4
-1 - . 55 1
-1 - . 54 1
-1 - . 53 1
-1 - . 52 1
54 T < 51 2
55 G < 50 2
56 G < 49 2
57 T . 61 4
58 T . 61 16
59 C . 62 4
60 C > 63 2
61 A > 64 2
62 G > 65 2
63 G > 66 2
64 G > 67 2
65 T . 68 4
66 T . 69 4
67 C . 70 4
68 A . 71 4
69 A . 72 4
70 A . 73 4
71 T . 74 4
72 C < 67 2
73 C < 66 2
74 C < 65 2
75 T < 64 2
76 G < 63 2
-1 - . 46 1
77 C < 11 2
78 C < 10 2
79 C < 9 2
80 C < 8 2
81 T < 7 2
82 G < 6 2
83 C < 5 2
84 A . 4 8
-1 - . 3 1
-1 - . 2 1
-1 - . 1 1
-1 # # -1 -1
65 MR0342_CCG 72
-1 # # -1 -1
0 G > 5 2
1 G > 6 2
2 G > 7 2
3 C > 8 2
4 C > 9 2
5 C > 10 2
6 G > 11 2
7 T . 12 4
8 G . 13 4
9 G > 16 2
10 G > 17 2
11 G > 18 2
12 T . 19 2
13 A . 20 4
14 G . 21 4
15 T . 22 4
16 G . 24 4
17 G . 25 4
18 A . 26 4
19 T . 26 16
20 A . 27 4
-1 - . 23 1
21 T . 19 2
22 C < 18 2
23 C < 17 2
24 T < 16 2
25 G . 29 4
26 G > 32 2
27 A > 33 2
28 G > 34 2
29 G > 35 2
30 T > 36 2
31 C . 37 4
32 T . 38 4
33 C . 39 4
34 C . 40 4
35 G . 41 4
36 G . 42 4
37 A . 43 4
38 A < 36 2
39 C < 35 2
40 C < 34 2
41 T < 33 2
42 C < 32 2
43 C . 45 4
44 G . 46 4
-1 - . 59 1
-1 - . 58 1
-1 - . 57 1
-1 - . 56 1
-1 - . 55 1
-1 - . 54 1
-1 - . 53 1
-1 - . 52 1
-1 - . 51 1
-1 - . 50 1
-1 - . 49 1
45 A . 61 4
46 C . 62 4
47 C > 63 2
48 C > 64 2
49 G > 65 2
50 G > 66 2
51 G > 67 2
52 T . 68 4
53 T . 69 4
54 C . 70 4
55 A . 71 4
56 A . 72 4
57 T . 73 4
58 T . 74 4
59 C < 67 2
60 C < 66 2
61 C < 65 2
62 G < 64 2
63 G < 63 2
64 C < 11 2
65 G < 10 2
66 G < 9 2
67 G < 8 2
68 C < 7 2
69 C < 6 2
70 C < 5 2
71 G . 4 8
-1 - . 3 1
-1 - . 2 1
-1 - . 1 1
-1 # # -1 -1
65 NQ0500_MUG 76
-1 # # -1 -1
0 A > 5 2
1 G > 6 2
2 T > 7 2
3 C > 8 2
4 C > 9 2
5 C > 10 2
6 A > 11 2
7 T . 12 4
8 G . 13 4
9 G > 16 2
10 G > 17 2
11 G > 18 2
12 T . 19 2
13 A . 20 4
14 G . 21 4
15 T . 22 4
16 G . 24 4
17 G . 25 4
18 C . 26 4
19 C . 26 16
20 A . 26 16
21 A . 27 4
-1 - . 23 1
22 T . 19 2
23 C < 18 2
24 C < 17 2
25 T < 16 2
26 G . 29 4
27 T > 32 2
28 T > 33 2
29 G > 34 2
30 C > 35 2
31 C > 36 2
32 T . 37 4
33 T . 38 4
34 C . 39 4
35 T . 40 4
36 G . 41 4
37 G . 42 4
38 G . 43 4
39 G < 36 2
40 G < 35 2
41 C < 34 2
42 A < 33 2
43 A < 32 2
44 C . 45 4
45 G . 46 4
-1 - . 59 1
-1 - . 58 1
-1 - . 57 1
-1 - . 56 1
-1 - . 55 1
-1 - . 54 1
-1 - . 53 1
-1 - . 52 1
-1 - . 51 1
-1 - . 50 1
-1 - . 49 1
46 A . 61 4
47 C . 62 4
48 C > 63 2
49 C > 64 2
50 A > 65 2
51 G > 66 2
52 G > 67 2
53 T . 68 4
54 T . 69 4
55 C . 70 4
56 G . 71 4
57 A . 72 4
58 A . 73 4
59 T . 74 4
60 C < 67 2
61 C < 66 2
62 T < 65 2
63 G < 64 2
64 G < 63 2
65 T < 11 2
66 G < 10 2
67 G < 9 2
68 G < 8 2
69 A < 7 2
70 C < 6 2
71 T < 5 2
72 A . 4 8
73 C . 3 8
74 C . 2 8
75 A . 1 8
-1 # # -1 -1
65 NL0504_5AG 86
-1 # # -1 -1
0 G > 5 2
1 C > 6 2
2 G > 7 2
3 C > 8 2
4 G > 9 2
5 G > 10 2
6 G > 11 2
7 T . 12 4
8 A . 13 4
9 G > 16 2
10 C > 17 2
11 C > 18 2
12 A . 19 2
13 A . 20 4
14 G . 21 4
15 T . 22 4
16 G . 24 4
17 G . 25 4
18 C . 26 4
19 C . 26 16
20 A . 26 16
21 A . 27 4
-1 - . 23 1
22 A . 19 2
23 G < 18 2
24 G < 17 2
25 C < 16 2
26 G . 29 4
27 C > 32 2
28 A > 33 2
29 G > 34 2
30 C > 35 2
31 G > 36 2
32 C . 37 4
33 T . 38 4
34 T . 39 4
35 A . 40 4
36 G . 41 4
37 G . 42 4
38 A . 43 4
39 C < 36 2
40 G < 35 2
41 C < 34 2
42 T < 33 2
43 G < 32 2
44 T . 45 4
45 G > 49 2
46 G > 50 2
47 T > 51 2
48 G . 56 4
49 T . 57 4
50 A . 58 4
51 G . 59 4
-1 - . 55 1
-1 - . 54 1
-1 - . 53 1
-1 - . 52 1
52 A < 51 2
53 C < 50 2
54 C < 49 2
55 T . 61 4
56 T . 61 16
57 C . 62 4
58 G > 63 2
59 C > 64 2
60 A > 65 2
61 G > 66 2
62 G > 67 2
63 T . 68 4
64 T . 69 4
65 C . 70 4
66 G . 71 4
67 A . 72 4
68 A . 73 4
69 C . 74 4
70 C < 67 2
71 C < 66 2
72 T < 65 2
73 G < 64 2
74 T < 63 2
-1 - . 46 1
75 C < 11 2
76 C < 10 2
77 C < 9 2
78 G < 8 2
79 C < 7 2
80 G < 6 2
81 C < 5 2
82 A . 4 8
83 C . 3 8
84 C . 2 8
85 A . 1 8
-1 # # -1 -1
65 MS0860_CGA 85
-1 # # -1 -1
0 G > 5 2
1 C > 6 2
2 C > 7 2
3 G > 8 2
4 G > 9 2
5 G > 10 2
6 G > 11 2
7 T . 12 4
8 G . 13 4
9 C > 16 2
10 C > 17 2
11 C > 18 2
12 G . 19 2
13 A . 20 4
14 G . 21 4
15 C . 22 4
16 G . 24 4
17 G . 25 4
18 A . 26 4
19 C . 26 16
20 C . 26 16
21 A . 27 4
-1 - . 23 1
22 A . 19 2
23 G < 18 2
24 G < 17 2
25 G < 16 2
26 G . 29 4
27 G > 32 2
28 T > 33 2
29 A > 34 2
30 G > 35 2
31 G > 36 2
32 C . 37 4
33 T . 38 4
34 C . 39 4
35 G . 40 4
36 A . 41 4
37 G . 42 4
38 A . 43 4
39 C < 36 2
40 C < 35 2
41 T < 34 2
42 A < 33 2
43 C < 32 2
44 T . 45 4
45 G > 49 2
46 C > 50 2
47 C > 51 2
48 T > 52 2
49 C > 53 2
50 T . 54 2
51 C . 55 4
-1 - . 59 1
-1 - . 58 1
-1 - . 57 1
-1 - . 56 1
52 C . 54 2
53 G < 53 2
54 A < 52 2
55 G < 51 2
56 G < 50 2
57 C < 49 2
58 A . 61 4
59 C . 62 4
60 G > 63 2
61 C > 64 2
62 G > 65 2
63 G > 66 2
64 G > 67 2
65 T . 68 4
66 T . 69 4
67 C . 70 4
68 A . 71 4
69 A . 72 4
70 A . 73 4
71 T . 74 4
72 C < 67 2
73 C < 66 2
74 C < 65 2
75 G < 64 2
76 C < 63 2
-1 - . 46 1
77 C < 11 2
78 C < 10 2
79 C < 9 2
80 C < 8 2
81 G < 7 2
82 G < 6 2
83 C < 5 2
84 G . 4 8
-1 - . 3 1
-1 - . 2 1
-1 - . 1 1
-1 # # -1 -1
65 MA0320_TGC 72
-1 # # -1 -1
0 G > 5 2
1 G > 6 2
2 G > 7 2
3 C > 8 2
4 T > 9 2
5 C > 10 2
6 A > 11 2
7 T . 12 4
8 A . 13 4
9 G > 16 2
10 C > 17 2
11 T > 18 2
12 C > 19 2
13 A . 20 4
14 G . 21 4
15 C . 22 4
16 G . 24 4
17 G . 25 4
18 T . 26 4
19 A . 27 4
-1 - . 23 1
20 G < 19 2
21 A < 18 2
22 G < 17 2
23 T < 16 2
24 G . 29 4
25 C > 32 2
26 C > 33 2
27 T > 34 2
28 C > 35 2
29 C > 36 2
30 T . 37 4
31 T . 38 4
32 T . 39 4
33 G . 40 4
34 C . 41 4
35 A . 42 4
36 A . 43 4
37 G < 36 2
38 G < 35 2
39 A < 34 2
40 G < 33 2
41 G < 32 2
42 A . 45 4
43 T . 46 4
-1 - . 59 1
-1 - . 58 1
-1 - . 57 1
-1 - . 56 1
-1 - . 55 1
-1 - . 54 1
-1 - . 53 1
-1 - . 52 1
-1 - . 51 1
-1 - . 50 1
-1 - . 49 1
44 G . 61 4
45 C . 61 16
46 C . 62 4
47 C > 63 2
48 T > 64 2
49 G > 65 2
50 G > 66 2
51 G > 67 2
52 T . 68 4
53 T . 69 4
54 C . 70 4
55 G . 71 4
56 A . 72 4
57 A . 73 4
58 T . 74 4
59 C < 67 2
60 C < 66 2
61 C < 65 2
62 A < 64 2
63 G < 63 2
64 T < 11 2
65 G < 10 2
66 A < 9 2
67 G < 8 2
68 T < 7 2
69 C < 6 2
70 C < 5 2
71 A . 4 8
-1 - . 3 1
-1 - . 2 1
-1 - . 1 1
-1 # # -1 -1
65 ME0660_TTC 75
-1 # # -1 -1
0 G > 5 2
1 C > 6 2
2 T > 7 2
3 C > 8 2
4 C > 9 2
5 G > 10 2
6 G > 11 2
7 T . 12 4
8 G . 13 4
9 G > 16 2
10 T > 17 2
11 G > 18 2
12 T . 19 2
13 A . 20 4
14 G . 21 4
15 T . 22 4
16 C . 23 4
17 C . 23 16
18 G . 24 4
19 G . 25 4
20 C . 26 4
21 C . 26 16
22 A . 26 16
23 A . 27 4
24 T . 19 2
25 C < 18 2
26 A < 17 2
27 T < 16 2
28 G . 29 4
29 C > 32 2
30 T > 33 2
31 G > 34 2
32 G > 35 2
33 C > 36 2
34 C . 37 4
35 T . 38 4
36 T . 39 4
37 T . 40 4
38 C . 41 4
39 G . 42 4
40 A . 43 4
41 G < 36 2
42 C < 35 2
43 C < 34 2
44 A < 33 2
45 G < 32 2
46 C . 45 4
47 G . 46 4
-1 - . 59 1
-1 - . 58 1
-1 - . 57 1
-1 - . 56 1
-1 - . 55 1
-1 - . 54 1
-1 - . 53 1
-1 - . 52 1
-1 - . 51 1
-1 - . 50 1
-1 - . 49 1
48 A . 61 4
49 C . 62 4
50 T > 63 2
51 C > 64 2
52 G > 65 2
53 G > 66 2
54 G > 67 2
55 T . 68 4
56 T . 69 4
57 C . 70 4
58 A . 71 4
59 A . 72 4
60 A . 73 4
61 T . 74 4
62 C < 67 2
63 C < 66 2
64 C < 65 2
65 G < 64 2
66 G < 63 2
67 C < 11 2
68 C < 10 2
69 G < 9 2
70 G < 8 2
71 A < 7 2
72 G < 6 2
73 C < 5 2
74 A . 4 8
-1 - . 3 1
-1 - . 2 1
-1 - . 1 1
-1 # # -1 -1
65 MM0960_CAT 79
-1 # # -1 -1
0 G > 5 2
1 C > 6 2
2 C > 7 2
3 G > 8 2
4 G > 9 2
5 G > 10 2
6 G > 11 2
7 T . 12 4
8 C . 13 4
9 G > 16 2
10 C > 17 2
11 C > 18 2
12 T > 19 2
13 A . 20 4
14 G . 21 4
15 C . 22 4
16 C . 23 4
17 T . 23 16
18 G . 24 4
19 G . 25 4
20 T . 26 4
21 C . 26 16
22 A . 26 16
23 A . 27 4
24 G < 19 2
25 G < 18 2
26 G < 17 2
27 C < 16 2
28 G . 29 4
29 C > 32 2
30 C > 33 2
31 G > 34 2
32 G > 35 2
33 A > 36 2
34 C . 37 4
35 T . 38 4
36 C . 39 4
37 A . 40 4
38 T . 41 4
39 A . 42 4
40 A . 43 4
41 T < 36 2
42 C < 35 2
43 C < 34 2
44 G < 33 2
45 G < 32 2
46 T . 45 4
47 C . 46 4
-1 - . 59 1
-1 - . 58 1
-1 - . 57 1
-1 - . 56 1
-1 - . 55 1
-1 - . 54 1
-1 - . 53 1
-1 - . 52 1
-1 - . 51 1
-1 - . 50 1
-1 - . 49 1
48 T . 61 4
49 T . 61 16
50 C . 62 4
51 C > 63 2
52 C > 64 2
53 G > 65 2
54 G > 66 2
55 G > 67 2
56 T . 68 4
57 T . 69 4
58 C . 70 4
59 G . 71 4
60 A . 72 4
61 A . 73 4
62 T . 74 4
63 C < 67 2
64 C < 66 2
65 C < 65 2
66 G < 64 2
67 G < 63 2
68 C < 11 2
69 C < 10 2
70 C < 9 2
71 C < 8 2
72 G < 7 2
73 G < 6 2
74 C < 5 2
75 A . 4 8
76 C . 3 8
77 C . 2 8
78 A . 1 8
-1 # # -1 -1
65 NX0900_CAU 77
-1 # # -1 -1
0 A > 5 2
1 G > 6 2
2 C > 7 2
3 G > 8 2
4 G > 9 2
5 G > 10 2
6 G > 11 2
7 T . 12 4
8 G . 13 4
9 G > 16 2
10 G > 17 2
11 G > 18 2
12 T > 19 2
13 A . 20 4
14 G . 21 4
15 T . 22 4
16 C . 23 4
17 A . 23 16
18 G . 24 4
19 G . 25 4
20 A . 26 4
21 A . 27 4
22 A < 19 2
23 T < 18 2
24 C < 17 2
25 C < 16 2
26 G . 29 4
27 A > 32 2
28 T > 33 2
29 G > 34 2
30 G > 35 2
31 G > 36 2
32 C . 37 4
33 T . 38 4
34 C . 39 4
35 A . 40 4
36 T . 41 4
37 A . 42 4
38 A . 43 4
39 C < 36 2
40 C < 35 2
41 C < 34 2
42 G < 33 2
43 T < 32 2
44 A . 45 4
45 G . 46 4
-1 - . 59 1
-1 - . 58 1
-1 - . 57 1
-1 - . 56 1
-1 - . 55 1
-1 - . 54 1
-1 - . 53 1
-1 - . 52 1
-1 - . 51 1
-1 - . 50 1
-1 - . 49 1
46 A . 61 4
47 T . 61 16
48 C . 62 4
49 G > 63 2
50 A > 64 2
51 T > 65 2
52 G > 66 2
53 G > 67 2
54 T . 68 4
55 T . 69 4
56 C . 70 4
57 A . 71 4
58 A . 72 4
59 A . 73 4
60 T . 74 4
61 C < 67 2
62 C < 66 2
63 A < 65 2
64 T < 64 2
65 C < 63 2
66 C < 11 2
67 C < 10 2
68 C < 9 2
69 C < 8 2
70 G < 7 2
71 C < 6 2
72 T < 5 2
73 A . 4 8
74 C . 3 8
75 C . 2 8
76 A . 1 8
-1 # # -1 -1
65 MW0460_CCA¤DW0500_CCA 74
-1 # # -1 -1
0 G > 5 2
1 G > 6 2
2 G > 7 2
3 G > 8 2
4 C > 9 2
5 T > 10 2
6 G > 11 2
7 T . 12 4
8 G . 13 4
9 G > 16 2
10 C > 17 2
11 C > 18 2
12 A > 19 2
13 A . 20 4
14 G . 21 4
15 C . 22 4
16 C . 23 4
17 C . 23 16
18 G . 24 4
19 G . 25 4
20 C . 26 4
21 A . 27 4
22 T < 19 2
23 G < 18 2
24 G < 17 2
25 C < 16 2
26 G . 29 4
27 A > 32 2
28 C > 33 2
29 T > 34 2
30 G > 35 2
31 A > 36 2
32 C . 37 4
33 T . 38 4
34 C . 39 4
35 C . 40 4
36 A . 41 4
37 G . 42 4
38 A . 43 4
39 T < 36 2
40 C < 35 2
41 A < 34 2
42 G < 33 2
43 T < 32 2
44 C . 45 4
45 G . 46 4
-1 - . 59 1
-1 - . 58 1
-1 - . 57 1
-1 - . 56 1
-1 - . 55 1
-1 - . 54 1
-1 - . 53 1
-1 - . 52 1
-1 - . 51 1
-1 - . 50 1
-1 - . 49 1
46 A . 61 4
47 T . 61 16
48 C . 62 4
49 G > 63 2
50 G > 64 2
51 G > 65 2
52 G > 66 2
53 G > 67 2
54 T . 68 4
55 T . 69 4
56 C . 70 4
57 A . 71 4
58 A . 72 4
59 A . 73 4
60 T . 74 4
61 C < 67 2
62 C < 66 2
63 C < 65 2
64 T < 64 2
65 C < 63 2
66 C < 11 2
67 G < 10 2
68 G < 9 2
69 C < 8 2
70 C < 7 2
71 C < 6 2
72 C < 5 2
73 A . 4 8
-1 - . 3 1
-1 - . 2 1
-1 - . 1 1
-1 # # -1 -1
65 MY0650_GTA 74
-1 # # -1 -1
0 C > 5 2
1 C > 6 2
2 G > 7 2
3 G > 8 2
4 C > 9 2
5 G > 10 2
6 G > 11 2
7 T . 12 4
8 A . 13 4
9 G > 16 2
10 T > 17 2
11 T > 18 2
12 C > 19 2
13 A . 20 4
14 G . 21 4
15 C . 22 4
16 C . 23 4
17 T . 23 16
18 G . 24 4
19 G . 25 4
20 T . 26 4
21 A . 27 4
22 G < 19 2
23 A < 18 2
24 A < 17 2
25 C < 16 2
26 G . 29 4
27 G > 32 2
28 C > 33 2
29 G > 34 2
30 G > 35 2
31 A > 36 2
32 C . 37 4
33 T . 38 4
34 G . 39 4
35 T . 40 4
36 A . 41 4
37 G . 42 4
38 A . 43 4
39 T < 36 2
40 C < 35 2
41 C < 34 2
42 G < 33 2
43 C < 32 2
44 A . 45 4
45 T . 46 4
-1 - . 59 1
-1 - . 58 1
-1 - . 57 1
-1 - . 56 1
-1 - . 55 1
-1 - . 54 1
-1 - . 53 1
-1 - . 52 1
-1 - . 51 1
-1 - . 50 1
-1 - . 49 1
46 G . 61 4
47 T . 61 16
48 C . 62 4
49 G > 63 2
50 C > 64 2
51 T > 65 2
52 G > 66 2
53 G > 67 2
54 T . 68 4
55 T . 69 4
56 C . 70 4
57 A . 71 4
58 A . 72 4
59 A . 73 4
60 T . 74 4
61 C < 67 2
62 C < 66 2
63 G < 65 2
64 G < 64 2
65 C < 63 2
66 C < 11 2
67 C < 10 2
68 G < 9 2
69 C < 8 2
70 C < 7 2
71 G < 6 2
72 G < 5 2
73 A . 4 8
-1 - . 3 1
-1 - . 2 1
-1 - . 1 1
-1 # # -1 -1
65 MF0340_GAA 74
-1 # # -1 -1
0 G > 5 2
1 C > 6 2
2 C > 7 2
3 C > 8 2
4 G > 9 2
5 G > 10 2
6 G > 11 2
7 T . 12 4
8 A . 13 4
9 G > 16 2
10 C > 17 2
11 T > 18 2
12 C > 19 2
13 A . 20 4
14 G . 21 4
15 C . 22 4
16 C . 23 4
17 A . 23 16
18 G . 24 4
19 G . 25 4
20 G . 26 4
21 A . 27 4
22 G < 19 2
23 A < 18 2
24 G < 17 2
25 C < 16 2
26 G . 29 4
27 T > 32 2
28 G > 33 2
29 C > 34 2
30 G > 35 2
31 G > 36 2
32 C . 37 4
33 T . 38 4
34 G . 39 4
35 A . 40 4
36 A . 41 4
37 G . 42 4
38 A . 43 4
39 C < 36 2
40 C < 35 2
41 G < 34 2
42 C < 33 2
43 A < 32 2
44 T . 45 4
45 A . 46 4
-1 - . 59 1
-1 - . 58 1
-1 - . 57 1
-1 - . 56 1
-1 - . 55 1
-1 - . 54 1
-1 - . 53 1
-1 - . 52 1
-1 - . 51 1
-1 - . 50 1
-1 - . 49 1
46 G . 61 4
47 T . 61 16
48 C . 62 4
49 C > 63 2
50 C > 64 2
51 C > 65 2
52 G > 66 2
53 G > 67 2
54 T . 68 4
55 T . 69 4
56 C . 70 4
57 A . 71 4
58 A . 72 4
59 A . 73 4
60 T . 74 4
61 C < 67 2
62 C < 66 2
63 G < 65 2
64 G < 64 2
65 G < 63 2
66 T < 11 2
67 C < 10 2
68 C < 9 2
69 G < 8 2
70 G < 7 2
71 G < 6 2
72 C < 5 2
73 A . 4 8
-1 - . 3 1
-1 - . 2 1
-1 - . 1 1
-1 # # -1 -1
65 MV0650_CAC 73
-1 # # -1 -1
0 G > 5 2
1 G > 6 2
2 G > 7 2
3 C > 8 2
4 T > 9 2
5 C > 10 2
6 G > 11 2
7 T . 12 4
8 G . 13 4
9 G > 16 2
10 T > 17 2
11 C > 18 2
12 T . 19 2
13 A . 20 4
14 G . 21 4
15 T . 22 4
16 G . 24 4
17 G . 25 4
18 C . 26 4
19 T . 26 16
20 A . 27 4
-1 - . 23 1
21 T . 19 2
22 G < 18 2
23 A < 17 2
24 C < 16 2
25 G . 29 4
26 C > 32 2
27 C > 33 2
28 G > 34 2
29 C > 35 2
30 C > 36 2
31 C . 37 4
32 T . 38 4
33 C . 39 4
34 A . 40 4
35 C . 41 4
36 A . 42 4
37 A . 43 4
38 G < 36 2
39 G < 35 2
40 C < 34 2
41 G < 33 2
42 G < 32 2
43 T . 45 4
44 G . 46 4
-1 - . 59 1
-1 - . 58 1
-1 - . 57 1
-1 - . 56 1
-1 - . 55 1
-1 - . 54 1
-1 - . 53 1
-1 - . 52 1
-1 - . 51 1
-1 - . 50 1
-1 - . 49 1
45 G . 61 4
46 T . 61 16
47 C . 62 4
48 G > 63 2
49 C > 64 2
50 G > 65 2
51 G > 66 2
52 G > 67 2
53 T . 68 4
54 T . 69 4
55 C . 70 4
56 G . 71 4
57 A . 72 4
58 A . 73 4
59 T . 74 4
60 C < 67 2
61 C < 66 2
62 C < 65 2
63 G < 64 2
64 C < 63 2
65 C < 11 2
66 G < 10 2
67 A < 9 2
68 G < 8 2
69 C < 7 2
70 C < 6 2
71 C < 5 2
72 A . 4 8
-1 - . 3 1
-1 - . 2 1
-1 - . 1 1
-1 # # -1 -1
65 ME0650_TTC 75
-1 # # -1 -1
0 G > 5 2
1 C > 6 2
2 T > 7 2
3 C > 8 2
4 C > 9 2
5 G > 10 2
6 G > 11 2
7 T . 12 4
8 G . 13 4
9 G > 16 2
10 T > 17 2
11 G > 18 2
12 T . 19 2
13 A . 20 4
14 G . 21 4
15 T . 22 4
16 C . 23 4
17 C . 23 16
18 G . 24 4
19 G . 25 4
20 C . 26 4
21 C . 26 16
22 A . 26 16
23 A . 27 4
24 T . 19 2
25 C < 18 2
26 A < 17 2
27 T < 16 2
28 G . 29 4
29 C > 32 2
30 G > 33 2
31 G > 34 2
32 G > 35 2
33 C > 36 2
34 C . 37 4
35 T . 38 4
36 T . 39 4
37 T . 40 4
38 C . 41 4
39 G . 42 4
40 A . 43 4
41 G < 36 2
42 C < 35 2
43 C < 34 2
44 C < 33 2
45 G < 32 2
46 C . 45 4
47 G . 46 4
-1 - . 59 1
-1 - . 58 1
-1 - . 57 1
-1 - . 56 1
-1 - . 55 1
-1 - . 54 1
-1 - . 53 1
-1 - . 52 1
-1 - . 51 1
-1 - . 50 1
-1 - . 49 1
48 A . 61 4
49 C . 62 4
50 C > 63 2
51 C > 64 2
52 G > 65 2
53 G > 66 2
54 G > 67 2
55 T . 68 4
56 T . 69 4
57 C . 70 4
58 A . 71 4
59 A . 72 4
60 A . 73 4
61 T . 74 4
62 C < 67 2
63 C < 66 2
64 C < 65 2
65 G < 64 2
66 G < 63 2
67 C < 11 2
68 C < 10 2
69 G < 9 2
70 G < 8 2
71 A < 7 2
72 G < 6 2
73 C < 5 2
74 A . 4 8
-1 - . 3 1
-1 - . 2 1
-1 - . 1 1
-1 # # -1 -1
65 NM0900_CAU 76
-1 # # -1 -1
0 G > 5 2
1 C > 6 2
2 C > 7 2
3 G > 8 2
4 G > 9 2
5 G > 10 2
6 G > 11 2
7 T . 12 4
8 G . 13 4
9 G > 16 2
10 C > 17 2
11 T > 18 2
12 C > 19 2
13 A . 20 4
14 G . 21 4
15 C . 22 4
16 T . 23 4
17 G . 24 4
18 G . 25 4
19 A . 26 4
20 G . 27 4
21 G < 19 2
22 A < 18 2
23 G < 17 2
24 C < 16 2
25 G . 29 4
26 C > 32 2
27 C > 33 2
28 G > 34 2
29 G > 35 2
30 A > 36 2
31 C . 37 4
32 T . 38 4
33 C . 39 4
34 A . 40 4
35 T . 41 4
36 A . 42 4
37 A . 43 4
38 T < 36 2
39 C < 35 2
40 C < 34 2
41 G < 33 2
42 G < 32 2
43 A . 45 4
44 G . 46 4
-1 - . 59 1
-1 - . 58 1
-1 - . 57 1
-1 - . 56 1
-1 - . 55 1
-1 - . 54 1
-1 - . 53 1
-1 - . 52 1
-1 - . 51 1
-1 - . 50 1
-1 - . 49 1
45 G . 61 4
46 T . 61 16
47 C . 62 4
48 T > 63 2
49 C > 64 2
50 G > 65 2
51 G > 66 2
52 G > 67 2
53 T . 68 4
54 T . 69 4
55 C . 70 4
56 G . 71 4
57 A . 72 4
58 T . 73 4
59 C . 74 4
60 C < 67 2
61 C < 66 2
62 C < 65 2
63 G < 64 2
64 A < 63 2
65 T < 11 2
66 C < 10 2
67 C < 9 2
68 C < 8 2
69 G < 7 2
70 G < 6 2
71 C < 5 2
72 A . 4 8
73 C . 3 8
74 C . 2 8
75 A . 1 8
-1 # # -1 -1
65 MR0652_GCG 77
-1 # # -1 -1
0 G > 5 2
1 C > 6 2
2 C > 7 2
3 C > 8 2
4 G > 9 2
5 G > 10 2
6 G > 11 2
7 T . 12 4
8 C . 13 4
9 G > 16 2
10 C > 17 2
11 C > 18 2
12 T > 19 2
13 A . 20 4
14 G . 21 4
15 C . 22 4
16 C . 23 4
17 A . 23 16
18 G . 24 4
19 G . 25 4
20 A . 26 4
21 T . 26 16
22 A . 27 4
23 G < 19 2
24 G < 18 2
25 G < 17 2
26 C < 16 2
27 G . 29 4
28 C > 32 2
29 T > 33 2
30 G > 34 2
31 G > 35 2
32 C > 36 2
33 C . 37 4
34 T . 38 4
35 G . 39 4
36 C . 40 4
37 G . 41 4
38 G . 42 4
39 A . 43 4
40 G < 36 2
41 C < 35 2
42 C < 34 2
43 A < 33 2
44 G < 32 2
45 T . 45 4
46 T . 46 4
47 T . 56 4
48 T . 57 4
-1 - . 59 1
-1 - . 58 1
-1 - . 55 1
-1 - . 54 1
-1 - . 53 1
-1 - . 52 1
-1 - . 51 1
-1 - . 50 1
-1 - . 49 1
49 T . 61 4
50 T . 61 16
51 C . 62 4
52 A > 63 2
53 G > 64 2
54 G > 65 2
55 G > 66 2
56 G > 67 2
57 T . 68 4
58 T . 69 4
59 C . 70 4
60 A . 71 4
61 A . 72 4
62 A . 73 4
63 T . 74 4
64 C < 67 2
65 C < 66 2
66 C < 65 2
67 C < 64 2
68 T < 63 2
69 C < 11 2
70 C < 10 2
71 C < 9 2
72 G < 8 2
73 G < 7 2
74 G < 6 2
75 C < 5 2
76 G . 4 8
-1 - . 3 1
-1 - . 2 1
-1 - . 1 1
-1 # # -1 -1
65 MV0340_CAC 73
-1 # # -1 -1
0 G > 5 2
1 G > 6 2
2 G > 7 2
3 C > 8 2
4 T > 9 2
5 C > 10 2
6 G > 11 2
7 T . 12 4
8 G . 13 4
9 G > 16 2
10 T > 17 2
11 C > 18 2
12 T . 19 2
13 A . 20 4
14 G . 21 4
15 T . 22 4
16 G . 24 4
17 G . 25 4
18 T . 26 4
19 T . 26 16
20 A . 27 4
-1 - . 23 1
21 T . 19 2
22 G < 18 2
23 A < 17 2
24 C < 16 2
25 G . 29 4
26 C > 32 2
27 C > 33 2
28 T > 34 2
29 G > 35 2
30 C > 36 2
31 C . 37 4
32 T . 38 4
33 C . 39 4
34 A . 40 4
35 C . 41 4
36 A . 42 4
37 C . 43 4
38 G < 36 2
39 C < 35 2
40 A < 34 2
41 G < 33 2
42 G < 32 2
43 A . 45 4
44 G . 46 4
-1 - . 59 1
-1 - . 58 1
-1 - . 57 1
-1 - . 56 1
-1 - . 55 1
-1 - . 54 1
-1 - . 53 1
-1 - . 52 1
-1 - . 51 1
-1 - . 50 1
-1 - . 49 1
45 G . 61 4
46 T . 61 16
47 C . 62 4
48 C > 63 2
49 C > 64 2
50 C > 65 2
51 G > 66 2
52 G > 67 2
53 T . 68 4
54 T . 69 4
55 C . 70 4
56 G . 71 4
57 A . 72 4
58 A . 73 4
59 T . 74 4
60 C < 67 2
61 C < 66 2
62 G < 65 2
63 G < 64 2
64 G < 63 2
65 C < 11 2
66 G < 10 2
67 A < 9 2
68 G < 8 2
69 C < 7 2
70 C < 6 2
71 C < 5 2
72 A . 4 8
-1 - . 3 1
-1 - . 2 1
-1 - . 1 1
-1 # # -1 -1
65 ML0652_TAA 85
-1 # # -1 -1
0 G > 5 2
1 C > 6 2
2 A > 7 2
3 G > 8 2
4 G > 9 2
5 G > 10 2
6 G > 11 2
7 T . 12 4
8 C . 13 4
9 G > 16 2
10 C > 17 2
11 C > 18 2
12 A . 19 2
13 A . 20 4
14 G . 21 4
15 C . 22 4
16 C . 23 4
17 T . 23 16
18 G . 24 4
19 G . 25 4
20 C . 26 4
21 C . 26 16
22 A . 26 16
23 A . 27 4
24 A . 19 2
25 G < 18 2
26 G < 17 2
27 C < 16 2
28 G . 29 4
29 C > 32 2
30 C > 33 2
31 G > 34 2
32 G > 35 2
33 A > 36 2
34 C . 37 4
35 T . 38 4
36 T . 39 4
37 A . 40 4
38 A . 41 4
39 G . 42 4
40 A . 43 4
41 T < 36 2
42 C < 35 2
43 C < 34 2
44 G < 33 2
45 G < 32 2
46 T . 45 4
47 C > 49 2
48 C > 50 2
49 C > 51 2
50 G . 56 4
51 T . 57 4
52 A . 58 4
53 G . 59 4
-1 - . 55 1
-1 - . 54 1
-1 - . 53 1
-1 - . 52 1
54 G < 51 2
55 G < 50 2
56 G < 49 2
57 T . 61 4
58 T . 61 16
59 C . 62 4
60 G > 63 2
61 G > 64 2
62 G > 65 2
63 G > 66 2
64 G > 67 2
65 T . 68 4
66 T . 69 4
67 C . 70 4
68 A . 71 4
69 A . 72 4
70 A . 73 4
71 T . 74 4
72 C < 67 2
73 C < 66 2
74 C < 65 2
75 C < 64 2
76 T < 63 2
-1 - . 46 1
77 C < 11 2
78 C < 10 2
79 C < 9 2
80 C < 8 2
81 T < 7 2
82 G < 6 2
83 C < 5 2
84 A . 4 8
-1 - . 3 1
-1 - . 2 1
-1 - . 1 1
-1 # # -1 -1
65 NF0500_GAA 77
-1 # # -1 -1
0 G > 5 2
1 C > 6 2
2 C > 7 2
3 G > 8 2
4 C > 9 2
5 C > 10 2
6 T > 11 2
7 T . 12 4
8 A . 13 4
9 G > 16 2
10 C > 17 2
11 T > 18 2
12 C > 19 2
13 A . 20 4
14 G . 21 4
15 A . 22 4
16 C . 23 4
17 T . 23 16
18 G . 24 4
19 G . 25 4
20 G . 26 4
21 A . 27 4
22 G < 19 2
23 A < 18 2
24 G < 17 2
25 C < 16 2
26 A . 29 4
27 C > 32 2
28 T > 33 2
29 C > 34 2
30 G > 35 2
31 A > 36 2
32 C . 37 4
33 T . 38 4
34 G . 39 4
35 A . 40 4
36 A . 41 4
37 G . 42 4
38 A . 43 4
39 T < 36 2
40 C < 35 2
41 G < 34 2
42 A < 33 2
43 G < 32 2
44 C . 45 4
45 T . 46 4
-1 - . 59 1
-1 - . 58 1
-1 - . 57 1
-1 - . 56 1
-1 - . 55 1
-1 - . 54 1
-1 - . 53 1
-1 - . 52 1
-1 - . 51 1
-1 - . 50 1
-1 - . 49 1
46 G . 61 4
47 T . 61 16
48 C . 62 4
49 C > 63 2
50 C > 64 2
51 C > 65 2
52 G > 66 2
53 G > 67 2
54 T . 68 4
55 T . 69 4
56 C . 70 4
57 A . 71 4
58 A . 72 4
59 A . 73 4
60 T . 74 4
61 C < 67 2
62 C < 66 2
63 G < 65 2
64 G < 64 2
65 G < 63 2
66 A < 11 2
67 G < 10 2
68 G < 9 2
69 C < 8 2
70 G < 7 2
71 G < 6 2
72 C < 5 2
73 A . 4 8
74 C . 3 8
75 C . 2 8
76 A . 1 8
-1 # # -1 -1
65 MD0680_GTC 72
-1 # # -1 -1
0 G > 5 2
1 C > 6 2
2 C > 7 2
3 C > 8 2
4 T > 9 2
5 G > 10 2
6 G > 11 2
7 T . 12 4
8 G . 13 4
9 G > 16 2
10 T > 17 2
11 G > 18 2
12 T . 19 2
13 A . 20 4
14 G . 21 4
15 T . 22 4
16 G . 24 4
17 G . 25 4
18 C . 26 4
19 T . 26 16
20 A . 27 4
-1 - . 23 1
21 T . 19 2
22 C < 18 2
23 A < 17 2
24 T < 16 2
25 G . 29 4
26 C > 32 2
27 G > 33 2
28 G > 34 2
29 G > 35 2
30 C > 36 2
31 C . 37 4
32 T . 38 4
33 G . 39 4
34 T . 40 4
35 C . 41 4
36 G . 42 4
37 A . 43 4
38 G < 36 2
39 C < 35 2
40 C < 34 2
41 C < 33 2
42 G < 32 2
43 C . 45 4
44 G . 46 4
-1 - . 59 1
-1 - . 58 1
-1 - . 57 1
-1 - . 56 1
-1 - . 55 1
-1 - . 54 1
-1 - . 53 1
-1 - . 52 1
-1 - . 51 1
-1 - . 50 1
-1 - . 49 1
45 A . 61 4
46 C . 62 4
47 T > 63 2
48 C > 64 2
49 G > 65 2
50 G > 66 2
51 G > 67 2
52 T . 68 4
53 T . 69 4
54 C . 70 4
55 A . 71 4
56 A . 72 4
57 T . 73 4
58 T . 74 4
59 C < 67 2
60 C < 66 2
61 C < 65 2
62 G < 64 2
63 G < 63 2
64 C < 11 2
65 C < 10 2
66 A < 9 2
67 G < 8 2
68 G < 7 2
69 G < 6 2
70 C < 5 2
71 G . 4 8
-1 - . 3 1
-1 - . 2 1
-1 - . 1 1
-1 # # -1 -1
65 NS0501_MGA 88
-1 # # -1 -1
0 G > 5 2
1 C > 6 2
2 C > 7 2
3 G > 8 2
4 A > 9 2
5 G > 10 2
6 G > 11 2
7 T . 12 4
8 A . 13 4
9 G > 16 2
10 C > 17 2
11 C > 18 2
12 T > 19 2
13 A . 20 4
14 G . 21 4
15 C . 22 4
16 C . 23 4
17 C . 23 16
18 G . 24 4
19 G . 25 4
20 C . 26 4
21 C . 26 16
22 A . 27 4
23 A < 19 2
24 G < 18 2
25 G < 17 2
26 C < 16 2
27 G . 29 4
28 G > 32 2
29 T > 33 2
30 A > 34 2
31 G > 35 2
32 A > 36 2
33 T . 37 4
34 T . 38 4
35 C . 39 4
36 G . 40 4
37 A . 41 4
38 A . 42 4
39 A . 43 4
40 T < 36 2
41 C < 35 2
42 T < 34 2
43 A < 33 2
44 C < 32 2
45 T . 45 4
46 G . 46 4
47 T . 49 2
48 C . 50 2
49 C > 51 2
50 A . 56 4
51 T . 57 4
52 T . 58 4
53 C . 59 4
54 G . 55 32
-1 - . 55 1
-1 - . 54 1
-1 - . 53 1
-1 - . 52 1
55 G < 51 2
56 A . 50 2
57 C . 49 2
58 A . 61 4
59 C . 62 4
60 G > 63 2
61 T > 64 2
62 G > 65 2
63 A > 66 2
64 G > 67 2
65 T . 68 4
66 T . 69 4
67 C . 70 4
68 A . 71 4
69 A . 72 4
70 A . 73 4
71 T . 74 4
72 C < 67 2
73 T < 66 2
74 C < 65 2
75 A < 64 2
76 C < 63 2
77 C < 11 2
78 C < 10 2
79 T < 9 2
80 C < 8 2
81 G < 7 2
82 G < 6 2
83 C < 5 2
84 G . 4 8
85 C . 3 8
86 C . 2 8
87 A . 1 8
-1 # # -1 -1
65 NR0380_GCG 76
-1 # # -1 -1
0 G > 5 2
1 T > 6 2
2 C > 7 2
3 C > 8 2
4 G > 9 2
5 G > 10 2
6 A > 11 2
7 T . 12 4
8 A . 13 4
9 G > 16 2
10 G > 17 2
11 G > 18 2
12 T . 19 2
13 A . 20 4
14 G . 21 4
15 T . 22 4
16 G . 24 4
17 G . 25 4
18 A . 26 4
19 C . 26 16
20 T . 26 16
21 A . 27 4
-1 - . 23 1
22 T . 19 2
23 C < 18 2
24 C < 17 2
25 T < 16 2
26 C . 29 4
27 T > 32 2
28 T > 33 2
29 G > 34 2
30 G > 35 2
31 C > 36 2
32 T . 37 4
33 T . 38 4
34 G . 39 4
35 C . 40 4
36 G . 41 4
37 G . 42 4
38 A . 43 4
39 G < 36 2
40 C < 35 2
41 C < 34 2
42 A < 33 2
43 G < 32 2
44 G . 45 4
45 G . 46 4
-1 - . 59 1
-1 - . 58 1
-1 - . 57 1
-1 - . 56 1
-1 - . 55 1
-1 - . 54 1
-1 - . 53 1
-1 - . 52 1
-1 - . 51 1
-1 - . 50 1
-1 - . 49 1
46 A . 61 4
47 C . 62 4
48 C > 63 2
49 G > 64 2
50 G > 65 2
51 C > 66 2
52 G > 67 2
53 T . 68 4
54 T . 69 4
55 C . 70 4
56 A . 71 4
57 A . 72 4
58 A . 73 4
59 T . 74 4
60 C < 67 2
61 G < 66 2
62 C < 65 2
63 C < 64 2
64 G < 63 2
65 T < 11 2
66 C < 10 2
67 C < 9 2
68 G < 8 2
69 G < 7 2
70 A < 6 2
71 C < 5 2
72 G . 4 8
73 C . 3 8
74 C . 2 8
75 A . 1 8
-1 # # -1 -1
65 NV0500_CAC 78
-1 # # -1 -1
0 G > 5 2
1 G > 6 2
2 G > 7 2
3 T > 8 2
4 T > 9 2
5 G > 10 2
6 G > 11 2
7 T . 12 4
8 G . 13 4
9 G > 16 2
10 T > 17 2
11 C > 18 2
12 T . 19 2
13 A . 20 4
14 G . 21 4
15 C . 22 4
16 C . 23 4
17 A . 23 16
18 G . 24 4
19 G . 25 4
20 T . 26 4
21 T . 26 16
22 A . 27 4
23 T . 19 2
24 G < 18 2
25 A < 17 2
26 C < 16 2
27 G . 29 4
28 G > 32 2
29 C > 33 2
30 T > 34 2
31 C > 35 2
32 C > 36 2
33 T . 37 4
34 T . 38 4
35 C . 39 4
36 A . 40 4
37 C . 41 4
38 A . 42 4
39 C . 43 4
40 G < 36 2
41 G < 35 2
42 A < 34 2
43 G < 33 2
44 C < 32 2
45 A . 45 4
46 G . 46 4
-1 - . 59 1
-1 - . 58 1
-1 - . 57 1
-1 - . 56 1
-1 - . 55 1
-1 - . 54 1
-1 - . 53 1
-1 - . 52 1
-1 - . 51 1
-1 - . 50 1
-1 - . 49 1
47 G . 61 4
48 C . 61 16
49 C . 62 4
50 G > 63 2
51 G > 64 2
52 C > 65 2
53 G > 66 2
54 G > 67 2
55 T . 68 4
56 T . 69 4
57 C . 70 4
58 G . 71 4
59 A . 72 4
60 A . 73 4
61 T . 74 4
62 C < 67 2
63 C < 66 2
64 G < 65 2
65 C < 64 2
66 C < 63 2
67 C < 11 2
68 C < 10 2
69 A < 9 2
70 A < 8 2
71 C < 7 2
72 C < 6 2
73 C < 5 2
74 A . 4 8
75 C . 3 8
76 C . 2 8
77 A . 1 8
-1 # # -1 -1
65 NA0500_CGC 75
-1 # # -1 -1
0 G > 5 2
1 G > 6 2
2 G > 7 2
3 C > 8 2
4 T > 9 2
5 C > 10 2
6 G > 11 2
7 T . 12 4
8 A . 13 4
9 G > 16 2
10 A > 17 2
11 T > 18 2
12 C > 19 2
13 A . 20 4
14 G . 21 4
15 T . 22 4
16 G . 24 4
17 G . 25 4
18 C . 26 4
19 A . 27 4
-1 - . 23 1
20 G < 19 2
21 A < 18 2
22 T < 17 2
23 C < 16 2
24 G . 29 4
25 C > 32 2
26 T > 33 2
27 T > 34 2
28 C > 35 2
29 C > 36 2
30 T . 37 4
31 T . 38 4
32 C . 39 4
33 G . 40 4
34 C . 41 4
35 A . 42 4
36 A . 43 4
37 G < 36 2
38 G < 35 2
39 A < 34 2
40 A < 33 2
41 G < 32 2
42 A . 45 4
43 G . 46 4
-1 - . 59 1
-1 - . 58 1
-1 - . 57 1
-1 - . 56 1
-1 - . 55 1
-1 - . 54 1
-1 - . 53 1
-1 - . 52 1
-1 - . 51 1
-1 - . 50 1
-1 - . 49 1
44 G . 61 4
45 C . 61 16
46 C . 62 4
47 C > 63 2
48 G > 64 2
49 G > 65 2
50 G > 66 2
51 G > 67 2
52 T . 68 4
53 T . 69 4
54 C . 70 4
55 A . 71 4
56 A . 72 4
57 A . 73 4
58 T . 74 4
59 C < 67 2
60 C < 66 2
61 C < 65 2
62 C < 64 2
63 G < 63 2
64 C < 11 2
65 G < 10 2
66 A < 9 2
67 G < 8 2
68 T < 7 2
69 C < 6 2
70 C < 5 2
71 A . 4 8
72 C . 3 8
73 C . 2 8
74 A . 1 8
-1 # # -1 -1
65 MR0344_TCT 75
-1 # # -1 -1
0 G > 5 2
1 G > 6 2
2 G > 7 2
3 C > 8 2
4 C > 9 2
5 C > 10 2
6 G > 11 2
7 T . 12 4
8 G . 13 4
9 G > 16 2
10 C > 17 2
11 T > 18 2
12 C > 19 2
13 A . 20 4
14 G . 21 4
15 C . 22 4
16 A . 23 4
17 T . 23 16
18 G . 24 4
19 G . 25 4
20 A . 26 4
21 T . 26 16
22 A . 27 4
23 G < 19 2
24 A < 18 2
25 G < 17 2
26 C < 16 2
27 G . 29 4
28 A > 32 2
29 C > 33 2
30 G > 34 2
31 G > 35 2
32 C > 36 2
33 C . 37 4
34 T . 38 4
35 T . 39 4
36 C . 40 4
37 T . 41 4
38 A . 42 4
39 A . 43 4
40 G < 36 2
41 C < 35 2
42 C < 34 2
43 G < 33 2
44 T < 32 2
45 A . 45 4
46 G . 46 4
-1 - . 59 1
-1 - . 58 1
-1 - . 57 1
-1 - . 56 1
-1 - . 55 1
-1 - . 54 1
-1 - . 53 1
-1 - . 52 1
-1 - . 51 1
-1 - . 50 1
-1 - . 49 1
47 A . 61 4
48 T . 61 16
49 C . 62 4
50 G > 63 2
51 C > 64 2
52 G > 65 2
53 G > 66 2
54 G > 67 2
55 T . 68 4
56 T . 69 4
57 C . 70 4
58 A . 71 4
59 A . 72 4
60 A . 73 4
61 T . 74 4
62 C < 67 2
63 C < 66 2
64 C < 65 2
65 G < 64 2
66 C < 63 2
67 C < 11 2
68 G < 10 2
69 G < 9 2
70 G < 8 2
71 T < 7 2
72 C < 6 2
73 C < 5 2
74 G . 4 8
-1 - . 3 1
-1 - . 2 1
-1 - . 1 1
-1 # # -1 -1
65 MR0650_TCT 75
-1 # # -1 -1
0 G > 5 2
1 G > 6 2
2 A > 7 2
3 C > 8 2
4 C > 9 2
5 C > 10 2
6 G > 11 2
7 T . 12 4
8 A . 13 4
9 G > 16 2
10 C > 17 2
11 C > 18 2
12 T > 19 2
13 A . 20 4
14 G . 21 4
15 C . 22 4
16 C . 23 4
17 T . 23 16
18 G . 24 4
19 G . 25 4
20 A . 26 4
21 T . 26 16
22 A . 27 4
23 G < 19 2
24 G < 18 2
25 G < 17 2
26 C < 16 2
27 A . 29 4
28 C > 32 2
29 C > 33 2
30 G > 34 2
31 G > 35 2
32 C > 36 2
33 C . 37 4
34 T . 38 4
35 T . 39 4
36 C . 40 4
37 T . 41 4
38 A . 42 4
39 A . 43 4
40 G < 36 2
41 C < 35 2
42 C < 34 2
43 G < 33 2
44 G < 32 2
45 G . 45 4
46 G . 46 4
-1 - . 59 1
-1 - . 58 1
-1 - . 57 1
-1 - . 56 1
-1 - . 55 1
-1 - . 54 1
-1 - . 53 1
-1 - . 52 1
-1 - . 51 1
-1 - . 50 1
-1 - . 49 1
47 G . 61 4
48 T . 61 16
49 C . 62 4
50 G > 63 2
51 G > 64 2
52 G > 65 2
53 G > 66 2
54 G > 67 2
55 T . 68 4
56 T . 69 4
57 C . 70 4
58 A . 71 4
59 A . 72 4
60 A . 73 4
61 T . 74 4
62 C < 67 2
63 C < 66 2
64 C < 65 2
65 C < 64 2
66 T < 63 2
67 C < 11 2
68 G < 10 2
69 G < 9 2
70 G < 8 2
71 T < 7 2
72 C < 6 2
73 C < 5 2
74 G . 4 8
-1 - . 3 1
-1 - . 2 1
-1 - . 1 1
-1 # # -1 -1
65 NY0500_GUA 77
-1 # # -1 -1
0 C > 5 2
1 C > 6 2
2 G > 7 2
3 C > 8 2
4 T > 9 2
5 C > 10 2
6 T > 11 2
7 T . 12 4
8 A . 13 4
9 G > 16 2
10 C > 17 2
11 T > 18 2
12 C > 19 2
13 A . 20 4
14 G . 21 4
15 C . 22 4
16 C . 23 4
17 T . 23 16
18 G . 24 4
19 G . 25 4
20 C . 26 4
21 A . 27 4
22 G < 19 2
23 A < 18 2
24 G < 17 2
25 C < 16 2
26 A . 29 4
27 G > 32 2
28 C > 33 2
29 C > 34 2
30 G > 35 2
31 A > 36 2
32 C . 37 4
33 T . 38 4
34 G . 39 4
35 T . 40 4
36 A . 41 4
37 G . 42 4
38 A . 43 4
39 T < 36 2
40 C < 35 2
41 G < 34 2
42 G < 33 2
43 C < 32 2
44 T . 45 4
45 T . 46 4
-1 - . 59 1
-1 - . 58 1
-1 - . 57 1
-1 - . 56 1
-1 - . 55 1
-1 - . 54 1
-1 - . 53 1
-1 - . 52 1
-1 - . 51 1
-1 - . 50 1
-1 - . 49 1
46 G . 61 4
47 T . 61 16
48 C . 62 4
49 C > 63 2
50 C > 64 2
51 C > 65 2
52 C > 66 2
53 G > 67 2
54 T . 68 4
55 T . 69 4
56 C . 70 4
57 A . 71 4
58 A . 72 4
59 A . 73 4
60 T . 74 4
61 C < 67 2
62 G < 66 2
63 G < 65 2
64 G < 64 2
65 G < 63 2
66 A < 11 2
67 G < 10 2
68 A < 9 2
69 G < 8 2
70 C < 7 2
71 G < 6 2
72 G < 5 2
73 A . 4 8
74 C . 3 8
75 C . 2 8
76 A . 1 8
-1 # # -1 -1
65 MT0940_GGT 77
-1 # # -1 -1
0 G > 5 2
1 C > 6 2
2 C > 7 2
3 C > 8 2
4 C > 9 2
5 G > 10 2
6 G > 11 2
7 T . 12 4
8 G . 13 4
9 G > 16 2
10 C > 17 2
11 T > 18 2
12 C > 19 2
13 A . 20 4
14 G . 21 4
15 C . 22 4
16 C . 23 4
17 T . 23 16
18 G . 24 4
19 G . 25 4
20 T . 26 4
21 G . 27 4
22 G < 19 2
23 A < 18 2
24 G < 17 2
25 C < 16 2
26 G . 29 4
27 G > 32 2
28 C > 33 2
29 C > 34 2
30 G > 35 2
31 C > 36 2
32 T . 37 4
33 T . 38 4
34 G . 39 4
35 G . 40 4
36 T . 41 4
37 A . 42 4
38 A . 43 4
39 G < 36 2
40 C < 35 2
41 G < 34 2
42 G < 33 2
43 C < 32 2
44 A . 45 4
45 G . 46 4
-1 - . 59 1
-1 - . 58 1
-1 - . 57 1
-1 - . 56 1
-1 - . 55 1
-1 - . 54 1
-1 - . 53 1
-1 - . 52 1
-1 - . 51 1
-1 - . 50 1
-1 - . 49 1
46 G . 61 4
47 C . 61 16
48 C . 62 4
49 G > 63 2
50 C > 64 2
51 G > 65 2
52 G > 66 2
53 G > 67 2
54 T . 68 4
55 T . 69 4
56 C . 70 4
57 A . 71 4
58 A . 72 4
59 A . 73 4
60 C . 74 4
61 C < 67 2
62 C < 66 2
63 C < 65 2
64 G < 64 2
65 C < 63 2
66 C < 11 2
67 C < 10 2
68 G < 9 2
69 G < 8 2
70 G < 7 2
71 G < 6 2
72 C < 5 2
73 T . 4 8
74 C . 3 8
75 C . 2 8
76 A . 1 8
-1 # # -1 -1
65 MD0340_GTC 75
-1 # # -1 -1
0 G > 5 2
1 C > 6 2
2 C > 7 2
3 C > 8 2
4 G > 9 2
5 G > 10 2
6 G > 11 2
7 T . 12 4
8 G . 13 4
9 G > 16 2
10 T > 17 2
11 G > 18 2
12 T . 19 2
13 A . 20 4
14 G . 21 4
15 T . 22 4
16 C . 23 4
17 C . 23 16
18 G . 24 4
19 G . 25 4
20 C . 26 4
21 C . 26 16
22 T . 26 16
23 A . 27 4
24 T . 19 2
25 C < 18 2
26 A < 17 2
27 T < 16 2
28 G . 29 4
29 C > 32 2
30 G > 33 2
31 G > 34 2
32 G . 35 2
33 C > 36 2
34 C . 37 4
35 T . 38 4
36 G . 39 4
37 T . 40 4
38 C . 41 4
39 G . 42 4
40 T . 43 4
41 G < 36 2
42 G . 35 2
43 C < 34 2
44 C < 33 2
45 G < 32 2
46 C . 45 4
47 G . 46 4
-1 - . 59 1
-1 - . 58 1
-1 - . 57 1
-1 - . 56 1
-1 - . 55 1
-1 - . 54 1
-1 - . 53 1
-1 - . 52 1
-1 - . 51 1
-1 - . 50 1
-1 - . 49 1
48 A . 61 4
49 C . 62 4
50 T > 63 2
51 C > 64 2
52 G > 65 2
53 G > 66 2
54 G > 67 2
55 T . 68 4
56 T . 69 4
57 C . 70 4
58 A . 71 4
59 A . 72 4
60 A . 73 4
61 T . 74 4
62 C < 67 2
63 C < 66 2
64 C < 65 2
65 G < 64 2
66 G < 63 2
67 C < 11 2
68 C < 10 2
69 C < 9 2
70 G < 8 2
71 G < 7 2
72 G < 6 2
73 C < 5 2
74 G . 4 8
-1 - . 3 1
-1 - . 2 1
-1 - . 1 1
-1 # # -1 -1
65 MM0652_CAT 74
-1 # # -1 -1
0 G > 5 2
1 C > 6 2
2 C > 7 2
3 G > 8 2
4 A > 9 2
5 G > 10 2
6 G > 11 2
7 T . 12 4
8 G . 13 4
9 G > 16 2
10 C > 17 2
11 T > 18 2
12 T . 19 2
13 A . 20 4
14 G . 21 4
15 C . 22 4
16 T . 23 4
17 G . 24 4
18 G . 25 4
19 T . 26 4
20 T . 26 16
21 A . 27 4
22 T . 19 2
23 A < 18 2
24 G < 17 2
25 C < 16 2
26 G . 29 4
27 C > 32 2
28 C > 33 2
29 C > 34 2
30 G > 35 2
31 G > 36 2
32 C . 37 4
33 T . 38 4
34 C . 39 4
35 A . 40 4
36 T . 41 4
37 A . 42 4
38 C . 43 4
39 C < 36 2
40 C < 35 2
41 G < 34 2
42 G < 33 2
43 G < 32 2
44 A . 45 4
45 G . 46 4
-1 - . 59 1
-1 - . 58 1
-1 - . 57 1
-1 - . 56 1
-1 - . 55 1
-1 - . 54 1
-1 - . 53 1
-1 - . 52 1
-1 - . 51 1
-1 - . 50 1
-1 - . 49 1
46 G . 61 4
47 T . 61 16
48 C . 62 4
49 G > 63 2
50 A > 64 2
51 G > 65 2
52 G > 66 2
53 G > 67 2
54 T . 68 4
55 T . 69 4
56 C . 70 4
57 G . 71 4
58 A . 72 4
59 A . 73 4
60 T . 74 4
61 C < 67 2
62 C < 66 2
63 C < 65 2
64 T < 64 2
65 C < 63 2
66 C < 11 2
67 C < 10 2
68 T < 9 2
69 C < 8 2
70 G < 7 2
71 G < 6 2
72 C < 5 2
73 A . 4 8
-1 - . 3 1
-1 - . 2 1
-1 - . 1 1
-1 # # -1 -1
65 NN0380_GUU 76
-1 # # -1 -1
0 G > 5 2
1 C > 6 2
2 C > 7 2
3 G > 8 2
4 C > 9 2
5 C > 10 2
6 A > 11 2
7 T . 12 4
8 A . 13 4
9 G > 16 2
10 C > 17 2
11 T > 18 2
12 C > 19 2
13 A . 20 4
14 G . 21 4
15 T . 22 4
16 T . 23 4
17 G . 24 4
18 G . 25 4
19 T . 26 4
20 A . 27 4
21 G < 19 2
22 A < 18 2
23 G < 17 2
24 C < 16 2
25 A . 29 4
26 C > 32 2
27 G > 33 2
28 T > 34 2
29 G > 35 2
30 G > 36 2
31 T . 37 4
32 T . 38 4
33 G . 39 4
34 T . 40 4
35 T . 41 4
36 A . 42 4
37 C . 43 4
38 C < 36 2
39 C < 35 2
40 A < 34 2
41 C < 33 2
42 G < 32 2
43 T . 45 4
44 T . 46 4
-1 - . 59 1
-1 - . 58 1
-1 - . 57 1
-1 - . 56 1
-1 - . 55 1
-1 - . 54 1
-1 - . 53 1
-1 - . 52 1
-1 - . 51 1
-1 - . 50 1
-1 - . 49 1
45 G . 61 4
46 T . 61 16
47 C . 62 4
48 C > 63 2
49 C > 64 2
50 A > 65 2
51 G > 66 2
52 G > 67 2
53 T . 68 4
54 T . 69 4
55 C . 70 4
56 G . 71 4
57 G . 72 4
58 A . 73 4
59 C . 74 4
60 C < 67 2
61 C < 66 2
62 T < 65 2
63 G < 64 2
64 G < 63 2
65 T < 11 2
66 G < 10 2
67 G < 9 2
68 C < 8 2
69 G < 7 2
70 G < 6 2
71 C < 5 2
72 G . 4 8
73 A . 3 8
74 A . 2 8
75 C . 1 8
-1 # # -1 -1
65 NS0380_MGA 88
-1 # # -1 -1
0 G > 5 2
1 C > 6 2
2 C > 7 2
3 G > 8 2
4 A > 9 2
5 G > 10 2
6 G > 11 2
7 T . 12 4
8 A . 13 4
9 G > 16 2
10 C > 17 2
11 A > 18 2
12 T > 19 2
13 A . 20 4
14 G . 21 4
15 C . 22 4
16 T . 23 4
17 T . 23 16
18 G . 24 4
19 G . 25 4
20 C . 26 4
21 C . 26 16
22 A . 27 4
23 A < 19 2
24 T < 18 2
25 G < 17 2
26 C < 16 2
27 G . 29 4
28 G > 32 2
29 T > 33 2
30 T > 34 2
31 G > 35 2
32 C > 36 2
33 T . 37 4
34 T . 38 4
35 C . 39 4
36 G . 40 4
37 A . 41 4
38 G . 42 4
39 A . 43 4
40 G < 36 2
41 C < 35 2
42 A < 34 2
43 A < 33 2
44 C < 32 2
45 G . 45 4
46 T . 46 4
47 T > 49 2
48 C > 50 2
49 C > 51 2
50 A . 52 2
51 C . 53 2
-1 - . 59 1
-1 - . 58 1
-1 - . 57 1
-1 - . 56 1
-1 - . 55 1
-1 - . 54 1
52 A . 53 2
53 C . 52 2
54 G < 51 2
55 G < 50 2
56 A < 49 2
57 C . 61 4
58 T . 61 16
59 C . 62 4
60 A > 63 2
61 G > 64 2
62 G > 65 2
63 A > 66 2
64 G > 67 2
65 T . 68 4
66 T . 69 4
67 C . 70 4
68 A . 71 4
69 A . 72 4
70 A . 73 4
71 T . 74 4
72 C < 67 2
73 T < 66 2
74 C < 65 2
75 C < 64 2
76 T < 63 2
77 C < 11 2
78 C < 10 2
79 T < 9 2
80 C < 8 2
81 G < 7 2
82 G < 6 2
83 C < 5 2
84 G . 4 8
85 C . 3 8
86 C . 2 8
87 A . 1 8
-1 # # -1 -1
65 ML0650_TAG 85
-1 # # -1 -1
0 G > 5 2
1 C > 6 2
2 A > 7 2
3 G > 8 2
4 G > 9 2
5 G > 10 2
6 G > 11 2
7 T . 12 4
8 C . 13 4
9 G > 16 2
10 C > 17 2
11 C > 18 2
12 A . 19 2
13 A . 20 4
14 G . 21 4
15 C . 22 4
16 C . 23 4
17 T . 23 16
18 G . 24 4
19 G . 25 4
20 C . 26 4
21 C . 26 16
22 A . 26 16
23 A . 27 4
24 A . 19 2
25 G < 18 2
26 G < 17 2
27 C < 16 2
28 G . 29 4
29 C > 32 2
30 T > 33 2
31 G > 34 2
32 G > 35 2
33 G > 36 2
34 C . 37 4
35 C . 38 4
36 T . 39 4
37 A . 40 4
38 G . 41 4
39 G . 42 4
40 A . 43 4
41 C < 36 2
42 C < 35 2
43 C < 34 2
44 A < 33 2
45 G < 32 2
46 T . 45 4
47 C > 49 2
48 C > 50 2
49 C > 51 2
50 G . 56 4
51 T . 57 4
52 A . 58 4
53 G . 59 4
-1 - . 55 1
-1 - . 54 1
-1 - . 53 1
-1 - . 52 1
54 G < 51 2
55 G < 50 2
56 G < 49 2
57 T . 61 4
58 T . 61 16
59 C . 62 4
60 C > 63 2
61 A > 64 2
62 G > 65 2
63 G > 66 2
64 G > 67 2
65 T . 68 4
66 T . 69 4
67 C . 70 4
68 A . 71 4
69 A . 72 4
70 A . 73 4
71 T . 74 4
72 C < 67 2
73 C < 66 2
74 C < 65 2
75 T < 64 2
76 G < 63 2
-1 - . 46 1
77 C < 11 2
78 C < 10 2
79 C < 9 2
80 C < 8 2
81 T < 7 2
82 G < 6 2
83 C < 5 2
84 A . 4 8
-1 - . 3 1
-1 - . 2 1
-1 - . 1 1
-1 # # -1 -1
65 MQ0340_CTG 73
-1 # # -1 -1
0 A > 5 2
1 G > 6 2
2 C > 7 2
3 C > 8 2
4 C > 9 2
5 C > 10 2
6 G > 11 2
7 T . 12 4
8 G . 13 4
9 G > 16 2
10 G > 17 2
11 G > 18 2
12 T . 19 2
13 A . 20 4
14 G . 21 4
15 C . 22 4
16 G . 24 4
17 G . 25 4
18 T . 26 4
19 C . 26 16
20 A . 26 16
21 A . 27 4
-1 - . 23 1
22 T . 19 2
23 C < 18 2
24 C < 17 2
25 T < 16 2
26 G . 29 4
27 C > 32 2
28 C > 33 2
29 G > 34 2
30 G > 35 2
31 A > 36 2
32 C . 37 4
33 T . 38 4
34 C . 39 4
35 T . 40 4
36 G . 41 4
37 G . 42 4
38 A . 43 4
39 T < 36 2
40 C < 35 2
41 C < 34 2
42 G < 33 2
43 G < 32 2
44 C . 45 4
45 G . 46 4
-1 - . 59 1
-1 - . 58 1
-1 - . 57 1
-1 - . 56 1
-1 - . 55 1
-1 - . 54 1
-1 - . 53 1
-1 - . 52 1
-1 - . 51 1
-1 - . 50 1
-1 - . 49 1
46 A . 61 4
47 C . 62 4
48 G > 63 2
49 C > 64 2
50 C > 65 2
51 G > 66 2
52 G > 67 2
53 T . 68 4
54 T . 69 4
55 C . 70 4
56 G . 71 4
57 A . 72 4
58 A . 73 4
59 T . 74 4
60 C < 67 2
61 C < 66 2
62 G < 65 2
63 G < 64 2
64 C < 63 2
65 C < 11 2
66 G < 10 2
67 G < 9 2
68 G < 8 2
69 G < 7 2
70 C < 6 2
71 T < 5 2
72 A . 4 8
-1 - . 3 1
-1 - . 2 1
-1 - . 1 1
-1 # # -1 -1
65 MT0342_TGT 73
-1 # # -1 -1
0 G > 5 2
1 C > 6 2
2 C > 7 2
3 G > 8 2
4 C > 9 2
5 C > 10 2
6 G > 11 2
7 T . 12 4
8 G . 13 4
9 G > 16 2
10 C > 17 2
11 T > 18 2
12 C > 19 2
13 A . 20 4
14 G . 21 4
15 C . 22 4
16 T . 23 4
17 G . 24 4
18 G . 25 4
19 C . 26 4
20 A . 27 4
21 G < 19 2
22 A < 18 2
23 G < 17 2
24 C < 16 2
25 G . 29 4
26 G > 32 2
27 G > 33 2
28 T > 34 2
29 G > 35 2
30 A > 36 2
31 C . 37 4
32 T . 38 4
33 T . 39 4
34 G . 40 4
35 T . 41 4
36 A . 42 4
37 A . 43 4
38 T < 36 2
39 C < 35 2
40 A < 34 2
41 C < 33 2
42 C < 32 2
43 A . 45 4
44 G . 46 4
-1 - . 59 1
-1 - . 58 1
-1 - . 57 1
-1 - . 56 1
-1 - . 55 1
-1 - . 54 1
-1 - . 53 1
-1 - . 52 1
-1 - . 51 1
-1 - . 50 1
-1 - . 49 1
45 G . 61 4
46 T . 61 16
47 C . 62 4
48 G > 63 2
49 C > 64 2
50 G > 65 2
51 G > 66 2
52 G > 67 2
53 T . 68 4
54 T . 69 4
55 C . 70 4
56 A . 71 4
57 A . 72 4
58 A . 73 4
59 T . 74 4
60 C < 67 2
61 C < 66 2
62 C < 65 2
63 G < 64 2
64 C < 63 2
65 C < 11 2
66 G < 10 2
67 G < 9 2
68 C < 8 2
69 G < 7 2
70 G < 6 2
71 C < 5 2
72 T . 4 8
-1 - . 3 1
-1 - . 2 1
-1 - . 1 1
-1 # # -1 -1
65 NX0500_CAU 78
-1 # # -1 -1
0 A > 5 2
1 G > 6 2
2 C > 7 2
3 G > 8 2
4 G > 9 2
5 G > 10 2
6 A > 11 2
7 T . 12 4
8 G . 13 4
9 G > 16 2
10 G > 17 2
11 A > 18 2
12 T . 19 2
13 A . 20 4
14 G . 21 4
15 C . 22 4
16 C . 23 4
17 A . 23 16
18 G . 24 4
19 G . 25 4
20 A . 26 4
21 G . 26 16
22 A . 27 4
23 T . 19 2
24 T < 18 2
25 C < 17 2
26 C < 16 2
27 G . 29 4
28 C > 32 2
29 C > 33 2
30 G > 34 2
31 G > 35 2
32 G > 36 2
33 C . 37 4
34 T . 38 4
35 C . 39 4
36 A . 40 4
37 T . 41 4
38 A . 42 4
39 A . 43 4
40 C < 36 2
41 C < 35 2
42 C < 34 2
43 G < 33 2
44 G < 32 2
45 A . 45 4
46 G . 46 4
-1 - . 59 1
-1 - . 58 1
-1 - . 57 1
-1 - . 56 1
-1 - . 55 1
-1 - . 54 1
-1 - . 53 1
-1 - . 52 1
-1 - . 51 1
-1 - . 50 1
-1 - . 49 1
47 A . 61 4
48 T . 61 16
49 C . 62 4
50 G > 63 2
51 G > 64 2
52 T > 65 2
53 A > 66 2
54 G > 67 2
55 T . 68 4
56 T . 69 4
57 C . 70 4
58 A . 71 4
59 A . 72 4
60 A . 73 4
61 T . 74 4
62 C < 67 2
63 T < 66 2
64 A < 65 2
65 C < 64 2
66 C < 63 2
67 T < 11 2
68 C < 10 2
69 C < 9 2
70 C < 8 2
71 G < 7 2
72 C < 6 2
73 T < 5 2
74 A . 4 8
75 C . 3 8
76 C . 2 8
77 A . 1 8
-1 # # -1 -1
65 MD0940_GTC 75
-1 # # -1 -1
0 G > 5 2
1 C > 6 2
2 C > 7 2
3 C > 8 2
4 G > 9 2
5 G > 10 2
6 G > 11 2
7 T . 12 4
8 G . 13 4
9 G > 16 2
10 T > 17 2
11 G > 18 2
12 T . 19 2
13 A . 20 4
14 G . 21 4
15 C . 22 4
16 C . 23 4
17 A . 23 16
18 G . 24 4
19 G . 25 4
20 C . 26 4
21 C . 26 16
22 C . 26 16
23 A . 27 4
24 T . 19 2
25 C < 18 2
26 A < 17 2
27 T < 16 2
28 A . 29 4
29 C > 32 2
30 G > 33 2
31 G > 34 2
32 G > 35 2
33 A > 36 2
34 C . 37 4
35 T . 38 4
36 G . 39 4
37 T . 40 4
38 C . 41 4
39 A . 42 4
40 C . 43 4
41 T < 36 2
42 C < 35 2
43 C < 34 2
44 C < 33 2
45 G < 32 2
46 T . 45 4
47 G . 46 4
-1 - . 59 1
-1 - . 58 1
-1 - . 57 1
-1 - . 56 1
-1 - . 55 1
-1 - . 54 1
-1 - . 53 1
-1 - . 52 1
-1 - . 51 1
-1 - . 50 1
-1 - . 49 1
48 A . 61 4
49 C . 62 4
50 T > 63 2
51 C > 64 2
52 G > 65 2
53 G > 66 2
54 G > 67 2
55 T . 68 4
56 T . 69 4
57 C . 70 4
58 A . 71 4
59 A . 72 4
60 A . 73 4
61 T . 74 4
62 C < 67 2
63 C < 66 2
64 C < 65 2
65 G < 64 2
66 A < 63 2
67 C < 11 2
68 C < 10 2
69 C < 9 2
70 G < 8 2
71 G < 7 2
72 G < 6 2
73 C < 5 2
74 G . 4 8
-1 - . 3 1
-1 - . 2 1
-1 - . 1 1
-1 # # -1 -1
