# Supplementary material for: Initiator tRNA genes template the 3′ CCA end at high frequencies in bacteria
Source: BMC Genomics. 2016 Dec 8;17:1003. doi: 10.1186/s12864-016-3314-x (PMC5143459; doi:10.1186/s12864-016-3314-x)
Supplement: Additional file 6: — Installation code-base for the TFAM program. (ZIP 819 kb) [file 12864_2016_3314_MOESM6_ESM.zip › tfam_lib-1.04/lib/TFAM-bact0.2.coveam]

### coveam
764 	sequences
65 M_CjejIGAT1000002 74
-1 # # -1 -1
0 G > 5 2
1 G > 6 2
2 G > 7 2
3 C > 8 2
4 C > 9 2
5 T > 10 2
6 A > 11 2
7 T . 12 4
8 A . 13 4
9 G > 16 2
10 C > 17 2
11 T > 18 2
12 C > 19 2
13 A . 20 4
14 G . 21 4
15 C . 22 4
16 T . 23 4
17 G . 24 4
18 G . 25 4
19 T . 26 4
20 T . 26 16
21 A . 27 4
22 G < 19 2
23 A < 18 2
24 G < 17 2
25 T < 16 2
26 G . 29 4
27 C > 32 2
28 A > 33 2
29 C > 34 2
30 C > 35 2
31 C > 36 2
32 C . 37 4
33 T . 38 4
34 G . 39 4
35 A . 40 4
36 T . 41 4
37 A . 42 4
38 A . 43 4
39 G < 36 2
40 G < 35 2
41 G < 34 2
42 T < 33 2
43 G < 32 2
44 A . 45 4
45 G . 46 4
-1 - . 59 1
-1 - . 58 1
-1 - . 57 1
-1 - . 56 1
-1 - . 55 1
-1 - . 54 1
-1 - . 53 1
-1 - . 52 1
-1 - . 51 1
-1 - . 50 1
-1 - . 49 1
46 G . 61 4
47 T . 61 16
48 C . 62 4
49 A > 63 2
50 C > 64 2
51 A > 65 2
52 A > 66 2
53 G > 67 2
54 T . 68 4
55 T . 69 4
56 C . 70 4
57 A . 71 4
58 A . 72 4
59 G . 73 4
60 T . 74 4
61 C < 67 2
62 T < 66 2
63 T < 65 2
64 G < 64 2
65 T < 63 2
66 T < 11 2
67 A < 10 2
68 G < 9 2
69 G < 8 2
70 C < 7 2
71 C < 6 2
72 C < 5 2
73 A . 4 8
-1 - . 3 1
-1 - . 2 1
-1 - . 1 1
-1 # # -1 -1
65 M_HhepIGAT1000002 74
-1 # # -1 -1
0 G > 5 2
1 G > 6 2
2 G > 7 2
3 C > 8 2
4 T > 9 2
5 T > 10 2
6 A > 11 2
7 T . 12 4
8 A . 13 4
9 G > 16 2
10 C > 17 2
11 T > 18 2
12 C > 19 2
13 A . 20 4
14 G . 21 4
15 G . 22 4
16 T . 23 4
17 G . 24 4
18 G . 25 4
19 T . 26 4
20 T . 26 16
21 A . 27 4
22 G < 19 2
23 A < 18 2
24 G < 17 2
25 C < 16 2
26 G . 29 4
27 C > 32 2
28 A > 33 2
29 C > 34 2
30 C > 35 2
31 C > 36 2
32 C . 37 4
33 T . 38 4
34 G . 39 4
35 A . 40 4
36 T . 41 4
37 A . 42 4
38 A . 43 4
39 G < 36 2
40 G < 35 2
41 G < 34 2
42 T < 33 2
43 G < 32 2
44 A . 45 4
45 G . 46 4
-1 - . 59 1
-1 - . 58 1
-1 - . 57 1
-1 - . 56 1
-1 - . 55 1
-1 - . 54 1
-1 - . 53 1
-1 - . 52 1
-1 - . 51 1
-1 - . 50 1
-1 - . 49 1
46 G . 61 4
47 T . 61 16
48 C . 62 4
49 G > 63 2
50 G > 64 2
51 A > 65 2
52 G > 66 2
53 G > 67 2
54 T . 68 4
55 T . 69 4
56 C . 70 4
57 A . 71 4
58 A . 72 4
59 G . 73 4
60 T . 74 4
61 C < 67 2
62 C < 66 2
63 T < 65 2
64 C < 64 2
65 C < 63 2
66 T < 11 2
67 A < 10 2
68 A < 9 2
69 G < 8 2
70 C < 7 2
71 C < 6 2
72 C < 5 2
73 A . 4 8
-1 - . 3 1
-1 - . 2 1
-1 - . 1 1
-1 # # -1 -1
65 M_HpytIGAT1000002 74
-1 # # -1 -1
0 G > 5 2
1 G > 6 2
2 G > 7 2
3 C > 8 2
4 T > 9 2
5 T > 10 2
6 A > 11 2
7 T . 12 4
8 A . 13 4
9 G > 16 2
10 C > 17 2
11 T > 18 2
12 C > 19 2
13 A . 20 4
14 G . 21 4
15 G . 22 4
16 T . 23 4
17 G . 24 4
18 G . 25 4
19 T . 26 4
20 T . 26 16
21 A . 27 4
22 G < 19 2
23 A < 18 2
24 G < 17 2
25 C < 16 2
26 G . 29 4
27 C > 32 2
28 A > 33 2
29 C > 34 2
30 C > 35 2
31 C > 36 2
32 C . 37 4
33 T . 38 4
34 G . 39 4
35 A . 40 4
36 T . 41 4
37 A . 42 4
38 A . 43 4
39 G < 36 2
40 G < 35 2
41 G < 34 2
42 T < 33 2
43 G < 32 2
44 A . 45 4
45 G . 46 4
-1 - . 59 1
-1 - . 58 1
-1 - . 57 1
-1 - . 56 1
-1 - . 55 1
-1 - . 54 1
-1 - . 53 1
-1 - . 52 1
-1 - . 51 1
-1 - . 50 1
-1 - . 49 1
46 G . 61 4
47 T . 61 16
48 C . 62 4
49 G > 63 2
50 G > 64 2
51 A > 65 2
52 G > 66 2
53 G > 67 2
54 T . 68 4
55 T . 69 4
56 C . 70 4
57 A . 71 4
58 A . 72 4
59 C . 73 4
60 T . 74 4
61 C < 67 2
62 C < 66 2
63 T < 65 2
64 C < 64 2
65 C < 63 2
66 T < 11 2
67 A < 10 2
68 A < 9 2
69 G < 8 2
70 C < 7 2
71 C < 6 2
72 C < 5 2
73 A . 4 8
-1 - . 3 1
-1 - . 2 1
-1 - . 1 1
-1 # # -1 -1
65 M_BdbaIGAT1000002 77
-1 # # -1 -1
0 G > 5 2
1 G > 6 2
2 G > 7 2
3 C > 8 2
4 C > 9 2
5 T > 10 2
6 G > 11 2
7 T . 12 4
8 A . 13 4
9 G > 16 2
10 C > 17 2
11 T > 18 2
12 C > 19 2
13 A . 20 4
14 G . 21 4
15 T . 22 4
16 T . 23 4
17 G . 24 4
18 G . 25 4
19 T . 26 4
20 T . 26 16
21 A . 27 4
22 G < 19 2
23 A < 18 2
24 G < 17 2
25 C < 16 2
26 A . 29 4
27 C > 32 2
28 A > 33 2
29 C > 34 2
30 G > 35 2
31 C > 36 2
32 T . 37 4
33 T . 38 4
34 G . 39 4
35 A . 40 4
36 T . 41 4
37 A . 42 4
38 A . 43 4
39 G < 36 2
40 C < 35 2
41 G < 34 2
42 T < 33 2
43 G < 32 2
44 G . 45 4
45 G . 46 4
-1 - . 59 1
-1 - . 58 1
-1 - . 57 1
-1 - . 56 1
-1 - . 55 1
-1 - . 54 1
-1 - . 53 1
-1 - . 52 1
-1 - . 51 1
-1 - . 50 1
-1 - . 49 1
46 G . 61 4
47 T . 61 16
48 C . 62 4
49 G > 63 2
50 G > 64 2
51 A > 65 2
52 A > 66 2
53 G > 67 2
54 T . 68 4
55 T . 69 4
56 C . 70 4
57 G . 71 4
58 A . 72 4
59 G . 73 4
60 T . 74 4
61 C < 67 2
62 T < 66 2
63 T < 65 2
64 C < 64 2
65 C < 63 2
66 C < 11 2
67 A < 10 2
68 G < 9 2
69 G < 8 2
70 C < 7 2
71 C < 6 2
72 C < 5 2
73 A . 4 8
74 C . 3 8
75 C . 2 8
76 A . 1 8
-1 # # -1 -1
65 M_DesuIGAT1000002 77
-1 # # -1 -1
0 G > 5 2
1 G > 6 2
2 G > 7 2
3 C > 8 2
4 C > 9 2
5 T > 10 2
6 G > 11 2
7 T . 12 4
8 A . 13 4
9 G > 16 2
10 C > 17 2
11 T > 18 2
12 C > 19 2
13 A . 20 4
14 G . 21 4
15 G . 22 4
16 T . 23 4
17 G . 24 4
18 G . 25 4
19 C . 26 4
20 T . 26 16
21 A . 27 4
22 G < 19 2
23 A < 18 2
24 G < 17 2
25 C < 16 2
26 G . 29 4
27 C > 32 2
28 A > 33 2
29 C > 34 2
30 G > 35 2
31 C > 36 2
32 C . 37 4
33 T . 38 4
34 G . 39 4
35 A . 40 4
36 T . 41 4
37 A . 42 4
38 A . 43 4
39 G < 36 2
40 C < 35 2
41 G < 34 2
42 T < 33 2
43 G < 32 2
44 A . 45 4
45 G . 46 4
-1 - . 59 1
-1 - . 58 1
-1 - . 57 1
-1 - . 56 1
-1 - . 55 1
-1 - . 54 1
-1 - . 53 1
-1 - . 52 1
-1 - . 51 1
-1 - . 50 1
-1 - . 49 1
46 G . 61 4
47 T . 61 16
48 C . 62 4
49 G > 63 2
50 G > 64 2
51 A > 65 2
52 A > 66 2
53 G > 67 2
54 T . 68 4
55 T . 69 4
56 C . 70 4
57 A . 71 4
58 A . 72 4
59 G . 73 4
60 T . 74 4
61 C < 67 2
62 T < 66 2
63 T < 65 2
64 C < 64 2
65 C < 63 2
66 C < 11 2
67 A < 10 2
68 G < 9 2
69 G < 8 2
70 C < 7 2
71 C < 6 2
72 C < 5 2
73 A . 4 8
74 C . 3 8
75 C . 2 8
76 A . 1 8
-1 # # -1 -1
65 M_GeobIGAT1000002 74
-1 # # -1 -1
0 G > 5 2
1 G > 6 2
2 G > 7 2
3 C > 8 2
4 T > 9 2
5 T > 10 2
6 G > 11 2
7 T . 12 4
8 A . 13 4
9 G > 16 2
10 C > 17 2
11 T > 18 2
12 C > 19 2
13 A . 20 4
14 G . 21 4
15 T . 22 4
16 T . 23 4
17 G . 24 4
18 G . 25 4
19 C . 26 4
20 T . 26 16
21 A . 27 4
22 G < 19 2
23 A < 18 2
24 G < 17 2
25 C < 16 2
26 A . 29 4
27 C > 32 2
28 A > 33 2
29 C > 34 2
30 G > 35 2
31 A > 36 2
32 C . 37 4
33 T . 38 4
34 G . 39 4
35 A . 40 4
36 T . 41 4
37 A . 42 4
38 A . 43 4
39 T < 36 2
40 C < 35 2
41 G < 34 2
42 T < 33 2
43 G < 32 2
44 A . 45 4
45 G . 46 4
-1 - . 59 1
-1 - . 58 1
-1 - . 57 1
-1 - . 56 1
-1 - . 55 1
-1 - . 54 1
-1 - . 53 1
-1 - . 52 1
-1 - . 51 1
-1 - . 50 1
-1 - . 49 1
46 G . 61 4
47 T . 61 16
48 C . 62 4
49 G > 63 2
50 C > 64 2
51 T > 65 2
52 G > 66 2
53 G > 67 2
54 T . 68 4
55 T . 69 4
56 C . 70 4
57 G . 71 4
58 A . 72 4
59 G . 73 4
60 T . 74 4
61 C < 67 2
62 C < 66 2
63 A < 65 2
64 G < 64 2
65 C < 63 2
66 C < 11 2
67 A < 10 2
68 G < 9 2
69 G < 8 2
70 C < 7 2
71 C < 6 2
72 C < 5 2
73 A . 4 8
-1 - . 3 1
-1 - . 2 1
-1 - . 1 1
-1 # # -1 -1
65 M_RproIGAT1000002 74
-1 # # -1 -1
0 G > 5 2
1 G > 6 2
2 G > 7 2
3 T > 8 2
4 T > 9 2
5 T > 10 2
6 G > 11 2
7 T . 12 4
8 A . 13 4
9 G > 16 2
10 C > 17 2
11 T > 18 2
12 C > 19 2
13 A . 20 4
14 G . 21 4
15 C . 22 4
16 T . 23 4
17 G . 24 4
18 G . 25 4
19 T . 26 4
20 T . 26 16
21 A . 27 4
22 G < 19 2
23 A < 18 2
24 G < 17 2
25 C < 16 2
26 A . 29 4
27 C > 32 2
28 A > 33 2
29 C > 34 2
30 G > 35 2
31 C > 36 2
32 C . 37 4
33 T . 38 4
34 G . 39 4
35 A . 40 4
36 T . 41 4
37 A . 42 4
38 A . 43 4
39 G < 36 2
40 C < 35 2
41 G < 34 2
42 T < 33 2
43 G < 32 2
44 A . 45 4
45 G . 46 4
-1 - . 59 1
-1 - . 58 1
-1 - . 57 1
-1 - . 56 1
-1 - . 55 1
-1 - . 54 1
-1 - . 53 1
-1 - . 52 1
-1 - . 51 1
-1 - . 50 1
-1 - . 49 1
46 G . 61 4
47 T . 61 16
48 C . 62 4
49 G > 63 2
50 G > 64 2
51 A > 65 2
52 A > 66 2
53 G > 67 2
54 T . 68 4
55 T . 69 4
56 C . 70 4
57 A . 71 4
58 A . 72 4
59 G . 73 4
60 T . 74 4
61 C < 67 2
62 T < 66 2
63 T < 65 2
64 C < 64 2
65 T < 63 2
66 C < 11 2
67 A < 10 2
68 A < 9 2
69 A < 8 2
70 C < 7 2
71 C < 6 2
72 C < 5 2
73 A . 4 8
-1 - . 3 1
-1 - . 2 1
-1 - . 1 1
-1 # # -1 -1
65 M_WolbIGAT1000002 77
-1 # # -1 -1
0 G > 5 2
1 G > 6 2
2 G > 7 2
3 T > 8 2
4 C > 9 2
5 T > 10 2
6 G > 11 2
7 T . 12 4
8 A . 13 4
9 G > 16 2
10 C > 17 2
11 T > 18 2
12 C > 19 2
13 A . 20 4
14 G . 21 4
15 G . 22 4
16 T . 23 4
17 G . 24 4
18 G . 25 4
19 T . 26 4
20 T . 26 16
21 A . 27 4
22 G < 19 2
23 A < 18 2
24 G < 17 2
25 C < 16 2
26 G . 29 4
27 C > 32 2
28 A > 33 2
29 C > 34 2
30 G > 35 2
31 C > 36 2
32 C . 37 4
33 T . 38 4
34 G . 39 4
35 A . 40 4
36 T . 41 4
37 A . 42 4
38 A . 43 4
39 G < 36 2
40 C < 35 2
41 G < 34 2
42 T < 33 2
43 G < 32 2
44 A . 45 4
45 G . 46 4
-1 - . 59 1
-1 - . 58 1
-1 - . 57 1
-1 - . 56 1
-1 - . 55 1
-1 - . 54 1
-1 - . 53 1
-1 - . 52 1
-1 - . 51 1
-1 - . 50 1
-1 - . 49 1
46 G . 61 4
47 T . 61 16
48 C . 62 4
49 G > 63 2
50 G > 64 2
51 A > 65 2
52 G > 66 2
53 G > 67 2
54 T . 68 4
55 T . 69 4
56 C . 70 4
57 A . 71 4
58 A . 72 4
59 C . 73 4
60 T . 74 4
61 C < 67 2
62 T < 66 2
63 T < 65 2
64 C < 64 2
65 C < 63 2
66 C < 11 2
67 A < 10 2
68 G < 9 2
69 A < 8 2
70 C < 7 2
71 C < 6 2
72 C < 5 2
73 A . 4 8
74 C . 3 8
75 C . 2 8
76 A . 1 8
-1 # # -1 -1
65 M_CcreIGAT1000002 74
-1 # # -1 -1
0 A > 5 2
1 G > 6 2
2 G > 7 2
3 C > 8 2
4 C > 9 2
5 T > 10 2
6 G > 11 2
7 T . 12 4
8 A . 13 4
9 G > 16 2
10 C > 17 2
11 T > 18 2
12 C > 19 2
13 A . 20 4
14 G . 21 4
15 G . 22 4
16 T . 23 4
17 G . 24 4
18 G . 25 4
19 T . 26 4
20 T . 26 16
21 A . 27 4
22 G < 19 2
23 A < 18 2
24 G < 17 2
25 C < 16 2
26 G . 29 4
27 T > 32 2
28 A > 33 2
29 C > 34 2
30 G > 35 2
31 C > 36 2
32 C . 37 4
33 T . 38 4
34 G . 39 4
35 A . 40 4
36 T . 41 4
37 A . 42 4
38 A . 43 4
39 G < 36 2
40 C < 35 2
41 G < 34 2
42 T < 33 2
43 A < 32 2
44 A . 45 4
45 G . 46 4
-1 - . 59 1
-1 - . 58 1
-1 - . 57 1
-1 - . 56 1
-1 - . 55 1
-1 - . 54 1
-1 - . 53 1
-1 - . 52 1
-1 - . 51 1
-1 - . 50 1
-1 - . 49 1
46 G . 61 4
47 T . 61 16
48 C . 62 4
49 G > 63 2
50 G > 64 2
51 C > 65 2
52 A > 66 2
53 G > 67 2
54 T . 68 4
55 T . 69 4
56 C . 70 4
57 G . 71 4
58 A . 72 4
59 G . 73 4
60 T . 74 4
61 C < 67 2
62 T < 66 2
63 G < 65 2
64 C < 64 2
65 C < 63 2
66 C < 11 2
67 A < 10 2
68 G < 9 2
69 G < 8 2
70 C < 7 2
71 C < 6 2
72 T < 5 2
73 A . 4 8
-1 - . 3 1
-1 - . 2 1
-1 - . 1 1
-1 # # -1 -1
65 M_RpalIGAT1000002 77
-1 # # -1 -1
0 G > 5 2
1 G > 6 2
2 G > 7 2
3 C > 8 2
4 T > 9 2
5 T > 10 2
6 G > 11 2
7 T . 12 4
8 A . 13 4
9 G > 16 2
10 C > 17 2
11 T > 18 2
12 C > 19 2
13 A . 20 4
14 G . 21 4
15 T . 22 4
16 T . 23 4
17 G . 24 4
18 G . 25 4
19 T . 26 4
20 T . 26 16
21 A . 27 4
22 G < 19 2
23 A < 18 2
24 G < 17 2
25 C < 16 2
26 G . 29 4
27 C > 32 2
28 G > 33 2
29 C > 34 2
30 G > 35 2
31 C > 36 2
32 T . 37 4
33 T . 38 4
34 G . 39 4
35 A . 40 4
36 T . 41 4
37 A . 42 4
38 A . 43 4
39 G < 36 2
40 C < 35 2
41 G < 34 2
42 T < 33 2
43 G < 32 2
44 A . 45 4
45 G . 46 4
-1 - . 59 1
-1 - . 58 1
-1 - . 57 1
-1 - . 56 1
-1 - . 55 1
-1 - . 54 1
-1 - . 53 1
-1 - . 52 1
-1 - . 51 1
-1 - . 50 1
-1 - . 49 1
46 G . 61 4
47 T . 61 16
48 C . 62 4
49 G > 63 2
50 G > 64 2
51 A > 65 2
52 A > 66 2
53 G > 67 2
54 T . 68 4
55 T . 69 4
56 C . 70 4
57 A . 71 4
58 A . 72 4
59 G . 73 4
60 T . 74 4
61 C < 67 2
62 T < 66 2
63 T < 65 2
64 C < 64 2
65 C < 63 2
66 C < 11 2
67 A < 10 2
68 G < 9 2
69 G < 8 2
70 C < 7 2
71 C < 6 2
72 C < 5 2
73 A . 4 8
74 C . 3 8
75 C . 2 8
76 A . 1 8
-1 # # -1 -1
65 M_SmelIGAT1000002 74
-1 # # -1 -1
0 G > 5 2
1 G > 6 2
2 G > 7 2
3 C > 8 2
4 C > 9 2
5 C > 10 2
6 G > 11 2
7 T . 12 4
8 A . 13 4
9 G > 16 2
10 C > 17 2
11 T > 18 2
12 C > 19 2
13 A . 20 4
14 G . 21 4
15 G . 22 4
16 T . 23 4
17 G . 24 4
18 G . 25 4
19 T . 26 4
20 T . 26 16
21 A . 27 4
22 G < 19 2
23 A < 18 2
24 G < 17 2
25 C < 16 2
26 G . 29 4
27 C > 32 2
28 A > 33 2
29 C > 34 2
30 G > 35 2
31 C > 36 2
32 C . 37 4
33 T . 38 4
34 G . 39 4
35 A . 40 4
36 T . 41 4
37 A . 42 4
38 A . 43 4
39 G < 36 2
40 C < 35 2
41 G < 34 2
42 T < 33 2
43 G < 32 2
44 A . 45 4
45 G . 46 4
-1 - . 59 1
-1 - . 58 1
-1 - . 57 1
-1 - . 56 1
-1 - . 55 1
-1 - . 54 1
-1 - . 53 1
-1 - . 52 1
-1 - . 51 1
-1 - . 50 1
-1 - . 49 1
46 G . 61 4
47 T . 61 16
48 C . 62 4
49 G > 63 2
50 G > 64 2
51 C > 65 2
52 A > 66 2
53 G > 67 2
54 T . 68 4
55 T . 69 4
56 C . 70 4
57 G . 71 4
58 A . 72 4
59 G . 73 4
60 T . 74 4
61 C < 67 2
62 T < 66 2
63 G < 65 2
64 C < 64 2
65 C < 63 2
66 C < 11 2
67 G < 10 2
68 G < 9 2
69 G < 8 2
70 C < 7 2
71 C < 6 2
72 C < 5 2
73 A . 4 8
-1 - . 3 1
-1 - . 2 1
-1 - . 1 1
-1 # # -1 -1
65 M_AtumIGAT1000002 74
-1 # # -1 -1
0 G > 5 2
1 G > 6 2
2 G > 7 2
3 C > 8 2
4 C > 9 2
5 C > 10 2
6 G > 11 2
7 T . 12 4
8 A . 13 4
9 G > 16 2
10 C > 17 2
11 T > 18 2
12 C > 19 2
13 A . 20 4
14 G . 21 4
15 T . 22 4
16 T . 23 4
17 G . 24 4
18 G . 25 4
19 T . 26 4
20 T . 26 16
21 A . 27 4
22 G < 19 2
23 A < 18 2
24 G < 17 2
25 C < 16 2
26 A . 29 4
27 C > 32 2
28 A > 33 2
29 C > 34 2
30 G > 35 2
31 C > 36 2
32 T . 37 4
33 T . 38 4
34 G . 39 4
35 A . 40 4
36 T . 41 4
37 A . 42 4
38 A . 43 4
39 G < 36 2
40 C < 35 2
41 G < 34 2
42 T < 33 2
43 G < 32 2
44 G . 45 4
45 G . 46 4
-1 - . 59 1
-1 - . 58 1
-1 - . 57 1
-1 - . 56 1
-1 - . 55 1
-1 - . 54 1
-1 - . 53 1
-1 - . 52 1
-1 - . 51 1
-1 - . 50 1
-1 - . 49 1
46 G . 61 4
47 T . 61 16
48 C . 62 4
49 G > 63 2
50 G > 64 2
51 T > 65 2
52 A > 66 2
53 G > 67 2
54 T . 68 4
55 T . 69 4
56 C . 70 4
57 G . 71 4
58 A . 72 4
59 G . 73 4
60 T . 74 4
61 C < 67 2
62 T < 66 2
63 A < 65 2
64 C < 64 2
65 C < 63 2
66 C < 11 2
67 G < 10 2
68 G < 9 2
69 G < 8 2
70 C < 7 2
71 C < 6 2
72 C < 5 2
73 A . 4 8
-1 - . 3 1
-1 - . 2 1
-1 - . 1 1
-1 # # -1 -1
65 M_BmelIGAT1000002 74
-1 # # -1 -1
0 G > 5 2
1 G > 6 2
2 G > 7 2
3 C > 8 2
4 T > 9 2
5 T > 10 2
6 G > 11 2
7 T . 12 4
8 A . 13 4
9 G > 16 2
10 C > 17 2
11 T > 18 2
12 C > 19 2
13 A . 20 4
14 G . 21 4
15 T . 22 4
16 T . 23 4
17 G . 24 4
18 G . 25 4
19 T . 26 4
20 T . 26 16
21 A . 27 4
22 G < 19 2
23 A < 18 2
24 G < 17 2
25 C < 16 2
26 A . 29 4
27 C > 32 2
28 A > 33 2
29 C > 34 2
30 G > 35 2
31 C > 36 2
32 T . 37 4
33 T . 38 4
34 G . 39 4
35 A . 40 4
36 T . 41 4
37 A . 42 4
38 A . 43 4
39 G < 36 2
40 C < 35 2
41 G < 34 2
42 T < 33 2
43 G < 32 2
44 G . 45 4
45 G . 46 4
-1 - . 59 1
-1 - . 58 1
-1 - . 57 1
-1 - . 56 1
-1 - . 55 1
-1 - . 54 1
-1 - . 53 1
-1 - . 52 1
-1 - . 51 1
-1 - . 50 1
-1 - . 49 1
46 G . 61 4
47 T . 61 16
48 C . 62 4
49 G > 63 2
50 G > 64 2
51 A > 65 2
52 G > 66 2
53 G > 67 2
54 T . 68 4
55 T . 69 4
56 C . 70 4
57 A . 71 4
58 A . 72 4
59 G . 73 4
60 T . 74 4
61 C < 67 2
62 C < 66 2
63 T < 65 2
64 C < 64 2
65 C < 63 2
66 C < 11 2
67 A < 10 2
68 G < 9 2
69 G < 8 2
70 C < 7 2
71 C < 6 2
72 C < 5 2
73 A . 4 8
-1 - . 3 1
-1 - . 2 1
-1 - . 1 1
-1 # # -1 -1
65 M_NmetIGAT1000002 74
-1 # # -1 -1
0 G > 5 2
1 G > 6 2
2 G > 7 2
3 T > 8 2
4 T > 9 2
5 T > 10 2
6 G > 11 2
7 T . 12 4
8 A . 13 4
9 G > 16 2
10 C > 17 2
11 T > 18 2
12 C > 19 2
13 A . 20 4
14 G . 21 4
15 C . 22 4
16 T . 23 4
17 G . 24 4
18 G . 25 4
19 T . 26 4
20 T . 26 16
21 A . 27 4
22 G < 19 2
23 A < 18 2
24 G < 17 2
25 C < 16 2
26 A . 29 4
27 C > 32 2
28 A > 33 2
29 C > 34 2
30 G > 35 2
31 C > 36 2
32 T . 37 4
33 T . 38 4
34 G . 39 4
35 A . 40 4
36 T . 41 4
37 A . 42 4
38 A . 43 4
39 G < 36 2
40 C < 35 2
41 G < 34 2
42 T < 33 2
43 G < 32 2
44 G . 45 4
45 G . 46 4
-1 - . 59 1
-1 - . 58 1
-1 - . 57 1
-1 - . 56 1
-1 - . 55 1
-1 - . 54 1
-1 - . 53 1
-1 - . 52 1
-1 - . 51 1
-1 - . 50 1
-1 - . 49 1
46 G . 61 4
47 T . 61 16
48 C . 62 4
49 G > 63 2
50 G > 64 2
51 A > 65 2
52 G > 66 2
53 G > 67 2
54 T . 68 4
55 T . 69 4
56 C . 70 4
57 A . 71 4
58 A . 72 4
59 G . 73 4
60 T . 74 4
61 C < 67 2
62 C < 66 2
63 T < 65 2
64 C < 64 2
65 C < 63 2
66 C < 11 2
67 A < 10 2
68 G < 9 2
69 A < 8 2
70 C < 7 2
71 C < 6 2
72 C < 5 2
73 A . 4 8
-1 - . 3 1
-1 - . 2 1
-1 - . 1 1
-1 # # -1 -1
65 M_RsolIGAT1000002 74
-1 # # -1 -1
0 G > 5 2
1 G > 6 2
2 G > 7 2
3 T > 8 2
4 C > 9 2
5 T > 10 2
6 G > 11 2
7 T . 12 4
8 A . 13 4
9 G > 16 2
10 C > 17 2
11 T > 18 2
12 C > 19 2
13 A . 20 4
14 G . 21 4
15 G . 22 4
16 T . 23 4
17 G . 24 4
18 G . 25 4
19 T . 26 4
20 T . 26 16
21 A . 27 4
22 G < 19 2
23 A < 18 2
24 G < 17 2
25 C < 16 2
26 A . 29 4
27 C > 32 2
28 C > 33 2
29 G > 34 2
30 T > 35 2
31 C > 36 2
32 T . 37 4
33 T . 38 4
34 G . 39 4
35 A . 40 4
36 T . 41 4
37 A . 42 4
38 A . 43 4
39 G < 36 2
40 G < 35 2
41 C < 34 2
42 G < 33 2
43 G < 32 2
44 G . 45 4
45 G . 46 4
-1 - . 59 1
-1 - . 58 1
-1 - . 57 1
-1 - . 56 1
-1 - . 55 1
-1 - . 54 1
-1 - . 53 1
-1 - . 52 1
-1 - . 51 1
-1 - . 50 1
-1 - . 49 1
46 G . 61 4
47 T . 61 16
48 C . 62 4
49 G > 63 2
50 T > 64 2
51 A > 65 2
52 G > 66 2
53 G > 67 2
54 T . 68 4
55 T . 69 4
56 C . 70 4
57 A . 71 4
58 A . 72 4
59 G . 73 4
60 T . 74 4
61 C < 67 2
62 C < 66 2
63 T < 65 2
64 A < 64 2
65 C < 63 2
66 C < 11 2
67 A < 10 2
68 G < 9 2
69 A < 8 2
70 C < 7 2
71 C < 6 2
72 C < 5 2
73 A . 4 8
-1 - . 3 1
-1 - . 2 1
-1 - . 1 1
-1 # # -1 -1
65 M_CvioIGAT1000002 77
-1 # # -1 -1
0 G > 5 2
1 G > 6 2
2 G > 7 2
3 T > 8 2
4 T > 9 2
5 T > 10 2
6 G > 11 2
7 T . 12 4
8 A . 13 4
9 G > 16 2
10 C > 17 2
11 T > 18 2
12 C > 19 2
13 A . 20 4
14 G . 21 4
15 C . 22 4
16 T . 23 4
17 G . 24 4
18 G . 25 4
19 T . 26 4
20 T . 26 16
21 A . 27 4
22 G < 19 2
23 A < 18 2
24 G < 17 2
25 C < 16 2
26 A . 29 4
27 C > 32 2
28 T > 33 2
29 G > 34 2
30 T > 35 2
31 G > 36 2
32 T . 37 4
33 T . 38 4
34 G . 39 4
35 A . 40 4
36 T . 41 4
37 A . 42 4
38 A . 43 4
39 C < 36 2
40 G < 35 2
41 C < 34 2
42 A < 33 2
43 G < 32 2
44 G . 45 4
45 G . 46 4
-1 - . 59 1
-1 - . 58 1
-1 - . 57 1
-1 - . 56 1
-1 - . 55 1
-1 - . 54 1
-1 - . 53 1
-1 - . 52 1
-1 - . 51 1
-1 - . 50 1
-1 - . 49 1
46 G . 61 4
47 T . 61 16
48 C . 62 4
49 G > 63 2
50 T > 64 2
51 A > 65 2
52 G > 66 2
53 G > 67 2
54 T . 68 4
55 T . 69 4
56 C . 70 4
57 G . 71 4
58 A . 72 4
59 G . 73 4
60 T . 74 4
61 C < 67 2
62 C < 66 2
63 T < 65 2
64 A < 64 2
65 C < 63 2
66 C < 11 2
67 A < 10 2
68 G < 9 2
69 A < 8 2
70 C < 7 2
71 C < 6 2
72 C < 5 2
73 A . 4 8
74 C . 3 8
75 C . 2 8
76 A . 1 8
-1 # # -1 -1
65 M_NitrIGAT1000002 77
-1 # # -1 -1
0 G > 5 2
1 G > 6 2
2 G > 7 2
3 T > 8 2
4 C > 9 2
5 T > 10 2
6 G > 11 2
7 T . 12 4
8 A . 13 4
9 G > 16 2
10 C > 17 2
11 T > 18 2
12 C > 19 2
13 A . 20 4
14 G . 21 4
15 T . 22 4
16 T . 23 4
17 G . 24 4
18 G . 25 4
19 T . 26 4
20 T . 26 16
21 A . 27 4
22 G < 19 2
23 A < 18 2
24 G < 17 2
25 C < 16 2
26 A . 29 4
27 C > 32 2
28 A > 33 2
29 C > 34 2
30 G > 35 2
31 C > 36 2
32 T . 37 4
33 T . 38 4
34 G . 39 4
35 A . 40 4
36 T . 41 4
37 A . 42 4
38 A . 43 4
39 G < 36 2
40 C < 35 2
41 G < 34 2
42 T < 33 2
43 G < 32 2
44 G . 45 4
45 G . 46 4
-1 - . 59 1
-1 - . 58 1
-1 - . 57 1
-1 - . 56 1
-1 - . 55 1
-1 - . 54 1
-1 - . 53 1
-1 - . 52 1
-1 - . 51 1
-1 - . 50 1
-1 - . 49 1
46 G . 61 4
47 T . 61 16
48 C . 62 4
49 G > 63 2
50 G > 64 2
51 T > 65 2
52 G > 66 2
53 G > 67 2
54 T . 68 4
55 T . 69 4
56 C . 70 4
57 A . 71 4
58 A . 72 4
59 A . 73 4
60 T . 74 4
61 C < 67 2
62 C < 66 2
63 A < 65 2
64 C < 64 2
65 C < 63 2
66 C < 11 2
67 A < 10 2
68 G < 9 2
69 A < 8 2
70 C < 7 2
71 C < 6 2
72 C < 5 2
73 A . 4 8
74 C . 3 8
75 C . 2 8
76 A . 1 8
-1 # # -1 -1
65 M_BbroIGAT1000002 77
-1 # # -1 -1
0 G > 5 2
1 G > 6 2
2 G > 7 2
3 T > 8 2
4 C > 9 2
5 T > 10 2
6 G > 11 2
7 T . 12 4
8 A . 13 4
9 G > 16 2
10 C > 17 2
11 T > 18 2
12 C > 19 2
13 A . 20 4
14 G . 21 4
15 T . 22 4
16 C . 23 4
17 G . 24 4
18 G . 25 4
19 T . 26 4
20 T . 26 16
21 A . 27 4
22 G < 19 2
23 A < 18 2
24 G < 17 2
25 C < 16 2
26 A . 29 4
27 C > 32 2
28 C > 33 2
29 G > 34 2
30 T > 35 2
31 C > 36 2
32 T . 37 4
33 T . 38 4
34 G . 39 4
35 A . 40 4
36 T . 41 4
37 A . 42 4
38 A . 43 4
39 G < 36 2
40 G < 35 2
41 C < 34 2
42 G < 33 2
43 G < 32 2
44 G . 45 4
45 G . 46 4
-1 - . 59 1
-1 - . 58 1
-1 - . 57 1
-1 - . 56 1
-1 - . 55 1
-1 - . 54 1
-1 - . 53 1
-1 - . 52 1
-1 - . 51 1
-1 - . 50 1
-1 - . 49 1
46 G . 61 4
47 T . 61 16
48 C . 62 4
49 G > 63 2
50 T > 64 2
51 T > 65 2
52 G > 66 2
53 G > 67 2
54 T . 68 4
55 T . 69 4
56 C . 70 4
57 G . 71 4
58 A . 72 4
59 A . 73 4
60 T . 74 4
61 C < 67 2
62 C < 66 2
63 A < 65 2
64 A < 64 2
65 C < 63 2
66 C < 11 2
67 A < 10 2
68 G < 9 2
69 A < 8 2
70 C < 7 2
71 C < 6 2
72 C < 5 2
73 A . 4 8
74 C . 3 8
75 C . 2 8
76 A . 1 8
-1 # # -1 -1
65 M_PaerIGAT1000002 74
-1 # # -1 -1
0 G > 5 2
1 G > 6 2
2 G > 7 2
3 T > 8 2
4 C > 9 2
5 T > 10 2
6 G > 11 2
7 T . 12 4
8 A . 13 4
9 G > 16 2
10 C > 17 2
11 T > 18 2
12 C > 19 2
13 A . 20 4
14 G . 21 4
15 T . 22 4
16 T . 23 4
17 G . 24 4
18 G . 25 4
19 T . 26 4
20 T . 26 16
21 A . 27 4
22 G < 19 2
23 A < 18 2
24 G < 17 2
25 C < 16 2
26 G . 29 4
27 C > 32 2
28 A > 33 2
29 C > 34 2
30 C > 35 2
31 C > 36 2
32 C . 37 4
33 T . 38 4
34 G . 39 4
35 A . 40 4
36 T . 41 4
37 A . 42 4
38 A . 43 4
39 G < 36 2
40 G < 35 2
41 G < 34 2
42 T < 33 2
43 G < 32 2
44 A . 45 4
45 G . 46 4
-1 - . 59 1
-1 - . 58 1
-1 - . 57 1
-1 - . 56 1
-1 - . 55 1
-1 - . 54 1
-1 - . 53 1
-1 - . 52 1
-1 - . 51 1
-1 - . 50 1
-1 - . 49 1
46 G . 61 4
47 T . 61 16
48 C . 62 4
49 G > 63 2
50 G > 64 2
51 C > 65 2
52 A > 66 2
53 G > 67 2
54 T . 68 4
55 T . 69 4
56 C . 70 4
57 G . 71 4
58 A . 72 4
59 A . 73 4
60 T . 74 4
61 C < 67 2
62 T < 66 2
63 G < 65 2
64 C < 64 2
65 C < 63 2
66 C < 11 2
67 A < 10 2
68 G < 9 2
69 A < 8 2
70 C < 7 2
71 C < 6 2
72 C < 5 2
73 A . 4 8
-1 - . 3 1
-1 - . 2 1
-1 - . 1 1
-1 # # -1 -1
65 M_CburIGAT1000002 74
-1 # # -1 -1
0 G > 5 2
1 G > 6 2
2 G > 7 2
3 T > 8 2
4 C > 9 2
5 T > 10 2
6 G > 11 2
7 T . 12 4
8 A . 13 4
9 G > 16 2
10 C > 17 2
11 T > 18 2
12 C > 19 2
13 A . 20 4
14 G . 21 4
15 T . 22 4
16 T . 23 4
17 G . 24 4
18 G . 25 4
19 T . 26 4
20 T . 26 16
21 A . 27 4
22 G < 19 2
23 A < 18 2
24 G < 17 2
25 C < 16 2
26 A . 29 4
27 C > 32 2
28 A > 33 2
29 C > 34 2
30 C > 35 2
31 C > 36 2
32 C . 37 4
33 T . 38 4
34 G . 39 4
35 A . 40 4
36 T . 41 4
37 A . 42 4
38 A . 43 4
39 G < 36 2
40 G < 35 2
41 G < 34 2
42 T < 33 2
43 G < 32 2
44 A . 45 4
45 G . 46 4
-1 - . 59 1
-1 - . 58 1
-1 - . 57 1
-1 - . 56 1
-1 - . 55 1
-1 - . 54 1
-1 - . 53 1
-1 - . 52 1
-1 - . 51 1
-1 - . 50 1
-1 - . 49 1
46 G . 61 4
47 T . 61 16
48 C . 62 4
49 G > 63 2
50 G > 64 2
51 A > 65 2
52 A > 66 2
53 G > 67 2
54 T . 68 4
55 T . 69 4
56 C . 70 4
57 A . 71 4
58 A . 72 4
59 A . 73 4
60 T . 74 4
61 C < 67 2
62 T < 66 2
63 T < 65 2
64 C < 64 2
65 C < 63 2
66 C < 11 2
67 A < 10 2
68 G < 9 2
69 A < 8 2
70 C < 7 2
71 C < 6 2
72 C < 5 2
73 A . 4 8
-1 - . 3 1
-1 - . 2 1
-1 - . 1 1
-1 # # -1 -1
65 M_XfasIGAT1000002 74
-1 # # -1 -1
0 G > 5 2
1 G > 6 2
2 G > 7 2
3 T > 8 2
4 C > 9 2
5 T > 10 2
6 G > 11 2
7 T . 12 4
8 A . 13 4
9 G > 16 2
10 C > 17 2
11 T > 18 2
12 C > 19 2
13 A . 20 4
14 G . 21 4
15 G . 22 4
16 T . 23 4
17 G . 24 4
18 G . 25 4
19 T . 26 4
20 T . 26 16
21 A . 27 4
22 G < 19 2
23 A < 18 2
24 G < 17 2
25 C < 16 2
26 G . 29 4
27 C > 32 2
28 A > 33 2
29 C > 34 2
30 C > 35 2
31 C > 36 2
32 C . 37 4
33 T . 38 4
34 G . 39 4
35 A . 40 4
36 T . 41 4
37 A . 42 4
38 A . 43 4
39 G < 36 2
40 G < 35 2
41 G < 34 2
42 T < 33 2
43 G < 32 2
44 A . 45 4
45 G . 46 4
-1 - . 59 1
-1 - . 58 1
-1 - . 57 1
-1 - . 56 1
-1 - . 55 1
-1 - . 54 1
-1 - . 53 1
-1 - . 52 1
-1 - . 51 1
-1 - . 50 1
-1 - . 49 1
46 G . 61 4
47 T . 61 16
48 C . 62 4
49 G > 63 2
50 G > 64 2
51 T . 65 2
52 G > 66 2
53 G > 67 2
54 T . 68 4
55 T . 69 4
56 C . 70 4
57 G . 71 4
58 A . 72 4
59 G . 73 4
60 T . 74 4
61 C < 67 2
62 C < 66 2
63 T . 65 2
64 C < 64 2
65 C < 63 2
66 C < 11 2
67 A < 10 2
68 G < 9 2
69 A < 8 2
70 C < 7 2
71 C < 6 2
72 C < 5 2
73 A . 4 8
-1 - . 3 1
-1 - . 2 1
-1 - . 1 1
-1 # # -1 -1
65 M_XcamIGAT1000002 74
-1 # # -1 -1
0 G > 5 2
1 G > 6 2
2 G > 7 2
3 T > 8 2
4 C > 9 2
5 T > 10 2
6 G > 11 2
7 T . 12 4
8 A . 13 4
9 G > 16 2
10 C > 17 2
11 T > 18 2
12 C > 19 2
13 A . 20 4
14 G . 21 4
15 G . 22 4
16 T . 23 4
17 G . 24 4
18 G . 25 4
19 T . 26 4
20 T . 26 16
21 A . 27 4
22 G < 19 2
23 A < 18 2
24 G < 17 2
25 C < 16 2
26 G . 29 4
27 C > 32 2
28 A > 33 2
29 C > 34 2
30 C > 35 2
31 C > 36 2
32 C . 37 4
33 T . 38 4
34 G . 39 4
35 A . 40 4
36 T . 41 4
37 A . 42 4
38 A . 43 4
39 G < 36 2
40 G < 35 2
41 G < 34 2
42 T < 33 2
43 G < 32 2
44 A . 45 4
45 G . 46 4
-1 - . 59 1
-1 - . 58 1
-1 - . 57 1
-1 - . 56 1
-1 - . 55 1
-1 - . 54 1
-1 - . 53 1
-1 - . 52 1
-1 - . 51 1
-1 - . 50 1
-1 - . 49 1
46 G . 61 4
47 T . 61 16
48 C . 62 4
49 G > 63 2
50 G > 64 2
51 T > 65 2
52 A > 66 2
53 G > 67 2
54 T . 68 4
55 T . 69 4
56 C . 70 4
57 G . 71 4
58 A . 72 4
59 G . 73 4
60 T . 74 4
61 C < 67 2
62 T < 66 2
63 A < 65 2
64 C < 64 2
65 C < 63 2
66 C < 11 2
67 A < 10 2
68 G < 9 2
69 A < 8 2
70 C < 7 2
71 C < 6 2
72 C < 5 2
73 A . 4 8
-1 - . 3 1
-1 - . 2 1
-1 - . 1 1
-1 # # -1 -1
65 M_SoneIGAT1000002 74
-1 # # -1 -1
0 G > 5 2
1 G > 6 2
2 G > 7 2
3 T > 8 2
4 C > 9 2
5 T . 10 2
6 G > 11 2
7 T . 12 4
8 A . 13 4
9 G > 16 2
10 C > 17 2
11 T > 18 2
12 C > 19 2
13 A . 20 4
14 G . 21 4
15 C . 22 4
16 T . 23 4
17 G . 24 4
18 G . 25 4
19 T . 26 4
20 T . 26 16
21 A . 27 4
22 G < 19 2
23 A < 18 2
24 G < 17 2
25 C < 16 2
26 G . 29 4
27 C > 32 2
28 A > 33 2
29 C > 34 2
30 C > 35 2
31 C > 36 2
32 C . 37 4
33 T . 38 4
34 G . 39 4
35 A . 40 4
36 T . 41 4
37 A . 42 4
38 A . 43 4
39 G < 36 2
40 G < 35 2
41 G < 34 2
42 T < 33 2
43 G < 32 2
44 A . 45 4
45 G . 46 4
-1 - . 59 1
-1 - . 58 1
-1 - . 57 1
-1 - . 56 1
-1 - . 55 1
-1 - . 54 1
-1 - . 53 1
-1 - . 52 1
-1 - . 51 1
-1 - . 50 1
-1 - . 49 1
46 G . 61 4
47 T . 61 16
48 C . 62 4
49 G > 63 2
50 G > 64 2
51 T > 65 2
52 G > 66 2
53 G > 67 2
54 T . 68 4
55 T . 69 4
56 C . 70 4
57 A . 71 4
58 A . 72 4
59 G . 73 4
60 T . 74 4
61 C < 67 2
62 C < 66 2
63 A < 65 2
64 C < 64 2
65 T < 63 2
66 C < 11 2
67 T . 10 2
68 G < 9 2
69 A < 8 2
70 C < 7 2
71 C < 6 2
72 C < 5 2
73 A . 4 8
-1 - . 3 1
-1 - . 2 1
-1 - . 1 1
-1 # # -1 -1
65 M_VchoIGAT1000002 74
-1 # # -1 -1
0 G > 5 2
1 G > 6 2
2 G > 7 2
3 T > 8 2
4 C > 9 2
5 T > 10 2
6 G > 11 2
7 T . 12 4
8 A . 13 4
9 G > 16 2
10 C > 17 2
11 T > 18 2
12 C > 19 2
13 A . 20 4
14 G . 21 4
15 G . 22 4
16 T . 23 4
17 G . 24 4
18 G . 25 4
19 T . 26 4
20 T . 26 16
21 A . 27 4
22 G < 19 2
23 A < 18 2
24 G < 17 2
25 C < 16 2
26 G . 29 4
27 T > 32 2
28 A > 33 2
29 C > 34 2
30 G > 35 2
31 C > 36 2
32 C . 37 4
33 T . 38 4
34 G . 39 4
35 A . 40 4
36 T . 41 4
37 A . 42 4
38 A . 43 4
39 G < 36 2
40 C < 35 2
41 G < 34 2
42 T < 33 2
43 A < 32 2
44 A . 45 4
45 G . 46 4
-1 - . 59 1
-1 - . 58 1
-1 - . 57 1
-1 - . 56 1
-1 - . 55 1
-1 - . 54 1
-1 - . 53 1
-1 - . 52 1
-1 - . 51 1
-1 - . 50 1
-1 - . 49 1
46 G . 61 4
47 T . 61 16
48 C . 62 4
49 G > 63 2
50 G > 64 2
51 T > 65 2
52 G > 66 2
53 G > 67 2
54 T . 68 4
55 T . 69 4
56 C . 70 4
57 G . 71 4
58 A . 72 4
59 G . 73 4
60 T . 74 4
61 C < 67 2
62 C < 66 2
63 A < 65 2
64 C < 64 2
65 T < 63 2
66 C < 11 2
67 A < 10 2
68 G < 9 2
69 A < 8 2
70 C < 7 2
71 C < 6 2
72 C < 5 2
73 A . 4 8
-1 - . 3 1
-1 - . 2 1
-1 - . 1 1
-1 # # -1 -1
65 M_VparIGAT1000002 74
-1 # # -1 -1
0 G > 5 2
1 G > 6 2
2 G > 7 2
3 T > 8 2
4 C > 9 2
5 T > 10 2
6 G > 11 2
7 T . 12 4
8 A . 13 4
9 G > 16 2
10 C > 17 2
11 T > 18 2
12 C > 19 2
13 A . 20 4
14 G . 21 4
15 G . 22 4
16 T . 23 4
17 G . 24 4
18 G . 25 4
19 T . 26 4
20 T . 26 16
21 A . 27 4
22 G < 19 2
23 A < 18 2
24 G < 17 2
25 C < 16 2
26 G . 29 4
27 T > 32 2
28 T > 33 2
29 C > 34 2
30 G > 35 2
31 C > 36 2
32 C . 37 4
33 T . 38 4
34 G . 39 4
35 A . 40 4
36 T . 41 4
37 A . 42 4
38 A . 43 4
39 G < 36 2
40 C < 35 2
41 G < 34 2
42 A < 33 2
43 G < 32 2
44 A . 45 4
45 G . 46 4
-1 - . 59 1
-1 - . 58 1
-1 - . 57 1
-1 - . 56 1
-1 - . 55 1
-1 - . 54 1
-1 - . 53 1
-1 - . 52 1
-1 - . 51 1
-1 - . 50 1
-1 - . 49 1
46 G . 61 4
47 T . 61 16
48 C . 62 4
49 G > 63 2
50 G > 64 2
51 T > 65 2
52 G > 66 2
53 G > 67 2
54 T . 68 4
55 T . 69 4
56 C . 70 4
57 G . 71 4
58 A . 72 4
59 G . 73 4
60 T . 74 4
61 C < 67 2
62 C < 66 2
63 A < 65 2
64 C < 64 2
65 T < 63 2
66 C < 11 2
67 A < 10 2
68 G < 9 2
69 A < 8 2
70 C < 7 2
71 C < 6 2
72 C < 5 2
73 A . 4 8
-1 - . 3 1
-1 - . 2 1
-1 - . 1 1
-1 # # -1 -1
65 M_PmulIGAT1000002 74
-1 # # -1 -1
0 G > 5 2
1 G > 6 2
2 G > 7 2
3 T > 8 2
4 C > 9 2
5 T > 10 2
6 G > 11 2
7 T . 12 4
8 A . 13 4
9 G > 16 2
10 C > 17 2
11 T > 18 2
12 C > 19 2
13 A . 20 4
14 G . 21 4
15 G . 22 4
16 T . 23 4
17 G . 24 4
18 G . 25 4
19 T . 26 4
20 T . 26 16
21 A . 27 4
22 G < 19 2
23 A < 18 2
24 G < 17 2
25 C < 16 2
26 G . 29 4
27 C > 32 2
28 A > 33 2
29 C > 34 2
30 C > 35 2
31 C > 36 2
32 C . 37 4
33 T . 38 4
34 G . 39 4
35 A . 40 4
36 T . 41 4
37 A . 42 4
38 A . 43 4
39 G < 36 2
40 G < 35 2
41 G < 34 2
42 T < 33 2
43 G < 32 2
44 A . 45 4
45 G . 46 4
-1 - . 59 1
-1 - . 58 1
-1 - . 57 1
-1 - . 56 1
-1 - . 55 1
-1 - . 54 1
-1 - . 53 1
-1 - . 52 1
-1 - . 51 1
-1 - . 50 1
-1 - . 49 1
46 G . 61 4
47 T . 61 16
48 C . 62 4
49 G > 63 2
50 G > 64 2
51 T > 65 2
52 G > 66 2
53 G > 67 2
54 T . 68 4
55 T . 69 4
56 C . 70 4
57 A . 71 4
58 A . 72 4
59 G . 73 4
60 T . 74 4
61 C < 67 2
62 C < 66 2
63 A < 65 2
64 C < 64 2
65 T < 63 2
66 C < 11 2
67 A < 10 2
68 G < 9 2
69 A < 8 2
70 C < 7 2
71 C < 6 2
72 C < 5 2
73 A . 4 8
-1 - . 3 1
-1 - . 2 1
-1 - . 1 1
-1 # # -1 -1
65 M_CBloIGAT1000002 74
-1 # # -1 -1
0 A > 5 2
1 G > 6 2
2 G > 7 2
3 C > 8 2
4 T > 9 2
5 T > 10 2
6 G > 11 2
7 T . 12 4
8 A . 13 4
9 G > 16 2
10 C > 17 2
11 T > 18 2
12 C > 19 2
13 A . 20 4
14 G . 21 4
15 C . 22 4
16 C . 23 4
17 G . 24 4
18 G . 25 4
19 T . 26 4
20 T . 26 16
21 A . 27 4
22 G < 19 2
23 A < 18 2
24 G < 17 2
25 C < 16 2
26 G . 29 4
27 C > 32 2
28 A > 33 2
29 C > 34 2
30 C > 35 2
31 C > 36 2
32 C . 37 4
33 T . 38 4
34 G . 39 4
35 A . 40 4
36 T . 41 4
37 A . 42 4
38 A . 43 4
39 G < 36 2
40 G < 35 2
41 G < 34 2
42 T < 33 2
43 G < 32 2
44 A . 45 4
45 G . 46 4
-1 - . 59 1
-1 - . 58 1
-1 - . 57 1
-1 - . 56 1
-1 - . 55 1
-1 - . 54 1
-1 - . 53 1
-1 - . 52 1
-1 - . 51 1
-1 - . 50 1
-1 - . 49 1
46 G . 61 4
47 T . 61 16
48 C . 62 4
49 G > 63 2
50 G > 64 2
51 T > 65 2
52 G > 66 2
53 G > 67 2
54 T . 68 4
55 T . 69 4
56 C . 70 4
57 A . 71 4
58 A . 72 4
59 G . 73 4
60 T . 74 4
61 C < 67 2
62 C < 66 2
63 A < 65 2
64 C < 64 2
65 T < 63 2
66 C < 11 2
67 A < 10 2
68 G < 9 2
69 G < 8 2
70 C < 7 2
71 C < 6 2
72 T < 5 2
73 A . 4 8
-1 - . 3 1
-1 - . 2 1
-1 - . 1 1
-1 # # -1 -1
65 M_EcocIGAT1000002 74
-1 # # -1 -1
0 A > 5 2
1 G > 6 2
2 G > 7 2
3 C > 8 2
4 T > 9 2
5 T > 10 2
6 G > 11 2
7 T . 12 4
8 A . 13 4
9 G > 16 2
10 C > 17 2
11 T > 18 2
12 C > 19 2
13 A . 20 4
14 G . 21 4
15 G . 22 4
16 T . 23 4
17 G . 24 4
18 G . 25 4
19 T . 26 4
20 T . 26 16
21 A . 27 4
22 G < 19 2
23 A < 18 2
24 G < 17 2
25 C < 16 2
26 G . 29 4
27 C > 32 2
28 A > 33 2
29 C > 34 2
30 C > 35 2
31 C > 36 2
32 C . 37 4
33 T . 38 4
34 G . 39 4
35 A . 40 4
36 T . 41 4
37 A . 42 4
38 A . 43 4
39 G < 36 2
40 G < 35 2
41 G < 34 2
42 T < 33 2
43 G < 32 2
44 A . 45 4
45 G . 46 4
-1 - . 59 1
-1 - . 58 1
-1 - . 57 1
-1 - . 56 1
-1 - . 55 1
-1 - . 54 1
-1 - . 53 1
-1 - . 52 1
-1 - . 51 1
-1 - . 50 1
-1 - . 49 1
46 G . 61 4
47 T . 61 16
48 C . 62 4
49 G > 63 2
50 G > 64 2
51 T > 65 2
52 G > 66 2
53 G > 67 2
54 T . 68 4
55 T . 69 4
56 C . 70 4
57 A . 71 4
58 A . 72 4
59 G . 73 4
60 T . 74 4
61 C < 67 2
62 C < 66 2
63 A < 65 2
64 C < 64 2
65 T < 63 2
66 C < 11 2
67 A < 10 2
68 G < 9 2
69 G < 8 2
70 C < 7 2
71 C < 6 2
72 T < 5 2
73 A . 4 8
-1 - . 3 1
-1 - . 2 1
-1 - . 1 1
-1 # # -1 -1
65 M_BaapIGAT1000002 74
-1 # # -1 -1
0 A > 5 2
1 G > 6 2
2 G > 7 2
3 C > 8 2
4 T > 9 2
5 T > 10 2
6 G > 11 2
7 T . 12 4
8 A . 13 4
9 G > 16 2
10 C > 17 2
11 T > 18 2
12 C > 19 2
13 A . 20 4
14 G . 21 4
15 A . 22 4
16 T . 23 4
17 G . 24 4
18 G . 25 4
19 T . 26 4
20 T . 26 16
21 A . 27 4
22 G < 19 2
23 A < 18 2
24 G < 17 2
25 C < 16 2
26 G . 29 4
27 C > 32 2
28 A > 33 2
29 C > 34 2
30 C > 35 2
31 C > 36 2
32 C . 37 4
33 T . 38 4
34 G . 39 4
35 A . 40 4
36 T . 41 4
37 A . 42 4
38 A . 43 4
39 G < 36 2
40 G < 35 2
41 G < 34 2
42 T < 33 2
43 G < 32 2
44 A . 45 4
45 G . 46 4
-1 - . 59 1
-1 - . 58 1
-1 - . 57 1
-1 - . 56 1
-1 - . 55 1
-1 - . 54 1
-1 - . 53 1
-1 - . 52 1
-1 - . 51 1
-1 - . 50 1
-1 - . 49 1
46 G . 61 4
47 T . 61 16
48 C . 62 4
49 G > 63 2
50 G > 64 2
51 T > 65 2
52 G > 66 2
53 G > 67 2
54 T . 68 4
55 T . 69 4
56 C . 70 4
57 A . 71 4
58 A . 72 4
59 T . 73 4
60 T . 74 4
61 C < 67 2
62 C < 66 2
63 A < 65 2
64 C < 64 2
65 T < 63 2
66 C < 11 2
67 A < 10 2
68 G < 9 2
69 G < 8 2
70 C < 7 2
71 C < 6 2
72 T < 5 2
73 A . 4 8
-1 - . 3 1
-1 - . 2 1
-1 - . 1 1
-1 # # -1 -1
65 M_BasgIGAT1000002 74
-1 # # -1 -1
0 A > 5 2
1 G > 6 2
2 G > 7 2
3 C > 8 2
4 T > 9 2
5 T > 10 2
6 G > 11 2
7 T . 12 4
8 A . 13 4
9 G > 16 2
10 C > 17 2
11 T > 18 2
12 C > 19 2
13 A . 20 4
14 G . 21 4
15 A . 22 4
16 T . 23 4
17 G . 24 4
18 G . 25 4
19 T . 26 4
20 A . 26 16
21 A . 27 4
22 G < 19 2
23 A < 18 2
24 G < 17 2
25 C < 16 2
26 G . 29 4
27 C > 32 2
28 A > 33 2
29 C > 34 2
30 C > 35 2
31 C > 36 2
32 C . 37 4
33 T . 38 4
34 G . 39 4
35 A . 40 4
36 T . 41 4
37 A . 42 4
38 A . 43 4
39 G < 36 2
40 G < 35 2
41 G < 34 2
42 T < 33 2
43 G < 32 2
44 A . 45 4
45 G . 46 4
-1 - . 59 1
-1 - . 58 1
-1 - . 57 1
-1 - . 56 1
-1 - . 55 1
-1 - . 54 1
-1 - . 53 1
-1 - . 52 1
-1 - . 51 1
-1 - . 50 1
-1 - . 49 1
46 G . 61 4
47 T . 61 16
48 C . 62 4
49 G > 63 2
50 G > 64 2
51 T > 65 2
52 G > 66 2
53 G > 67 2
54 T . 68 4
55 T . 69 4
56 C . 70 4
57 A . 71 4
58 A . 72 4
59 C . 73 4
60 T . 74 4
61 C < 67 2
62 C < 66 2
63 A < 65 2
64 C < 64 2
65 T < 63 2
66 C < 11 2
67 A < 10 2
68 G < 9 2
69 G < 8 2
70 C < 7 2
71 C < 6 2
72 T < 5 2
73 A . 4 8
-1 - . 3 1
-1 - . 2 1
-1 - . 1 1
-1 # # -1 -1
65 M_BabpIGAT1000002 74
-1 # # -1 -1
0 A > 5 2
1 G > 6 2
2 G > 7 2
3 C > 8 2
4 T > 9 2
5 T > 10 2
6 G > 11 2
7 T . 12 4
8 A . 13 4
9 G > 16 2
10 C > 17 2
11 T > 18 2
12 C > 19 2
13 A . 20 4
14 G . 21 4
15 C . 22 4
16 T . 23 4
17 G . 24 4
18 G . 25 4
19 T . 26 4
20 C . 26 16
21 A . 27 4
22 G < 19 2
23 A < 18 2
24 G < 17 2
25 C < 16 2
26 G . 29 4
27 C > 32 2
28 A > 33 2
29 C > 34 2
30 C > 35 2
31 C > 36 2
32 C . 37 4
33 T . 38 4
34 G . 39 4
35 A . 40 4
36 T . 41 4
37 A . 42 4
38 A . 43 4
39 G < 36 2
40 G < 35 2
41 G < 34 2
42 T < 33 2
43 G < 32 2
44 A . 45 4
45 G . 46 4
-1 - . 59 1
-1 - . 58 1
-1 - . 57 1
-1 - . 56 1
-1 - . 55 1
-1 - . 54 1
-1 - . 53 1
-1 - . 52 1
-1 - . 51 1
-1 - . 50 1
-1 - . 49 1
46 G . 61 4
47 T . 61 16
48 C . 62 4
49 G > 63 2
50 G > 64 2
51 T > 65 2
52 G > 66 2
53 G > 67 2
54 T . 68 4
55 T . 69 4
56 C . 70 4
57 A . 71 4
58 A . 72 4
59 T . 73 4
60 T . 74 4
61 C < 67 2
62 C < 66 2
63 A < 65 2
64 C < 64 2
65 T < 63 2
66 C < 11 2
67 A < 10 2
68 G < 9 2
69 G < 8 2
70 C < 7 2
71 C < 6 2
72 T < 5 2
73 A . 4 8
-1 - . 3 1
-1 - . 2 1
-1 - . 1 1
-1 # # -1 -1
65 M_WiggIGAT1000002 75
-1 # # -1 -1
0 A > 5 2
1 G > 6 2
2 G > 7 2
3 C > 8 2
4 T > 9 2
5 T > 10 2
6 G > 11 2
7 T . 12 4
8 A . 13 4
9 G > 16 2
10 C > 17 2
11 T > 18 2
12 C > 19 2
13 A . 20 4
14 G . 21 4
15 T . 22 4
16 G . 23 4
17 C . 23 16
18 G . 24 4
19 G . 25 4
20 T . 26 4
21 T . 26 16
22 A . 27 4
23 G < 19 2
24 A < 18 2
25 G < 17 2
26 C < 16 2
27 A . 29 4
28 C > 32 2
29 A > 33 2
30 C > 34 2
31 C > 35 2
32 C > 36 2
33 C . 37 4
34 T . 38 4
35 G . 39 4
36 A . 40 4
37 T . 41 4
38 A . 42 4
39 A . 43 4
40 G < 36 2
41 G < 35 2
42 G < 34 2
43 T < 33 2
44 G < 32 2
45 A . 45 4
46 G . 46 4
-1 - . 59 1
-1 - . 58 1
-1 - . 57 1
-1 - . 56 1
-1 - . 55 1
-1 - . 54 1
-1 - . 53 1
-1 - . 52 1
-1 - . 51 1
-1 - . 50 1
-1 - . 49 1
47 G . 61 4
48 T . 61 16
49 C . 62 4
50 G > 63 2
51 G > 64 2
52 T > 65 2
53 G > 66 2
54 G > 67 2
55 T . 68 4
56 T . 69 4
57 C . 70 4
58 A . 71 4
59 A . 72 4
60 A . 73 4
61 T . 74 4
62 C < 67 2
63 C < 66 2
64 A < 65 2
65 C < 64 2
66 T < 63 2
67 C < 11 2
68 A < 10 2
69 A < 9 2
70 G < 8 2
71 C < 7 2
72 C < 6 2
73 T < 5 2
74 A . 4 8
-1 - . 3 1
-1 - . 2 1
-1 - . 1 1
-1 # # -1 -1
65 M_CjejJCAT1000003 74
-1 # # -1 -1
0 G > 5 2
1 G > 6 2
2 A > 7 2
3 T > 8 2
4 T > 9 2
5 T > 10 2
6 A > 11 2
7 T . 12 4
8 A . 13 4
9 G > 16 2
10 C > 17 2
11 T > 18 2
12 C > 19 2
13 A . 20 4
14 G . 21 4
15 T . 22 4
16 T . 23 4
17 G . 24 4
18 G . 25 4
19 T . 26 4
20 T . 26 16
21 A . 27 4
22 G < 19 2
23 A < 18 2
24 G < 17 2
25 C < 16 2
26 A . 29 4
27 A > 32 2
28 C > 33 2
29 C > 34 2
30 G > 35 2
31 G > 36 2
32 C . 37 4
33 T . 38 4
34 C . 39 4
35 A . 40 4
36 T . 41 4
37 A . 42 4
38 A . 43 4
39 C < 36 2
40 C < 35 2
41 G < 34 2
42 G < 33 2
43 T < 32 2
44 T . 45 4
45 G . 46 4
-1 - . 59 1
-1 - . 58 1
-1 - . 57 1
-1 - . 56 1
-1 - . 55 1
-1 - . 54 1
-1 - . 53 1
-1 - . 52 1
-1 - . 51 1
-1 - . 50 1
-1 - . 49 1
46 G . 61 4
47 T . 61 16
48 C . 62 4
49 G > 63 2
50 C > 64 2
51 A > 65 2
52 G > 66 2
53 G > 67 2
54 T . 68 4
55 T . 69 4
56 C . 70 4
57 G . 71 4
58 A . 72 4
59 G . 73 4
60 T . 74 4
61 C < 67 2
62 C < 66 2
63 T < 65 2
64 G < 64 2
65 C < 63 2
66 T < 11 2
67 A < 10 2
68 A < 9 2
69 A < 8 2
70 T < 7 2
71 C < 6 2
72 C < 5 2
73 A . 4 8
-1 - . 3 1
-1 - . 2 1
-1 - . 1 1
-1 # # -1 -1
65 M_HhepJCAT1000003 74
-1 # # -1 -1
0 G > 5 2
1 G > 6 2
2 A > 7 2
3 C > 8 2
4 C > 9 2
5 T > 10 2
6 T > 11 2
7 T . 12 4
8 A . 13 4
9 G > 16 2
10 C > 17 2
11 T > 18 2
12 C > 19 2
13 A . 20 4
14 G . 21 4
15 C . 22 4
16 T . 23 4
17 G . 24 4
18 G . 25 4
19 T . 26 4
20 C . 26 16
21 A . 27 4
22 G < 19 2
23 A < 18 2
24 G < 17 2
25 C < 16 2
26 A . 29 4
27 C . 32 2
28 T > 33 2
29 C > 34 2
30 G > 35 2
31 G > 36 2
32 C . 37 4
33 T . 38 4
34 C . 39 4
35 A . 40 4
36 T . 41 4
37 A . 42 4
38 A . 43 4
39 C < 36 2
40 C < 35 2
41 G < 34 2
42 A < 33 2
43 T . 32 2
44 T . 45 4
45 G . 46 4
-1 - . 59 1
-1 - . 58 1
-1 - . 57 1
-1 - . 56 1
-1 - . 55 1
-1 - . 54 1
-1 - . 53 1
-1 - . 52 1
-1 - . 51 1
-1 - . 50 1
-1 - . 49 1
46 G . 61 4
47 T . 61 16
48 C . 62 4
49 G > 63 2
50 C > 64 2
51 A > 65 2
52 G > 66 2
53 G > 67 2
54 T . 68 4
55 T . 69 4
56 C . 70 4
57 A . 71 4
58 A . 72 4
59 A . 73 4
60 T . 74 4
61 C < 67 2
62 C < 66 2
63 T < 65 2
64 G < 64 2
65 C < 63 2
66 A < 11 2
67 A < 10 2
68 G < 9 2
69 G < 8 2
70 T < 7 2
71 C < 6 2
72 C < 5 2
73 A . 4 8
-1 - . 3 1
-1 - . 2 1
-1 - . 1 1
-1 # # -1 -1
65 M_HpytJCAT1000003 74
-1 # # -1 -1
0 G > 5 2
1 G > 6 2
2 A > 7 2
3 T > 8 2
4 T > 9 2
5 C > 10 2
6 T > 11 2
7 T . 12 4
8 A . 13 4
9 G > 16 2
10 C > 17 2
11 T > 18 2
12 C > 19 2
13 A . 20 4
14 G . 21 4
15 C . 22 4
16 T . 23 4
17 G . 24 4
18 G . 25 4
19 T . 26 4
20 C . 26 16
21 A . 27 4
22 G < 19 2
23 A < 18 2
24 G < 17 2
25 C < 16 2
26 G . 29 4
27 C . 32 2
28 T > 33 2
29 C > 34 2
30 G > 35 2
31 G > 36 2
32 C . 37 4
33 T . 38 4
34 C . 39 4
35 A . 40 4
36 T . 41 4
37 A . 42 4
38 A . 43 4
39 C < 36 2
40 C < 35 2
41 G < 34 2
42 A < 33 2
43 T . 32 2
44 T . 45 4
45 G . 46 4
-1 - . 59 1
-1 - . 58 1
-1 - . 57 1
-1 - . 56 1
-1 - . 55 1
-1 - . 54 1
-1 - . 53 1
-1 - . 52 1
-1 - . 51 1
-1 - . 50 1
-1 - . 49 1
46 G . 61 4
47 T . 61 16
48 C . 62 4
49 G > 63 2
50 T > 64 2
51 A > 65 2
52 G > 66 2
53 G > 67 2
54 T . 68 4
55 T . 69 4
56 C . 70 4
57 A . 71 4
58 A . 72 4
59 G . 73 4
60 T . 74 4
61 C < 67 2
62 C < 66 2
63 T < 65 2
64 A < 64 2
65 C < 63 2
66 A < 11 2
67 G < 10 2
68 A < 9 2
69 A < 8 2
70 T < 7 2
71 C < 6 2
72 C < 5 2
73 A . 4 8
-1 - . 3 1
-1 - . 2 1
-1 - . 1 1
-1 # # -1 -1
65 M_HpyaJCAT1000003 74
-1 # # -1 -1
0 G > 5 2
1 G > 6 2
2 A > 7 2
3 T > 8 2
4 T > 9 2
5 C > 10 2
6 T > 11 2
7 T . 12 4
8 A . 13 4
9 G > 16 2
10 C > 17 2
11 T > 18 2
12 C > 19 2
13 A . 20 4
14 G . 21 4
15 C . 22 4
16 T . 23 4
17 G . 24 4
18 G . 25 4
19 T . 26 4
20 C . 26 16
21 A . 27 4
22 G < 19 2
23 A < 18 2
24 G < 17 2
25 C < 16 2
26 A . 29 4
27 C . 32 2
28 T > 33 2
29 C > 34 2
30 G > 35 2
31 G > 36 2
32 C . 37 4
33 T . 38 4
34 C . 39 4
35 A . 40 4
36 T . 41 4
37 A . 42 4
38 A . 43 4
39 C < 36 2
40 C < 35 2
41 G < 34 2
42 A < 33 2
43 T . 32 2
44 T . 45 4
45 G . 46 4
-1 - . 59 1
-1 - . 58 1
-1 - . 57 1
-1 - . 56 1
-1 - . 55 1
-1 - . 54 1
-1 - . 53 1
-1 - . 52 1
-1 - . 51 1
-1 - . 50 1
-1 - . 49 1
46 G . 61 4
47 T . 61 16
48 C . 62 4
49 G > 63 2
50 T > 64 2
51 A > 65 2
52 G > 66 2
53 G > 67 2
54 T . 68 4
55 T . 69 4
56 C . 70 4
57 A . 71 4
58 A . 72 4
59 G . 73 4
60 T . 74 4
61 C < 67 2
62 C < 66 2
63 T < 65 2
64 A < 64 2
65 C < 63 2
66 A < 11 2
67 G < 10 2
68 A < 9 2
69 A < 8 2
70 T < 7 2
71 C < 6 2
72 C < 5 2
73 A . 4 8
-1 - . 3 1
-1 - . 2 1
-1 - . 1 1
-1 # # -1 -1
65 M_BdbaJCAT1000003 77
-1 # # -1 -1
0 G > 5 2
1 G > 6 2
2 G > 7 2
3 G > 8 2
4 G > 9 2
5 G > 10 2
6 C > 11 2
7 T . 12 4
8 A . 13 4
9 G > 16 2
10 C > 17 2
11 T > 18 2
12 T > 19 2
13 A . 20 4
14 G . 21 4
15 T . 22 4
16 T . 23 4
17 G . 24 4
18 G . 25 4
19 T . 26 4
20 T . 26 16
21 A . 27 4
22 A < 19 2
23 A < 18 2
24 G < 17 2
25 C < 16 2
26 A . 29 4
27 C > 32 2
28 G > 33 2
29 G > 34 2
30 T > 35 2
31 G > 36 2
32 C . 37 4
33 T . 38 4
34 C . 39 4
35 A . 40 4
36 T . 41 4
37 A . 42 4
38 A . 43 4
39 C < 36 2
40 A < 35 2
41 C < 34 2
42 T < 33 2
43 G < 32 2
44 G . 45 4
45 G . 46 4
-1 - . 59 1
-1 - . 58 1
-1 - . 57 1
-1 - . 56 1
-1 - . 55 1
-1 - . 54 1
-1 - . 53 1
-1 - . 52 1
-1 - . 51 1
-1 - . 50 1
-1 - . 49 1
46 A . 61 4
47 T . 61 16
48 C . 62 4
49 G > 63 2
50 G > 64 2
51 G > 65 2
52 G > 66 2
53 G > 67 2
54 T . 68 4
55 T . 69 4
56 C . 70 4
57 A . 71 4
58 A . 72 4
59 G . 73 4
60 T . 74 4
61 C < 67 2
62 C < 66 2
63 C < 65 2
64 T < 64 2
65 C < 63 2
66 G < 11 2
67 C < 10 2
68 C < 9 2
69 C < 8 2
70 C < 7 2
71 C < 6 2
72 T < 5 2
73 A . 4 8
74 C . 3 8
75 C . 2 8
76 A . 1 8
-1 # # -1 -1
65 M_DesuJCAT1000003 76
-1 # # -1 -1
0 G > 5 2
1 G > 6 2
2 G > 7 2
3 C > 8 2
4 C > 9 2
5 C > 10 2
6 A > 11 2
7 T . 12 4
8 A . 13 4
9 G > 16 2
10 C > 17 2
11 T > 18 2
12 C > 19 2
13 A . 20 4
14 A . 21 4
15 T . 22 4
16 T . 23 4
17 G . 24 4
18 G . 25 4
19 C . 26 4
20 A . 27 4
21 G < 19 2
22 A < 18 2
23 G < 17 2
24 C < 16 2
25 C . 29 4
26 C . 32 2
27 T > 33 2
28 C > 34 2
29 G > 35 2
30 G > 36 2
31 C . 37 4
32 T . 38 4
33 C . 39 4
34 A . 40 4
35 T . 41 4
36 A . 42 4
37 A . 43 4
38 C < 36 2
39 C < 35 2
40 G < 34 2
41 A < 33 2
42 T . 32 2
43 T . 45 4
44 T . 46 4
-1 - . 59 1
-1 - . 58 1
-1 - . 57 1
-1 - . 56 1
-1 - . 55 1
-1 - . 54 1
-1 - . 53 1
-1 - . 52 1
-1 - . 51 1
-1 - . 50 1
-1 - . 49 1
45 G . 61 4
46 T . 61 16
47 T . 62 4
48 G > 63 2
49 C > 64 2
50 A > 65 2
51 G > 66 2
52 G > 67 2
53 T . 68 4
54 T . 69 4
55 C . 70 4
56 G . 71 4
57 A . 72 4
58 G . 73 4
59 T . 74 4
60 C < 67 2
61 C < 66 2
62 T < 65 2
63 G < 64 2
64 C < 63 2
65 T < 11 2
66 G < 10 2
67 G < 9 2
68 G < 8 2
69 C < 7 2
70 C < 6 2
71 C < 5 2
72 A . 4 8
73 C . 3 8
74 C . 2 8
75 A . 1 8
-1 # # -1 -1
65 M_GeobJCAT1000003 74
-1 # # -1 -1
0 G > 5 2
1 G > 6 2
2 G > 7 2
3 C > 8 2
4 C > 9 2
5 T > 10 2
6 A > 11 2
7 T . 12 4
8 A . 13 4
9 G > 16 2
10 C > 17 2
11 T > 18 2
12 C > 19 2
13 A . 20 4
14 G . 21 4
15 T . 22 4
16 T . 23 4
17 G . 24 4
18 G . 25 4
19 C . 26 4
20 T . 26 16
21 A . 27 4
22 G < 19 2
23 A < 18 2
24 G < 17 2
25 C < 16 2
26 A . 29 4
27 A > 32 2
28 C > 33 2
29 C > 34 2
30 G > 35 2
31 G > 36 2
32 C . 37 4
33 T . 38 4
34 C . 39 4
35 A . 40 4
36 T . 41 4
37 A . 42 4
38 A . 43 4
39 C < 36 2
40 C < 35 2
41 G < 34 2
42 G < 33 2
43 T < 32 2
44 C . 45 4
45 G . 46 4
-1 - . 59 1
-1 - . 58 1
-1 - . 57 1
-1 - . 56 1
-1 - . 55 1
-1 - . 54 1
-1 - . 53 1
-1 - . 52 1
-1 - . 51 1
-1 - . 50 1
-1 - . 49 1
46 G . 61 4
47 T . 61 16
48 C . 62 4
49 C > 63 2
50 C > 64 2
51 A > 65 2
52 G > 66 2
53 G > 67 2
54 T . 68 4
55 T . 69 4
56 C . 70 4
57 G . 71 4
58 A . 72 4
59 G . 73 4
60 T . 74 4
61 C < 67 2
62 C < 66 2
63 T < 65 2
64 G < 64 2
65 G < 63 2
66 T < 11 2
67 G < 10 2
68 G < 9 2
69 G < 8 2
70 C < 7 2
71 C < 6 2
72 C < 5 2
73 A . 4 8
-1 - . 3 1
-1 - . 2 1
-1 - . 1 1
-1 # # -1 -1
65 M_RproJCAT1000003 74
-1 # # -1 -1
0 G > 5 2
1 G > 6 2
2 G > 7 2
3 G > 8 2
4 C > 9 2
5 T > 10 2
6 G > 11 2
7 T . 12 4
8 A . 13 4
9 G > 16 2
10 C > 17 2
11 T > 18 2
12 C > 19 2
13 A . 20 4
14 G . 21 4
15 T . 22 4
16 T . 23 4
17 G . 24 4
18 G . 25 4
19 T . 26 4
20 T . 26 16
21 A . 27 4
22 G < 19 2
23 A < 18 2
24 G < 17 2
25 C < 16 2
26 A . 29 4
27 C > 32 2
28 G > 33 2
29 C > 34 2
30 C > 35 2
31 G > 36 2
32 C . 37 4
33 T . 38 4
34 C . 39 4
35 A . 40 4
36 T . 41 4
37 A . 42 4
38 A . 43 4
39 C < 36 2
40 G < 35 2
41 G < 34 2
42 T < 33 2
43 G < 32 2
44 T . 45 4
45 G . 46 4
-1 - . 59 1
-1 - . 58 1
-1 - . 57 1
-1 - . 56 1
-1 - . 55 1
-1 - . 54 1
-1 - . 53 1
-1 - . 52 1
-1 - . 51 1
-1 - . 50 1
-1 - . 49 1
46 G . 61 4
47 T . 61 16
48 C . 62 4
49 G > 63 2
50 T > 64 2
51 A > 65 2
52 G > 66 2
53 G > 67 2
54 T . 68 4
55 T . 69 4
56 C . 70 4
57 A . 71 4
58 A . 72 4
59 G . 73 4
60 T . 74 4
61 C < 67 2
62 C < 66 2
63 T < 65 2
64 A < 64 2
65 C < 63 2
66 C < 11 2
67 A < 10 2
68 G < 9 2
69 C < 8 2
70 C < 7 2
71 C < 6 2
72 C < 5 2
73 A . 4 8
-1 - . 3 1
-1 - . 2 1
-1 - . 1 1
-1 # # -1 -1
65 M_WolbJCAT1000003 77
-1 # # -1 -1
0 G > 5 2
1 G > 6 2
2 G > 7 2
3 A > 8 2
4 T > 9 2
5 T > 10 2
6 G > 11 2
7 T . 12 4
8 A . 13 4
9 G > 16 2
10 C > 17 2
11 T > 18 2
12 C > 19 2
13 A . 20 4
14 G . 21 4
15 T . 22 4
16 C . 23 4
17 G . 24 4
18 G . 25 4
19 T . 26 4
20 T . 26 16
21 A . 27 4
22 G < 19 2
23 A < 18 2
24 G < 17 2
25 C < 16 2
26 A . 29 4
27 G > 32 2
28 T > 33 2
29 T > 34 2
30 C > 35 2
31 G > 36 2
32 C . 37 4
33 T . 38 4
34 C . 39 4
35 A . 40 4
36 T . 41 4
37 A . 42 4
38 A . 43 4
39 C < 36 2
40 G < 35 2
41 A < 34 2
42 A < 33 2
43 T < 32 2
44 T . 45 4
45 G . 46 4
-1 - . 59 1
-1 - . 58 1
-1 - . 57 1
-1 - . 56 1
-1 - . 55 1
-1 - . 54 1
-1 - . 53 1
-1 - . 52 1
-1 - . 51 1
-1 - . 50 1
-1 - . 49 1
46 G . 61 4
47 C . 61 16
48 C . 62 4
49 G > 63 2
50 T > 64 2
51 A > 65 2
52 G > 66 2
53 G > 67 2
54 T . 68 4
55 T . 69 4
56 C . 70 4
57 G . 71 4
58 A . 72 4
59 G . 73 4
60 T . 74 4
61 C < 67 2
62 C < 66 2
63 T < 65 2
64 A < 64 2
65 C < 63 2
66 C < 11 2
67 A < 10 2
68 A < 9 2
69 T < 8 2
70 C < 7 2
71 C < 6 2
72 C < 5 2
73 A . 4 8
74 C . 3 8
75 C . 2 8
76 A . 1 8
-1 # # -1 -1
65 M_CcreJCAT1000003 73
-1 # # -1 -1
0 G > 5 2
1 G > 6 2
2 G > 7 2
3 C > 8 2
4 C > 9 2
5 T > 10 2
6 G > 11 2
7 T . 12 4
8 A . 13 4
9 G > 16 2
10 C > 17 2
11 T > 18 2
12 C > 19 2
13 A . 20 4
14 A . 21 4
15 T . 22 4
16 G . 24 4
17 G . 25 4
18 T . 26 4
19 T . 26 16
20 A . 27 4
-1 - . 23 1
21 G < 19 2
22 A < 18 2
23 G < 17 2
24 C < 16 2
25 C . 29 4
26 G > 32 2
27 A > 33 2
28 C > 34 2
29 C > 35 2
30 G > 36 2
31 C . 37 4
32 T . 38 4
33 C . 39 4
34 A . 40 4
35 T . 41 4
36 A . 42 4
37 A . 43 4
38 C < 36 2
39 G < 35 2
40 G < 34 2
41 T < 33 2
42 C < 32 2
43 T . 45 4
44 G . 46 4
-1 - . 59 1
-1 - . 58 1
-1 - . 57 1
-1 - . 56 1
-1 - . 55 1
-1 - . 54 1
-1 - . 53 1
-1 - . 52 1
-1 - . 51 1
-1 - . 50 1
-1 - . 49 1
45 G . 61 4
46 T . 61 16
47 T . 62 4
48 G > 63 2
49 G > 64 2
50 G > 65 2
51 G > 66 2
52 G > 67 2
53 T . 68 4
54 T . 69 4
55 C . 70 4
56 G . 71 4
57 A . 72 4
58 G . 73 4
59 T . 74 4
60 C < 67 2
61 C < 66 2
62 C < 65 2
63 T < 64 2
64 C < 63 2
65 C < 11 2
66 G < 10 2
67 G < 9 2
68 G < 8 2
69 C < 7 2
70 C < 6 2
71 T < 5 2
72 A . 4 8
-1 - . 3 1
-1 - . 2 1
-1 - . 1 1
-1 # # -1 -1
65 M_RpalJCAT1000003 76
-1 # # -1 -1
0 G > 5 2
1 G > 6 2
2 G > 7 2
3 C > 8 2
4 C > 9 2
5 T > 10 2
6 G > 11 2
7 T . 12 4
8 A . 13 4
9 G > 16 2
10 C > 17 2
11 T > 18 2
12 C > 19 2
13 A . 20 4
14 A . 21 4
15 T . 22 4
16 G . 24 4
17 G . 25 4
18 T . 26 4
19 T . 26 16
20 A . 27 4
-1 - . 23 1
21 G < 19 2
22 A < 18 2
23 G < 17 2
24 C < 16 2
25 C . 29 4
26 G > 32 2
27 A > 33 2
28 C > 34 2
29 C > 35 2
30 G > 36 2
31 C . 37 4
32 T . 38 4
33 C . 39 4
34 A . 40 4
35 T . 41 4
36 A . 42 4
37 A . 43 4
38 C < 36 2
39 G < 35 2
40 G < 34 2
41 T < 33 2
42 C < 32 2
43 T . 45 4
44 G . 46 4
-1 - . 59 1
-1 - . 58 1
-1 - . 57 1
-1 - . 56 1
-1 - . 55 1
-1 - . 54 1
-1 - . 53 1
-1 - . 52 1
-1 - . 51 1
-1 - . 50 1
-1 - . 49 1
45 G . 61 4
46 T . 61 16
47 T . 62 4
48 G > 63 2
49 C > 64 2
50 A > 65 2
51 G > 66 2
52 G > 67 2
53 T . 68 4
54 T . 69 4
55 C . 70 4
56 G . 71 4
57 A . 72 4
58 G . 73 4
59 T . 74 4
60 C < 67 2
61 C < 66 2
62 T < 65 2
63 G < 64 2
64 C < 63 2
65 C < 11 2
66 G < 10 2
67 G < 9 2
68 G < 8 2
69 C < 7 2
70 C < 6 2
71 C < 5 2
72 A . 4 8
73 C . 3 8
74 C . 2 8
75 A . 1 8
-1 # # -1 -1
65 M_BjapJCAT1000003 76
-1 # # -1 -1
0 G > 5 2
1 G > 6 2
2 G > 7 2
3 C > 8 2
4 C > 9 2
5 T > 10 2
6 G > 11 2
7 T . 12 4
8 A . 13 4
9 G > 16 2
10 C > 17 2
11 T > 18 2
12 C > 19 2
13 A . 20 4
14 A . 21 4
15 T . 22 4
16 G . 24 4
17 G . 25 4
18 T . 26 4
19 T . 26 16
20 A . 27 4
-1 - . 23 1
21 G < 19 2
22 A < 18 2
23 G < 17 2
24 C < 16 2
25 C . 29 4
26 G > 32 2
27 G > 33 2
28 C > 34 2
29 C > 35 2
30 G > 36 2
31 C . 37 4
32 T . 38 4
33 C . 39 4
34 A . 40 4
35 T . 41 4
36 A . 42 4
37 A . 43 4
38 C < 36 2
39 G < 35 2
40 G < 34 2
41 T < 33 2
42 C < 32 2
43 T . 45 4
44 G . 46 4
-1 - . 59 1
-1 - . 58 1
-1 - . 57 1
-1 - . 56 1
-1 - . 55 1
-1 - . 54 1
-1 - . 53 1
-1 - . 52 1
-1 - . 51 1
-1 - . 50 1
-1 - . 49 1
45 G . 61 4
46 T . 61 16
47 T . 62 4
48 G > 63 2
49 C > 64 2
50 A > 65 2
51 G > 66 2
52 G > 67 2
53 T . 68 4
54 T . 69 4
55 C . 70 4
56 G . 71 4
57 A . 72 4
58 G . 73 4
59 T . 74 4
60 C < 67 2
61 C < 66 2
62 T < 65 2
63 G < 64 2
64 C < 63 2
65 C < 11 2
66 G < 10 2
67 G < 9 2
68 G < 8 2
69 C < 7 2
70 C < 6 2
71 C < 5 2
72 A . 4 8
73 C . 3 8
74 C . 2 8
75 A . 1 8
-1 # # -1 -1
65 M_SmelJCAT1000003 73
-1 # # -1 -1
0 G > 5 2
1 G > 6 2
2 G > 7 2
3 C > 8 2
4 C > 9 2
5 T > 10 2
6 G > 11 2
7 T . 12 4
8 A . 13 4
9 G > 16 2
10 C > 17 2
11 T > 18 2
12 C > 19 2
13 A . 20 4
14 A . 21 4
15 T . 22 4
16 G . 24 4
17 G . 25 4
18 T . 26 4
19 T . 26 16
20 A . 27 4
-1 - . 23 1
21 G < 19 2
22 A < 18 2
23 G < 17 2
24 C < 16 2
25 C . 29 4
26 G > 32 2
27 G > 33 2
28 C > 34 2
29 G > 35 2
30 G > 36 2
31 C . 37 4
32 T . 38 4
33 C . 39 4
34 A . 40 4
35 T . 41 4
36 A . 42 4
37 A . 43 4
38 C < 36 2
39 C < 35 2
40 G < 34 2
41 C < 33 2
42 T < 32 2
43 T . 45 4
44 G . 46 4
-1 - . 59 1
-1 - . 58 1
-1 - . 57 1
-1 - . 56 1
-1 - . 55 1
-1 - . 54 1
-1 - . 53 1
-1 - . 52 1
-1 - . 51 1
-1 - . 50 1
-1 - . 49 1
45 G . 61 4
46 T . 61 16
47 T . 62 4
48 G > 63 2
49 G > 64 2
50 G > 65 2
51 G > 66 2
52 G > 67 2
53 T . 68 4
54 T . 69 4
55 C . 70 4
56 G . 71 4
57 A . 72 4
58 G . 73 4
59 T . 74 4
60 C < 67 2
61 C < 66 2
62 C < 65 2
63 T < 64 2
64 C < 63 2
65 C < 11 2
66 G < 10 2
67 G < 9 2
68 G < 8 2
69 C < 7 2
70 C < 6 2
71 C < 5 2
72 A . 4 8
-1 - . 3 1
-1 - . 2 1
-1 - . 1 1
-1 # # -1 -1
65 M_AtumJCAT1000003 73
-1 # # -1 -1
0 G > 5 2
1 G > 6 2
2 G > 7 2
3 C > 8 2
4 C > 9 2
5 T > 10 2
6 G > 11 2
7 T . 12 4
8 A . 13 4
9 G > 16 2
10 C > 17 2
11 T > 18 2
12 C > 19 2
13 A . 20 4
14 A . 21 4
15 T . 22 4
16 G . 24 4
17 G . 25 4
18 T . 26 4
19 T . 26 16
20 A . 27 4
-1 - . 23 1
21 G < 19 2
22 A < 18 2
23 G < 17 2
24 C < 16 2
25 C . 29 4
26 G > 32 2
27 G > 33 2
28 C > 34 2
29 G > 35 2
30 G > 36 2
31 C . 37 4
32 T . 38 4
33 C . 39 4
34 A . 40 4
35 T . 41 4
36 A . 42 4
37 A . 43 4
38 C < 36 2
39 C < 35 2
40 G < 34 2
41 C < 33 2
42 T < 32 2
43 T . 45 4
44 G . 46 4
-1 - . 59 1
-1 - . 58 1
-1 - . 57 1
-1 - . 56 1
-1 - . 55 1
-1 - . 54 1
-1 - . 53 1
-1 - . 52 1
-1 - . 51 1
-1 - . 50 1
-1 - . 49 1
45 G . 61 4
46 T . 61 16
47 T . 62 4
48 G > 63 2
49 G > 64 2
50 G > 65 2
51 A > 66 2
52 G > 67 2
53 T . 68 4
54 T . 69 4
55 C . 70 4
56 G . 71 4
57 A . 72 4
58 G . 73 4
59 T . 74 4
60 C < 67 2
61 T < 66 2
62 C < 65 2
63 T < 64 2
64 C < 63 2
65 C < 11 2
66 G < 10 2
67 G < 9 2
68 G < 8 2
69 C < 7 2
70 C < 6 2
71 C < 5 2
72 A . 4 8
-1 - . 3 1
-1 - . 2 1
-1 - . 1 1
-1 # # -1 -1
65 M_BmelJCAT1000003 74
-1 # # -1 -1
0 G > 5 2
1 G > 6 2
2 G > 7 2
3 C > 8 2
4 C > 9 2
5 T > 10 2
6 G > 11 2
7 T . 12 4
8 A . 13 4
9 G > 16 2
10 C > 17 2
11 T > 18 2
12 C > 19 2
13 A . 20 4
14 A . 21 4
15 T . 22 4
16 T . 23 4
17 G . 24 4
18 G . 25 4
19 T . 26 4
20 T . 26 16
21 A . 27 4
22 G < 19 2
23 A < 18 2
24 G < 17 2
25 C < 16 2
26 C . 29 4
27 G > 32 2
28 G > 33 2
29 C > 34 2
30 G > 35 2
31 G > 36 2
32 C . 37 4
33 T . 38 4
34 C . 39 4
35 A . 40 4
36 T . 41 4
37 A . 42 4
38 A . 43 4
39 C < 36 2
40 C < 35 2
41 G < 34 2
42 C < 33 2
43 T < 32 2
44 T . 45 4
45 G . 46 4
-1 - . 59 1
-1 - . 58 1
-1 - . 57 1
-1 - . 56 1
-1 - . 55 1
-1 - . 54 1
-1 - . 53 1
-1 - . 52 1
-1 - . 51 1
-1 - . 50 1
-1 - . 49 1
46 G . 61 4
47 T . 61 16
48 T . 62 4
49 G > 63 2
50 G > 64 2
51 G > 65 2
52 G > 66 2
53 G > 67 2
54 T . 68 4
55 T . 69 4
56 C . 70 4
57 G . 71 4
58 A . 72 4
59 G . 73 4
60 T . 74 4
61 C < 67 2
62 C < 66 2
63 C < 65 2
64 T < 64 2
65 C < 63 2
66 C < 11 2
67 G < 10 2
68 G < 9 2
69 G < 8 2
70 C < 7 2
71 C < 6 2
72 C < 5 2
73 A . 4 8
-1 - . 3 1
-1 - . 2 1
-1 - . 1 1
-1 # # -1 -1
65 M_NmetJCAT1000003 73
-1 # # -1 -1
0 G > 5 2
1 G > 6 2
2 G > 7 2
3 T > 8 2
4 C > 9 2
5 T > 10 2
6 G > 11 2
7 T . 12 4
8 A . 13 4
9 G > 16 2
10 C > 17 2
11 T > 18 2
12 C > 19 2
13 A . 20 4
14 G . 21 4
15 G . 22 4
16 G . 24 4
17 G . 25 4
18 T . 26 4
19 T . 26 16
20 A . 27 4
-1 - . 23 1
21 G < 19 2
22 A < 18 2
23 G < 17 2
24 C < 16 2
25 A . 29 4
26 G > 32 2
27 G > 33 2
28 G > 34 2
29 G > 35 2
30 A > 36 2
31 C . 37 4
32 T . 38 4
33 C . 39 4
34 A . 40 4
35 T . 41 4
36 A . 42 4
37 A . 43 4
38 T < 36 2
39 C < 35 2
40 C < 34 2
41 C < 33 2
42 T < 32 2
43 T . 45 4
44 G . 46 4
-1 - . 59 1
-1 - . 58 1
-1 - . 57 1
-1 - . 56 1
-1 - . 55 1
-1 - . 54 1
-1 - . 53 1
-1 - . 52 1
-1 - . 51 1
-1 - . 50 1
-1 - . 49 1
45 G . 61 4
46 T . 61 16
47 C . 62 4
48 G > 63 2
49 T > 64 2
50 G > 65 2
51 G > 66 2
52 G > 67 2
53 T . 68 4
54 T . 69 4
55 C . 70 4
56 G . 71 4
57 A . 72 4
58 A . 73 4
59 C . 74 4
60 C < 67 2
61 C < 66 2
62 C < 65 2
63 A < 64 2
64 C < 63 2
65 C < 11 2
66 G < 10 2
67 G < 9 2
68 A < 8 2
69 C < 7 2
70 C < 6 2
71 C < 5 2
72 A . 4 8
-1 - . 3 1
-1 - . 2 1
-1 - . 1 1
-1 # # -1 -1
65 M_RsolJCAT1000003 73
-1 # # -1 -1
0 G > 5 2
1 G > 6 2
2 G > 7 2
3 C > 8 2
4 C > 9 2
5 T > 10 2
6 G > 11 2
7 T . 12 4
8 A . 13 4
9 G > 16 2
10 C > 17 2
11 T > 18 2
12 C > 19 2
13 A . 20 4
14 G . 21 4
15 G . 22 4
16 G . 24 4
17 G . 25 4
18 T . 26 4
19 T . 26 16
20 A . 27 4
-1 - . 23 1
21 G < 19 2
22 A < 18 2
23 G < 17 2
24 C < 16 2
25 A . 29 4
26 G > 32 2
27 A > 33 2
28 C > 34 2
29 G > 35 2
30 A > 36 2
31 C . 37 4
32 T . 38 4
33 C . 39 4
34 A . 40 4
35 T . 41 4
36 A . 42 4
37 A . 43 4
38 T < 36 2
39 C < 35 2
40 G < 34 2
41 T < 33 2
42 T < 32 2
43 T . 45 4
44 G . 46 4
-1 - . 59 1
-1 - . 58 1
-1 - . 57 1
-1 - . 56 1
-1 - . 55 1
-1 - . 54 1
-1 - . 53 1
-1 - . 52 1
-1 - . 51 1
-1 - . 50 1
-1 - . 49 1
45 G . 61 4
46 T . 61 16
47 C . 62 4
48 G > 63 2
49 T > 64 2
50 G > 65 2
51 G > 66 2
52 G > 67 2
53 T . 68 4
54 T . 69 4
55 C . 70 4
56 G . 71 4
57 A . 72 4
58 A . 73 4
59 A . 74 4
60 C < 67 2
61 C < 66 2
62 C < 65 2
63 A < 64 2
64 C < 63 2
65 C < 11 2
66 G < 10 2
67 G < 9 2
68 G < 8 2
69 C < 7 2
70 C < 6 2
71 C < 5 2
72 A . 4 8
-1 - . 3 1
-1 - . 2 1
-1 - . 1 1
-1 # # -1 -1
65 M_CvioJCAT1000003 79
-1 # # -1 -1
0 G > 5 2
1 G > 6 2
2 G > 7 2
3 C > 8 2
4 C > 9 2
5 T > 10 2
6 C > 11 2
7 T . 12 4
8 A . 13 4
9 G > 16 2
10 C > 17 2
11 T > 18 2
12 C > 19 2
13 A . 20 4
14 T . 20 16
15 G . 21 4
16 C . 22 4
17 T . 23 4
18 T . 23 16
19 G . 24 4
20 G . 25 4
21 T . 26 4
22 T . 26 16
23 A . 27 4
24 G < 19 2
25 A < 18 2
26 G < 17 2
27 C < 16 2
28 A . 29 4
29 G > 32 2
30 C > 33 2
31 G > 34 2
32 G > 35 2
33 A > 36 2
34 C . 37 4
35 T . 38 4
36 C . 39 4
37 A . 40 4
38 T . 41 4
39 A . 42 4
40 A . 43 4
41 T < 36 2
42 C < 35 2
43 C < 34 2
44 G < 33 2
45 T < 32 2
46 T . 45 4
47 G . 46 4
-1 - . 59 1
-1 - . 58 1
-1 - . 57 1
-1 - . 56 1
-1 - . 55 1
-1 - . 54 1
-1 - . 53 1
-1 - . 52 1
-1 - . 51 1
-1 - . 50 1
-1 - . 49 1
48 G . 61 4
49 T . 61 16
50 G . 62 4
51 C > 63 2
52 G > 64 2
53 G > 65 2
54 G > 66 2
55 G > 67 2
56 T . 68 4
57 T . 69 4
58 C . 70 4
59 G . 71 4
60 A . 72 4
61 C . 73 4
62 T . 74 4
63 C < 67 2
64 C < 66 2
65 C < 65 2
66 C < 64 2
67 G < 63 2
68 G < 11 2
69 G < 10 2
70 G < 9 2
71 G < 8 2
72 C < 7 2
73 C < 6 2
74 C < 5 2
75 A . 4 8
76 C . 3 8
77 C . 2 8
78 A . 1 8
-1 # # -1 -1
65 M_NitrJCAT1000003 77
-1 # # -1 -1
0 G > 5 2
1 G > 6 2
2 G > 7 2
3 T > 8 2
4 C > 9 2
5 T > 10 2
6 G > 11 2
7 T . 12 4
8 A . 13 4
9 G > 16 2
10 C > 17 2
11 T > 18 2
12 C > 19 2
13 A . 20 4
14 G . 21 4
15 T . 22 4
16 T . 23 4
17 G . 24 4
18 G . 25 4
19 T . 26 4
20 C . 26 16
21 A . 27 4
22 G < 19 2
23 A < 18 2
24 G < 17 2
25 C < 16 2
26 A . 29 4
27 G > 32 2
28 G > 33 2
29 G > 34 2
30 G > 35 2
31 A > 36 2
32 C . 37 4
33 T . 38 4
34 C . 39 4
35 A . 40 4
36 T . 41 4
37 A . 42 4
38 A . 43 4
39 T < 36 2
40 C < 35 2
41 C < 34 2
42 C < 33 2
43 T < 32 2
44 T . 45 4
45 G . 46 4
-1 - . 59 1
-1 - . 58 1
-1 - . 57 1
-1 - . 56 1
-1 - . 55 1
-1 - . 54 1
-1 - . 53 1
-1 - . 52 1
-1 - . 51 1
-1 - . 50 1
-1 - . 49 1
46 G . 61 4
47 T . 61 16
48 C . 62 4
49 G > 63 2
50 T > 64 2
51 A > 65 2
52 G > 66 2
53 G > 67 2
54 T . 68 4
55 T . 69 4
56 C . 70 4
57 A . 71 4
58 A . 72 4
59 G . 73 4
60 T . 74 4
61 C < 67 2
62 C < 66 2
63 T < 65 2
64 A < 64 2
65 C < 63 2
66 C < 11 2
67 A < 10 2
68 G < 9 2
69 A < 8 2
70 C < 7 2
71 C < 6 2
72 C < 5 2
73 A . 4 8
74 C . 3 8
75 C . 2 8
76 A . 1 8
-1 # # -1 -1
65 M_BbroJCAT1000003 79
-1 # # -1 -1
0 G > 5 2
1 G > 6 2
2 G > 7 2
3 C > 8 2
4 C > 9 2
5 T > 10 2
6 C > 11 2
7 T . 12 4
8 A . 13 4
9 G > 16 2
10 C > 17 2
11 T > 18 2
12 C > 19 2
13 A . 20 4
14 T . 20 16
15 G . 21 4
16 C . 22 4
17 C . 23 4
18 T . 23 16
19 G . 24 4
20 G . 25 4
21 T . 26 4
22 T . 26 16
23 A . 27 4
24 G < 19 2
25 A < 18 2
26 G < 17 2
27 C < 16 2
28 A . 29 4
29 G > 32 2
30 C > 33 2
31 G > 34 2
32 G > 35 2
33 A > 36 2
34 C . 37 4
35 T . 38 4
36 C . 39 4
37 A . 40 4
38 T . 41 4
39 A . 42 4
40 A . 43 4
41 T < 36 2
42 C < 35 2
43 C < 34 2
44 G < 33 2
45 T < 32 2
46 T . 45 4
47 G . 46 4
-1 - . 59 1
-1 - . 58 1
-1 - . 57 1
-1 - . 56 1
-1 - . 55 1
-1 - . 54 1
-1 - . 53 1
-1 - . 52 1
-1 - . 51 1
-1 - . 50 1
-1 - . 49 1
48 G . 61 4
49 T . 61 16
50 G . 62 4
51 C > 63 2
52 C > 64 2
53 G > 65 2
54 A > 66 2
55 G > 67 2
56 T . 68 4
57 T . 69 4
58 C . 70 4
59 G . 71 4
60 A . 72 4
61 C . 73 4
62 T . 74 4
63 C < 67 2
64 T < 66 2
65 C < 65 2
66 G < 64 2
67 G < 63 2
68 G < 11 2
69 G < 10 2
70 G < 9 2
71 G < 8 2
72 C < 7 2
73 C < 6 2
74 T < 5 2
75 A . 4 8
76 C . 3 8
77 C . 2 8
78 A . 1 8
-1 # # -1 -1
65 M_PaerJCAT1000003 74
-1 # # -1 -1
0 G > 5 2
1 G > 6 2
2 G > 7 2
3 C > 8 2
4 C > 9 2
5 T > 10 2
6 A > 11 2
7 T . 12 4
8 A . 13 4
9 G > 16 2
10 C > 17 2
11 T > 18 2
12 C > 19 2
13 A . 20 4
14 G . 21 4
15 T . 22 4
16 C . 23 4
17 G . 24 4
18 G . 25 4
19 T . 26 4
20 T . 26 16
21 A . 27 4
22 G < 19 2
23 A < 18 2
24 G < 17 2
25 C < 16 2
26 A . 29 4
27 G > 32 2
28 A > 33 2
29 G > 34 2
30 G > 35 2
31 A > 36 2
32 C . 37 4
33 T . 38 4
34 C . 39 4
35 A . 40 4
36 T . 41 4
37 A . 42 4
38 A . 43 4
39 T < 36 2
40 C < 35 2
41 C < 34 2
42 T < 33 2
43 T < 32 2
44 T . 45 4
45 G . 46 4
-1 - . 59 1
-1 - . 58 1
-1 - . 57 1
-1 - . 56 1
-1 - . 55 1
-1 - . 54 1
-1 - . 53 1
-1 - . 52 1
-1 - . 51 1
-1 - . 50 1
-1 - . 49 1
46 G . 61 4
47 T . 61 16
48 C . 62 4
49 C > 63 2
50 A > 64 2
51 C > 65 2
52 G > 66 2
53 G > 67 2
54 T . 68 4
55 T . 69 4
56 C . 70 4
57 G . 71 4
58 A . 72 4
59 G . 73 4
60 T . 74 4
61 C < 67 2
62 C < 66 2
63 G < 65 2
64 T < 64 2
65 G < 63 2
66 T < 11 2
67 G < 10 2
68 G < 9 2
69 G < 8 2
70 C < 7 2
71 C < 6 2
72 C < 5 2
73 A . 4 8
-1 - . 3 1
-1 - . 2 1
-1 - . 1 1
-1 # # -1 -1
65 M_PsyrJCAT1000003 74
-1 # # -1 -1
0 G > 5 2
1 G > 6 2
2 G > 7 2
3 C > 8 2
4 C > 9 2
5 C > 10 2
6 A > 11 2
7 T . 12 4
8 A . 13 4
9 G > 16 2
10 C > 17 2
11 T > 18 2
12 C > 19 2
13 A . 20 4
14 G . 21 4
15 T . 22 4
16 T . 23 4
17 G . 24 4
18 G . 25 4
19 T . 26 4
20 T . 26 16
21 A . 27 4
22 G < 19 2
23 A < 18 2
24 G < 17 2
25 C < 16 2
26 A . 29 4
27 G > 32 2
28 A > 33 2
29 G > 34 2
30 G > 35 2
31 A > 36 2
32 C . 37 4
33 T . 38 4
34 C . 39 4
35 A . 40 4
36 T . 41 4
37 A . 42 4
38 A . 43 4
39 T < 36 2
40 C < 35 2
41 C < 34 2
42 T < 33 2
43 T < 32 2
44 T . 45 4
45 G . 46 4
-1 - . 59 1
-1 - . 58 1
-1 - . 57 1
-1 - . 56 1
-1 - . 55 1
-1 - . 54 1
-1 - . 53 1
-1 - . 52 1
-1 - . 51 1
-1 - . 50 1
-1 - . 49 1
46 G . 61 4
47 T . 61 16
48 C . 62 4
49 C > 63 2
50 A > 64 2
51 C > 65 2
52 G > 66 2
53 G > 67 2
54 T . 68 4
55 T . 69 4
56 C . 70 4
57 G . 71 4
58 A . 72 4
59 G . 73 4
60 T . 74 4
61 C < 67 2
62 C < 66 2
63 G < 65 2
64 T < 64 2
65 G < 63 2
66 T < 11 2
67 G < 10 2
68 G < 9 2
69 G < 8 2
70 C < 7 2
71 C < 6 2
72 C < 5 2
73 A . 4 8
-1 - . 3 1
-1 - . 2 1
-1 - . 1 1
-1 # # -1 -1
65 M_CburJCAT1000003 74
-1 # # -1 -1
0 G > 5 2
1 G > 6 2
2 G > 7 2
3 C > 8 2
4 C > 9 2
5 C > 10 2
6 A > 11 2
7 T . 12 4
8 A . 13 4
9 G > 16 2
10 C > 17 2
11 T > 18 2
12 C > 19 2
13 A . 20 4
14 G . 21 4
15 T . 22 4
16 T . 23 4
17 G . 24 4
18 G . 25 4
19 T . 26 4
20 T . 26 16
21 A . 27 4
22 G < 19 2
23 A < 18 2
24 G < 17 2
25 C < 16 2
26 G . 29 4
27 A . 32 2
28 T > 33 2
29 C > 34 2
30 G > 35 2
31 A > 36 2
32 C . 37 4
33 T . 38 4
34 C . 39 4
35 A . 40 4
36 T . 41 4
37 A . 42 4
38 A . 43 4
39 T < 36 2
40 C < 35 2
41 G < 34 2
42 A < 33 2
43 C . 32 2
44 A . 45 4
45 G . 46 4
-1 - . 59 1
-1 - . 58 1
-1 - . 57 1
-1 - . 56 1
-1 - . 55 1
-1 - . 54 1
-1 - . 53 1
-1 - . 52 1
-1 - . 51 1
-1 - . 50 1
-1 - . 49 1
46 G . 61 4
47 T . 61 16
48 C . 62 4
49 C > 63 2
50 C > 64 2
51 A > 65 2
52 G > 66 2
53 G > 67 2
54 T . 68 4
55 T . 69 4
56 C . 70 4
57 A . 71 4
58 A . 72 4
59 G . 73 4
60 T . 74 4
61 C < 67 2
62 C < 66 2
63 T < 65 2
64 G < 64 2
65 G < 63 2
66 T < 11 2
67 G < 10 2
68 G < 9 2
69 G < 8 2
70 C < 7 2
71 C < 6 2
72 C < 5 2
73 A . 4 8
-1 - . 3 1
-1 - . 2 1
-1 - . 1 1
-1 # # -1 -1
65 M_XfasJCAT1000003 74
-1 # # -1 -1
0 G > 5 2
1 G > 6 2
2 G > 7 2
3 C > 8 2
4 C > 9 2
5 T > 10 2
6 A > 11 2
7 T . 12 4
8 A . 13 4
9 G > 16 2
10 C > 17 2
11 T > 18 2
12 C > 19 2
13 A . 20 4
14 A . 21 4
15 T . 22 4
16 T . 23 4
17 G . 24 4
18 G . 25 4
19 T . 26 4
20 T . 26 16
21 A . 27 4
22 G < 19 2
23 A < 18 2
24 G < 17 2
25 C < 16 2
26 A . 29 4
27 G > 32 2
28 C > 33 2
29 G > 34 2
30 G > 35 2
31 A > 36 2
32 C . 37 4
33 T . 38 4
34 C . 39 4
35 A . 40 4
36 T . 41 4
37 A . 42 4
38 A . 43 4
39 T < 36 2
40 C < 35 2
41 C < 34 2
42 G < 33 2
43 T < 32 2
44 T . 45 4
45 G . 46 4
-1 - . 59 1
-1 - . 58 1
-1 - . 57 1
-1 - . 56 1
-1 - . 55 1
-1 - . 54 1
-1 - . 53 1
-1 - . 52 1
-1 - . 51 1
-1 - . 50 1
-1 - . 49 1
46 G . 61 4
47 T . 61 16
48 T . 62 4
49 G > 63 2
50 C > 64 2
51 A > 65 2
52 G > 66 2
53 G > 67 2
54 T . 68 4
55 T . 69 4
56 C . 70 4
57 A . 71 4
58 A . 72 4
59 G . 73 4
60 T . 74 4
61 C < 67 2
62 C < 66 2
63 T < 65 2
64 G < 64 2
65 C < 63 2
66 T < 11 2
67 G < 10 2
68 G < 9 2
69 G < 8 2
70 C < 7 2
71 C < 6 2
72 C < 5 2
73 A . 4 8
-1 - . 3 1
-1 - . 2 1
-1 - . 1 1
-1 # # -1 -1
65 M_XaxoJCAT1000003 73
-1 # # -1 -1
0 G > 5 2
1 G > 6 2
2 G > 7 2
3 C > 8 2
4 C > 9 2
5 T > 10 2
6 A > 11 2
7 T . 12 4
8 A . 13 4
9 G > 16 2
10 C > 17 2
11 T > 18 2
12 C > 19 2
13 A . 20 4
14 A . 21 4
15 C . 22 4
16 G . 24 4
17 G . 25 4
18 T . 26 4
19 T . 26 16
20 A . 27 4
-1 - . 23 1
21 G < 19 2
22 A < 18 2
23 G < 17 2
24 C < 16 2
25 A . 29 4
26 G > 32 2
27 A > 33 2
28 G > 34 2
29 G > 35 2
30 A > 36 2
31 C . 37 4
32 T . 38 4
33 C . 39 4
34 A . 40 4
35 T . 41 4
36 A . 42 4
37 A . 43 4
38 T < 36 2
39 C < 35 2
40 C < 34 2
41 T < 33 2
42 T < 32 2
43 T . 45 4
44 G . 46 4
-1 - . 59 1
-1 - . 58 1
-1 - . 57 1
-1 - . 56 1
-1 - . 55 1
-1 - . 54 1
-1 - . 53 1
-1 - . 52 1
-1 - . 51 1
-1 - . 50 1
-1 - . 49 1
45 G . 61 4
46 T . 61 16
47 T . 62 4
48 C > 63 2
49 C > 64 2
50 A > 65 2
51 G > 66 2
52 G > 67 2
53 T . 68 4
54 T . 69 4
55 C . 70 4
56 G . 71 4
57 A . 72 4
58 A . 73 4
59 T . 74 4
60 C < 67 2
61 C < 66 2
62 T < 65 2
63 G < 64 2
64 G < 63 2
65 T < 11 2
66 G < 10 2
67 G < 9 2
68 G < 8 2
69 C < 7 2
70 C < 6 2
71 C < 5 2
72 A . 4 8
-1 - . 3 1
-1 - . 2 1
-1 - . 1 1
-1 # # -1 -1
65 M_SoneJCAT1000003 74
-1 # # -1 -1
0 G > 5 2
1 G > 6 2
2 C > 7 2
3 C > 8 2
4 C > 9 2
5 C > 10 2
6 T > 11 2
7 T . 12 4
8 A . 13 4
9 G > 16 2
10 C > 17 2
11 T > 18 2
12 C > 19 2
13 A . 20 4
14 G . 21 4
15 T . 22 4
16 T . 23 4
17 G . 24 4
18 G . 25 4
19 T . 26 4
20 T . 26 16
21 A . 27 4
22 G < 19 2
23 A < 18 2
24 G < 17 2
25 C < 16 2
26 A . 29 4
27 C . 32 2
28 A > 33 2
29 C > 34 2
30 G > 35 2
31 A > 36 2
32 C . 37 4
33 T . 38 4
34 C . 39 4
35 A . 40 4
36 T . 41 4
37 A . 42 4
38 A . 43 4
39 T < 36 2
40 C < 35 2
41 G < 34 2
42 T < 33 2
43 T . 32 2
44 A . 45 4
45 G . 46 4
-1 - . 59 1
-1 - . 58 1
-1 - . 57 1
-1 - . 56 1
-1 - . 55 1
-1 - . 54 1
-1 - . 53 1
-1 - . 52 1
-1 - . 51 1
-1 - . 50 1
-1 - . 49 1
46 G . 61 4
47 T . 61 16
48 C . 62 4
49 C > 63 2
50 A > 64 2
51 C > 65 2
52 G > 66 2
53 G > 67 2
54 T . 68 4
55 T . 69 4
56 C . 70 4
57 A . 71 4
58 A . 72 4
59 G . 73 4
60 T . 74 4
61 C < 67 2
62 C < 66 2
63 G < 65 2
64 T < 64 2
65 G < 63 2
66 A < 11 2
67 G < 10 2
68 G < 9 2
69 G < 8 2
70 G < 7 2
71 C < 6 2
72 C < 5 2
73 A . 4 8
-1 - . 3 1
-1 - . 2 1
-1 - . 1 1
-1 # # -1 -1
65 M_VchoJCAT1000003 73
-1 # # -1 -1
0 G > 5 2
1 G > 6 2
2 C > 7 2
3 C > 8 2
4 C > 9 2
5 C > 10 2
6 T > 11 2
7 T . 12 4
8 A . 13 4
9 G > 16 2
10 C > 17 2
11 T > 18 2
12 C > 19 2
13 A . 20 4
14 G . 21 4
15 T . 22 4
16 G . 24 4
17 G . 25 4
18 T . 26 4
19 T . 26 16
20 A . 27 4
-1 - . 23 1
21 G < 19 2
22 A < 18 2
23 G < 17 2
24 C < 16 2
25 A . 29 4
26 G > 32 2
27 G > 33 2
28 C > 34 2
29 G > 35 2
30 A > 36 2
31 C . 37 4
32 T . 38 4
33 C . 39 4
34 A . 40 4
35 T . 41 4
36 A . 42 4
37 A . 43 4
38 T < 36 2
39 C < 35 2
40 G < 34 2
41 C < 33 2
42 T < 32 2
43 T . 45 4
44 G . 46 4
-1 - . 59 1
-1 - . 58 1
-1 - . 57 1
-1 - . 56 1
-1 - . 55 1
-1 - . 54 1
-1 - . 53 1
-1 - . 52 1
-1 - . 51 1
-1 - . 50 1
-1 - . 49 1
45 G . 61 4
46 T . 61 16
47 C . 62 4
48 C > 63 2
49 C > 64 2
50 C > 65 2
51 A > 66 2
52 G > 67 2
53 T . 68 4
54 T . 69 4
55 C . 70 4
56 G . 71 4
57 A . 72 4
58 A . 73 4
59 C . 74 4
60 C < 67 2
61 T < 66 2
62 G < 65 2
63 G < 64 2
64 G < 63 2
65 A < 11 2
66 G < 10 2
67 G < 9 2
68 G < 8 2
69 G < 7 2
70 C < 6 2
71 C < 5 2
72 A . 4 8
-1 - . 3 1
-1 - . 2 1
-1 - . 1 1
-1 # # -1 -1
65 M_VparJCAT1000003 73
-1 # # -1 -1
0 G > 5 2
1 G > 6 2
2 C > 7 2
3 C > 8 2
4 C > 9 2
5 C > 10 2
6 T > 11 2
7 T . 12 4
8 A . 13 4
9 G > 16 2
10 C > 17 2
11 T > 18 2
12 C > 19 2
13 A . 20 4
14 G . 21 4
15 T . 22 4
16 G . 24 4
17 G . 25 4
18 T . 26 4
19 T . 26 16
20 A . 27 4
-1 - . 23 1
21 G < 19 2
22 A < 18 2
23 G < 17 2
24 C < 16 2
25 A . 29 4
26 G > 32 2
27 T > 33 2
28 C > 34 2
29 G > 35 2
30 A > 36 2
31 C . 37 4
32 T . 38 4
33 C . 39 4
34 A . 40 4
35 T . 41 4
36 A . 42 4
37 A . 43 4
38 T < 36 2
39 C < 35 2
40 G < 34 2
41 A < 33 2
42 T < 32 2
43 T . 45 4
44 G . 46 4
-1 - . 59 1
-1 - . 58 1
-1 - . 57 1
-1 - . 56 1
-1 - . 55 1
-1 - . 54 1
-1 - . 53 1
-1 - . 52 1
-1 - . 51 1
-1 - . 50 1
-1 - . 49 1
45 G . 61 4
46 T . 61 16
47 C . 62 4
48 C > 63 2
49 C > 64 2
50 C > 65 2
51 A > 66 2
52 G > 67 2
53 T . 68 4
54 T . 69 4
55 C . 70 4
56 A . 71 4
57 A . 72 4
58 G . 73 4
59 T . 74 4
60 C < 67 2
61 T < 66 2
62 G < 65 2
63 G < 64 2
64 G < 63 2
65 A < 11 2
66 G < 10 2
67 G < 9 2
68 G < 8 2
69 G < 7 2
70 C < 6 2
71 C < 5 2
72 A . 4 8
-1 - . 3 1
-1 - . 2 1
-1 - . 1 1
-1 # # -1 -1
65 M_PmulJCAT1000003 74
-1 # # -1 -1
0 G > 5 2
1 C > 6 2
2 C > 7 2
3 C > 8 2
4 C > 9 2
5 C > 10 2
6 A > 11 2
7 T . 12 4
8 A . 13 4
9 G > 16 2
10 C > 17 2
11 T > 18 2
12 C > 19 2
13 A . 20 4
14 G . 21 4
15 T . 22 4
16 C . 23 4
17 G . 24 4
18 G . 25 4
19 T . 26 4
20 C . 26 16
21 A . 27 4
22 G < 19 2
23 A < 18 2
24 G < 17 2
25 C < 16 2
26 A . 29 4
27 G > 32 2
28 T > 33 2
29 C > 34 2
30 G > 35 2
31 A > 36 2
32 C . 37 4
33 T . 38 4
34 C . 39 4
35 A . 40 4
36 T . 41 4
37 A . 42 4
38 A . 43 4
39 T < 36 2
40 C < 35 2
41 G < 34 2
42 A < 33 2
43 T < 32 2
44 T . 45 4
45 G . 46 4
-1 - . 59 1
-1 - . 58 1
-1 - . 57 1
-1 - . 56 1
-1 - . 55 1
-1 - . 54 1
-1 - . 53 1
-1 - . 52 1
-1 - . 51 1
-1 - . 50 1
-1 - . 49 1
46 G . 61 4
47 T . 61 16
48 C . 62 4
49 A > 63 2
50 C > 64 2
51 A > 65 2
52 G > 66 2
53 G > 67 2
54 T . 68 4
55 T . 69 4
56 C . 70 4
57 A . 71 4
58 A . 72 4
59 G . 73 4
60 T . 74 4
61 C < 67 2
62 C < 66 2
63 T < 65 2
64 G < 64 2
65 T < 63 2
66 T < 11 2
67 G < 10 2
68 G < 9 2
69 G < 8 2
70 G < 7 2
71 G < 6 2
72 C < 5 2
73 A . 4 8
-1 - . 3 1
-1 - . 2 1
-1 - . 1 1
-1 # # -1 -1
65 M_HinfJCAT1000003 74
-1 # # -1 -1
0 C > 5 2
1 C > 6 2
2 C > 7 2
3 C > 8 2
4 C > 9 2
5 C > 10 2
6 T > 11 2
7 T . 12 4
8 A . 13 4
9 G > 16 2
10 C > 17 2
11 T > 18 2
12 C > 19 2
13 A . 20 4
14 G . 21 4
15 T . 22 4
16 C . 23 4
17 G . 24 4
18 G . 25 4
19 T . 26 4
20 T . 26 16
21 A . 27 4
22 G < 19 2
23 A < 18 2
24 G < 17 2
25 C < 16 2
26 A . 29 4
27 G > 32 2
28 G > 33 2
29 C > 34 2
30 G > 35 2
31 A > 36 2
32 C . 37 4
33 T . 38 4
34 C . 39 4
35 A . 40 4
36 T . 41 4
37 A . 42 4
38 A . 43 4
39 T < 36 2
40 C < 35 2
41 G < 34 2
42 C < 33 2
43 T < 32 2
44 T . 45 4
45 G . 46 4
-1 - . 59 1
-1 - . 58 1
-1 - . 57 1
-1 - . 56 1
-1 - . 55 1
-1 - . 54 1
-1 - . 53 1
-1 - . 52 1
-1 - . 51 1
-1 - . 50 1
-1 - . 49 1
46 G . 61 4
47 T . 61 16
48 C . 62 4
49 A > 63 2
50 C > 64 2
51 T > 65 2
52 G > 66 2
53 G > 67 2
54 T . 68 4
55 T . 69 4
56 C . 70 4
57 A . 71 4
58 A . 72 4
59 G . 73 4
60 T . 74 4
61 C < 67 2
62 C < 66 2
63 G < 65 2
64 G < 64 2
65 T < 63 2
66 A < 11 2
67 G < 10 2
68 G < 9 2
69 G < 8 2
70 G < 7 2
71 G < 6 2
72 G < 5 2
73 A . 4 8
-1 - . 3 1
-1 - . 2 1
-1 - . 1 1
-1 # # -1 -1
65 M_CBloJCAT1000003 74
-1 # # -1 -1
0 G > 5 2
1 G > 6 2
2 C > 7 2
3 C > 8 2
4 C > 9 2
5 T > 10 2
6 T > 11 2
7 T . 12 4
8 A . 13 4
9 G > 16 2
10 C > 17 2
11 T > 18 2
12 C > 19 2
13 A . 20 4
14 G . 21 4
15 T . 22 4
16 T . 23 4
17 G . 24 4
18 G . 25 4
19 T . 26 4
20 T . 26 16
21 A . 27 4
22 G < 19 2
23 A < 18 2
24 G < 17 2
25 C < 16 2
26 A . 29 4
27 G > 32 2
28 G > 33 2
29 C > 34 2
30 G > 35 2
31 A > 36 2
32 C . 37 4
33 T . 38 4
34 C . 39 4
35 A . 40 4
36 T . 41 4
37 A . 42 4
38 A . 43 4
39 T < 36 2
40 C < 35 2
41 G < 34 2
42 C < 33 2
43 T < 32 2
44 T . 45 4
45 G . 46 4
-1 - . 59 1
-1 - . 58 1
-1 - . 57 1
-1 - . 56 1
-1 - . 55 1
-1 - . 54 1
-1 - . 53 1
-1 - . 52 1
-1 - . 51 1
-1 - . 50 1
-1 - . 49 1
46 G . 61 4
47 T . 61 16
48 C . 62 4
49 A > 63 2
50 C > 64 2
51 T > 65 2
52 G > 66 2
53 G > 67 2
54 T . 68 4
55 T . 69 4
56 C . 70 4
57 A . 71 4
58 A . 72 4
59 A . 73 4
60 T . 74 4
61 C < 67 2
62 C < 66 2
63 A < 65 2
64 G < 64 2
65 T < 63 2
66 A < 11 2
67 A < 10 2
68 G < 9 2
69 G < 8 2
70 G < 7 2
71 C < 6 2
72 C < 5 2
73 A . 4 8
-1 - . 3 1
-1 - . 2 1
-1 - . 1 1
-1 # # -1 -1
65 M_EcocJCAT1000003 73
-1 # # -1 -1
0 G > 5 2
1 G > 6 2
2 C > 7 2
3 C > 8 2
4 C > 9 2
5 C > 10 2
6 T > 11 2
7 T . 12 4
8 A . 13 4
9 G > 16 2
10 C > 17 2
11 T > 18 2
12 C > 19 2
13 A . 20 4
14 G . 21 4
15 T . 22 4
16 G . 24 4
17 G . 25 4
18 T . 26 4
19 T . 26 16
20 A . 27 4
-1 - . 23 1
21 G < 19 2
22 A < 18 2
23 G < 17 2
24 C < 16 2
25 A . 29 4
26 G > 32 2
27 G > 33 2
28 C > 34 2
29 G > 35 2
30 A > 36 2
31 C . 37 4
32 T . 38 4
33 C . 39 4
34 A . 40 4
35 T . 41 4
36 A . 42 4
37 A . 43 4
38 T < 36 2
39 C < 35 2
40 G < 34 2
41 C < 33 2
42 T < 32 2
43 T . 45 4
44 G . 46 4
-1 - . 59 1
-1 - . 58 1
-1 - . 57 1
-1 - . 56 1
-1 - . 55 1
-1 - . 54 1
-1 - . 53 1
-1 - . 52 1
-1 - . 51 1
-1 - . 50 1
-1 - . 49 1
45 G . 61 4
46 T . 61 16
47 C . 62 4
48 G > 63 2
49 C > 64 2
50 T > 65 2
51 G > 66 2
52 G > 67 2
53 T . 68 4
54 T . 69 4
55 C . 70 4
56 A . 71 4
57 A . 72 4
58 G . 73 4
59 T . 74 4
60 C < 67 2
61 C < 66 2
62 A < 65 2
63 G < 64 2
64 C < 63 2
65 A < 11 2
66 G < 10 2
67 G < 9 2
68 G < 8 2
69 G < 7 2
70 C < 6 2
71 C < 5 2
72 A . 4 8
-1 - . 3 1
-1 - . 2 1
-1 - . 1 1
-1 # # -1 -1
65 M_BaapJCAT1000003 73
-1 # # -1 -1
0 G > 5 2
1 G > 6 2
2 C > 7 2
3 C > 8 2
4 C > 9 2
5 T > 10 2
6 T > 11 2
7 T . 12 4
8 A . 13 4
9 G > 16 2
10 C > 17 2
11 T > 18 2
12 C > 19 2
13 A . 20 4
14 G . 21 4
15 T . 22 4
16 G . 24 4
17 G . 25 4
18 T . 26 4
19 A . 26 16
20 A . 27 4
-1 - . 23 1
21 G < 19 2
22 A < 18 2
23 G < 17 2
24 C < 16 2
25 A . 29 4
26 G > 32 2
27 G > 33 2
28 C > 34 2
29 G > 35 2
30 A > 36 2
31 C . 37 4
32 T . 38 4
33 C . 39 4
34 A . 40 4
35 T . 41 4
36 A . 42 4
37 A . 43 4
38 T < 36 2
39 C < 35 2
40 G < 34 2
41 C < 33 2
42 T < 32 2
43 T . 45 4
44 G . 46 4
-1 - . 59 1
-1 - . 58 1
-1 - . 57 1
-1 - . 56 1
-1 - . 55 1
-1 - . 54 1
-1 - . 53 1
-1 - . 52 1
-1 - . 51 1
-1 - . 50 1
-1 - . 49 1
45 G . 61 4
46 T . 61 16
47 C . 62 4
48 G > 63 2
49 C > 64 2
50 T > 65 2
51 G > 66 2
52 G > 67 2
53 T . 68 4
54 T . 69 4
55 C . 70 4
56 A . 71 4
57 A . 72 4
58 A . 73 4
59 T . 74 4
60 C < 67 2
61 C < 66 2
62 A < 65 2
63 G < 64 2
64 C < 63 2
65 A < 11 2
66 A < 10 2
67 G < 9 2
68 G < 8 2
69 G < 7 2
70 C < 6 2
71 C < 5 2
72 A . 4 8
-1 - . 3 1
-1 - . 2 1
-1 - . 1 1
-1 # # -1 -1
65 M_BasgJCAT1000003 73
-1 # # -1 -1
0 G > 5 2
1 G > 6 2
2 C > 7 2
3 C > 8 2
4 C > 9 2
5 T > 10 2
6 T > 11 2
7 T . 12 4
8 A . 13 4
9 G > 16 2
10 C > 17 2
11 T > 18 2
12 C > 19 2
13 A . 20 4
14 G . 21 4
15 T . 22 4
16 G . 24 4
17 G . 25 4
18 T . 26 4
19 C . 26 16
20 A . 27 4
-1 - . 23 1
21 G < 19 2
22 A < 18 2
23 G < 17 2
24 C < 16 2
25 A . 29 4
26 G > 32 2
27 G > 33 2
28 C > 34 2
29 G > 35 2
30 A > 36 2
31 C . 37 4
32 T . 38 4
33 C . 39 4
34 A . 40 4
35 T . 41 4
36 A . 42 4
37 A . 43 4
38 T < 36 2
39 C < 35 2
40 G < 34 2
41 C < 33 2
42 T < 32 2
43 T . 45 4
44 G . 46 4
-1 - . 59 1
-1 - . 58 1
-1 - . 57 1
-1 - . 56 1
-1 - . 55 1
-1 - . 54 1
-1 - . 53 1
-1 - . 52 1
-1 - . 51 1
-1 - . 50 1
-1 - . 49 1
45 G . 61 4
46 T . 61 16
47 C . 62 4
48 G > 63 2
49 C > 64 2
50 T > 65 2
51 G > 66 2
52 G > 67 2
53 T . 68 4
54 T . 69 4
55 C . 70 4
56 A . 71 4
57 A . 72 4
58 A . 73 4
59 T . 74 4
60 C < 67 2
61 C < 66 2
62 A < 65 2
63 G < 64 2
64 C < 63 2
65 A < 11 2
66 A < 10 2
67 G < 9 2
68 G < 8 2
69 G < 7 2
70 C < 6 2
71 C < 5 2
72 A . 4 8
-1 - . 3 1
-1 - . 2 1
-1 - . 1 1
-1 # # -1 -1
65 M_BabpJCAT1000003 73
-1 # # -1 -1
0 G > 5 2
1 G > 6 2
2 C > 7 2
3 C > 8 2
4 T > 9 2
5 C > 10 2
6 T > 11 2
7 T . 12 4
8 A . 13 4
9 G > 16 2
10 C > 17 2
11 T > 18 2
12 C > 19 2
13 A . 20 4
14 G . 21 4
15 T . 22 4
16 G . 24 4
17 G . 25 4
18 T . 26 4
19 A . 26 16
20 A . 27 4
-1 - . 23 1
21 G < 19 2
22 A < 18 2
23 G < 17 2
24 C < 16 2
25 A . 29 4
26 G > 32 2
27 G > 33 2
28 C > 34 2
29 G > 35 2
30 A > 36 2
31 C . 37 4
32 T . 38 4
33 C . 39 4
34 A . 40 4
35 T . 41 4
36 A . 42 4
37 A . 43 4
38 T < 36 2
39 C < 35 2
40 G < 34 2
41 C < 33 2
42 T < 32 2
43 T . 45 4
44 G . 46 4
-1 - . 59 1
-1 - . 58 1
-1 - . 57 1
-1 - . 56 1
-1 - . 55 1
-1 - . 54 1
-1 - . 53 1
-1 - . 52 1
-1 - . 51 1
-1 - . 50 1
-1 - . 49 1
45 G . 61 4
46 T . 61 16
47 C . 62 4
48 G > 63 2
49 C > 64 2
50 T > 65 2
51 G > 66 2
52 G > 67 2
53 T . 68 4
54 T . 69 4
55 C . 70 4
56 A . 71 4
57 A . 72 4
58 A . 73 4
59 T . 74 4
60 C < 67 2
61 C < 66 2
62 A < 65 2
63 G < 64 2
64 C < 63 2
65 A < 11 2
66 G < 10 2
67 G < 9 2
68 G < 8 2
69 G < 7 2
70 C < 6 2
71 C < 5 2
72 A . 4 8
-1 - . 3 1
-1 - . 2 1
-1 - . 1 1
-1 # # -1 -1
65 M_WiggJCAT1000003 73
-1 # # -1 -1
0 G > 5 2
1 G > 6 2
2 C > 7 2
3 C > 8 2
4 C > 9 2
5 T > 10 2
6 T > 11 2
7 T . 12 4
8 A . 13 4
9 G > 16 2
10 C > 17 2
11 T > 18 2
12 C > 19 2
13 A . 20 4
14 G . 21 4
15 A . 22 4
16 G . 24 4
17 G . 25 4
18 T . 26 4
19 A . 26 16
20 A . 27 4
-1 - . 23 1
21 G < 19 2
22 A < 18 2
23 G < 17 2
24 C < 16 2
25 A . 29 4
26 G > 32 2
27 G > 33 2
28 C > 34 2
29 G > 35 2
30 A > 36 2
31 C . 37 4
32 T . 38 4
33 C . 39 4
34 A . 40 4
35 T . 41 4
36 A . 42 4
37 A . 43 4
38 T < 36 2
39 C < 35 2
40 G < 34 2
41 C < 33 2
42 T < 32 2
43 T . 45 4
44 G . 46 4
-1 - . 59 1
-1 - . 58 1
-1 - . 57 1
-1 - . 56 1
-1 - . 55 1
-1 - . 54 1
-1 - . 53 1
-1 - . 52 1
-1 - . 51 1
-1 - . 50 1
-1 - . 49 1
45 G . 61 4
46 T . 61 16
47 C . 62 4
48 G > 63 2
49 C > 64 2
50 T > 65 2
51 G > 66 2
52 G > 67 2
53 T . 68 4
54 T . 69 4
55 C . 70 4
56 A . 71 4
57 A . 72 4
58 A . 73 4
59 T . 74 4
60 C < 67 2
61 C < 66 2
62 A < 65 2
63 G < 64 2
64 C < 63 2
65 A < 11 2
66 A < 10 2
67 G < 9 2
68 G < 8 2
69 G < 7 2
70 C < 6 2
71 C < 5 2
72 A . 4 8
-1 - . 3 1
-1 - . 2 1
-1 - . 1 1
-1 # # -1 -1
65 M_SfleJCAT1000003 73
-1 # # -1 -1
0 G > 5 2
1 G > 6 2
2 C > 7 2
3 C > 8 2
4 C > 9 2
5 T > 10 2
6 T > 11 2
7 T . 12 4
8 A . 13 4
9 G > 16 2
10 C > 17 2
11 T > 18 2
12 C > 19 2
13 A . 20 4
14 G . 21 4
15 T . 22 4
16 G . 24 4
17 G . 25 4
18 T . 26 4
19 T . 26 16
20 A . 27 4
-1 - . 23 1
21 G < 19 2
22 A < 18 2
23 G < 17 2
24 C < 16 2
25 A . 29 4
26 G > 32 2
27 G > 33 2
28 C > 34 2
29 G > 35 2
30 A > 36 2
31 C . 37 4
32 T . 38 4
33 C . 39 4
34 A . 40 4
35 T . 41 4
36 A . 42 4
37 A . 43 4
38 T < 36 2
39 C < 35 2
40 G < 34 2
41 C < 33 2
42 T < 32 2
43 T . 45 4
44 G . 46 4
-1 - . 59 1
-1 - . 58 1
-1 - . 57 1
-1 - . 56 1
-1 - . 55 1
-1 - . 54 1
-1 - . 53 1
-1 - . 52 1
-1 - . 51 1
-1 - . 50 1
-1 - . 49 1
45 G . 61 4
46 T . 61 16
47 C . 62 4
48 G > 63 2
49 C > 64 2
50 T > 65 2
51 G > 66 2
52 G > 67 2
53 T . 68 4
54 T . 69 4
55 C . 70 4
56 A . 71 4
57 A . 72 4
58 G . 73 4
59 T . 74 4
60 C < 67 2
61 C < 66 2
62 A < 65 2
63 G < 64 2
64 C < 63 2
65 A < 11 2
66 A < 10 2
67 G < 9 2
68 G < 8 2
69 G < 7 2
70 C < 6 2
71 C < 5 2
72 A . 4 8
-1 - . 3 1
-1 - . 2 1
-1 - . 1 1
-1 # # -1 -1
65 M_YpecJCAT1000003 74
-1 # # -1 -1
0 G > 5 2
1 G > 6 2
2 C > 7 2
3 C > 8 2
4 C > 9 2
5 C > 10 2
6 T > 11 2
7 T . 12 4
8 A . 13 4
9 G > 16 2
10 C > 17 2
11 T > 18 2
12 C > 19 2
13 A . 20 4
14 G . 21 4
15 T . 22 4
16 T . 23 4
17 G . 24 4
18 G . 25 4
19 T . 26 4
20 T . 26 16
21 A . 27 4
22 G < 19 2
23 A < 18 2
24 G < 17 2
25 C < 16 2
26 A . 29 4
27 C . 32 2
28 G > 33 2
29 C > 34 2
30 G > 35 2
31 A > 36 2
32 C . 37 4
33 T . 38 4
34 C . 39 4
35 A . 40 4
36 T . 41 4
37 A . 42 4
38 A . 43 4
39 T < 36 2
40 C < 35 2
41 G < 34 2
42 C < 33 2
43 T . 32 2
44 T . 45 4
45 G . 46 4
-1 - . 59 1
-1 - . 58 1
-1 - . 57 1
-1 - . 56 1
-1 - . 55 1
-1 - . 54 1
-1 - . 53 1
-1 - . 52 1
-1 - . 51 1
-1 - . 50 1
-1 - . 49 1
46 G . 61 4
47 T . 61 16
48 C . 62 4
49 A > 63 2
50 C > 64 2
51 T > 65 2
52 G > 66 2
53 G > 67 2
54 T . 68 4
55 T . 69 4
56 C . 70 4
57 A . 71 4
58 A . 72 4
59 G . 73 4
60 T . 74 4
61 C < 67 2
62 C < 66 2
63 A < 65 2
64 G < 64 2
65 T < 63 2
66 A < 11 2
67 G < 10 2
68 G < 9 2
69 G < 8 2
70 G < 7 2
71 C < 6 2
72 C < 5 2
73 A . 4 8
-1 - . 3 1
-1 - . 2 1
-1 - . 1 1
-1 # # -1 -1
65 M_PlumJCAT1000003 77
-1 # # -1 -1
0 G > 5 2
1 G > 6 2
2 C > 7 2
3 C > 8 2
4 C > 9 2
5 C > 10 2
6 T > 11 2
7 T . 12 4
8 A . 13 4
9 G > 16 2
10 C > 17 2
11 T > 18 2
12 C > 19 2
13 A . 20 4
14 G . 21 4
15 T . 22 4
16 T . 23 4
17 G . 24 4
18 G . 25 4
19 T . 26 4
20 C . 26 16
21 A . 27 4
22 G < 19 2
23 A < 18 2
24 G < 17 2
25 C < 16 2
26 A . 29 4
27 G > 32 2
28 G > 33 2
29 C > 34 2
30 G > 35 2
31 A > 36 2
32 C . 37 4
33 T . 38 4
34 C . 39 4
35 A . 40 4
36 T . 41 4
37 A . 42 4
38 A . 43 4
39 T < 36 2
40 C < 35 2
41 G < 34 2
42 C < 33 2
43 T < 32 2
44 T . 45 4
45 G . 46 4
-1 - . 59 1
-1 - . 58 1
-1 - . 57 1
-1 - . 56 1
-1 - . 55 1
-1 - . 54 1
-1 - . 53 1
-1 - . 52 1
-1 - . 51 1
-1 - . 50 1
-1 - . 49 1
46 G . 61 4
47 T . 61 16
48 C . 62 4
49 A > 63 2
50 C > 64 2
51 T > 65 2
52 G > 66 2
53 G > 67 2
54 T . 68 4
55 T . 69 4
56 C . 70 4
57 A . 71 4
58 A . 72 4
59 G . 73 4
60 T . 74 4
61 C < 67 2
62 C < 66 2
63 A < 65 2
64 G < 64 2
65 T < 63 2
66 A < 11 2
67 G < 10 2
68 G < 9 2
69 G < 8 2
70 G < 7 2
71 C < 6 2
72 C < 5 2
73 A . 4 8
74 C . 3 8
75 C . 2 8
76 A . 1 8
-1 # # -1 -1
65 M_CjejMCAT1000001 74
-1 # # -1 -1
0 G > 5 2
1 T > 6 2
2 C > 7 2
3 A > 8 2
4 G > 9 2
5 G > 10 2
6 G > 11 2
7 T . 12 4
8 A . 13 4
9 G > 16 2
10 C > 17 2
11 T > 18 2
12 C > 19 2
13 A . 20 4
14 G . 21 4
15 C . 22 4
16 T . 23 4
17 G . 24 4
18 G . 25 4
19 T . 26 4
20 T . 26 16
21 A . 27 4
22 G < 19 2
23 A < 18 2
24 G < 17 2
25 C < 16 2
26 G . 29 4
27 C > 32 2
28 T > 33 2
29 G > 34 2
30 G > 35 2
31 T > 36 2
32 C . 37 4
33 T . 38 4
34 C . 39 4
35 A . 40 4
36 T . 41 4
37 A . 42 4
38 A . 43 4
39 G < 36 2
40 C < 35 2
41 C < 34 2
42 G < 33 2
43 G < 32 2
44 A . 45 4
45 G . 46 4
-1 - . 59 1
-1 - . 58 1
-1 - . 57 1
-1 - . 56 1
-1 - . 55 1
-1 - . 54 1
-1 - . 53 1
-1 - . 52 1
-1 - . 51 1
-1 - . 50 1
-1 - . 49 1
46 G . 61 4
47 T . 61 16
48 C . 62 4
49 G > 63 2
50 G > 64 2
51 G > 65 2
52 A > 66 2
53 G > 67 2
54 T . 68 4
55 T . 69 4
56 C . 70 4
57 A . 71 4
58 A . 72 4
59 G . 73 4
60 T . 74 4
61 C < 67 2
62 T < 66 2
63 C < 65 2
64 C < 64 2
65 C < 63 2
66 C < 11 2
67 C < 10 2
68 T < 9 2
69 T < 8 2
70 G < 7 2
71 A < 6 2
72 C < 5 2
73 A . 4 8
-1 - . 3 1
-1 - . 2 1
-1 - . 1 1
-1 # # -1 -1
65 M_HhepMCAT1000001 75
-1 # # -1 -1
0 G > 5 2
1 T > 6 2
2 C > 7 2
3 A > 8 2
4 A > 9 2
5 A > 10 2
6 G > 11 2
7 T . 12 4
8 A . 13 4
9 G > 16 2
10 C > 17 2
11 T > 18 2
12 C > 19 2
13 A . 20 4
14 G . 21 4
15 C . 22 4
16 T . 23 4
17 G . 24 4
18 G . 25 4
19 T . 26 4
20 T . 26 16
21 T . 26 16
22 A . 27 4
23 G < 19 2
24 A < 18 2
25 G < 17 2
26 C < 16 2
27 G . 29 4
28 C > 32 2
29 T > 33 2
30 G > 34 2
31 G > 35 2
32 T > 36 2
33 C . 37 4
34 T . 38 4
35 C . 39 4
36 A . 40 4
37 T . 41 4
38 A . 42 4
39 A . 43 4
40 G < 36 2
41 C < 35 2
42 C < 34 2
43 G < 33 2
44 G < 32 2
45 A . 45 4
46 G . 46 4
-1 - . 59 1
-1 - . 58 1
-1 - . 57 1
-1 - . 56 1
-1 - . 55 1
-1 - . 54 1
-1 - . 53 1
-1 - . 52 1
-1 - . 51 1
-1 - . 50 1
-1 - . 49 1
47 G . 61 4
48 T . 61 16
49 C . 62 4
50 G > 63 2
51 G > 64 2
52 G > 65 2
53 G > 66 2
54 G > 67 2
55 T . 68 4
56 T . 69 4
57 C . 70 4
58 A . 71 4
59 A . 72 4
60 G . 73 4
61 T . 74 4
62 C < 67 2
63 C < 66 2
64 C < 65 2
65 C < 64 2
66 C < 63 2
67 C < 11 2
68 T < 10 2
69 T < 9 2
70 T < 8 2
71 G < 7 2
72 A < 6 2
73 C < 5 2
74 A . 4 8
-1 - . 3 1
-1 - . 2 1
-1 - . 1 1
-1 # # -1 -1
65 M_HpytMCAT1000001 74
-1 # # -1 -1
0 G > 5 2
1 T > 6 2
2 C > 7 2
3 A > 8 2
4 A > 9 2
5 G > 10 2
6 G > 11 2
7 T . 12 4
8 A . 13 4
9 G > 16 2
10 C > 17 2
11 T > 18 2
12 C > 19 2
13 A . 20 4
14 G . 21 4
15 C . 22 4
16 T . 23 4
17 G . 24 4
18 G . 25 4
19 T . 26 4
20 T . 26 16
21 A . 27 4
22 G < 19 2
23 A < 18 2
24 G < 17 2
25 C < 16 2
26 G . 29 4
27 C > 32 2
28 T > 33 2
29 G > 34 2
30 G > 35 2
31 T > 36 2
32 C . 37 4
33 T . 38 4
34 C . 39 4
35 A . 40 4
36 T . 41 4
37 A . 42 4
38 A . 43 4
39 G < 36 2
40 C < 35 2
41 C < 34 2
42 G < 33 2
43 G < 32 2
44 A . 45 4
45 G . 46 4
-1 - . 59 1
-1 - . 58 1
-1 - . 57 1
-1 - . 56 1
-1 - . 55 1
-1 - . 54 1
-1 - . 53 1
-1 - . 52 1
-1 - . 51 1
-1 - . 50 1
-1 - . 49 1
46 G . 61 4
47 T . 61 16
48 C . 62 4
49 G > 63 2
50 G > 64 2
51 G > 65 2
52 G > 66 2
53 G > 67 2
54 T . 68 4
55 T . 69 4
56 C . 70 4
57 A . 71 4
58 A . 72 4
59 G . 73 4
60 T . 74 4
61 C < 67 2
62 C < 66 2
63 C < 65 2
64 C < 64 2
65 C < 63 2
66 T < 11 2
67 C < 10 2
68 T < 9 2
69 T < 8 2
70 G < 7 2
71 A < 6 2
72 C < 5 2
73 A . 4 8
-1 - . 3 1
-1 - . 2 1
-1 - . 1 1
-1 # # -1 -1
65 M_BdbaMCAT1000001 77
-1 # # -1 -1
0 G > 5 2
1 G > 6 2
2 T > 7 2
3 G > 8 2
4 G > 9 2
5 G > 10 2
6 G > 11 2
7 T . 12 4
8 A . 13 4
9 G > 16 2
10 C > 17 2
11 T > 18 2
12 C > 19 2
13 A . 20 4
14 G . 21 4
15 C . 22 4
16 T . 23 4
17 G . 24 4
18 G . 25 4
19 T . 26 4
20 T . 26 16
21 A . 27 4
22 G < 19 2
23 A < 18 2
24 G < 17 2
25 C < 16 2
26 A . 29 4
27 A > 32 2
28 C > 33 2
29 G > 34 2
30 G > 35 2
31 A > 36 2
32 A . 37 4
33 T . 38 4
34 C . 39 4
35 A . 40 4
36 T . 41 4
37 A . 42 4
38 A . 43 4
39 T < 36 2
40 C < 35 2
41 C < 34 2
42 G < 33 2
43 T < 32 2
44 A . 45 4
45 G . 46 4
-1 - . 59 1
-1 - . 58 1
-1 - . 57 1
-1 - . 56 1
-1 - . 55 1
-1 - . 54 1
-1 - . 53 1
-1 - . 52 1
-1 - . 51 1
-1 - . 50 1
-1 - . 49 1
46 G . 61 4
47 T . 61 16
48 C . 62 4
49 G > 63 2
50 G > 64 2
51 C > 65 2
52 G > 66 2
53 G > 67 2
54 T . 68 4
55 T . 69 4
56 C . 70 4
57 A . 71 4
58 A . 72 4
59 G . 73 4
60 T . 74 4
61 C < 67 2
62 C < 66 2
63 G < 65 2
64 C < 64 2
65 C < 63 2
66 T < 11 2
67 C < 10 2
68 T < 9 2
69 C < 8 2
70 A < 7 2
71 C < 6 2
72 T < 5 2
73 A . 4 8
74 C . 3 8
75 C . 2 8
76 A . 1 8
-1 # # -1 -1
65 M_DesuMCAT1000001 77
-1 # # -1 -1
0 G > 5 2
1 G > 6 2
2 C > 7 2
3 G > 8 2
4 A > 9 2
5 G > 10 2
6 G > 11 2
7 T . 12 4
8 A . 13 4
9 G > 16 2
10 C > 17 2
11 T > 18 2
12 C > 19 2
13 A . 20 4
14 G . 21 4
15 T . 22 4
16 T . 23 4
17 G . 24 4
18 G . 25 4
19 T . 26 4
20 C . 26 16
21 A . 27 4
22 G < 19 2
23 A < 18 2
24 G < 17 2
25 C < 16 2
26 A . 29 4
27 T > 32 2
28 G > 33 2
29 C > 34 2
30 G > 35 2
31 G > 36 2
32 C . 37 4
33 T . 38 4
34 C . 39 4
35 A . 40 4
36 T . 41 4
37 A . 42 4
38 T . 43 4
39 C < 36 2
40 C < 35 2
41 G < 34 2
42 C < 33 2
43 A < 32 2
44 G . 45 4
45 T . 46 4
-1 - . 59 1
-1 - . 58 1
-1 - . 57 1
-1 - . 56 1
-1 - . 55 1
-1 - . 54 1
-1 - . 53 1
-1 - . 52 1
-1 - . 51 1
-1 - . 50 1
-1 - . 49 1
46 G . 61 4
47 T . 61 16
48 C . 62 4
49 G > 63 2
50 G > 64 2
51 G > 65 2
52 G > 66 2
53 G > 67 2
54 T . 68 4
55 T . 69 4
56 C . 70 4
57 A . 71 4
58 A . 72 4
59 T . 73 4
60 T . 74 4
61 C < 67 2
62 C < 66 2
63 C < 65 2
64 T < 64 2
65 C < 63 2
66 C < 11 2
67 C < 10 2
68 T < 9 2
69 C < 8 2
70 G < 7 2
71 C < 6 2
72 T < 5 2
73 A . 4 8
74 C . 3 8
75 C . 2 8
76 A . 1 8
-1 # # -1 -1
65 M_GeobMCAT1000001 74
-1 # # -1 -1
0 G > 5 2
1 G > 6 2
2 C > 7 2
3 G > 8 2
4 G > 9 2
5 T > 10 2
6 G > 11 2
7 T . 12 4
8 A . 13 4
9 G > 16 2
10 C > 17 2
11 T > 18 2
12 C > 19 2
13 A . 20 4
14 G . 21 4
15 C . 22 4
16 T . 23 4
17 G . 24 4
18 G . 25 4
19 T . 26 4
20 T . 26 16
21 A . 27 4
22 G < 19 2
23 A < 18 2
24 G < 17 2
25 C < 16 2
26 A . 29 4
27 T > 32 2
28 A > 33 2
29 C > 34 2
30 G > 35 2
31 G > 36 2
32 C . 37 4
33 T . 38 4
34 C . 39 4
35 A . 40 4
36 T . 41 4
37 A . 42 4
38 T . 43 4
39 C < 36 2
40 C < 35 2
41 G < 34 2
42 T < 33 2
43 A < 32 2
44 G . 45 4
45 T . 46 4
-1 - . 59 1
-1 - . 58 1
-1 - . 57 1
-1 - . 56 1
-1 - . 55 1
-1 - . 54 1
-1 - . 53 1
-1 - . 52 1
-1 - . 51 1
-1 - . 50 1
-1 - . 49 1
46 G . 61 4
47 T . 61 16
48 C . 62 4
49 C > 63 2
50 G > 64 2
51 G > 65 2
52 G > 66 2
53 G > 67 2
54 T . 68 4
55 T . 69 4
56 C . 70 4
57 A . 71 4
58 A . 72 4
59 G . 73 4
60 T . 74 4
61 C < 67 2
62 C < 66 2
63 C < 65 2
64 T < 64 2
65 G < 63 2
66 C < 11 2
67 A < 10 2
68 C < 9 2
69 C < 8 2
70 G < 7 2
71 C < 6 2
72 C < 5 2
73 A . 4 8
-1 - . 3 1
-1 - . 2 1
-1 - . 1 1
-1 # # -1 -1
65 M_RproMCAT1000001 74
-1 # # -1 -1
0 G > 5 2
1 G > 6 2
2 C > 7 2
3 G > 8 2
4 G > 9 2
5 G > 10 2
6 G > 11 2
7 T . 12 4
8 A . 13 4
9 G > 16 2
10 C > 17 2
11 T > 18 2
12 C > 19 2
13 A . 20 4
14 G . 21 4
15 T . 22 4
16 T . 23 4
17 G . 24 4
18 G . 25 4
19 T . 26 4
20 T . 26 16
21 A . 27 4
22 G < 19 2
23 A < 18 2
24 G < 17 2
25 C < 16 2
26 A . 29 4
27 A > 32 2
28 C > 33 2
29 G > 34 2
30 G > 35 2
31 A > 36 2
32 A . 37 4
33 T . 38 4
34 C . 39 4
35 A . 40 4
36 T . 41 4
37 A . 42 4
38 A . 43 4
39 T < 36 2
40 C < 35 2
41 C < 34 2
42 G < 33 2
43 T < 32 2
44 G . 45 4
45 T . 46 4
-1 - . 59 1
-1 - . 58 1
-1 - . 57 1
-1 - . 56 1
-1 - . 55 1
-1 - . 54 1
-1 - . 53 1
-1 - . 52 1
-1 - . 51 1
-1 - . 50 1
-1 - . 49 1
46 G . 61 4
47 T . 61 16
48 C . 62 4
49 G > 63 2
50 C . 64 2
51 G > 65 2
52 G > 66 2
53 G > 67 2
54 T . 68 4
55 T . 69 4
56 C . 70 4
57 A . 71 4
58 A . 72 4
59 A . 73 4
60 T . 74 4
61 C < 67 2
62 C < 66 2
63 C < 65 2
64 T . 64 2
65 C < 63 2
66 T < 11 2
67 C < 10 2
68 C < 9 2
69 C < 8 2
70 G < 7 2
71 C < 6 2
72 T < 5 2
73 A . 4 8
-1 - . 3 1
-1 - . 2 1
-1 - . 1 1
-1 # # -1 -1
65 M_RconMCAT1000001 74
-1 # # -1 -1
0 G > 5 2
1 G > 6 2
2 C > 7 2
3 G > 8 2
4 G > 9 2
5 G > 10 2
6 G > 11 2
7 T . 12 4
8 A . 13 4
9 G > 16 2
10 C > 17 2
11 T > 18 2
12 C > 19 2
13 A . 20 4
14 G . 21 4
15 C . 22 4
16 T . 23 4
17 G . 24 4
18 G . 25 4
19 T . 26 4
20 T . 26 16
21 A . 27 4
22 G < 19 2
23 A < 18 2
24 G < 17 2
25 C < 16 2
26 G . 29 4
27 A > 32 2
28 C > 33 2
29 G > 34 2
30 G > 35 2
31 A > 36 2
32 A . 37 4
33 T . 38 4
34 C . 39 4
35 A . 40 4
36 T . 41 4
37 A . 42 4
38 A . 43 4
39 T < 36 2
40 C < 35 2
41 C < 34 2
42 G < 33 2
43 T < 32 2
44 G . 45 4
45 T . 46 4
-1 - . 59 1
-1 - . 58 1
-1 - . 57 1
-1 - . 56 1
-1 - . 55 1
-1 - . 54 1
-1 - . 53 1
-1 - . 52 1
-1 - . 51 1
-1 - . 50 1
-1 - . 49 1
46 G . 61 4
47 T . 61 16
48 C . 62 4
49 G > 63 2
50 G > 64 2
51 G > 65 2
52 G > 66 2
53 G > 67 2
54 T . 68 4
55 T . 69 4
56 C . 70 4
57 A . 71 4
58 A . 72 4
59 A . 73 4
60 T . 74 4
61 C < 67 2
62 C < 66 2
63 C < 65 2
64 T < 64 2
65 C < 63 2
66 C < 11 2
67 C < 10 2
68 T < 9 2
69 C < 8 2
70 G < 7 2
71 C < 6 2
72 T < 5 2
73 A . 4 8
-1 - . 3 1
-1 - . 2 1
-1 - . 1 1
-1 # # -1 -1
65 M_WolbMCAT1000001 73
-1 # # -1 -1
0 G > 5 2
1 G > 6 2
2 C > 7 2
3 T > 8 2
4 G > 9 2
5 A > 10 2
6 G > 11 2
7 T . 12 4
8 A . 13 4
9 G > 16 2
10 C > 17 2
11 T > 18 2
12 C > 19 2
13 A . 20 4
14 G . 21 4
15 T . 22 4
16 T . 23 4
17 G . 24 4
18 G . 25 4
19 T . 26 4
20 A . 27 4
21 G < 19 2
22 A < 18 2
23 G < 17 2
24 C < 16 2
25 A . 29 4
26 G > 32 2
27 G > 33 2
28 A > 34 2
29 G > 35 2
30 G > 36 2
31 A . 37 4
32 T . 38 4
33 C . 39 4
34 A . 40 4
35 T . 41 4
36 A . 42 4
37 A . 43 4
38 T < 36 2
39 C < 35 2
40 T < 34 2
41 C < 33 2
42 T < 32 2
43 T . 45 4
44 G . 46 4
-1 - . 59 1
-1 - . 58 1
-1 - . 57 1
-1 - . 56 1
-1 - . 55 1
-1 - . 54 1
-1 - . 53 1
-1 - . 52 1
-1 - . 51 1
-1 - . 50 1
-1 - . 49 1
45 G . 61 4
46 T . 61 16
47 C . 62 4
48 G > 63 2
49 G > 64 2
50 G > 65 2
51 G > 66 2
52 G > 67 2
53 T . 68 4
54 T . 69 4
55 C . 70 4
56 A . 71 4
57 A . 72 4
58 G . 73 4
59 T . 74 4
60 C < 67 2
61 C < 66 2
62 C < 65 2
63 T < 64 2
64 C < 63 2
65 C < 11 2
66 T < 10 2
67 C < 9 2
68 A < 8 2
69 G < 7 2
70 C < 6 2
71 C < 5 2
72 A . 4 8
-1 - . 3 1
-1 - . 2 1
-1 - . 1 1
-1 # # -1 -1
65 M_CcreMCAT1000001 74
-1 # # -1 -1
0 G > 5 2
1 G > 6 2
2 C > 7 2
3 T . 8 2
4 G > 9 2
5 G > 10 2
6 G > 11 2
7 T . 12 4
8 A . 13 4
9 G > 16 2
10 C > 17 2
11 T > 18 2
12 C > 19 2
13 A . 20 4
14 G . 21 4
15 A . 22 4
16 T . 23 4
17 G . 24 4
18 G . 25 4
19 T . 26 4
20 T . 26 16
21 A . 27 4
22 G < 19 2
23 A < 18 2
24 G < 17 2
25 C < 16 2
26 G . 29 4
27 G > 32 2
28 T > 33 2
29 G > 34 2
30 G > 35 2
31 A . 36 2
32 T . 37 4
33 T . 38 4
34 C . 39 4
35 A . 40 4
36 T . 41 4
37 A . 42 4
38 A . 43 4
39 C . 36 2
40 C < 35 2
41 C < 34 2
42 A < 33 2
43 C < 32 2
44 A . 45 4
45 G . 46 4
-1 - . 59 1
-1 - . 58 1
-1 - . 57 1
-1 - . 56 1
-1 - . 55 1
-1 - . 54 1
-1 - . 53 1
-1 - . 52 1
-1 - . 51 1
-1 - . 50 1
-1 - . 49 1
46 G . 61 4
47 T . 61 16
48 C . 62 4
49 G > 63 2
50 G > 64 2
51 C > 65 2
52 G > 66 2
53 G > 67 2
54 T . 68 4
55 T . 69 4
56 C . 70 4
57 G . 71 4
58 A . 72 4
59 T . 73 4
60 C . 74 4
61 C < 67 2
62 C < 66 2
63 G < 65 2
64 C < 64 2
65 C < 63 2
66 C < 11 2
67 C < 10 2
68 C < 9 2
69 C . 8 2
70 G < 7 2
71 C < 6 2
72 C < 5 2
73 A . 4 8
-1 - . 3 1
-1 - . 2 1
-1 - . 1 1
-1 # # -1 -1
65 M_RpalMCAT1000001 77
-1 # # -1 -1
0 G > 5 2
1 G > 6 2
2 C > 7 2
3 G > 8 2
4 G > 9 2
5 G > 10 2
6 G > 11 2
7 T . 12 4
8 A . 13 4
9 G > 16 2
10 C > 17 2
11 T > 18 2
12 C > 19 2
13 A . 20 4
14 G . 21 4
15 C . 22 4
16 T . 23 4
17 G . 24 4
18 G . 25 4
19 T . 26 4
20 T . 26 16
21 A . 27 4
22 G < 19 2
23 A < 18 2
24 G < 17 2
25 C < 16 2
26 A . 29 4
27 C > 32 2
28 G > 33 2
29 G > 34 2
30 G > 35 2
31 A > 36 2
32 A . 37 4
33 T . 38 4
34 C . 39 4
35 A . 40 4
36 T . 41 4
37 A . 42 4
38 A . 43 4
39 T < 36 2
40 C < 35 2
41 C < 34 2
42 T < 33 2
43 G < 32 2
44 G . 45 4
45 G . 46 4
-1 - . 59 1
-1 - . 58 1
-1 - . 57 1
-1 - . 56 1
-1 - . 55 1
-1 - . 54 1
-1 - . 53 1
-1 - . 52 1
-1 - . 51 1
-1 - . 50 1
-1 - . 49 1
46 G . 61 4
47 T . 61 16
48 C . 62 4
49 G > 63 2
50 G > 64 2
51 G > 65 2
52 G > 66 2
53 G > 67 2
54 T . 68 4
55 T . 69 4
56 C . 70 4
57 G . 71 4
58 A . 72 4
59 G . 73 4
60 T . 74 4
61 C < 67 2
62 C < 66 2
63 C < 65 2
64 T < 64 2
65 C < 63 2
66 T < 11 2
67 C < 10 2
68 C < 9 2
69 C < 8 2
70 G < 7 2
71 C < 6 2
72 T < 5 2
73 A . 4 8
74 C . 3 8
75 C . 2 8
76 A . 1 8
-1 # # -1 -1
65 M_SmelMCAT1000001 74
-1 # # -1 -1
0 G > 5 2
1 G > 6 2
2 C > 7 2
3 G > 8 2
4 G > 9 2
5 A > 10 2
6 G > 11 2
7 T . 12 4
8 A . 13 4
9 G > 16 2
10 C > 17 2
11 T > 18 2
12 C > 19 2
13 A . 20 4
14 G . 21 4
15 T . 22 4
16 A . 23 4
17 G . 24 4
18 G . 25 4
19 T . 26 4
20 T . 26 16
21 A . 27 4
22 G < 19 2
23 A < 18 2
24 G < 17 2
25 C < 16 2
26 A . 29 4
27 G > 32 2
28 A > 33 2
29 G > 34 2
30 G > 35 2
31 A > 36 2
32 A . 37 4
33 T . 38 4
34 C . 39 4
35 A . 40 4
36 T . 41 4
37 A . 42 4
38 A . 43 4
39 T < 36 2
40 C < 35 2
41 C < 34 2
42 T < 33 2
43 T < 32 2
44 G . 45 4
45 T . 46 4
-1 - . 59 1
-1 - . 58 1
-1 - . 57 1
-1 - . 56 1
-1 - . 55 1
-1 - . 54 1
-1 - . 53 1
-1 - . 52 1
-1 - . 51 1
-1 - . 50 1
-1 - . 49 1
46 G . 61 4
47 T . 61 16
48 C . 62 4
49 G > 63 2
50 G > 64 2
51 G > 65 2
52 G > 66 2
53 G > 67 2
54 T . 68 4
55 T . 69 4
56 C . 70 4
57 G . 71 4
58 A . 72 4
59 A . 73 4
60 T . 74 4
61 C < 67 2
62 C < 66 2
63 C < 65 2
64 T < 64 2
65 C < 63 2
66 C < 11 2
67 T < 10 2
68 C < 9 2
69 C < 8 2
70 G < 7 2
71 C < 6 2
72 T < 5 2
73 A . 4 8
-1 - . 3 1
-1 - . 2 1
-1 - . 1 1
-1 # # -1 -1
65 M_AtumMCAT1000001 74
-1 # # -1 -1
0 G > 5 2
1 G > 6 2
2 C > 7 2
3 G > 8 2
4 G > 9 2
5 G > 10 2
6 G > 11 2
7 T . 12 4
8 A . 13 4
9 G > 16 2
10 C > 17 2
11 T > 18 2
12 C > 19 2
13 A . 20 4
14 G . 21 4
15 G . 22 4
16 T . 23 4
17 G . 24 4
18 G . 25 4
19 T . 26 4
20 T . 26 16
21 A . 27 4
22 G < 19 2
23 A < 18 2
24 G < 17 2
25 C < 16 2
26 A . 29 4
27 G > 32 2
28 C > 33 2
29 G > 34 2
30 G > 35 2
31 A > 36 2
32 A . 37 4
33 T . 38 4
34 C . 39 4
35 A . 40 4
36 T . 41 4
37 A . 42 4
38 A . 43 4
39 T < 36 2
40 C < 35 2
41 C < 34 2
42 G < 33 2
43 C < 32 2
44 G . 45 4
45 T . 46 4
-1 - . 59 1
-1 - . 58 1
-1 - . 57 1
-1 - . 56 1
-1 - . 55 1
-1 - . 54 1
-1 - . 53 1
-1 - . 52 1
-1 - . 51 1
-1 - . 50 1
-1 - . 49 1
46 G . 61 4
47 T . 61 16
48 C . 62 4
49 G > 63 2
50 G > 64 2
51 G > 65 2
52 G > 66 2
53 G > 67 2
54 T . 68 4
55 T . 69 4
56 C . 70 4
57 A . 71 4
58 A . 72 4
59 G . 73 4
60 T . 74 4
61 C < 67 2
62 C < 66 2
63 C < 65 2
64 T < 64 2
65 C < 63 2
66 T < 11 2
67 C < 10 2
68 C < 9 2
69 C < 8 2
70 G < 7 2
71 C < 6 2
72 T < 5 2
73 A . 4 8
-1 - . 3 1
-1 - . 2 1
-1 - . 1 1
-1 # # -1 -1
65 M_NmetMCAT1000001 74
-1 # # -1 -1
0 G > 5 2
1 G > 6 2
2 C > 7 2
3 G > 8 2
4 A > 9 2
5 A > 10 2
6 T > 11 2
7 T . 12 4
8 A . 13 4
9 G > 16 2
10 C > 17 2
11 T > 18 2
12 C > 19 2
13 A . 20 4
14 G . 21 4
15 T . 22 4
16 C . 23 4
17 G . 24 4
18 G . 25 4
19 T . 26 4
20 T . 26 16
21 A . 27 4
22 G < 19 2
23 A < 18 2
24 G < 17 2
25 C < 16 2
26 A . 29 4
27 G > 32 2
28 A > 33 2
29 G > 34 2
30 G > 35 2
31 A > 36 2
32 A . 37 4
33 T . 38 4
34 C . 39 4
35 A . 40 4
36 T . 41 4
37 A . 42 4
38 A . 43 4
39 T < 36 2
40 C < 35 2
41 C < 34 2
42 T < 33 2
43 T < 32 2
44 G . 45 4
45 T . 46 4
-1 - . 59 1
-1 - . 58 1
-1 - . 57 1
-1 - . 56 1
-1 - . 55 1
-1 - . 54 1
-1 - . 53 1
-1 - . 52 1
-1 - . 51 1
-1 - . 50 1
-1 - . 49 1
46 G . 61 4
47 T . 61 16
48 C . 62 4
49 C > 63 2
50 G > 64 2
51 G > 65 2
52 G > 66 2
53 G > 67 2
54 T . 68 4
55 T . 69 4
56 C . 70 4
57 G . 71 4
58 A . 72 4
59 G . 73 4
60 T . 74 4
61 C < 67 2
62 C < 66 2
63 C < 65 2
64 T < 64 2
65 G < 63 2
66 A < 11 2
67 T < 10 2
68 T < 9 2
69 C < 8 2
70 G < 7 2
71 C < 6 2
72 C < 5 2
73 A . 4 8
-1 - . 3 1
-1 - . 2 1
-1 - . 1 1
-1 # # -1 -1
65 M_RsolMCAT1000001 74
-1 # # -1 -1
0 G > 5 2
1 G > 6 2
2 C > 7 2
3 G > 8 2
4 A > 9 2
5 A > 10 2
6 T > 11 2
7 T . 12 4
8 A . 13 4
9 G > 16 2
10 C > 17 2
11 T > 18 2
12 C > 19 2
13 A . 20 4
14 G . 21 4
15 T . 22 4
16 C . 23 4
17 G . 24 4
18 G . 25 4
19 T . 26 4
20 T . 26 16
21 A . 27 4
22 G < 19 2
23 A < 18 2
24 G < 17 2
25 C < 16 2
26 G . 29 4
27 A . 32 2
28 C > 33 2
29 G > 34 2
30 G > 35 2
31 A > 36 2
32 A . 37 4
33 T . 38 4
34 C . 39 4
35 A . 40 4
36 T . 41 4
37 A . 42 4
38 A . 43 4
39 T < 36 2
40 C < 35 2
41 C < 34 2
42 G < 33 2
43 C . 32 2
44 A . 45 4
45 G . 46 4
-1 - . 59 1
-1 - . 58 1
-1 - . 57 1
-1 - . 56 1
-1 - . 55 1
-1 - . 54 1
-1 - . 53 1
-1 - . 52 1
-1 - . 51 1
-1 - . 50 1
-1 - . 49 1
46 G . 61 4
47 T . 61 16
48 C . 62 4
49 C > 63 2
50 G > 64 2
51 G > 65 2
52 G > 66 2
53 G > 67 2
54 T . 68 4
55 T . 69 4
56 C . 70 4
57 G . 71 4
58 A . 72 4
59 G . 73 4
60 T . 74 4
61 C < 67 2
62 C < 66 2
63 C < 65 2
64 T < 64 2
65 G < 63 2
66 A < 11 2
67 T < 10 2
68 T < 9 2
69 C < 8 2
70 G < 7 2
71 C < 6 2
72 C < 5 2
73 A . 4 8
-1 - . 3 1
-1 - . 2 1
-1 - . 1 1
-1 # # -1 -1
65 M_NitrMCAT1000001 76
-1 # # -1 -1
0 G > 5 2
1 G > 6 2
2 C > 7 2
3 G > 8 2
4 A > 9 2
5 A > 10 2
6 T > 11 2
7 T . 12 4
8 A . 13 4
9 G > 16 2
10 C > 17 2
11 T > 18 2
12 C > 19 2
13 A . 20 4
14 G . 21 4
15 T . 22 4
16 G . 24 4
17 G . 25 4
18 T . 26 4
19 T . 26 16
20 A . 27 4
-1 - . 23 1
21 G < 19 2
22 A < 18 2
23 G < 17 2
24 C < 16 2
25 A . 29 4
26 G > 32 2
27 C > 33 2
28 G > 34 2
29 G > 35 2
30 A > 36 2
31 A . 37 4
32 T . 38 4
33 C . 39 4
34 A . 40 4
35 T . 41 4
36 A . 42 4
37 A . 43 4
38 T < 36 2
39 C < 35 2
40 C < 34 2
41 G < 33 2
42 T < 32 2
43 T . 45 4
44 G . 46 4
-1 - . 59 1
-1 - . 58 1
-1 - . 57 1
-1 - . 56 1
-1 - . 55 1
-1 - . 54 1
-1 - . 53 1
-1 - . 52 1
-1 - . 51 1
-1 - . 50 1
-1 - . 49 1
45 G . 61 4
46 T . 61 16
47 C . 62 4
48 C > 63 2
49 G > 64 2
50 G > 65 2
51 G > 66 2
52 G > 67 2
53 T . 68 4
54 T . 69 4
55 C . 70 4
56 A . 71 4
57 A . 72 4
58 A . 73 4
59 T . 74 4
60 C < 67 2
61 C < 66 2
62 C < 65 2
63 T < 64 2
64 G < 63 2
65 A < 11 2
66 T < 10 2
67 T < 9 2
68 C < 8 2
69 G < 7 2
70 C < 6 2
71 C < 5 2
72 A . 4 8
73 C . 3 8
74 C . 2 8
75 A . 1 8
-1 # # -1 -1
65 M_BbroMCAT1000001 77
-1 # # -1 -1
0 G > 5 2
1 G > 6 2
2 C > 7 2
3 G > 8 2
4 C > 9 2
5 A > 10 2
6 T > 11 2
7 T . 12 4
8 A . 13 4
9 G > 16 2
10 C > 17 2
11 T > 18 2
12 C > 19 2
13 A . 20 4
14 G . 21 4
15 C . 22 4
16 C . 23 4
17 G . 24 4
18 G . 25 4
19 T . 26 4
20 T . 26 16
21 A . 27 4
22 G < 19 2
23 A < 18 2
24 G < 17 2
25 C < 16 2
26 G . 29 4
27 A . 32 2
28 C > 33 2
29 G > 34 2
30 G > 35 2
31 A > 36 2
32 A . 37 4
33 T . 38 4
34 C . 39 4
35 A . 40 4
36 T . 41 4
37 A . 42 4
38 A . 43 4
39 T < 36 2
40 C < 35 2
41 C < 34 2
42 G < 33 2
43 C . 32 2
44 A . 45 4
45 G . 46 4
-1 - . 59 1
-1 - . 58 1
-1 - . 57 1
-1 - . 56 1
-1 - . 55 1
-1 - . 54 1
-1 - . 53 1
-1 - . 52 1
-1 - . 51 1
-1 - . 50 1
-1 - . 49 1
46 G . 61 4
47 T . 61 16
48 C . 62 4
49 C > 63 2
50 C > 64 2
51 C > 65 2
52 T > 66 2
53 G > 67 2
54 T . 68 4
55 T . 69 4
56 C . 70 4
57 G . 71 4
58 A . 72 4
59 A . 73 4
60 T . 74 4
61 C < 67 2
62 A < 66 2
63 G < 65 2
64 G < 64 2
65 G < 63 2
66 A < 11 2
67 T < 10 2
68 G < 9 2
69 C < 8 2
70 G < 7 2
71 C < 6 2
72 C < 5 2
73 A . 4 8
74 C . 3 8
75 C . 2 8
76 A . 1 8
-1 # # -1 -1
65 M_PaerMCAT1000001 74
-1 # # -1 -1
0 G > 5 2
1 G > 6 2
2 C > 7 2
3 T > 8 2
4 A > 9 2
5 C > 10 2
6 A > 11 2
7 T . 12 4
8 A . 13 4
9 G > 16 2
10 C > 17 2
11 T > 18 2
12 C > 19 2
13 A . 20 4
14 G . 21 4
15 T . 22 4
16 C . 23 4
17 G . 24 4
18 G . 25 4
19 T . 26 4
20 T . 26 16
21 A . 27 4
22 G < 19 2
23 A < 18 2
24 G < 17 2
25 C < 16 2
26 G . 29 4
27 C > 32 2
28 A > 33 2
29 G > 34 2
30 C > 35 2
31 A > 36 2
32 T . 37 4
33 T . 38 4
34 C . 39 4
35 A . 40 4
36 T . 41 4
37 A . 42 4
38 A . 43 4
39 T < 36 2
40 G < 35 2
41 C < 34 2
42 T < 33 2
43 G < 32 2
44 A . 45 4
45 T . 46 4
-1 - . 59 1
-1 - . 58 1
-1 - . 57 1
-1 - . 56 1
-1 - . 55 1
-1 - . 54 1
-1 - . 53 1
-1 - . 52 1
-1 - . 51 1
-1 - . 50 1
-1 - . 49 1
46 G . 61 4
47 T . 61 16
48 C . 62 4
49 C > 63 2
50 C > 64 2
51 A . 65 2
52 G > 66 2
53 G > 67 2
54 T . 68 4
55 T . 69 4
56 C . 70 4
57 A . 71 4
58 A . 72 4
59 G . 73 4
60 T . 74 4
61 C < 67 2
62 C < 66 2
63 C . 65 2
64 G < 64 2
65 G < 63 2
66 T < 11 2
67 G < 10 2
68 T < 9 2
69 A < 8 2
70 G < 7 2
71 C < 6 2
72 C < 5 2
73 A . 4 8
-1 - . 3 1
-1 - . 2 1
-1 - . 1 1
-1 # # -1 -1
65 M_PsyrMCAT1000001 74
-1 # # -1 -1
0 G > 5 2
1 G > 6 2
2 C > 7 2
3 T > 8 2
4 A > 9 2
5 C > 10 2
6 A > 11 2
7 T . 12 4
8 A . 13 4
9 G > 16 2
10 C > 17 2
11 T > 18 2
12 C > 19 2
13 A . 20 4
14 G . 21 4
15 T . 22 4
16 T . 23 4
17 G . 24 4
18 G . 25 4
19 T . 26 4
20 T . 26 16
21 A . 27 4
22 G < 19 2
23 A < 18 2
24 G < 17 2
25 C < 16 2
26 A . 29 4
27 T > 32 2
28 A > 33 2
29 G > 34 2
30 C > 35 2
31 A > 36 2
32 T . 37 4
33 T . 38 4
34 C . 39 4
35 A . 40 4
36 T . 41 4
37 A . 42 4
38 A . 43 4
39 T < 36 2
40 G < 35 2
41 C < 34 2
42 T < 33 2
43 G < 32 2
44 G . 45 4
45 G . 46 4
-1 - . 59 1
-1 - . 58 1
-1 - . 57 1
-1 - . 56 1
-1 - . 55 1
-1 - . 54 1
-1 - . 53 1
-1 - . 52 1
-1 - . 51 1
-1 - . 50 1
-1 - . 49 1
46 G . 61 4
47 T . 61 16
48 C . 62 4
49 C > 63 2
50 G > 64 2
51 G > 65 2
52 G > 66 2
53 G > 67 2
54 T . 68 4
55 T . 69 4
56 C . 70 4
57 A . 71 4
58 A . 72 4
59 G . 73 4
60 T . 74 4
61 C < 67 2
62 C < 66 2
63 C < 65 2
64 T < 64 2
65 G < 63 2
66 T < 11 2
67 G < 10 2
68 T < 9 2
69 A < 8 2
70 G < 7 2
71 C < 6 2
72 C < 5 2
73 A . 4 8
-1 - . 3 1
-1 - . 2 1
-1 - . 1 1
-1 # # -1 -1
65 M_CburMCAT1000001 74
-1 # # -1 -1
0 G > 5 2
1 G > 6 2
2 C > 7 2
3 T > 8 2
4 A > 9 2
5 T > 10 2
6 G > 11 2
7 T . 12 4
8 A . 13 4
9 G > 16 2
10 C > 17 2
11 T > 18 2
12 C > 19 2
13 A . 20 4
14 G . 21 4
15 T . 22 4
16 T . 23 4
17 G . 24 4
18 G . 25 4
19 T . 26 4
20 T . 26 16
21 A . 27 4
22 G < 19 2
23 A < 18 2
24 G < 17 2
25 C < 16 2
26 A . 29 4
27 C > 32 2
28 G > 33 2
29 G > 34 2
30 C > 35 2
31 A > 36 2
32 T . 37 4
33 T . 38 4
34 C . 39 4
35 A . 40 4
36 T . 41 4
37 A . 42 4
38 A . 43 4
39 T < 36 2
40 G < 35 2
41 C < 34 2
42 C < 33 2
43 G < 32 2
44 G . 45 4
45 T . 46 4
-1 - . 59 1
-1 - . 58 1
-1 - . 57 1
-1 - . 56 1
-1 - . 55 1
-1 - . 54 1
-1 - . 53 1
-1 - . 52 1
-1 - . 51 1
-1 - . 50 1
-1 - . 49 1
46 G . 61 4
47 T . 61 16
48 C . 62 4
49 G > 63 2
50 G > 64 2
51 T > 65 2
52 G > 66 2
53 G > 67 2
54 T . 68 4
55 T . 69 4
56 C . 70 4
57 A . 71 4
58 A . 72 4
59 G . 73 4
60 T . 74 4
61 C < 67 2
62 C < 66 2
63 A < 65 2
64 C < 64 2
65 C < 63 2
66 C < 11 2
67 A < 10 2
68 T < 9 2
69 A < 8 2
70 G < 7 2
71 C < 6 2
72 C < 5 2
73 A . 4 8
-1 - . 3 1
-1 - . 2 1
-1 - . 1 1
-1 # # -1 -1
65 M_XfasMCAT1000001 74
-1 # # -1 -1
0 G > 5 2
1 G > 6 2
2 C > 7 2
3 T > 8 2
4 A > 9 2
5 T > 10 2
6 G > 11 2
7 T . 12 4
8 A . 13 4
9 G > 16 2
10 C > 17 2
11 T > 18 2
12 C > 19 2
13 A . 20 4
14 G . 21 4
15 C . 22 4
16 A . 23 4
17 G . 24 4
18 G . 25 4
19 T . 26 4
20 T . 26 16
21 A . 27 4
22 G < 19 2
23 A < 18 2
24 G < 17 2
25 C < 16 2
26 A . 29 4
27 C > 32 2
28 A > 33 2
29 G > 34 2
30 C > 35 2
31 A > 36 2
32 C . 37 4
33 T . 38 4
34 C . 39 4
35 A . 40 4
36 T . 41 4
37 A . 42 4
38 A . 43 4
39 T < 36 2
40 G < 35 2
41 C < 34 2
42 T < 33 2
43 G < 32 2
44 G . 45 4
45 G . 46 4
-1 - . 59 1
-1 - . 58 1
-1 - . 57 1
-1 - . 56 1
-1 - . 55 1
-1 - . 54 1
-1 - . 53 1
-1 - . 52 1
-1 - . 51 1
-1 - . 50 1
-1 - . 49 1
46 G . 61 4
47 T . 61 16
48 C . 62 4
49 G > 63 2
50 G > 64 2
51 T > 65 2
52 G > 66 2
53 G > 67 2
54 T . 68 4
55 T . 69 4
56 C . 70 4
57 G . 71 4
58 A . 72 4
59 G . 73 4
60 T . 74 4
61 C < 67 2
62 C < 66 2
63 A < 65 2
64 C < 64 2
65 C < 63 2
66 C < 11 2
67 A < 10 2
68 T < 9 2
69 A < 8 2
70 G < 7 2
71 C < 6 2
72 C < 5 2
73 A . 4 8
-1 - . 3 1
-1 - . 2 1
-1 - . 1 1
-1 # # -1 -1
65 M_XaxoMCAT1000001 74
-1 # # -1 -1
0 G > 5 2
1 G > 6 2
2 C > 7 2
3 T > 8 2
4 A > 9 2
5 T > 10 2
6 G > 11 2
7 T . 12 4
8 A . 13 4
9 G > 16 2
10 C > 17 2
11 T > 18 2
12 C > 19 2
13 A . 20 4
14 G . 21 4
15 C . 22 4
16 C . 23 4
17 G . 24 4
18 G . 25 4
19 T . 26 4
20 T . 26 16
21 A . 27 4
22 G < 19 2
23 A < 18 2
24 G < 17 2
25 C < 16 2
26 A . 29 4
27 C > 32 2
28 A > 33 2
29 G > 34 2
30 C > 35 2
31 A > 36 2
32 C . 37 4
33 T . 38 4
34 C . 39 4
35 A . 40 4
36 T . 41 4
37 A . 42 4
38 A . 43 4
39 T < 36 2
40 G < 35 2
41 C < 34 2
42 T < 33 2
43 G < 32 2
44 G . 45 4
45 G . 46 4
-1 - . 59 1
-1 - . 58 1
-1 - . 57 1
-1 - . 56 1
-1 - . 55 1
-1 - . 54 1
-1 - . 53 1
-1 - . 52 1
-1 - . 51 1
-1 - . 50 1
-1 - . 49 1
46 G . 61 4
47 T . 61 16
48 C . 62 4
49 G > 63 2
50 G > 64 2
51 T > 65 2
52 G > 66 2
53 G > 67 2
54 T . 68 4
55 T . 69 4
56 C . 70 4
57 G . 71 4
58 A . 72 4
59 G . 73 4
60 T . 74 4
61 C < 67 2
62 C < 66 2
63 A < 65 2
64 C < 64 2
65 C < 63 2
66 C < 11 2
67 A < 10 2
68 T < 9 2
69 A < 8 2
70 G < 7 2
71 C < 6 2
72 C < 5 2
73 A . 4 8
-1 - . 3 1
-1 - . 2 1
-1 - . 1 1
-1 # # -1 -1
65 M_SoneMCAT1000001 74
-1 # # -1 -1
0 G > 5 2
1 G > 6 2
2 C > 7 2
3 A > 8 2
4 A > 9 2
5 T > 10 2
6 G > 11 2
7 T . 12 4
8 A . 13 4
9 G > 16 2
10 C > 17 2
11 T > 18 2
12 C > 19 2
13 A . 20 4
14 G . 21 4
15 C . 22 4
16 T . 23 4
17 G . 24 4
18 G . 25 4
19 T . 26 4
20 T . 26 16
21 A . 27 4
22 G < 19 2
23 A < 18 2
24 G < 17 2
25 C < 16 2
26 A . 29 4
27 C > 32 2
28 A > 33 2
29 G > 34 2
30 C > 35 2
31 A > 36 2
32 C . 37 4
33 T . 38 4
34 C . 39 4
35 A . 40 4
36 T . 41 4
37 A . 42 4
38 A . 43 4
39 T < 36 2
40 G < 35 2
41 C < 34 2
42 T < 33 2
43 G < 32 2
44 G . 45 4
45 G . 46 4
-1 - . 59 1
-1 - . 58 1
-1 - . 57 1
-1 - . 56 1
-1 - . 55 1
-1 - . 54 1
-1 - . 53 1
-1 - . 52 1
-1 - . 51 1
-1 - . 50 1
-1 - . 49 1
46 G . 61 4
47 T . 61 16
48 C . 62 4
49 G > 63 2
50 C > 64 2
51 A . 65 2
52 G > 66 2
53 G > 67 2
54 T . 68 4
55 T . 69 4
56 C . 70 4
57 A . 71 4
58 A . 72 4
59 G . 73 4
60 T . 74 4
61 C < 67 2
62 C < 66 2
63 C . 65 2
64 G < 64 2
65 C < 63 2
66 C < 11 2
67 A < 10 2
68 T < 9 2
69 T < 8 2
70 G < 7 2
71 C < 6 2
72 T < 5 2
73 A . 4 8
-1 - . 3 1
-1 - . 2 1
-1 - . 1 1
-1 # # -1 -1
65 M_VchoMCAT1000001 74
-1 # # -1 -1
0 G > 5 2
1 G > 6 2
2 C > 7 2
3 T > 8 2
4 A > 9 2
5 C > 10 2
6 G > 11 2
7 T . 12 4
8 A . 13 4
9 G > 16 2
10 C > 17 2
11 T > 18 2
12 C > 19 2
13 A . 20 4
14 G . 21 4
15 T . 22 4
16 T . 23 4
17 G . 24 4
18 G . 25 4
19 T . 26 4
20 T . 26 16
21 A . 27 4
22 G < 19 2
23 A < 18 2
24 G < 17 2
25 C < 16 2
26 A . 29 4
27 C > 32 2
28 A > 33 2
29 T > 34 2
30 C > 35 2
31 A > 36 2
32 C . 37 4
33 T . 38 4
34 C . 39 4
35 A . 40 4
36 T . 41 4
37 A . 42 4
38 A . 43 4
39 T < 36 2
40 G < 35 2
41 A < 34 2
42 T < 33 2
43 G < 32 2
44 G . 45 4
45 G . 46 4
-1 - . 59 1
-1 - . 58 1
-1 - . 57 1
-1 - . 56 1
-1 - . 55 1
-1 - . 54 1
-1 - . 53 1
-1 - . 52 1
-1 - . 51 1
-1 - . 50 1
-1 - . 49 1
46 G . 61 4
47 T . 61 16
48 C . 62 4
49 A > 63 2
50 C > 64 2
51 A . 65 2
52 G > 66 2
53 G > 67 2
54 T . 68 4
55 T . 69 4
56 C . 70 4
57 A . 71 4
58 A . 72 4
59 A . 73 4
60 T . 74 4
61 C < 67 2
62 C < 66 2
63 C . 65 2
64 G < 64 2
65 T < 63 2
66 C < 11 2
67 G < 10 2
68 T < 9 2
69 A < 8 2
70 G < 7 2
71 C < 6 2
72 C < 5 2
73 A . 4 8
-1 - . 3 1
-1 - . 2 1
-1 - . 1 1
-1 # # -1 -1
65 M_VparMCAT1000001 74
-1 # # -1 -1
0 G > 5 2
1 G > 6 2
2 C > 7 2
3 T > 8 2
4 A > 9 2
5 C > 10 2
6 G > 11 2
7 T . 12 4
8 A . 13 4
9 G > 16 2
10 C > 17 2
11 T > 18 2
12 C > 19 2
13 A . 20 4
14 G . 21 4
15 C . 22 4
16 T . 23 4
17 G . 24 4
18 G . 25 4
19 T . 26 4
20 T . 26 16
21 A . 27 4
22 G < 19 2
23 A < 18 2
24 G < 17 2
25 C < 16 2
26 A . 29 4
27 C > 32 2
28 A > 33 2
29 T > 34 2
30 C > 35 2
31 A > 36 2
32 C . 37 4
33 T . 38 4
34 C . 39 4
35 A . 40 4
36 T . 41 4
37 A . 42 4
38 A . 43 4
39 T < 36 2
40 G < 35 2
41 A < 34 2
42 T < 33 2
43 G < 32 2
44 G . 45 4
45 G . 46 4
-1 - . 59 1
-1 - . 58 1
-1 - . 57 1
-1 - . 56 1
-1 - . 55 1
-1 - . 54 1
-1 - . 53 1
-1 - . 52 1
-1 - . 51 1
-1 - . 50 1
-1 - . 49 1
46 G . 61 4
47 T . 61 16
48 C . 62 4
49 A > 63 2
50 C > 64 2
51 A . 65 2
52 G > 66 2
53 G > 67 2
54 T . 68 4
55 T . 69 4
56 C . 70 4
57 G . 71 4
58 A . 72 4
59 A . 73 4
60 T . 74 4
61 C < 67 2
62 C < 66 2
63 C . 65 2
64 G < 64 2
65 T < 63 2
66 C < 11 2
67 G < 10 2
68 T < 9 2
69 A < 8 2
70 G < 7 2
71 C < 6 2
72 C < 5 2
73 A . 4 8
-1 - . 3 1
-1 - . 2 1
-1 - . 1 1
-1 # # -1 -1
65 M_PmulMCAT1000001 74
-1 # # -1 -1
0 G > 5 2
1 G > 6 2
2 C > 7 2
3 T > 8 2
4 A > 9 2
5 T > 10 2
6 G > 11 2
7 T . 12 4
8 A . 13 4
9 G > 16 2
10 C > 17 2
11 T > 18 2
12 C > 19 2
13 A . 20 4
14 G . 21 4
15 T . 22 4
16 T . 23 4
17 G . 24 4
18 G . 25 4
19 T . 26 4
20 T . 26 16
21 A . 27 4
22 G < 19 2
23 A < 18 2
24 G < 17 2
25 C < 16 2
26 A . 29 4
27 C > 32 2
28 A > 33 2
29 A > 34 2
30 C > 35 2
31 A > 36 2
32 C . 37 4
33 T . 38 4
34 C . 39 4
35 A . 40 4
36 T . 41 4
37 A . 42 4
38 A . 43 4
39 T < 36 2
40 G < 35 2
41 T < 34 2
42 T < 33 2
43 G < 32 2
44 G . 45 4
45 G . 46 4
-1 - . 59 1
-1 - . 58 1
-1 - . 57 1
-1 - . 56 1
-1 - . 55 1
-1 - . 54 1
-1 - . 53 1
-1 - . 52 1
-1 - . 51 1
-1 - . 50 1
-1 - . 49 1
46 G . 61 4
47 T . 61 16
48 C . 62 4
49 A > 63 2
50 C > 64 2
51 A . 65 2
52 G > 66 2
53 G > 67 2
54 T . 68 4
55 T . 69 4
56 C . 70 4
57 G . 71 4
58 A . 72 4
59 A . 73 4
60 T . 74 4
61 C < 67 2
62 C < 66 2
63 C . 65 2
64 G < 64 2
65 T < 63 2
66 C < 11 2
67 A < 10 2
68 T < 9 2
69 A < 8 2
70 G < 7 2
71 C < 6 2
72 C < 5 2
73 A . 4 8
-1 - . 3 1
-1 - . 2 1
-1 - . 1 1
-1 # # -1 -1
65 M_HinfMCAT1000001 74
-1 # # -1 -1
0 G > 5 2
1 G > 6 2
2 C > 7 2
3 T > 8 2
4 A > 9 2
5 C > 10 2
6 A > 11 2
7 T . 12 4
8 A . 13 4
9 G > 16 2
10 C > 17 2
11 T > 18 2
12 C > 19 2
13 A . 20 4
14 G . 21 4
15 T . 22 4
16 T . 23 4
17 G . 24 4
18 G . 25 4
19 T . 26 4
20 T . 26 16
21 A . 27 4
22 G < 19 2
23 A < 18 2
24 G < 17 2
25 C < 16 2
26 A . 29 4
27 C > 32 2
28 A > 33 2
29 A > 34 2
30 C > 35 2
31 A > 36 2
32 C . 37 4
33 T . 38 4
34 C . 39 4
35 A . 40 4
36 T . 41 4
37 A . 42 4
38 A . 43 4
39 T < 36 2
40 G < 35 2
41 T < 34 2
42 T < 33 2
43 G < 32 2
44 G . 45 4
45 G . 46 4
-1 - . 59 1
-1 - . 58 1
-1 - . 57 1
-1 - . 56 1
-1 - . 55 1
-1 - . 54 1
-1 - . 53 1
-1 - . 52 1
-1 - . 51 1
-1 - . 50 1
-1 - . 49 1
46 G . 61 4
47 T . 61 16
48 C . 62 4
49 G > 63 2
50 C > 64 2
51 A . 65 2
52 A > 66 2
53 G > 67 2
54 T . 68 4
55 T . 69 4
56 C . 70 4
57 G . 71 4
58 A . 72 4
59 A . 73 4
60 T . 74 4
61 C < 67 2
62 T < 66 2
63 C . 65 2
64 G < 64 2
65 C < 63 2
66 T < 11 2
67 G < 10 2
68 T < 9 2
69 A < 8 2
70 G < 7 2
71 C < 6 2
72 C < 5 2
73 A . 4 8
-1 - . 3 1
-1 - . 2 1
-1 - . 1 1
-1 # # -1 -1
65 M_CBloMCAT1000001 74
-1 # # -1 -1
0 G > 5 2
1 G > 6 2
2 C > 7 2
3 T > 8 2
4 A > 9 2
5 C > 10 2
6 G > 11 2
7 T . 12 4
8 A . 13 4
9 G > 16 2
10 C > 17 2
11 T > 18 2
12 C > 19 2
13 A . 20 4
14 G . 21 4
15 A . 22 4
16 T . 23 4
17 G . 24 4
18 G . 25 4
19 T . 26 4
20 T . 26 16
21 A . 27 4
22 G < 19 2
23 A < 18 2
24 G < 17 2
25 C < 16 2
26 G . 29 4
27 C > 32 2
28 A > 33 2
29 G > 34 2
30 C > 35 2
31 A > 36 2
32 C . 37 4
33 T . 38 4
34 C . 39 4
35 A . 40 4
36 T . 41 4
37 A . 42 4
38 A . 43 4
39 T < 36 2
40 G < 35 2
41 C < 34 2
42 T < 33 2
43 G < 32 2
44 A . 45 4
45 G . 46 4
-1 - . 59 1
-1 - . 58 1
-1 - . 57 1
-1 - . 56 1
-1 - . 55 1
-1 - . 54 1
-1 - . 53 1
-1 - . 52 1
-1 - . 51 1
-1 - . 50 1
-1 - . 49 1
46 G . 61 4
47 G . 61 16
48 C . 62 4
49 A > 63 2
50 C > 64 2
51 A > 65 2
52 G > 66 2
53 G > 67 2
54 T . 68 4
55 T . 69 4
56 C . 70 4
57 A . 71 4
58 A . 72 4
59 A . 73 4
60 T . 74 4
61 C < 67 2
62 C < 66 2
63 T < 65 2
64 G < 64 2
65 T < 63 2
66 C < 11 2
67 G < 10 2
68 T < 9 2
69 A < 8 2
70 G < 7 2
71 C < 6 2
72 T < 5 2
73 A . 4 8
-1 - . 3 1
-1 - . 2 1
-1 - . 1 1
-1 # # -1 -1
65 M_EcocMCAT1000001 74
-1 # # -1 -1
0 G > 5 2
1 G > 6 2
2 C > 7 2
3 T > 8 2
4 A > 9 2
5 C > 10 2
6 G > 11 2
7 T . 12 4
8 A . 13 4
9 G > 16 2
10 C > 17 2
11 T > 18 2
12 C > 19 2
13 A . 20 4
14 G . 21 4
15 T . 22 4
16 T . 23 4
17 G . 24 4
18 G . 25 4
19 T . 26 4
20 T . 26 16
21 A . 27 4
22 G < 19 2
23 A < 18 2
24 G < 17 2
25 C < 16 2
26 A . 29 4
27 C > 32 2
28 A > 33 2
29 T > 34 2
30 C > 35 2
31 A > 36 2
32 C . 37 4
33 T . 38 4
34 C . 39 4
35 A . 40 4
36 T . 41 4
37 A . 42 4
38 A . 43 4
39 T < 36 2
40 G < 35 2
41 A < 34 2
42 T < 33 2
43 G < 32 2
44 G . 45 4
45 G . 46 4
-1 - . 59 1
-1 - . 58 1
-1 - . 57 1
-1 - . 56 1
-1 - . 55 1
-1 - . 54 1
-1 - . 53 1
-1 - . 52 1
-1 - . 51 1
-1 - . 50 1
-1 - . 49 1
46 G . 61 4
47 T . 61 16
48 C . 62 4
49 A > 63 2
50 C > 64 2
51 A . 65 2
52 G > 66 2
53 G > 67 2
54 T . 68 4
55 T . 69 4
56 C . 70 4
57 G . 71 4
58 A . 72 4
59 A . 73 4
60 T . 74 4
61 C < 67 2
62 C < 66 2
63 C . 65 2
64 G < 64 2
65 T < 63 2
66 C < 11 2
67 G < 10 2
68 T < 9 2
69 A < 8 2
70 G < 7 2
71 C < 6 2
72 C < 5 2
73 A . 4 8
-1 - . 3 1
-1 - . 2 1
-1 - . 1 1
-1 # # -1 -1
65 M_BaapMCAT1000001 74
-1 # # -1 -1
0 G > 5 2
1 G > 6 2
2 C > 7 2
3 T > 8 2
4 A > 9 2
5 C > 10 2
6 G > 11 2
7 T . 12 4
8 A . 13 4
9 G > 16 2
10 C > 17 2
11 T > 18 2
12 C > 19 2
13 A . 20 4
14 G . 21 4
15 T . 22 4
16 C . 23 4
17 G . 24 4
18 G . 25 4
19 T . 26 4
20 T . 26 16
21 A . 27 4
22 G < 19 2
23 A < 18 2
24 G < 17 2
25 C < 16 2
26 A . 29 4
27 C > 32 2
28 A > 33 2
29 G > 34 2
30 C > 35 2
31 A . 36 2
32 C . 37 4
33 T . 38 4
34 C . 39 4
35 A . 40 4
36 T . 41 4
37 A . 42 4
38 A . 43 4
39 C . 36 2
40 G < 35 2
41 C < 34 2
42 T < 33 2
43 G < 32 2
44 G . 45 4
45 G . 46 4
-1 - . 59 1
-1 - . 58 1
-1 - . 57 1
-1 - . 56 1
-1 - . 55 1
-1 - . 54 1
-1 - . 53 1
-1 - . 52 1
-1 - . 51 1
-1 - . 50 1
-1 - . 49 1
46 G . 61 4
47 T . 61 16
48 C . 62 4
49 A > 63 2
50 T > 64 2
51 G > 65 2
52 G > 66 2
53 G > 67 2
54 T . 68 4
55 T . 69 4
56 C . 70 4
57 G . 71 4
58 A . 72 4
59 G . 73 4
60 T . 74 4
61 C < 67 2
62 C < 66 2
63 C < 65 2
64 G < 64 2
65 T < 63 2
66 C < 11 2
67 G < 10 2
68 T < 9 2
69 A < 8 2
70 G < 7 2
71 C < 6 2
72 T < 5 2
73 A . 4 8
-1 - . 3 1
-1 - . 2 1
-1 - . 1 1
-1 # # -1 -1
65 M_BasgMCAT1000001 74
-1 # # -1 -1
0 G > 5 2
1 G > 6 2
2 C > 7 2
3 T > 8 2
4 A > 9 2
5 C > 10 2
6 G > 11 2
7 T . 12 4
8 A . 13 4
9 G > 16 2
10 C > 17 2
11 T > 18 2
12 C > 19 2
13 A . 20 4
14 G . 21 4
15 T . 22 4
16 T . 23 4
17 G . 24 4
18 G . 25 4
19 T . 26 4
20 T . 26 16
21 A . 27 4
22 G < 19 2
23 A < 18 2
24 G < 17 2
25 C < 16 2
26 A . 29 4
27 C > 32 2
28 A > 33 2
29 G > 34 2
30 C > 35 2
31 A . 36 2
32 C . 37 4
33 T . 38 4
34 C . 39 4
35 A . 40 4
36 T . 41 4
37 A . 42 4
38 A . 43 4
39 C . 36 2
40 G < 35 2
41 C < 34 2
42 T < 33 2
43 G < 32 2
44 G . 45 4
45 G . 46 4
-1 - . 59 1
-1 - . 58 1
-1 - . 57 1
-1 - . 56 1
-1 - . 55 1
-1 - . 54 1
-1 - . 53 1
-1 - . 52 1
-1 - . 51 1
-1 - . 50 1
-1 - . 49 1
46 G . 61 4
47 T . 61 16
48 C . 62 4
49 A > 63 2
50 T > 64 2
51 G > 65 2
52 G > 66 2
53 G > 67 2
54 T . 68 4
55 T . 69 4
56 C . 70 4
57 A . 71 4
58 A . 72 4
59 T . 73 4
60 T . 74 4
61 C < 67 2
62 C < 66 2
63 C < 65 2
64 G < 64 2
65 T < 63 2
66 C < 11 2
67 G < 10 2
68 T < 9 2
69 A < 8 2
70 G < 7 2
71 C < 6 2
72 C < 5 2
73 A . 4 8
-1 - . 3 1
-1 - . 2 1
-1 - . 1 1
-1 # # -1 -1
65 M_BabpMCAT1000001 74
-1 # # -1 -1
0 G > 5 2
1 G > 6 2
2 C > 7 2
3 T > 8 2
4 A > 9 2
5 C > 10 2
6 G > 11 2
7 T . 12 4
8 A . 13 4
9 G > 16 2
10 C > 17 2
11 T > 18 2
12 C > 19 2
13 A . 20 4
14 G . 21 4
15 T . 22 4
16 T . 23 4
17 G . 24 4
18 G . 25 4
19 T . 26 4
20 T . 26 16
21 A . 27 4
22 G < 19 2
23 A < 18 2
24 G < 17 2
25 C < 16 2
26 A . 29 4
27 C > 32 2
28 A > 33 2
29 G > 34 2
30 C > 35 2
31 A . 36 2
32 C . 37 4
33 T . 38 4
34 C . 39 4
35 A . 40 4
36 T . 41 4
37 A . 42 4
38 A . 43 4
39 C . 36 2
40 G < 35 2
41 C < 34 2
42 T < 33 2
43 G < 32 2
44 A . 45 4
45 G . 46 4
-1 - . 59 1
-1 - . 58 1
-1 - . 57 1
-1 - . 56 1
-1 - . 55 1
-1 - . 54 1
-1 - . 53 1
-1 - . 52 1
-1 - . 51 1
-1 - . 50 1
-1 - . 49 1
46 G . 61 4
47 T . 61 16
48 C . 62 4
49 A > 63 2
50 C > 64 2
51 A > 65 2
52 G > 66 2
53 G > 67 2
54 T . 68 4
55 T . 69 4
56 C . 70 4
57 A . 71 4
58 A . 72 4
59 T . 73 4
60 T . 74 4
61 C < 67 2
62 C < 66 2
63 T < 65 2
64 G < 64 2
65 T < 63 2
66 C < 11 2
67 G < 10 2
68 T < 9 2
69 A < 8 2
70 G < 7 2
71 C < 6 2
72 T < 5 2
73 A . 4 8
-1 - . 3 1
-1 - . 2 1
-1 - . 1 1
-1 # # -1 -1
65 M_WiggMCAT1000001 74
-1 # # -1 -1
0 A > 5 2
1 G > 6 2
2 C > 7 2
3 T > 8 2
4 A > 9 2
5 C > 10 2
6 G > 11 2
7 T . 12 4
8 A . 13 4
9 G > 16 2
10 C > 17 2
11 T > 18 2
12 T > 19 2
13 A . 20 4
14 G . 21 4
15 T . 22 4
16 T . 23 4
17 G . 24 4
18 G . 25 4
19 T . 26 4
20 T . 26 16
21 A . 27 4
22 G < 19 2
23 A < 18 2
24 G < 17 2
25 C < 16 2
26 A . 29 4
27 C > 32 2
28 G > 33 2
29 G > 34 2
30 C > 35 2
31 A . 36 2
32 C . 37 4
33 T . 38 4
34 C . 39 4
35 A . 40 4
36 T . 41 4
37 A . 42 4
38 A . 43 4
39 C . 36 2
40 G < 35 2
41 C < 34 2
42 C < 33 2
43 G < 32 2
44 A . 45 4
45 G . 46 4
-1 - . 59 1
-1 - . 58 1
-1 - . 57 1
-1 - . 56 1
-1 - . 55 1
-1 - . 54 1
-1 - . 53 1
-1 - . 52 1
-1 - . 51 1
-1 - . 50 1
-1 - . 49 1
46 G . 61 4
47 T . 61 16
48 C . 62 4
49 A > 63 2
50 C > 64 2
51 A > 65 2
52 G > 66 2
53 G > 67 2
54 T . 68 4
55 T . 69 4
56 C . 70 4
57 A . 71 4
58 A . 72 4
59 T . 73 4
60 T . 74 4
61 C < 67 2
62 C < 66 2
63 T < 65 2
64 G < 64 2
65 T < 63 2
66 C < 11 2
67 G < 10 2
68 T < 9 2
69 A < 8 2
70 G < 7 2
71 C < 6 2
72 T < 5 2
73 A . 4 8
-1 - . 3 1
-1 - . 2 1
-1 - . 1 1
-1 # # -1 -1
65 M_YpecMCAT1000001 74
-1 # # -1 -1
0 G > 5 2
1 G > 6 2
2 C > 7 2
3 T > 8 2
4 A > 9 2
5 C > 10 2
6 G > 11 2
7 T . 12 4
8 A . 13 4
9 G > 16 2
10 C > 17 2
11 T > 18 2
12 C > 19 2
13 A . 20 4
14 G . 21 4
15 C . 22 4
16 T . 23 4
17 G . 24 4
18 G . 25 4
19 T . 26 4
20 T . 26 16
21 A . 27 4
22 G < 19 2
23 A < 18 2
24 G < 17 2
25 C < 16 2
26 A . 29 4
27 C > 32 2
28 A > 33 2
29 G > 34 2
30 C > 35 2
31 A > 36 2
32 C . 37 4
33 T . 38 4
34 C . 39 4
35 A . 40 4
36 T . 41 4
37 A . 42 4
38 A . 43 4
39 T < 36 2
40 G < 35 2
41 C < 34 2
42 T < 33 2
43 G < 32 2
44 G . 45 4
45 G . 46 4
-1 - . 59 1
-1 - . 58 1
-1 - . 57 1
-1 - . 56 1
-1 - . 55 1
-1 - . 54 1
-1 - . 53 1
-1 - . 52 1
-1 - . 51 1
-1 - . 50 1
-1 - . 49 1
46 G . 61 4
47 T . 61 16
48 C . 62 4
49 A > 63 2
50 C > 64 2
51 A . 65 2
52 G > 66 2
53 G > 67 2
54 T . 68 4
55 T . 69 4
56 C . 70 4
57 G . 71 4
58 A . 72 4
59 T . 73 4
60 T . 74 4
61 C < 67 2
62 C < 66 2
63 C . 65 2
64 G < 64 2
65 T < 63 2
66 C < 11 2
67 G < 10 2
68 T < 9 2
69 A < 8 2
70 G < 7 2
71 C < 6 2
72 C < 5 2
73 A . 4 8
-1 - . 3 1
-1 - . 2 1
-1 - . 1 1
-1 # # -1 -1
65 M_CjejXCAT1000000 73
-1 # # -1 -1
0 C . 5 2
1 G > 6 2
2 C > 7 2
3 G > 8 2
4 A > 9 2
5 A > 10 2
6 G > 11 2
7 T . 12 4
8 A . 13 4
9 G > 16 2
10 A > 17 2
11 G > 18 2
12 C > 19 2
13 A . 20 4
14 G . 21 4
15 T . 22 4
16 G . 24 4
17 G . 25 4
18 T . 26 4
19 T . 26 16
20 A . 27 4
-1 - . 23 1
21 G < 19 2
22 C < 18 2
23 T < 17 2
24 C < 16 2
25 G . 29 4
26 T > 32 2
27 C > 33 2
28 G > 34 2
29 G > 35 2
30 G > 36 2
31 C . 37 4
32 T . 38 4
33 C . 39 4
34 A . 40 4
35 T . 41 4
36 A . 42 4
37 A . 43 4
38 C < 36 2
39 C < 35 2
40 C < 34 2
41 G < 33 2
42 A < 32 2
43 A . 45 4
44 G . 46 4
-1 - . 59 1
-1 - . 58 1
-1 - . 57 1
-1 - . 56 1
-1 - . 55 1
-1 - . 54 1
-1 - . 53 1
-1 - . 52 1
-1 - . 51 1
-1 - . 50 1
-1 - . 49 1
45 G . 61 4
46 T . 61 16
47 C . 62 4
48 G > 63 2
49 G > 64 2
50 G > 65 2
51 A > 66 2
52 G > 67 2
53 T . 68 4
54 T . 69 4
55 C . 70 4
56 A . 71 4
57 A . 72 4
58 A . 73 4
59 T . 74 4
60 C < 67 2
61 T < 66 2
62 C < 65 2
63 C < 64 2
64 C < 63 2
65 C < 11 2
66 T < 10 2
67 T < 9 2
68 C < 8 2
69 G < 7 2
70 C < 6 2
71 A . 5 2
72 A . 4 8
-1 - . 3 1
-1 - . 2 1
-1 - . 1 1
-1 # # -1 -1
65 M_HhepXCAT1000000 74
-1 # # -1 -1
0 C . 5 2
1 G > 6 2
2 C > 7 2
3 G > 8 2
4 G > 9 2
5 G > 10 2
6 A > 11 2
7 T . 12 4
8 A . 13 4
9 G > 16 2
10 A > 17 2
11 G > 18 2
12 C > 19 2
13 A . 20 4
14 G . 21 4
15 T . 22 4
16 C . 23 4
17 C . 23 16
18 G . 24 4
19 G . 25 4
20 T . 26 4
21 A . 27 4
22 G < 19 2
23 C < 18 2
24 T < 17 2
25 C < 16 2
26 G . 29 4
27 T > 32 2
28 T > 33 2
29 G > 34 2
30 G > 35 2
31 G > 36 2
32 C . 37 4
33 T . 38 4
34 C . 39 4
35 A . 40 4
36 T . 41 4
37 A . 42 4
38 A . 43 4
39 C < 36 2
40 C < 35 2
41 C < 34 2
42 A < 33 2
43 A < 32 2
44 A . 45 4
45 G . 46 4
-1 - . 59 1
-1 - . 58 1
-1 - . 57 1
-1 - . 56 1
-1 - . 55 1
-1 - . 54 1
-1 - . 53 1
-1 - . 52 1
-1 - . 51 1
-1 - . 50 1
-1 - . 49 1
46 G . 61 4
47 T . 61 16
48 C . 62 4
49 G > 63 2
50 G > 64 2
51 G > 65 2
52 G > 66 2
53 G > 67 2
54 T . 68 4
55 T . 69 4
56 C . 70 4
57 A . 71 4
58 A . 72 4
59 A . 73 4
60 T . 74 4
61 C < 67 2
62 C < 66 2
63 C < 65 2
64 T < 64 2
65 C < 63 2
66 T < 11 2
67 C < 10 2
68 C < 9 2
69 C < 8 2
70 G < 7 2
71 C < 6 2
72 A . 5 2
73 A . 4 8
-1 - . 3 1
-1 - . 2 1
-1 - . 1 1
-1 # # -1 -1
65 M_HpytXCAT1000000 74
-1 # # -1 -1
0 C . 5 2
1 G > 6 2
2 C > 7 2
3 G > 8 2
4 G > 9 2
5 A > 10 2
6 G > 11 2
7 T . 12 4
8 A . 13 4
9 G > 16 2
10 A > 17 2
11 G > 18 2
12 C > 19 2
13 A . 20 4
14 G . 21 4
15 T . 22 4
16 C . 23 4
17 C . 23 16
18 G . 24 4
19 G . 25 4
20 T . 26 4
21 A . 27 4
22 G < 19 2
23 C < 18 2
24 T < 17 2
25 C < 16 2
26 G . 29 4
27 T > 32 2
28 T > 33 2
29 G > 34 2
30 G > 35 2
31 G > 36 2
32 C . 37 4
33 T . 38 4
34 C . 39 4
35 A . 40 4
36 T . 41 4
37 A . 42 4
38 A . 43 4
39 C < 36 2
40 C < 35 2
41 C < 34 2
42 A < 33 2
43 A < 32 2
44 A . 45 4
45 G . 46 4
-1 - . 59 1
-1 - . 58 1
-1 - . 57 1
-1 - . 56 1
-1 - . 55 1
-1 - . 54 1
-1 - . 53 1
-1 - . 52 1
-1 - . 51 1
-1 - . 50 1
-1 - . 49 1
46 G . 61 4
47 T . 61 16
48 C . 62 4
49 A > 63 2
50 G > 64 2
51 T > 65 2
52 G > 66 2
53 G > 67 2
54 T . 68 4
55 T . 69 4
56 C . 70 4
57 A . 71 4
58 A . 72 4
59 A . 73 4
60 T . 74 4
61 C < 67 2
62 C < 66 2
63 A < 65 2
64 T < 64 2
65 T < 63 2
66 C < 11 2
67 T < 10 2
68 C < 9 2
69 C < 8 2
70 G < 7 2
71 C < 6 2
72 A . 5 2
73 A . 4 8
-1 - . 3 1
-1 - . 2 1
-1 - . 1 1
-1 # # -1 -1
65 M_BdbaXCAT1000000 77
-1 # # -1 -1
0 C . 5 2
1 G > 6 2
2 C > 7 2
3 G > 8 2
4 G > 9 2
5 G > 10 2
6 G > 11 2
7 T . 12 4
8 G . 13 4
9 G > 16 2
10 A > 17 2
11 G > 18 2
12 C > 19 2
13 A . 20 4
14 G . 21 4
15 T . 22 4
16 C . 23 4
17 T . 23 16
18 G . 24 4
19 G . 25 4
20 T . 26 4
21 A . 27 4
22 G < 19 2
23 C < 18 2
24 T < 17 2
25 C < 16 2
26 G . 29 4
27 T > 32 2
28 C > 33 2
29 G > 34 2
30 G > 35 2
31 G > 36 2
32 C . 37 4
33 T . 38 4
34 C . 39 4
35 A . 40 4
36 T . 41 4
37 A . 42 4
38 A . 43 4
39 C < 36 2
40 C < 35 2
41 C < 34 2
42 G < 33 2
43 A < 32 2
44 A . 45 4
45 G . 46 4
-1 - . 59 1
-1 - . 58 1
-1 - . 57 1
-1 - . 56 1
-1 - . 55 1
-1 - . 54 1
-1 - . 53 1
-1 - . 52 1
-1 - . 51 1
-1 - . 50 1
-1 - . 49 1
46 G . 61 4
47 C . 61 16
48 C . 62 4
49 G > 63 2
50 T > 64 2
51 A > 65 2
52 G > 66 2
53 G > 67 2
54 T . 68 4
55 T . 69 4
56 C . 70 4
57 A . 71 4
58 A . 72 4
59 A . 73 4
60 T . 74 4
61 C < 67 2
62 C < 66 2
63 T < 65 2
64 G < 64 2
65 C < 63 2
66 C < 11 2
67 C < 10 2
68 C < 9 2
69 C < 8 2
70 G < 7 2
71 C < 6 2
72 A . 5 2
73 A . 4 8
74 C . 3 8
75 C . 2 8
76 A . 1 8
-1 # # -1 -1
65 M_DesuXCAT1000000 77
-1 # # -1 -1
0 C . 5 2
1 G > 6 2
2 C > 7 2
3 G > 8 2
4 G > 9 2
5 G > 10 2
6 G > 11 2
7 T . 12 4
8 G . 13 4
9 G > 16 2
10 A > 17 2
11 G > 18 2
12 C > 19 2
13 A . 20 4
14 G . 21 4
15 C . 22 4
16 A . 23 4
17 C . 23 16
18 G . 24 4
19 G . 25 4
20 T . 26 4
21 A . 27 4
22 G < 19 2
23 C < 18 2
24 T < 17 2
25 C < 16 2
26 G . 29 4
27 T > 32 2
28 C > 33 2
29 G > 34 2
30 G > 35 2
31 G > 36 2
32 C . 37 4
33 T . 38 4
34 C . 39 4
35 A . 40 4
36 T . 41 4
37 A . 42 4
38 A . 43 4
39 C < 36 2
40 C < 35 2
41 C < 34 2
42 G < 33 2
43 A < 32 2
44 A . 45 4
45 G . 46 4
-1 - . 59 1
-1 - . 58 1
-1 - . 57 1
-1 - . 56 1
-1 - . 55 1
-1 - . 54 1
-1 - . 53 1
-1 - . 52 1
-1 - . 51 1
-1 - . 50 1
-1 - . 49 1
46 G . 61 4
47 T . 61 16
48 C . 62 4
49 G > 63 2
50 T > 64 2
51 A > 65 2
52 G > 66 2
53 G > 67 2
54 T . 68 4
55 T . 69 4
56 C . 70 4
57 A . 71 4
58 A . 72 4
59 A . 73 4
60 T . 74 4
61 C < 67 2
62 C < 66 2
63 T < 65 2
64 G < 64 2
65 C < 63 2
66 C < 11 2
67 C < 10 2
68 C < 9 2
69 C < 8 2
70 G < 7 2
71 C < 6 2
72 A . 5 2
73 A . 4 8
74 C . 3 8
75 C . 2 8
76 A . 1 8
-1 # # -1 -1
65 M_GeobXCAT1000000 74
-1 # # -1 -1
0 C . 5 2
1 G > 6 2
2 C > 7 2
3 G > 8 2
4 G > 9 2
5 G > 10 2
6 G > 11 2
7 T . 12 4
8 G . 13 4
9 G > 16 2
10 A > 17 2
11 G > 18 2
12 C > 19 2
13 A . 20 4
14 G . 21 4
15 T . 22 4
16 C . 23 4
17 T . 23 16
18 G . 24 4
19 G . 25 4
20 T . 26 4
21 A . 27 4
22 G < 19 2
23 C < 18 2
24 T < 17 2
25 C < 16 2
26 G . 29 4
27 T > 32 2
28 C > 33 2
29 G > 34 2
30 G > 35 2
31 G > 36 2
32 C . 37 4
33 T . 38 4
34 C . 39 4
35 A . 40 4
36 T . 41 4
37 A . 42 4
38 A . 43 4
39 C < 36 2
40 C < 35 2
41 C < 34 2
42 G < 33 2
43 A < 32 2
44 A . 45 4
45 G . 46 4
-1 - . 59 1
-1 - . 58 1
-1 - . 57 1
-1 - . 56 1
-1 - . 55 1
-1 - . 54 1
-1 - . 53 1
-1 - . 52 1
-1 - . 51 1
-1 - . 50 1
-1 - . 49 1
46 G . 61 4
47 T . 61 16
48 C . 62 4
49 A > 63 2
50 G > 64 2
51 A > 65 2
52 G > 66 2
53 G > 67 2
54 T . 68 4
55 T . 69 4
56 C . 70 4
57 A . 71 4
58 A . 72 4
59 A . 73 4
60 T . 74 4
61 C < 67 2
62 C < 66 2
63 T < 65 2
64 C < 64 2
65 T < 63 2
66 C < 11 2
67 C < 10 2
68 C < 9 2
69 C < 8 2
70 G < 7 2
71 C < 6 2
72 A . 5 2
73 A . 4 8
-1 - . 3 1
-1 - . 2 1
-1 - . 1 1
-1 # # -1 -1
65 M_RproXCAT1000000 74
-1 # # -1 -1
0 T . 5 2
1 G > 6 2
2 C > 7 2
3 G > 8 2
4 G > 9 2
5 G > 10 2
6 G > 11 2
7 T . 12 4
8 G . 13 4
9 G > 16 2
10 A > 17 2
11 G > 18 2
12 C > 19 2
13 A . 20 4
14 G . 21 4
15 T . 22 4
16 T . 23 4
17 C . 23 16
18 G . 24 4
19 G . 25 4
20 T . 26 4
21 A . 27 4
22 G < 19 2
23 C < 18 2
24 T < 17 2
25 C < 16 2
26 G . 29 4
27 T > 32 2
28 C > 33 2
29 A > 34 2
30 G > 35 2
31 G > 36 2
32 C . 37 4
33 T . 38 4
34 C . 39 4
35 A . 40 4
36 T . 41 4
37 A . 42 4
38 A . 43 4
39 C < 36 2
40 C < 35 2
41 T < 34 2
42 G < 33 2
43 A < 32 2
44 A . 45 4
45 G . 46 4
-1 - . 59 1
-1 - . 58 1
-1 - . 57 1
-1 - . 56 1
-1 - . 55 1
-1 - . 54 1
-1 - . 53 1
-1 - . 52 1
-1 - . 51 1
-1 - . 50 1
-1 - . 49 1
46 G . 61 4
47 T . 61 16
48 C . 62 4
49 G > 63 2
50 T > 64 2
51 T > 65 2
52 G > 66 2
53 G > 67 2
54 T . 68 4
55 T . 69 4
56 C . 70 4
57 A . 71 4
58 A . 72 4
59 A . 73 4
60 T . 74 4
61 C < 67 2
62 C < 66 2
63 A < 65 2
64 G < 64 2
65 C < 63 2
66 C < 11 2
67 C < 10 2
68 C < 9 2
69 C < 8 2
70 G < 7 2
71 C < 6 2
72 T . 5 2
73 A . 4 8
-1 - . 3 1
-1 - . 2 1
-1 - . 1 1
-1 # # -1 -1
65 M_RconXCAT1000000 74
-1 # # -1 -1
0 T . 5 2
1 G > 6 2
2 C > 7 2
3 G > 8 2
4 G > 9 2
5 G > 10 2
6 G > 11 2
7 T . 12 4
8 G . 13 4
9 G > 16 2
10 A > 17 2
11 G > 18 2
12 C > 19 2
13 A . 20 4
14 G . 21 4
15 C . 22 4
16 T . 23 4
17 T . 23 16
18 G . 24 4
19 G . 25 4
20 T . 26 4
21 A . 27 4
22 G < 19 2
23 C < 18 2
24 T < 17 2
25 C < 16 2
26 G . 29 4
27 T > 32 2
28 C > 33 2
29 A > 34 2
30 G > 35 2
31 G > 36 2
32 C . 37 4
33 T . 38 4
34 C . 39 4
35 A . 40 4
36 T . 41 4
37 A . 42 4
38 A . 43 4
39 C < 36 2
40 C < 35 2
41 T < 34 2
42 G < 33 2
43 A < 32 2
44 A . 45 4
45 G . 46 4
-1 - . 59 1
-1 - . 58 1
-1 - . 57 1
-1 - . 56 1
-1 - . 55 1
-1 - . 54 1
-1 - . 53 1
-1 - . 52 1
-1 - . 51 1
-1 - . 50 1
-1 - . 49 1
46 G . 61 4
47 T . 61 16
48 C . 62 4
49 G > 63 2
50 T > 64 2
51 T > 65 2
52 G > 66 2
53 G > 67 2
54 T . 68 4
55 T . 69 4
56 C . 70 4
57 A . 71 4
58 A . 72 4
59 A . 73 4
60 T . 74 4
61 C < 67 2
62 C < 66 2
63 A < 65 2
64 G < 64 2
65 C < 63 2
66 C < 11 2
67 C < 10 2
68 C < 9 2
69 C < 8 2
70 G < 7 2
71 C < 6 2
72 T . 5 2
73 A . 4 8
-1 - . 3 1
-1 - . 2 1
-1 - . 1 1
-1 # # -1 -1
65 M_WolbXCAT1000000 77
-1 # # -1 -1
0 C . 5 2
1 G > 6 2
2 C > 7 2
3 G > 8 2
4 G > 9 2
5 G > 10 2
6 A > 11 2
7 T . 12 4
8 G . 13 4
9 G > 16 2
10 A > 17 2
11 G > 18 2
12 C > 19 2
13 A . 20 4
14 G . 21 4
15 C . 22 4
16 T . 23 4
17 C . 23 16
18 G . 24 4
19 G . 25 4
20 T . 26 4
21 A . 27 4
22 G < 19 2
23 C < 18 2
24 T < 17 2
25 C < 16 2
26 G . 29 4
27 T > 32 2
28 C > 33 2
29 A > 34 2
30 G > 35 2
31 G > 36 2
32 C . 37 4
33 T . 38 4
34 C . 39 4
35 A . 40 4
36 T . 41 4
37 A . 42 4
38 A . 43 4
39 C < 36 2
40 C < 35 2
41 T < 34 2
42 G < 33 2
43 A < 32 2
44 A . 45 4
45 G . 46 4
-1 - . 59 1
-1 - . 58 1
-1 - . 57 1
-1 - . 56 1
-1 - . 55 1
-1 - . 54 1
-1 - . 53 1
-1 - . 52 1
-1 - . 51 1
-1 - . 50 1
-1 - . 49 1
46 G . 61 4
47 T . 61 16
48 C . 62 4
49 G > 63 2
50 T > 64 2
51 A > 65 2
52 G > 66 2
53 G > 67 2
54 T . 68 4
55 T . 69 4
56 C . 70 4
57 A . 71 4
58 A . 72 4
59 A . 73 4
60 T . 74 4
61 C < 67 2
62 C < 66 2
63 T < 65 2
64 A < 64 2
65 C < 63 2
66 T < 11 2
67 C < 10 2
68 C < 9 2
69 C < 8 2
70 G < 7 2
71 C < 6 2
72 A . 5 2
73 A . 4 8
74 C . 3 8
75 C . 2 8
76 A . 1 8
-1 # # -1 -1
65 M_CcreXCAT1000000 74
-1 # # -1 -1
0 C . 5 2
1 G > 6 2
2 C > 7 2
3 G > 8 2
4 G > 9 2
5 G > 10 2
6 G > 11 2
7 T . 12 4
8 G . 13 4
9 G > 16 2
10 A > 17 2
11 G > 18 2
12 C > 19 2
13 A . 20 4
14 G . 21 4
15 C . 22 4
16 C . 23 4
17 C . 23 16
18 G . 24 4
19 G . 25 4
20 T . 26 4
21 A . 27 4
22 G < 19 2
23 C < 18 2
24 T < 17 2
25 C < 16 2
26 G . 29 4
27 T > 32 2
28 C > 33 2
29 A > 34 2
30 G > 35 2
31 G > 36 2
32 C . 37 4
33 T . 38 4
34 C . 39 4
35 A . 40 4
36 T . 41 4
37 A . 42 4
38 A . 43 4
39 C < 36 2
40 C < 35 2
41 T < 34 2
42 G < 33 2
43 A < 32 2
44 A . 45 4
45 G . 46 4
-1 - . 59 1
-1 - . 58 1
-1 - . 57 1
-1 - . 56 1
-1 - . 55 1
-1 - . 54 1
-1 - . 53 1
-1 - . 52 1
-1 - . 51 1
-1 - . 50 1
-1 - . 49 1
46 G . 61 4
47 T . 61 16
48 C . 62 4
49 A > 63 2
50 C > 64 2
51 A > 65 2
52 G > 66 2
53 G > 67 2
54 T . 68 4
55 T . 69 4
56 C . 70 4
57 A . 71 4
58 A . 72 4
59 A . 73 4
60 T . 74 4
61 C < 67 2
62 C < 66 2
63 T < 65 2
64 G < 64 2
65 T < 63 2
66 C < 11 2
67 C < 10 2
68 C < 9 2
69 C < 8 2
70 G < 7 2
71 C < 6 2
72 A . 5 2
73 C . 4 8
-1 - . 3 1
-1 - . 2 1
-1 - . 1 1
-1 # # -1 -1
65 M_RpalXCAT1000000 77
-1 # # -1 -1
0 C . 5 2
1 G > 6 2
2 C > 7 2
3 G > 8 2
4 G > 9 2
5 G > 10 2
6 G > 11 2
7 T . 12 4
8 G . 13 4
9 G > 16 2
10 A > 17 2
11 G > 18 2
12 C > 19 2
13 A . 20 4
14 G . 21 4
15 C . 22 4
16 C . 23 4
17 C . 23 16
18 G . 24 4
19 G . 25 4
20 T . 26 4
21 A . 27 4
22 G < 19 2
23 C < 18 2
24 T < 17 2
25 C < 16 2
26 G . 29 4
27 T > 32 2
28 C > 33 2
29 A > 34 2
30 G > 35 2
31 G > 36 2
32 C . 37 4
33 T . 38 4
34 C . 39 4
35 A . 40 4
36 T . 41 4
37 A . 42 4
38 A . 43 4
39 C < 36 2
40 C < 35 2
41 T < 34 2
42 G < 33 2
43 A < 32 2
44 A . 45 4
45 G . 46 4
-1 - . 59 1
-1 - . 58 1
-1 - . 57 1
-1 - . 56 1
-1 - . 55 1
-1 - . 54 1
-1 - . 53 1
-1 - . 52 1
-1 - . 51 1
-1 - . 50 1
-1 - . 49 1
46 G . 61 4
47 T . 61 16
48 C . 62 4
49 A > 63 2
50 T > 64 2
51 A > 65 2
52 G > 66 2
53 G > 67 2
54 T . 68 4
55 T . 69 4
56 C . 70 4
57 A . 71 4
58 A . 72 4
59 A . 73 4
60 T . 74 4
61 C < 67 2
62 C < 66 2
63 T < 65 2
64 A < 64 2
65 T < 63 2
66 C < 11 2
67 C < 10 2
68 C < 9 2
69 C < 8 2
70 G < 7 2
71 C < 6 2
72 A . 5 2
73 A . 4 8
74 C . 3 8
75 C . 2 8
76 A . 1 8
-1 # # -1 -1
65 M_SmelXCAT1000000 74
-1 # # -1 -1
0 C . 5 2
1 G > 6 2
2 C > 7 2
3 G > 8 2
4 G > 9 2
5 G > 10 2
6 G > 11 2
7 T . 12 4
8 G . 13 4
9 G > 16 2
10 A > 17 2
11 G > 18 2
12 C > 19 2
13 A . 20 4
14 G . 21 4
15 C . 22 4
16 C . 23 4
17 C . 23 16
18 G . 24 4
19 G . 25 4
20 T . 26 4
21 A . 27 4
22 G < 19 2
23 C < 18 2
24 T < 17 2
25 C < 16 2
26 G . 29 4
27 T > 32 2
28 C > 33 2
29 A > 34 2
30 G > 35 2
31 G > 36 2
32 C . 37 4
33 T . 38 4
34 C . 39 4
35 A . 40 4
36 T . 41 4
37 A . 42 4
38 A . 43 4
39 C < 36 2
40 C < 35 2
41 T < 34 2
42 G < 33 2
43 A < 32 2
44 A . 45 4
45 G . 46 4
-1 - . 59 1
-1 - . 58 1
-1 - . 57 1
-1 - . 56 1
-1 - . 55 1
-1 - . 54 1
-1 - . 53 1
-1 - . 52 1
-1 - . 51 1
-1 - . 50 1
-1 - . 49 1
46 G . 61 4
47 C . 61 16
48 C . 62 4
49 G > 63 2
50 C > 64 2
51 A > 65 2
52 G > 66 2
53 G > 67 2
54 T . 68 4
55 T . 69 4
56 C . 70 4
57 A . 71 4
58 A . 72 4
59 A . 73 4
60 T . 74 4
61 C < 67 2
62 C < 66 2
63 T < 65 2
64 G < 64 2
65 C < 63 2
66 C < 11 2
67 C < 10 2
68 C < 9 2
69 C < 8 2
70 G < 7 2
71 C < 6 2
72 A . 5 2
73 A . 4 8
-1 - . 3 1
-1 - . 2 1
-1 - . 1 1
-1 # # -1 -1
65 M_NmetXCAT1000000 74
-1 # # -1 -1
0 C . 5 2
1 G > 6 2
2 C > 7 2
3 G > 8 2
4 G > 9 2
5 G > 10 2
6 A > 11 2
7 T . 12 4
8 G . 13 4
9 G > 16 2
10 A > 17 2
11 G > 18 2
12 C > 19 2
13 A . 20 4
14 G . 21 4
15 C . 22 4
16 A . 23 4
17 T . 23 16
18 G . 24 4
19 G . 25 4
20 T . 26 4
21 A . 27 4
22 G < 19 2
23 C < 18 2
24 T < 17 2
25 C < 16 2
26 G . 29 4
27 T > 32 2
28 C > 33 2
29 G > 34 2
30 G > 35 2
31 G > 36 2
32 C . 37 4
33 T . 38 4
34 C . 39 4
35 A . 40 4
36 T . 41 4
37 A . 42 4
38 A . 43 4
39 C < 36 2
40 C < 35 2
41 C < 34 2
42 G < 33 2
43 A < 32 2
44 A . 45 4
45 G . 46 4
-1 - . 59 1
-1 - . 58 1
-1 - . 57 1
-1 - . 56 1
-1 - . 55 1
-1 - . 54 1
-1 - . 53 1
-1 - . 52 1
-1 - . 51 1
-1 - . 50 1
-1 - . 49 1
46 G . 61 4
47 T . 61 16
48 C . 62 4
49 G > 63 2
50 T > 64 2
51 A > 65 2
52 G > 66 2
53 G > 67 2
54 T . 68 4
55 T . 69 4
56 C . 70 4
57 G . 71 4
58 A . 72 4
59 A . 73 4
60 T . 74 4
61 C < 67 2
62 C < 66 2
63 T < 65 2
64 G < 64 2
65 C < 63 2
66 T < 11 2
67 C < 10 2
68 C < 9 2
69 C < 8 2
70 G < 7 2
71 C < 6 2
72 A . 5 2
73 A . 4 8
-1 - . 3 1
-1 - . 2 1
-1 - . 1 1
-1 # # -1 -1
65 M_RsolXCAT1000000 74
-1 # # -1 -1
0 C . 5 2
1 G > 6 2
2 C > 7 2
3 G > 8 2
4 G > 9 2
5 G > 10 2
6 G > 11 2
7 T . 12 4
8 G . 13 4
9 G > 16 2
10 A > 17 2
11 G > 18 2
12 C > 19 2
13 A . 20 4
14 G . 21 4
15 T . 22 4
16 C . 23 4
17 T . 23 16
18 G . 24 4
19 G . 25 4
20 C . 26 4
21 A . 27 4
22 G < 19 2
23 C < 18 2
24 T < 17 2
25 C < 16 2
26 G . 29 4
27 T > 32 2
28 C > 33 2
29 G > 34 2
30 G > 35 2
31 G > 36 2
32 C . 37 4
33 T . 38 4
34 C . 39 4
35 A . 40 4
36 T . 41 4
37 A . 42 4
38 A . 43 4
39 C < 36 2
40 C < 35 2
41 C < 34 2
42 G < 33 2
43 A < 32 2
44 A . 45 4
45 G . 46 4
-1 - . 59 1
-1 - . 58 1
-1 - . 57 1
-1 - . 56 1
-1 - . 55 1
-1 - . 54 1
-1 - . 53 1
-1 - . 52 1
-1 - . 51 1
-1 - . 50 1
-1 - . 49 1
46 G . 61 4
47 T . 61 16
48 C . 62 4
49 G > 63 2
50 C > 64 2
51 A > 65 2
52 G > 66 2
53 G > 67 2
54 T . 68 4
55 T . 69 4
56 C . 70 4
57 A . 71 4
58 A . 72 4
59 A . 73 4
60 T . 74 4
61 C < 67 2
62 C < 66 2
63 T < 65 2
64 G < 64 2
65 C < 63 2
66 C < 11 2
67 C < 10 2
68 C < 9 2
69 C < 8 2
70 G < 7 2
71 C < 6 2
72 A . 5 2
73 A . 4 8
-1 - . 3 1
-1 - . 2 1
-1 - . 1 1
-1 # # -1 -1
65 M_CvioXCAT1000000 77
-1 # # -1 -1
0 C . 5 2
1 G > 6 2
2 C > 7 2
3 G > 8 2
4 G > 9 2
5 G > 10 2
6 G > 11 2
7 T . 12 4
8 G . 13 4
9 G > 16 2
10 A > 17 2
11 G > 18 2
12 C > 19 2
13 A . 20 4
14 G . 21 4
15 T . 22 4
16 C . 23 4
17 T . 23 16
18 G . 24 4
19 G . 25 4
20 T . 26 4
21 A . 27 4
22 G < 19 2
23 C < 18 2
24 T < 17 2
25 C < 16 2
26 G . 29 4
27 T > 32 2
28 C > 33 2
29 G > 34 2
30 G > 35 2
31 G > 36 2
32 C . 37 4
33 T . 38 4
34 C . 39 4
35 A . 40 4
36 T . 41 4
37 A . 42 4
38 A . 43 4
39 C < 36 2
40 C < 35 2
41 C < 34 2
42 G < 33 2
43 A < 32 2
44 A . 45 4
45 G . 46 4
-1 - . 59 1
-1 - . 58 1
-1 - . 57 1
-1 - . 56 1
-1 - . 55 1
-1 - . 54 1
-1 - . 53 1
-1 - . 52 1
-1 - . 51 1
-1 - . 50 1
-1 - . 49 1
46 G . 61 4
47 T . 61 16
48 C . 62 4
49 G > 63 2
50 T > 64 2
51 A > 65 2
52 G > 66 2
53 G > 67 2
54 T . 68 4
55 T . 69 4
56 C . 70 4
57 G . 71 4
58 A . 72 4
59 A . 73 4
60 T . 74 4
61 C < 67 2
62 C < 66 2
63 T < 65 2
64 G < 64 2
65 C < 63 2
66 C < 11 2
67 C < 10 2
68 C < 9 2
69 C < 8 2
70 G < 7 2
71 C < 6 2
72 A . 5 2
73 A . 4 8
74 C . 3 8
75 C . 2 8
76 A . 1 8
-1 # # -1 -1
65 M_NitrXCAT1000000 77
-1 # # -1 -1
0 C . 5 2
1 G > 6 2
2 C > 7 2
3 G > 8 2
4 G > 9 2
5 G > 10 2
6 G > 11 2
7 T . 12 4
8 G . 13 4
9 G > 16 2
10 A > 17 2
11 G > 18 2
12 C > 19 2
13 A . 20 4
14 G . 21 4
15 T . 22 4
16 C . 23 4
17 T . 23 16
18 G . 24 4
19 G . 25 4
20 C . 26 4
21 A . 27 4
22 G < 19 2
23 C < 18 2
24 T < 17 2
25 C < 16 2
26 G . 29 4
27 T > 32 2
28 C > 33 2
29 G > 34 2
30 G > 35 2
31 G > 36 2
32 C . 37 4
33 T . 38 4
34 C . 39 4
35 A . 40 4
36 T . 41 4
37 A . 42 4
38 A . 43 4
39 C < 36 2
40 C < 35 2
41 C < 34 2
42 G < 33 2
43 A < 32 2
44 A . 45 4
45 G . 46 4
-1 - . 59 1
-1 - . 58 1
-1 - . 57 1
-1 - . 56 1
-1 - . 55 1
-1 - . 54 1
-1 - . 53 1
-1 - . 52 1
-1 - . 51 1
-1 - . 50 1
-1 - . 49 1
46 G . 61 4
47 T . 61 16
48 C . 62 4
49 G > 63 2
50 T > 64 2
51 A > 65 2
52 G > 66 2
53 G > 67 2
54 T . 68 4
55 T . 69 4
56 C . 70 4
57 A . 71 4
58 A . 72 4
59 A . 73 4
60 T . 74 4
61 C < 67 2
62 C < 66 2
63 T < 65 2
64 G < 64 2
65 C < 63 2
66 C < 11 2
67 C < 10 2
68 C < 9 2
69 C < 8 2
70 G < 7 2
71 C < 6 2
72 A . 5 2
73 A . 4 8
74 C . 3 8
75 C . 2 8
76 A . 1 8
-1 # # -1 -1
65 M_PaerXCAT1000000 74
-1 # # -1 -1
0 C . 5 2
1 G > 6 2
2 C > 7 2
3 G > 8 2
4 G > 9 2
5 G > 10 2
6 A > 11 2
7 T . 12 4
8 G . 13 4
9 G > 16 2
10 A > 17 2
11 G > 18 2
12 C > 19 2
13 A . 20 4
14 G . 21 4
15 T . 22 4
16 C . 23 4
17 T . 23 16
18 G . 24 4
19 G . 25 4
20 T . 26 4
21 A . 27 4
22 G < 19 2
23 C < 18 2
24 T < 17 2
25 C < 16 2
26 G . 29 4
27 T > 32 2
28 C > 33 2
29 G > 34 2
30 G > 35 2
31 G > 36 2
32 C . 37 4
33 T . 38 4
34 C . 39 4
35 A . 40 4
36 T . 41 4
37 A . 42 4
38 A . 43 4
39 C < 36 2
40 C < 35 2
41 C < 34 2
42 G < 33 2
43 A < 32 2
44 A . 45 4
45 G . 46 4
-1 - . 59 1
-1 - . 58 1
-1 - . 57 1
-1 - . 56 1
-1 - . 55 1
-1 - . 54 1
-1 - . 53 1
-1 - . 52 1
-1 - . 51 1
-1 - . 50 1
-1 - . 49 1
46 G . 61 4
47 T . 61 16
48 C . 62 4
49 G > 63 2
50 T > 64 2
51 T > 65 2
52 G > 66 2
53 G > 67 2
54 T . 68 4
55 T . 69 4
56 C . 70 4
57 A . 71 4
58 A . 72 4
59 A . 73 4
60 T . 74 4
61 C < 67 2
62 C < 66 2
63 A < 65 2
64 G < 64 2
65 C < 63 2
66 T < 11 2
67 C < 10 2
68 C < 9 2
69 C < 8 2
70 G < 7 2
71 C < 6 2
72 A . 5 2
73 A . 4 8
-1 - . 3 1
-1 - . 2 1
-1 - . 1 1
-1 # # -1 -1
65 M_PsyrXCAT1000000 74
-1 # # -1 -1
0 C . 5 2
1 G > 6 2
2 C > 7 2
3 G > 8 2
4 G > 9 2
5 G > 10 2
6 A > 11 2
7 T . 12 4
8 G . 13 4
9 G > 16 2
10 A > 17 2
11 G > 18 2
12 C > 19 2
13 A . 20 4
14 G . 21 4
15 T . 22 4
16 C . 23 4
17 T . 23 16
18 G . 24 4
19 G . 25 4
20 T . 26 4
21 A . 27 4
22 G < 19 2
23 C < 18 2
24 T < 17 2
25 C < 16 2
26 G . 29 4
27 T > 32 2
28 C > 33 2
29 G > 34 2
30 G > 35 2
31 G > 36 2
32 C . 37 4
33 T . 38 4
34 C . 39 4
35 A . 40 4
36 T . 41 4
37 A . 42 4
38 A . 43 4
39 C < 36 2
40 C < 35 2
41 C < 34 2
42 G < 33 2
43 A < 32 2
44 A . 45 4
45 G . 46 4
-1 - . 59 1
-1 - . 58 1
-1 - . 57 1
-1 - . 56 1
-1 - . 55 1
-1 - . 54 1
-1 - . 53 1
-1 - . 52 1
-1 - . 51 1
-1 - . 50 1
-1 - . 49 1
46 G . 61 4
47 T . 61 16
48 C . 62 4
49 G > 63 2
50 T > 64 2
51 C > 65 2
52 G > 66 2
53 G > 67 2
54 T . 68 4
55 T . 69 4
56 C . 70 4
57 A . 71 4
58 A . 72 4
59 A . 73 4
60 T . 74 4
61 C < 67 2
62 C < 66 2
63 G < 65 2
64 G < 64 2
65 C < 63 2
66 T < 11 2
67 C < 10 2
68 C < 9 2
69 C < 8 2
70 G < 7 2
71 C < 6 2
72 A . 5 2
73 A . 4 8
-1 - . 3 1
-1 - . 2 1
-1 - . 1 1
-1 # # -1 -1
65 M_CburXCAT1000000 74
-1 # # -1 -1
0 T . 5 2
1 G > 6 2
2 C > 7 2
3 G > 8 2
4 G > 9 2
5 G > 10 2
6 G > 11 2
7 T . 12 4
8 G . 13 4
9 G > 16 2
10 A > 17 2
11 G > 18 2
12 C > 19 2
13 A . 20 4
14 G . 21 4
15 T . 22 4
16 C . 23 4
17 T . 23 16
18 G . 24 4
19 G . 25 4
20 C . 26 4
21 A . 27 4
22 G < 19 2
23 C < 18 2
24 T < 17 2
25 C < 16 2
26 G . 29 4
27 T > 32 2
28 C > 33 2
29 G > 34 2
30 G > 35 2
31 G > 36 2
32 C . 37 4
33 T . 38 4
34 C . 39 4
35 A . 40 4
36 T . 41 4
37 A . 42 4
38 A . 43 4
39 C < 36 2
40 C < 35 2
41 C < 34 2
42 G < 33 2
43 A < 32 2
44 A . 45 4
45 G . 46 4
-1 - . 59 1
-1 - . 58 1
-1 - . 57 1
-1 - . 56 1
-1 - . 55 1
-1 - . 54 1
-1 - . 53 1
-1 - . 52 1
-1 - . 51 1
-1 - . 50 1
-1 - . 49 1
46 G . 61 4
47 T . 61 16
48 C . 62 4
49 G > 63 2
50 T > 64 2
51 A > 65 2
52 G > 66 2
53 G > 67 2
54 T . 68 4
55 T . 69 4
56 C . 70 4
57 A . 71 4
58 A . 72 4
59 A . 73 4
60 T . 74 4
61 C < 67 2
62 C < 66 2
63 T < 65 2
64 A < 64 2
65 C < 63 2
66 C < 11 2
67 C < 10 2
68 C < 9 2
69 C < 8 2
70 G < 7 2
71 C < 6 2
72 T . 5 2
73 A . 4 8
-1 - . 3 1
-1 - . 2 1
-1 - . 1 1
-1 # # -1 -1
65 M_XfasXCAT1000000 74
-1 # # -1 -1
0 T . 5 2
1 G > 6 2
2 C > 7 2
3 G > 8 2
4 G > 9 2
5 G > 10 2
6 G > 11 2
7 T . 12 4
8 G . 13 4
9 G > 16 2
10 A > 17 2
11 G > 18 2
12 C > 19 2
13 A . 20 4
14 G . 21 4
15 T . 22 4
16 C . 23 4
17 T . 23 16
18 G . 24 4
19 G . 25 4
20 C . 26 4
21 A . 27 4
22 G < 19 2
23 C < 18 2
24 T < 17 2
25 C < 16 2
26 G . 29 4
27 T > 32 2
28 C > 33 2
29 G > 34 2
30 G > 35 2
31 G > 36 2
32 C . 37 4
33 T . 38 4
34 C . 39 4
35 A . 40 4
36 T . 41 4
37 A . 42 4
38 A . 43 4
39 C < 36 2
40 C < 35 2
41 C < 34 2
42 G < 33 2
43 A < 32 2
44 A . 45 4
45 G . 46 4
-1 - . 59 1
-1 - . 58 1
-1 - . 57 1
-1 - . 56 1
-1 - . 55 1
-1 - . 54 1
-1 - . 53 1
-1 - . 52 1
-1 - . 51 1
-1 - . 50 1
-1 - . 49 1
46 G . 61 4
47 T . 61 16
48 C . 62 4
49 G > 63 2
50 C > 64 2
51 A > 65 2
52 G > 66 2
53 G > 67 2
54 T . 68 4
55 T . 69 4
56 C . 70 4
57 A . 71 4
58 A . 72 4
59 A . 73 4
60 T . 74 4
61 C < 67 2
62 C < 66 2
63 T < 65 2
64 G < 64 2
65 C < 63 2
66 C < 11 2
67 C < 10 2
68 C < 9 2
69 C < 8 2
70 G < 7 2
71 C < 6 2
72 T . 5 2
73 A . 4 8
-1 - . 3 1
-1 - . 2 1
-1 - . 1 1
-1 # # -1 -1
65 M_SoneXCAT1000000 74
-1 # # -1 -1
0 C . 5 2
1 G > 6 2
2 C > 7 2
3 G > 8 2
4 G > 9 2
5 G > 10 2
6 A > 11 2
7 T . 12 4
8 G . 13 4
9 G > 16 2
10 A > 17 2
11 G > 18 2
12 C > 19 2
13 A . 20 4
14 G . 21 4
15 C . 22 4
16 A . 23 4
17 T . 23 16
18 G . 24 4
19 G . 25 4
20 T . 26 4
21 A . 27 4
22 G < 19 2
23 C < 18 2
24 T < 17 2
25 C < 16 2
26 G . 29 4
27 T > 32 2
28 C > 33 2
29 G > 34 2
30 G > 35 2
31 G > 36 2
32 C . 37 4
33 T . 38 4
34 C . 39 4
35 A . 40 4
36 T . 41 4
37 A . 42 4
38 A . 43 4
39 C < 36 2
40 C < 35 2
41 C < 34 2
42 G < 33 2
43 A < 32 2
44 A . 45 4
45 G . 46 4
-1 - . 59 1
-1 - . 58 1
-1 - . 57 1
-1 - . 56 1
-1 - . 55 1
-1 - . 54 1
-1 - . 53 1
-1 - . 52 1
-1 - . 51 1
-1 - . 50 1
-1 - . 49 1
46 G . 61 4
47 T . 61 16
48 C . 62 4
49 G > 63 2
50 T > 64 2
51 C > 65 2
52 G > 66 2
53 G > 67 2
54 T . 68 4
55 T . 69 4
56 C . 70 4
57 A . 71 4
58 A . 72 4
59 A . 73 4
60 T . 74 4
61 C < 67 2
62 C < 66 2
63 G < 65 2
64 G < 64 2
65 C < 63 2
66 T < 11 2
67 C < 10 2
68 C < 9 2
69 C < 8 2
70 G < 7 2
71 C < 6 2
72 A . 5 2
73 A . 4 8
-1 - . 3 1
-1 - . 2 1
-1 - . 1 1
-1 # # -1 -1
65 M_VchoXCAT1000000 74
-1 # # -1 -1
0 C . 5 2
1 G > 6 2
2 C > 7 2
3 G > 8 2
4 G > 9 2
5 G > 10 2
6 A > 11 2
7 T . 12 4
8 G . 13 4
9 G > 16 2
10 A > 17 2
11 G > 18 2
12 C > 19 2
13 A . 20 4
14 G . 21 4
15 C . 22 4
16 T . 23 4
17 T . 23 16
18 G . 24 4
19 G . 25 4
20 T . 26 4
21 A . 27 4
22 G < 19 2
23 C < 18 2
24 T < 17 2
25 C < 16 2
26 G . 29 4
27 T > 32 2
28 C > 33 2
29 G > 34 2
30 G > 35 2
31 G > 36 2
32 C . 37 4
33 T . 38 4
34 C . 39 4
35 A . 40 4
36 T . 41 4
37 A . 42 4
38 A . 43 4
39 C < 36 2
40 C < 35 2
41 C < 34 2
42 G < 33 2
43 A < 32 2
44 A . 45 4
45 G . 46 4
-1 - . 59 1
-1 - . 58 1
-1 - . 57 1
-1 - . 56 1
-1 - . 55 1
-1 - . 54 1
-1 - . 53 1
-1 - . 52 1
-1 - . 51 1
-1 - . 50 1
-1 - . 49 1
46 G . 61 4
47 T . 61 16
48 C . 62 4
49 G > 63 2
50 T > 64 2
51 T > 65 2
52 G > 66 2
53 G > 67 2
54 T . 68 4
55 T . 69 4
56 C . 70 4
57 A . 71 4
58 A . 72 4
59 A . 73 4
60 T . 74 4
61 C < 67 2
62 C < 66 2
63 A < 65 2
64 G < 64 2
65 C < 63 2
66 T < 11 2
67 C < 10 2
68 C < 9 2
69 C < 8 2
70 G < 7 2
71 C < 6 2
72 A . 5 2
73 A . 4 8
-1 - . 3 1
-1 - . 2 1
-1 - . 1 1
-1 # # -1 -1
65 M_VparXCAT1000000 74
-1 # # -1 -1
0 C . 5 2
1 G > 6 2
2 C > 7 2
3 G > 8 2
4 G > 9 2
5 G > 10 2
6 A > 11 2
7 T . 12 4
8 G . 13 4
9 G > 16 2
10 A > 17 2
11 G > 18 2
12 C > 19 2
13 A . 20 4
14 G . 21 4
15 C . 22 4
16 T . 23 4
17 T . 23 16
18 G . 24 4
19 G . 25 4
20 T . 26 4
21 A . 27 4
22 G < 19 2
23 C < 18 2
24 T < 17 2
25 C < 16 2
26 G . 29 4
27 T > 32 2
28 C > 33 2
29 G > 34 2
30 G > 35 2
31 G > 36 2
32 C . 37 4
33 T . 38 4
34 C . 39 4
35 A . 40 4
36 T . 41 4
37 A . 42 4
38 A . 43 4
39 C < 36 2
40 C < 35 2
41 C < 34 2
42 G < 33 2
43 A < 32 2
44 A . 45 4
45 G . 46 4
-1 - . 59 1
-1 - . 58 1
-1 - . 57 1
-1 - . 56 1
-1 - . 55 1
-1 - . 54 1
-1 - . 53 1
-1 - . 52 1
-1 - . 51 1
-1 - . 50 1
-1 - . 49 1
46 G . 61 4
47 T . 61 16
48 C . 62 4
49 G > 63 2
50 T > 64 2
51 C > 65 2
52 G > 66 2
53 G > 67 2
54 T . 68 4
55 T . 69 4
56 C . 70 4
57 A . 71 4
58 A . 72 4
59 A . 73 4
60 T . 74 4
61 C < 67 2
62 C < 66 2
63 G < 65 2
64 G < 64 2
65 C < 63 2
66 T < 11 2
67 C < 10 2
68 C < 9 2
69 C < 8 2
70 G < 7 2
71 C < 6 2
72 A . 5 2
73 A . 4 8
-1 - . 3 1
-1 - . 2 1
-1 - . 1 1
-1 # # -1 -1
65 M_PmulXCAT1000000 74
-1 # # -1 -1
0 C . 5 2
1 G > 6 2
2 C > 7 2
3 G > 8 2
4 G > 9 2
5 G > 10 2
6 G > 11 2
7 T . 12 4
8 G . 13 4
9 G > 16 2
10 A > 17 2
11 G > 18 2
12 C > 19 2
13 A . 20 4
14 G . 21 4
15 C . 22 4
16 T . 23 4
17 T . 23 16
18 G . 24 4
19 G . 25 4
20 T . 26 4
21 A . 27 4
22 G < 19 2
23 C < 18 2
24 T < 17 2
25 C < 16 2
26 G . 29 4
27 T > 32 2
28 C > 33 2
29 G > 34 2
30 G > 35 2
31 G > 36 2
32 C . 37 4
33 T . 38 4
34 C . 39 4
35 A . 40 4
36 T . 41 4
37 A . 42 4
38 A . 43 4
39 C < 36 2
40 C < 35 2
41 C < 34 2
42 G < 33 2
43 A < 32 2
44 A . 45 4
45 G . 46 4
-1 - . 59 1
-1 - . 58 1
-1 - . 57 1
-1 - . 56 1
-1 - . 55 1
-1 - . 54 1
-1 - . 53 1
-1 - . 52 1
-1 - . 51 1
-1 - . 50 1
-1 - . 49 1
46 G . 61 4
47 C . 61 16
48 C . 62 4
49 G > 63 2
50 T > 64 2
51 C > 65 2
52 G > 66 2
53 G > 67 2
54 T . 68 4
55 T . 69 4
56 C . 70 4
57 A . 71 4
58 A . 72 4
59 A . 73 4
60 T . 74 4
61 C < 67 2
62 C < 66 2
63 G < 65 2
64 G < 64 2
65 C < 63 2
66 C < 11 2
67 C < 10 2
68 C < 9 2
69 C < 8 2
70 G < 7 2
71 C < 6 2
72 A . 5 2
73 A . 4 8
-1 - . 3 1
-1 - . 2 1
-1 - . 1 1
-1 # # -1 -1
65 M_CbloXCAT1000000 74
-1 # # -1 -1
0 C . 5 2
1 G > 6 2
2 C > 7 2
3 G > 8 2
4 G > 9 2
5 G > 10 2
6 G > 11 2
7 T . 12 4
8 G . 13 4
9 G > 16 2
10 A > 17 2
11 G > 18 2
12 C > 19 2
13 A . 20 4
14 G . 21 4
15 T . 22 4
16 A . 23 4
17 T . 23 16
18 G . 24 4
19 G . 25 4
20 T . 26 4
21 A . 27 4
22 G < 19 2
23 C < 18 2
24 T < 17 2
25 C < 16 2
26 G . 29 4
27 T > 32 2
28 C > 33 2
29 G > 34 2
30 G > 35 2
31 G > 36 2
32 C . 37 4
33 T . 38 4
34 C . 39 4
35 A . 40 4
36 T . 41 4
37 A . 42 4
38 A . 43 4
39 C < 36 2
40 C < 35 2
41 C < 34 2
42 G < 33 2
43 A < 32 2
44 A . 45 4
45 G . 46 4
-1 - . 59 1
-1 - . 58 1
-1 - . 57 1
-1 - . 56 1
-1 - . 55 1
-1 - . 54 1
-1 - . 53 1
-1 - . 52 1
-1 - . 51 1
-1 - . 50 1
-1 - . 49 1
46 G . 61 4
47 T . 61 16
48 C . 62 4
49 G > 63 2
50 T > 64 2
51 T > 65 2
52 G > 66 2
53 G > 67 2
54 T . 68 4
55 T . 69 4
56 C . 70 4
57 A . 71 4
58 A . 72 4
59 A . 73 4
60 T . 74 4
61 C < 67 2
62 C < 66 2
63 G < 65 2
64 A < 64 2
65 C < 63 2
66 C < 11 2
67 C < 10 2
68 C < 9 2
69 C < 8 2
70 G < 7 2
71 C < 6 2
72 A . 5 2
73 A . 4 8
-1 - . 3 1
-1 - . 2 1
-1 - . 1 1
-1 # # -1 -1
65 M_EcocXCAT1000000 74
-1 # # -1 -1
0 C . 5 2
1 G > 6 2
2 C > 7 2
3 G > 8 2
4 G > 9 2
5 G > 10 2
6 G > 11 2
7 T . 12 4
8 G . 13 4
9 G > 16 2
10 A > 17 2
11 G > 18 2
12 C > 19 2
13 A . 20 4
14 G . 21 4
15 C . 22 4
16 C . 23 4
17 T . 23 16
18 G . 24 4
19 G . 25 4
20 T . 26 4
21 A . 27 4
22 G < 19 2
23 C < 18 2
24 T < 17 2
25 C < 16 2
26 G . 29 4
27 T > 32 2
28 C > 33 2
29 G > 34 2
30 G > 35 2
31 G > 36 2
32 C . 37 4
33 T . 38 4
34 C . 39 4
35 A . 40 4
36 T . 41 4
37 A . 42 4
38 A . 43 4
39 C < 36 2
40 C < 35 2
41 C < 34 2
42 G < 33 2
43 A < 32 2
44 A . 45 4
45 G . 46 4
-1 - . 59 1
-1 - . 58 1
-1 - . 57 1
-1 - . 56 1
-1 - . 55 1
-1 - . 54 1
-1 - . 53 1
-1 - . 52 1
-1 - . 51 1
-1 - . 50 1
-1 - . 49 1
46 G . 61 4
47 T . 61 16
48 C . 62 4
49 G > 63 2
50 T > 64 2
51 C > 65 2
52 G > 66 2
53 G > 67 2
54 T . 68 4
55 T . 69 4
56 C . 70 4
57 A . 71 4
58 A . 72 4
59 A . 73 4
60 T . 74 4
61 C < 67 2
62 C < 66 2
63 G < 65 2
64 G < 64 2
65 C < 63 2
66 C < 11 2
67 C < 10 2
68 C < 9 2
69 C < 8 2
70 G < 7 2
71 C < 6 2
72 A . 5 2
73 A . 4 8
-1 - . 3 1
-1 - . 2 1
-1 - . 1 1
-1 # # -1 -1
65 M_BaapXCAT1000000 74
-1 # # -1 -1
0 C . 5 2
1 G > 6 2
2 C > 7 2
3 G > 8 2
4 G > 9 2
5 G > 10 2
6 G > 11 2
7 T . 12 4
8 G . 13 4
9 G > 16 2
10 A > 17 2
11 G > 18 2
12 C > 19 2
13 A . 20 4
14 G . 21 4
15 T . 22 4
16 C . 23 4
17 T . 23 16
18 G . 24 4
19 G . 25 4
20 T . 26 4
21 A . 27 4
22 G < 19 2
23 C < 18 2
24 T < 17 2
25 C < 16 2
26 G . 29 4
27 T > 32 2
28 C > 33 2
29 G > 34 2
30 G > 35 2
31 G > 36 2
32 C . 37 4
33 T . 38 4
34 C . 39 4
35 A . 40 4
36 T . 41 4
37 A . 42 4
38 A . 43 4
39 C < 36 2
40 C < 35 2
41 C < 34 2
42 G < 33 2
43 A < 32 2
44 A . 45 4
45 G . 46 4
-1 - . 59 1
-1 - . 58 1
-1 - . 57 1
-1 - . 56 1
-1 - . 55 1
-1 - . 54 1
-1 - . 53 1
-1 - . 52 1
-1 - . 51 1
-1 - . 50 1
-1 - . 49 1
46 G . 61 4
47 T . 61 16
48 C . 62 4
49 G > 63 2
50 T > 64 2
51 T > 65 2
52 G > 66 2
53 G > 67 2
54 T . 68 4
55 T . 69 4
56 C . 70 4
57 A . 71 4
58 A . 72 4
59 A . 73 4
60 T . 74 4
61 C < 67 2
62 C < 66 2
63 A < 65 2
64 G < 64 2
65 C < 63 2
66 C < 11 2
67 C < 10 2
68 C < 9 2
69 C < 8 2
70 G < 7 2
71 C < 6 2
72 A . 5 2
73 A . 4 8
-1 - . 3 1
-1 - . 2 1
-1 - . 1 1
-1 # # -1 -1
65 M_BabpXCAT1000000 74
-1 # # -1 -1
0 C . 5 2
1 G > 6 2
2 C > 7 2
3 G > 8 2
4 G > 9 2
5 G > 10 2
6 G > 11 2
7 T . 12 4
8 G . 13 4
9 G > 16 2
10 A > 17 2
11 G > 18 2
12 C > 19 2
13 A . 20 4
14 G . 21 4
15 T . 22 4
16 T . 23 4
17 T . 23 16
18 G . 24 4
19 G . 25 4
20 T . 26 4
21 A . 27 4
22 G < 19 2
23 C < 18 2
24 T < 17 2
25 C < 16 2
26 G . 29 4
27 T > 32 2
28 C > 33 2
29 G > 34 2
30 G > 35 2
31 G > 36 2
32 C . 37 4
33 T . 38 4
34 C . 39 4
35 A . 40 4
36 T . 41 4
37 A . 42 4
38 A . 43 4
39 C < 36 2
40 C < 35 2
41 C < 34 2
42 G < 33 2
43 A < 32 2
44 A . 45 4
45 G . 46 4
-1 - . 59 1
-1 - . 58 1
-1 - . 57 1
-1 - . 56 1
-1 - . 55 1
-1 - . 54 1
-1 - . 53 1
-1 - . 52 1
-1 - . 51 1
-1 - . 50 1
-1 - . 49 1
46 G . 61 4
47 T . 61 16
48 C . 62 4
49 G > 63 2
50 T > 64 2
51 C > 65 2
52 G > 66 2
53 G > 67 2
54 T . 68 4
55 T . 69 4
56 C . 70 4
57 A . 71 4
58 A . 72 4
59 A . 73 4
60 T . 74 4
61 C < 67 2
62 C < 66 2
63 G < 65 2
64 A < 64 2
65 C < 63 2
66 C < 11 2
67 C < 10 2
68 C < 9 2
69 C < 8 2
70 G < 7 2
71 C < 6 2
72 A . 5 2
73 A . 4 8
-1 - . 3 1
-1 - . 2 1
-1 - . 1 1
-1 # # -1 -1
65 M_WiggXCAT1000000 77
-1 # # -1 -1
0 C . 5 2
1 G > 6 2
2 C > 7 2
3 G > 8 2
4 G > 9 2
5 G > 10 2
6 A > 11 2
7 T . 12 4
8 G . 13 4
9 G > 16 2
10 A > 17 2
11 G > 18 2
12 C > 19 2
13 A . 20 4
14 G . 21 4
15 T . 22 4
16 A . 23 4
17 C . 23 16
18 G . 24 4
19 G . 25 4
20 T . 26 4
21 A . 27 4
22 G < 19 2
23 C < 18 2
24 T < 17 2
25 C < 16 2
26 G . 29 4
27 T > 32 2
28 C > 33 2
29 G > 34 2
30 G > 35 2
31 G > 36 2
32 C . 37 4
33 T . 38 4
34 C . 39 4
35 A . 40 4
36 T . 41 4
37 A . 42 4
38 A . 43 4
39 C < 36 2
40 C < 35 2
41 C < 34 2
42 G < 33 2
43 A < 32 2
44 A . 45 4
45 G . 46 4
-1 - . 59 1
-1 - . 58 1
-1 - . 57 1
-1 - . 56 1
-1 - . 55 1
-1 - . 54 1
-1 - . 53 1
-1 - . 52 1
-1 - . 51 1
-1 - . 50 1
-1 - . 49 1
46 G . 61 4
47 T . 61 16
48 C . 62 4
49 G > 63 2
50 T > 64 2
51 C > 65 2
52 G > 66 2
53 G > 67 2
54 T . 68 4
55 T . 69 4
56 C . 70 4
57 A . 71 4
58 A . 72 4
59 A . 73 4
60 T . 74 4
61 C < 67 2
62 C < 66 2
63 G < 65 2
64 A < 64 2
65 C < 63 2
66 T < 11 2
67 C < 10 2
68 C < 9 2
69 C < 8 2
70 G < 7 2
71 C < 6 2
72 A . 5 2
73 A . 4 8
74 C . 3 8
75 C . 2 8
76 A . 1 8
-1 # # -1 -1
65 M_PlumXCAT1000000 77
-1 # # -1 -1
0 C . 5 2
1 G > 6 2
2 C > 7 2
3 G > 8 2
4 G > 9 2
5 G > 10 2
6 G > 11 2
7 T . 12 4
8 G . 13 4
9 G > 16 2
10 A > 17 2
11 G > 18 2
12 C > 19 2
13 A . 20 4
14 G . 21 4
15 C . 22 4
16 T . 23 4
17 T . 23 16
18 G . 24 4
19 G . 25 4
20 T . 26 4
21 A . 27 4
22 G < 19 2
23 C < 18 2
24 T < 17 2
25 C < 16 2
26 G . 29 4
27 T > 32 2
28 C > 33 2
29 G > 34 2
30 G > 35 2
31 G > 36 2
32 C . 37 4
33 T . 38 4
34 C . 39 4
35 A . 40 4
36 T . 41 4
37 A . 42 4
38 A . 43 4
39 C < 36 2
40 C < 35 2
41 C < 34 2
42 G < 33 2
43 A < 32 2
44 A . 45 4
45 G . 46 4
-1 - . 59 1
-1 - . 58 1
-1 - . 57 1
-1 - . 56 1
-1 - . 55 1
-1 - . 54 1
-1 - . 53 1
-1 - . 52 1
-1 - . 51 1
-1 - . 50 1
-1 - . 49 1
46 G . 61 4
47 T . 61 16
48 C . 62 4
49 G > 63 2
50 T > 64 2
51 C > 65 2
52 G > 66 2
53 G > 67 2
54 T . 68 4
55 T . 69 4
56 C . 70 4
57 A . 71 4
58 A . 72 4
59 A . 73 4
60 T . 74 4
61 C < 67 2
62 C < 66 2
63 G < 65 2
64 G < 64 2
65 C < 63 2
66 C < 11 2
67 C < 10 2
68 C < 9 2
69 C < 8 2
70 G < 7 2
71 C < 6 2
72 A . 5 2
73 A . 4 8
74 C . 3 8
75 C . 2 8
76 A . 1 8
-1 # # -1 -1
65 MA1110_TGC&DA1130_TGC&DA1531_TGC&DA1910_TGC&DA1921_TGC 76
-1 # # -1 -1
0 G > 5 2
1 G > 6 2
2 G > 7 2
3 G > 8 2
4 C > 9 2
5 C > 10 2
6 G > 11 2
7 T . 12 4
8 A . 13 4
9 G > 16 2
10 C > 17 2
11 T > 18 2
12 C > 19 2
13 A . 20 4
14 G . 21 4
15 C . 22 4
16 T . 23 4
17 G . 24 4
18 G . 25 4
19 G . 26 4
20 A . 27 4
21 G < 19 2
22 A < 18 2
23 G < 17 2
24 C < 16 2
25 A . 29 4
26 C > 32 2
27 C > 33 2
28 T > 34 2
29 G > 35 2
30 C > 36 2
31 T . 37 4
32 T . 38 4
33 T . 39 4
34 G . 40 4
35 C . 41 4
36 A . 42 4
37 A . 43 4
38 G < 36 2
39 C < 35 2
40 A < 34 2
41 G < 33 2
42 G < 32 2
43 G . 45 4
44 G . 46 4
-1 - . 59 1
-1 - . 58 1
-1 - . 57 1
-1 - . 56 1
-1 - . 55 1
-1 - . 54 1
-1 - . 53 1
-1 - . 52 1
-1 - . 51 1
-1 - . 50 1
-1 - . 49 1
45 G . 61 4
46 T . 61 16
47 C . 62 4
48 G > 63 2
49 T . 64 2
50 C > 65 2
51 G > 66 2
52 G > 67 2
53 T . 68 4
54 T . 69 4
55 C . 70 4
56 G . 71 4
57 A . 72 4
58 T . 73 4
59 C . 74 4
60 C < 67 2
61 C < 66 2
62 G < 65 2
63 T . 64 2
64 C < 63 2
65 C < 11 2
66 G < 10 2
67 G < 9 2
68 C < 8 2
69 T < 7 2
70 C < 6 2
71 C < 5 2
72 A . 4 8
73 C . 3 8
74 C . 2 8
75 A . 1 8
-1 # # -1 -1
65 MA1210_TGC 76
-1 # # -1 -1
0 G > 5 2
1 G > 6 2
2 G > 7 2
3 G > 8 2
4 G > 9 2
5 C > 10 2
6 G > 11 2
7 T . 12 4
8 A . 13 4
9 G > 16 2
10 C > 17 2
11 T > 18 2
12 C > 19 2
13 A . 20 4
14 G . 21 4
15 C . 22 4
16 T . 23 4
17 G . 24 4
18 G . 25 4
19 G . 26 4
20 A . 27 4
21 G < 19 2
22 A < 18 2
23 G < 17 2
24 C < 16 2
25 A . 29 4
26 C > 32 2
27 C > 33 2
28 T > 34 2
29 G > 35 2
30 C > 36 2
31 T . 37 4
32 T . 38 4
33 T . 39 4
34 G . 40 4
35 C . 41 4
36 A . 42 4
37 A . 43 4
38 G < 36 2
39 C < 35 2
40 A < 34 2
41 G < 33 2
42 G < 32 2
43 G . 45 4
44 G . 46 4
-1 - . 59 1
-1 - . 58 1
-1 - . 57 1
-1 - . 56 1
-1 - . 55 1
-1 - . 54 1
-1 - . 53 1
-1 - . 52 1
-1 - . 51 1
-1 - . 50 1
-1 - . 49 1
45 G . 61 4
46 T . 61 16
47 C . 62 4
48 G > 63 2
49 T . 64 2
50 C > 65 2
51 G > 66 2
52 G > 67 2
53 T . 68 4
54 T . 69 4
55 C . 70 4
56 G . 71 4
57 A . 72 4
58 A . 73 4
59 C . 74 4
60 C < 67 2
61 C < 66 2
62 G < 65 2
63 T . 64 2
64 C < 63 2
65 C < 11 2
66 G < 10 2
67 C < 9 2
68 C < 8 2
69 T < 7 2
70 C < 6 2
71 C < 5 2
72 A . 4 8
73 C . 3 8
74 C . 2 8
75 A . 1 8
-1 # # -1 -1
65 MD1540_GTC 74
-1 # # -1 -1
0 G > 5 2
1 G > 6 2
2 T > 7 2
3 C > 8 2
4 C > 9 2
5 G > 10 2
6 G > 11 2
7 T . 12 4
8 A . 13 4
9 G > 16 2
10 T > 17 2
11 T > 18 2
12 C > 19 2
13 A . 20 4
14 G . 21 4
15 T . 22 4
16 T . 23 4
17 G . 24 4
18 G . 25 4
19 T . 26 4
20 T . 26 16
21 A . 27 4
22 G < 19 2
23 A < 18 2
24 A < 17 2
25 T < 16 2
26 G . 29 4
27 C > 32 2
28 C > 33 2
29 T > 34 2
30 G > 35 2
31 C > 36 2
32 C . 37 4
33 T . 38 4
34 G . 39 4
35 T . 40 4
36 C . 41 4
37 A . 42 4
38 C . 43 4
39 G < 36 2
40 C < 35 2
41 A < 34 2
42 G < 33 2
43 G < 32 2
44 A . 45 4
45 G . 46 4
-1 - . 59 1
-1 - . 58 1
-1 - . 57 1
-1 - . 56 1
-1 - . 55 1
-1 - . 54 1
-1 - . 53 1
-1 - . 52 1
-1 - . 51 1
-1 - . 50 1
-1 - . 49 1
46 G . 61 4
47 T . 61 16
48 C . 62 4
49 G > 63 2
50 C > 64 2
51 G > 65 2
52 G > 66 2
53 G > 67 2
54 T . 68 4
55 T . 69 4
56 C . 70 4
57 G . 71 4
58 A . 72 4
59 G . 73 4
60 T . 74 4
61 C < 67 2
62 C < 66 2
63 C < 65 2
64 G < 64 2
65 T < 63 2
66 C < 11 2
67 C < 10 2
68 G < 9 2
69 G < 8 2
70 A < 7 2
71 C < 6 2
72 C < 5 2
73 G . 4 8
-1 - . 3 1
-1 - . 2 1
-1 - . 1 1
-1 # # -1 -1
65 MD1570_GTC 75
-1 # # -1 -1
0 G > 5 2
1 G > 6 2
2 T > 7 2
3 C > 8 2
4 C > 9 2
5 C > 10 2
6 G > 11 2
7 T . 12 4
8 A . 13 4
9 G > 16 2
10 T > 17 2
11 G > 18 2
12 T > 19 2
13 A . 20 4
14 G . 21 4
15 T . 22 4
16 G . 24 4
17 G . 25 4
18 T . 26 4
19 T . 26 16
20 A . 27 4
-1 - . 23 1
21 A < 19 2
22 C < 18 2
23 A < 17 2
24 T < 16 2
25 G . 29 4
26 C > 32 2
27 C > 33 2
28 T > 34 2
29 G > 35 2
30 C > 36 2
31 C . 37 4
32 T . 38 4
33 G . 39 4
34 T . 40 4
35 C . 41 4
36 A . 42 4
37 C . 43 4
38 G < 36 2
39 C < 35 2
40 A < 34 2
41 G < 33 2
42 G < 32 2
43 A . 45 4
44 G . 46 4
-1 - . 59 1
-1 - . 58 1
-1 - . 57 1
-1 - . 56 1
-1 - . 55 1
-1 - . 54 1
-1 - . 53 1
-1 - . 52 1
-1 - . 51 1
-1 - . 50 1
-1 - . 49 1
45 A . 61 4
46 T . 61 16
47 C . 62 4
48 G > 63 2
49 C > 64 2
50 G > 65 2
51 G > 66 2
52 G . 67 2
53 T . 68 4
54 T . 69 4
55 C . 70 4
56 G . 71 4
57 A . 72 4
58 T . 74 4
-1 - . 73 1
59 G . 67 2
60 C < 66 2
61 C < 65 2
62 G < 64 2
63 T < 63 2
64 C < 11 2
65 G < 10 2
66 G < 9 2
67 G < 8 2
68 A < 7 2
69 C < 6 2
70 C < 5 2
71 G . 4 8
72 C . 3 8
73 C . 2 8
74 A . 1 8
-1 # # -1 -1
65 MD1660_GTC&RD1660_QUC 77
-1 # # -1 -1
0 G > 5 2
1 G > 6 2
2 A > 7 2
3 G > 8 2
4 C > 9 2
5 G > 10 2
6 G > 11 2
7 T . 12 4
8 A . 13 4
9 G > 16 2
10 T > 17 2
11 T > 18 2
12 C > 19 2
13 A . 20 4
14 G . 21 4
15 T . 22 4
16 C . 23 4
17 G . 24 4
18 G . 25 4
19 T . 26 4
20 T . 26 16
21 A . 27 4
22 G < 19 2
23 A < 18 2
24 A < 17 2
25 T < 16 2
26 A . 29 4
27 C > 32 2
28 C > 33 2
29 T > 34 2
30 G > 35 2
31 C > 36 2
32 C . 37 4
33 T . 38 4
34 G . 39 4
35 T . 40 4
36 C . 41 4
37 A . 42 4
38 C . 43 4
39 G < 36 2
40 C < 35 2
41 A < 34 2
42 G < 33 2
43 G < 32 2
44 G . 45 4
45 G . 46 4
-1 - . 59 1
-1 - . 58 1
-1 - . 57 1
-1 - . 56 1
-1 - . 55 1
-1 - . 54 1
-1 - . 53 1
-1 - . 52 1
-1 - . 51 1
-1 - . 50 1
-1 - . 49 1
46 G . 61 4
47 T . 61 16
48 C . 62 4
49 G > 63 2
50 C > 64 2
51 G > 65 2
52 G > 66 2
53 G > 67 2
54 T . 68 4
55 T . 69 4
56 C . 70 4
57 G . 71 4
58 A . 72 4
59 G . 73 4
60 T . 74 4
61 C < 67 2
62 C < 66 2
63 C < 65 2
64 G < 64 2
65 T < 63 2
66 C < 11 2
67 C < 10 2
68 G < 9 2
69 T < 8 2
70 T < 7 2
71 C < 6 2
72 C < 5 2
73 G . 4 8
74 C . 3 8
75 C . 2 8
76 A . 1 8
-1 # # -1 -1
65 MD2000_GTC 76
-1 # # -1 -1
0 G > 5 2
1 G > 6 2
2 A > 7 2
3 G > 8 2
4 T > 9 2
5 G > 10 2
6 G > 11 2
7 T . 12 4
8 A . 13 4
9 G > 16 2
10 T > 17 2
11 T > 18 2
12 C > 19 2
13 A . 20 4
14 G . 21 4
15 C . 22 4
16 T . 23 4
17 G . 24 4
18 G . 25 4
19 T . 26 4
20 T . 26 16
21 A . 27 4
22 G < 19 2
23 A < 18 2
24 A < 17 2
25 T < 16 2
26 A . 29 4
27 C > 32 2
28 C > 33 2
29 T > 34 2
30 G > 35 2
31 C > 36 2
32 C . 37 4
33 T . 38 4
34 G . 39 4
35 T . 40 4
36 C . 41 4
37 A . 42 4
38 C . 43 4
39 G < 36 2
40 C < 35 2
41 A < 34 2
42 G < 33 2
43 G < 32 2
44 G . 45 4
-1 - . 59 1
-1 - . 58 1
-1 - . 57 1
-1 - . 56 1
-1 - . 55 1
-1 - . 54 1
-1 - . 53 1
-1 - . 52 1
-1 - . 51 1
-1 - . 50 1
-1 - . 49 1
45 G . 61 4
46 T . 61 16
47 C . 62 4
48 G > 63 2
49 C > 64 2
50 G > 65 2
51 G > 66 2
52 G > 67 2
53 T . 68 4
54 T . 69 4
55 C . 70 4
56 G . 71 4
57 A . 72 4
58 G . 73 4
59 T . 74 4
60 C < 67 2
61 C < 66 2
62 C < 65 2
63 G < 64 2
64 T < 63 2
-1 - . 46 1
65 C < 11 2
66 C < 10 2
67 A < 9 2
68 T < 8 2
69 T < 7 2
70 C < 6 2
71 C < 5 2
72 G . 4 8
73 C . 3 8
74 C . 2 8
75 A . 1 8
-1 # # -1 -1
65 MD2001_GTC 77
-1 # # -1 -1
0 G > 5 2
1 G > 6 2
2 A > 7 2
3 G > 8 2
4 T > 9 2
5 G > 10 2
6 G > 11 2
7 T . 12 4
8 A . 13 4
9 G > 16 2
10 T > 17 2
11 T > 18 2
12 C > 19 2
13 A . 20 4
14 G . 21 4
15 C . 22 4
16 T . 23 4
17 G . 24 4
18 G . 25 4
19 T . 26 4
20 T . 26 16
21 A . 27 4
22 G < 19 2
23 A < 18 2
24 A < 17 2
25 T < 16 2
26 A . 29 4
27 C > 32 2
28 C > 33 2
29 T > 34 2
30 G > 35 2
31 C > 36 2
32 C . 37 4
33 T . 38 4
34 G . 39 4
35 T . 40 4
36 C . 41 4
37 A . 42 4
38 C . 43 4
39 G < 36 2
40 C < 35 2
41 A < 34 2
42 G < 33 2
43 G < 32 2
44 G . 45 4
45 G . 46 4
-1 - . 59 1
-1 - . 58 1
-1 - . 57 1
-1 - . 56 1
-1 - . 55 1
-1 - . 54 1
-1 - . 53 1
-1 - . 52 1
-1 - . 51 1
-1 - . 50 1
-1 - . 49 1
46 G . 61 4
47 T . 61 16
48 C . 62 4
49 G > 63 2
50 C > 64 2
51 G > 65 2
52 G > 66 2
53 G > 67 2
54 T . 68 4
55 T . 69 4
56 C . 70 4
57 G . 71 4
58 A . 72 4
59 G . 73 4
60 T . 74 4
61 C < 67 2
62 C < 66 2
63 C < 65 2
64 G < 64 2
65 T < 63 2
66 C < 11 2
67 C < 10 2
68 A < 9 2
69 T < 8 2
70 T < 7 2
71 C < 6 2
72 C < 5 2
73 G . 4 8
74 C . 3 8
75 C . 2 8
76 A . 1 8
-1 # # -1 -1
65 MD2002_GTC 77
-1 # # -1 -1
0 G > 5 2
1 G > 6 2
2 A > 7 2
3 G > 8 2
4 T > 9 2
5 G > 10 2
6 G > 11 2
7 T . 12 4
8 A . 13 4
9 G > 16 2
10 T > 17 2
11 T > 18 2
12 C > 19 2
13 A . 20 4
14 G . 21 4
15 C . 22 4
16 T . 23 4
17 G . 24 4
18 G . 25 4
19 C . 26 4
20 T . 26 16
21 A . 27 4
22 G < 19 2
23 A < 18 2
24 A < 17 2
25 T < 16 2
26 A . 29 4
27 C > 32 2
28 C > 33 2
29 T > 34 2
30 G > 35 2
31 C > 36 2
32 C . 37 4
33 T . 38 4
34 G . 39 4
35 T . 40 4
36 C . 41 4
37 A . 42 4
38 C . 43 4
39 G < 36 2
40 C < 35 2
41 A < 34 2
42 G < 33 2
43 G < 32 2
44 G . 45 4
45 G . 46 4
-1 - . 59 1
-1 - . 58 1
-1 - . 57 1
-1 - . 56 1
-1 - . 55 1
-1 - . 54 1
-1 - . 53 1
-1 - . 52 1
-1 - . 51 1
-1 - . 50 1
-1 - . 49 1
46 G . 61 4
47 T . 61 16
48 C . 62 4
49 G > 63 2
50 C > 64 2
51 G > 65 2
52 G > 66 2
53 G > 67 2
54 T . 68 4
55 T . 69 4
56 C . 70 4
57 G . 71 4
58 A . 72 4
59 G . 73 4
60 T . 74 4
61 C < 67 2
62 C < 66 2
63 C < 65 2
64 G < 64 2
65 T < 63 2
66 C < 11 2
67 C < 10 2
68 A < 9 2
69 T < 8 2
70 T < 7 2
71 C < 6 2
72 C < 5 2
73 G . 4 8
74 C . 3 8
75 C . 2 8
76 A . 1 8
-1 # # -1 -1
65 MD2140_GTC 74
-1 # # -1 -1
0 G > 5 2
1 G > 6 2
2 G > 7 2
3 T > 8 2
4 C > 9 2
5 T > 10 2
6 G > 11 2
7 T . 12 4
8 A . 13 4
9 G > 16 2
10 T > 17 2
11 T > 18 2
12 C > 19 2
13 A . 20 4
14 A . 21 4
15 T . 22 4
16 T . 23 4
17 G . 24 4
18 G . 25 4
19 T . 26 4
20 T . 26 16
21 A . 27 4
22 G < 19 2
23 A < 18 2
24 G < 17 2
25 C < 16 2
26 A . 29 4
27 C > 32 2
28 C > 33 2
29 G > 34 2
30 C > 35 2
31 C > 36 2
32 C . 37 4
33 T . 38 4
34 G . 39 4
35 T . 40 4
36 C . 41 4
37 A . 42 4
38 C . 43 4
39 G < 36 2
40 G < 35 2
41 C < 34 2
42 G < 33 2
43 G < 32 2
44 A . 45 4
45 A . 46 4
-1 - . 59 1
-1 - . 58 1
-1 - . 57 1
-1 - . 56 1
-1 - . 55 1
-1 - . 54 1
-1 - . 53 1
-1 - . 52 1
-1 - . 51 1
-1 - . 50 1
-1 - . 49 1
46 G . 61 4
47 T . 61 16
48 T . 62 4
49 G > 63 2
50 C > 64 2
51 G > 65 2
52 G > 66 2
53 G > 67 2
54 T . 68 4
55 T . 69 4
56 C . 70 4
57 G . 71 4
58 A . 72 4
59 G . 73 4
60 C . 74 4
61 C < 67 2
62 C < 66 2
63 C < 65 2
64 G < 64 2
65 T < 63 2
66 C < 11 2
67 A < 10 2
68 G < 9 2
69 A < 8 2
70 C < 7 2
71 C < 6 2
72 C < 5 2
73 G . 4 8
-1 - . 3 1
-1 - . 2 1
-1 - . 1 1
-1 # # -1 -1
65 ME1140_TTC&DE1180_TTC&RE1140_!UC 76
-1 # # -1 -1
0 G > 5 2
1 G > 6 2
2 C > 7 2
3 C > 8 2
4 T > 9 2
5 G > 10 2
6 T > 11 2
7 T . 12 4
8 G . 13 4
9 G > 16 2
10 T > 17 2
11 G > 18 2
12 A . 19 2
13 A . 20 4
14 G . 21 4
15 C . 22 4
16 G . 24 4
17 G . 25 4
18 T . 26 4
19 T . 26 16
20 A . 27 4
-1 - . 23 1
21 A . 19 2
22 C < 18 2
23 A < 17 2
24 C < 16 2
25 A . 29 4
26 C > 32 2
27 A > 33 2
28 C > 34 2
29 G > 35 2
30 G > 36 2
31 T . 37 4
32 T . 38 4
33 T . 39 4
34 T . 40 4
35 C . 41 4
36 A . 42 4
37 T . 43 4
38 C < 36 2
39 C < 35 2
40 G < 34 2
41 T < 33 2
42 G < 32 2
43 G . 45 4
44 A . 46 4
-1 - . 59 1
-1 - . 58 1
-1 - . 57 1
-1 - . 56 1
-1 - . 55 1
-1 - . 54 1
-1 - . 53 1
-1 - . 52 1
-1 - . 51 1
-1 - . 50 1
-1 - . 49 1
45 C . 61 4
46 A . 61 16
47 C . 62 4
48 A > 63 2
49 C > 64 2
50 G > 65 2
51 G > 66 2
52 G > 67 2
53 T . 68 4
54 T . 69 4
55 C . 70 4
56 G . 71 4
57 A . 72 4
58 A . 73 4
59 C . 74 4
60 C < 67 2
61 C < 66 2
62 C < 65 2
63 G < 64 2
64 T < 63 2
65 A < 11 2
66 C < 10 2
67 A < 9 2
68 G < 8 2
69 G < 7 2
70 C < 6 2
71 T < 5 2
72 A . 4 8
73 C . 3 8
74 C . 2 8
75 A . 1 8
-1 # # -1 -1
65 ME1150_TTC&DE1200_TTC 77
-1 # # -1 -1
0 G > 5 2
1 G > 6 2
2 C > 7 2
3 G > 8 2
4 C > 9 2
5 G > 10 2
6 T > 11 2
7 T . 12 4
8 G . 13 4
9 G > 16 2
10 T > 17 2
11 G > 18 2
12 A . 19 2
13 A . 20 4
14 G . 21 4
15 A . 22 4
16 G . 24 4
17 A . 25 4
18 C . 26 4
19 T . 26 16
20 T . 26 16
21 A . 27 4
-1 - . 23 1
22 A . 19 2
23 C < 18 2
24 A < 17 2
25 C < 16 2
26 A . 29 4
27 C > 32 2
28 A > 33 2
29 C > 34 2
30 G > 35 2
31 C > 36 2
32 C . 37 4
33 T . 38 4
34 T . 39 4
35 T . 40 4
36 C . 41 4
37 A . 42 4
38 C . 43 4
39 G < 36 2
40 C < 35 2
41 G < 34 2
42 T < 33 2
43 G < 32 2
44 C . 45 4
45 A . 46 4
-1 - . 59 1
-1 - . 58 1
-1 - . 57 1
-1 - . 56 1
-1 - . 55 1
-1 - . 54 1
-1 - . 53 1
-1 - . 52 1
-1 - . 51 1
-1 - . 50 1
-1 - . 49 1
46 T . 61 4
47 T . 61 16
48 C . 62 4
49 A > 63 2
50 C > 64 2
51 G > 65 2
52 G > 66 2
53 G > 67 2
54 T . 68 4
55 T . 69 4
56 T . 70 4
57 G . 71 4
58 A . 72 4
59 A . 73 4
60 T . 74 4
61 C < 67 2
62 C < 66 2
63 C < 65 2
64 G < 64 2
65 T < 63 2
66 A < 11 2
67 C < 10 2
68 G < 9 2
69 C < 8 2
70 G < 7 2
71 T < 6 2
72 C < 5 2
73 A . 4 8
74 C . 3 8
75 C . 2 8
76 A . 1 8
-1 # # -1 -1
65 MA1211_TGC 76
-1 # # -1 -1
0 G > 5 2
1 G > 6 2
2 G > 7 2
3 G > 8 2
4 G > 9 2
5 C > 10 2
6 G > 11 2
7 T . 12 4
8 A . 13 4
9 G > 16 2
10 C > 17 2
11 T > 18 2
12 C > 19 2
13 A . 20 4
14 G . 21 4
15 C . 22 4
16 T . 23 4
17 G . 24 4
18 G . 25 4
19 G . 26 4
20 A . 27 4
21 G < 19 2
22 A < 18 2
23 G < 17 2
24 C < 16 2
25 A . 29 4
26 C > 32 2
27 C > 33 2
28 T > 34 2
29 G > 35 2
30 C > 36 2
31 T . 37 4
32 T . 38 4
33 T . 39 4
34 G . 40 4
35 C . 41 4
36 A . 42 4
37 A . 43 4
38 G < 36 2
39 C < 35 2
40 A < 34 2
41 G < 33 2
42 G < 32 2
43 G . 45 4
44 G . 46 4
-1 - . 59 1
-1 - . 58 1
-1 - . 57 1
-1 - . 56 1
-1 - . 55 1
-1 - . 54 1
-1 - . 53 1
-1 - . 52 1
-1 - . 51 1
-1 - . 50 1
-1 - . 49 1
45 G . 61 4
46 T . 61 16
47 C . 62 4
48 G > 63 2
49 T . 64 2
50 C > 65 2
51 G > 66 2
52 G > 67 2
53 T . 68 4
54 T . 69 4
55 C . 70 4
56 G . 71 4
57 A . 72 4
58 A . 73 4
59 C . 74 4
60 C < 67 2
61 C < 66 2
62 G < 65 2
63 T . 64 2
64 C < 63 2
65 C < 11 2
66 G < 10 2
67 T < 9 2
68 C < 8 2
69 T < 7 2
70 C < 6 2
71 C < 5 2
72 A . 4 8
73 C . 3 8
74 C . 2 8
75 A . 1 8
-1 # # -1 -1
65 MF1201_GAA 76
-1 # # -1 -1
0 G > 5 2
1 G > 6 2
2 T > 7 2
3 C > 8 2
4 T > 9 2
5 T > 10 2
6 G > 11 2
7 T . 12 4
8 A . 13 4
9 G > 16 2
10 C > 17 2
11 T > 18 2
12 C > 19 2
13 A . 20 4
14 G . 21 4
15 T . 22 4
16 C . 23 4
17 G . 24 4
18 G . 25 4
19 T . 26 4
20 A . 27 4
21 G < 19 2
22 A < 18 2
23 G < 17 2
24 C < 16 2
25 A . 29 4
26 A > 32 2
27 C > 33 2
28 G > 34 2
29 G > 35 2
30 T > 36 2
31 T . 37 4
32 T . 38 4
33 G . 39 4
34 A . 40 4
35 A . 41 4
36 G . 42 4
37 A . 43 4
38 A < 36 2
39 C < 35 2
40 C < 34 2
41 G < 33 2
42 T < 32 2
43 G . 45 4
44 T . 46 4
-1 - . 59 1
-1 - . 58 1
-1 - . 57 1
-1 - . 56 1
-1 - . 55 1
-1 - . 54 1
-1 - . 53 1
-1 - . 52 1
-1 - . 51 1
-1 - . 50 1
-1 - . 49 1
45 G . 61 4
46 T . 61 16
47 C . 62 4
48 G > 63 2
49 G > 64 2
50 C > 65 2
51 A > 66 2
52 G > 67 2
53 T . 68 4
54 T . 69 4
55 C . 70 4
56 G . 71 4
57 A . 72 4
58 T . 73 4
59 T . 74 4
60 C < 67 2
61 T < 66 2
62 G < 65 2
63 C < 64 2
64 C < 63 2
65 C < 11 2
66 G < 10 2
67 A < 9 2
68 G < 8 2
69 A < 7 2
70 C < 6 2
71 C < 5 2
72 A . 4 8
73 C . 3 8
74 C . 2 8
75 A . 1 8
-1 # # -1 -1
65 ME1230_TTC 76
-1 # # -1 -1
0 G > 5 2
1 G > 6 2
2 C > 7 2
3 C > 8 2
4 C > 9 2
5 G > 10 2
6 T > 11 2
7 T . 12 4
8 G . 13 4
9 G > 16 2
10 A > 17 2
11 G > 18 2
12 A . 19 2
13 A . 20 4
14 A . 21 4
15 C . 22 4
16 G . 24 4
17 G . 25 4
18 T . 26 4
19 T . 26 16
20 A . 27 4
-1 - . 23 1
21 A . 19 2
22 C < 18 2
23 T < 17 2
24 C < 16 2
25 A . 29 4
26 C > 32 2
27 A > 33 2
28 T > 34 2
29 G > 35 2
30 C > 36 2
31 C . 37 4
32 T . 38 4
33 T . 39 4
34 T . 40 4
35 C . 41 4
36 A . 42 4
37 C . 43 4
38 G < 36 2
39 C < 35 2
40 A < 34 2
41 T < 33 2
42 G < 32 2
43 C . 45 4
44 A . 46 4
-1 - . 59 1
-1 - . 58 1
-1 - . 57 1
-1 - . 56 1
-1 - . 55 1
-1 - . 54 1
-1 - . 53 1
-1 - . 52 1
-1 - . 51 1
-1 - . 50 1
-1 - . 49 1
45 T . 61 4
46 T . 61 16
47 C . 62 4
48 A > 63 2
49 C > 64 2
50 G > 65 2
51 G > 66 2
52 G > 67 2
53 T . 68 4
54 T . 69 4
55 C . 70 4
56 G . 71 4
57 A . 72 4
58 A . 73 4
59 T . 74 4
60 C < 67 2
61 C < 66 2
62 C < 65 2
63 G < 64 2
64 T < 63 2
65 A < 11 2
66 C < 10 2
67 G < 9 2
68 G < 8 2
69 G < 7 2
70 T < 6 2
71 C < 5 2
72 A . 4 8
73 C . 3 8
74 C . 2 8
75 A . 1 8
-1 # # -1 -1
65 ME1270_CTC 72
-1 # # -1 -1
0 G > 5 2
1 G > 6 2
2 T > 7 2
3 C > 8 2
4 C > 9 2
5 C > 10 2
6 T > 11 2
7 T . 12 4
8 C . 13 4
9 G > 16 2
10 T > 17 2
11 C > 18 2
12 T > 19 2
13 A . 20 4
14 T . 21 4
15 C . 22 4
16 G . 24 4
17 G . 25 4
18 T . 26 4
19 T . 26 16
20 A . 27 4
-1 - . 23 1
21 G < 19 2
22 G < 18 2
23 A < 17 2
24 C < 16 2
25 A . 29 4
26 T > 32 2
27 G > 33 2
28 A > 34 2
29 G > 35 2
30 A > 36 2
31 T . 37 4
32 T . 38 4
33 C . 39 4
34 T . 40 4
35 C . 41 4
36 A . 42 4
37 A . 43 4
38 T < 36 2
39 C < 35 2
40 T < 34 2
41 C < 33 2
42 A < 32 2
43 A . 45 4
44 A . 46 4
-1 - . 59 1
-1 - . 58 1
-1 - . 57 1
-1 - . 56 1
-1 - . 55 1
-1 - . 54 1
-1 - . 53 1
-1 - . 52 1
-1 - . 51 1
-1 - . 50 1
-1 - . 49 1
45 A . 61 4
46 G . 62 4
47 A > 63 2
48 C > 64 2
49 G > 65 2
50 G > 66 2
51 G > 67 2
52 T . 68 4
53 T . 69 4
54 C . 70 4
55 A . 71 4
56 A . 72 4
57 T . 73 4
58 T . 74 4
59 C < 67 2
60 C < 66 2
61 C < 65 2
62 G < 64 2
63 T < 63 2
64 A < 11 2
65 G < 10 2
66 G < 9 2
67 G < 8 2
68 A < 7 2
69 C < 6 2
70 T < 5 2
71 A . 4 8
-1 - . 3 1
-1 - . 2 1
-1 - . 1 1
-1 # # -1 -1
65 ME1271_TTC 72
-1 # # -1 -1
0 G > 5 2
1 G > 6 2
2 T > 7 2
3 C > 8 2
4 C > 9 2
5 C > 10 2
6 T > 11 2
7 T . 12 4
8 C . 13 4
9 G > 16 2
10 T > 17 2
11 C > 18 2
12 T > 19 2
13 A . 20 4
14 T . 21 4
15 C . 22 4
16 G . 24 4
17 G . 25 4
18 T . 26 4
19 T . 26 16
20 A . 27 4
-1 - . 23 1
21 G < 19 2
22 G < 18 2
23 A < 17 2
24 C < 16 2
25 A . 29 4
26 T > 32 2
27 G > 33 2
28 A > 34 2
29 G > 35 2
30 A > 36 2
31 T . 37 4
32 T . 38 4
33 T . 39 4
34 T . 40 4
35 C . 41 4
36 A . 42 4
37 A . 43 4
38 T < 36 2
39 C < 35 2
40 T < 34 2
41 C < 33 2
42 A < 32 2
43 G . 45 4
44 A . 46 4
-1 - . 59 1
-1 - . 58 1
-1 - . 57 1
-1 - . 56 1
-1 - . 55 1
-1 - . 54 1
-1 - . 53 1
-1 - . 52 1
-1 - . 51 1
-1 - . 50 1
-1 - . 49 1
45 A . 61 4
46 G . 62 4
47 A > 63 2
48 C > 64 2
49 G > 65 2
50 G > 66 2
51 G > 67 2
52 T . 68 4
53 T . 69 4
54 C . 70 4
55 A . 71 4
56 A . 72 4
57 T . 73 4
58 T . 74 4
59 C < 67 2
60 C < 66 2
61 C < 65 2
62 G < 64 2
63 T < 63 2
64 A < 11 2
65 G < 10 2
66 G < 9 2
67 G < 8 2
68 A < 7 2
69 C < 6 2
70 T < 5 2
71 A . 4 8
-1 - . 3 1
-1 - . 2 1
-1 - . 1 1
-1 # # -1 -1
65 ME1280_TTC 72
-1 # # -1 -1
0 G > 5 2
1 T > 6 2
2 C > 7 2
3 C > 8 2
4 T > 9 2
5 C > 10 2
6 T > 11 2
7 T . 12 4
8 C . 13 4
9 G > 16 2
10 T > 17 2
11 C > 18 2
12 T > 19 2
13 A . 20 4
14 T . 21 4
15 C . 22 4
16 G . 24 4
17 G . 25 4
18 T . 26 4
19 T . 26 16
20 A . 27 4
-1 - . 23 1
21 G < 19 2
22 G < 18 2
23 A < 17 2
24 C < 16 2
25 T . 29 4
26 C > 32 2
27 C > 33 2
28 A > 34 2
29 G > 35 2
30 G > 36 2
31 T . 37 4
32 T . 38 4
33 T . 39 4
34 T . 40 4
35 C . 41 4
36 A . 42 4
37 T . 43 4
38 C < 36 2
39 C < 35 2
40 T < 34 2
41 G < 33 2
42 G < 32 2
43 C . 45 4
44 A . 46 4
-1 - . 59 1
-1 - . 58 1
-1 - . 57 1
-1 - . 56 1
-1 - . 55 1
-1 - . 54 1
-1 - . 53 1
-1 - . 52 1
-1 - . 51 1
-1 - . 50 1
-1 - . 49 1
45 A . 61 4
46 G . 62 4
47 A > 63 2
48 G > 64 2
49 G > 65 2
50 G > 66 2
51 G > 67 2
52 T . 68 4
53 T . 69 4
54 C . 70 4
55 G . 71 4
56 A . 72 4
57 T . 73 4
58 T . 74 4
59 C < 67 2
60 C < 66 2
61 C < 65 2
62 C < 64 2
63 T < 63 2
64 A < 11 2
65 G < 10 2
66 A < 9 2
67 G < 8 2
68 G < 7 2
69 A < 6 2
70 T < 5 2
71 G . 4 8
-1 - . 3 1
-1 - . 2 1
-1 - . 1 1
-1 # # -1 -1
65 ME1351_CTC 72
-1 # # -1 -1
0 C > 6 2
1 C > 7 2
2 C > 8 2
3 C > 9 2
4 C > 10 2
5 G > 11 2
6 T . 12 4
7 T . 13 4
8 G > 16 2
9 T > 17 2
10 G > 18 2
11 T > 19 2
12 A . 20 4
13 G . 21 4
14 C . 22 4
15 G . 24 4
16 G . 25 4
17 C . 26 4
18 C . 26 16
19 T . 26 16
20 A . 27 4
-1 - . 23 1
21 G < 19 2
22 C < 18 2
23 A < 17 2
24 C < 16 2
25 G . 29 4
26 C > 32 2
27 C > 33 2
28 G > 34 2
29 C > 35 2
30 C > 36 2
31 C . 37 4
32 T . 38 4
33 C . 39 4
34 T . 40 4
35 C . 41 4
36 A . 42 4
37 A . 43 4
38 G < 36 2
39 G < 35 2
40 C < 34 2
41 G < 33 2
42 G < 32 2
43 T . 45 4
44 A . 46 4
-1 - . 59 1
-1 - . 58 1
-1 - . 57 1
-1 - . 56 1
-1 - . 55 1
-1 - . 54 1
-1 - . 53 1
-1 - . 52 1
-1 - . 51 1
-1 - . 50 1
-1 - . 49 1
45 G . 61 4
46 C . 62 4
47 G > 63 2
48 C > 64 2
49 C > 65 2
50 G > 66 2
51 G > 67 2
52 T . 68 4
53 T . 69 4
54 C . 70 4
55 G . 71 4
56 A . 72 4
57 A . 73 4
58 T . 74 4
59 C < 67 2
60 C < 66 2
61 G < 65 2
62 G < 64 2
63 T < 63 2
64 C < 11 2
65 G < 10 2
66 G < 9 2
67 G < 8 2
68 G < 7 2
69 G < 6 2
70 T . 5 8
71 A . 4 8
-1 - . 3 1
-1 - . 2 1
-1 - . 1 1
-1 # # -1 -1
65 ME1460_TTC 73
-1 # # -1 -1
0 G > 5 2
1 T > 6 2
2 C > 7 2
3 C > 8 2
4 C > 9 2
5 C > 10 2
6 T > 11 2
7 T . 12 4
8 C . 13 4
9 G > 16 2
10 T > 17 2
11 C > 18 2
12 T > 19 2
13 A . 20 4
14 G . 21 4
15 A . 22 4
16 G . 24 4
17 G . 25 4
18 C . 26 4
19 C . 26 16
20 T . 26 16
21 A . 27 4
-1 - . 23 1
22 G < 19 2
23 G < 18 2
24 A < 17 2
25 C < 16 2
26 A . 29 4
27 C > 32 2
28 C > 33 2
29 G > 34 2
30 C > 35 2
31 C > 36 2
32 C . 37 4
33 T . 38 4
34 T . 39 4
35 T . 40 4
36 C . 41 4
37 A . 42 4
38 C . 43 4
39 G < 36 2
40 G < 35 2
41 C < 34 2
42 G < 33 2
43 G < 32 2
44 T . 45 4
45 A . 46 4
-1 - . 59 1
-1 - . 58 1
-1 - . 57 1
-1 - . 56 1
-1 - . 55 1
-1 - . 54 1
-1 - . 53 1
-1 - . 52 1
-1 - . 51 1
-1 - . 50 1
-1 - . 49 1
46 A . 61 4
47 C . 62 4
48 A > 63 2
49 G > 64 2
50 G > 65 2
51 G > 66 2
52 G > 67 2
53 T . 68 4
54 T . 69 4
55 C . 70 4
56 G . 71 4
57 A . 72 4
58 A . 73 4
59 T . 74 4
60 C < 67 2
61 C < 66 2
62 C < 65 2
63 C < 64 2
64 T < 63 2
65 A < 11 2
66 G < 10 2
67 G < 9 2
68 G < 8 2
69 G < 7 2
70 A < 6 2
71 C < 5 2
72 A . 4 8
-1 - . 3 1
-1 - . 2 1
-1 - . 1 1
-1 # # -1 -1
65 MA1230_TGC 75
-1 # # -1 -1
0 G > 5 2
1 G > 6 2
2 G > 7 2
3 G > 8 2
4 C > 9 2
5 T > 10 2
6 T > 11 2
7 T . 12 4
8 A . 13 4
9 G > 16 2
10 C > 17 2
11 T > 18 2
12 C > 19 2
13 A . 20 4
14 G . 21 4
15 C . 22 4
16 T . 23 4
17 G . 24 4
18 G . 25 4
19 G . 26 4
20 A . 27 4
21 G < 19 2
22 A < 18 2
23 G < 17 2
24 C < 16 2
25 G . 29 4
26 C > 32 2
27 C > 33 2
28 T > 34 2
29 G > 35 2
30 C > 36 2
31 C . 37 4
32 T . 38 4
33 T . 39 4
34 G . 40 4
35 C . 41 4
36 A . 42 4
37 C . 43 4
38 G < 36 2
39 C < 35 2
40 A < 34 2
41 G < 33 2
42 G < 32 2
43 A . 45 4
44 G . 46 4
-1 - . 59 1
-1 - . 58 1
-1 - . 57 1
-1 - . 56 1
-1 - . 55 1
-1 - . 54 1
-1 - . 53 1
-1 - . 52 1
-1 - . 51 1
-1 - . 50 1
-1 - . 49 1
45 G . 61 4
46 T . 61 16
47 C . 62 4
48 A > 63 2
49 G > 64 2
50 C > 65 2
51 G > 66 2
52 G > 67 2
53 T . 68 4
54 T . 69 4
55 C . 70 4
56 G . 71 4
57 A . 72 4
58 T . 74 4
-1 - . 73 1
59 C < 67 2
60 C < 66 2
61 G < 65 2
62 C < 64 2
63 T < 63 2
64 A < 11 2
65 A < 10 2
66 G < 9 2
67 C < 8 2
68 T < 7 2
69 C < 6 2
70 C < 5 2
71 A . 4 8
72 C . 3 8
73 C . 2 8
74 A . 1 8
-1 # # -1 -1
65 ME1490_TTC&DE2000_TTC 76
-1 # # -1 -1
0 G > 5 2
1 T > 6 2
2 C > 7 2
3 C > 8 2
4 C > 9 2
5 C > 10 2
6 A > 11 2
7 T . 12 4
8 C . 13 4
9 G > 16 2
10 T > 17 2
11 C > 18 2
12 T > 19 2
13 A . 20 4
14 G . 21 4
15 A . 22 4
16 G . 24 4
17 G . 25 4
18 C . 26 4
19 C . 26 16
20 T . 26 16
21 A . 27 4
-1 - . 23 1
22 G < 19 2
23 G < 18 2
24 A < 17 2
25 C < 16 2
26 A . 29 4
27 T > 32 2
28 C > 33 2
29 G > 34 2
30 C > 35 2
31 C > 36 2
32 C . 37 4
33 T . 38 4
34 T . 39 4
35 T . 40 4
36 C . 41 4
37 A . 42 4
38 C . 43 4
39 G < 36 2
40 G < 35 2
41 C < 34 2
42 G < 33 2
43 G < 32 2
44 T . 45 4
45 A . 46 4
-1 - . 59 1
-1 - . 58 1
-1 - . 57 1
-1 - . 56 1
-1 - . 55 1
-1 - . 54 1
-1 - . 53 1
-1 - . 52 1
-1 - . 51 1
-1 - . 50 1
-1 - . 49 1
46 A . 61 4
47 C . 62 4
48 C > 63 2
49 G > 64 2
50 G > 65 2
51 G > 66 2
52 G > 67 2
53 T . 68 4
54 T . 69 4
55 C . 70 4
56 G . 71 4
57 A . 72 4
58 A . 73 4
59 T . 74 4
60 C < 67 2
61 C < 66 2
62 C < 65 2
63 C < 64 2
64 G < 63 2
65 T < 11 2
66 G < 10 2
67 G < 9 2
68 G < 8 2
69 G < 7 2
70 A < 6 2
71 C < 5 2
72 G . 4 8
73 C . 3 8
74 C . 2 8
75 A . 1 8
-1 # # -1 -1
65 ME1500_TTC 68
-1 # # -1 -1
0 C > 7 2
1 C > 8 2
2 C > 9 2
3 G > 10 2
4 T > 11 2
5 T . 12 4
6 G . 13 4
7 G > 16 2
8 T > 17 2
9 C > 18 2
10 A . 19 2
11 A . 20 4
12 G . 21 4
13 T . 22 4
14 G . 24 4
15 G . 25 4
16 T . 26 4
17 T . 26 16
18 A . 27 4
-1 - . 23 1
19 A . 19 2
20 G < 18 2
21 A < 17 2
22 C < 16 2
23 A . 29 4
24 C > 32 2
25 C > 33 2
26 G > 34 2
27 C > 35 2
28 C > 36 2
29 C . 37 4
30 T . 38 4
31 T . 39 4
32 T . 40 4
33 C . 41 4
34 A . 42 4
35 C . 43 4
36 G < 36 2
37 G < 35 2
38 C < 34 2
39 G < 33 2
40 G < 32 2
41 T . 45 4
42 A . 46 4
-1 - . 59 1
-1 - . 58 1
-1 - . 57 1
-1 - . 56 1
-1 - . 55 1
-1 - . 54 1
-1 - . 53 1
-1 - . 52 1
-1 - . 51 1
-1 - . 50 1
-1 - . 49 1
43 A . 61 4
44 C . 62 4
45 A > 63 2
46 T > 64 2
47 G > 65 2
48 G > 66 2
49 G > 67 2
50 T . 68 4
51 T . 69 4
52 C . 70 4
53 A . 71 4
54 A . 72 4
55 A . 73 4
56 T . 74 4
57 C < 67 2
58 C < 66 2
59 C < 65 2
60 G < 64 2
61 T < 63 2
62 A < 11 2
63 C < 10 2
64 G < 9 2
65 G < 8 2
66 G < 7 2
67 T . 6 8
-1 - . 5 1
-1 - . 4 1
-1 - . 3 1
-1 - . 2 1
-1 - . 1 1
-1 # # -1 -1
65 ME1510_TTC 73
-1 # # -1 -1
0 G > 5 2
1 A > 6 2
2 C > 7 2
3 C > 8 2
4 C > 9 2
5 T > 10 2
6 T > 11 2
7 T . 12 4
8 C . 13 4
9 A > 16 2
10 T > 17 2
11 C > 18 2
12 T > 19 2
13 A . 20 4
14 G . 21 4
15 T . 22 4
16 G . 24 4
17 G . 25 4
18 C . 26 4
19 C . 26 16
20 A . 26 16
21 A . 27 4
-1 - . 23 1
22 G < 19 2
23 G < 18 2
24 A < 17 2
25 T < 16 2
26 A . 29 4
27 C > 32 2
28 C > 33 2
29 A > 34 2
30 C > 35 2
31 C > 36 2
32 C . 37 4
33 T . 38 4
34 T . 39 4
35 T . 40 4
36 C . 41 4
37 A . 42 4
38 C . 43 4
39 G < 36 2
40 G < 35 2
41 T < 34 2
42 G < 33 2
43 G < 32 2
44 A . 45 4
45 A . 46 4
-1 - . 59 1
-1 - . 58 1
-1 - . 57 1
-1 - . 56 1
-1 - . 55 1
-1 - . 54 1
-1 - . 53 1
-1 - . 52 1
-1 - . 51 1
-1 - . 50 1
-1 - . 49 1
46 A . 61 4
47 C . 62 4
48 G > 63 2
49 G > 64 2
50 A > 65 2
51 A > 66 2
52 G > 67 2
53 T . 68 4
54 T . 69 4
55 C . 70 4
56 A . 71 4
57 A . 72 4
58 A . 73 4
59 T . 74 4
60 C < 67 2
61 T < 66 2
62 T < 65 2
63 T < 64 2
64 C < 63 2
65 A < 11 2
66 A < 10 2
67 G < 9 2
68 G < 8 2
69 G < 7 2
70 T < 6 2
71 C < 5 2
72 G . 4 8
-1 - . 3 1
-1 - . 2 1
-1 - . 1 1
-1 # # -1 -1
65 ME1511_TTC 72
-1 # # -1 -1
0 G > 5 2
1 G > 6 2
2 C > 7 2
3 T > 8 2
4 C > 9 2
5 C > 10 2
6 T > 11 2
7 T . 12 4
8 C . 13 4
9 A > 16 2
10 T > 17 2
11 C > 18 2
12 T > 19 2
13 A . 20 4
14 G . 21 4
15 T . 22 4
16 G . 24 4
17 G . 25 4
18 T . 26 4
19 T . 26 16
20 A . 27 4
-1 - . 23 1
21 G < 19 2
22 G < 18 2
23 A < 17 2
24 T < 16 2
25 A . 29 4
26 C > 32 2
27 C > 33 2
28 A > 34 2
29 C > 35 2
30 C > 36 2
31 C . 37 4
32 T . 38 4
33 T . 39 4
34 T . 40 4
35 C . 41 4
36 A . 42 4
37 C . 43 4
38 G < 36 2
39 G < 35 2
40 T < 34 2
41 G < 33 2
42 G < 32 2
43 T . 45 4
44 T . 46 4
-1 - . 59 1
-1 - . 58 1
-1 - . 57 1
-1 - . 56 1
-1 - . 55 1
-1 - . 54 1
-1 - . 53 1
-1 - . 52 1
-1 - . 51 1
-1 - . 50 1
-1 - . 49 1
45 A . 61 4
46 C . 62 4
47 A > 63 2
48 G > 64 2
49 G > 65 2
50 G > 66 2
51 G > 67 2
52 T . 68 4
53 T . 69 4
54 C . 70 4
55 A . 71 4
56 A . 72 4
57 A . 73 4
58 T . 74 4
59 C < 67 2
60 C < 66 2
61 C < 65 2
62 C < 64 2
63 T < 63 2
64 A < 11 2
65 G < 10 2
66 G < 9 2
67 A < 8 2
68 G < 7 2
69 T < 6 2
70 C < 5 2
71 A . 4 8
-1 - . 3 1
-1 - . 2 1
-1 - . 1 1
-1 # # -1 -1
65 ME1530_TTC 72
-1 # # -1 -1
0 G > 5 2
1 G > 6 2
2 T > 7 2
3 C > 8 2
4 C > 9 2
5 G > 10 2
6 T > 11 2
7 T . 12 4
8 G . 13 4
9 G > 16 2
10 T > 17 2
11 C > 18 2
12 A . 19 2
13 A . 20 4
14 G . 21 4
15 G . 22 4
16 G . 24 4
17 G . 25 4
18 T . 26 4
19 T . 26 16
20 A . 27 4
-1 - . 23 1
21 A . 19 2
22 G < 18 2
23 A < 17 2
24 C < 16 2
25 A . 29 4
26 C > 32 2
27 C > 33 2
28 G > 34 2
29 C > 35 2
30 C > 36 2
31 T . 37 4
32 T . 38 4
33 T . 39 4
34 T . 40 4
35 C . 41 4
36 A . 42 4
37 C . 43 4
38 G < 36 2
39 G < 35 2
40 C < 34 2
41 G < 33 2
42 G < 32 2
43 T . 45 4
44 A . 46 4
-1 - . 59 1
-1 - . 58 1
-1 - . 57 1
-1 - . 56 1
-1 - . 55 1
-1 - . 54 1
-1 - . 53 1
-1 - . 52 1
-1 - . 51 1
-1 - . 50 1
-1 - . 49 1
45 A . 61 4
46 C . 62 4
47 A > 63 2
48 C > 64 2
49 G > 65 2
50 G > 66 2
51 G > 67 2
52 T . 68 4
53 T . 69 4
54 C . 70 4
55 G . 71 4
56 A . 72 4
57 A . 73 4
58 T . 74 4
59 C < 67 2
60 C < 66 2
61 C < 65 2
62 G < 64 2
63 T < 63 2
64 A < 11 2
65 C < 10 2
66 G < 9 2
67 G < 8 2
68 A < 7 2
69 C < 6 2
70 T < 5 2
71 A . 4 8
-1 - . 3 1
-1 - . 2 1
-1 - . 1 1
-1 # # -1 -1
65 ME1540_TTC 72
-1 # # -1 -1
0 G > 5 2
1 G > 6 2
2 C > 7 2
3 C > 8 2
4 C > 9 2
5 G > 10 2
6 T > 11 2
7 T . 12 4
8 G . 13 4
9 G > 16 2
10 T > 17 2
11 C > 18 2
12 A . 19 2
13 A . 20 4
14 G . 21 4
15 C . 22 4
16 G . 24 4
17 G . 25 4
18 T . 26 4
19 T . 26 16
20 A . 27 4
-1 - . 23 1
21 A . 19 2
22 G < 18 2
23 A < 17 2
24 C < 16 2
25 A . 29 4
26 C > 32 2
27 C > 33 2
28 G > 34 2
29 C > 35 2
30 C > 36 2
31 C . 37 4
32 T . 38 4
33 T . 39 4
34 T . 40 4
35 C . 41 4
36 A . 42 4
37 C . 43 4
38 G < 36 2
39 G < 35 2
40 C < 34 2
41 G < 33 2
42 G < 32 2
43 T . 45 4
44 A . 46 4
-1 - . 59 1
-1 - . 58 1
-1 - . 57 1
-1 - . 56 1
-1 - . 55 1
-1 - . 54 1
-1 - . 53 1
-1 - . 52 1
-1 - . 51 1
-1 - . 50 1
-1 - . 49 1
45 A . 61 4
46 C . 62 4
47 A > 63 2
48 C > 64 2
49 G > 65 2
50 G > 66 2
51 G > 67 2
52 T . 68 4
53 T . 69 4
54 C . 70 4
55 G . 71 4
56 A . 72 4
57 A . 73 4
58 T . 74 4
59 C < 67 2
60 C < 66 2
61 C < 65 2
62 G < 64 2
63 T < 63 2
64 A < 11 2
65 C < 10 2
66 G < 9 2
67 G < 8 2
68 G < 7 2
69 T < 6 2
70 C < 5 2
71 A . 4 8
-1 - . 3 1
-1 - . 2 1
-1 - . 1 1
-1 # # -1 -1
65 ME1541_TTC 70
-1 # # -1 -1
0 G > 5 2
1 G > 6 2
2 C > 7 2
3 C > 8 2
4 C > 9 2
5 G > 10 2
6 T > 11 2
7 T . 12 4
8 G . 13 4
9 G > 16 2
10 T > 17 2
11 A . 19 2
12 A . 20 4
13 A . 21 4
14 C . 22 4
15 G . 24 4
16 G . 25 4
17 T . 26 4
18 T . 26 16
19 A . 27 4
-1 - . 23 1
20 A . 19 2
-1 - . 18 1
21 G < 17 2
22 C < 16 2
23 A . 29 4
24 C > 32 2
25 C > 33 2
26 G > 34 2
27 C > 35 2
28 C > 36 2
29 C . 37 4
30 T . 38 4
31 T . 39 4
32 T . 40 4
33 C . 41 4
34 A . 42 4
35 C . 43 4
36 G < 36 2
37 G < 35 2
38 C < 34 2
39 G < 33 2
40 G < 32 2
41 T . 45 4
42 A . 46 4
-1 - . 59 1
-1 - . 58 1
-1 - . 57 1
-1 - . 56 1
-1 - . 55 1
-1 - . 54 1
-1 - . 53 1
-1 - . 52 1
-1 - . 51 1
-1 - . 50 1
-1 - . 49 1
43 A . 61 4
44 C . 62 4
45 A > 63 2
46 C > 64 2
47 G > 65 2
48 G > 66 2
49 G > 67 2
50 T . 68 4
51 T . 69 4
52 C . 70 4
53 G . 71 4
54 A . 72 4
55 A . 73 4
56 T . 74 4
57 C < 67 2
58 C < 66 2
59 C < 65 2
60 G < 64 2
61 T < 63 2
62 A < 11 2
63 C < 10 2
64 G < 9 2
65 G < 8 2
66 G < 7 2
67 T < 6 2
68 C < 5 2
69 A . 4 8
-1 - . 3 1
-1 - . 2 1
-1 - . 1 1
-1 # # -1 -1
65 ME1570_TTC 71
-1 # # -1 -1
0 G > 5 2
1 G > 6 2
2 C > 7 2
3 C > 8 2
4 C > 9 2
5 T . 10 2
6 G . 11 2
7 T . 12 4
8 G . 13 4
9 G > 16 2
10 T > 17 2
11 C > 18 2
12 A . 19 2
13 A . 20 4
14 G . 21 4
15 T . 22 4
16 G . 24 4
17 G . 25 4
18 T . 26 4
19 T . 26 16
20 A . 27 4
-1 - . 23 1
21 A . 19 2
22 G < 18 2
23 A < 17 2
24 C < 16 2
25 A . 29 4
26 C > 32 2
27 C > 33 2
28 G > 34 2
29 C > 35 2
30 C > 36 2
31 C . 37 4
32 T . 38 4
33 T . 39 4
34 T . 40 4
35 C . 41 4
36 A . 42 4
37 C . 43 4
38 G < 36 2
39 G < 35 2
40 C < 34 2
41 G < 33 2
42 G < 32 2
43 T . 45 4
44 A . 46 4
-1 - . 59 1
-1 - . 58 1
-1 - . 57 1
-1 - . 56 1
-1 - . 55 1
-1 - . 54 1
-1 - . 53 1
-1 - . 52 1
-1 - . 51 1
-1 - . 50 1
-1 - . 49 1
45 A . 61 4
46 C . 62 4
47 A > 63 2
48 C > 64 2
49 G . 65 4
50 G > 66 2
51 G > 67 2
52 T . 68 4
53 T . 69 4
54 C . 70 4
55 G . 71 4
56 A . 72 4
57 A . 73 4
58 T . 74 4
59 C < 67 2
60 C < 66 2
61 G < 64 2
62 T < 63 2
63 A . 11 2
64 C . 10 2
65 G < 9 2
66 G < 8 2
67 G < 7 2
68 T < 6 2
69 C < 5 2
70 A . 4 8
-1 - . 3 1
-1 - . 2 1
-1 - . 1 1
-1 # # -1 -1
65 ME1660_TTC&DE2040_TTC&RE1661_SUC 76
-1 # # -1 -1
0 G > 5 2
1 T > 6 2
2 C > 7 2
3 C > 8 2
4 C > 9 2
5 C > 10 2
6 T > 11 2
7 T . 12 4
8 C . 13 4
9 G > 16 2
10 T > 17 2
11 C > 18 2
12 T > 19 2
13 A . 20 4
14 G . 21 4
15 A . 22 4
16 G . 24 4
17 G . 25 4
18 C . 26 4
19 C . 26 16
20 C . 26 16
21 A . 27 4
-1 - . 23 1
22 G < 19 2
23 G < 18 2
24 A < 17 2
25 C < 16 2
26 A . 29 4
27 C > 32 2
28 C > 33 2
29 G > 34 2
30 C > 35 2
31 C > 36 2
32 C . 37 4
33 T . 38 4
34 T . 39 4
35 T . 40 4
36 C . 41 4
37 A . 42 4
38 C . 43 4
39 G < 36 2
40 G < 35 2
41 C < 34 2
42 G < 33 2
43 G < 32 2
44 T . 45 4
45 A . 46 4
-1 - . 59 1
-1 - . 58 1
-1 - . 57 1
-1 - . 56 1
-1 - . 55 1
-1 - . 54 1
-1 - . 53 1
-1 - . 52 1
-1 - . 51 1
-1 - . 50 1
-1 - . 49 1
46 A . 61 4
47 C . 62 4
48 A > 63 2
49 G > 64 2
50 G > 65 2
51 G > 66 2
52 G > 67 2
53 T . 68 4
54 T . 69 4
55 C . 70 4
56 G . 71 4
57 A . 72 4
58 A . 73 4
59 T . 74 4
60 C < 67 2
61 C < 66 2
62 C < 65 2
63 C < 64 2
64 T < 63 2
65 A < 11 2
66 G < 10 2
67 G < 9 2
68 G < 8 2
69 G < 7 2
70 A < 6 2
71 C < 5 2
72 G . 4 8
73 C . 3 8
74 C . 2 8
75 A . 1 8
-1 # # -1 -1
65 ME1780_TTC 75
-1 # # -1 -1
0 G > 5 2
1 T > 6 2
2 C > 7 2
3 C > 8 2
4 C > 9 2
5 C > 10 2
6 T > 11 2
7 T . 12 4
8 C . 13 4
9 G > 16 2
10 C > 18 2
11 T > 19 2
12 A . 20 4
13 G . 21 4
14 A . 22 4
15 G . 24 4
16 G . 25 4
17 C . 26 4
18 C . 26 16
19 T . 26 16
20 A . 27 4
-1 - . 23 1
21 G < 19 2
22 G < 18 2
23 A . 17 8
24 C < 16 2
25 A . 29 4
26 C > 32 2
27 C > 33 2
28 G > 34 2
29 C > 35 2
30 C > 36 2
31 C . 37 4
32 T . 38 4
33 T . 39 4
34 T . 40 4
35 C . 41 4
36 A . 42 4
37 C . 43 4
38 G < 36 2
39 G < 35 2
40 C < 34 2
41 G < 33 2
42 G < 32 2
43 T . 45 4
44 A . 46 4
-1 - . 59 1
-1 - . 58 1
-1 - . 57 1
-1 - . 56 1
-1 - . 55 1
-1 - . 54 1
-1 - . 53 1
-1 - . 52 1
-1 - . 51 1
-1 - . 50 1
-1 - . 49 1
45 A . 61 4
46 C . 62 4
47 A > 63 2
48 G > 64 2
49 G > 65 2
50 G > 66 2
51 G > 67 2
52 T . 68 4
53 T . 69 4
54 C . 70 4
55 G . 71 4
56 A . 72 4
57 A . 73 4
58 T . 74 4
59 C < 67 2
60 C < 66 2
61 C < 65 2
62 C < 64 2
63 T < 63 2
64 A < 11 2
65 G < 10 2
66 G < 9 2
67 G < 8 2
68 G < 7 2
69 A < 6 2
70 C < 5 2
71 G . 4 8
72 C . 3 8
73 C . 2 8
74 A . 1 8
-1 # # -1 -1
65 MA1231_TGC 75
-1 # # -1 -1
0 G > 5 2
1 G > 6 2
2 G > 7 2
3 G > 8 2
4 C > 9 2
5 C > 10 2
6 T > 11 2
7 T . 12 4
8 A . 13 4
9 G > 16 2
10 C > 17 2
11 T > 18 2
12 C > 19 2
13 A . 20 4
14 G . 21 4
15 C . 22 4
16 T . 23 4
17 G . 24 4
18 G . 25 4
19 G . 26 4
20 A . 27 4
21 G < 19 2
22 A < 18 2
23 G < 17 2
24 C < 16 2
25 G . 29 4
26 C > 32 2
27 C > 33 2
28 T > 34 2
29 G > 35 2
30 C > 36 2
31 C . 37 4
32 T . 38 4
33 T . 39 4
34 G . 40 4
35 C . 41 4
36 A . 42 4
37 C . 43 4
38 G < 36 2
39 C < 35 2
40 A < 34 2
41 G < 33 2
42 G < 32 2
43 A . 45 4
44 G . 46 4
-1 - . 59 1
-1 - . 58 1
-1 - . 57 1
-1 - . 56 1
-1 - . 55 1
-1 - . 54 1
-1 - . 53 1
-1 - . 52 1
-1 - . 51 1
-1 - . 50 1
-1 - . 49 1
45 G . 61 4
46 T . 61 16
47 C . 62 4
48 A > 63 2
49 G > 64 2
50 C > 65 2
51 G > 66 2
52 G > 67 2
53 T . 68 4
54 T . 69 4
55 C . 70 4
56 G . 71 4
57 A . 72 4
58 T . 74 4
-1 - . 73 1
59 C < 67 2
60 C < 66 2
61 G < 65 2
62 C < 64 2
63 T < 63 2
64 A < 11 2
65 G < 10 2
66 G < 9 2
67 C < 8 2
68 T < 7 2
69 C < 6 2
70 C < 5 2
71 A . 4 8
72 C . 3 8
73 C . 2 8
74 A . 1 8
-1 # # -1 -1
65 ME2140_TTC 73
-1 # # -1 -1
0 G > 5 2
1 C > 6 2
2 C > 7 2
3 C > 8 2
4 C > 9 2
5 C > 10 2
6 A > 11 2
7 T . 12 4
8 C . 13 4
9 G > 16 2
10 T > 17 2
11 C > 18 2
12 T > 19 2
13 A . 20 4
14 G . 21 4
15 A . 22 4
16 G . 24 4
17 G . 25 4
18 C . 26 4
19 C . 26 16
20 T . 26 16
21 A . 27 4
-1 - . 23 1
22 G < 19 2
23 G < 18 2
24 A < 17 2
25 C < 16 2
26 A . 29 4
27 C > 32 2
28 C > 33 2
29 T > 34 2
30 C > 35 2
31 C > 36 2
32 C . 37 4
33 T . 38 4
34 T . 39 4
35 T . 40 4
36 C . 41 4
37 A . 42 4
38 C . 43 4
39 G < 36 2
40 G < 35 2
41 A < 34 2
42 G < 33 2
43 G < 32 2
44 C . 45 4
45 G . 46 4
-1 - . 59 1
-1 - . 58 1
-1 - . 57 1
-1 - . 56 1
-1 - . 55 1
-1 - . 54 1
-1 - . 53 1
-1 - . 52 1
-1 - . 51 1
-1 - . 50 1
-1 - . 49 1
46 A . 61 4
47 C . 62 4
48 A > 63 2
49 G > 64 2
50 G > 65 2
51 G > 66 2
52 A > 67 2
53 T . 68 4
54 T . 69 4
55 C . 70 4
56 G . 71 4
57 A . 72 4
58 A . 73 4
59 T . 74 4
60 T < 67 2
61 C < 66 2
62 C < 65 2
63 C < 64 2
64 T < 63 2
65 T < 11 2
66 G < 10 2
67 G < 9 2
68 G < 8 2
69 G < 7 2
70 G < 6 2
71 T < 5 2
72 A . 4 8
-1 - . 3 1
-1 - . 2 1
-1 - . 1 1
-1 # # -1 -1
65 MF1140_GAA&DF1180_GAA&RF1140_GAA 76
-1 # # -1 -1
0 G > 5 2
1 G > 6 2
2 T > 7 2
3 C > 8 2
4 G > 9 2
5 T > 10 2
6 G > 11 2
7 T . 12 4
8 A . 13 4
9 G > 16 2
10 C > 17 2
11 T > 18 2
12 C > 19 2
13 A . 20 4
14 G . 21 4
15 T . 22 4
16 C . 23 4
17 G . 24 4
18 G . 25 4
19 T . 26 4
20 A . 27 4
21 G < 19 2
22 A < 18 2
23 G < 17 2
24 C < 16 2
25 A . 29 4
26 G > 32 2
27 C > 33 2
28 A > 34 2
29 G > 35 2
30 A > 36 2
31 C . 37 4
32 T . 38 4
33 G . 39 4
34 A . 40 4
35 A . 41 4
36 G . 42 4
37 C . 43 4
38 T < 36 2
39 C < 35 2
40 T < 34 2
41 G < 33 2
42 C < 32 2
43 G . 45 4
44 T . 46 4
-1 - . 59 1
-1 - . 58 1
-1 - . 57 1
-1 - . 56 1
-1 - . 55 1
-1 - . 54 1
-1 - . 53 1
-1 - . 52 1
-1 - . 51 1
-1 - . 50 1
-1 - . 49 1
45 G . 61 4
46 T . 61 16
47 C . 62 4
48 G > 63 2
49 G > 64 2
50 C > 65 2
51 G > 66 2
52 G > 67 2
53 T . 68 4
54 T . 69 4
55 C . 70 4
56 A . 71 4
57 A . 72 4
58 T . 73 4
59 T . 74 4
60 C < 67 2
61 C < 66 2
62 G < 65 2
63 T < 64 2
64 C < 63 2
65 C < 11 2
66 A < 10 2
67 C < 9 2
68 G < 8 2
69 A < 7 2
70 C < 6 2
71 C < 5 2
72 A . 4 8
73 C . 3 8
74 C . 2 8
75 A . 1 8
-1 # # -1 -1
65 MF1150_GAA 73
-1 # # -1 -1
0 G > 5 2
1 G > 6 2
2 T > 7 2
3 C > 8 2
4 T > 9 2
5 T > 10 2
6 G > 11 2
7 T . 12 4
8 A . 13 4
9 G > 16 2
10 C > 17 2
11 T > 18 2
12 C > 19 2
13 A . 20 4
14 G . 21 4
15 T . 22 4
16 C . 23 4
17 G . 24 4
18 G . 25 4
19 T . 26 4
20 A . 27 4
21 G < 19 2
22 A < 18 2
23 G < 17 2
24 C < 16 2
25 A . 29 4
26 A > 32 2
27 C > 33 2
28 G > 34 2
29 G > 35 2
30 T > 36 2
31 C . 37 4
32 T . 38 4
33 G . 39 4
34 A . 40 4
35 A . 41 4
36 G . 42 4
37 A . 43 4
38 A < 36 2
39 C < 35 2
40 C < 34 2
41 G < 33 2
42 T < 32 2
43 G . 45 4
44 T . 46 4
-1 - . 59 1
-1 - . 58 1
-1 - . 57 1
-1 - . 56 1
-1 - . 55 1
-1 - . 54 1
-1 - . 53 1
-1 - . 52 1
-1 - . 51 1
-1 - . 50 1
-1 - . 49 1
45 G . 61 4
46 T . 61 16
47 C . 62 4
48 G > 63 2
49 G > 64 2
50 C > 65 2
51 A > 66 2
52 G > 67 2
53 T . 68 4
54 T . 69 4
55 C . 70 4
56 G . 71 4
57 A . 72 4
58 T . 73 4
59 T . 74 4
60 C < 67 2
61 T < 66 2
62 G < 65 2
63 C < 64 2
64 C < 63 2
65 C < 11 2
66 G < 10 2
67 A < 9 2
68 G < 8 2
69 A < 7 2
70 C < 6 2
71 C < 5 2
72 A . 4 8
-1 - . 3 1
-1 - . 2 1
-1 - . 1 1
-1 # # -1 -1
65 MF1230_GAA 75
-1 # # -1 -1
0 G > 5 2
1 G > 6 2
2 C > 7 2
3 T > 8 2
4 C > 9 2
5 T > 10 2
6 G > 11 2
7 T . 12 4
8 A . 13 4
9 G > 16 2
10 C > 17 2
11 T > 18 2
12 C > 19 2
13 A . 20 4
14 G . 21 4
15 T . 22 4
16 C . 23 4
17 G . 24 4
18 G . 25 4
19 T . 26 4
20 A . 27 4
21 G < 19 2
22 A < 18 2
23 G < 17 2
24 C < 16 2
25 A . 29 4
26 G > 32 2
27 T . 33 2
28 G > 34 2
29 G > 35 2
30 C > 36 2
31 C . 37 4
32 T . 38 4
33 G . 39 4
34 A . 40 4
35 A . 41 4
36 G . 42 4
37 A . 43 4
38 G < 36 2
39 C < 35 2
40 C < 34 2
41 T . 33 2
42 C < 32 2
43 G . 45 4
44 T . 46 4
-1 - . 59 1
-1 - . 58 1
-1 - . 57 1
-1 - . 56 1
-1 - . 55 1
-1 - . 54 1
-1 - . 53 1
-1 - . 52 1
-1 - . 51 1
-1 - . 50 1
-1 - . 49 1
45 C . 61 4
46 G . 61 16
47 T . 62 4
48 A > 63 2
49 G > 64 2
50 G > 66 2
51 G > 67 2
52 T . 68 4
53 T . 69 4
54 C . 70 4
55 G . 71 4
56 A . 72 4
57 T . 73 4
58 T . 74 4
59 C < 67 2
60 C < 66 2
61 G . 65 8
62 C < 64 2
63 T < 63 2
64 T < 11 2
65 G < 10 2
66 G < 9 2
67 A < 8 2
68 G < 7 2
69 C < 6 2
70 C < 5 2
71 A . 4 8
72 C . 3 8
73 C . 2 8
74 A . 1 8
-1 # # -1 -1
65 MF1260_GAA 76
-1 # # -1 -1
0 G > 5 2
1 G > 6 2
2 T > 7 2
3 T > 8 2
4 C > 9 2
5 A > 10 2
6 G > 11 2
7 T . 12 4
8 A . 13 4
9 G > 16 2
10 C > 17 2
11 T > 18 2
12 C > 19 2
13 A . 20 4
14 G . 21 4
15 T . 22 4
16 T . 23 4
17 G . 24 4
18 G . 25 4
19 T . 26 4
20 A . 27 4
21 G < 19 2
22 A < 18 2
23 G < 17 2
24 C < 16 2
25 A . 29 4
26 T > 32 2
27 T > 33 2
28 T > 34 2
29 G > 35 2
30 A > 36 2
31 T . 37 4
32 T . 38 4
33 G . 39 4
34 A . 40 4
35 A . 41 4
36 G . 42 4
37 C . 43 4
38 T < 36 2
39 C < 35 2
40 A < 34 2
41 A < 33 2
42 A < 32 2
43 G . 45 4
44 T . 46 4
-1 - . 59 1
-1 - . 58 1
-1 - . 57 1
-1 - . 56 1
-1 - . 55 1
-1 - . 54 1
-1 - . 53 1
-1 - . 52 1
-1 - . 51 1
-1 - . 50 1
-1 - . 49 1
45 G . 61 4
46 T . 61 16
47 C . 62 4
48 G > 63 2
49 G > 64 2
50 C > 65 2
51 A > 66 2
52 G > 67 2
53 T . 68 4
54 T . 69 4
55 C . 70 4
56 A . 71 4
57 A . 72 4
58 T . 73 4
59 T . 74 4
60 C < 67 2
61 T < 66 2
62 G < 65 2
63 T < 64 2
64 C < 63 2
65 C < 11 2
66 T < 10 2
67 G < 9 2
68 A < 8 2
69 A < 7 2
70 C < 6 2
71 C < 5 2
72 A . 4 8
73 C . 3 8
74 C . 2 8
75 A . 1 8
-1 # # -1 -1
65 MF1270_GAA 73
-1 # # -1 -1
0 G > 5 2
1 C > 6 2
2 C > 7 2
3 G > 8 2
4 T > 9 2
5 T > 10 2
6 G > 11 2
7 T . 12 4
8 A . 13 4
9 G > 16 2
10 C > 17 2
11 T > 18 2
12 C > 19 2
13 A . 20 4
14 G . 21 4
15 T . 22 4
16 C . 23 4
17 G . 24 4
18 G . 25 4
19 T . 26 4
20 A . 27 4
21 G < 19 2
22 A < 18 2
23 G < 17 2
24 C < 16 2
25 A . 29 4
26 A > 32 2
27 A > 33 2
28 G > 34 2
29 G > 35 2
30 A > 36 2
31 C . 37 4
32 T . 38 4
33 G . 39 4
34 A . 40 4
35 A . 41 4
36 A . 42 4
37 A . 43 4
38 T < 36 2
39 C < 35 2
40 C < 34 2
41 T < 33 2
42 T < 32 2
43 G . 45 4
44 T . 46 4
-1 - . 59 1
-1 - . 58 1
-1 - . 57 1
-1 - . 56 1
-1 - . 55 1
-1 - . 54 1
-1 - . 53 1
-1 - . 52 1
-1 - . 51 1
-1 - . 50 1
-1 - . 49 1
45 G . 61 4
46 T . 61 16
47 C . 62 4
48 G > 63 2
49 A > 64 2
50 C > 65 2
51 A > 66 2
52 G > 67 2
53 T . 68 4
54 T . 69 4
55 C . 70 4
56 G . 71 4
57 A . 72 4
58 T . 73 4
59 T . 74 4
60 C < 67 2
61 T < 66 2
62 G < 65 2
63 T < 64 2
64 C < 63 2
65 C < 11 2
66 G < 10 2
67 A < 9 2
68 C < 8 2
69 G < 7 2
70 G < 6 2
71 C < 5 2
72 A . 4 8
-1 - . 3 1
-1 - . 2 1
-1 - . 1 1
-1 # # -1 -1
65 MF1280_GAA 73
-1 # # -1 -1
0 G > 5 2
1 C > 6 2
2 T > 7 2
3 G > 8 2
4 C > 9 2
5 T > 10 2
6 G > 11 2
7 T . 12 4
8 A . 13 4
9 G > 16 2
10 C > 17 2
11 T > 18 2
12 C > 19 2
13 A . 20 4
14 G . 21 4
15 T . 22 4
16 T . 23 4
17 G . 24 4
18 G . 25 4
19 T . 26 4
20 A . 27 4
21 G < 19 2
22 A < 18 2
23 G < 17 2
24 C < 16 2
25 A . 29 4
26 T . 32 2
27 A > 33 2
28 G > 34 2
29 G > 35 2
30 A > 36 2
31 C . 37 4
32 T . 38 4
33 G . 39 4
34 A . 40 4
35 A . 41 4
36 A . 42 4
37 A . 43 4
38 T < 36 2
39 C < 35 2
40 C < 34 2
41 T < 33 2
42 T . 32 2
43 G . 45 4
44 T . 46 4
-1 - . 59 1
-1 - . 58 1
-1 - . 57 1
-1 - . 56 1
-1 - . 55 1
-1 - . 54 1
-1 - . 53 1
-1 - . 52 1
-1 - . 51 1
-1 - . 50 1
-1 - . 49 1
45 G . 61 4
46 T . 61 16
47 C . 62 4
48 A > 63 2
49 G > 64 2
50 G > 65 2
51 A > 66 2
52 G > 67 2
53 T . 68 4
54 T . 69 4
55 C . 70 4
56 G . 71 4
57 A . 72 4
58 T . 73 4
59 T . 74 4
60 C < 67 2
61 T < 66 2
62 C < 65 2
63 C < 64 2
64 T < 63 2
65 C < 11 2
66 G < 10 2
67 G < 9 2
68 C < 8 2
69 A < 7 2
70 G < 6 2
71 C < 5 2
72 A . 4 8
-1 - . 3 1
-1 - . 2 1
-1 - . 1 1
-1 # # -1 -1
65 MF1281_GAA 73
-1 # # -1 -1
0 G > 5 2
1 T > 6 2
2 C > 7 2
3 G > 8 2
4 C > 9 2
5 T > 10 2
6 G > 11 2
7 T . 12 4
8 A . 13 4
9 G > 16 2
10 C > 17 2
11 T > 18 2
12 C > 19 2
13 A . 20 4
14 G . 21 4
15 T . 22 4
16 T . 23 4
17 G . 24 4
18 G . 25 4
19 T . 26 4
20 A . 27 4
21 G < 19 2
22 A < 18 2
23 G < 17 2
24 C < 16 2
25 A . 29 4
26 T . 32 2
27 A > 33 2
28 G > 34 2
29 G > 35 2
30 A > 36 2
31 C . 37 4
32 T . 38 4
33 G . 39 4
34 A . 40 4
35 A . 41 4
36 A . 42 4
37 A . 43 4
38 T < 36 2
39 C < 35 2
40 C < 34 2
41 T < 33 2
42 T . 32 2
43 G . 45 4
44 T . 46 4
-1 - . 59 1
-1 - . 58 1
-1 - . 57 1
-1 - . 56 1
-1 - . 55 1
-1 - . 54 1
-1 - . 53 1
-1 - . 52 1
-1 - . 51 1
-1 - . 50 1
-1 - . 49 1
45 G . 61 4
46 T . 61 16
47 C . 62 4
48 A > 63 2
49 G > 64 2
50 G > 65 2
51 A > 66 2
52 G > 67 2
53 T . 68 4
54 T . 69 4
55 C . 70 4
56 G . 71 4
57 A . 72 4
58 T . 73 4
59 T . 74 4
60 C < 67 2
61 T < 66 2
62 C < 65 2
63 C < 64 2
64 T < 63 2
65 C < 11 2
66 G < 10 2
67 G < 9 2
68 C < 8 2
69 G < 7 2
70 A < 6 2
71 C < 5 2
72 A . 4 8
-1 - . 3 1
-1 - . 2 1
-1 - . 1 1
-1 # # -1 -1
65 MF1480_GAA 73
-1 # # -1 -1
0 G > 5 2
1 G > 6 2
2 T > 7 2
3 T > 8 2
4 C > 9 2
5 A > 10 2
6 G > 11 2
7 T . 12 4
8 A . 13 4
9 G > 16 2
10 C > 17 2
11 T > 18 2
12 C > 19 2
13 A . 20 4
14 G . 21 4
15 T . 22 4
16 T . 23 4
17 G . 24 4
18 G . 25 4
19 T . 26 4
20 A . 27 4
21 G < 19 2
22 A < 18 2
23 G < 17 2
24 C < 16 2
25 A . 29 4
26 A > 32 2
27 T > 33 2
28 G > 34 2
29 G > 35 2
30 A > 36 2
31 T . 37 4
32 T . 38 4
33 G . 39 4
34 A . 40 4
35 A . 41 4
36 G . 42 4
37 C . 43 4
38 T < 36 2
39 C < 35 2
40 C < 34 2
41 A < 33 2
42 T < 32 2
43 G . 45 4
44 T . 46 4
-1 - . 59 1
-1 - . 58 1
-1 - . 57 1
-1 - . 56 1
-1 - . 55 1
-1 - . 54 1
-1 - . 53 1
-1 - . 52 1
-1 - . 51 1
-1 - . 50 1
-1 - . 49 1
45 G . 61 4
46 T . 61 16
47 C . 62 4
48 G > 63 2
49 G > 64 2
50 C > 65 2
51 A > 66 2
52 G > 67 2
53 T . 68 4
54 T . 69 4
55 C . 70 4
56 G . 71 4
57 A . 72 4
58 C . 73 4
59 T . 74 4
60 C < 67 2
61 T < 66 2
62 G < 65 2
63 T < 64 2
64 C < 63 2
65 C < 11 2
66 T < 10 2
67 G < 9 2
68 A < 8 2
69 A < 7 2
70 C < 6 2
71 C < 5 2
72 A . 4 8
-1 - . 3 1
-1 - . 2 1
-1 - . 1 1
-1 # # -1 -1
65 MF1510_GAA 73
-1 # # -1 -1
0 G > 5 2
1 G > 6 2
2 C > 7 2
3 T > 8 2
4 T > 9 2
5 G > 10 2
6 A > 11 2
7 T . 12 4
8 A . 13 4
9 G > 16 2
10 C > 17 2
11 T > 18 2
12 C > 19 2
13 A . 20 4
14 G . 21 4
15 T . 22 4
16 C . 23 4
17 G . 24 4
18 G . 25 4
19 T . 26 4
20 A . 27 4
21 G < 19 2
22 A < 18 2
23 G < 17 2
24 C < 16 2
25 A . 29 4
26 G > 32 2
27 A > 33 2
28 A > 34 2
29 G > 35 2
30 A > 36 2
31 C . 37 4
32 T . 38 4
33 G . 39 4
34 A . 40 4
35 A . 41 4
36 A . 42 4
37 A . 43 4
38 T < 36 2
39 C < 35 2
40 T < 34 2
41 T < 33 2
42 C < 32 2
43 G . 45 4
44 T . 46 4
-1 - . 59 1
-1 - . 58 1
-1 - . 57 1
-1 - . 56 1
-1 - . 55 1
-1 - . 54 1
-1 - . 53 1
-1 - . 52 1
-1 - . 51 1
-1 - . 50 1
-1 - . 49 1
45 G . 61 4
46 T . 61 16
47 C . 62 4
48 G > 63 2
49 G > 64 2
50 T > 65 2
51 G > 66 2
52 G > 67 2
53 T . 68 4
54 T . 69 4
55 C . 70 4
56 G . 71 4
57 A . 72 4
58 T . 73 4
59 T . 74 4
60 C < 67 2
61 C < 66 2
62 G < 65 2
63 C < 64 2
64 C < 63 2
65 T < 11 2
66 C < 10 2
67 A < 9 2
68 A < 8 2
69 G < 7 2
70 C < 6 2
71 C < 5 2
72 A . 4 8
-1 - . 3 1
-1 - . 2 1
-1 - . 1 1
-1 # # -1 -1
65 MF1530_GAA 73
-1 # # -1 -1
0 G > 5 2
1 G > 6 2
2 C > 7 2
3 T . 8 2
4 C > 9 2
5 G > 10 2
6 G > 11 2
7 T . 12 4
8 A . 13 4
9 G > 16 2
10 C > 17 2
11 T > 18 2
12 C > 19 2
13 A . 20 4
14 G . 21 4
15 T . 22 4
16 T . 23 4
17 G . 24 4
18 G . 25 4
19 T . 26 4
20 A . 27 4
21 G < 19 2
22 A < 18 2
23 G < 17 2
24 C < 16 2
25 A . 29 4
26 A > 32 2
27 T > 33 2
28 G > 34 2
29 G > 35 2
30 A > 36 2
31 T . 37 4
32 T . 38 4
33 G . 39 4
34 A . 40 4
35 A . 41 4
36 G . 42 4
37 C . 43 4
38 T < 36 2
39 C < 35 2
40 C < 34 2
41 A < 33 2
42 T < 32 2
43 G . 45 4
44 T . 46 4
-1 - . 59 1
-1 - . 58 1
-1 - . 57 1
-1 - . 56 1
-1 - . 55 1
-1 - . 54 1
-1 - . 53 1
-1 - . 52 1
-1 - . 51 1
-1 - . 50 1
-1 - . 49 1
45 G . 61 4
46 T . 61 16
47 C . 62 4
48 G > 63 2
49 G > 64 2
50 C > 65 2
51 G > 66 2
52 G > 67 2
53 T . 68 4
54 T . 69 4
55 C . 70 4
56 G . 71 4
57 A . 72 4
58 T . 73 4
59 T . 74 4
60 C < 67 2
61 C < 66 2
62 G < 65 2
63 T < 64 2
64 C < 63 2
65 T < 11 2
66 C < 10 2
67 G < 9 2
68 C . 8 2
69 G < 7 2
70 C < 6 2
71 C < 5 2
72 A . 4 8
-1 - . 3 1
-1 - . 2 1
-1 - . 1 1
-1 # # -1 -1
65 MF1541_GAA 73
-1 # # -1 -1
0 G > 5 2
1 G > 6 2
2 C > 7 2
3 T > 8 2
4 C > 9 2
5 G > 10 2
6 G > 11 2
7 T . 12 4
8 A . 13 4
9 G > 16 2
10 C > 17 2
11 T > 18 2
12 C > 19 2
13 A . 20 4
14 G . 21 4
15 T . 22 4
16 T . 23 4
17 G . 24 4
18 G . 25 4
19 T . 26 4
20 A . 27 4
21 G < 19 2
22 A < 18 2
23 G < 17 2
24 C < 16 2
25 A . 29 4
26 A > 32 2
27 C > 33 2
28 G > 34 2
29 G > 35 2
30 A > 36 2
31 C . 37 4
32 T . 38 4
33 G . 39 4
34 A . 40 4
35 A . 41 4
36 A . 42 4
37 A . 43 4
38 T < 36 2
39 C < 35 2
40 C < 34 2
41 G < 33 2
42 T < 32 2
43 G . 45 4
44 T . 46 4
-1 - . 59 1
-1 - . 58 1
-1 - . 57 1
-1 - . 56 1
-1 - . 55 1
-1 - . 54 1
-1 - . 53 1
-1 - . 52 1
-1 - . 51 1
-1 - . 50 1
-1 - . 49 1
45 G . 61 4
46 T . 61 16
47 C . 62 4
48 G > 63 2
49 G > 64 2
50 C > 65 2
51 G > 66 2
52 G > 67 2
53 T . 68 4
54 T . 69 4
55 C . 70 4
56 G . 71 4
57 A . 72 4
58 T . 73 4
59 T . 74 4
60 C < 67 2
61 C < 66 2
62 G < 65 2
63 T < 64 2
64 C < 63 2
65 C < 11 2
66 C < 10 2
67 G < 9 2
68 A < 8 2
69 G < 7 2
70 C < 6 2
71 C < 5 2
72 A . 4 8
-1 - . 3 1
-1 - . 2 1
-1 - . 1 1
-1 # # -1 -1
65 MF1660_GAA&RF1660_GAA 76
-1 # # -1 -1
0 G > 5 2
1 C > 6 2
2 C > 7 2
3 C > 8 2
4 G > 9 2
5 G > 10 2
6 A > 11 2
7 T . 12 4
8 A . 13 4
9 G > 16 2
10 C > 17 2
11 T > 18 2
12 C > 19 2
13 A . 20 4
14 G . 21 4
15 T . 22 4
16 C . 23 4
17 G . 24 4
18 G . 25 4
19 T . 26 4
20 A . 27 4
21 G < 19 2
22 A < 18 2
23 G < 17 2
24 C < 16 2
25 A . 29 4
26 G > 32 2
27 G > 33 2
28 G > 34 2
29 G > 35 2
30 A > 36 2
31 T . 37 4
32 T . 38 4
33 G . 39 4
34 A . 40 4
35 A . 41 4
36 A . 42 4
37 A . 43 4
38 T < 36 2
39 C < 35 2
40 C < 34 2
41 C < 33 2
42 C < 32 2
43 G . 45 4
44 T . 46 4
-1 - . 59 1
-1 - . 58 1
-1 - . 57 1
-1 - . 56 1
-1 - . 55 1
-1 - . 54 1
-1 - . 53 1
-1 - . 52 1
-1 - . 51 1
-1 - . 50 1
-1 - . 49 1
45 G . 61 4
46 T . 61 16
47 C . 62 4
48 C > 63 2
49 T > 64 2
50 T > 65 2
51 G > 66 2
52 G > 67 2
53 T . 68 4
54 T . 69 4
55 C . 70 4
56 G . 71 4
57 A . 72 4
58 T . 73 4
59 T . 74 4
60 C < 67 2
61 C < 66 2
62 G < 65 2
63 A < 64 2
64 G < 63 2
65 T < 11 2
66 C < 10 2
67 C < 9 2
68 G < 8 2
69 G < 7 2
70 G < 6 2
71 C < 5 2
72 A . 4 8
73 C . 3 8
74 C . 2 8
75 A . 1 8
-1 # # -1 -1
65 MF2000_GAA 76
-1 # # -1 -1
0 C . 5 2
1 C > 6 2
2 C > 7 2
3 T > 8 2
4 C > 9 2
5 G > 10 2
6 A > 11 2
7 T . 12 4
8 A . 13 4
9 G > 16 2
10 C > 17 2
11 T > 18 2
12 C > 19 2
13 A . 20 4
14 G . 21 4
15 T . 22 4
16 C . 23 4
17 G . 24 4
18 G . 25 4
19 T . 26 4
20 A . 27 4
21 G < 19 2
22 A < 18 2
23 G < 17 2
24 C < 16 2
25 A . 29 4
26 G > 32 2
27 G > 33 2
28 G > 34 2
29 G > 35 2
30 A > 36 2
31 T . 37 4
32 T . 38 4
33 G . 39 4
34 A . 40 4
35 A . 41 4
36 A . 42 4
37 A . 43 4
38 T < 36 2
39 C < 35 2
40 C < 34 2
41 C < 33 2
42 C < 32 2
43 G . 45 4
44 T . 46 4
-1 - . 59 1
-1 - . 58 1
-1 - . 57 1
-1 - . 56 1
-1 - . 55 1
-1 - . 54 1
-1 - . 53 1
-1 - . 52 1
-1 - . 51 1
-1 - . 50 1
-1 - . 49 1
45 G . 61 4
46 T . 61 16
47 C . 62 4
48 G > 63 2
49 G > 64 2
50 T > 65 2
51 G > 66 2
52 G > 67 2
53 T . 68 4
54 T . 69 4
55 C . 70 4
56 G . 71 4
57 A . 72 4
58 T . 73 4
59 T . 74 4
60 C < 67 2
61 C < 66 2
62 G < 65 2
63 C < 64 2
64 C < 63 2
65 T < 11 2
66 C < 10 2
67 G < 9 2
68 A < 8 2
69 G < 7 2
70 G < 6 2
71 C . 5 2
72 A . 4 8
73 C . 3 8
74 C . 2 8
75 A . 1 8
-1 # # -1 -1
65 MF2001_GAA 73
-1 # # -1 -1
0 G > 5 2
1 C > 6 2
2 C > 7 2
3 T > 8 2
4 C > 9 2
5 G > 10 2
6 A > 11 2
7 T . 12 4
8 A . 13 4
9 G > 16 2
10 C > 17 2
11 T > 18 2
12 C > 19 2
13 A . 20 4
14 G . 21 4
15 T . 22 4
16 C . 23 4
17 G . 24 4
18 G . 25 4
19 T . 26 4
20 A . 27 4
21 G < 19 2
22 A < 18 2
23 G < 17 2
24 C < 16 2
25 A . 29 4
26 G > 32 2
27 G > 33 2
28 G > 34 2
29 G > 35 2
30 A > 36 2
31 T . 37 4
32 T . 38 4
33 G . 39 4
34 A . 40 4
35 A . 41 4
36 A . 42 4
37 A . 43 4
38 T < 36 2
39 C < 35 2
40 C < 34 2
41 C < 33 2
42 C < 32 2
43 G . 45 4
44 T . 46 4
-1 - . 59 1
-1 - . 58 1
-1 - . 57 1
-1 - . 56 1
-1 - . 55 1
-1 - . 54 1
-1 - . 53 1
-1 - . 52 1
-1 - . 51 1
-1 - . 50 1
-1 - . 49 1
45 G . 61 4
46 T . 61 16
47 C . 62 4
48 G > 63 2
49 G > 64 2
50 T > 65 2
51 G > 66 2
52 G > 67 2
53 T . 68 4
54 T . 69 4
55 C . 70 4
56 G . 71 4
57 A . 72 4
58 T . 73 4
59 T . 74 4
60 C < 67 2
61 C < 66 2
62 G < 65 2
63 C < 64 2
64 C < 63 2
65 T < 11 2
66 C < 10 2
67 G < 9 2
68 A < 8 2
69 G < 7 2
70 G < 6 2
71 C < 5 2
72 A . 4 8
-1 - . 3 1
-1 - . 2 1
-1 - . 1 1
-1 # # -1 -1
65 MF2120_GAA 76
-1 # # -1 -1
0 G > 5 2
1 G > 6 2
2 C > 7 2
3 T > 8 2
4 C > 9 2
5 G > 10 2
6 G > 11 2
7 T . 12 4
8 A . 13 4
9 G > 16 2
10 C > 17 2
11 T > 18 2
12 C > 19 2
13 A . 20 4
14 G . 21 4
15 T . 22 4
16 C . 23 4
17 G . 24 4
18 G . 25 4
19 N . 26 4
20 A . 27 4
21 G < 19 2
22 A < 18 2
23 G < 17 2
24 C < 16 2
25 A . 29 4
26 A > 32 2
27 A > 33 2
28 G > 34 2
29 G > 35 2
30 A > 36 2
31 C . 37 4
32 T . 38 4
33 G . 39 4
34 A . 40 4
35 A . 41 4
36 A . 42 4
37 A . 43 4
38 T < 36 2
39 C < 35 2
40 C < 34 2
41 T < 33 2
42 T < 32 2
43 G . 45 4
44 T . 46 4
-1 - . 59 1
-1 - . 58 1
-1 - . 57 1
-1 - . 56 1
-1 - . 55 1
-1 - . 54 1
-1 - . 53 1
-1 - . 52 1
-1 - . 51 1
-1 - . 50 1
-1 - . 49 1
45 G . 61 4
46 T . 61 16
47 C . 62 4
48 G > 63 2
49 G > 64 2
50 C > 65 2
51 G > 66 2
52 G > 67 2
53 T . 68 4
54 T . 69 4
55 C . 70 4
56 G . 71 4
57 A . 72 4
58 T . 73 4
59 T . 74 4
60 C < 67 2
61 C < 66 2
62 G < 65 2
63 T < 64 2
64 C < 63 2
65 C < 11 2
66 C < 10 2
67 G < 9 2
68 A < 8 2
69 G < 7 2
70 C < 6 2
71 C < 5 2
72 A . 4 8
73 C . 3 8
74 C . 2 8
75 A . 1 8
-1 # # -1 -1
65 MA1260_TGC 76
-1 # # -1 -1
0 G > 5 2
1 G > 6 2
2 G > 7 2
3 C > 8 2
4 C > 9 2
5 C > 10 2
6 G > 11 2
7 T . 12 4
8 A . 13 4
9 G > 16 2
10 C > 17 2
11 T > 18 2
12 C > 19 2
13 A . 20 4
14 G . 21 4
15 C . 22 4
16 T . 23 4
17 G . 24 4
18 G . 25 4
19 G . 26 4
20 A . 27 4
21 G < 19 2
22 A < 18 2
23 G < 17 2
24 C < 16 2
25 A . 29 4
26 C > 32 2
27 C > 33 2
28 T > 34 2
29 G > 35 2
30 C > 36 2
31 C . 37 4
32 T . 38 4
33 T . 39 4
34 G . 40 4
35 C . 41 4
36 A . 42 4
37 C . 43 4
38 G < 36 2
39 C < 35 2
40 A < 34 2
41 G < 33 2
42 G < 32 2
43 G . 45 4
44 G . 46 4
-1 - . 59 1
-1 - . 58 1
-1 - . 57 1
-1 - . 56 1
-1 - . 55 1
-1 - . 54 1
-1 - . 53 1
-1 - . 52 1
-1 - . 51 1
-1 - . 50 1
-1 - . 49 1
45 G . 61 4
46 T . 61 16
47 C . 62 4
48 G > 63 2
49 A > 64 2
50 C > 65 2
51 G > 66 2
52 G > 67 2
53 T . 68 4
54 T . 69 4
55 C . 70 4
56 G . 71 4
57 A . 72 4
58 T . 73 4
59 C . 74 4
60 C < 67 2
61 C < 66 2
62 G < 65 2
63 T < 64 2
64 T < 63 2
65 C < 11 2
66 G < 10 2
67 G < 9 2
68 G < 8 2
69 T < 7 2
70 C < 6 2
71 C < 5 2
72 A . 4 8
73 C . 3 8
74 C . 2 8
75 A . 1 8
-1 # # -1 -1
65 MF2140_GAA 73
-1 # # -1 -1
0 G > 5 2
1 C > 6 2
2 C > 7 2
3 G > 8 2
4 G > 9 2
5 G > 10 2
6 A > 11 2
7 T . 12 4
8 A . 13 4
9 G > 16 2
10 C > 17 2
11 T > 18 2
12 C > 19 2
13 A . 20 4
14 G . 21 4
15 T . 22 4
16 T . 23 4
17 G . 24 4
18 G . 25 4
19 T . 26 4
20 A . 27 4
21 G < 19 2
22 A < 18 2
23 G < 17 2
24 C < 16 2
25 A . 29 4
26 G > 32 2
27 T . 33 2
28 G > 34 2
29 G > 35 2
30 A > 36 2
31 C . 37 4
32 T . 38 4
33 G . 39 4
34 A . 40 4
35 A . 41 4
36 A . 42 4
37 A . 43 4
38 T < 36 2
39 C < 35 2
40 C < 34 2
41 T . 33 2
42 C < 32 2
43 G . 45 4
44 T . 46 4
-1 - . 59 1
-1 - . 58 1
-1 - . 57 1
-1 - . 56 1
-1 - . 55 1
-1 - . 54 1
-1 - . 53 1
-1 - . 52 1
-1 - . 51 1
-1 - . 50 1
-1 - . 49 1
45 G . 61 4
46 T . 61 16
47 C . 62 4
48 G > 63 2
49 G > 64 2
50 C > 65 2
51 G > 66 2
52 G > 67 2
53 T . 68 4
54 T . 69 4
55 C . 70 4
56 A . 71 4
57 A . 72 4
58 G . 73 4
59 T . 74 4
60 C < 67 2
61 C < 66 2
62 G < 65 2
63 C < 64 2
64 C < 63 2
65 T < 11 2
66 C < 10 2
67 C < 9 2
68 T < 8 2
69 G < 7 2
70 G < 6 2
71 C < 5 2
72 A . 4 8
-1 - . 3 1
-1 - . 2 1
-1 - . 1 1
-1 # # -1 -1
65 MG1140_TCC 74
-1 # # -1 -1
0 G > 5 2
1 C > 6 2
2 A > 7 2
3 G > 8 2
4 G > 9 2
5 T > 10 2
6 G > 11 2
7 T . 12 4
8 A . 13 4
9 G > 16 2
10 T > 17 2
11 T > 18 2
12 G . 19 2
13 A . 20 4
14 A . 21 4
15 T . 22 4
16 G . 24 4
17 G . 25 4
18 T . 26 4
19 A . 27 4
-1 - . 23 1
20 G . 19 2
21 A < 18 2
22 A < 17 2
23 C < 16 2
24 T . 29 4
25 T > 32 2
26 C > 33 2
27 A > 34 2
28 G > 35 2
29 C > 36 2
30 C . 37 4
31 T . 38 4
32 T . 39 4
33 C . 40 4
34 C . 41 4
35 A . 42 4
36 A . 43 4
37 G < 36 2
38 C < 35 2
39 T < 34 2
40 G < 33 2
41 A < 32 2
42 T . 45 4
43 T . 46 4
-1 - . 59 1
-1 - . 58 1
-1 - . 57 1
-1 - . 56 1
-1 - . 55 1
-1 - . 54 1
-1 - . 53 1
-1 - . 52 1
-1 - . 51 1
-1 - . 50 1
-1 - . 49 1
44 G . 61 4
45 T . 62 4
46 G > 63 2
47 A > 64 2
48 G > 65 2
49 G > 66 2
50 G > 67 2
51 T . 68 4
52 T . 69 4
53 C . 70 4
54 G . 71 4
55 A . 72 4
56 T . 73 4
57 T . 74 4
58 C < 67 2
59 C < 66 2
60 C < 65 2
61 T < 64 2
62 T < 63 2
63 C < 11 2
64 A < 10 2
65 C < 9 2
66 C < 8 2
67 T < 7 2
68 G < 6 2
69 C < 5 2
70 T . 4 8
71 C . 3 8
72 C . 2 8
73 A . 1 8
-1 # # -1 -1
65 MG1150_GCC 74
-1 # # -1 -1
0 G > 5 2
1 C > 6 2
2 A > 7 2
3 G > 8 2
4 A > 9 2
5 T > 10 2
6 A > 11 2
7 T . 12 4
8 A . 13 4
9 G > 16 2
10 T > 17 2
11 T > 18 2
12 C > 19 2
13 A . 20 4
14 A . 21 4
15 T . 22 4
16 G . 24 4
17 G . 25 4
18 T . 26 4
19 A . 27 4
-1 - . 23 1
20 G < 19 2
21 A < 18 2
22 A < 17 2
23 C < 16 2
24 A . 29 4
25 T > 32 2
26 A > 33 2
27 A > 34 2
28 C > 35 2
29 C > 36 2
30 T . 37 4
31 T . 38 4
32 G . 39 4
33 C . 40 4
34 C . 41 4
35 A . 42 4
36 A . 43 4
37 G < 36 2
38 G < 35 2
39 T < 34 2
40 T < 33 2
41 A < 32 2
42 A . 45 4
43 G . 46 4
-1 - . 59 1
-1 - . 58 1
-1 - . 57 1
-1 - . 56 1
-1 - . 55 1
-1 - . 54 1
-1 - . 53 1
-1 - . 52 1
-1 - . 51 1
-1 - . 50 1
-1 - . 49 1
44 A . 61 4
45 T . 62 4
46 G > 63 2
47 C > 64 2
48 G > 65 2
49 G > 66 2
50 G > 67 2
51 T . 68 4
52 T . 69 4
53 C . 70 4
54 G . 71 4
55 A . 72 4
56 T . 73 4
57 T . 74 4
58 C < 67 2
59 C < 66 2
60 C < 65 2
61 G < 64 2
62 T < 63 2
63 T < 11 2
64 A < 10 2
65 T < 9 2
66 C < 8 2
67 T < 7 2
68 G < 6 2
69 C < 5 2
70 T . 4 8
71 C . 3 8
72 C . 2 8
73 A . 1 8
-1 # # -1 -1
65 MG1151_TCC 74
-1 # # -1 -1
0 G > 5 2
1 C > 6 2
2 G > 7 2
3 A > 8 2
4 G > 9 2
5 T > 10 2
6 A > 11 2
7 T . 12 4
8 A . 13 4
9 G > 16 2
10 T > 17 2
11 T > 18 2
12 T > 19 2
13 A . 20 4
14 A . 21 4
15 T . 22 4
16 G . 24 4
17 G . 25 4
18 T . 26 4
19 A . 27 4
-1 - . 23 1
20 G < 19 2
21 A < 18 2
22 A < 17 2
23 C < 16 2
24 A . 29 4
25 T > 32 2
26 C > 33 2
27 A > 34 2
28 G > 35 2
29 C > 36 2
30 C . 37 4
31 T . 38 4
32 T . 39 4
33 C . 40 4
34 C . 41 4
35 A . 42 4
36 A . 43 4
37 G < 36 2
38 C < 35 2
39 T < 34 2
40 G < 33 2
41 A < 32 2
42 T . 45 4
43 C . 46 4
-1 - . 59 1
-1 - . 58 1
-1 - . 57 1
-1 - . 56 1
-1 - . 55 1
-1 - . 54 1
-1 - . 53 1
-1 - . 52 1
-1 - . 51 1
-1 - . 50 1
-1 - . 49 1
44 G . 61 4
45 T . 62 4
46 G > 63 2
47 T > 64 2
48 C > 65 2
49 G > 66 2
50 G > 67 2
51 T . 68 4
52 T . 69 4
53 C . 70 4
54 G . 71 4
55 A . 72 4
56 T . 73 4
57 T . 74 4
58 C < 67 2
59 C < 66 2
60 G < 65 2
61 A < 64 2
62 T < 63 2
63 T < 11 2
64 A < 10 2
65 C < 9 2
66 T < 8 2
67 C < 7 2
68 G < 6 2
69 C < 5 2
70 T . 4 8
71 C . 3 8
72 C . 2 8
73 A . 1 8
-1 # # -1 -1
65 MG1180_TCC&RG1180_UCC 74
-1 # # -1 -1
0 G > 5 2
1 C > 6 2
2 A > 7 2
3 G > 8 2
4 G > 9 2
5 T > 10 2
6 G > 11 2
7 T . 12 4
8 A . 13 4
9 G > 16 2
10 T > 17 2
11 T > 18 2
12 T > 19 2
13 A . 20 4
14 A . 21 4
15 T . 22 4
16 G . 24 4
17 G . 25 4
18 C . 26 4
19 A . 27 4
-1 - . 23 1
20 G < 19 2
21 A < 18 2
22 A < 17 2
23 C < 16 2
24 T . 29 4
25 T > 32 2
26 C > 33 2
27 A > 34 2
28 G > 35 2
29 C > 36 2
30 C . 37 4
31 T . 38 4
32 T . 39 4
33 C . 40 4
34 C . 41 4
35 A . 42 4
36 A . 43 4
37 G < 36 2
38 C < 35 2
39 T < 34 2
40 G < 33 2
41 A < 32 2
42 T . 45 4
43 T . 46 4
-1 - . 59 1
-1 - . 58 1
-1 - . 57 1
-1 - . 56 1
-1 - . 55 1
-1 - . 54 1
-1 - . 53 1
-1 - . 52 1
-1 - . 51 1
-1 - . 50 1
-1 - . 49 1
44 G . 61 4
45 T . 62 4
46 G > 63 2
47 A > 64 2
48 G > 65 2
49 G > 66 2
50 G > 67 2
51 T . 68 4
52 T . 69 4
53 C . 70 4
54 G . 71 4
55 A . 72 4
56 T . 73 4
57 T . 74 4
58 C < 67 2
59 C < 66 2
60 C < 65 2
61 T < 64 2
62 T < 63 2
63 C < 11 2
64 A < 10 2
65 C < 9 2
66 C < 8 2
67 T < 7 2
68 G < 6 2
69 C < 5 2
70 T . 4 8
71 C . 3 8
72 C . 2 8
73 A . 1 8
-1 # # -1 -1
65 MG1200_TCC 74
-1 # # -1 -1
0 G > 5 2
1 C > 6 2
2 G > 7 2
3 A > 8 2
4 G > 9 2
5 T > 10 2
6 A > 11 2
7 T . 12 4
8 A . 13 4
9 G > 16 2
10 T > 17 2
11 T > 18 2
12 T > 19 2
13 A . 20 4
14 G . 21 4
15 T . 22 4
16 G . 24 4
17 G . 25 4
18 T . 26 4
19 A . 27 4
-1 - . 23 1
20 G < 19 2
21 A < 18 2
22 A < 17 2
23 C < 16 2
24 A . 29 4
25 T > 32 2
26 C > 33 2
27 A > 34 2
28 G > 35 2
29 T > 36 2
30 C . 37 4
31 T . 38 4
32 T . 39 4
33 C . 40 4
34 C . 41 4
35 A . 42 4
36 A . 43 4
37 G < 36 2
38 C < 35 2
39 T < 34 2
40 G < 33 2
41 A < 32 2
42 T . 45 4
43 C . 46 4
-1 - . 59 1
-1 - . 58 1
-1 - . 57 1
-1 - . 56 1
-1 - . 55 1
-1 - . 54 1
-1 - . 53 1
-1 - . 52 1
-1 - . 51 1
-1 - . 50 1
-1 - . 49 1
44 G . 61 4
45 T . 62 4
46 G > 63 2
47 T > 64 2
48 C > 65 2
49 G > 66 2
50 G > 67 2
51 T . 68 4
52 T . 69 4
53 C . 70 4
54 G . 71 4
55 A . 72 4
56 T . 73 4
57 T . 74 4
58 C < 67 2
59 C < 66 2
60 G < 65 2
61 A < 64 2
62 T < 63 2
63 T < 11 2
64 A < 10 2
65 C < 9 2
66 T < 8 2
67 C < 7 2
68 G < 6 2
69 C < 5 2
70 T . 4 8
71 C . 3 8
72 C . 2 8
73 A . 1 8
-1 # # -1 -1
65 MG1201_GCC 74
-1 # # -1 -1
0 G > 5 2
1 C > 6 2
2 A > 7 2
3 G > 8 2
4 A > 9 2
5 T > 10 2
6 A > 11 2
7 T . 12 4
8 A . 13 4
9 G > 16 2
10 T > 17 2
11 T > 18 2
12 C > 19 2
13 A . 20 4
14 A . 21 4
15 T . 22 4
16 G . 24 4
17 G . 25 4
18 C . 26 4
19 A . 27 4
-1 - . 23 1
20 G < 19 2
21 A < 18 2
22 A < 17 2
23 C < 16 2
24 A . 29 4
25 T > 32 2
26 A > 33 2
27 A > 34 2
28 C > 35 2
29 C > 36 2
30 T . 37 4
31 T . 38 4
32 G . 39 4
33 C . 40 4
34 C . 41 4
35 A . 42 4
36 A . 43 4
37 G < 36 2
38 G < 35 2
39 T < 34 2
40 T < 33 2
41 A < 32 2
42 A . 45 4
43 G . 46 4
-1 - . 59 1
-1 - . 58 1
-1 - . 57 1
-1 - . 56 1
-1 - . 55 1
-1 - . 54 1
-1 - . 53 1
-1 - . 52 1
-1 - . 51 1
-1 - . 50 1
-1 - . 49 1
44 A . 61 4
45 T . 62 4
46 G > 63 2
47 C > 64 2
48 G > 65 2
49 G > 66 2
50 G > 67 2
51 T . 68 4
52 T . 69 4
53 T . 70 4
54 G . 71 4
55 A . 72 4
56 T . 73 4
57 T . 74 4
58 C < 67 2
59 C < 66 2
60 C < 65 2
61 G < 64 2
62 T < 63 2
63 T < 11 2
64 A < 10 2
65 T < 9 2
66 C < 8 2
67 T < 7 2
68 G < 6 2
69 C < 5 2
70 T . 4 8
71 C . 3 8
72 C . 2 8
73 A . 1 8
-1 # # -1 -1
65 MG1230_GCC 73
-1 # # -1 -1
0 G > 5 2
1 T > 6 2
2 C > 7 2
3 G > 8 2
4 G > 9 2
5 T > 10 2
6 G > 11 2
7 T . 12 4
8 C . 13 4
9 G > 16 2
10 T > 17 2
11 A > 18 2
12 T . 19 2
13 A . 20 4
14 T . 22 4
15 G . 24 4
16 G . 25 4
17 T . 26 4
18 T . 26 16
19 A . 27 4
-1 - . 23 1
-1 - . 21 1
20 T . 19 2
21 T < 18 2
22 A < 17 2
23 C < 16 2
24 A > 32 2
25 G > 33 2
26 G > 34 2
27 C > 35 2
28 C > 36 2
29 T . 37 4
30 T . 38 4
31 G . 39 4
32 C . 40 4
33 C . 41 4
34 A . 42 4
35 A . 43 4
36 G < 36 2
37 G < 35 2
38 C < 34 2
39 T < 33 2
40 T < 32 2
41 A . 45 4
42 G . 46 4
-1 - . 59 1
-1 - . 58 1
-1 - . 57 1
-1 - . 56 1
-1 - . 55 1
-1 - . 54 1
-1 - . 53 1
-1 - . 52 1
-1 - . 51 1
-1 - . 50 1
-1 - . 49 1
43 A . 61 4
44 C . 62 4
45 G > 63 2
46 G > 64 2
47 C > 65 2
48 A > 66 2
49 G > 67 2
50 T . 68 4
51 T . 69 4
52 C . 70 4
53 G . 71 4
54 A . 72 4
55 T . 73 4
56 C . 74 4
57 C < 67 2
58 T < 66 2
59 G < 65 2
60 C < 64 2
61 T < 63 2
-1 - . 29 1
62 C < 11 2
63 A < 10 2
64 C < 9 2
65 C < 8 2
66 G < 7 2
67 G < 6 2
68 C < 5 2
69 T . 4 8
70 C . 3 8
71 C . 2 8
72 A . 1 8
-1 # # -1 -1
65 MG1270_TCC 72
-1 # # -1 -1
0 G > 5 2
1 C > 6 2
2 G > 7 2
3 G > 8 2
4 A > 9 2
5 T > 10 2
6 G > 11 2
7 T . 12 4
8 T . 13 4
9 G > 16 2
10 T > 17 2
11 A > 18 2
12 T . 19 2
13 A . 20 4
14 A . 21 4
15 C . 22 4
16 G . 24 4
17 G . 25 4
18 C . 26 4
19 T . 26 16
20 A . 27 4
-1 - . 23 1
21 T . 19 2
22 T < 18 2
23 A < 17 2
24 C < 16 2
25 C . 29 4
26 C > 32 2
27 C > 33 2
28 A > 34 2
29 G > 35 2
30 C > 36 2
31 C . 37 4
32 T . 38 4
33 T . 39 4
34 C . 40 4
35 C . 41 4
36 A . 42 4
37 A . 43 4
38 G < 36 2
39 C < 35 2
40 T < 34 2
41 G < 33 2
42 G < 32 2
43 A . 45 4
44 G . 46 4
-1 - . 59 1
-1 - . 58 1
-1 - . 57 1
-1 - . 56 1
-1 - . 55 1
-1 - . 54 1
-1 - . 53 1
-1 - . 52 1
-1 - . 51 1
-1 - . 50 1
-1 - . 49 1
45 A . 61 4
46 C . 62 4
47 G > 63 2
48 T > 64 2
49 G > 65 2
50 G > 66 2
51 G > 67 2
52 T . 68 4
53 T . 69 4
54 C . 70 4
55 G . 71 4
56 A . 72 4
57 C . 73 4
58 T . 74 4
59 C < 67 2
60 C < 66 2
61 C < 65 2
62 A < 64 2
63 T < 63 2
64 C < 11 2
65 A < 10 2
66 T < 9 2
67 C < 8 2
68 C < 7 2
69 G < 6 2
70 C < 5 2
71 T . 4 8
-1 - . 3 1
-1 - . 2 1
-1 - . 1 1
-1 # # -1 -1
65 MG1271_GCC 72
-1 # # -1 -1
0 G > 5 2
1 C > 6 2
2 G > 7 2
3 G > 8 2
4 G > 9 2
5 A > 10 2
6 A > 11 2
7 T . 12 4
8 A . 13 4
9 G > 16 2
10 C > 17 2
11 T > 18 2
12 C > 19 2
13 A . 20 4
14 G . 21 4
15 T . 22 4
16 G . 24 4
17 G . 25 4
18 T . 26 4
19 A . 27 4
-1 - . 23 1
20 G < 19 2
21 A < 18 2
22 G < 17 2
23 C < 16 2
24 G . 29 4
25 C > 32 2
26 C > 33 2
27 A > 34 2
28 C > 35 2
29 C > 36 2
30 T . 37 4
31 T . 38 4
32 G . 39 4
33 C . 40 4
34 C . 41 4
35 A . 42 4
36 A . 43 4
37 G < 36 2
38 G < 35 2
39 T < 34 2
40 G < 33 2
41 G < 32 2
42 A . 45 4
43 A . 46 4
-1 - . 59 1
-1 - . 58 1
-1 - . 57 1
-1 - . 56 1
-1 - . 55 1
-1 - . 54 1
-1 - . 53 1
-1 - . 52 1
-1 - . 51 1
-1 - . 50 1
-1 - . 49 1
44 G . 61 4
45 T . 61 16
46 C . 62 4
47 G > 63 2
48 C > 64 2
49 G > 65 2
50 G > 66 2
51 G > 67 2
52 T . 68 4
53 T . 69 4
54 C . 70 4
55 G . 71 4
56 A . 72 4
57 T . 73 4
58 C . 74 4
59 C < 67 2
60 C < 66 2
61 C < 65 2
62 G < 64 2
63 T < 63 2
64 T < 11 2
65 T < 10 2
66 C < 9 2
67 C < 8 2
68 C < 7 2
69 G < 6 2
70 C < 5 2
71 T . 4 8
-1 - . 3 1
-1 - . 2 1
-1 - . 1 1
-1 # # -1 -1
65 MA1270_CGC 73
-1 # # -1 -1
0 G > 5 2
1 G > 6 2
2 G > 7 2
3 G > 8 2
4 A > 9 2
5 A > 10 2
6 T > 11 2
7 T . 12 4
8 A . 13 4
9 G > 16 2
10 C > 17 2
11 T > 18 2
12 C > 19 2
13 A . 20 4
14 G . 21 4
15 C . 22 4
16 T . 23 4
17 G . 24 4
18 G . 25 4
19 T . 26 4
20 A . 27 4
21 G < 19 2
22 A < 18 2
23 G < 17 2
24 C < 16 2
25 G . 29 4
26 T > 32 2
27 T > 33 2
28 T > 34 2
29 G > 35 2
30 G > 36 2
31 T . 37 4
32 T . 38 4
33 C . 39 4
34 G . 40 4
35 C . 41 4
36 A . 42 4
37 A . 43 4
38 T < 36 2
39 C < 35 2
40 A < 34 2
41 A < 33 2
42 G < 32 2
43 A . 45 4
44 G . 46 4
-1 - . 59 1
-1 - . 58 1
-1 - . 57 1
-1 - . 56 1
-1 - . 55 1
-1 - . 54 1
-1 - . 53 1
-1 - . 52 1
-1 - . 51 1
-1 - . 50 1
-1 - . 49 1
45 G . 61 4
46 T . 61 16
47 C . 62 4
48 A > 63 2
49 G > 64 2
50 G > 65 2
51 G > 66 2
52 G > 67 2
53 T . 68 4
54 T . 69 4
55 C . 70 4
56 G . 71 4
57 A . 72 4
58 C . 73 4
59 T . 74 4
60 C < 67 2
61 C < 66 2
62 C < 65 2
63 C < 64 2
64 T < 63 2
65 A < 11 2
66 T < 10 2
67 T < 9 2
68 C < 8 2
69 T < 7 2
70 C < 6 2
71 C < 5 2
72 A . 4 8
-1 - . 3 1
-1 - . 2 1
-1 - . 1 1
-1 # # -1 -1
65 MG1280_TCC 72
-1 # # -1 -1
0 G > 5 2
1 C > 6 2
2 G > 7 2
3 T > 8 2
4 C > 9 2
5 C > 10 2
6 T > 11 2
7 T . 12 4
8 C . 13 4
9 G > 16 2
10 T > 17 2
11 A > 18 2
12 T . 19 2
13 A . 20 4
14 A . 21 4
15 T . 22 4
16 G . 24 4
17 G . 25 4
18 C . 26 4
19 T . 26 16
20 A . 27 4
-1 - . 23 1
21 T . 19 2
22 T < 18 2
23 A < 17 2
24 C < 16 2
25 C . 29 4
26 T > 32 2
27 T > 33 2
28 A > 34 2
29 G > 35 2
30 C > 36 2
31 C . 37 4
32 T . 38 4
33 T . 39 4
34 C . 40 4
35 C . 41 4
36 A . 42 4
37 A . 43 4
38 G < 36 2
39 C < 35 2
40 T < 34 2
41 A < 33 2
42 A < 32 2
43 T . 45 4
44 G . 46 4
-1 - . 59 1
-1 - . 58 1
-1 - . 57 1
-1 - . 56 1
-1 - . 55 1
-1 - . 54 1
-1 - . 53 1
-1 - . 52 1
-1 - . 51 1
-1 - . 50 1
-1 - . 49 1
45 A . 61 4
46 T . 62 4
47 G > 63 2
48 T > 64 2
49 C > 65 2
50 G > 66 2
51 G > 67 2
52 T . 68 4
53 T . 69 4
54 C . 70 4
55 G . 71 4
56 A . 72 4
57 T . 73 4
58 T . 74 4
59 C < 67 2
60 C < 66 2
61 G < 65 2
62 A < 64 2
63 T < 63 2
64 A < 11 2
65 G < 10 2
66 G < 9 2
67 A < 8 2
68 C < 7 2
69 G < 6 2
70 C < 5 2
71 T . 4 8
-1 - . 3 1
-1 - . 2 1
-1 - . 1 1
-1 # # -1 -1
65 MG1281_GCC 72
-1 # # -1 -1
0 G > 5 2
1 C > 6 2
2 G > 7 2
3 A > 8 2
4 A > 9 2
5 A > 10 2
6 G > 11 2
7 T . 12 4
8 A . 13 4
9 A > 16 2
10 C > 17 2
11 T > 18 2
12 C > 19 2
13 A . 20 4
14 G . 21 4
15 G . 22 4
16 G . 24 4
17 G . 25 4
18 T . 26 4
19 A . 27 4
-1 - . 23 1
20 G < 19 2
21 A < 18 2
22 G < 17 2
23 T < 16 2
24 G . 29 4
25 T > 32 2
26 C > 33 2
27 A > 34 2
28 C > 35 2
29 C > 36 2
30 T . 37 4
31 C . 38 4
32 G . 39 4
33 C . 40 4
34 C . 41 4
35 A . 42 4
36 A . 43 4
37 G < 36 2
38 G < 35 2
39 T < 34 2
40 G < 33 2
41 G < 32 2
42 A . 45 4
43 A . 46 4
-1 - . 59 1
-1 - . 58 1
-1 - . 57 1
-1 - . 56 1
-1 - . 55 1
-1 - . 54 1
-1 - . 53 1
-1 - . 52 1
-1 - . 51 1
-1 - . 50 1
-1 - . 49 1
44 G . 61 4
45 T . 61 16
46 C . 62 4
47 G > 63 2
48 C > 64 2
49 G > 65 2
50 G > 66 2
51 G > 67 2
52 T . 68 4
53 T . 69 4
54 C . 70 4
55 A . 71 4
56 A . 72 4
57 A . 73 4
58 T . 74 4
59 C < 67 2
60 C < 66 2
61 C < 65 2
62 G < 64 2
63 T < 63 2
64 C < 11 2
65 T < 10 2
66 T < 9 2
67 T < 8 2
68 C < 7 2
69 G < 6 2
70 C < 5 2
71 T . 4 8
-1 - . 3 1
-1 - . 2 1
-1 - . 1 1
-1 # # -1 -1
65 MG1350_GCC 73
-1 # # -1 -1
0 G > 5 2
1 C > 6 2
2 G > 7 2
3 G > 8 2
4 A > 9 2
5 C > 10 2
6 G > 11 2
7 T . 12 4
8 A . 13 4
9 G > 16 2
10 C > 17 2
11 T > 18 2
12 C > 19 2
13 A . 20 4
14 G . 21 4
15 T . 22 4
16 T . 23 4
17 G . 24 4
18 G . 25 4
19 T . 26 4
20 A . 27 4
21 G < 19 2
22 A < 18 2
23 G < 17 2
24 C < 16 2
25 G . 29 4
26 C > 32 2
27 A > 33 2
28 A > 34 2
29 C > 35 2
30 C > 36 2
31 T . 37 4
32 T . 38 4
33 G . 39 4
34 C . 40 4
35 C . 41 4
36 A . 42 4
37 A . 43 4
38 G < 36 2
39 G < 35 2
40 T < 34 2
41 T < 33 2
42 G < 32 2
43 A . 45 4
44 G . 46 4
-1 - . 59 1
-1 - . 58 1
-1 - . 57 1
-1 - . 56 1
-1 - . 55 1
-1 - . 54 1
-1 - . 53 1
-1 - . 52 1
-1 - . 51 1
-1 - . 50 1
-1 - . 49 1
45 G . 61 4
46 T . 61 16
47 C . 62 4
48 G > 63 2
49 C > 64 2
50 G > 65 2
51 A > 66 2
52 G > 67 2
53 T . 68 4
54 T . 69 4
55 C . 70 4
56 G . 71 4
57 A . 72 4
58 G . 73 4
59 C . 74 4
60 C < 67 2
61 T < 66 2
62 C < 65 2
63 G < 64 2
64 T < 63 2
65 C < 11 2
66 G < 10 2
67 T < 9 2
68 C < 8 2
69 C < 7 2
70 G < 6 2
71 C < 5 2
72 T . 4 8
-1 - . 3 1
-1 - . 2 1
-1 - . 1 1
-1 # # -1 -1
65 MG1351_TCC 70
-1 # # -1 -1
0 G > 5 2
1 C > 6 2
2 G > 7 2
3 T > 8 2
4 T > 9 2
5 G > 10 2
6 G > 11 2
7 T . 12 4
8 G . 13 4
9 G > 16 2
10 T > 17 2
11 C > 18 2
12 C . 19 2
13 A . 20 4
14 A . 21 4
15 G . 24 4
16 G . 25 4
17 A . 26 4
18 A . 27 4
-1 - . 23 1
-1 - . 22 1
19 A . 19 2
20 G < 18 2
21 A < 17 2
22 C < 16 2
23 G . 29 4
24 C > 32 2
25 C > 33 2
26 C > 34 2
27 C > 35 2
28 A > 36 2
29 C . 37 4
30 T . 38 4
31 T . 39 4
32 C . 40 4
33 C . 41 4
34 C . 42 4
35 G . 43 4
36 T < 36 2
37 G < 35 2
38 G < 34 2
39 G < 33 2
40 G < 32 2
41 A . 45 4
42 A . 46 4
-1 - . 59 1
-1 - . 58 1
-1 - . 57 1
-1 - . 56 1
-1 - . 55 1
-1 - . 54 1
-1 - . 53 1
-1 - . 52 1
-1 - . 51 1
-1 - . 50 1
-1 - . 49 1
43 A . 61 4
44 T . 62 4
45 G > 63 2
46 C > 64 2
47 A > 65 2
48 G > 66 2
49 G > 67 2
50 T . 68 4
51 G . 69 4
52 C . 70 4
53 A . 71 4
54 A . 72 4
55 G . 73 4
56 G . 74 4
57 C < 67 2
58 C < 66 2
59 T < 65 2
60 G < 64 2
61 C < 63 2
62 C < 11 2
63 C < 10 2
64 A < 9 2
65 G < 8 2
66 C < 7 2
67 G < 6 2
68 C < 5 2
69 T . 4 8
-1 - . 3 1
-1 - . 2 1
-1 - . 1 1
-1 # # -1 -1
65 MG1480_GCC 75
-1 # # -1 -1
0 G > 5 2
1 C > 6 2
2 A > 7 2
3 G > 8 2
4 A > 9 2
5 A > 10 2
6 G > 11 2
7 T . 12 4
8 A . 13 4
9 G > 16 2
10 T > 17 2
11 T > 18 2
12 C > 19 2
13 A . 20 4
14 G . 21 4
15 C . 22 4
16 G . 24 4
17 G . 25 4
18 T . 26 4
19 A . 27 4
-1 - . 23 1
20 G < 19 2
21 A < 18 2
22 A < 17 2
23 T < 16 2
24 A . 29 4
25 C > 32 2
26 A > 33 2
27 A > 34 2
28 C > 35 2
29 C > 36 2
30 T . 37 4
31 T . 38 4
32 G . 39 4
33 C . 40 4
34 C . 41 4
35 A . 42 4
36 A . 43 4
37 G < 36 2
38 G < 35 2
39 T < 34 2
40 T < 33 2
41 G < 32 2
42 G . 45 4
43 G . 46 4
-1 - . 59 1
-1 - . 58 1
-1 - . 57 1
-1 - . 56 1
-1 - . 55 1
-1 - . 54 1
-1 - . 53 1
-1 - . 52 1
-1 - . 51 1
-1 - . 50 1
-1 - . 49 1
44 G . 61 4
45 T . 61 16
46 C . 62 4
47 G > 63 2
48 C > 64 2
49 G > 65 2
50 G > 66 2
51 G > 67 2
52 T . 68 4
53 T . 69 4
54 C . 70 4
55 G . 71 4
56 A . 72 4
57 A . 73 4
58 T . 74 4
59 C < 67 2
60 C < 66 2
61 C < 65 2
62 G < 64 2
63 T < 63 2
64 C < 11 2
65 T < 10 2
66 T < 9 2
67 C < 8 2
68 T < 7 2
69 G < 6 2
70 C < 5 2
71 T . 4 8
72 C . 3 8
73 C . 2 8
74 A . 1 8
-1 # # -1 -1
65 MG1481_TCC 75
-1 # # -1 -1
0 G > 5 2
1 C > 6 2
2 G > 7 2
3 G > 8 2
4 G > 9 2
5 A > 10 2
6 G > 11 2
7 T . 12 4
8 A . 13 4
9 G > 16 2
10 T > 17 2
11 T > 18 2
12 C > 19 2
13 A . 20 4
14 A . 21 4
15 C . 22 4
16 T . 23 4
17 T . 23 16
18 T . 26 4
19 T . 26 16
20 A . 27 4
-1 - . 25 1
-1 - . 24 1
21 G < 19 2
22 A < 18 2
23 A < 17 2
24 C < 16 2
25 A . 29 4
26 C > 32 2
27 G > 33 2
28 T > 34 2
29 T > 35 2
30 C > 36 2
31 C . 37 4
32 T . 38 4
33 T . 39 4
34 C . 40 4
35 C . 41 4
36 C . 42 4
37 G . 43 4
38 G < 36 2
39 A < 35 2
40 A < 34 2
41 C < 33 2
42 G < 32 2
43 A . 45 4
44 G . 46 4
-1 - . 59 1
-1 - . 58 1
-1 - . 57 1
-1 - . 56 1
-1 - . 55 1
-1 - . 54 1
-1 - . 53 1
-1 - . 52 1
-1 - . 51 1
-1 - . 50 1
-1 - . 49 1
45 G . 61 4
46 T . 62 4
47 A > 63 2
48 T > 64 2
49 A > 65 2
50 G > 66 2
51 G > 67 2
52 T . 68 4
53 G . 69 4
54 C . 70 4
55 A . 71 4
56 A . 72 4
57 A . 73 4
58 T . 74 4
59 C < 67 2
60 C < 66 2
61 T < 65 2
62 A < 64 2
63 T < 63 2
64 C < 11 2
65 T < 10 2
66 T < 9 2
67 C < 8 2
68 C < 7 2
69 G < 6 2
70 C < 5 2
71 T . 4 8
72 C . 3 8
73 C . 2 8
74 A . 1 8
-1 # # -1 -1
65 MG1482_TCC 75
-1 # # -1 -1
0 G > 5 2
1 C > 6 2
2 G > 7 2
3 G > 8 2
4 G > 9 2
5 A > 10 2
6 G > 11 2
7 T . 12 4
8 A . 13 4
9 T . 16 2
10 T > 17 2
11 T > 18 2
12 C > 19 2
13 A . 20 4
14 A . 21 4
15 C . 22 4
16 T . 23 4
17 C . 23 16
18 T . 26 4
19 T . 26 16
20 A . 27 4
-1 - . 25 1
-1 - . 24 1
21 G < 19 2
22 A < 18 2
23 A < 17 2
24 T . 16 2
25 A . 29 4
26 C > 32 2
27 A > 33 2
28 T > 34 2
29 T > 35 2
30 C > 36 2
31 C . 37 4
32 T . 38 4
33 T . 39 4
34 C . 40 4
35 C . 41 4
36 T . 42 4
37 G . 43 4
38 G < 36 2
39 A < 35 2
40 A < 34 2
41 T < 33 2
42 G < 32 2
43 A . 45 4
44 G . 46 4
-1 - . 59 1
-1 - . 58 1
-1 - . 57 1
-1 - . 56 1
-1 - . 55 1
-1 - . 54 1
-1 - . 53 1
-1 - . 52 1
-1 - . 51 1
-1 - . 50 1
-1 - . 49 1
45 G . 61 4
46 T . 62 4
47 A > 63 2
48 T > 64 2
49 A > 65 2
50 G > 66 2
51 G > 67 2
52 T . 68 4
53 G . 69 4
54 T . 70 4
55 A . 71 4
56 A . 72 4
57 A . 73 4
58 T . 74 4
59 C < 67 2
60 C < 66 2
61 T < 65 2
62 A < 64 2
63 T < 63 2
64 C < 11 2
65 T < 10 2
66 T < 9 2
67 C < 8 2
68 C < 7 2
69 G < 6 2
70 C < 5 2
71 T . 4 8
72 C . 3 8
73 C . 2 8
74 A . 1 8
-1 # # -1 -1
65 MG1483_TCC 75
-1 # # -1 -1
0 G > 5 2
1 C > 6 2
2 G > 7 2
3 G > 8 2
4 G > 9 2
5 A > 10 2
6 G > 11 2
7 T . 12 4
8 A . 13 4
9 G > 16 2
10 T > 17 2
11 T > 18 2
12 C > 19 2
13 A . 20 4
14 A . 21 4
15 C . 22 4
16 T . 23 4
17 T . 23 16
18 T . 26 4
19 T . 26 16
20 A . 27 4
-1 - . 25 1
-1 - . 24 1
21 G < 19 2
22 A < 18 2
23 A < 17 2
24 C < 16 2
25 A . 29 4
26 C > 32 2
27 G > 33 2
28 T > 34 2
29 T > 35 2
30 C > 36 2
31 C . 37 4
32 T . 38 4
33 T . 39 4
34 C . 40 4
35 C . 41 4
36 C . 42 4
37 G . 43 4
38 G < 36 2
39 A < 35 2
40 A < 34 2
41 C < 33 2
42 G < 32 2
43 A . 45 4
44 G . 46 4
-1 - . 59 1
-1 - . 58 1
-1 - . 57 1
-1 - . 56 1
-1 - . 55 1
-1 - . 54 1
-1 - . 53 1
-1 - . 52 1
-1 - . 51 1
-1 - . 50 1
-1 - . 49 1
45 G . 61 4
46 T . 62 4
47 A > 63 2
48 T > 64 2
49 A > 65 2
50 G > 66 2
51 G > 67 2
52 T . 68 4
53 G . 69 4
54 T . 70 4
55 A . 71 4
56 A . 72 4
57 A . 73 4
58 T . 74 4
59 C < 67 2
60 C < 66 2
61 T < 65 2
62 A < 64 2
63 T < 63 2
64 C < 11 2
65 T < 10 2
66 T < 9 2
67 C < 8 2
68 C < 7 2
69 G < 6 2
70 C < 5 2
71 T . 4 8
72 C . 3 8
73 C . 2 8
74 A . 1 8
-1 # # -1 -1
65 MG1500_GCC 72
-1 # # -1 -1
0 G > 5 2
1 C > 6 2
2 G > 7 2
3 G > 8 2
4 A > 9 2
5 A > 10 2
6 G > 11 2
7 T . 12 4
8 A . 13 4
9 G > 16 2
10 T > 17 2
11 T > 18 2
12 C > 19 2
13 A . 20 4
14 G . 21 4
15 T . 22 4
16 G . 24 4
17 G . 25 4
18 T . 26 4
19 A . 27 4
-1 - . 23 1
20 G < 19 2
21 A < 18 2
22 A < 17 2
23 C < 16 2
24 A . 29 4
25 T > 32 2
26 C > 33 2
27 A > 34 2
28 C > 35 2
29 C > 36 2
30 T . 37 4
31 T . 38 4
32 G . 39 4
33 C . 40 4
34 C . 41 4
35 A . 42 4
36 T . 43 4
37 G < 36 2
38 G < 35 2
39 T < 34 2
40 G < 33 2
41 G < 32 2
42 G . 45 4
43 G . 46 4
-1 - . 59 1
-1 - . 58 1
-1 - . 57 1
-1 - . 56 1
-1 - . 55 1
-1 - . 54 1
-1 - . 53 1
-1 - . 52 1
-1 - . 51 1
-1 - . 50 1
-1 - . 49 1
44 G . 61 4
45 T . 61 16
46 C . 62 4
47 G > 63 2
48 C > 64 2
49 G > 65 2
50 G > 66 2
51 G > 67 2
52 T . 68 4
53 T . 69 4
54 C . 70 4
55 G . 71 4
56 A . 72 4
57 A . 73 4
58 T . 74 4
59 C < 67 2
60 C < 66 2
61 C < 65 2
62 G < 64 2
63 T < 63 2
64 C < 11 2
65 T < 10 2
66 T < 9 2
67 C < 8 2
68 C < 7 2
69 G < 6 2
70 C < 5 2
71 T . 4 8
-1 - . 3 1
-1 - . 2 1
-1 - . 1 1
-1 # # -1 -1
65 MG1510_GCC 72
-1 # # -1 -1
0 G > 5 2
1 C > 6 2
2 G > 7 2
3 G > 8 2
4 G > 9 2
5 A > 10 2
6 A > 11 2
7 T . 12 4
8 A . 13 4
9 G > 16 2
10 C > 17 2
11 T > 18 2
12 C > 19 2
13 A . 20 4
14 G . 21 4
15 T . 22 4
16 G . 24 4
17 G . 25 4
18 T . 26 4
19 A . 27 4
-1 - . 23 1
20 G < 19 2
21 A < 18 2
22 G < 17 2
23 C < 16 2
24 A . 29 4
25 C > 32 2
26 G > 33 2
27 A > 34 2
28 C > 35 2
29 C > 36 2
30 T . 37 4
31 T . 38 4
32 G . 39 4
33 C . 40 4
34 C . 41 4
35 A . 42 4
36 A . 43 4
37 G < 36 2
38 G < 35 2
39 T < 34 2
40 C < 33 2
41 G < 32 2
42 G . 45 4
43 G . 46 4
-1 - . 59 1
-1 - . 58 1
-1 - . 57 1
-1 - . 56 1
-1 - . 55 1
-1 - . 54 1
-1 - . 53 1
-1 - . 52 1
-1 - . 51 1
-1 - . 50 1
-1 - . 49 1
44 G . 61 4
45 C . 61 16
46 C . 62 4
47 G > 63 2
48 C > 64 2
49 G > 65 2
50 G > 66 2
51 G > 67 2
52 T . 68 4
53 T . 69 4
54 C . 70 4
55 G . 71 4
56 A . 72 4
57 T . 73 4
58 C . 74 4
59 C < 67 2
60 C < 66 2
61 C < 65 2
62 G < 64 2
63 T < 63 2
64 T < 11 2
65 T < 10 2
66 C < 9 2
67 C < 8 2
68 C < 7 2
69 G < 6 2
70 C < 5 2
71 T . 4 8
-1 - . 3 1
-1 - . 2 1
-1 - . 1 1
-1 # # -1 -1
65 MA1271_GGC 74
-1 # # -1 -1
0 G > 5 2
1 G > 6 2
2 G > 7 2
3 G > 8 2
4 A > 9 2
5 T > 10 2
6 G > 11 2
7 T . 12 4
8 A . 13 4
9 G > 16 2
10 C > 17 2
11 T > 18 2
12 C > 19 2
13 A . 20 4
14 G . 21 4
15 T . 22 4
16 T . 23 4
17 G . 24 4
18 G . 25 4
19 T . 26 4
20 T . 26 16
21 A . 27 4
22 G < 19 2
23 A < 18 2
24 G < 17 2
25 C < 16 2
26 G . 29 4
27 C > 32 2
28 T > 33 2
29 T > 34 2
30 G > 35 2
31 C > 36 2
32 A . 37 4
33 T . 38 4
34 G . 39 4
35 G . 40 4
36 C . 41 4
37 A . 42 4
38 T . 43 4
39 G < 36 2
40 C < 35 2
41 A < 34 2
42 A < 33 2
43 G < 32 2
44 A . 45 4
45 G . 46 4
-1 - . 59 1
-1 - . 58 1
-1 - . 57 1
-1 - . 56 1
-1 - . 55 1
-1 - . 54 1
-1 - . 53 1
-1 - . 52 1
-1 - . 51 1
-1 - . 50 1
-1 - . 49 1
46 G . 61 4
47 T . 61 16
48 C . 62 4
49 A > 63 2
50 G > 64 2
51 G > 65 2
52 G > 66 2
53 G > 67 2
54 T . 68 4
55 T . 69 4
56 C . 70 4
57 G . 71 4
58 A . 72 4
59 T . 73 4
60 T . 74 4
61 C < 67 2
62 C < 66 2
63 C < 65 2
64 C < 64 2
65 T < 63 2
66 C < 11 2
67 A < 10 2
68 T < 9 2
69 C < 8 2
70 T < 7 2
71 C < 6 2
72 C < 5 2
73 A . 4 8
-1 - . 3 1
-1 - . 2 1
-1 - . 1 1
-1 # # -1 -1
65 MG1511_TCC 74
-1 # # -1 -1
0 G > 5 2
1 C > 6 2
2 G > 7 2
3 G > 8 2
4 G > 9 2
5 A > 10 2
6 A > 11 2
7 T . 12 4
8 A . 13 4
9 G > 16 2
10 C > 17 2
11 T > 18 2
12 C > 19 2
13 A . 20 4
14 G . 21 4
15 T . 22 4
16 T . 23 4
17 G . 24 4
18 G . 25 4
19 C . 26 4
20 T . 26 16
21 A . 27 4
22 G < 19 2
23 A < 18 2
24 G < 17 2
25 C < 16 2
26 A . 29 4
27 T > 32 2
28 C > 33 2
29 A > 34 2
30 G > 35 2
31 C > 36 2
32 C . 37 4
33 T . 38 4
34 T . 39 4
35 C . 40 4
36 C . 41 4
37 A . 42 4
38 A . 43 4
39 G < 36 2
40 C < 35 2
41 T < 34 2
42 G < 33 2
43 A < 32 2
44 G . 45 4
45 G . 46 4
-1 - . 59 1
-1 - . 58 1
-1 - . 57 1
-1 - . 56 1
-1 - . 55 1
-1 - . 54 1
-1 - . 53 1
-1 - . 52 1
-1 - . 51 1
-1 - . 50 1
-1 - . 49 1
46 G . 61 4
47 T . 61 16
48 C . 62 4
49 G > 63 2
50 C > 64 2
51 G > 65 2
52 G > 66 2
53 G > 67 2
54 T . 68 4
55 T . 69 4
56 C . 70 4
57 G . 71 4
58 A . 72 4
59 G . 73 4
60 T . 74 4
61 C < 67 2
62 C < 66 2
63 C < 65 2
64 G < 64 2
65 T < 63 2
66 T < 11 2
67 T < 10 2
68 C < 9 2
69 C < 8 2
70 C < 7 2
71 G < 6 2
72 C < 5 2
73 T . 4 8
-1 - . 3 1
-1 - . 2 1
-1 - . 1 1
-1 # # -1 -1
65 MG1530_TCC 71
-1 # # -1 -1
0 G > 5 2
1 C > 6 2
2 G > 7 2
3 G > 8 2
4 A > 9 2
5 T > 10 2
6 G > 11 2
7 T . 12 4
8 A . 13 4
9 G > 16 2
10 T > 17 2
11 T > 18 2
12 T > 19 2
13 A . 20 4
14 A . 21 4
15 T . 22 4
16 G . 24 4
17 G . 25 4
18 T . 26 4
19 A . 27 4
-1 - . 23 1
20 G < 19 2
21 A < 18 2
22 A < 17 2
23 C < 16 2
24 C . 29 4
25 C > 32 2
26 C > 33 2
27 A > 34 2
28 G > 35 2
29 C > 36 2
30 C . 37 4
31 T . 38 4
32 T . 39 4
33 C . 40 4
34 C . 41 4
35 A . 42 4
36 A . 43 4
37 G < 36 2
38 C < 35 2
39 T < 34 2
40 G < 33 2
41 G < 32 2
42 C . 45 4
43 T . 46 4
-1 - . 59 1
-1 - . 58 1
-1 - . 57 1
-1 - . 56 1
-1 - . 55 1
-1 - . 54 1
-1 - . 53 1
-1 - . 52 1
-1 - . 51 1
-1 - . 50 1
-1 - . 49 1
44 A . 61 4
45 C . 62 4
46 G > 63 2
47 C > 64 2
48 G > 65 2
49 A > 66 2
50 G > 67 2
51 T . 68 4
52 T . 69 4
53 C . 70 4
54 G . 71 4
55 A . 72 4
56 T . 73 4
57 T . 74 4
58 C < 67 2
59 T < 66 2
60 C < 65 2
61 G < 64 2
62 T < 63 2
63 C < 11 2
64 A < 10 2
65 T < 9 2
66 C < 8 2
67 C < 7 2
68 G < 6 2
69 C < 5 2
70 T . 4 8
-1 - . 3 1
-1 - . 2 1
-1 - . 1 1
-1 # # -1 -1
65 MG1540_TCC 74
-1 # # -1 -1
0 G > 5 2
1 C > 6 2
2 G > 7 2
3 G > 8 2
4 G > 9 2
5 T > 10 2
6 G > 11 2
7 T . 12 4
8 A . 13 4
9 G > 16 2
10 T > 17 2
11 T > 18 2
12 T > 19 2
13 A . 20 4
14 G . 21 4
15 T . 22 4
16 G . 24 4
17 G . 25 4
18 T . 26 4
19 A . 27 4
-1 - . 23 1
20 A < 19 2
21 A < 18 2
22 A < 17 2
23 C < 16 2
24 C . 29 4
25 T > 32 2
26 C > 33 2
27 A > 34 2
28 G > 35 2
29 C > 36 2
30 C . 37 4
31 T . 38 4
32 T . 39 4
33 C . 40 4
34 C . 41 4
35 A . 42 4
36 A . 43 4
37 G < 36 2
38 C < 35 2
39 T < 34 2
40 G < 33 2
41 A < 32 2
42 T . 45 4
-1 - . 59 1
-1 - . 58 1
-1 - . 57 1
-1 - . 56 1
-1 - . 55 1
-1 - . 54 1
-1 - . 53 1
-1 - . 52 1
-1 - . 51 1
-1 - . 50 1
-1 - . 49 1
43 G . 61 4
44 T . 61 16
45 C . 62 4
46 G > 63 2
47 T > 64 2
48 G > 65 2
49 G > 66 2
50 G > 67 2
51 T . 68 4
52 T . 69 4
53 C . 70 4
54 G . 71 4
55 A . 72 4
56 T . 73 4
57 T . 74 4
58 C < 67 2
59 C < 66 2
60 C < 65 2
61 A < 64 2
62 T < 63 2
-1 - . 46 1
63 C < 11 2
64 A < 10 2
65 C < 9 2
66 C < 8 2
67 C < 7 2
68 G < 6 2
69 C < 5 2
70 T . 4 8
71 C . 3 8
72 C . 2 8
73 A . 1 8
-1 # # -1 -1
65 MG1541_GCC 74
-1 # # -1 -1
0 G > 5 2
1 C > 6 2
2 G > 7 2
3 G > 8 2
4 A > 9 2
5 A > 10 2
6 G > 11 2
7 T . 12 4
8 A . 13 4
9 G > 16 2
10 T > 17 2
11 T > 18 2
12 C > 19 2
13 A . 20 4
14 G . 21 4
15 T . 22 4
16 G . 24 4
17 G . 25 4
18 A . 27 4
-1 - . 26 1
-1 - . 23 1
19 G < 19 2
20 A < 18 2
21 A < 17 2
22 C < 16 2
23 A . 29 4
24 C > 32 2
25 C > 33 2
26 A > 34 2
27 C > 35 2
28 C > 36 2
29 T . 37 4
30 T . 38 4
31 G . 39 4
32 C . 40 4
33 C . 41 4
34 A . 42 4
35 A . 43 4
36 G < 36 2
37 G < 35 2
38 T < 34 2
39 G < 33 2
40 G < 32 2
41 G . 45 4
42 G . 46 4
-1 - . 59 1
-1 - . 58 1
-1 - . 57 1
-1 - . 56 1
-1 - . 55 1
-1 - . 54 1
-1 - . 53 1
-1 - . 52 1
-1 - . 51 1
-1 - . 50 1
-1 - . 49 1
43 G . 61 4
44 T . 61 16
45 C . 62 4
46 G > 63 2
47 C > 64 2
48 G > 65 2
49 G > 66 2
50 G > 67 2
51 T . 68 4
52 T . 69 4
53 C . 70 4
54 G . 71 4
55 A . 72 4
56 A . 73 4
57 T . 74 4
58 C < 67 2
59 C < 66 2
60 C < 65 2
61 G < 64 2
62 T < 63 2
63 C < 11 2
64 T < 10 2
65 T < 9 2
66 C < 8 2
67 C < 7 2
68 G < 6 2
69 C < 5 2
70 T . 4 8
71 C . 3 8
72 C . 2 8
73 A . 1 8
-1 # # -1 -1
65 MG1541_TCC&RG1540_!CC 74
-1 # # -1 -1
0 G > 5 2
1 C > 6 2
2 G > 7 2
3 G > 8 2
4 G > 9 2
5 T > 10 2
6 G > 11 2
7 T . 12 4
8 A . 13 4
9 G > 16 2
10 T > 17 2
11 T > 18 2
12 T > 19 2
13 A . 20 4
14 G . 21 4
15 T . 22 4
16 G . 24 4
17 G . 25 4
18 T . 26 4
19 A . 27 4
-1 - . 23 1
20 A < 19 2
21 A < 18 2
22 A < 17 2
23 C < 16 2
24 C . 29 4
25 T > 32 2
26 C > 33 2
27 A > 34 2
28 G > 35 2
29 C > 36 2
30 C . 37 4
31 T . 38 4
32 T . 39 4
33 C . 40 4
34 C . 41 4
35 A . 42 4
36 A . 43 4
37 G < 36 2
38 C < 35 2
39 T < 34 2
40 G < 33 2
41 A < 32 2
42 T . 45 4
-1 - . 59 1
-1 - . 58 1
-1 - . 57 1
-1 - . 56 1
-1 - . 55 1
-1 - . 54 1
-1 - . 53 1
-1 - . 52 1
-1 - . 51 1
-1 - . 50 1
-1 - . 49 1
43 G . 61 4
44 T . 61 16
45 C . 62 4
46 G > 63 2
47 T > 64 2
48 G > 65 2
49 A > 66 2
50 G > 67 2
51 T . 68 4
52 T . 69 4
53 C . 70 4
54 G . 71 4
55 A . 72 4
56 T . 73 4
57 T . 74 4
58 C < 67 2
59 T < 66 2
60 C < 65 2
61 A < 64 2
62 T < 63 2
-1 - . 46 1
63 C < 11 2
64 A < 10 2
65 C < 9 2
66 C < 8 2
67 C < 7 2
68 G < 6 2
69 C < 5 2
70 T . 4 8
71 C . 3 8
72 C . 2 8
73 A . 1 8
-1 # # -1 -1
65 MG1542_GCC 75
-1 # # -1 -1
0 G > 5 2
1 C > 6 2
2 G > 7 2
3 G > 8 2
4 A > 9 2
5 A > 10 2
6 G > 11 2
7 T . 12 4
8 A . 13 4
9 G > 16 2
10 T > 17 2
11 T > 18 2
12 C > 19 2
13 A . 20 4
14 G . 21 4
15 T . 22 4
16 G . 24 4
17 G . 25 4
18 T . 26 4
19 T . 27 4
-1 - . 23 1
20 G < 19 2
21 A < 18 2
22 A < 17 2
23 C < 16 2
24 A . 29 4
25 C > 32 2
26 C > 33 2
27 A > 34 2
28 C > 35 2
29 C > 36 2
30 T . 37 4
31 T . 38 4
32 G . 39 4
33 C . 40 4
34 C . 41 4
35 A . 42 4
36 A . 43 4
37 G < 36 2
38 G < 35 2
39 T < 34 2
40 G < 33 2
41 G < 32 2
42 G . 45 4
43 G . 46 4
-1 - . 59 1
-1 - . 58 1
-1 - . 57 1
-1 - . 56 1
-1 - . 55 1
-1 - . 54 1
-1 - . 53 1
-1 - . 52 1
-1 - . 51 1
-1 - . 50 1
-1 - . 49 1
44 G . 61 4
45 T . 61 16
46 C . 62 4
47 G > 63 2
48 C > 64 2
49 G > 65 2
50 G > 66 2
51 G > 67 2
52 T . 68 4
53 T . 69 4
54 C . 70 4
55 G . 71 4
56 A . 72 4
57 A . 73 4
58 T . 74 4
59 C < 67 2
60 C < 66 2
61 C < 65 2
62 G < 64 2
63 T < 63 2
64 C < 11 2
65 T < 10 2
66 T < 9 2
67 C < 8 2
68 C < 7 2
69 G < 6 2
70 C < 5 2
71 T . 4 8
72 C . 3 8
73 C . 2 8
74 A . 1 8
-1 # # -1 -1
65 MG1580_GCC 76
-1 # # -1 -1
0 G > 5 2
1 C > 6 2
2 G > 7 2
3 G > 8 2
4 G > 9 2
5 A > 10 2
6 G > 11 2
7 T . 12 4
8 A . 13 4
9 G > 16 2
10 C > 17 2
11 T > 18 2
12 C > 19 2
13 A . 20 4
14 G . 21 4
15 T . 22 4
16 C . 23 4
17 G . 24 4
18 G . 25 4
19 T . 26 4
20 A . 27 4
21 G < 19 2
22 A < 18 2
23 G < 17 2
24 C < 16 2
25 A . 29 4
26 C > 32 2
27 G > 33 2
28 A > 34 2
29 C > 35 2
30 C > 36 2
31 T . 37 4
32 T . 38 4
33 G . 39 4
34 C . 40 4
35 C . 41 4
36 A . 42 4
37 A . 43 4
38 G < 36 2
39 G < 35 2
40 T < 34 2
41 C < 33 2
42 G < 32 2
43 G . 45 4
44 G . 46 4
-1 - . 59 1
-1 - . 58 1
-1 - . 57 1
-1 - . 56 1
-1 - . 55 1
-1 - . 54 1
-1 - . 53 1
-1 - . 52 1
-1 - . 51 1
-1 - . 50 1
-1 - . 49 1
45 G . 61 4
46 T . 61 16
47 C . 62 4
48 G > 63 2
49 C > 64 2
50 G > 65 2
51 G > 66 2
52 G > 67 2
53 T . 68 4
54 T . 69 4
55 C . 70 4
56 A . 71 4
57 A . 72 4
58 G . 73 4
59 T . 74 4
60 C < 67 2
61 C < 66 2
62 C < 65 2
63 G < 64 2
64 T < 63 2
65 C < 11 2
66 T < 10 2
67 C < 9 2
68 C < 8 2
69 C < 7 2
70 G < 6 2
71 C < 5 2
72 T . 4 8
73 C . 3 8
74 C . 2 8
75 A . 1 8
-1 # # -1 -1
65 MG1581_CCC 76
-1 # # -1 -1
0 G > 5 2
1 C > 6 2
2 G > 7 2
3 G > 8 2
4 G > 9 2
5 A > 10 2
6 G > 11 2
7 T . 12 4
8 A . 13 4
9 G > 16 2
10 C > 17 2
11 T > 18 2
12 C > 19 2
13 A . 20 4
14 G . 21 4
15 T . 22 4
16 T . 23 4
17 G . 24 4
18 G . 25 4
19 T . 26 4
20 A . 27 4
21 G < 19 2
22 A < 18 2
23 G < 17 2
24 C < 16 2
25 A . 29 4
26 T > 32 2
27 C > 33 2
28 G > 34 2
29 G > 35 2
30 C > 36 2
31 T . 37 4
32 T . 38 4
33 C . 39 4
34 C . 40 4
35 C . 41 4
36 A . 42 4
37 A . 43 4
38 G < 36 2
39 C < 35 2
40 C < 34 2
41 G < 33 2
42 A < 32 2
43 G . 45 4
44 G . 46 4
-1 - . 59 1
-1 - . 58 1
-1 - . 57 1
-1 - . 56 1
-1 - . 55 1
-1 - . 54 1
-1 - . 53 1
-1 - . 52 1
-1 - . 51 1
-1 - . 50 1
-1 - . 49 1
45 G . 61 4
46 T . 61 16
47 C . 62 4
48 G > 63 2
49 C > 64 2
50 G > 65 2
51 G > 66 2
52 G > 67 2
53 T . 68 4
54 T . 69 4
55 C . 70 4
56 G . 71 4
57 A . 72 4
58 G . 73 4
59 T . 74 4
60 C < 67 2
61 C < 66 2
62 C < 65 2
63 G < 64 2
64 T < 63 2
65 C < 11 2
66 T < 10 2
67 C < 9 2
68 C < 8 2
69 C < 7 2
70 G < 6 2
71 C < 5 2
72 T . 4 8
73 C . 3 8
74 C . 2 8
75 A . 1 8
-1 # # -1 -1
65 MG1630_TCC 76
-1 # # -1 -1
0 G > 5 2
1 C > 6 2
2 G > 7 2
3 G > 8 2
4 G > 9 2
5 A > 10 2
6 A > 11 2
7 T . 12 4
8 A . 13 4
9 G > 16 2
10 C > 17 2
11 T > 18 2
12 C > 19 2
13 A . 20 4
14 G . 21 4
15 T . 22 4
16 T . 23 4
17 G . 24 4
18 G . 25 4
19 T . 26 4
20 A . 27 4
21 G < 19 2
22 A < 18 2
23 G < 17 2
24 C < 16 2
25 G . 29 4
26 T > 32 2
27 C > 33 2
28 A > 34 2
29 G > 35 2
30 C > 36 2
31 C . 37 4
32 T . 38 4
33 T . 39 4
34 C . 40 4
35 C . 41 4
36 A . 42 4
37 A . 43 4
38 G < 36 2
39 C < 35 2
40 T < 34 2
41 G < 33 2
42 A < 32 2
43 A . 45 4
44 T . 46 4
-1 - . 59 1
-1 - . 58 1
-1 - . 57 1
-1 - . 56 1
-1 - . 55 1
-1 - . 54 1
-1 - . 53 1
-1 - . 52 1
-1 - . 51 1
-1 - . 50 1
-1 - . 49 1
45 G . 61 4
46 T . 61 16
47 C . 62 4
48 G > 63 2
49 T > 64 2
50 G > 65 2
51 G > 66 2
52 G > 67 2
53 T . 68 4
54 T . 69 4
55 C . 70 4
56 G . 71 4
57 A . 72 4
58 G . 73 4
59 T . 74 4
60 C < 67 2
61 C < 66 2
62 C < 65 2
63 A < 64 2
64 T < 63 2
65 T < 11 2
66 T < 10 2
67 C < 9 2
68 C < 8 2
69 C < 7 2
70 G < 6 2
71 C < 5 2
72 T . 4 8
73 C . 3 8
74 C . 2 8
75 A . 1 8
-1 # # -1 -1
65 MG1660_TCC&RG1662_NCC&RG1701_NCC 75
-1 # # -1 -1
0 G > 5 2
1 C > 6 2
2 G > 7 2
3 G > 8 2
4 G > 9 2
5 C > 10 2
6 A > 11 2
7 T . 12 4
8 C . 13 4
9 G > 16 2
10 T > 17 2
11 A > 18 2
12 T . 19 2
13 A . 20 4
14 A . 21 4
15 T . 22 4
16 G . 24 4
17 G . 25 4
18 C . 26 4
19 T . 26 16
20 A . 27 4
-1 - . 23 1
21 T . 19 2
22 T < 18 2
23 A < 17 2
24 C < 16 2
25 C . 29 4
26 T > 32 2
27 C > 33 2
28 A > 34 2
29 G > 35 2
30 C > 36 2
31 C . 37 4
32 T . 38 4
33 T . 39 4
34 C . 40 4
35 C . 41 4
36 A . 42 4
37 A . 43 4
38 G < 36 2
39 C < 35 2
40 T < 34 2
41 G < 33 2
42 A < 32 2
43 T . 45 4
44 G . 46 4
-1 - . 59 1
-1 - . 58 1
-1 - . 57 1
-1 - . 56 1
-1 - . 55 1
-1 - . 54 1
-1 - . 53 1
-1 - . 52 1
-1 - . 51 1
-1 - . 50 1
-1 - . 49 1
45 A . 61 4
46 T . 62 4
47 G > 63 2
48 C > 64 2
49 G > 65 2
50 G > 66 2
51 G > 67 2
52 T . 68 4
53 T . 69 4
54 C . 70 4
55 G . 71 4
56 A . 72 4
57 T . 73 4
58 T . 74 4
59 C < 67 2
60 C < 66 2
61 C < 65 2
62 G < 64 2
63 C < 63 2
64 T < 11 2
65 G < 10 2
66 C < 9 2
67 C < 8 2
68 C < 7 2
69 G < 6 2
70 C < 5 2
71 T . 4 8
72 C . 3 8
73 C . 2 8
74 A . 1 8
-1 # # -1 -1
65 MA1272_TGC 74
-1 # # -1 -1
0 G > 5 2
1 G > 6 2
2 G > 7 2
3 G > 8 2
4 G > 9 2
5 T > 10 2
6 A > 11 2
7 T . 12 4
8 A . 13 4
9 G > 16 2
10 C > 17 2
11 T > 18 2
12 C > 19 2
13 A . 20 4
14 A . 21 4
15 C . 22 4
16 T . 23 4
17 G . 24 4
18 G . 25 4
19 C . 26 4
20 T . 26 16
21 A . 27 4
22 G < 19 2
23 A < 18 2
24 G < 17 2
25 C < 16 2
26 G . 29 4
27 A > 32 2
28 C > 33 2
29 G > 34 2
30 G > 35 2
31 C > 36 2
32 T . 37 4
33 T . 38 4
34 T . 39 4
35 G . 40 4
36 C . 41 4
37 A . 42 4
38 G . 43 4
39 G < 36 2
40 T < 35 2
41 C < 34 2
42 G < 33 2
43 T < 32 2
44 A . 45 4
45 G . 46 4
-1 - . 59 1
-1 - . 58 1
-1 - . 57 1
-1 - . 56 1
-1 - . 55 1
-1 - . 54 1
-1 - . 53 1
-1 - . 52 1
-1 - . 51 1
-1 - . 50 1
-1 - . 49 1
46 G . 61 4
47 T . 61 16
48 C . 62 4
49 A > 63 2
50 G > 64 2
51 G > 65 2
52 G > 66 2
53 G > 67 2
54 T . 68 4
55 T . 69 4
56 C . 70 4
57 G . 71 4
58 A . 72 4
59 G . 73 4
60 T . 74 4
61 C < 67 2
62 C < 66 2
63 C < 65 2
64 C < 64 2
65 T < 63 2
66 T < 11 2
67 A < 10 2
68 T < 9 2
69 C < 8 2
70 T < 7 2
71 C < 6 2
72 C < 5 2
73 A . 4 8
-1 - . 3 1
-1 - . 2 1
-1 - . 1 1
-1 # # -1 -1
65 MG1662_CCC&RG1660_CCC&RG1700_CCC 74
-1 # # -1 -1
0 G > 5 2
1 C > 6 2
2 G > 7 2
3 G > 8 2
4 G > 9 2
5 C > 10 2
6 G > 11 2
7 T . 12 4
8 A . 13 4
9 G > 16 2
10 T > 17 2
11 T > 18 2
12 C > 19 2
13 A . 20 4
14 A . 21 4
15 T . 22 4
16 G . 24 4
17 G . 25 4
18 T . 26 4
19 A . 27 4
-1 - . 23 1
20 G < 19 2
21 A < 18 2
22 A < 17 2
23 C < 16 2
24 G . 29 4
25 A > 32 2
26 G > 33 2
27 A > 34 2
28 G > 35 2
29 C > 36 2
30 T . 37 4
31 T . 38 4
32 C . 39 4
33 C . 40 4
34 C . 41 4
35 A . 42 4
36 A . 43 4
37 G < 36 2
38 C < 35 2
39 T < 34 2
40 C < 33 2
41 T < 32 2
42 A . 45 4
43 T . 46 4
-1 - . 59 1
-1 - . 58 1
-1 - . 57 1
-1 - . 56 1
-1 - . 55 1
-1 - . 54 1
-1 - . 53 1
-1 - . 52 1
-1 - . 51 1
-1 - . 50 1
-1 - . 49 1
44 A . 61 4
45 C . 62 4
46 G > 63 2
47 A > 64 2
48 G > 65 2
49 G > 66 2
50 G > 67 2
51 T . 68 4
52 T . 69 4
53 C . 70 4
54 G . 71 4
55 A . 72 4
56 T . 73 4
57 T . 74 4
58 C < 67 2
59 C < 66 2
60 C < 65 2
61 T < 64 2
62 T < 63 2
63 C < 11 2
64 G < 10 2
65 C < 9 2
66 C < 8 2
67 C < 7 2
68 G < 6 2
69 C < 5 2
70 T . 4 8
71 C . 3 8
72 C . 2 8
73 A . 1 8
-1 # # -1 -1
65 MG1820_TCC 74
-1 # # -1 -1
0 G > 5 2
1 C > 6 2
2 G > 7 2
3 G > 8 2
4 G > 9 2
5 T > 10 2
6 A > 11 2
7 T . 12 4
8 A . 13 4
9 G > 16 2
10 T > 17 2
11 T > 18 2
12 C > 19 2
13 A . 20 4
14 G . 21 4
15 T . 22 4
16 G . 24 4
17 G . 25 4
18 T . 26 4
19 A . 27 4
-1 - . 23 1
20 G < 19 2
21 A < 18 2
22 A < 17 2
23 C < 16 2
24 C . 29 4
25 T > 32 2
26 C > 33 2
27 A > 34 2
28 G > 35 2
29 C > 36 2
30 C . 37 4
31 T . 38 4
32 T . 39 4
33 C . 40 4
34 C . 41 4
35 A . 42 4
36 A . 43 4
37 G < 36 2
38 C < 35 2
39 T < 34 2
40 G < 33 2
41 A < 32 2
42 T . 45 4
43 G . 46 4
-1 - . 59 1
-1 - . 58 1
-1 - . 57 1
-1 - . 56 1
-1 - . 55 1
-1 - . 54 1
-1 - . 53 1
-1 - . 52 1
-1 - . 51 1
-1 - . 50 1
-1 - . 49 1
44 A . 61 4
45 T . 62 4
46 G > 63 2
47 C > 64 2
48 G > 65 2
49 G > 66 2
50 G > 67 2
51 T . 68 4
52 T . 69 4
53 C . 70 4
54 G . 71 4
55 A . 72 4
56 T . 73 4
57 T . 74 4
58 C < 67 2
59 C < 66 2
60 C < 65 2
61 G < 64 2
62 C < 63 2
63 T < 11 2
64 A < 10 2
65 C < 9 2
66 C < 8 2
67 C < 7 2
68 G < 6 2
69 C < 5 2
70 T . 4 8
71 C . 3 8
72 C . 2 8
73 A . 1 8
-1 # # -1 -1
65 MG1860_TCC 77
-1 # # -1 -1
0 G > 5 2
1 C > 6 2
2 G > 7 2
3 G > 8 2
4 G > 9 2
5 A > 10 2
6 G > 11 2
7 T . 12 4
8 A . 13 4
9 G > 16 2
10 C > 17 2
11 T > 18 2
12 C > 19 2
13 A . 20 4
14 G . 21 4
15 T . 22 4
16 T . 23 4
17 G . 24 4
18 G . 25 4
19 C . 26 4
20 T . 26 16
21 A . 27 4
22 G < 19 2
23 A < 18 2
24 G < 17 2
25 C < 16 2
26 A . 29 4
27 T > 32 2
28 C > 33 2
29 A > 34 2
30 G > 35 2
31 C > 36 2
32 C . 37 4
33 T . 38 4
34 T . 39 4
35 C . 40 4
36 C . 41 4
37 A . 42 4
38 A . 43 4
39 G < 36 2
40 C < 35 2
41 T < 34 2
42 G < 33 2
43 A < 32 2
44 G . 45 4
45 G . 46 4
-1 - . 59 1
-1 - . 58 1
-1 - . 57 1
-1 - . 56 1
-1 - . 55 1
-1 - . 54 1
-1 - . 53 1
-1 - . 52 1
-1 - . 51 1
-1 - . 50 1
-1 - . 49 1
46 G . 61 4
47 T . 61 16
48 C . 62 4
49 G > 63 2
50 C > 64 2
51 G > 65 2
52 G > 66 2
53 G > 67 2
54 T . 68 4
55 T . 69 4
56 C . 70 4
57 G . 71 4
58 A . 72 4
59 G . 73 4
60 T . 74 4
61 C < 67 2
62 C < 66 2
63 C < 65 2
64 G < 64 2
65 T < 63 2
66 T < 11 2
67 T < 10 2
68 C < 9 2
69 C < 8 2
70 C < 7 2
71 G < 6 2
72 C < 5 2
73 T . 4 8
74 C . 3 8
75 C . 2 8
76 A . 1 8
-1 # # -1 -1
65 MG1870_TCC 74
-1 # # -1 -1
0 G > 5 2
1 C > 6 2
2 G > 7 2
3 G > 8 2
4 G > 9 2
5 T > 10 2
6 G > 11 2
7 T . 12 4
8 A . 13 4
9 G > 16 2
10 C > 17 2
11 T > 18 2
12 C > 19 2
13 A . 20 4
14 A . 21 4
15 T . 22 4
16 G . 24 4
17 G . 25 4
18 T . 26 4
19 A . 27 4
-1 - . 23 1
20 G < 19 2
21 A < 18 2
22 G < 17 2
23 T < 16 2
24 T . 29 4
25 C > 32 2
26 C > 33 2
27 A > 34 2
28 G > 35 2
29 C > 36 2
30 C . 37 4
31 T . 38 4
32 T . 39 4
33 C . 40 4
34 C . 41 4
35 A . 42 4
36 A . 43 4
37 G < 36 2
38 C < 35 2
39 T < 34 2
40 G < 33 2
41 G < 32 2
42 C . 45 4
43 T . 46 4
-1 - . 59 1
-1 - . 58 1
-1 - . 57 1
-1 - . 56 1
-1 - . 55 1
-1 - . 54 1
-1 - . 53 1
-1 - . 52 1
-1 - . 51 1
-1 - . 50 1
-1 - . 49 1
44 G . 61 4
45 T . 62 4
46 G > 63 2
47 T > 64 2
48 G > 65 2
49 G > 66 2
50 G > 67 2
51 T . 68 4
52 T . 69 4
53 C . 70 4
54 G . 71 4
55 A . 72 4
56 T . 73 4
57 T . 74 4
58 C < 67 2
59 C < 66 2
60 C < 65 2
61 A < 64 2
62 T < 63 2
63 C < 11 2
64 A < 10 2
65 C < 9 2
66 C < 8 2
67 C < 7 2
68 G < 6 2
69 C < 5 2
70 T . 4 8
71 C . 3 8
72 C . 2 8
73 A . 1 8
-1 # # -1 -1
65 MG1930_GCC 75
-1 # # -1 -1
0 G > 5 2
1 C > 6 2
2 G > 7 2
3 G > 8 2
4 G > 9 2
5 T > 10 2
6 G > 11 2
7 T . 12 4
8 A . 13 4
9 G > 16 2
10 C > 17 2
11 T > 18 2
12 C > 19 2
13 A . 20 4
14 G . 21 4
15 G . 22 4
16 G . 24 4
17 G . 25 4
18 T . 26 4
19 A . 27 4
-1 - . 23 1
20 G < 19 2
21 A < 18 2
22 G < 17 2
23 C < 16 2
24 A . 29 4
25 C > 32 2
26 A > 33 2
27 A > 34 2
28 C > 35 2
29 C > 36 2
30 T . 37 4
31 T . 38 4
32 G . 39 4
33 C . 40 4
34 C . 41 4
35 A . 42 4
36 A . 43 4
37 G < 36 2
38 G < 35 2
39 T < 34 2
40 T < 33 2
41 G < 32 2
42 G . 45 4
43 G . 46 4
-1 - . 59 1
-1 - . 58 1
-1 - . 57 1
-1 - . 56 1
-1 - . 55 1
-1 - . 54 1
-1 - . 53 1
-1 - . 52 1
-1 - . 51 1
-1 - . 50 1
-1 - . 49 1
44 G . 61 4
45 T . 61 16
46 C . 62 4
47 G > 63 2
48 A > 64 2
49 G > 65 2
50 G > 66 2
51 G > 67 2
52 T . 68 4
53 T . 69 4
54 C . 70 4
55 G . 71 4
56 A . 72 4
57 A . 73 4
58 T . 74 4
59 C < 67 2
60 C < 66 2
61 C < 65 2
62 T < 64 2
63 T < 63 2
64 C < 11 2
65 G < 10 2
66 C < 9 2
67 C < 8 2
68 C < 7 2
69 G < 6 2
70 C < 5 2
71 T . 4 8
72 C . 3 8
73 C . 2 8
74 A . 1 8
-1 # # -1 -1
65 MG2000_GCC 76
-1 # # -1 -1
0 G > 5 2
1 C > 6 2
2 G > 7 2
3 G > 8 2
4 G > 9 2
5 A > 10 2
6 A > 11 2
7 T . 12 4
8 A . 13 4
9 G > 16 2
10 C > 17 2
11 T > 18 2
12 C > 19 2
13 A . 20 4
14 G . 21 4
15 T . 22 4
16 T . 23 4
17 G . 24 4
18 G . 25 4
19 T . 26 4
20 A . 27 4
21 G < 19 2
22 A < 18 2
23 G < 17 2
24 C < 16 2
25 A . 29 4
26 C > 32 2
27 G > 33 2
28 A > 34 2
29 C > 35 2
30 C > 36 2
31 T . 37 4
32 T . 38 4
33 G . 39 4
34 C . 40 4
35 C . 41 4
36 A . 42 4
37 A . 43 4
38 G < 36 2
39 G < 35 2
40 T < 34 2
41 C < 33 2
42 G < 32 2
43 G . 45 4
44 G . 46 4
-1 - . 59 1
-1 - . 58 1
-1 - . 57 1
-1 - . 56 1
-1 - . 55 1
-1 - . 54 1
-1 - . 53 1
-1 - . 52 1
-1 - . 51 1
-1 - . 50 1
-1 - . 49 1
45 G . 61 4
46 T . 61 16
47 C . 62 4
48 G > 63 2
49 C > 64 2
50 G > 65 2
51 A > 66 2
52 G > 67 2
53 T . 68 4
54 T . 69 4
55 C . 70 4
56 G . 71 4
57 A . 72 4
58 G . 73 4
59 C . 74 4
60 C < 67 2
61 T < 66 2
62 C < 65 2
63 G < 64 2
64 T < 63 2
65 T < 11 2
66 T < 10 2
67 C < 9 2
68 C < 8 2
69 C < 7 2
70 G < 6 2
71 C < 5 2
72 T . 4 8
73 C . 3 8
74 C . 2 8
75 A . 1 8
-1 # # -1 -1
65 MG2001_GCC 73
-1 # # -1 -1
0 G > 5 2
1 C > 6 2
2 G > 7 2
3 G > 8 2
4 G > 9 2
5 A > 10 2
6 A > 11 2
7 T . 12 4
8 A . 13 4
9 G > 16 2
10 C > 17 2
11 T > 18 2
12 C > 19 2
13 A . 20 4
14 G . 21 4
15 T . 22 4
16 T . 23 4
17 G . 24 4
18 G . 25 4
19 T . 26 4
20 A . 27 4
21 G < 19 2
22 A < 18 2
23 G < 17 2
24 C < 16 2
25 A . 29 4
26 C > 32 2
27 G > 33 2
28 A > 34 2
29 C > 35 2
30 C > 36 2
31 T . 37 4
32 T . 38 4
33 G . 39 4
34 C . 40 4
35 C . 41 4
36 A . 42 4
37 A . 43 4
38 G < 36 2
39 G < 35 2
40 T < 34 2
41 C < 33 2
42 G < 32 2
43 G . 45 4
44 G . 46 4
-1 - . 59 1
-1 - . 58 1
-1 - . 57 1
-1 - . 56 1
-1 - . 55 1
-1 - . 54 1
-1 - . 53 1
-1 - . 52 1
-1 - . 51 1
-1 - . 50 1
-1 - . 49 1
45 G . 61 4
46 T . 61 16
47 C . 62 4
48 G > 63 2
49 C > 64 2
50 G > 65 2
51 A > 66 2
52 G > 67 2
53 T . 68 4
54 T . 69 4
55 C . 70 4
56 G . 71 4
57 A . 72 4
58 G . 73 4
59 T . 74 4
60 C < 67 2
61 T < 66 2
62 C < 65 2
63 G < 64 2
64 T < 63 2
65 T < 11 2
66 T < 10 2
67 C < 9 2
68 C < 8 2
69 C < 7 2
70 G < 6 2
71 C < 5 2
72 T . 4 8
-1 - . 3 1
-1 - . 2 1
-1 - . 1 1
-1 # # -1 -1
65 MG2002_TCC 72
-1 # # -1 -1
0 G > 5 2
1 C > 6 2
2 G > 7 2
3 G > 8 2
4 G > 9 2
5 C > 10 2
6 A > 11 2
7 T . 12 4
8 C . 13 4
9 G > 16 2
10 T > 17 2
11 A > 18 2
12 T . 19 2
13 A . 20 4
14 A . 21 4
15 T . 22 4
16 G . 24 4
17 G . 25 4
18 C . 26 4
19 T . 26 16
20 A . 27 4
-1 - . 23 1
21 T . 19 2
22 T < 18 2
23 A < 17 2
24 C < 16 2
25 C . 29 4
26 T > 32 2
27 T > 33 2
28 A > 34 2
29 G > 35 2
30 C > 36 2
31 C . 37 4
32 T . 38 4
33 T . 39 4
34 C . 40 4
35 C . 41 4
36 A . 42 4
37 A . 43 4
38 G < 36 2
39 C < 35 2
40 T < 34 2
41 A < 33 2
42 A < 32 2
43 T . 45 4
44 G . 46 4
-1 - . 59 1
-1 - . 58 1
-1 - . 57 1
-1 - . 56 1
-1 - . 55 1
-1 - . 54 1
-1 - . 53 1
-1 - . 52 1
-1 - . 51 1
-1 - . 50 1
-1 - . 49 1
45 A . 61 4
46 T . 62 4
47 G > 63 2
48 C > 64 2
49 G > 65 2
50 G > 66 2
51 G > 67 2
52 T . 68 4
53 T . 69 4
54 C . 70 4
55 G . 71 4
56 A . 72 4
57 T . 73 4
58 T . 74 4
59 C < 67 2
60 C < 66 2
61 C < 65 2
62 G < 64 2
63 C < 63 2
64 T < 11 2
65 G < 10 2
66 C < 9 2
67 C < 8 2
68 C < 7 2
69 G < 6 2
70 C < 5 2
71 T . 4 8
-1 - . 3 1
-1 - . 2 1
-1 - . 1 1
-1 # # -1 -1
65 MA1280_TGC 74
-1 # # -1 -1
0 G > 5 2
1 G > 6 2
2 G > 7 2
3 G > 8 2
4 G > 9 2
5 T > 10 2
6 T > 11 2
7 T . 12 4
8 A . 13 4
9 G > 16 2
10 C > 17 2
11 T > 18 2
12 C > 19 2
13 A . 20 4
14 G . 21 4
15 T . 22 4
16 T . 23 4
17 G . 24 4
18 G . 25 4
19 C . 26 4
20 T . 26 16
21 A . 27 4
22 G < 19 2
23 A < 18 2
24 G < 17 2
25 C < 16 2
26 A . 29 4
27 T > 32 2
28 C > 33 2
29 G > 34 2
30 G > 35 2
31 C > 36 2
32 T . 37 4
33 T . 38 4
34 T . 39 4
35 G . 40 4
36 C . 41 4
37 A . 42 4
38 A . 43 4
39 G < 36 2
40 C < 35 2
41 C < 34 2
42 G < 33 2
43 A < 32 2
44 G . 45 4
45 G . 46 4
-1 - . 59 1
-1 - . 58 1
-1 - . 57 1
-1 - . 56 1
-1 - . 55 1
-1 - . 54 1
-1 - . 53 1
-1 - . 52 1
-1 - . 51 1
-1 - . 50 1
-1 - . 49 1
46 G . 61 4
47 T . 61 16
48 C . 62 4
49 A > 63 2
50 A > 64 2
51 G > 65 2
52 G > 66 2
53 G > 67 2
54 T . 68 4
55 T . 69 4
56 C . 70 4
57 G . 71 4
58 A . 72 4
59 G . 73 4
60 T . 74 4
61 C < 67 2
62 C < 66 2
63 C < 65 2
64 T < 64 2
65 T < 63 2
66 A < 11 2
67 A < 10 2
68 C < 9 2
69 C < 8 2
70 T < 7 2
71 C < 6 2
72 C < 5 2
73 A . 4 8
-1 - . 3 1
-1 - . 2 1
-1 - . 1 1
-1 # # -1 -1
65 MG2140_TCC 71
-1 # # -1 -1
0 G > 5 2
1 C > 6 2
2 G > 7 2
3 G > 8 2
4 G > 9 2
5 T > 10 2
6 G > 11 2
7 T . 12 4
8 A . 13 4
9 G > 16 2
10 T > 17 2
11 T > 18 2
12 T > 19 2
13 A . 20 4
14 G . 21 4
15 T . 22 4
16 G . 24 4
17 G . 25 4
18 T . 26 4
19 A . 27 4
-1 - . 23 1
20 A < 19 2
21 A < 18 2
22 A < 17 2
23 C < 16 2
24 C . 29 4
25 T > 32 2
26 T > 33 2
27 A > 34 2
28 G > 35 2
29 C > 36 2
30 C . 37 4
31 T . 38 4
32 T . 39 4
33 C . 40 4
34 C . 41 4
35 A . 42 4
36 A . 43 4
37 G < 36 2
38 C < 35 2
39 T < 34 2
40 A < 33 2
41 A < 32 2
42 T . 45 4
43 G . 46 4
-1 - . 59 1
-1 - . 58 1
-1 - . 57 1
-1 - . 56 1
-1 - . 55 1
-1 - . 54 1
-1 - . 53 1
-1 - . 52 1
-1 - . 51 1
-1 - . 50 1
-1 - . 49 1
44 A . 61 4
45 T . 62 4
46 A > 63 2
47 G > 64 2
48 G > 65 2
49 G > 66 2
50 G > 67 2
51 T . 68 4
52 T . 69 4
53 C . 70 4
54 G . 71 4
55 A . 72 4
56 T . 73 4
57 T . 74 4
58 C < 67 2
59 C < 66 2
60 C < 65 2
61 C < 64 2
62 T < 63 2
63 C < 11 2
64 A < 10 2
65 C < 9 2
66 C < 8 2
67 C < 7 2
68 G < 6 2
69 C < 5 2
70 T . 4 8
-1 - . 3 1
-1 - . 2 1
-1 - . 1 1
-1 # # -1 -1
65 MG2141_CCC 71
-1 # # -1 -1
0 G > 5 2
1 C > 6 2
2 G > 7 2
3 G > 8 2
4 G > 9 2
5 T > 10 2
6 A > 11 2
7 T . 12 4
8 A . 13 4
9 G > 16 2
10 T > 17 2
11 T > 18 2
12 T > 19 2
13 A . 20 4
14 G . 21 4
15 T . 22 4
16 G . 24 4
17 G . 25 4
18 T . 26 4
19 A . 27 4
-1 - . 23 1
20 A < 19 2
21 A < 18 2
22 A < 17 2
23 C < 16 2
24 G . 29 4
25 A > 32 2
26 A > 33 2
27 A > 34 2
28 G > 35 2
29 C > 36 2
30 C . 37 4
31 T . 38 4
32 C . 39 4
33 C . 40 4
34 C . 41 4
35 A . 42 4
36 T . 43 4
37 G < 36 2
38 C < 35 2
39 T < 34 2
40 T < 33 2
41 T < 32 2
42 A . 45 4
-1 - . 59 1
-1 - . 58 1
-1 - . 57 1
-1 - . 56 1
-1 - . 55 1
-1 - . 54 1
-1 - . 53 1
-1 - . 52 1
-1 - . 51 1
-1 - . 50 1
-1 - . 49 1
43 G . 61 4
44 T . 61 16
45 T . 62 4
46 G > 63 2
47 G > 64 2
48 G > 65 2
49 G > 66 2
50 G > 67 2
51 T . 68 4
52 T . 69 4
53 C . 70 4
54 G . 71 4
55 A . 72 4
56 T . 73 4
57 T . 74 4
58 C < 67 2
59 C < 66 2
60 C < 65 2
61 C < 64 2
62 C < 63 2
-1 - . 46 1
63 T < 11 2
64 A < 10 2
65 C < 9 2
66 C < 8 2
67 C < 7 2
68 G < 6 2
69 C < 5 2
70 T . 4 8
-1 - . 3 1
-1 - . 2 1
-1 - . 1 1
-1 # # -1 -1
65 MG2142_GCC 72
-1 # # -1 -1
0 G > 5 2
1 C > 6 2
2 G > 7 2
3 G > 8 2
4 G > 9 2
5 T > 10 2
6 A > 11 2
7 T . 12 4
8 A . 13 4
9 G > 16 2
10 C > 17 2
11 T > 18 2
12 C > 19 2
13 A . 20 4
14 G . 21 4
15 T . 22 4
16 G . 24 4
17 G . 25 4
18 T . 26 4
19 A . 27 4
-1 - . 23 1
20 G < 19 2
21 A < 18 2
22 G < 17 2
23 C < 16 2
24 G . 29 4
25 C > 32 2
26 A > 33 2
27 A > 34 2
28 C > 35 2
29 C > 36 2
30 T . 37 4
31 T . 38 4
32 G . 39 4
33 C . 40 4
34 C . 41 4
35 A . 42 4
36 A . 43 4
37 G < 36 2
38 G < 35 2
39 T < 34 2
40 T < 33 2
41 G < 32 2
42 A . 45 4
43 T . 46 4
-1 - . 59 1
-1 - . 58 1
-1 - . 57 1
-1 - . 56 1
-1 - . 55 1
-1 - . 54 1
-1 - . 53 1
-1 - . 52 1
-1 - . 51 1
-1 - . 50 1
-1 - . 49 1
44 G . 61 4
45 T . 61 16
46 C . 62 4
47 G > 63 2
48 C > 64 2
49 G > 65 2
50 C > 66 2
51 G > 67 2
52 T . 68 4
53 T . 69 4
54 C . 70 4
55 G . 71 4
56 A . 72 4
57 A . 73 4
58 T . 74 4
59 C < 67 2
60 G < 66 2
61 C < 65 2
62 G < 64 2
63 T < 63 2
64 T < 11 2
65 A < 10 2
66 C < 9 2
67 C < 8 2
68 C < 7 2
69 G < 6 2
70 C < 5 2
71 T . 4 8
-1 - . 3 1
-1 - . 2 1
-1 - . 1 1
-1 # # -1 -1
65 MH1140_GTG&RH1140_GUK 77
-1 # # -1 -1
0 G . 0 16
1 G > 5 2
2 C > 6 2
3 G > 7 2
4 T > 8 2
5 A > 9 2
6 G > 10 2
7 G > 11 2
8 T . 12 4
9 G . 13 4
10 G > 16 2
11 T > 17 2
12 G > 18 2
13 A . 19 2
14 A . 20 4
15 G . 21 4
16 T . 22 4
17 G . 24 4
18 G . 25 4
19 T . 26 4
20 T . 26 16
21 A . 27 4
-1 - . 23 1
22 A . 19 2
23 C < 18 2
24 A < 17 2
25 C < 16 2
26 A . 29 4
27 T > 32 2
28 C > 33 2
29 A > 34 2
30 G > 35 2
31 G > 36 2
32 T . 37 4
33 T . 38 4
34 G . 39 4
35 T . 40 4
36 G . 41 4
37 G . 42 4
38 C . 43 4
39 T < 36 2
40 C < 35 2
41 T < 34 2
42 G < 33 2
43 A < 32 2
44 C . 45 4
45 A . 46 4
-1 - . 59 1
-1 - . 58 1
-1 - . 57 1
-1 - . 56 1
-1 - . 55 1
-1 - . 54 1
-1 - . 53 1
-1 - . 52 1
-1 - . 51 1
-1 - . 50 1
-1 - . 49 1
46 T . 61 4
47 A . 61 16
48 C . 62 4
49 G > 63 2
50 C > 64 2
51 G > 65 2
52 G > 66 2
53 G > 67 2
54 T . 68 4
55 T . 69 4
56 C . 70 4
57 G . 71 4
58 A . 72 4
59 T . 73 4
60 C . 74 4
61 C < 67 2
62 C < 66 2
63 C < 65 2
64 G < 64 2
65 T < 63 2
66 T < 11 2
67 C < 10 2
68 T < 9 2
69 A < 8 2
70 C < 7 2
71 G < 6 2
72 C < 5 2
73 C . 4 8
74 C . 3 8
75 C . 2 8
76 A . 1 8
-1 # # -1 -1
65 MH1150_GTG 76
-1 # # -1 -1
0 G . 0 16
1 G > 5 2
2 C > 6 2
3 G > 7 2
4 A > 8 2
5 T > 9 2
6 T > 10 2
7 G > 11 2
8 T . 12 4
9 G . 13 4
10 G > 16 2
11 C > 17 2
12 G > 18 2
13 A . 19 2
14 A . 20 4
15 G . 21 4
16 T . 22 4
17 G . 24 4
18 G . 25 4
19 T . 26 4
20 T . 26 16
21 A . 27 4
-1 - . 23 1
22 A . 19 2
23 C < 18 2
24 G < 17 2
25 C < 16 2
26 A . 29 4
27 C > 32 2
28 C > 33 2
29 T > 34 2
30 G > 35 2
31 A > 36 2
32 T . 37 4
33 T . 38 4
34 G . 39 4
35 T . 40 4
36 G . 41 4
37 G . 42 4
38 A . 43 4
39 T < 36 2
40 C < 35 2
41 A < 34 2
42 G < 33 2
43 G < 32 2
44 C . 45 4
45 A . 46 4
-1 - . 59 1
-1 - . 58 1
-1 - . 57 1
-1 - . 56 1
-1 - . 55 1
-1 - . 54 1
-1 - . 53 1
-1 - . 52 1
-1 - . 51 1
-1 - . 50 1
-1 - . 49 1
46 T . 61 4
47 T . 61 16
48 C . 62 4
49 G > 63 2
50 T > 64 2
51 G > 65 2
52 G > 66 2
53 G > 67 2
54 T . 68 4
55 T . 69 4
56 C . 70 4
57 A . 71 4
58 A . 72 4
59 T . 73 4
60 T . 74 4
61 C < 67 2
62 C < 66 2
63 C < 65 2
64 A < 64 2
65 T < 63 2
66 C < 11 2
67 A < 10 2
68 G < 9 2
69 T < 8 2
70 C < 7 2
71 G < 6 2
72 C < 5 2
-1 - . 4 1
73 C . 3 8
74 C . 2 8
75 A . 1 8
-1 # # -1 -1
65 MH1200_GTG 78
-1 # # -1 -1
0 G . 0 16
1 G > 5 2
2 C > 6 2
3 G > 7 2
4 A > 8 2
5 T > 9 2
6 T > 10 2
7 G > 11 2
8 T . 12 4
9 G . 13 4
10 G > 16 2
11 C > 17 2
12 G > 18 2
13 A . 19 2
14 A . 20 4
15 G . 21 4
16 T . 22 4
17 G . 24 4
18 G . 25 4
19 T . 26 4
20 T . 26 16
21 A . 27 4
-1 - . 23 1
22 A . 19 2
23 C < 18 2
24 G < 17 2
25 C < 16 2
26 A . 29 4
27 C > 32 2
28 C > 33 2
29 T > 34 2
30 G > 35 2
31 A > 36 2
32 T . 37 4
33 T . 38 4
34 G . 39 4
35 T . 40 4
36 G . 41 4
37 G . 42 4
38 A . 43 4
39 T < 36 2
40 C < 35 2
41 A < 34 2
42 G < 33 2
43 G < 32 2
44 C . 45 4
45 A . 46 4
46 T . 46 16
-1 - . 59 1
-1 - . 58 1
-1 - . 57 1
-1 - . 56 1
-1 - . 55 1
-1 - . 54 1
-1 - . 53 1
-1 - . 52 1
-1 - . 51 1
-1 - . 50 1
-1 - . 49 1
47 G . 61 4
48 T . 61 16
49 C . 62 4
50 G > 63 2
51 T > 64 2
52 G > 65 2
53 G > 66 2
54 G > 67 2
55 T . 68 4
56 T . 69 4
57 C . 70 4
58 A . 71 4
59 A . 72 4
60 T . 73 4
61 T . 74 4
62 C < 67 2
63 C < 66 2
64 C < 65 2
65 A < 64 2
66 T < 63 2
67 C < 11 2
68 A < 10 2
69 G < 9 2
70 T < 8 2
71 C < 7 2
72 G < 6 2
73 C < 5 2
74 C . 4 8
75 C . 3 8
76 C . 2 8
77 A . 1 8
-1 # # -1 -1
65 MH1230_GTG 76
-1 # # -1 -1
0 G > 5 2
1 C > 6 2
2 G > 7 2
3 G > 8 2
4 T > 9 2
5 T > 10 2
6 G > 11 2
7 T . 12 4
8 G . 13 4
9 G > 16 2
10 C > 17 2
11 G > 18 2
12 A . 19 2
13 A . 20 4
14 G . 21 4
15 T . 22 4
16 G . 24 4
17 G . 25 4
18 T . 26 4
19 T . 26 16
20 A . 27 4
-1 - . 23 1
21 A . 19 2
22 C < 18 2
23 G < 17 2
24 C < 16 2
25 A . 29 4
26 T > 32 2
27 C > 33 2
28 G > 34 2
29 G > 35 2
30 C > 36 2
31 T . 37 4
32 T . 38 4
33 G . 39 4
34 T . 40 4
35 G . 41 4
36 G . 42 4
37 C . 43 4
38 G < 36 2
39 C < 35 2
40 C < 34 2
41 G < 33 2
42 A < 32 2
43 C . 45 4
44 A . 46 4
-1 - . 59 1
-1 - . 58 1
-1 - . 57 1
-1 - . 56 1
-1 - . 55 1
-1 - . 54 1
-1 - . 53 1
-1 - . 52 1
-1 - . 51 1
-1 - . 50 1
-1 - . 49 1
45 C . 61 4
46 T . 61 16
47 C . 62 4
48 G > 63 2
49 G > 64 2
50 G > 65 2
51 G > 66 2
52 G > 67 2
53 T . 68 4
54 T . 69 4
55 C . 70 4
56 A . 71 4
57 A . 72 4
58 T . 73 4
59 T . 74 4
60 C < 67 2
61 C < 66 2
62 C < 65 2
63 C < 64 2
64 T < 63 2
65 C < 11 2
66 G < 10 2
67 G < 9 2
68 C < 8 2
69 C < 7 2
70 G < 6 2
71 C < 5 2
72 C . 4 8
73 C . 3 8
74 C . 2 8
75 A . 1 8
-1 # # -1 -1
65 MH1270_GTG 72
-1 # # -1 -1
0 G > 5 2
1 T > 6 2
2 G > 7 2
3 G > 8 2
4 G > 9 2
5 T > 10 2
6 G > 11 2
7 T . 12 4
8 A . 13 4
9 G > 16 2
10 T > 17 2
11 T > 18 2
12 C > 19 2
13 A . 20 4
14 G . 21 4
15 T . 22 4
16 G . 24 4
17 G . 25 4
18 T . 26 4
19 A . 27 4
-1 - . 23 1
20 G < 19 2
21 A < 18 2
22 G < 17 2
23 C < 16 2
24 G . 29 4
25 C > 32 2
26 C > 33 2
27 A > 34 2
28 G > 35 2
29 A > 36 2
30 T . 37 4
31 T . 38 4
32 G . 39 4
33 T . 40 4
34 G . 41 4
35 G . 42 4
36 A . 43 4
37 T < 36 2
38 C < 35 2
39 T < 34 2
40 G < 33 2
41 G < 32 2
42 T . 45 4
43 T . 46 4
-1 - . 59 1
-1 - . 58 1
-1 - . 57 1
-1 - . 56 1
-1 - . 55 1
-1 - . 54 1
-1 - . 53 1
-1 - . 52 1
-1 - . 51 1
-1 - . 50 1
-1 - . 49 1
44 G . 61 4
45 T . 61 16
46 C . 62 4
47 G > 63 2
48 T > 64 2
49 G > 65 2
50 G > 66 2
51 G > 67 2
52 T . 68 4
53 T . 69 4
54 C . 70 4
55 G . 71 4
56 A . 72 4
57 A . 73 4
58 T . 74 4
59 C < 67 2
60 C < 66 2
61 C < 65 2
62 A < 64 2
63 T < 63 2
64 C < 11 2
65 A < 10 2
66 C < 9 2
67 T < 8 2
68 C < 7 2
69 A < 6 2
70 C < 5 2
71 C . 4 8
-1 - . 3 1
-1 - . 2 1
-1 - . 1 1
-1 # # -1 -1
65 MH1280_GTG 73
-1 # # -1 -1
0 G > 5 2
1 T > 6 2
2 G > 7 2
3 G > 8 2
4 T > 9 2
5 T > 10 2
6 G > 11 2
7 T . 12 4
8 A . 13 4
9 G > 16 2
10 C > 17 2
11 T > 18 2
12 C > 19 2
13 A . 20 4
14 G . 21 4
15 T . 22 4
16 T . 23 4
17 G . 24 4
18 G . 25 4
19 T . 26 4
20 A . 27 4
21 G < 19 2
22 A < 18 2
23 G < 17 2
24 C < 16 2
25 G . 29 4
26 T > 32 2
27 C > 33 2
28 G > 34 2
29 G > 35 2
30 G > 36 2
31 T . 37 4
32 T . 38 4
33 G . 39 4
34 T . 40 4
35 G . 41 4
36 G . 42 4
37 T . 43 4
38 T < 36 2
39 C < 35 2
40 C < 34 2
41 G < 33 2
42 A < 32 2
43 A . 45 4
44 T . 46 4
-1 - . 59 1
-1 - . 58 1
-1 - . 57 1
-1 - . 56 1
-1 - . 55 1
-1 - . 54 1
-1 - . 53 1
-1 - . 52 1
-1 - . 51 1
-1 - . 50 1
-1 - . 49 1
45 G . 61 4
46 T . 61 16
47 C . 62 4
48 G > 63 2
49 C > 64 2
50 G > 65 2
51 G > 66 2
52 G > 67 2
53 T . 68 4
54 T . 69 4
55 C . 70 4
56 A . 71 4
57 A . 72 4
58 G . 73 4
59 C . 74 4
60 C < 67 2
61 C < 66 2
62 C < 65 2
63 G < 64 2
64 T < 63 2
65 C < 11 2
66 A < 10 2
67 A < 9 2
68 T < 8 2
69 C < 7 2
70 A < 6 2
71 C < 5 2
72 C . 4 8
-1 - . 3 1
-1 - . 2 1
-1 - . 1 1
-1 # # -1 -1
65 MH1480_GTG 73
-1 # # -1 -1
0 G > 5 2
1 C > 6 2
2 G > 7 2
3 G > 8 2
4 C > 9 2
5 T > 10 2
6 G > 11 2
7 T . 12 4
8 G . 13 4
9 G > 16 2
10 T > 17 2
11 G > 18 2
12 A . 19 2
13 A . 20 4
14 G . 21 4
15 T . 22 4
16 G . 24 4
17 G . 25 4
18 T . 26 4
19 T . 26 16
20 A . 27 4
-1 - . 23 1
21 A . 19 2
22 C < 18 2
23 A < 17 2
24 C < 16 2
25 A . 29 4
26 T > 32 2
27 C > 33 2
28 G > 34 2
29 G > 35 2
30 A > 36 2
31 T . 37 4
32 T . 38 4
33 G . 39 4
34 T . 40 4
35 G . 41 4
36 G . 42 4
37 T . 43 4
38 T < 36 2
39 C < 35 2
40 C < 34 2
41 G < 33 2
42 A < 32 2
43 C . 45 4
44 A . 46 4
-1 - . 59 1
-1 - . 58 1
-1 - . 57 1
-1 - . 56 1
-1 - . 55 1
-1 - . 54 1
-1 - . 53 1
-1 - . 52 1
-1 - . 51 1
-1 - . 50 1
-1 - . 49 1
45 T . 61 4
46 T . 61 16
47 C . 62 4
48 G > 63 2
49 A > 64 2
50 G > 65 2
51 G > 66 2
52 G > 67 2
53 T . 68 4
54 T . 69 4
55 C . 70 4
56 G . 71 4
57 A . 72 4
58 T . 73 4
59 C . 74 4
60 C < 67 2
61 C < 66 2
62 C < 65 2
63 T < 64 2
64 T < 63 2
65 C < 11 2
66 A < 10 2
67 G < 9 2
68 C < 8 2
69 C < 7 2
70 G < 6 2
71 C < 5 2
72 C . 4 8
-1 - . 3 1
-1 - . 2 1
-1 - . 1 1
-1 # # -1 -1
65 MA1290_TGC 75
-1 # # -1 -1
0 G > 5 2
1 G > 6 2
2 G > 7 2
3 G > 8 2
4 G > 9 2
5 T > 10 2
6 G > 11 2
7 T . 12 4
8 A . 13 4
9 G > 16 2
10 C > 17 2
11 T > 18 2
12 C > 19 2
13 A . 20 4
14 G . 21 4
15 C . 22 4
16 T . 23 4
17 G . 24 4
18 G . 25 4
19 G . 26 4
20 A . 27 4
21 G < 19 2
22 A < 18 2
23 G < 17 2
24 C < 16 2
25 G . 29 4
26 C . 32 2
27 C > 33 2
28 T > 34 2
29 G > 35 2
30 C > 36 2
31 T . 37 4
32 T . 38 4
33 T . 39 4
34 G . 40 4
35 C . 41 4
36 A . 42 4
37 A . 43 4
38 G < 36 2
39 C < 35 2
40 A < 34 2
41 G < 33 2
42 A . 32 2
43 T . 45 4
-1 - . 59 1
-1 - . 58 1
-1 - . 57 1
-1 - . 56 1
-1 - . 55 1
-1 - . 54 1
-1 - . 53 1
-1 - . 52 1
-1 - . 51 1
-1 - . 50 1
-1 - . 49 1
44 G . 61 4
45 T . 61 16
46 C . 62 4
47 A > 63 2
48 T . 64 2
49 C > 65 2
50 G > 66 2
51 G > 67 2
52 T . 68 4
53 C . 69 4
54 A . 70 4
55 G . 71 4
56 A . 72 4
57 T . 73 4
58 C . 74 4
59 C < 67 2
60 C < 66 2
61 G < 65 2
62 T . 64 2
63 T < 63 2
-1 - . 46 1
64 C < 11 2
65 A < 10 2
66 C < 9 2
67 C < 8 2
68 T < 7 2
69 C < 6 2
70 C < 5 2
71 A . 4 8
72 C . 3 8
73 C . 2 8
74 A . 1 8
-1 # # -1 -1
65 MH1510_GTG 74
-1 # # -1 -1
0 G > 5 2
1 T > 6 2
2 G > 7 2
3 G > 8 2
4 G > 9 2
5 A > 10 2
6 G > 11 2
7 T . 12 4
8 A . 13 4
9 G > 16 2
10 C > 17 2
11 T > 18 2
12 C > 19 2
13 A . 20 4
14 G . 21 4
15 T . 22 4
16 C . 23 4
17 G . 24 4
18 G . 25 4
19 T . 26 4
20 T . 26 16
21 A . 27 4
22 G < 19 2
23 A < 18 2
24 G < 17 2
25 C < 16 2
26 A . 29 4
27 T > 32 2
28 C > 33 2
29 A > 34 2
30 G > 35 2
31 A . 36 2
32 T . 37 4
33 T . 38 4
34 G . 39 4
35 T . 40 4
36 G . 41 4
37 G . 42 4
38 T . 43 4
39 C . 36 2
40 C < 35 2
41 T < 34 2
42 G < 33 2
43 A < 32 2
44 G . 45 4
45 G . 46 4
-1 - . 59 1
-1 - . 58 1
-1 - . 57 1
-1 - . 56 1
-1 - . 55 1
-1 - . 54 1
-1 - . 53 1
-1 - . 52 1
-1 - . 51 1
-1 - . 50 1
-1 - . 49 1
46 G . 61 4
47 T . 61 16
48 C . 62 4
49 G > 63 2
50 T > 64 2
51 G > 65 2
52 G > 66 2
53 G > 67 2
54 T . 68 4
55 T . 69 4
56 C . 70 4
57 G . 71 4
58 A . 72 4
59 T . 73 4
60 T . 74 4
61 C < 67 2
62 C < 66 2
63 C < 65 2
64 A < 64 2
65 T < 63 2
66 C < 11 2
67 T < 10 2
68 T < 9 2
69 C < 8 2
70 C < 7 2
71 A < 6 2
72 C < 5 2
73 C . 4 8
-1 - . 3 1
-1 - . 2 1
-1 - . 1 1
-1 # # -1 -1
65 MH1540_GTG 77
-1 # # -1 -1
0 G . 0 16
1 G > 5 2
2 C > 6 2
3 G > 7 2
4 G > 8 2
5 T > 9 2
6 T > 10 2
7 G > 11 2
8 T . 12 4
9 G . 13 4
10 G > 16 2
11 C > 17 2
12 G > 18 2
13 A . 19 2
14 A . 20 4
15 G . 21 4
16 T . 22 4
17 G . 24 4
18 G . 25 4
19 T . 26 4
20 T . 26 16
21 A . 27 4
-1 - . 23 1
22 A . 19 2
23 C < 18 2
24 G < 17 2
25 C < 16 2
26 A . 29 4
27 C > 32 2
28 C > 33 2
29 A > 34 2
30 G > 35 2
31 A > 36 2
32 T . 37 4
33 T . 38 4
34 G . 39 4
35 T . 40 4
36 G . 41 4
37 G . 42 4
38 C . 43 4
39 T < 36 2
40 C < 35 2
41 T < 34 2
42 G < 33 2
43 G < 32 2
44 C . 45 4
45 A . 46 4
-1 - . 59 1
-1 - . 58 1
-1 - . 57 1
-1 - . 56 1
-1 - . 55 1
-1 - . 54 1
-1 - . 53 1
-1 - . 52 1
-1 - . 51 1
-1 - . 50 1
-1 - . 49 1
46 C . 61 4
47 T . 61 16
48 C . 62 4
49 G > 63 2
50 T > 64 2
51 G > 65 2
52 G > 66 2
53 G > 67 2
54 T . 68 4
55 T . 69 4
56 C . 70 4
57 G . 71 4
58 A . 72 4
59 T . 73 4
60 T . 74 4
61 C < 67 2
62 C < 66 2
63 C < 65 2
64 A < 64 2
65 T < 63 2
66 C < 11 2
67 A < 10 2
68 A < 9 2
69 T < 8 2
70 C < 7 2
71 G < 6 2
72 C < 5 2
73 C . 4 8
74 C . 3 8
75 C . 2 8
76 A . 1 8
-1 # # -1 -1
65 MH1541_GTG 77
-1 # # -1 -1
0 G . 0 16
1 G > 5 2
2 C > 6 2
3 G > 7 2
4 G > 8 2
5 T > 9 2
6 T > 10 2
7 G > 11 2
8 T . 12 4
9 G . 13 4
10 G > 16 2
11 C > 17 2
12 G > 18 2
13 A . 19 2
14 A . 20 4
15 G . 21 4
16 T . 22 4
17 G . 24 4
18 G . 25 4
19 T . 26 4
20 T . 26 16
21 A . 27 4
-1 - . 23 1
22 A . 19 2
23 C < 18 2
24 G < 17 2
25 C < 16 2
26 A . 29 4
27 C > 32 2
28 C > 33 2
29 A > 34 2
30 G > 35 2
31 A > 36 2
32 T . 37 4
33 T . 38 4
34 G . 39 4
35 T . 40 4
36 G . 41 4
37 G . 42 4
38 C . 43 4
39 T < 36 2
40 C < 35 2
41 T < 34 2
42 G < 33 2
43 G < 32 2
44 C . 45 4
45 A . 46 4
-1 - . 59 1
-1 - . 58 1
-1 - . 57 1
-1 - . 56 1
-1 - . 55 1
-1 - . 54 1
-1 - . 53 1
-1 - . 52 1
-1 - . 51 1
-1 - . 50 1
-1 - . 49 1
46 T . 61 4
47 T . 61 16
48 C . 62 4
49 G > 63 2
50 T > 64 2
51 G > 65 2
52 G > 66 2
53 G > 67 2
54 T . 68 4
55 T . 69 4
56 C . 70 4
57 G . 71 4
58 A . 72 4
59 T . 73 4
60 T . 74 4
61 C < 67 2
62 C < 66 2
63 C < 65 2
64 A < 64 2
65 T < 63 2
66 C < 11 2
67 A < 10 2
68 A < 9 2
69 T < 8 2
70 C < 7 2
71 G < 6 2
72 C < 5 2
73 C . 4 8
74 C . 3 8
75 C . 2 8
76 A . 1 8
-1 # # -1 -1
65 MH1740_GTG 77
-1 # # -1 -1
0 G . 0 16
1 G > 5 2
2 T > 6 2
3 G > 7 2
4 G > 8 2
5 C > 9 2
6 T > 10 2
7 A > 11 2
8 T . 12 4
9 A . 13 4
10 G > 16 2
11 C > 17 2
12 T > 18 2
13 C > 19 2
14 A . 20 4
15 G . 21 4
16 T . 22 4
17 T . 23 4
18 G . 24 4
19 G . 25 4
20 T . 26 4
21 A . 27 4
22 G < 19 2
23 A < 18 2
24 G < 17 2
25 T < 16 2
26 C . 29 4
27 C > 32 2
28 C > 33 2
29 G > 34 2
30 G > 35 2
31 A > 36 2
32 T . 37 4
33 T . 38 4
34 G . 39 4
35 T . 40 4
36 G . 41 4
37 A . 42 4
38 T . 43 4
39 T < 36 2
40 C < 35 2
41 C < 34 2
42 G < 33 2
43 G < 32 2
44 T . 45 4
45 T . 46 4
-1 - . 59 1
-1 - . 58 1
-1 - . 57 1
-1 - . 56 1
-1 - . 55 1
-1 - . 54 1
-1 - . 53 1
-1 - . 52 1
-1 - . 51 1
-1 - . 50 1
-1 - . 49 1
46 G . 61 4
47 T . 61 16
48 C . 62 4
49 G > 63 2
50 C > 64 2
51 G > 65 2
52 A > 66 2
53 G > 67 2
54 T . 68 4
55 T . 69 4
56 C . 70 4
57 A . 71 4
58 A . 72 4
59 G . 73 4
60 C . 74 4
61 C < 67 2
62 T < 66 2
63 C < 65 2
64 G < 64 2
65 T < 63 2
66 T < 11 2
67 A < 10 2
68 G < 9 2
69 C < 8 2
70 C < 7 2
71 A < 6 2
72 C < 5 2
73 C . 4 8
74 C . 3 8
75 C . 2 8
76 A . 1 8
-1 # # -1 -1
65 MH1780_GTG 77
-1 # # -1 -1
0 G . 0 16
1 G > 5 2
2 T > 6 2
3 G > 7 2
4 G > 8 2
5 C > 9 2
6 T > 10 2
7 G > 11 2
8 T . 12 4
9 A . 13 4
10 G > 16 2
11 C > 17 2
12 T > 18 2
13 C > 19 2
14 A . 20 4
15 G . 21 4
16 T . 22 4
17 T . 23 4
18 G . 24 4
19 G . 25 4
20 T . 26 4
21 A . 27 4
22 G < 19 2
23 A < 18 2
24 G < 17 2
25 T < 16 2
26 C . 29 4
27 C > 32 2
28 C > 33 2
29 G > 34 2
30 G > 35 2
31 A > 36 2
32 T . 37 4
33 T . 38 4
34 G . 39 4
35 T . 40 4
36 G . 41 4
37 A . 42 4
38 T . 43 4
39 T < 36 2
40 C < 35 2
41 C < 34 2
42 G < 33 2
43 G < 32 2
44 T . 45 4
45 T . 46 4
-1 - . 59 1
-1 - . 58 1
-1 - . 57 1
-1 - . 56 1
-1 - . 55 1
-1 - . 54 1
-1 - . 53 1
-1 - . 52 1
-1 - . 51 1
-1 - . 50 1
-1 - . 49 1
46 G . 61 4
47 T . 61 16
48 C . 62 4
49 G > 63 2
50 T > 64 2
51 G > 65 2
52 G > 66 2
53 G > 67 2
54 T . 68 4
55 T . 69 4
56 C . 70 4
57 G . 71 4
58 A . 72 4
59 G . 73 4
60 C . 74 4
61 C < 67 2
62 C < 66 2
63 C < 65 2
64 A < 64 2
65 T < 63 2
66 C < 11 2
67 A < 10 2
68 G < 9 2
69 C < 8 2
70 C < 7 2
71 A < 6 2
72 C < 5 2
73 C . 4 8
74 C . 3 8
75 C . 2 8
76 A . 1 8
-1 # # -1 -1
65 MH2000_GTG 73
-1 # # -1 -1
0 G > 5 2
1 T > 6 2
2 G > 7 2
3 G > 8 2
4 C > 9 2
5 T > 10 2
6 A > 11 2
7 T . 12 4
8 A . 13 4
9 G > 16 2
10 C > 17 2
11 T > 18 2
12 C > 19 2
13 A . 20 4
14 G . 21 4
15 T . 22 4
16 T . 23 4
17 G . 24 4
18 G . 25 4
19 T . 26 4
20 A . 27 4
21 G < 19 2
22 A < 18 2
23 G < 17 2
24 C < 16 2
25 C . 29 4
26 C > 32 2
27 T > 33 2
28 G > 34 2
29 G > 35 2
30 A > 36 2
31 T . 37 4
32 T . 38 4
33 G . 39 4
34 T . 40 4
35 G . 41 4
36 A . 42 4
37 T . 43 4
38 T < 36 2
39 C < 35 2
40 C < 34 2
41 A < 33 2
42 G < 32 2
43 T . 45 4
44 T . 46 4
-1 - . 59 1
-1 - . 58 1
-1 - . 57 1
-1 - . 56 1
-1 - . 55 1
-1 - . 54 1
-1 - . 53 1
-1 - . 52 1
-1 - . 51 1
-1 - . 50 1
-1 - . 49 1
45 G . 61 4
46 T . 61 16
47 C . 62 4
48 G > 63 2
49 T > 64 2
50 G > 65 2
51 G > 66 2
52 G > 67 2
53 T . 68 4
54 T . 69 4
55 C . 70 4
56 G . 71 4
57 A . 72 4
58 A . 73 4
59 T . 74 4
60 C < 67 2
61 C < 66 2
62 C < 65 2
63 A < 64 2
64 T < 63 2
65 T < 11 2
66 A < 10 2
67 G < 9 2
68 C < 8 2
69 C < 7 2
70 A < 6 2
71 C < 5 2
72 C . 4 8
-1 - . 3 1
-1 - . 2 1
-1 - . 1 1
-1 # # -1 -1
65 MH2140_GTG 73
-1 # # -1 -1
0 G > 5 2
1 C > 6 2
2 G > 7 2
3 A > 8 2
4 G > 9 2
5 C > 10 2
6 G > 11 2
7 T . 12 4
8 A . 13 4
9 G > 16 2
10 C > 17 2
11 C > 18 2
12 A . 19 2
13 A . 20 4
14 G . 21 4
15 G . 22 4
16 G . 24 4
17 G . 25 4
18 T . 26 4
19 T . 26 16
20 A . 27 4
-1 - . 23 1
21 A . 19 2
22 G < 18 2
23 G < 17 2
24 C < 16 2
25 A . 29 4
26 G > 32 2
27 A > 33 2
28 G > 34 2
29 G > 35 2
30 A > 36 2
31 T . 37 4
32 T . 38 4
33 G . 39 4
34 T . 40 4
35 G . 41 4
36 G . 42 4
37 T . 43 4
38 T < 36 2
39 C < 35 2
40 C < 34 2
41 T < 33 2
42 C < 32 2
43 C . 45 4
44 A . 46 4
-1 - . 59 1
-1 - . 58 1
-1 - . 57 1
-1 - . 56 1
-1 - . 55 1
-1 - . 54 1
-1 - . 53 1
-1 - . 52 1
-1 - . 51 1
-1 - . 50 1
-1 - . 49 1
45 C . 61 4
46 T . 61 16
47 C . 62 4
48 G > 63 2
49 T > 64 2
50 G > 65 2
51 G > 66 2
52 G > 67 2
53 T . 68 4
54 T . 69 4
55 C . 70 4
56 G . 71 4
57 A . 72 4
58 A . 73 4
59 T . 74 4
60 C < 67 2
61 C < 66 2
62 C < 65 2
63 A < 64 2
64 T < 63 2
65 C < 11 2
66 G < 10 2
67 T < 9 2
68 T < 8 2
69 C < 7 2
70 G < 6 2
71 C < 5 2
72 C . 4 8
-1 - . 3 1
-1 - . 2 1
-1 - . 1 1
-1 # # -1 -1
65 MI1100_GAT&DI1110_GAT 77
-1 # # -1 -1
0 G > 5 2
1 G > 6 2
2 G > 7 2
3 C > 8 2
4 T > 9 2
5 T > 10 2
6 G > 11 2
7 T . 12 4
8 A . 13 4
9 G > 16 2
10 C > 17 2
11 T > 18 2
12 C > 19 2
13 A . 20 4
14 G . 21 4
15 T . 22 4
16 T . 23 4
17 G . 24 4
18 G . 25 4
19 T . 26 4
20 T . 26 16
21 A . 27 4
22 G < 19 2
23 A < 18 2
24 G < 17 2
25 C < 16 2
26 G . 29 4
27 C > 32 2
28 G > 33 2
29 C > 34 2
30 G > 35 2
31 C > 36 2
32 T . 37 4
33 T . 38 4
34 G . 39 4
35 A . 40 4
36 T . 41 4
37 A . 42 4
38 A . 43 4
39 G < 36 2
40 C < 35 2
41 G < 34 2
42 T < 33 2
43 G < 32 2
44 A . 45 4
45 G . 46 4
-1 - . 59 1
-1 - . 58 1
-1 - . 57 1
-1 - . 56 1
-1 - . 55 1
-1 - . 54 1
-1 - . 53 1
-1 - . 52 1
-1 - . 51 1
-1 - . 50 1
-1 - . 49 1
46 G . 61 4
47 T . 61 16
48 C . 62 4
49 G > 63 2
50 G > 64 2
51 A > 65 2
52 G > 66 2
53 G > 67 2
54 T . 68 4
55 T . 69 4
56 C . 70 4
57 A . 71 4
58 A . 72 4
59 G . 73 4
60 T . 74 4
61 C < 67 2
62 C < 66 2
63 T < 65 2
64 C < 64 2
65 C < 63 2
66 C < 11 2
67 A < 10 2
68 G < 9 2
69 G < 8 2
70 C < 7 2
71 C < 6 2
72 C < 5 2
73 A . 4 8
74 C . 3 8
75 C . 2 8
76 A . 1 8
-1 # # -1 -1
65 MA1320_TGC&DA1810_TGC&DA1830_TGC&DA1850_TGC&DA1990_TGC 75
-1 # # -1 -1
0 G > 5 2
1 G > 6 2
2 G > 7 2
3 G > 8 2
4 G > 9 2
5 C > 10 2
6 A > 11 2
7 T . 12 4
8 A . 13 4
9 G > 16 2
10 C > 17 2
11 T > 18 2
12 C > 19 2
13 A . 20 4
14 G . 21 4
15 C . 22 4
16 T . 23 4
17 G . 24 4
18 G . 25 4
19 G . 26 4
20 A . 27 4
21 G < 19 2
22 A < 18 2
23 G < 17 2
24 C < 16 2
25 A . 29 4
26 C > 32 2
27 C > 33 2
28 T > 34 2
29 G > 35 2
30 C > 36 2
31 T . 37 4
32 T . 38 4
33 T . 39 4
34 G . 40 4
35 C . 41 4
36 A . 42 4
37 A . 43 4
38 G < 36 2
39 C < 35 2
40 A < 34 2
41 G < 33 2
42 G < 32 2
43 G . 45 4
-1 - . 59 1
-1 - . 58 1
-1 - . 57 1
-1 - . 56 1
-1 - . 55 1
-1 - . 54 1
-1 - . 53 1
-1 - . 52 1
-1 - . 51 1
-1 - . 50 1
-1 - . 49 1
44 G . 61 4
45 T . 61 16
46 C . 62 4
47 G > 63 2
48 T . 64 2
49 C > 65 2
50 G > 66 2
51 G > 67 2
52 T . 68 4
53 T . 69 4
54 C . 70 4
55 G . 71 4
56 A . 72 4
57 T . 73 4
58 C . 74 4
59 C < 67 2
60 C < 66 2
61 G < 65 2
62 T . 64 2
63 C < 63 2
-1 - . 46 1
64 T < 11 2
65 G < 10 2
66 C < 9 2
67 C < 8 2
68 T < 7 2
69 C < 6 2
70 C < 5 2
71 A . 4 8
72 C . 3 8
73 C . 2 8
74 A . 1 8
-1 # # -1 -1
65 MI1120_GAT 76
-1 # # -1 -1
0 G > 5 2
1 G > 6 2
2 G > 7 2
3 C > 8 2
4 T > 9 2
5 T > 10 2
6 G > 11 2
7 T . 12 4
8 A . 13 4
9 G > 16 2
10 C > 17 2
11 T > 18 2
12 C > 19 2
13 A . 20 4
14 G . 21 4
15 T . 22 4
16 T . 23 4
17 G . 24 4
18 G . 25 4
19 T . 26 4
20 T . 26 16
21 A . 27 4
22 G < 19 2
23 A < 18 2
24 G < 17 2
25 C < 16 2
26 G . 29 4
27 C > 32 2
28 G > 33 2
29 C > 34 2
30 G > 35 2
31 C > 36 2
32 T . 37 4
33 T . 38 4
34 G . 39 4
35 A . 40 4
36 T . 41 4
37 A . 42 4
38 A . 43 4
39 G < 36 2
40 C < 35 2
41 G < 34 2
42 T < 33 2
43 G < 32 2
44 A . 45 4
-1 - . 59 1
-1 - . 58 1
-1 - . 57 1
-1 - . 56 1
-1 - . 55 1
-1 - . 54 1
-1 - . 53 1
-1 - . 52 1
-1 - . 51 1
-1 - . 50 1
-1 - . 49 1
45 G . 61 4
46 T . 61 16
47 C . 62 4
48 G > 63 2
49 G > 64 2
50 A > 65 2
51 G > 66 2
52 G > 67 2
53 T . 68 4
54 T . 69 4
55 C . 70 4
56 A . 71 4
57 A . 72 4
58 G . 73 4
59 T . 74 4
60 C < 67 2
61 C < 66 2
62 T < 65 2
63 C < 64 2
64 C < 63 2
-1 - . 46 1
65 C < 11 2
66 A < 10 2
67 G < 9 2
68 G < 8 2
69 C < 7 2
70 C < 6 2
71 C < 5 2
72 A . 4 8
73 C . 3 8
74 C . 2 8
75 A . 1 8
-1 # # -1 -1
65 MI1130_GAT 77
-1 # # -1 -1
0 G > 5 2
1 G > 6 2
2 G > 7 2
3 C > 8 2
4 T > 9 2
5 T > 10 2
6 G > 11 2
7 T . 12 4
8 A . 13 4
9 G > 16 2
10 C > 17 2
11 T > 18 2
12 C > 19 2
13 A . 20 4
14 G . 21 4
15 C . 22 4
16 T . 23 4
17 G . 24 4
18 G . 25 4
19 T . 26 4
20 T . 26 16
21 A . 27 4
22 G < 19 2
23 A < 18 2
24 G < 17 2
25 C < 16 2
26 G . 29 4
27 C > 32 2
28 G > 33 2
29 C > 34 2
30 G > 35 2
31 C > 36 2
32 T . 37 4
33 T . 38 4
34 G . 39 4
35 A . 40 4
36 T . 41 4
37 A . 42 4
38 A . 43 4
39 G < 36 2
40 C < 35 2
41 G < 34 2
42 T < 33 2
43 G < 32 2
44 A . 45 4
45 G . 46 4
-1 - . 59 1
-1 - . 58 1
-1 - . 57 1
-1 - . 56 1
-1 - . 55 1
-1 - . 54 1
-1 - . 53 1
-1 - . 52 1
-1 - . 51 1
-1 - . 50 1
-1 - . 49 1
46 G . 61 4
47 T . 61 16
48 C . 62 4
49 G > 63 2
50 G > 64 2
51 A > 65 2
52 G > 66 2
53 G > 67 2
54 T . 68 4
55 T . 69 4
56 C . 70 4
57 A . 71 4
58 A . 72 4
59 G . 73 4
60 T . 74 4
61 C < 67 2
62 C < 66 2
63 T < 65 2
64 C < 64 2
65 C < 63 2
66 C < 11 2
67 A < 10 2
68 G < 9 2
69 G < 8 2
70 C < 7 2
71 C < 6 2
72 C < 5 2
73 A . 4 8
74 C . 3 8
75 C . 2 8
76 A . 1 8
-1 # # -1 -1
65 MJ1140_CAT&DJ1180_CAT&RJ1140_}AU 77
-1 # # -1 -1
0 G > 5 2
1 G > 6 2
2 A > 7 2
3 C > 8 2
4 C > 9 2
5 T > 10 2
6 T > 11 2
7 T . 12 4
8 A . 13 4
9 G > 16 2
10 C > 17 2
11 T > 18 2
12 C > 19 2
13 A . 20 4
14 G . 21 4
15 T . 22 4
16 T . 23 4
17 G . 24 4
18 G . 25 4
19 T . 26 4
20 T . 26 16
21 A . 27 4
22 G < 19 2
23 A < 18 2
24 G < 17 2
25 C < 16 2
26 A . 29 4
27 T > 32 2
28 C > 33 2
29 C > 34 2
30 G > 35 2
31 G > 36 2
32 C . 37 4
33 T . 38 4
34 C . 39 4
35 A . 40 4
36 T . 41 4
37 A . 42 4
38 A . 43 4
39 C < 36 2
40 C < 35 2
41 G < 34 2
42 G < 33 2
43 A < 32 2
44 C . 45 4
45 G . 46 4
-1 - . 59 1
-1 - . 58 1
-1 - . 57 1
-1 - . 56 1
-1 - . 55 1
-1 - . 54 1
-1 - . 53 1
-1 - . 52 1
-1 - . 51 1
-1 - . 50 1
-1 - . 49 1
46 G . 61 4
47 T . 61 16
48 C . 62 4
49 A > 63 2
50 T > 64 2
51 T > 65 2
52 G > 66 2
53 G > 67 2
54 T . 68 4
55 T . 69 4
56 C . 70 4
57 A . 71 4
58 A . 72 4
59 G . 73 4
60 T . 74 4
61 C < 67 2
62 C < 66 2
63 A < 65 2
64 A < 64 2
65 T < 63 2
66 A < 11 2
67 A < 10 2
68 G < 9 2
69 G < 8 2
70 T < 7 2
71 C < 6 2
72 C < 5 2
73 A . 4 8
74 C . 3 8
75 C . 2 8
76 A . 1 8
-1 # # -1 -1
65 MI1141_GAT&RI1141_GAU&RI1180_GAU 77
-1 # # -1 -1
0 C > 5 2
1 G > 6 2
2 G > 7 2
3 A > 8 2
4 A > 9 2
5 T > 10 2
6 A > 11 2
7 T . 12 4
8 A . 13 4
9 G > 16 2
10 C > 17 2
11 T > 18 2
12 C > 19 2
13 A . 20 4
14 G . 21 4
15 C . 22 4
16 T . 23 4
17 G . 24 4
18 G . 25 4
19 T . 26 4
20 T . 26 16
21 A . 27 4
22 G < 19 2
23 A < 18 2
24 G < 17 2
25 C < 16 2
26 A . 29 4
27 T > 32 2
28 T > 33 2
29 C > 34 2
30 C > 35 2
31 G > 36 2
32 C . 37 4
33 T . 38 4
34 G . 39 4
35 A . 40 4
36 T . 41 4
37 A . 42 4
38 A . 43 4
39 C < 36 2
40 G < 35 2
41 G < 34 2
42 A < 33 2
43 G < 32 2
44 A . 45 4
45 G . 46 4
-1 - . 59 1
-1 - . 58 1
-1 - . 57 1
-1 - . 56 1
-1 - . 55 1
-1 - . 54 1
-1 - . 53 1
-1 - . 52 1
-1 - . 51 1
-1 - . 50 1
-1 - . 49 1
46 G . 61 4
47 T . 61 16
48 C . 62 4
49 G > 63 2
50 T > 64 2
51 T > 65 2
52 G > 66 2
53 G > 67 2
54 T . 68 4
55 T . 69 4
56 C . 70 4
57 A . 71 4
58 A . 72 4
59 G . 73 4
60 T . 74 4
61 C < 67 2
62 C < 66 2
63 A < 65 2
64 A < 64 2
65 T < 63 2
66 T < 11 2
67 A < 10 2
68 T < 9 2
69 T < 8 2
70 C < 7 2
71 C < 6 2
72 G < 5 2
73 A . 4 8
74 C . 3 8
75 C . 2 8
76 A . 1 8
-1 # # -1 -1
65 MI1150_GAT&DI1201_GAT 77
-1 # # -1 -1
0 G > 5 2
1 G > 6 2
2 A > 7 2
3 A > 8 2
4 G > 9 2
5 T > 10 2
6 A > 11 2
7 T . 12 4
8 A . 13 4
9 G > 16 2
10 C > 17 2
11 T > 18 2
12 C > 19 2
13 A . 20 4
14 G . 21 4
15 T . 22 4
16 T . 23 4
17 G . 24 4
18 G . 25 4
19 T . 26 4
20 T . 26 16
21 A . 27 4
22 G < 19 2
23 A < 18 2
24 G < 17 2
25 C < 16 2
26 A . 29 4
27 C > 32 2
28 A > 33 2
29 C > 34 2
30 C > 35 2
31 C > 36 2
32 C . 37 4
33 T . 38 4
34 G . 39 4
35 A . 40 4
36 T . 41 4
37 A . 42 4
38 A . 43 4
39 G < 36 2
40 G < 35 2
41 G < 34 2
42 T < 33 2
43 G < 32 2
44 A . 45 4
45 G . 46 4
-1 - . 59 1
-1 - . 58 1
-1 - . 57 1
-1 - . 56 1
-1 - . 55 1
-1 - . 54 1
-1 - . 53 1
-1 - . 52 1
-1 - . 51 1
-1 - . 50 1
-1 - . 49 1
46 G . 61 4
47 T . 61 16
48 C . 62 4
49 G > 63 2
50 A > 64 2
51 T > 65 2
52 G > 66 2
53 G > 67 2
54 T . 68 4
55 T . 69 4
56 C . 70 4
57 A . 71 4
58 A . 72 4
59 G . 73 4
60 T . 74 4
61 C < 67 2
62 C < 66 2
63 A < 65 2
64 T < 64 2
65 T < 63 2
66 T < 11 2
67 A < 10 2
68 C < 9 2
69 T < 8 2
70 T < 7 2
71 C < 6 2
72 C < 5 2
73 A . 4 8
74 C . 3 8
75 C . 2 8
76 A . 1 8
-1 # # -1 -1
65 MM1151_CAT 77
-1 # # -1 -1
0 G > 5 2
1 G > 6 2
2 C > 7 2
3 T > 8 2
4 G > 9 2
5 G > 10 2
6 A > 11 2
7 T . 12 4
8 A . 13 4
9 C > 16 2
10 C > 17 2
11 T > 18 2
12 C > 19 2
13 A . 20 4
14 G . 21 4
15 T . 22 4
16 T . 23 4
17 G . 24 4
18 G . 25 4
19 T . 26 4
20 T . 26 16
21 A . 27 4
22 G < 19 2
23 A < 18 2
24 G < 17 2
25 G < 16 2
26 G . 29 4
27 C > 32 2
28 C > 33 2
29 C > 34 2
30 G > 35 2
31 G > 36 2
32 T . 37 4
33 T . 38 4
34 C . 39 4
35 A . 40 4
36 T . 41 4
37 A . 42 4
38 C . 43 4
39 C < 36 2
40 C < 35 2
41 G < 34 2
42 G < 33 2
43 G < 32 2
44 T . 45 4
45 T . 46 4
-1 - . 59 1
-1 - . 58 1
-1 - . 57 1
-1 - . 56 1
-1 - . 55 1
-1 - . 54 1
-1 - . 53 1
-1 - . 52 1
-1 - . 51 1
-1 - . 50 1
-1 - . 49 1
46 G . 61 4
47 T . 61 16
48 C . 62 4
49 G > 63 2
50 T > 64 2
51 G > 65 2
52 A > 66 2
53 G > 67 2
54 T . 68 4
55 T . 69 4
56 C . 70 4
57 G . 71 4
58 A . 72 4
59 G . 73 4
60 T . 74 4
61 C < 67 2
62 T < 66 2
63 C < 65 2
64 A < 64 2
65 C < 63 2
66 T < 11 2
67 C < 10 2
68 C < 9 2
69 A < 8 2
70 G < 7 2
71 C < 6 2
72 C < 5 2
73 A . 4 8
74 C . 3 8
75 C . 2 8
76 A . 1 8
-1 # # -1 -1
65 MI1160_GAT&DI1190_GAT&DI1210_GAT&DI1370_GAT 77
-1 # # -1 -1
0 G > 5 2
1 G > 6 2
2 G > 7 2
3 C > 8 2
4 T > 9 2
5 A > 10 2
6 G > 11 2
7 T . 12 4
8 A . 13 4
9 G > 16 2
10 C > 17 2
11 T > 18 2
12 C > 19 2
13 A . 20 4
14 G . 21 4
15 T . 22 4
16 T . 23 4
17 G . 24 4
18 G . 25 4
19 T . 26 4
20 T . 26 16
21 A . 27 4
22 G < 19 2
23 A < 18 2
24 G < 17 2
25 C < 16 2
26 A . 29 4
27 C > 32 2
28 A > 33 2
29 C > 34 2
30 G > 35 2
31 C > 36 2
32 T . 37 4
33 T . 38 4
34 G . 39 4
35 A . 40 4
36 T . 41 4
37 A . 42 4
38 A . 43 4
39 G < 36 2
40 C < 35 2
41 G < 34 2
42 T < 33 2
43 G < 32 2
44 G . 45 4
45 G . 46 4
-1 - . 59 1
-1 - . 58 1
-1 - . 57 1
-1 - . 56 1
-1 - . 55 1
-1 - . 54 1
-1 - . 53 1
-1 - . 52 1
-1 - . 51 1
-1 - . 50 1
-1 - . 49 1
46 G . 61 4
47 T . 61 16
48 C . 62 4
49 G > 63 2
50 G > 64 2
51 A > 65 2
52 G > 66 2
53 G > 67 2
54 T . 68 4
55 T . 69 4
56 C . 70 4
57 A . 71 4
58 A . 72 4
59 G . 73 4
60 T . 74 4
61 C < 67 2
62 C < 66 2
63 T < 65 2
64 C < 64 2
65 C < 63 2
66 C < 11 2
67 T < 10 2
68 G < 9 2
69 G < 8 2
70 C < 7 2
71 C < 6 2
72 C < 5 2
73 A . 4 8
74 C . 3 8
75 C . 2 8
76 A . 1 8
-1 # # -1 -1
65 MI1170_GAT 77
-1 # # -1 -1
0 G > 5 2
1 G > 6 2
2 G > 7 2
3 C > 8 2
4 T > 9 2
5 A > 10 2
6 G > 11 2
7 T . 12 4
8 A . 13 4
9 T . 16 2
10 C > 17 2
11 T > 18 2
12 C > 19 2
13 A . 20 4
14 G . 21 4
15 T . 22 4
16 T . 23 4
17 G . 24 4
18 G . 25 4
19 T . 26 4
20 T . 26 16
21 A . 27 4
22 G < 19 2
23 A < 18 2
24 G < 17 2
25 C . 16 2
26 A . 29 4
27 C > 32 2
28 A > 33 2
29 C > 34 2
30 G > 35 2
31 C > 36 2
32 T . 37 4
33 T . 38 4
34 G . 39 4
35 A . 40 4
36 T . 41 4
37 A . 42 4
38 A . 43 4
39 G < 36 2
40 C < 35 2
41 G < 34 2
42 T < 33 2
43 G < 32 2
44 G . 45 4
45 G . 46 4
-1 - . 59 1
-1 - . 58 1
-1 - . 57 1
-1 - . 56 1
-1 - . 55 1
-1 - . 54 1
-1 - . 53 1
-1 - . 52 1
-1 - . 51 1
-1 - . 50 1
-1 - . 49 1
46 G . 61 4
47 T . 61 16
48 C . 62 4
49 G > 63 2
50 G > 64 2
51 C . 65 2
52 G > 66 2
53 G > 67 2
54 T . 68 4
55 T . 69 4
56 C . 70 4
57 A . 71 4
58 A . 72 4
59 C . 73 4
60 T . 74 4
61 C < 67 2
62 C < 66 2
63 T . 65 2
64 C < 64 2
65 C < 63 2
66 C < 11 2
67 T < 10 2
68 G < 9 2
69 G < 8 2
70 C < 7 2
71 C < 6 2
72 C < 5 2
73 A . 4 8
74 C . 3 8
75 C . 2 8
76 A . 1 8
-1 # # -1 -1
65 MA1330_TGC 76
-1 # # -1 -1
0 G > 5 2
1 G > 6 2
2 G > 7 2
3 G > 8 2
4 C > 9 2
5 C > 10 2
6 A > 11 2
7 T . 12 4
8 A . 13 4
9 G > 16 2
10 C > 17 2
11 T > 18 2
12 C > 19 2
13 A . 20 4
14 G . 21 4
15 T . 22 4
16 T . 23 4
17 G . 24 4
18 G . 25 4
19 G . 26 4
20 A . 27 4
21 G < 19 2
22 A < 18 2
23 G < 17 2
24 C < 16 2
25 A . 29 4
26 T > 32 2
27 C > 33 2
28 T > 34 2
29 G > 35 2
30 C > 36 2
31 C . 37 4
32 T . 38 4
33 T . 39 4
34 G . 40 4
35 C . 41 4
36 A . 42 4
37 A . 43 4
38 G < 36 2
39 C < 35 2
40 A < 34 2
41 G < 33 2
42 A < 32 2
43 G . 45 4
44 G . 46 4
-1 - . 59 1
-1 - . 58 1
-1 - . 57 1
-1 - . 56 1
-1 - . 55 1
-1 - . 54 1
-1 - . 53 1
-1 - . 52 1
-1 - . 51 1
-1 - . 50 1
-1 - . 49 1
45 G . 61 4
46 T . 61 16
47 C . 62 4
48 G > 63 2
49 G > 64 2
50 C > 65 2
51 G > 66 2
52 G > 67 2
53 T . 68 4
54 T . 69 4
55 C . 70 4
56 G . 71 4
57 A . 72 4
58 C . 73 4
59 T . 74 4
60 C < 67 2
61 C < 66 2
62 G < 65 2
63 C < 64 2
64 C < 63 2
65 T < 11 2
66 G < 10 2
67 G < 9 2
68 C < 8 2
69 T < 7 2
70 C < 6 2
71 C < 5 2
72 A . 4 8
73 C . 3 8
74 C . 2 8
75 A . 1 8
-1 # # -1 -1
65 MJ1200_CAT 76
-1 # # -1 -1
0 G > 5 2
1 G > 6 2
2 A > 7 2
3 T > 8 2
4 C > 9 2
5 T > 10 2
6 A > 11 2
7 T . 12 4
8 A . 13 4
9 G > 16 2
10 C > 17 2
11 T > 18 2
12 C > 19 2
13 A . 20 4
14 A . 21 4
15 T . 22 4
16 G . 24 4
17 G . 25 4
18 T . 26 4
19 T . 26 16
20 A . 27 4
-1 - . 23 1
21 G < 19 2
22 A < 18 2
23 G < 17 2
24 C < 16 2
25 C . 29 4
26 C . 32 2
27 C > 33 2
28 C > 34 2
29 G > 35 2
30 A > 36 2
31 C . 37 4
32 T . 38 4
33 C . 39 4
34 A . 40 4
35 T . 41 4
36 A . 42 4
37 A . 43 4
38 T < 36 2
39 C < 35 2
40 G < 34 2
41 G < 33 2
42 T . 32 2
43 C . 45 4
44 T . 46 4
-1 - . 59 1
-1 - . 58 1
-1 - . 57 1
-1 - . 56 1
-1 - . 55 1
-1 - . 54 1
-1 - . 53 1
-1 - . 52 1
-1 - . 51 1
-1 - . 50 1
-1 - . 49 1
45 G . 61 4
46 T . 61 16
47 T . 62 4
48 A > 63 2
49 C > 64 2
50 A > 65 2
51 G > 66 2
52 G > 67 2
53 T . 68 4
54 T . 69 4
55 C . 70 4
56 G . 71 4
57 A . 72 4
58 G . 73 4
59 T . 74 4
60 C < 67 2
61 C < 66 2
62 T < 65 2
63 G < 64 2
64 T < 63 2
65 T < 11 2
66 A < 10 2
67 G < 9 2
68 A < 8 2
69 T < 7 2
70 C < 6 2
71 C < 5 2
72 A . 4 8
73 C . 3 8
74 C . 2 8
75 A . 1 8
-1 # # -1 -1
65 MI1211_GAT 77
-1 # # -1 -1
0 G > 5 2
1 G > 6 2
2 G > 7 2
3 C > 8 2
4 T > 9 2
5 A > 10 2
6 G > 11 2
7 T . 12 4
8 A . 13 4
9 G > 16 2
10 C > 17 2
11 T > 18 2
12 C > 19 2
13 A . 20 4
14 G . 21 4
15 T . 22 4
16 T . 23 4
17 G . 24 4
18 G . 25 4
19 T . 26 4
20 T . 26 16
21 A . 27 4
22 G < 19 2
23 A < 18 2
24 G < 17 2
25 C < 16 2
26 A . 29 4
27 C > 32 2
28 G > 33 2
29 C > 34 2
30 G > 35 2
31 C > 36 2
32 T . 37 4
33 T . 38 4
34 G . 39 4
35 A . 40 4
36 T . 41 4
37 A . 42 4
38 A . 43 4
39 G < 36 2
40 C < 35 2
41 G < 34 2
42 T < 33 2
43 G < 32 2
44 G . 45 4
45 G . 46 4
-1 - . 59 1
-1 - . 58 1
-1 - . 57 1
-1 - . 56 1
-1 - . 55 1
-1 - . 54 1
-1 - . 53 1
-1 - . 52 1
-1 - . 51 1
-1 - . 50 1
-1 - . 49 1
46 G . 61 4
47 T . 61 16
48 C . 62 4
49 G > 63 2
50 G > 64 2
51 A > 65 2
52 G > 66 2
53 G > 67 2
54 T . 68 4
55 T . 69 4
56 C . 70 4
57 A . 71 4
58 A . 72 4
59 G . 73 4
60 T . 74 4
61 C < 67 2
62 C < 66 2
63 T < 65 2
64 C < 64 2
65 C < 63 2
66 C < 11 2
67 T < 10 2
68 G < 9 2
69 G < 8 2
70 C < 7 2
71 C < 6 2
72 C < 5 2
73 A . 4 8
74 C . 3 8
75 C . 2 8
76 A . 1 8
-1 # # -1 -1
65 MJ1230_CAT 77
-1 # # -1 -1
0 G > 5 2
1 G > 6 2
2 A > 7 2
3 C > 8 2
4 C > 9 2
5 C > 10 2
6 G > 11 2
7 T . 12 4
8 A . 13 4
9 G > 16 2
10 C > 17 2
11 T > 18 2
12 C > 19 2
13 A . 20 4
14 G . 21 4
15 T . 22 4
16 T . 23 4
17 G . 24 4
18 G . 25 4
19 T . 26 4
20 T . 26 16
21 A . 27 4
22 G < 19 2
23 A < 18 2
24 G < 17 2
25 C < 16 2
26 T . 29 4
27 A > 32 2
28 C > 33 2
29 C > 34 2
30 G > 35 2
31 G > 36 2
32 C . 37 4
33 T . 38 4
34 C . 39 4
35 A . 40 4
36 T . 41 4
37 A . 42 4
38 A . 43 4
39 C < 36 2
40 C < 35 2
41 G < 34 2
42 G < 33 2
43 T < 32 2
44 C . 45 4
45 G . 46 4
-1 - . 59 1
-1 - . 58 1
-1 - . 57 1
-1 - . 56 1
-1 - . 55 1
-1 - . 54 1
-1 - . 53 1
-1 - . 52 1
-1 - . 51 1
-1 - . 50 1
-1 - . 49 1
46 G . 61 4
47 T . 61 16
48 C . 62 4
49 G > 63 2
50 T > 64 2
51 T > 65 2
52 G > 66 2
53 G > 67 2
54 T . 68 4
55 T . 69 4
56 C . 70 4
57 G . 71 4
58 A . 72 4
59 G . 73 4
60 T . 74 4
61 C < 67 2
62 C < 66 2
63 A < 65 2
64 A < 64 2
65 C < 63 2
66 C < 11 2
67 G < 10 2
68 G < 9 2
69 G < 8 2
70 T < 7 2
71 C < 6 2
72 C < 5 2
73 A . 4 8
74 C . 3 8
75 C . 2 8
76 A . 1 8
-1 # # -1 -1
65 MI1230_GAT 76
-1 # # -1 -1
0 G > 5 2
1 G > 6 2
2 G > 7 2
3 C > 8 2
4 C > 9 2
5 T > 10 2
6 G > 11 2
7 T . 12 4
8 A . 13 4
9 G > 16 2
10 C > 17 2
11 T > 18 2
12 C > 19 2
13 A . 20 4
14 G . 21 4
15 T . 22 4
16 T . 23 4
17 G . 24 4
18 G . 25 4
19 T . 26 4
20 T . 26 16
21 A . 27 4
22 G < 19 2
23 A < 18 2
24 G < 17 2
25 C < 16 2
26 A . 29 4
27 C > 32 2
28 T > 33 2
29 C > 34 2
30 G > 35 2
31 C > 36 2
32 T . 37 4
33 T . 38 4
34 G . 39 4
35 A . 40 4
36 T . 41 4
37 A . 42 4
38 A . 43 4
39 G < 36 2
40 C < 35 2
41 G < 34 2
42 A < 33 2
43 G < 32 2
44 G . 45 4
45 G . 46 4
-1 - . 59 1
-1 - . 58 1
-1 - . 57 1
-1 - . 56 1
-1 - . 55 1
-1 - . 54 1
-1 - . 53 1
-1 - . 52 1
-1 - . 51 1
-1 - . 50 1
-1 - . 49 1
46 G . 61 4
47 T . 61 16
48 C . 62 4
49 G > 63 2
50 A > 64 2
51 T > 65 2
52 G > 66 2
53 G . 67 4
54 T . 68 4
55 T . 69 4
56 C . 70 4
57 A . 71 4
58 A . 72 4
59 G . 73 4
60 T . 74 4
61 C < 66 2
62 G < 65 2
63 T < 64 2
64 T < 63 2
65 C < 11 2
66 A < 10 2
67 G < 9 2
68 G < 8 2
69 C < 7 2
70 C < 6 2
71 C < 5 2
72 A . 4 8
73 C . 3 8
74 C . 2 8
75 A . 1 8
-1 # # -1 -1
65 MI1240_GAT 77
-1 # # -1 -1
0 G > 5 2
1 G > 6 2
2 G > 7 2
3 C > 8 2
4 T > 9 2
5 A > 10 2
6 G > 11 2
7 T . 12 4
8 A . 13 4
9 G > 16 2
10 C > 17 2
11 T > 18 2
12 C > 19 2
13 A . 20 4
14 T . 21 4
15 G . 22 4
16 T . 23 4
17 G . 24 4
18 G . 25 4
19 T . 26 4
20 T . 26 16
21 A . 27 4
22 G < 19 2
23 A < 18 2
24 G < 17 2
25 C < 16 2
26 A . 29 4
27 C > 32 2
28 A > 33 2
29 C > 34 2
30 G > 35 2
31 C > 36 2
32 T . 37 4
33 T . 38 4
34 G . 39 4
35 A . 40 4
36 T . 41 4
37 A . 42 4
38 A . 43 4
39 G < 36 2
40 C < 35 2
41 G < 34 2
42 T < 33 2
43 G < 32 2
44 G . 45 4
45 G . 46 4
-1 - . 59 1
-1 - . 58 1
-1 - . 57 1
-1 - . 56 1
-1 - . 55 1
-1 - . 54 1
-1 - . 53 1
-1 - . 52 1
-1 - . 51 1
-1 - . 50 1
-1 - . 49 1
46 G . 61 4
47 T . 61 16
48 C . 62 4
49 G > 63 2
50 G > 64 2
51 A > 65 2
52 G > 66 2
53 G > 67 2
54 T . 68 4
55 T . 69 4
56 C . 70 4
57 A . 71 4
58 A . 72 4
59 G . 73 4
60 T . 74 4
61 C < 67 2
62 C < 66 2
63 T < 65 2
64 C < 64 2
65 C < 63 2
66 C < 11 2
67 T < 10 2
68 G < 9 2
69 G < 8 2
70 C < 7 2
71 C < 6 2
72 C < 5 2
73 A . 4 8
74 C . 3 8
75 C . 2 8
76 A . 1 8
-1 # # -1 -1
65 MJ1260_CAT 77
-1 # # -1 -1
0 G > 5 2
1 G > 6 2
2 A > 7 2
3 C > 8 2
4 C > 9 2
5 C > 10 2
6 T > 11 2
7 T . 12 4
8 A . 13 4
9 G > 16 2
10 C > 17 2
11 T > 18 2
12 C > 19 2
13 A . 20 4
14 G . 21 4
15 T . 22 4
16 T . 23 4
17 G . 24 4
18 G . 25 4
19 T . 26 4
20 T . 26 16
21 A . 27 4
22 G < 19 2
23 A < 18 2
24 G < 17 2
25 C < 16 2
26 A . 29 4
27 T > 32 2
28 C > 33 2
29 C > 34 2
30 G > 35 2
31 G > 36 2
32 C . 37 4
33 T . 38 4
34 C . 39 4
35 A . 40 4
36 T . 41 4
37 A . 42 4
38 A . 43 4
39 C < 36 2
40 C < 35 2
41 G < 34 2
42 G < 33 2
43 A < 32 2
44 T . 45 4
45 G . 46 4
-1 - . 59 1
-1 - . 58 1
-1 - . 57 1
-1 - . 56 1
-1 - . 55 1
-1 - . 54 1
-1 - . 53 1
-1 - . 52 1
-1 - . 51 1
-1 - . 50 1
-1 - . 49 1
46 G . 61 4
47 T . 61 16
48 C . 62 4
49 A > 63 2
50 C > 64 2
51 T > 65 2
52 G > 66 2
53 G > 67 2
54 T . 68 4
55 T . 69 4
56 C . 70 4
57 A . 71 4
58 A . 72 4
59 G . 73 4
60 T . 74 4
61 C < 67 2
62 C < 66 2
63 A < 65 2
64 G < 64 2
65 T < 63 2
66 A < 11 2
67 G < 10 2
68 G < 9 2
69 G < 8 2
70 T < 7 2
71 C < 6 2
72 C < 5 2
73 A . 4 8
74 C . 3 8
75 C . 2 8
76 A . 1 8
-1 # # -1 -1
65 MI1270_GAT 74
-1 # # -1 -1
0 G > 5 2
1 G > 6 2
2 G > 7 2
3 C > 8 2
4 T > 9 2
5 T > 10 2
6 G > 11 2
7 T . 12 4
8 A . 13 4
9 G > 16 2
10 C > 17 2
11 T > 18 2
12 C > 19 2
13 A . 20 4
14 G . 21 4
15 T . 22 4
16 T . 23 4
17 G . 24 4
18 G . 25 4
19 T . 26 4
20 T . 26 16
21 A . 27 4
22 G < 19 2
23 A < 18 2
24 G < 17 2
25 C < 16 2
26 A . 29 4
27 C > 32 2
28 T > 33 2
29 T > 34 2
30 C > 35 2
31 T > 36 2
32 C . 37 4
33 T . 38 4
34 G . 39 4
35 A . 40 4
36 T . 41 4
37 A . 42 4
38 A . 43 4
39 G < 36 2
40 G < 35 2
41 A < 34 2
42 A < 33 2
43 G < 32 2
44 G . 45 4
45 G . 46 4
-1 - . 59 1
-1 - . 58 1
-1 - . 57 1
-1 - . 56 1
-1 - . 55 1
-1 - . 54 1
-1 - . 53 1
-1 - . 52 1
-1 - . 51 1
-1 - . 50 1
-1 - . 49 1
46 G . 61 4
47 T . 61 16
48 C . 62 4
49 A > 63 2
50 T > 64 2
51 T > 65 2
52 A > 66 2
53 G > 67 2
54 T . 68 4
55 T . 69 4
56 C . 70 4
57 A . 71 4
58 A . 72 4
59 C . 73 4
60 T . 74 4
61 C < 67 2
62 T < 66 2
63 A < 65 2
64 A < 64 2
65 T < 63 2
66 C < 11 2
67 A < 10 2
68 A < 9 2
69 G < 8 2
70 C < 7 2
71 C < 6 2
72 C < 5 2
73 A . 4 8
-1 - . 3 1
-1 - . 2 1
-1 - . 1 1
-1 # # -1 -1
65 MI1280C_GAT 74
-1 # # -1 -1
0 G > 5 2
1 G > 6 2
2 G > 7 2
3 A > 8 2
4 T > 9 2
5 C > 10 2
6 A > 11 2
7 T . 12 4
8 A . 13 4
9 G > 16 2
10 C > 17 2
11 T > 18 2
12 C > 19 2
13 A . 20 4
14 G . 21 4
15 G . 22 4
16 T . 23 4
17 G . 24 4
18 G . 25 4
19 T . 26 4
20 T . 26 16
21 A . 27 4
22 G < 19 2
23 A < 18 2
24 G < 17 2
25 C < 16 2
26 G . 29 4
27 C > 32 2
28 A > 33 2
29 G > 34 2
30 G > 35 2
31 T > 36 2
32 C . 37 4
33 T . 38 4
34 G . 39 4
35 A . 40 4
36 T . 41 4
37 A . 42 4
38 A . 43 4
39 A < 36 2
40 C < 35 2
41 C < 34 2
42 T < 33 2
43 G < 32 2
44 A . 45 4
45 G . 46 4
-1 - . 59 1
-1 - . 58 1
-1 - . 57 1
-1 - . 56 1
-1 - . 55 1
-1 - . 54 1
-1 - . 53 1
-1 - . 52 1
-1 - . 51 1
-1 - . 50 1
-1 - . 49 1
46 G . 61 4
47 T . 61 16
48 C . 62 4
49 G > 63 2
50 G > 64 2
51 A > 65 2
52 T > 66 2
53 C . 67 2
54 T . 68 4
55 T . 69 4
56 C . 70 4
57 A . 71 4
58 A . 72 4
59 C . 73 4
60 T . 74 4
61 C . 67 2
62 A < 66 2
63 T < 65 2
64 C < 64 2
65 C < 63 2
66 T < 11 2
67 G < 10 2
68 G < 9 2
69 T < 8 2
70 C < 7 2
71 C < 6 2
72 C < 5 2
73 A . 4 8
-1 - . 3 1
-1 - . 2 1
-1 - . 1 1
-1 # # -1 -1
65 MI1280G_GAT 74
-1 # # -1 -1
0 G > 5 2
1 G > 6 2
2 G > 7 2
3 A > 8 2
4 T > 9 2
5 C > 10 2
6 A > 11 2
7 T . 12 4
8 A . 13 4
9 G > 16 2
10 C > 17 2
11 T > 18 2
12 C > 19 2
13 A . 20 4
14 G . 21 4
15 G . 22 4
16 T . 23 4
17 G . 24 4
18 G . 25 4
19 T . 26 4
20 T . 26 16
21 A . 27 4
22 G < 19 2
23 A < 18 2
24 G < 17 2
25 C < 16 2
26 G . 29 4
27 C > 32 2
28 A > 33 2
29 G > 34 2
30 G > 35 2
31 T > 36 2
32 C . 37 4
33 T . 38 4
34 G . 39 4
35 A . 40 4
36 T . 41 4
37 A . 42 4
38 A . 43 4
39 A < 36 2
40 C < 35 2
41 C < 34 2
42 T < 33 2
43 G < 32 2
44 A . 45 4
45 G . 46 4
-1 - . 59 1
-1 - . 58 1
-1 - . 57 1
-1 - . 56 1
-1 - . 55 1
-1 - . 54 1
-1 - . 53 1
-1 - . 52 1
-1 - . 51 1
-1 - . 50 1
-1 - . 49 1
46 G . 61 4
47 T . 61 16
48 C . 62 4
49 G > 63 2
50 G > 64 2
51 A > 65 2
52 T > 66 2
53 G > 67 2
54 T . 68 4
55 T . 69 4
56 C . 70 4
57 A . 71 4
58 A . 72 4
59 C . 73 4
60 T . 74 4
61 C < 67 2
62 A < 66 2
63 T < 65 2
64 C < 64 2
65 C < 63 2
66 T < 11 2
67 G < 10 2
68 G < 9 2
69 T < 8 2
70 C < 7 2
71 C < 6 2
72 C < 5 2
73 A . 4 8
-1 - . 3 1
-1 - . 2 1
-1 - . 1 1
-1 # # -1 -1
65 MI1330_GAT 77
-1 # # -1 -1
0 G > 5 2
1 G > 6 2
2 G > 7 2
3 T > 8 2
4 C > 9 2
5 T > 10 2
6 G > 11 2
7 T . 12 4
8 A . 13 4
9 G > 16 2
10 C > 17 2
11 T > 18 2
12 C > 19 2
13 A . 20 4
14 G . 21 4
15 T . 22 4
16 T . 23 4
17 G . 24 4
18 G . 25 4
19 T . 26 4
20 T . 26 16
21 A . 27 4
22 G < 19 2
23 A < 18 2
24 G < 17 2
25 C < 16 2
26 A . 29 4
27 C > 32 2
28 A > 33 2
29 C > 34 2
30 C > 35 2
31 C > 36 2
32 C . 37 4
33 T . 38 4
34 G . 39 4
35 A . 40 4
36 T . 41 4
37 G . 42 4
38 G . 43 4
39 G < 36 2
40 G < 35 2
41 G < 34 2
42 T < 33 2
43 G < 32 2
44 A . 45 4
45 G . 46 4
-1 - . 59 1
-1 - . 58 1
-1 - . 57 1
-1 - . 56 1
-1 - . 55 1
-1 - . 54 1
-1 - . 53 1
-1 - . 52 1
-1 - . 51 1
-1 - . 50 1
-1 - . 49 1
46 G . 61 4
47 T . 61 16
48 C . 62 4
49 G > 63 2
50 G > 64 2
51 A > 65 2
52 A > 66 2
53 G > 67 2
54 T . 68 4
55 T . 69 4
56 C . 70 4
57 A . 71 4
58 A . 72 4
59 A . 73 4
60 T . 74 4
61 C < 67 2
62 T < 66 2
63 T < 65 2
64 C < 64 2
65 C < 63 2
66 C < 11 2
67 A < 10 2
68 G < 9 2
69 A < 8 2
70 C < 7 2
71 C < 6 2
72 C < 5 2
73 A . 4 8
74 C . 3 8
75 C . 2 8
76 A . 1 8
-1 # # -1 -1
65 MJ1480_CAT 74
-1 # # -1 -1
0 G > 5 2
1 G > 6 2
2 A > 7 2
3 C > 8 2
4 C > 9 2
5 T > 10 2
6 T > 11 2
7 T . 12 4
8 A . 13 4
9 G > 16 2
10 C > 17 2
11 T > 18 2
12 C > 19 2
13 A . 20 4
14 G . 21 4
15 T . 22 4
16 T . 23 4
17 G . 24 4
18 G . 25 4
19 T . 26 4
20 T . 26 16
21 A . 27 4
22 G < 19 2
23 A < 18 2
24 G < 17 2
25 C < 16 2
26 T . 29 4
27 A > 32 2
28 A > 33 2
29 C > 34 2
30 G > 35 2
31 G > 36 2
32 C . 37 4
33 T . 38 4
34 C . 39 4
35 A . 40 4
36 T . 41 4
37 A . 42 4
38 A . 43 4
39 C < 36 2
40 C < 35 2
41 G < 34 2
42 T < 33 2
43 T < 32 2
44 C . 45 4
45 G . 46 4
-1 - . 59 1
-1 - . 58 1
-1 - . 57 1
-1 - . 56 1
-1 - . 55 1
-1 - . 54 1
-1 - . 53 1
-1 - . 52 1
-1 - . 51 1
-1 - . 50 1
-1 - . 49 1
46 G . 61 4
47 T . 61 16
48 C . 62 4
49 G > 63 2
50 C > 64 2
51 A > 65 2
52 G > 66 2
53 G > 67 2
54 T . 68 4
55 T . 69 4
56 C . 70 4
57 G . 71 4
58 A . 72 4
59 G . 73 4
60 T . 74 4
61 C < 67 2
62 C < 66 2
63 T < 65 2
64 G < 64 2
65 C < 63 2
66 A < 11 2
67 A < 10 2
68 G < 9 2
69 G < 8 2
70 T < 7 2
71 C < 6 2
72 C < 5 2
73 A . 4 8
-1 - . 3 1
-1 - . 2 1
-1 - . 1 1
-1 # # -1 -1
65 MI1500_GAT 74
-1 # # -1 -1
0 G > 5 2
1 G > 6 2
2 G > 7 2
3 C > 8 2
4 C > 9 2
5 T > 10 2
6 G > 11 2
7 T . 12 4
8 A . 13 4
9 G > 16 2
10 C > 17 2
11 T > 18 2
12 C > 19 2
13 A . 20 4
14 G . 21 4
15 C . 22 4
16 T . 23 4
17 G . 24 4
18 G . 25 4
19 T . 26 4
20 T . 26 16
21 A . 27 4
22 G < 19 2
23 A < 18 2
24 G < 17 2
25 C < 16 2
26 G . 29 4
27 C > 32 2
28 A > 33 2
29 C > 34 2
30 G > 35 2
31 C > 36 2
32 T . 37 4
33 T . 38 4
34 G . 39 4
35 A . 40 4
36 T . 41 4
37 A . 42 4
38 A . 43 4
39 G < 36 2
40 C < 35 2
41 G < 34 2
42 T < 33 2
43 G < 32 2
44 A . 45 4
45 G . 46 4
-1 - . 59 1
-1 - . 58 1
-1 - . 57 1
-1 - . 56 1
-1 - . 55 1
-1 - . 54 1
-1 - . 53 1
-1 - . 52 1
-1 - . 51 1
-1 - . 50 1
-1 - . 49 1
46 G . 61 4
47 T . 61 16
48 C . 62 4
49 G > 63 2
50 A > 64 2
51 T > 65 2
52 G > 66 2
53 G > 67 2
54 T . 68 4
55 T . 69 4
56 C . 70 4
57 A . 71 4
58 A . 72 4
59 G . 73 4
60 T . 74 4
61 C < 67 2
62 C < 66 2
63 A < 65 2
64 T < 64 2
65 C < 63 2
66 C < 11 2
67 A < 10 2
68 G < 9 2
69 G < 8 2
70 C < 7 2
71 C < 6 2
72 C < 5 2
73 A . 4 8
-1 - . 3 1
-1 - . 2 1
-1 - . 1 1
-1 # # -1 -1
65 MM1530_GAT 74
-1 # # -1 -1
0 G > 5 2
1 G > 6 2
2 G > 7 2
3 A > 8 2
4 G > 9 2
5 T > 10 2
6 T > 11 2
7 T . 12 4
8 A . 13 4
9 G > 16 2
10 C > 17 2
11 T > 18 2
12 C > 19 2
13 A . 20 4
14 G . 21 4
15 T . 22 4
16 T . 23 4
17 G . 24 4
18 G . 25 4
19 T . 26 4
20 T . 26 16
21 A . 27 4
22 G < 19 2
23 A < 18 2
24 G < 17 2
25 C < 16 2
26 A . 29 4
27 C > 32 2
28 T > 33 2
29 G > 34 2
30 T > 35 2
31 G > 36 2
32 T . 37 4
33 T . 38 4
34 G . 39 4
35 A . 40 4
36 T . 41 4
37 A . 42 4
38 A . 43 4
39 C < 36 2
40 G < 35 2
41 C < 34 2
42 A < 33 2
43 G < 32 2
44 G . 45 4
45 G . 46 4
-1 - . 59 1
-1 - . 58 1
-1 - . 57 1
-1 - . 56 1
-1 - . 55 1
-1 - . 54 1
-1 - . 53 1
-1 - . 52 1
-1 - . 51 1
-1 - . 50 1
-1 - . 49 1
46 G . 61 4
47 T . 61 16
48 C . 62 4
49 C > 63 2
50 C > 64 2
51 A > 65 2
52 G > 66 2
53 G > 67 2
54 T . 68 4
55 T . 69 4
56 C . 70 4
57 G . 71 4
58 A . 72 4
59 A . 73 4
60 T . 74 4
61 C < 67 2
62 C < 66 2
63 T < 65 2
64 G < 64 2
65 G < 63 2
66 A < 11 2
67 A < 10 2
68 T < 9 2
69 T < 8 2
70 C < 7 2
71 C < 6 2
72 C < 5 2
73 A . 4 8
-1 - . 3 1
-1 - . 2 1
-1 - . 1 1
-1 # # -1 -1
65 MI1540_GAT 77
-1 # # -1 -1
0 G > 5 2
1 G > 6 2
2 G > 7 2
3 C > 8 2
4 C > 9 2
5 T > 10 2
6 G > 11 2
7 T . 12 4
8 A . 13 4
9 G > 16 2
10 C > 17 2
11 T > 18 2
12 C > 19 2
13 A . 20 4
14 G . 21 4
15 C . 22 4
16 T . 23 4
17 G . 24 4
18 G . 25 4
19 T . 26 4
20 T . 26 16
21 A . 27 4
22 G < 19 2
23 A < 18 2
24 G < 17 2
25 C < 16 2
26 G . 29 4
27 C > 32 2
28 A > 33 2
29 C > 34 2
30 G > 35 2
31 C > 36 2
32 C . 37 4
33 T . 38 4
34 G . 39 4
35 A . 40 4
36 T . 41 4
37 A . 42 4
38 A . 43 4
39 G < 36 2
40 C < 35 2
41 G < 34 2
42 T < 33 2
43 G < 32 2
44 A . 45 4
45 G . 46 4
-1 - . 59 1
-1 - . 58 1
-1 - . 57 1
-1 - . 56 1
-1 - . 55 1
-1 - . 54 1
-1 - . 53 1
-1 - . 52 1
-1 - . 51 1
-1 - . 50 1
-1 - . 49 1
46 G . 61 4
47 T . 61 16
48 C . 62 4
49 G > 63 2
50 G > 64 2
51 T > 65 2
52 G > 66 2
53 G > 67 2
54 T . 68 4
55 T . 69 4
56 C . 70 4
57 G . 71 4
58 A . 72 4
59 G . 73 4
60 T . 74 4
61 C < 67 2
62 C < 66 2
63 A < 65 2
64 C < 64 2
65 T < 63 2
66 C < 11 2
67 A < 10 2
68 G < 9 2
69 G < 8 2
70 C < 7 2
71 C < 6 2
72 C < 5 2
73 A . 4 8
74 C . 3 8
75 C . 2 8
76 A . 1 8
-1 # # -1 -1
65 MA1470_TGC&DA1540_TGC&DA1542_TGC&DA2170_TGC 73
-1 # # -1 -1
0 G > 5 2
1 G > 6 2
2 G > 7 2
3 G > 8 2
4 C > 9 2
5 C > 10 2
6 T > 11 2
7 T . 12 4
8 A . 13 4
9 G > 16 2
10 C > 17 2
11 T > 18 2
12 C > 19 2
13 A . 20 4
14 G . 21 4
15 C . 22 4
16 T . 23 4
17 G . 24 4
18 G . 25 4
19 G . 26 4
20 A . 27 4
21 G < 19 2
22 A < 18 2
23 G < 17 2
24 C < 16 2
25 G . 29 4
26 C > 32 2
27 C > 33 2
28 T > 34 2
29 G > 35 2
30 C > 36 2
31 T . 37 4
32 T . 38 4
33 T . 39 4
34 G . 40 4
35 C . 41 4
36 A . 42 4
37 C . 43 4
38 G < 36 2
39 C < 35 2
40 A < 34 2
41 G < 33 2
42 G < 32 2
43 A . 45 4
44 G . 46 4
-1 - . 59 1
-1 - . 58 1
-1 - . 57 1
-1 - . 56 1
-1 - . 55 1
-1 - . 54 1
-1 - . 53 1
-1 - . 52 1
-1 - . 51 1
-1 - . 50 1
-1 - . 49 1
45 G . 61 4
46 T . 61 16
47 C . 62 4
48 A > 63 2
49 G > 64 2
50 C > 65 2
51 G > 66 2
52 G > 67 2
53 T . 68 4
54 T . 69 4
55 C . 70 4
56 G . 71 4
57 A . 72 4
58 T . 73 4
59 C . 74 4
60 C < 67 2
61 C < 66 2
62 G < 65 2
63 C < 64 2
64 T < 63 2
65 A < 11 2
66 G < 10 2
67 G < 9 2
68 C < 8 2
69 T < 7 2
70 C < 6 2
71 C < 5 2
72 A . 4 8
-1 - . 3 1
-1 - . 2 1
-1 - . 1 1
-1 # # -1 -1
65 MI1541_GAT 77
-1 # # -1 -1
0 G > 5 2
1 G > 6 2
2 G > 7 2
3 C > 8 2
4 C > 9 2
5 T > 10 2
6 G > 11 2
7 T . 12 4
8 A . 13 4
9 G > 16 2
10 C > 17 2
11 T > 18 2
12 C > 19 2
13 A . 20 4
14 G . 21 4
15 C . 22 4
16 T . 23 4
17 G . 24 4
18 G . 25 4
19 T . 26 4
20 T . 26 16
21 A . 27 4
22 G < 19 2
23 A < 18 2
24 G < 17 2
25 C < 16 2
26 G . 29 4
27 C > 32 2
28 A > 33 2
29 C > 34 2
30 G > 35 2
31 C > 36 2
32 C . 37 4
33 T . 38 4
34 G . 39 4
35 A . 40 4
36 T . 41 4
37 A . 42 4
38 A . 43 4
39 G < 36 2
40 C < 35 2
41 G < 34 2
42 T < 33 2
43 G < 32 2
44 A . 45 4
45 G . 46 4
-1 - . 59 1
-1 - . 58 1
-1 - . 57 1
-1 - . 56 1
-1 - . 55 1
-1 - . 54 1
-1 - . 53 1
-1 - . 52 1
-1 - . 51 1
-1 - . 50 1
-1 - . 49 1
46 G . 61 4
47 T . 61 16
48 C . 62 4
49 G > 63 2
50 A > 64 2
51 T > 65 2
52 G > 66 2
53 G > 67 2
54 T . 68 4
55 T . 69 4
56 C . 70 4
57 G . 71 4
58 A . 72 4
59 G . 73 4
60 T . 74 4
61 C < 67 2
62 C < 66 2
63 A < 65 2
64 T < 64 2
65 T < 63 2
66 C < 11 2
67 A < 10 2
68 G < 9 2
69 G < 8 2
70 C < 7 2
71 C < 6 2
72 C < 5 2
73 A . 4 8
74 C . 3 8
75 C . 2 8
76 A . 1 8
-1 # # -1 -1
65 MJ1542_CAT&DJ1540_CAT&RJ1540_}AU 77
-1 # # -1 -1
0 G > 5 2
1 G > 6 2
2 A > 7 2
3 C > 8 2
4 C > 9 2
5 T > 10 2
6 T > 11 2
7 T . 12 4
8 A . 13 4
9 G > 16 2
10 C > 17 2
11 T > 18 2
12 C > 19 2
13 A . 20 4
14 G . 21 4
15 T . 22 4
16 T . 23 4
17 G . 24 4
18 G . 25 4
19 T . 26 4
20 T . 26 16
21 A . 27 4
22 G < 19 2
23 A < 18 2
24 G < 17 2
25 C < 16 2
26 A . 29 4
27 G > 32 2
28 A > 33 2
29 C > 34 2
30 G > 35 2
31 G > 36 2
32 C . 37 4
33 T . 38 4
34 C . 39 4
35 A . 40 4
36 T . 41 4
37 A . 42 4
38 A . 43 4
39 C < 36 2
40 C < 35 2
41 G < 34 2
42 T < 33 2
43 C < 32 2
44 C . 45 4
45 G . 46 4
-1 - . 59 1
-1 - . 58 1
-1 - . 57 1
-1 - . 56 1
-1 - . 55 1
-1 - . 54 1
-1 - . 53 1
-1 - . 52 1
-1 - . 51 1
-1 - . 50 1
-1 - . 49 1
46 G . 61 4
47 T . 61 16
48 C . 62 4
49 G > 63 2
50 T > 64 2
51 A > 65 2
52 G > 66 2
53 G > 67 2
54 T . 68 4
55 T . 69 4
56 C . 70 4
57 G . 71 4
58 A . 72 4
59 G . 73 4
60 T . 74 4
61 C < 67 2
62 C < 66 2
63 T < 65 2
64 A < 64 2
65 C < 63 2
66 A < 11 2
67 A < 10 2
68 G < 9 2
69 G < 8 2
70 T < 7 2
71 C < 6 2
72 C < 5 2
73 A . 4 8
74 C . 3 8
75 C . 2 8
76 A . 1 8
-1 # # -1 -1
65 MI1550_GAT 72
-1 # # -1 -1
0 G > 5 2
1 G > 6 2
2 G > 7 2
3 C > 8 2
4 C > 9 2
5 T > 10 2
6 A > 11 2
7 T . 12 4
8 A . 13 4
9 G > 16 2
10 C > 17 2
11 T > 18 2
12 C > 19 2
13 A . 20 4
14 G . 21 4
15 C . 22 4
16 T . 23 4
17 G . 24 4
18 G . 25 4
19 T . 26 4
20 T . 26 16
21 T . 26 16
22 A . 27 4
23 G < 19 2
24 A < 18 2
25 G < 17 2
26 C < 16 2
27 C > 32 2
28 A > 33 2
29 C > 34 2
30 G > 35 2
31 C > 36 2
32 C . 37 4
33 T . 38 4
34 G . 39 4
35 A . 40 4
36 T . 41 4
37 A . 42 4
38 A . 43 4
39 G < 36 2
40 C < 35 2
41 G < 34 2
42 T < 33 2
43 G < 32 2
44 G . 45 4
45 T . 46 4
-1 - . 59 1
-1 - . 58 1
-1 - . 57 1
-1 - . 56 1
-1 - . 55 1
-1 - . 54 1
-1 - . 53 1
-1 - . 52 1
-1 - . 51 1
-1 - . 50 1
-1 - . 49 1
46 C . 62 4
47 G > 63 2
48 A > 64 2
49 T > 65 2
50 G > 66 2
51 G > 67 2
52 T . 68 4
53 T . 69 4
54 C . 70 4
55 A . 71 4
56 A . 72 4
57 G . 73 4
58 T . 74 4
59 C < 67 2
60 C < 66 2
61 A < 65 2
62 T < 64 2
63 T < 63 2
-1 - . 61 1
-1 - . 29 1
64 T < 11 2
65 A < 10 2
66 G < 9 2
67 G < 8 2
68 C < 7 2
69 C < 6 2
70 C < 5 2
71 A . 4 8
-1 - . 3 1
-1 - . 2 1
-1 - . 1 1
-1 # # -1 -1
65 MI1590_GAT 74
-1 # # -1 -1
0 G > 5 2
1 G > 6 2
2 G > 7 2
3 C > 8 2
4 C > 9 2
5 T > 10 2
6 A > 11 2
7 T . 12 4
8 A . 13 4
9 G > 16 2
10 C > 17 2
11 T > 18 2
12 C > 19 2
13 A . 20 4
14 G . 21 4
15 T . 22 4
16 T . 23 4
17 G . 24 4
18 G . 25 4
19 T . 26 4
20 T . 26 16
21 A . 27 4
22 G < 19 2
23 A < 18 2
24 G < 17 2
25 C < 16 2
26 G . 29 4
27 C > 32 2
28 A > 33 2
29 C > 34 2
30 G > 35 2
31 C > 36 2
32 T . 37 4
33 T . 38 4
34 G . 39 4
35 A . 40 4
36 T . 41 4
37 A . 42 4
38 A . 43 4
39 G < 36 2
40 C < 35 2
41 G < 34 2
42 T < 33 2
43 G < 32 2
44 A . 45 4
45 G . 46 4
-1 - . 59 1
-1 - . 58 1
-1 - . 57 1
-1 - . 56 1
-1 - . 55 1
-1 - . 54 1
-1 - . 53 1
-1 - . 52 1
-1 - . 51 1
-1 - . 50 1
-1 - . 49 1
46 G . 61 4
47 T . 61 16
48 C . 62 4
49 G > 63 2
50 A > 64 2
51 T > 65 2
52 G > 66 2
53 G > 67 2
54 T . 68 4
55 T . 69 4
56 C . 70 4
57 A . 71 4
58 A . 72 4
59 G . 73 4
60 T . 74 4
61 C < 67 2
62 C < 66 2
63 A < 65 2
64 T < 64 2
65 C < 63 2
66 T < 11 2
67 A < 10 2
68 G < 9 2
69 G < 8 2
70 C < 7 2
71 C < 6 2
72 C < 5 2
73 A . 4 8
-1 - . 3 1
-1 - . 2 1
-1 - . 1 1
-1 # # -1 -1
65 MI1600_GAT 74
-1 # # -1 -1
0 G > 5 2
1 G > 6 2
2 G > 7 2
3 G > 8 2
4 C > 9 2
5 T > 10 2
6 G > 11 2
7 T . 12 4
8 A . 13 4
9 G > 16 2
10 C > 17 2
11 T > 18 2
12 C > 19 2
13 A . 20 4
14 G . 21 4
15 G . 22 4
16 T . 23 4
17 G . 24 4
18 G . 25 4
19 T . 26 4
20 T . 26 16
21 A . 27 4
22 G < 19 2
23 A < 18 2
24 G < 17 2
25 C < 16 2
26 G . 29 4
27 C > 32 2
28 A > 33 2
29 C > 34 2
30 G > 35 2
31 C > 36 2
32 C . 37 4
33 T . 38 4
34 G . 39 4
35 A . 40 4
36 T . 41 4
37 A . 42 4
38 A . 43 4
39 G < 36 2
40 C < 35 2
41 G < 34 2
42 T < 33 2
43 G < 32 2
44 A . 45 4
45 G . 46 4
-1 - . 59 1
-1 - . 58 1
-1 - . 57 1
-1 - . 56 1
-1 - . 55 1
-1 - . 54 1
-1 - . 53 1
-1 - . 52 1
-1 - . 51 1
-1 - . 50 1
-1 - . 49 1
46 G . 61 4
47 T . 61 16
48 C . 62 4
49 G > 63 2
50 G > 64 2
51 T > 65 2
52 G > 66 2
53 G > 67 2
54 T . 68 4
55 T . 69 4
56 C . 70 4
57 A . 71 4
58 A . 72 4
59 C . 73 4
60 T . 74 4
61 C < 67 2
62 C < 66 2
63 A < 65 2
64 C < 64 2
65 C < 63 2
66 C < 11 2
67 A < 10 2
68 G < 9 2
69 C < 8 2
70 C < 7 2
71 C < 6 2
72 C < 5 2
73 A . 4 8
-1 - . 3 1
-1 - . 2 1
-1 - . 1 1
-1 # # -1 -1
65 MI1610_GAT 74
-1 # # -1 -1
0 G > 5 2
1 G > 6 2
2 G > 7 2
3 C > 8 2
4 C > 9 2
5 T > 10 2
6 A > 11 2
7 T . 12 4
8 A . 13 4
9 G > 16 2
10 C > 17 2
11 T > 18 2
12 C > 19 2
13 A . 20 4
14 G . 21 4
15 T . 22 4
16 T . 23 4
17 G . 24 4
18 G . 25 4
19 T . 26 4
20 T . 26 16
21 A . 27 4
22 G < 19 2
23 A < 18 2
24 G < 17 2
25 C < 16 2
26 G . 29 4
27 C > 32 2
28 A > 33 2
29 C > 34 2
30 G > 35 2
31 C > 36 2
32 T . 37 4
33 T . 38 4
34 G . 39 4
35 A . 40 4
36 T . 41 4
37 C . 42 4
38 C . 43 4
39 G < 36 2
40 C < 35 2
41 G < 34 2
42 T < 33 2
43 G < 32 2
44 A . 45 4
45 G . 46 4
-1 - . 59 1
-1 - . 58 1
-1 - . 57 1
-1 - . 56 1
-1 - . 55 1
-1 - . 54 1
-1 - . 53 1
-1 - . 52 1
-1 - . 51 1
-1 - . 50 1
-1 - . 49 1
46 G . 61 4
47 T . 61 16
48 C . 62 4
49 G > 63 2
50 A > 64 2
51 T > 65 2
52 G > 66 2
53 G > 67 2
54 T . 68 4
55 T . 69 4
56 C . 70 4
57 A . 71 4
58 A . 72 4
59 G . 73 4
60 T . 74 4
61 C < 67 2
62 C < 66 2
63 A < 65 2
64 T < 64 2
65 C < 63 2
66 T < 11 2
67 A < 10 2
68 G < 9 2
69 G < 8 2
70 C < 7 2
71 C < 6 2
72 C < 5 2
73 A . 4 8
-1 - . 3 1
-1 - . 2 1
-1 - . 1 1
-1 # # -1 -1
65 MI1620_GAT 77
-1 # # -1 -1
0 G > 5 2
1 G > 6 2
2 G > 7 2
3 C > 8 2
4 C > 9 2
5 T > 10 2
6 A > 11 2
7 T . 12 4
8 A . 13 4
9 G > 16 2
10 C > 17 2
11 T > 18 2
12 C > 19 2
13 A . 20 4
14 G . 21 4
15 C . 22 4
16 T . 23 4
17 G . 24 4
18 G . 25 4
19 C . 26 4
20 T . 26 16
21 A . 27 4
22 G < 19 2
23 A < 18 2
24 G < 17 2
25 C < 16 2
26 A . 29 4
27 C > 32 2
28 A > 33 2
29 C > 34 2
30 G > 35 2
31 C > 36 2
32 C . 37 4
33 T . 38 4
34 G . 39 4
35 A . 40 4
36 T . 41 4
37 A . 42 4
38 A . 43 4
39 G < 36 2
40 C < 35 2
41 G < 34 2
42 T < 33 2
43 G < 32 2
44 A . 45 4
45 G . 46 4
-1 - . 59 1
-1 - . 58 1
-1 - . 57 1
-1 - . 56 1
-1 - . 55 1
-1 - . 54 1
-1 - . 53 1
-1 - . 52 1
-1 - . 51 1
-1 - . 50 1
-1 - . 49 1
46 G . 61 4
47 T . 61 16
48 C . 62 4
49 A > 63 2
50 G > 64 2
51 T > 65 2
52 G > 66 2
53 G > 67 2
54 T . 68 4
55 T . 69 4
56 C . 70 4
57 G . 71 4
58 A . 72 4
59 G . 73 4
60 T . 74 4
61 C < 67 2
62 C < 66 2
63 A < 65 2
64 C < 64 2
65 T < 63 2
66 T < 11 2
67 G < 10 2
68 G < 9 2
69 G < 8 2
70 C < 7 2
71 C < 6 2
72 C < 5 2
73 A . 4 8
74 C . 3 8
75 C . 2 8
76 A . 1 8
-1 # # -1 -1
65 MI1640_GAT 75
-1 # # -1 -1
0 G > 5 2
1 G > 6 2
2 G > 7 2
3 C > 8 2
4 C > 9 2
5 T > 10 2
6 A > 11 2
7 T . 12 4
8 A . 13 4
9 G > 16 2
10 C > 17 2
11 T > 18 2
12 C > 19 2
13 A . 20 4
14 G . 21 4
15 C . 22 4
16 T . 23 4
17 G . 24 4
18 G . 25 4
19 T . 26 4
20 T . 26 16
21 T . 26 16
22 A . 27 4
23 G < 19 2
24 A < 18 2
25 G < 17 2
26 C < 16 2
27 G . 29 4
28 C > 32 2
29 A > 33 2
30 C > 34 2
31 G > 35 2
32 C > 36 2
33 C . 37 4
34 T . 38 4
35 G . 39 4
36 A . 40 4
37 T . 41 4
38 A . 42 4
39 A . 43 4
40 G < 36 2
41 C < 35 2
42 G < 34 2
43 T < 33 2
44 G < 32 2
45 A . 45 4
46 G . 46 4
-1 - . 59 1
-1 - . 58 1
-1 - . 57 1
-1 - . 56 1
-1 - . 55 1
-1 - . 54 1
-1 - . 53 1
-1 - . 52 1
-1 - . 51 1
-1 - . 50 1
-1 - . 49 1
47 G . 61 4
48 T . 61 16
49 C . 62 4
50 G > 63 2
51 A > 64 2
52 T > 65 2
53 G > 66 2
54 G > 67 2
55 T . 68 4
56 T . 69 4
57 C . 70 4
58 A . 71 4
59 A . 72 4
60 G . 73 4
61 T . 74 4
62 C < 67 2
63 C < 66 2
64 A < 65 2
65 T < 64 2
66 T < 63 2
67 T < 11 2
68 A < 10 2
69 G < 9 2
70 G < 8 2
71 C < 7 2
72 C < 6 2
73 C < 5 2
74 A . 4 8
-1 - . 3 1
-1 - . 2 1
-1 - . 1 1
-1 # # -1 -1
65 MA1480_TGC&DV1481_CAC 76
-1 # # -1 -1
0 G > 5 2
1 G > 6 2
2 G > 7 2
3 G > 8 2
4 G > 9 2
5 C > 10 2
6 T > 11 2
7 T . 12 4
8 A . 13 4
9 G > 16 2
10 C > 17 2
11 T > 18 2
12 C > 19 2
13 A . 20 4
14 G . 21 4
15 C . 22 4
16 T . 23 4
17 G . 24 4
18 G . 25 4
19 G . 26 4
20 A . 27 4
21 G < 19 2
22 A < 18 2
23 G < 17 2
24 C < 16 2
25 G . 29 4
26 C > 32 2
27 C > 33 2
28 T > 34 2
29 G > 35 2
30 C > 36 2
31 T . 37 4
32 T . 38 4
33 T . 39 4
34 G . 40 4
35 C . 41 4
36 A . 42 4
37 C . 43 4
38 G < 36 2
39 C < 35 2
40 A < 34 2
41 G < 33 2
42 G < 32 2
43 A . 45 4
44 G . 46 4
-1 - . 59 1
-1 - . 58 1
-1 - . 57 1
-1 - . 56 1
-1 - . 55 1
-1 - . 54 1
-1 - . 53 1
-1 - . 52 1
-1 - . 51 1
-1 - . 50 1
-1 - . 49 1
45 G . 61 4
46 T . 61 16
47 C . 62 4
48 A > 63 2
49 G > 64 2
50 C > 65 2
51 G > 66 2
52 G > 67 2
53 T . 68 4
54 T . 69 4
55 C . 70 4
56 G . 71 4
57 A . 72 4
58 T . 73 4
59 C . 74 4
60 C < 67 2
61 C < 66 2
62 G < 65 2
63 C < 64 2
64 T < 63 2
65 A < 11 2
66 G < 10 2
67 T < 9 2
68 C < 8 2
69 T < 7 2
70 C < 6 2
71 C < 5 2
72 A . 4 8
73 C . 3 8
74 C . 2 8
75 A . 1 8
-1 # # -1 -1
65 MI1710_GAT 74
-1 # # -1 -1
0 G > 5 2
1 G > 6 2
2 G > 7 2
3 C > 8 2
4 C > 9 2
5 T > 10 2
6 A > 11 2
7 T . 12 4
8 A . 13 4
9 G > 16 2
10 C > 17 2
11 T > 18 2
12 C > 19 2
13 A . 20 4
14 G . 21 4
15 G . 22 4
16 C . 23 4
17 G . 24 4
18 G . 25 4
19 T . 26 4
20 T . 26 16
21 A . 27 4
22 G < 19 2
23 A < 18 2
24 G < 17 2
25 C < 16 2
26 A . 29 4
27 C > 32 2
28 T > 33 2
29 T > 34 2
30 C > 35 2
31 G > 36 2
32 A . 37 4
33 T . 38 4
34 G . 39 4
35 A . 40 4
36 T . 41 4
37 A . 42 4
38 A . 43 4
39 C < 36 2
40 G < 35 2
41 A < 34 2
42 A < 33 2
43 G < 32 2
44 A . 45 4
45 G . 46 4
-1 - . 59 1
-1 - . 58 1
-1 - . 57 1
-1 - . 56 1
-1 - . 55 1
-1 - . 54 1
-1 - . 53 1
-1 - . 52 1
-1 - . 51 1
-1 - . 50 1
-1 - . 49 1
46 G . 61 4
47 T . 61 16
48 C . 62 4
49 G > 63 2
50 G > 64 2
51 A > 65 2
52 G > 66 2
53 G > 67 2
54 T . 68 4
55 T . 69 4
56 C . 70 4
57 G . 71 4
58 A . 72 4
59 G . 73 4
60 T . 74 4
61 C < 67 2
62 C < 66 2
63 T < 65 2
64 C < 64 2
65 C < 63 2
66 T < 11 2
67 A < 10 2
68 G < 9 2
69 G < 8 2
70 C < 7 2
71 C < 6 2
72 C < 5 2
73 A . 4 8
-1 - . 3 1
-1 - . 2 1
-1 - . 1 1
-1 # # -1 -1
65 MI1730_GAT 74
-1 # # -1 -1
0 G > 5 2
1 G > 6 2
2 G > 7 2
3 C > 8 2
4 T > 9 2
5 A > 10 2
6 T > 11 2
7 T . 12 4
8 A . 13 4
9 G > 16 2
10 C > 17 2
11 T > 18 2
12 C > 19 2
13 A . 20 4
14 G . 21 4
15 G . 22 4
16 T . 23 4
17 G . 24 4
18 G . 25 4
19 T . 26 4
20 T . 26 16
21 A . 27 4
22 G < 19 2
23 A < 18 2
24 G < 17 2
25 C < 16 2
26 G . 29 4
27 C > 32 2
28 A > 33 2
29 C > 34 2
30 C > 35 2
31 C > 36 2
32 C . 37 4
33 T . 38 4
34 G . 39 4
35 A . 40 4
36 T . 41 4
37 A . 42 4
38 A . 43 4
39 G < 36 2
40 G < 35 2
41 G < 34 2
42 T < 33 2
43 G < 32 2
44 A . 45 4
45 G . 46 4
-1 - . 59 1
-1 - . 58 1
-1 - . 57 1
-1 - . 56 1
-1 - . 55 1
-1 - . 54 1
-1 - . 53 1
-1 - . 52 1
-1 - . 51 1
-1 - . 50 1
-1 - . 49 1
46 G . 61 4
47 T . 61 16
48 C . 62 4
49 C > 63 2
50 C > 64 2
51 T > 65 2
52 G > 66 2
53 G > 67 2
54 T . 68 4
55 T . 69 4
56 C . 70 4
57 A . 71 4
58 A . 72 4
59 G . 73 4
60 T . 74 4
61 C < 67 2
62 C < 66 2
63 A < 65 2
64 G < 64 2
65 G < 63 2
66 A < 11 2
67 T < 10 2
68 A < 9 2
69 G < 8 2
70 C < 7 2
71 C < 6 2
72 C < 5 2
73 A . 4 8
-1 - . 3 1
-1 - . 2 1
-1 - . 1 1
-1 # # -1 -1
65 MI1760_GAT 77
-1 # # -1 -1
0 G > 5 2
1 G > 6 2
2 G > 7 2
3 C > 8 2
4 C > 9 2
5 T > 10 2
6 A > 11 2
7 T . 12 4
8 A . 13 4
9 G > 16 2
10 C > 17 2
11 T > 18 2
12 C > 19 2
13 A . 20 4
14 G . 21 4
15 T . 22 4
16 T . 23 4
17 G . 24 4
18 G . 25 4
19 T . 26 4
20 T . 26 16
21 A . 27 4
22 G < 19 2
23 A < 18 2
24 G < 17 2
25 C < 16 2
26 A . 29 4
27 C > 32 2
28 A > 33 2
29 C > 34 2
30 G > 35 2
31 C > 36 2
32 C . 37 4
33 T . 38 4
34 G . 39 4
35 A . 40 4
36 T . 41 4
37 A . 42 4
38 A . 43 4
39 G < 36 2
40 C < 35 2
41 G < 34 2
42 T < 33 2
43 G < 32 2
44 A . 45 4
45 G . 46 4
-1 - . 59 1
-1 - . 58 1
-1 - . 57 1
-1 - . 56 1
-1 - . 55 1
-1 - . 54 1
-1 - . 53 1
-1 - . 52 1
-1 - . 51 1
-1 - . 50 1
-1 - . 49 1
46 G . 61 4
47 T . 61 16
48 C . 62 4
49 G > 63 2
50 G > 64 2
51 T > 65 2
52 G > 66 2
53 G > 67 2
54 T . 68 4
55 T . 69 4
56 C . 70 4
57 A . 71 4
58 A . 72 4
59 G . 73 4
60 T . 74 4
61 C < 67 2
62 C < 66 2
63 G < 65 2
64 C < 64 2
65 T < 63 2
66 T < 11 2
67 A < 10 2
68 G < 9 2
69 G < 8 2
70 C < 7 2
71 C < 6 2
72 C < 5 2
73 A . 4 8
74 C . 3 8
75 C . 2 8
76 A . 1 8
-1 # # -1 -1
65 MI1770_GAT 77
-1 # # -1 -1
0 G > 5 2
1 G > 6 2
2 G > 7 2
3 C > 8 2
4 C > 9 2
5 T > 10 2
6 A > 11 2
7 T . 12 4
8 A . 13 4
9 G > 16 2
10 C > 17 2
11 T > 18 2
12 C > 19 2
13 A . 20 4
14 G . 21 4
15 T . 22 4
16 T . 23 4
17 G . 24 4
18 G . 25 4
19 T . 26 4
20 T . 26 16
21 A . 27 4
22 G < 19 2
23 A < 18 2
24 G < 17 2
25 C < 16 2
26 A . 29 4
27 C > 32 2
28 A > 33 2
29 C > 34 2
30 G > 35 2
31 C > 36 2
32 C . 37 4
33 T . 38 4
34 G . 39 4
35 A . 40 4
36 T . 41 4
37 A . 42 4
38 A . 43 4
39 G < 36 2
40 C < 35 2
41 G < 34 2
42 T < 33 2
43 G < 32 2
44 A . 45 4
45 G . 46 4
-1 - . 59 1
-1 - . 58 1
-1 - . 57 1
-1 - . 56 1
-1 - . 55 1
-1 - . 54 1
-1 - . 53 1
-1 - . 52 1
-1 - . 51 1
-1 - . 50 1
-1 - . 49 1
46 G . 61 4
47 T . 61 16
48 C . 62 4
49 G > 63 2
50 G > 64 2
51 T > 65 2
52 G > 66 2
53 G > 67 2
54 T . 68 4
55 T . 69 4
56 C . 70 4
57 A . 71 4
58 A . 72 4
59 G . 73 4
60 T . 74 4
61 C < 67 2
62 C < 66 2
63 A < 65 2
64 T < 64 2
65 T < 63 2
66 T < 11 2
67 A < 10 2
68 G < 9 2
69 G < 8 2
70 C < 7 2
71 C < 6 2
72 C < 5 2
73 A . 4 8
74 C . 3 8
75 C . 2 8
76 A . 1 8
-1 # # -1 -1
65 MI1780_GAT 77
-1 # # -1 -1
0 G > 5 2
1 G > 6 2
2 G > 7 2
3 T > 8 2
4 C > 9 2
5 T > 10 2
6 G > 11 2
7 T . 12 4
8 A . 13 4
9 G > 16 2
10 C > 17 2
11 T > 18 2
12 C > 19 2
13 A . 20 4
14 G . 21 4
15 G . 22 4
16 T . 23 4
17 G . 24 4
18 G . 25 4
19 T . 26 4
20 T . 26 16
21 A . 27 4
22 G < 19 2
23 A < 18 2
24 G < 17 2
25 C < 16 2
26 G . 29 4
27 C > 32 2
28 A > 33 2
29 C > 34 2
30 C > 35 2
31 C > 36 2
32 C . 37 4
33 T . 38 4
34 G . 39 4
35 A . 40 4
36 T . 41 4
37 A . 42 4
38 A . 43 4
39 G < 36 2
40 G < 35 2
41 G < 34 2
42 T < 33 2
43 G < 32 2
44 A . 45 4
45 G . 46 4
-1 - . 59 1
-1 - . 58 1
-1 - . 57 1
-1 - . 56 1
-1 - . 55 1
-1 - . 54 1
-1 - . 53 1
-1 - . 52 1
-1 - . 51 1
-1 - . 50 1
-1 - . 49 1
46 G . 61 4
47 T . 61 16
48 C . 62 4
49 G > 63 2
50 G > 64 2
51 T > 65 2
52 G > 66 2
53 G > 67 2
54 T . 68 4
55 T . 69 4
56 C . 70 4
57 G . 71 4
58 A . 72 4
59 G . 73 4
60 T . 74 4
61 C < 67 2
62 C < 66 2
63 A < 65 2
64 C < 64 2
65 T < 63 2
66 C < 11 2
67 A < 10 2
68 G < 9 2
69 A < 8 2
70 C < 7 2
71 C < 6 2
72 C < 5 2
73 A . 4 8
74 C . 3 8
75 C . 2 8
76 A . 1 8
-1 # # -1 -1
65 MA1821_TGC 76
-1 # # -1 -1
0 C . 5 2
1 G > 6 2
2 G > 7 2
3 G > 8 2
4 C > 9 2
5 C > 10 2
6 A > 11 2
7 T . 12 4
8 A . 13 4
9 G > 16 2
10 C > 17 2
11 T > 18 2
12 C > 19 2
13 A . 20 4
14 G . 21 4
15 C . 22 4
16 T . 23 4
17 G . 24 4
18 G . 25 4
19 G . 26 4
20 A . 27 4
21 G < 19 2
22 A < 18 2
23 G < 17 2
24 C < 16 2
25 G . 29 4
26 C > 32 2
27 C > 33 2
28 T > 34 2
29 G > 35 2
30 C > 36 2
31 T . 37 4
32 T . 38 4
33 T . 39 4
34 G . 40 4
35 C . 41 4
36 A . 42 4
37 C . 43 4
38 G < 36 2
39 C < 35 2
40 A < 34 2
41 G < 33 2
42 G < 32 2
43 A . 45 4
44 G . 46 4
-1 - . 59 1
-1 - . 58 1
-1 - . 57 1
-1 - . 56 1
-1 - . 55 1
-1 - . 54 1
-1 - . 53 1
-1 - . 52 1
-1 - . 51 1
-1 - . 50 1
-1 - . 49 1
45 G . 61 4
46 T . 61 16
47 C . 62 4
48 A > 63 2
49 G > 64 2
50 G > 65 2
51 A > 66 2
52 G > 67 2
53 T . 68 4
54 T . 69 4
55 C . 70 4
56 G . 71 4
57 A . 72 4
58 T . 73 4
59 C . 74 4
60 C < 67 2
61 T < 66 2
62 C < 65 2
63 C < 64 2
64 T < 63 2
65 T < 11 2
66 G < 10 2
67 G < 9 2
68 C < 8 2
69 T < 7 2
70 C < 6 2
71 C . 5 2
72 A . 4 8
73 C . 3 8
74 C . 2 8
75 A . 1 8
-1 # # -1 -1
65 MA1500_TGC 73
-1 # # -1 -1
0 G > 5 2
1 G > 6 2
2 G > 7 2
3 G > 8 2
4 G > 9 2
5 C > 10 2
6 A > 11 2
7 T . 12 4
8 A . 13 4
9 G > 16 2
10 C > 17 2
11 T > 18 2
12 C > 19 2
13 A . 20 4
14 G . 21 4
15 C . 22 4
16 T . 23 4
17 G . 24 4
18 G . 25 4
19 G . 26 4
20 A . 27 4
21 G < 19 2
22 A < 18 2
23 G < 17 2
24 C < 16 2
25 A . 29 4
26 C > 32 2
27 C > 33 2
28 T > 34 2
29 G > 35 2
30 C > 36 2
31 T . 37 4
32 T . 38 4
33 T . 39 4
34 G . 40 4
35 C . 41 4
36 A . 42 4
37 A . 43 4
38 G < 36 2
39 C < 35 2
40 A < 34 2
41 G < 33 2
42 G < 32 2
43 A . 45 4
44 G . 46 4
-1 - . 59 1
-1 - . 58 1
-1 - . 57 1
-1 - . 56 1
-1 - . 55 1
-1 - . 54 1
-1 - . 53 1
-1 - . 52 1
-1 - . 51 1
-1 - . 50 1
-1 - . 49 1
45 G . 61 4
46 T . 61 16
47 C . 62 4
48 A > 63 2
49 T . 64 2
50 C > 65 2
51 G > 66 2
52 G > 67 2
53 T . 68 4
54 T . 69 4
55 C . 70 4
56 G . 71 4
57 A . 72 4
58 T . 73 4
59 C . 74 4
60 C < 67 2
61 C < 66 2
62 G < 65 2
63 T . 64 2
64 T < 63 2
65 T < 11 2
66 G < 10 2
67 C < 9 2
68 C < 8 2
69 T < 7 2
70 C < 6 2
71 C < 5 2
72 A . 4 8
-1 - . 3 1
-1 - . 2 1
-1 - . 1 1
-1 # # -1 -1
65 MI1880_GAT 77
-1 # # -1 -1
0 A > 5 2
1 G > 6 2
2 G > 7 2
3 T > 8 2
4 C > 9 2
5 T > 10 2
6 G > 11 2
7 T . 12 4
8 A . 13 4
9 G > 16 2
10 C > 17 2
11 T > 18 2
12 C > 19 2
13 A . 20 4
14 G . 21 4
15 T . 22 4
16 T . 23 4
17 G . 24 4
18 G . 25 4
19 T . 26 4
20 T . 26 16
21 A . 27 4
22 G < 19 2
23 A < 18 2
24 G < 17 2
25 C < 16 2
26 G . 29 4
27 C > 32 2
28 A > 33 2
29 C > 34 2
30 C > 35 2
31 C > 36 2
32 C . 37 4
33 T . 38 4
34 G . 39 4
35 A . 40 4
36 T . 41 4
37 A . 42 4
38 A . 43 4
39 G < 36 2
40 G < 35 2
41 G < 34 2
42 T < 33 2
43 G < 32 2
44 A . 45 4
45 G . 46 4
-1 - . 59 1
-1 - . 58 1
-1 - . 57 1
-1 - . 56 1
-1 - . 55 1
-1 - . 54 1
-1 - . 53 1
-1 - . 52 1
-1 - . 51 1
-1 - . 50 1
-1 - . 49 1
46 G . 61 4
47 T . 61 16
48 C . 62 4
49 G > 63 2
50 G > 64 2
51 C > 65 2
52 A > 66 2
53 G > 67 2
54 T . 68 4
55 T . 69 4
56 C . 70 4
57 A . 71 4
58 A . 72 4
59 A . 73 4
60 T . 74 4
61 C < 67 2
62 T < 66 2
63 G < 65 2
64 C < 64 2
65 C < 63 2
66 C < 11 2
67 A < 10 2
68 G < 9 2
69 A < 8 2
70 C < 7 2
71 C < 6 2
72 T < 5 2
73 A . 4 8
74 C . 3 8
75 C . 2 8
76 A . 1 8
-1 # # -1 -1
65 MI1890_GAT 77
-1 # # -1 -1
0 A > 5 2
1 G > 6 2
2 G > 7 2
3 C > 8 2
4 C > 9 2
5 T > 10 2
6 G > 11 2
7 T . 12 4
8 A . 13 4
9 G > 16 2
10 C > 17 2
11 T > 18 2
12 C > 19 2
13 A . 20 4
14 G . 21 4
15 G . 22 4
16 T . 23 4
17 G . 24 4
18 G . 25 4
19 T . 26 4
20 T . 26 16
21 A . 27 4
22 G < 19 2
23 A < 18 2
24 G < 17 2
25 C < 16 2
26 G . 29 4
27 T > 32 2
28 A > 33 2
29 C > 34 2
30 G > 35 2
31 C > 36 2
32 C . 37 4
33 T . 38 4
34 G . 39 4
35 A . 40 4
36 T . 41 4
37 A . 42 4
38 A . 43 4
39 G < 36 2
40 C < 35 2
41 G < 34 2
42 T < 33 2
43 A < 32 2
44 A . 45 4
45 G . 46 4
-1 - . 59 1
-1 - . 58 1
-1 - . 57 1
-1 - . 56 1
-1 - . 55 1
-1 - . 54 1
-1 - . 53 1
-1 - . 52 1
-1 - . 51 1
-1 - . 50 1
-1 - . 49 1
46 G . 61 4
47 T . 61 16
48 C . 62 4
49 G > 63 2
50 G > 64 2
51 C > 65 2
52 A > 66 2
53 G > 67 2
54 T . 68 4
55 T . 69 4
56 C . 70 4
57 G . 71 4
58 A . 72 4
59 G . 73 4
60 T . 74 4
61 C < 67 2
62 T < 66 2
63 G < 65 2
64 C < 64 2
65 C < 63 2
66 T < 11 2
67 A < 10 2
68 G < 9 2
69 G < 8 2
70 C < 7 2
71 C < 6 2
72 T < 5 2
73 A . 4 8
74 C . 3 8
75 C . 2 8
76 A . 1 8
-1 # # -1 -1
65 MI1921_GAT 76
-1 # # -1 -1
0 G > 5 2
1 G > 6 2
2 G > 7 2
3 C > 8 2
4 T > 9 2
5 T > 10 2
6 G > 11 2
7 T . 12 4
8 A . 13 4
9 G > 16 2
10 C > 17 2
11 T > 18 2
12 C > 19 2
13 A . 20 4
14 G . 21 4
15 T . 22 4
16 T . 23 4
17 G . 24 4
18 G . 25 4
19 T . 26 4
20 A . 27 4
21 G < 19 2
22 A < 18 2
23 G < 17 2
24 C < 16 2
25 A . 29 4
26 C > 32 2
27 A > 33 2
28 C > 34 2
29 G > 35 2
30 C > 36 2
31 T . 37 4
32 T . 38 4
33 G . 39 4
34 A . 40 4
35 T . 41 4
36 A . 42 4
37 A . 43 4
38 G < 36 2
39 C < 35 2
40 G < 34 2
41 T < 33 2
42 G < 32 2
43 G . 45 4
44 G . 46 4
-1 - . 59 1
-1 - . 58 1
-1 - . 57 1
-1 - . 56 1
-1 - . 55 1
-1 - . 54 1
-1 - . 53 1
-1 - . 52 1
-1 - . 51 1
-1 - . 50 1
-1 - . 49 1
45 G . 61 4
46 T . 61 16
47 C . 62 4
48 G > 63 2
49 G > 64 2
50 A > 65 2
51 G > 66 2
52 G > 67 2
53 T . 68 4
54 T . 69 4
55 C . 70 4
56 A . 71 4
57 A . 72 4
58 G . 73 4
59 T . 74 4
60 C < 67 2
61 C < 66 2
62 T < 65 2
63 C < 64 2
64 C < 63 2
65 C < 11 2
66 A < 10 2
67 G < 9 2
68 G < 8 2
69 C < 7 2
70 C < 6 2
71 C < 5 2
72 A . 4 8
73 C . 3 8
74 C . 2 8
75 A . 1 8
-1 # # -1 -1
65 MJ1950_CAT 79
-1 # # -1 -1
0 G > 5 2
1 G > 6 2
2 G > 7 2
3 C > 8 2
4 C > 9 2
5 T > 10 2
6 C > 11 2
7 T . 12 4
8 A . 13 4
9 G > 16 2
10 C > 17 2
11 T > 18 2
12 C > 19 2
13 A . 20 4
14 T . 20 16
15 G . 21 4
16 C . 22 4
17 T . 23 4
18 T . 23 16
19 G . 24 4
20 G . 25 4
21 T . 26 4
22 T . 26 16
23 A . 27 4
24 G < 19 2
25 A < 18 2
26 G < 17 2
27 C < 16 2
28 A . 29 4
29 G > 32 2
30 C > 33 2
31 G > 34 2
32 G > 35 2
33 A > 36 2
34 C . 37 4
35 T . 38 4
36 C . 39 4
37 A . 40 4
38 T . 41 4
39 A . 42 4
40 A . 43 4
41 T < 36 2
42 C < 35 2
43 C < 34 2
44 G < 33 2
45 T < 32 2
46 T . 45 4
47 G . 46 4
-1 - . 59 1
-1 - . 58 1
-1 - . 57 1
-1 - . 56 1
-1 - . 55 1
-1 - . 54 1
-1 - . 53 1
-1 - . 52 1
-1 - . 51 1
-1 - . 50 1
-1 - . 49 1
48 G . 61 4
49 T . 61 16
50 G . 62 4
51 C > 63 2
52 T > 64 2
53 G > 65 2
54 G > 66 2
55 G > 67 2
56 T . 68 4
57 T . 69 4
58 C . 70 4
59 G . 71 4
60 A . 72 4
61 C . 73 4
62 T . 74 4
63 C < 67 2
64 C < 66 2
65 C < 65 2
66 A < 64 2
67 G < 63 2
68 G < 11 2
69 G < 10 2
70 G < 9 2
71 G < 8 2
72 C < 7 2
73 C < 6 2
74 C < 5 2
75 A . 4 8
76 C . 3 8
77 C . 2 8
78 A . 1 8
-1 # # -1 -1
65 MA1510_GGC 73
-1 # # -1 -1
0 G > 5 2
1 G > 6 2
2 G > 7 2
3 G > 8 2
4 T > 9 2
5 G > 10 2
6 T > 11 2
7 T . 12 4
8 A . 13 4
9 G > 16 2
10 C > 17 2
11 T > 18 2
12 C > 19 2
13 A . 20 4
14 G . 21 4
15 C . 22 4
16 T . 23 4
17 G . 24 4
18 G . 25 4
19 G . 26 4
20 A . 27 4
21 G < 19 2
22 A < 18 2
23 G < 17 2
24 C < 16 2
25 G . 29 4
26 C > 32 2
27 A > 33 2
28 A > 34 2
29 C > 35 2
30 G > 36 2
31 C . 37 4
32 T . 38 4
33 G . 39 4
34 G . 40 4
35 C . 41 4
36 A . 42 4
37 G . 43 4
38 C < 36 2
39 G < 35 2
40 T < 34 2
41 T < 33 2
42 G < 32 2
43 A . 45 4
44 G . 46 4
-1 - . 59 1
-1 - . 58 1
-1 - . 57 1
-1 - . 56 1
-1 - . 55 1
-1 - . 54 1
-1 - . 53 1
-1 - . 52 1
-1 - . 51 1
-1 - . 50 1
-1 - . 49 1
45 G . 61 4
46 T . 61 16
47 C . 62 4
48 A > 63 2
49 G > 64 2
50 G > 65 2
51 G > 66 2
52 G > 67 2
53 T . 68 4
54 T . 69 4
55 C . 70 4
56 G . 71 4
57 A . 72 4
58 A . 73 4
59 C . 74 4
60 C < 67 2
61 C < 66 2
62 C < 65 2
63 C < 64 2
64 T < 63 2
65 A < 11 2
66 C < 10 2
67 A < 9 2
68 C < 8 2
69 T < 7 2
70 C < 6 2
71 C < 5 2
72 A . 4 8
-1 - . 3 1
-1 - . 2 1
-1 - . 1 1
-1 # # -1 -1
65 MI2080_GAT 77
-1 # # -1 -1
0 G > 5 2
1 G > 6 2
2 G > 7 2
3 T > 8 2
4 C > 9 2
5 T > 10 2
6 G > 11 2
7 T . 12 4
8 A . 13 4
9 G > 16 2
10 C > 17 2
11 T > 18 2
12 C > 19 2
13 A . 20 4
14 G . 21 4
15 G . 22 4
16 T . 23 4
17 G . 24 4
18 G . 25 4
19 T . 26 4
20 T . 26 16
21 A . 27 4
22 G < 19 2
23 A < 18 2
24 G < 17 2
25 C < 16 2
26 G . 29 4
27 C > 32 2
28 C > 33 2
29 A > 34 2
30 C > 35 2
31 C > 36 2
32 C . 37 4
33 T . 38 4
34 G . 39 4
35 A . 40 4
36 T . 41 4
37 A . 42 4
38 A . 43 4
39 G < 36 2
40 G < 35 2
41 T < 34 2
42 G < 33 2
43 G < 32 2
44 A . 45 4
45 G . 46 4
-1 - . 59 1
-1 - . 58 1
-1 - . 57 1
-1 - . 56 1
-1 - . 55 1
-1 - . 54 1
-1 - . 53 1
-1 - . 52 1
-1 - . 51 1
-1 - . 50 1
-1 - . 49 1
46 G . 61 4
47 T . 61 16
48 C . 62 4
49 G > 63 2
50 G > 64 2
51 T > 65 2
52 A > 66 2
53 G > 67 2
54 T . 68 4
55 T . 69 4
56 C . 70 4
57 G . 71 4
58 A . 72 4
59 G . 73 4
60 T . 74 4
61 C < 67 2
62 T < 66 2
63 A < 65 2
64 C < 64 2
65 C < 63 2
66 C < 11 2
67 A < 10 2
68 G < 9 2
69 A < 8 2
70 C < 7 2
71 C < 6 2
72 C < 5 2
73 A . 4 8
74 C . 3 8
75 C . 2 8
76 A . 1 8
-1 # # -1 -1
65 MI2100_GAT 74
-1 # # -1 -1
0 G > 5 2
1 G > 6 2
2 G > 7 2
3 C > 8 2
4 T > 9 2
5 A > 10 2
6 T > 11 2
7 T . 12 4
8 A . 13 4
9 G > 16 2
10 C > 17 2
11 T > 18 2
12 C > 19 2
13 A . 20 4
14 G . 21 4
15 G . 22 4
16 T . 23 4
17 G . 24 4
18 G . 25 4
19 T . 26 4
20 T . 26 16
21 A . 27 4
22 G < 19 2
23 A < 18 2
24 G < 17 2
25 C < 16 2
26 G . 29 4
27 C > 32 2
28 A > 33 2
29 C > 34 2
30 C > 35 2
31 C > 36 2
32 C . 37 4
33 T . 38 4
34 G . 39 4
35 A . 40 4
36 T . 41 4
37 A . 42 4
38 A . 43 4
39 G < 36 2
40 G < 35 2
41 G < 34 2
42 T < 33 2
43 G < 32 2
44 A . 45 4
45 G . 46 4
-1 - . 59 1
-1 - . 58 1
-1 - . 57 1
-1 - . 56 1
-1 - . 55 1
-1 - . 54 1
-1 - . 53 1
-1 - . 52 1
-1 - . 51 1
-1 - . 50 1
-1 - . 49 1
46 G . 61 4
47 T . 61 16
48 C . 62 4
49 C > 63 2
50 C > 64 2
51 T > 65 2
52 G > 66 2
53 G > 67 2
54 T . 68 4
55 T . 69 4
56 C . 70 4
57 A . 71 4
58 A . 72 4
59 G . 73 4
60 T . 74 4
61 C < 67 2
62 C < 66 2
63 A < 65 2
64 G < 64 2
65 G < 63 2
66 A < 11 2
67 T < 10 2
68 G < 9 2
69 G < 8 2
70 C < 7 2
71 C < 6 2
72 C < 5 2
73 A . 4 8
-1 - . 3 1
-1 - . 2 1
-1 - . 1 1
-1 # # -1 -1
65 MJ2140_CAT 73
-1 # # -1 -1
0 C > 5 2
1 C > 6 2
2 A > 7 2
3 G > 8 2
4 G > 9 2
5 G > 10 2
6 T > 11 2
7 T . 12 4
8 G . 13 4
9 G > 16 2
10 C > 17 2
11 C > 18 2
12 G . 19 2
13 A . 20 4
14 G . 21 4
15 C . 22 4
16 G . 24 4
17 G . 25 4
18 T . 26 4
19 T . 26 16
20 G . 27 4
-1 - . 23 1
21 A . 19 2
22 G < 18 2
23 G < 17 2
24 C < 16 2
25 A . 29 4
26 G > 32 2
27 C > 33 2
28 G > 34 2
29 A > 35 2
30 A > 36 2
31 C . 37 4
32 T . 38 4
33 C . 39 4
34 A . 40 4
35 T . 41 4
36 A . 42 4
37 A . 43 4
38 T < 36 2
39 T < 35 2
40 C < 34 2
41 G < 33 2
42 C < 32 2
43 C . 45 4
44 C . 46 4
-1 - . 59 1
-1 - . 58 1
-1 - . 57 1
-1 - . 56 1
-1 - . 55 1
-1 - . 54 1
-1 - . 53 1
-1 - . 52 1
-1 - . 51 1
-1 - . 50 1
-1 - . 49 1
45 T . 61 4
46 A . 61 16
47 G . 62 4
48 A > 63 2
49 C > 64 2
50 A > 65 2
51 G > 66 2
52 G > 67 2
53 T . 68 4
54 T . 69 4
55 C . 70 4
56 A . 71 4
57 A . 72 4
58 C . 73 4
59 T . 74 4
60 C < 67 2
61 C < 66 2
62 T < 65 2
63 G < 64 2
64 T < 63 2
65 A < 11 2
66 C < 10 2
67 C < 9 2
68 C < 8 2
69 T < 7 2
70 G < 6 2
71 G < 5 2
72 A . 4 8
-1 - . 3 1
-1 - . 2 1
-1 - . 1 1
-1 # # -1 -1
65 MA1511_TGC 73
-1 # # -1 -1
0 G > 5 2
1 G > 6 2
2 G > 7 2
3 G > 8 2
4 A > 9 2
5 A > 10 2
6 T > 11 2
7 T . 12 4
8 A . 13 4
9 G > 16 2
10 C > 17 2
11 T > 18 2
12 C > 19 2
13 A . 20 4
14 G . 21 4
15 C . 22 4
16 T . 23 4
17 G . 24 4
18 G . 25 4
19 G . 26 4
20 A . 27 4
21 G < 19 2
22 A < 18 2
23 G < 17 2
24 C < 16 2
25 A . 29 4
26 C > 32 2
27 C > 33 2
28 T > 34 2
29 G > 35 2
30 C > 36 2
31 T . 37 4
32 T . 38 4
33 T . 39 4
34 G . 40 4
35 C . 41 4
36 A . 42 4
37 C . 43 4
38 G < 36 2
39 C < 35 2
40 A < 34 2
41 G < 33 2
42 G < 32 2
43 A . 45 4
44 G . 46 4
-1 - . 59 1
-1 - . 58 1
-1 - . 57 1
-1 - . 56 1
-1 - . 55 1
-1 - . 54 1
-1 - . 53 1
-1 - . 52 1
-1 - . 51 1
-1 - . 50 1
-1 - . 49 1
45 G . 61 4
46 T . 61 16
47 C . 62 4
48 A > 63 2
49 G > 64 2
50 C > 65 2
51 G > 66 2
52 G > 67 2
53 T . 68 4
54 T . 69 4
55 C . 70 4
56 G . 71 4
57 A . 72 4
58 T . 73 4
59 C . 74 4
60 C < 67 2
61 C < 66 2
62 G < 65 2
63 C < 64 2
64 T < 63 2
65 A < 11 2
66 T < 10 2
67 T < 9 2
68 C < 8 2
69 T < 7 2
70 C < 6 2
71 C < 5 2
72 A . 4 8
-1 - . 3 1
-1 - . 2 1
-1 - . 1 1
-1 # # -1 -1
65 MI2141_GAT 74
-1 # # -1 -1
0 G > 5 2
1 G > 6 2
2 G > 7 2
3 C > 8 2
4 T > 9 2
5 A > 10 2
6 T > 11 2
7 T . 12 4
8 A . 13 4
9 G > 16 2
10 C > 17 2
11 T > 18 2
12 C > 19 2
13 A . 20 4
14 G . 21 4
15 C . 22 4
16 T . 23 4
17 G . 24 4
18 G . 25 4
19 T . 26 4
20 T . 26 16
21 A . 27 4
22 G < 19 2
23 A < 18 2
24 G < 17 2
25 C < 16 2
26 G . 29 4
27 C > 32 2
28 A > 33 2
29 C > 34 2
30 C > 35 2
31 C > 36 2
32 C . 37 4
33 T . 38 4
34 G . 39 4
35 A . 40 4
36 T . 41 4
37 A . 42 4
38 A . 43 4
39 G < 36 2
40 G < 35 2
41 G < 34 2
42 T < 33 2
43 G < 32 2
44 A . 45 4
45 G . 46 4
-1 - . 59 1
-1 - . 58 1
-1 - . 57 1
-1 - . 56 1
-1 - . 55 1
-1 - . 54 1
-1 - . 53 1
-1 - . 52 1
-1 - . 51 1
-1 - . 50 1
-1 - . 49 1
46 G . 61 4
47 T . 61 16
48 C . 62 4
49 T > 63 2
50 C > 64 2
51 T > 65 2
52 G > 66 2
53 G > 67 2
54 T . 68 4
55 T . 69 4
56 C . 70 4
57 A . 71 4
58 A . 72 4
59 G . 73 4
60 T . 74 4
61 C < 67 2
62 C < 66 2
63 A < 65 2
64 G < 64 2
65 A < 63 2
66 A < 11 2
67 T < 10 2
68 G < 9 2
69 G < 8 2
70 C < 7 2
71 C < 6 2
72 C < 5 2
73 A . 4 8
-1 - . 3 1
-1 - . 2 1
-1 - . 1 1
-1 # # -1 -1
65 MI2142_GAT 75
-1 # # -1 -1
0 G > 5 2
1 G > 6 2
2 G > 7 2
3 C > 8 2
4 T > 9 2
5 A > 10 2
6 T > 11 2
7 T . 12 4
8 A . 13 4
9 G > 16 2
10 C > 17 2
11 T > 18 2
12 C > 19 2
13 A . 20 4
14 G . 21 4
15 C . 22 4
16 T . 23 4
17 G . 24 4
18 G . 25 4
19 T . 26 4
20 T . 26 16
21 A . 27 4
22 G < 19 2
23 A < 18 2
24 G < 17 2
25 C < 16 2
26 G . 29 4
27 C > 32 2
28 A > 33 2
29 C > 34 2
30 C > 35 2
31 C > 36 2
32 C . 37 4
33 T . 38 4
34 G . 39 4
35 A . 40 4
36 T . 41 4
37 A . 42 4
38 A . 43 4
39 G < 36 2
40 G < 35 2
41 G < 34 2
42 T < 33 2
43 G < 32 2
44 A . 45 4
45 G . 46 4
-1 - . 59 1
-1 - . 58 1
-1 - . 57 1
-1 - . 56 1
-1 - . 55 1
-1 - . 54 1
-1 - . 53 1
-1 - . 52 1
-1 - . 51 1
-1 - . 50 1
-1 - . 49 1
46 G . 61 4
47 T . 61 16
48 C . 62 4
49 T > 63 2
50 C > 64 2
51 T > 65 2
52 G > 66 2
53 G > 67 2
54 T . 68 4
55 T . 69 4
56 C . 70 4
57 A . 71 4
58 A . 72 4
59 G . 73 4
60 T . 74 4
61 C < 67 2
62 C < 66 2
63 A < 65 2
64 G < 64 2
65 A < 63 2
66 A < 11 2
67 T < 10 2
68 G < 9 2
69 G < 8 2
70 C < 7 2
71 C < 6 2
72 C < 5 2
73 C . 4 8
-1 - . 3 1
-1 - . 2 1
74 A . 1 8
-1 # # -1 -1
65 MK1140_TTT&DK1220_TTT&RK1141_!UU 76
-1 # # -1 -1
0 G > 5 2
1 A > 6 2
2 C > 7 2
3 T > 8 2
4 C > 9 2
5 G > 10 2
6 T > 11 2
7 T . 12 4
8 A . 13 4
9 G > 16 2
10 C > 17 2
11 T > 18 2
12 C > 19 2
13 A . 20 4
14 G . 21 4
15 C . 22 4
16 C . 23 4
17 G . 24 4
18 G . 25 4
19 T . 26 4
20 A . 27 4
21 G < 19 2
22 A < 18 2
23 G < 17 2
24 C < 16 2
25 A . 29 4
26 A > 32 2
27 C > 33 2
28 T > 34 2
29 G > 35 2
30 G > 36 2
31 C . 37 4
32 T . 38 4
33 T . 39 4
34 T . 40 4
35 T . 41 4
36 A . 42 4
37 A . 43 4
38 C < 36 2
39 C < 35 2
40 A < 34 2
41 G < 33 2
42 T < 32 2
43 G . 45 4
44 G . 46 4
-1 - . 59 1
-1 - . 58 1
-1 - . 57 1
-1 - . 56 1
-1 - . 55 1
-1 - . 54 1
-1 - . 53 1
-1 - . 52 1
-1 - . 51 1
-1 - . 50 1
-1 - . 49 1
45 G . 61 4
46 T . 61 16
47 C . 62 4
48 C > 63 2
49 G > 64 2
50 G > 65 2
51 G > 66 2
52 G > 67 2
53 T . 68 4
54 T . 69 4
55 C . 70 4
56 G . 71 4
57 A . 72 4
58 A . 73 4
59 T . 74 4
60 C < 67 2
61 C < 66 2
62 C < 65 2
63 C < 64 2
64 G < 63 2
65 A < 11 2
66 C < 10 2
67 G < 9 2
68 A < 8 2
69 G < 7 2
70 T < 6 2
71 C < 5 2
72 A . 4 8
73 C . 3 8
74 C . 2 8
75 A . 1 8
-1 # # -1 -1
65 MK1141_CTT&RK1140_CUU 76
-1 # # -1 -1
0 G > 5 2
1 T > 6 2
2 C > 7 2
3 T > 8 2
4 G > 9 2
5 A > 10 2
6 T > 11 2
7 T . 12 4
8 A . 13 4
9 G > 16 2
10 C > 17 2
11 G . 18 2
12 C > 19 2
13 A . 20 4
14 A . 21 4
15 C . 22 4
16 T . 23 4
17 G . 24 4
18 G . 25 4
19 C . 26 4
20 A . 27 4
21 G < 19 2
22 A . 18 2
23 G < 17 2
24 C < 16 2
25 A . 29 4
26 A > 32 2
27 C > 33 2
28 T > 34 2
29 G > 35 2
30 A > 36 2
31 C . 37 4
32 T . 38 4
33 C . 39 4
34 T . 40 4
35 T . 41 4
36 A . 42 4
37 A . 43 4
38 T < 36 2
39 C < 35 2
40 A < 34 2
41 G < 33 2
42 T < 32 2
43 G . 45 4
44 G . 46 4
-1 - . 59 1
-1 - . 58 1
-1 - . 57 1
-1 - . 56 1
-1 - . 55 1
-1 - . 54 1
-1 - . 53 1
-1 - . 52 1
-1 - . 51 1
-1 - . 50 1
-1 - . 49 1
45 G . 61 4
46 T . 61 16
47 T . 62 4
48 G > 63 2
49 T > 64 2
50 G > 65 2
51 G > 66 2
52 G > 67 2
53 T . 68 4
54 T . 69 4
55 C . 70 4
56 G . 71 4
57 A . 72 4
58 T . 73 4
59 T . 74 4
60 C < 67 2
61 C < 66 2
62 C < 65 2
63 A < 64 2
64 C < 63 2
65 A < 11 2
66 T < 10 2
67 C < 9 2
68 A < 8 2
69 G < 7 2
70 G < 6 2
71 C < 5 2
72 A . 4 8
73 C . 3 8
74 C . 2 8
75 A . 1 8
-1 # # -1 -1
65 MK1150_TTT 75
-1 # # -1 -1
0 G > 5 2
1 A > 6 2
2 C > 7 2
3 T > 8 2
4 C > 9 2
5 A > 10 2
6 C > 11 2
7 T . 12 4
8 A . 13 4
9 G > 16 2
10 C > 17 2
11 T > 18 2
12 C > 19 2
13 A . 20 4
14 G . 21 4
15 G . 22 4
16 G . 24 4
17 G . 25 4
18 T . 26 4
19 A . 27 4
-1 - . 23 1
20 G < 19 2
21 A < 18 2
22 G < 17 2
23 C < 16 2
24 A . 29 4
25 T > 32 2
26 T > 33 2
27 T > 34 2
28 G > 35 2
29 A > 36 2
30 C . 37 4
31 T . 38 4
32 T . 39 4
33 T . 40 4
34 T . 41 4
35 A . 42 4
36 A . 43 4
37 T < 36 2
38 C < 35 2
39 A < 34 2
40 A < 33 2
41 A < 32 2
42 G . 45 4
43 G . 46 4
-1 - . 59 1
-1 - . 58 1
-1 - . 57 1
-1 - . 56 1
-1 - . 55 1
-1 - . 54 1
-1 - . 53 1
-1 - . 52 1
-1 - . 51 1
-1 - . 50 1
-1 - . 49 1
44 G . 61 4
45 T . 61 16
46 C . 62 4
47 C > 63 2
48 C > 64 2
49 G > 65 2
50 A > 66 2
51 G > 67 2
52 T . 68 4
53 T . 69 4
54 C . 70 4
55 G . 71 4
56 A . 72 4
57 T . 73 4
58 C . 74 4
59 C < 67 2
60 T < 66 2
61 C < 65 2
62 G < 64 2
63 G < 63 2
64 G < 11 2
65 T < 10 2
66 G < 9 2
67 G < 8 2
68 G < 7 2
69 T < 6 2
70 C < 5 2
71 A . 4 8
72 C . 3 8
73 C . 2 8
74 A . 1 8
-1 # # -1 -1
65 MK1151_CTT 76
-1 # # -1 -1
0 G > 5 2
1 C > 6 2
2 A > 7 2
3 T > 8 2
4 C > 9 2
5 T > 10 2
6 T > 11 2
7 T . 12 4
8 A . 13 4
9 G > 16 2
10 C > 17 2
11 T > 18 2
12 C > 19 2
13 A . 20 4
14 G . 21 4
15 T . 22 4
16 T . 23 4
17 G . 24 4
18 G . 25 4
19 T . 26 4
20 A . 27 4
21 G < 19 2
22 A < 18 2
23 G < 17 2
24 C < 16 2
25 A . 29 4
26 A > 32 2
27 A > 33 2
28 T > 34 2
29 G > 35 2
30 A > 36 2
31 C . 37 4
32 T . 38 4
33 C . 39 4
34 T . 40 4
35 T . 41 4
36 A . 42 4
37 A . 43 4
38 T < 36 2
39 C < 35 2
40 A < 34 2
41 T < 33 2
42 T < 32 2
43 G . 45 4
44 G . 46 4
-1 - . 59 1
-1 - . 58 1
-1 - . 57 1
-1 - . 56 1
-1 - . 55 1
-1 - . 54 1
-1 - . 53 1
-1 - . 52 1
-1 - . 51 1
-1 - . 50 1
-1 - . 49 1
45 G . 61 4
46 T . 61 16
47 C . 62 4
48 G > 63 2
49 T . 64 2
50 G > 65 2
51 G > 66 2
52 G > 67 2
53 T . 68 4
54 T . 69 4
55 C . 70 4
56 G . 71 4
57 A . 72 4
58 T . 73 4
59 C . 74 4
60 C < 67 2
61 C < 66 2
62 C < 65 2
63 T . 64 2
64 C < 63 2
65 A < 11 2
66 A < 10 2
67 G < 9 2
68 A < 8 2
69 T < 7 2
70 G < 6 2
71 C < 5 2
72 A . 4 8
73 C . 3 8
74 C . 2 8
75 A . 1 8
-1 # # -1 -1
65 MK1200_TTT 75
-1 # # -1 -1
0 G > 5 2
1 A > 6 2
2 C > 7 2
3 T > 8 2
4 C > 9 2
5 A > 10 2
6 C > 11 2
7 T . 12 4
8 A . 13 4
9 G > 16 2
10 C > 17 2
11 T > 18 2
12 C > 19 2
13 A . 20 4
14 G . 21 4
15 C . 22 4
16 G . 24 4
17 G . 25 4
18 T . 26 4
19 A . 27 4
-1 - . 23 1
20 G < 19 2
21 A < 18 2
22 G < 17 2
23 C < 16 2
24 A . 29 4
25 T > 32 2
26 T > 33 2
27 T > 34 2
28 G > 35 2
29 A > 36 2
30 C . 37 4
31 T . 38 4
32 T . 39 4
33 T . 40 4
34 T . 41 4
35 A . 42 4
36 A . 43 4
37 T < 36 2
38 C < 35 2
39 A < 34 2
40 A < 33 2
41 A < 32 2
42 G . 45 4
43 G . 46 4
-1 - . 59 1
-1 - . 58 1
-1 - . 57 1
-1 - . 56 1
-1 - . 55 1
-1 - . 54 1
-1 - . 53 1
-1 - . 52 1
-1 - . 51 1
-1 - . 50 1
-1 - . 49 1
44 G . 61 4
45 T . 61 16
46 C . 62 4
47 C > 63 2
48 C > 64 2
49 G > 65 2
50 A > 66 2
51 G > 67 2
52 T . 68 4
53 T . 69 4
54 C . 70 4
55 G . 71 4
56 A . 72 4
57 T . 73 4
58 C . 74 4
59 C < 67 2
60 T < 66 2
61 C < 65 2
62 G < 64 2
63 G < 63 2
64 G < 11 2
65 T < 10 2
66 G < 9 2
67 A < 8 2
68 G < 7 2
69 T < 6 2
70 C < 5 2
71 A . 4 8
72 C . 3 8
73 C . 2 8
74 A . 1 8
-1 # # -1 -1
65 MK1201_CTT 76
-1 # # -1 -1
0 G > 5 2
1 C > 6 2
2 A > 7 2
3 T > 8 2
4 C > 9 2
5 T > 10 2
6 T > 11 2
7 T . 12 4
8 A . 13 4
9 G > 16 2
10 C > 17 2
11 T > 18 2
12 C > 19 2
13 A . 20 4
14 G . 21 4
15 T . 22 4
16 T . 23 4
17 G . 24 4
18 G . 25 4
19 T . 26 4
20 A . 27 4
21 G < 19 2
22 A < 18 2
23 G < 17 2
24 C < 16 2
25 A . 29 4
26 A > 32 2
27 A > 33 2
28 T > 34 2
29 G > 35 2
30 A > 36 2
31 C . 37 4
32 T . 38 4
33 C . 39 4
34 T . 40 4
35 T . 41 4
36 A . 42 4
37 A . 43 4
38 T < 36 2
39 C < 35 2
40 A < 34 2
41 T < 33 2
42 T < 32 2
43 G . 45 4
44 G . 46 4
-1 - . 59 1
-1 - . 58 1
-1 - . 57 1
-1 - . 56 1
-1 - . 55 1
-1 - . 54 1
-1 - . 53 1
-1 - . 52 1
-1 - . 51 1
-1 - . 50 1
-1 - . 49 1
45 G . 61 4
46 T . 61 16
47 C . 62 4
48 G > 63 2
49 G > 64 2
50 G > 65 2
51 G > 66 2
52 G > 67 2
53 T . 68 4
54 T . 69 4
55 C . 70 4
56 G . 71 4
57 A . 72 4
58 G . 73 4
59 C . 74 4
60 C < 67 2
61 C < 66 2
62 C < 65 2
63 T < 64 2
64 C < 63 2
65 A < 11 2
66 A < 10 2
67 G < 9 2
68 A < 8 2
69 T < 7 2
70 G < 6 2
71 C < 5 2
72 A . 4 8
73 C . 3 8
74 C . 2 8
75 A . 1 8
-1 # # -1 -1
65 MA1530_TGC 73
-1 # # -1 -1
0 G > 5 2
1 G > 6 2
2 G > 7 2
3 G > 8 2
4 C > 9 2
5 C > 10 2
6 T > 11 2
7 T . 12 4
8 A . 13 4
9 G > 16 2
10 C > 17 2
11 T > 18 2
12 C > 19 2
13 A . 20 4
14 G . 21 4
15 C . 22 4
16 T . 23 4
17 G . 24 4
18 G . 25 4
19 G . 26 4
20 A . 27 4
21 G < 19 2
22 A < 18 2
23 G < 17 2
24 C < 16 2
25 G . 29 4
26 C > 32 2
27 C > 33 2
28 T > 34 2
29 G > 35 2
30 C > 36 2
31 T . 37 4
32 T . 38 4
33 T . 39 4
34 G . 40 4
35 C . 41 4
36 A . 42 4
37 C . 43 4
38 G < 36 2
39 C < 35 2
40 A < 34 2
41 G < 33 2
42 G < 32 2
43 A . 45 4
44 G . 46 4
-1 - . 59 1
-1 - . 58 1
-1 - . 57 1
-1 - . 56 1
-1 - . 55 1
-1 - . 54 1
-1 - . 53 1
-1 - . 52 1
-1 - . 51 1
-1 - . 50 1
-1 - . 49 1
45 G . 61 4
46 T . 61 16
47 C . 62 4
48 A > 63 2
49 G > 64 2
50 C . 65 2
51 G > 66 2
52 G > 67 2
53 T . 68 4
54 T . 69 4
55 C . 70 4
56 G . 71 4
57 A . 72 4
58 T . 73 4
59 C . 74 4
60 C < 67 2
61 C < 66 2
62 C . 65 2
63 C < 64 2
64 T < 63 2
65 A < 11 2
66 G < 10 2
67 G < 9 2
68 C < 8 2
69 T < 7 2
70 C < 6 2
71 C < 5 2
72 A . 4 8
-1 - . 3 1
-1 - . 2 1
-1 - . 1 1
-1 # # -1 -1
65 MK1231_TTT 76
-1 # # -1 -1
0 G > 5 2
1 T > 6 2
2 C > 7 2
3 C > 8 2
4 C > 9 2
5 G > 10 2
6 T > 11 2
7 T . 12 4
8 A . 13 4
9 G > 16 2
10 C > 17 2
11 T > 18 2
12 C > 19 2
13 A . 20 4
14 G . 21 4
15 G . 22 4
16 T . 23 4
17 G . 24 4
18 G . 25 4
19 T . 26 4
20 A . 27 4
21 G < 19 2
22 A < 18 2
23 G < 17 2
24 C < 16 2
25 A . 29 4
26 C > 32 2
27 T > 33 2
28 T > 34 2
29 G > 35 2
30 A > 36 2
31 C . 37 4
32 T . 38 4
33 T . 39 4
34 T . 40 4
35 T . 41 4
36 A . 42 4
37 A . 43 4
38 T < 36 2
39 C < 35 2
40 A < 34 2
41 A < 33 2
42 G < 32 2
43 G . 45 4
44 T . 46 4
-1 - . 59 1
-1 - . 58 1
-1 - . 57 1
-1 - . 56 1
-1 - . 55 1
-1 - . 54 1
-1 - . 53 1
-1 - . 52 1
-1 - . 51 1
-1 - . 50 1
-1 - . 49 1
45 G . 61 4
46 T . 61 16
47 C . 62 4
48 G > 63 2
49 A > 64 2
50 T > 65 2
51 G > 66 2
52 G > 67 2
53 T . 68 4
54 T . 69 4
55 C . 70 4
56 G . 71 4
57 A . 72 4
58 G . 73 4
59 T . 74 4
60 C < 67 2
61 C < 66 2
62 A < 65 2
63 T < 64 2
64 C < 63 2
65 A < 11 2
66 C < 10 2
67 G < 9 2
68 G < 8 2
69 G < 7 2
70 A < 6 2
71 C < 5 2
72 A . 4 8
73 C . 3 8
74 C . 2 8
75 A . 1 8
-1 # # -1 -1
65 MK1270_CTT 73
-1 # # -1 -1
0 G > 5 2
1 G > 6 2
2 G > 7 2
3 C > 8 2
4 C > 9 2
5 A > 10 2
6 T > 11 2
7 T . 12 4
8 A . 13 4
9 G > 16 2
10 C > 17 2
11 T > 18 2
12 C > 19 2
13 A . 20 4
14 G . 21 4
15 T . 22 4
16 T . 23 4
17 G . 24 4
18 G . 25 4
19 T . 26 4
20 A . 27 4
21 G < 19 2
22 A < 18 2
23 G < 17 2
24 C < 16 2
25 A . 29 4
26 A > 32 2
27 C > 33 2
28 A > 34 2
29 G > 35 2
30 A > 36 2
31 C . 37 4
32 T . 38 4
33 C . 39 4
34 T . 40 4
35 T . 41 4
36 A . 42 4
37 A . 43 4
38 T < 36 2
39 C < 35 2
40 T < 34 2
41 G < 33 2
42 T < 32 2
43 G . 45 4
44 G . 46 4
-1 - . 59 1
-1 - . 58 1
-1 - . 57 1
-1 - . 56 1
-1 - . 55 1
-1 - . 54 1
-1 - . 53 1
-1 - . 52 1
-1 - . 51 1
-1 - . 50 1
-1 - . 49 1
45 G . 61 4
46 T . 61 16
47 C . 62 4
48 G > 63 2
49 C > 64 2
50 A > 65 2
51 G > 66 2
52 G > 67 2
53 T . 68 4
54 T . 69 4
55 C . 70 4
56 G . 71 4
57 A . 72 4
58 A . 73 4
59 G . 74 4
60 C < 67 2
61 C < 66 2
62 T < 65 2
63 G < 64 2
64 C < 63 2
65 A < 11 2
66 T < 10 2
67 G < 9 2
68 G < 8 2
69 C < 7 2
70 T < 6 2
71 C < 5 2
72 A . 4 8
-1 - . 3 1
-1 - . 2 1
-1 - . 1 1
-1 # # -1 -1
65 MK1271_TTT 73
-1 # # -1 -1
0 G > 5 2
1 G > 6 2
2 G > 7 2
3 C > 8 2
4 T > 9 2
5 A > 10 2
6 T > 11 2
7 T . 12 4
8 A . 13 4
9 G > 16 2
10 C > 17 2
11 T > 18 2
12 C > 19 2
13 A . 20 4
14 G . 21 4
15 C . 22 4
16 T . 23 4
17 G . 24 4
18 G . 25 4
19 T . 26 4
20 A . 27 4
21 G < 19 2
22 A < 18 2
23 G < 17 2
24 C < 16 2
25 A . 29 4
26 A > 32 2
27 C > 33 2
28 G > 34 2
29 C > 35 2
30 C > 36 2
31 C . 37 4
32 T . 38 4
33 T . 39 4
34 T . 40 4
35 T . 41 4
36 A . 42 4
37 A . 43 4
38 G < 36 2
39 G < 35 2
40 C < 34 2
41 G < 33 2
42 T < 32 2
43 G . 45 4
44 G . 46 4
-1 - . 59 1
-1 - . 58 1
-1 - . 57 1
-1 - . 56 1
-1 - . 55 1
-1 - . 54 1
-1 - . 53 1
-1 - . 52 1
-1 - . 51 1
-1 - . 50 1
-1 - . 49 1
45 G . 61 4
46 T . 61 16
47 C . 62 4
48 G > 63 2
49 A > 64 2
50 T > 65 2
51 G > 66 2
52 G > 67 2
53 T . 68 4
54 T . 69 4
55 C . 70 4
56 G . 71 4
57 A . 72 4
58 A . 73 4
59 T . 74 4
60 C < 67 2
61 C < 66 2
62 A < 65 2
63 T < 64 2
64 C < 63 2
65 A < 11 2
66 T < 10 2
67 G < 9 2
68 G < 8 2
69 C < 7 2
70 T < 6 2
71 C < 5 2
72 A . 4 8
-1 - . 3 1
-1 - . 2 1
-1 - . 1 1
-1 # # -1 -1
65 MK1280_TTT 82
-1 # # -1 -1
0 G > 5 2
1 G > 6 2
2 G > 7 2
3 C > 8 2
4 T > 9 2
5 C > 10 2
6 A > 11 2
7 T . 12 4
8 A . 13 4
9 G > 16 2
10 C > 17 2
11 T > 18 2
12 C > 19 2
13 A . 20 4
14 G . 21 4
15 G . 22 4
16 T . 23 4
17 G . 24 4
18 G . 25 4
19 T . 26 4
20 A . 27 4
21 G < 19 2
22 A < 18 2
23 G < 17 2
24 C < 16 2
25 A . 29 4
26 G > 32 2
27 C > 33 2
28 G > 34 2
29 C > 35 2
30 C > 36 2
31 C . 37 4
32 T . 38 4
33 T . 39 4
34 T . 40 4
35 T . 41 4
36 A . 42 4
37 A . 43 4
38 G < 36 2
39 G < 35 2
40 C < 34 2
41 G < 33 2
42 T < 32 2
43 T . 45 4
44 T . 49 2
45 A > 50 2
46 A > 51 2
47 G . 52 2
48 G > 53 2
-1 - . 59 1
-1 - . 58 1
-1 - . 57 1
-1 - . 56 1
-1 - . 55 1
-1 - . 54 1
49 C < 53 2
50 G . 52 2
51 T < 51 2
52 T < 50 2
53 T . 49 2
54 G . 61 4
55 T . 61 16
56 C . 62 4
57 G > 63 2
58 T > 64 2
59 A > 65 2
60 G > 66 2
61 G > 67 2
62 T . 68 4
63 T . 69 4
64 C . 70 4
65 G . 71 4
66 A . 72 4
67 G . 73 4
68 T . 74 4
69 C < 67 2
70 C < 66 2
71 T < 65 2
72 A < 64 2
73 C < 63 2
-1 - . 46 1
74 T < 11 2
75 G < 10 2
76 A < 9 2
77 G < 8 2
78 C < 7 2
79 T < 6 2
80 C < 5 2
81 A . 4 8
-1 - . 3 1
-1 - . 2 1
-1 - . 1 1
-1 # # -1 -1
65 MK1281_CTT 72
-1 # # -1 -1
0 G > 5 2
1 G > 6 2
2 G > 7 2
3 C > 8 2
4 T > 9 2
5 G > 10 2
6 C > 11 2
7 T . 12 4
8 A . 13 4
9 G > 16 2
10 C > 17 2
11 T > 18 2
12 C > 19 2
13 A . 20 4
14 A . 21 4
15 T . 22 4
16 G . 24 4
17 G . 25 4
18 T . 26 4
19 A . 27 4
-1 - . 23 1
20 G < 19 2
21 A < 18 2
22 G < 17 2
23 C < 16 2
24 A . 29 4
25 T . 32 2
26 C > 33 2
27 G > 34 2
28 G > 35 2
29 A > 36 2
30 C . 37 4
31 T . 38 4
32 C . 39 4
33 T . 40 4
34 T . 41 4
35 A . 42 4
36 A . 43 4
37 T < 36 2
38 C < 35 2
39 C < 34 2
40 G < 33 2
41 C . 32 2
42 T . 45 4
43 G . 46 4
-1 - . 59 1
-1 - . 58 1
-1 - . 57 1
-1 - . 56 1
-1 - . 55 1
-1 - . 54 1
-1 - . 53 1
-1 - . 52 1
-1 - . 51 1
-1 - . 50 1
-1 - . 49 1
44 G . 61 4
45 T . 61 16
46 T . 62 4
47 A > 63 2
48 C > 64 2
49 A > 65 2
50 G > 66 2
51 G > 67 2
52 T . 68 4
53 T . 69 4
54 C . 70 4
55 A . 71 4
56 A . 72 4
57 G . 73 4
58 T . 74 4
59 C < 67 2
60 C < 66 2
61 T < 65 2
62 G < 64 2
63 T < 63 2
64 G < 11 2
65 C < 10 2
66 A < 9 2
67 G < 8 2
68 C < 7 2
69 T < 6 2
70 C < 5 2
71 A . 4 8
-1 - . 3 1
-1 - . 2 1
-1 - . 1 1
-1 # # -1 -1
65 MK1350_CTT 74
-1 # # -1 -1
0 G > 5 2
1 C > 6 2
2 G > 7 2
3 C > 8 2
4 C > 9 2
5 G > 10 2
6 C > 11 2
7 T . 12 4
8 A . 13 4
9 G > 16 2
10 C > 17 2
11 T > 18 2
12 C > 19 2
13 A . 20 4
14 G . 21 4
15 T . 22 4
16 T . 23 4
17 G . 24 4
18 G . 25 4
19 T . 26 4
20 T . 26 16
21 A . 27 4
22 G < 19 2
23 A < 18 2
24 G < 17 2
25 C < 16 2
26 A . 29 4
27 G > 32 2
28 C > 33 2
29 T > 34 2
30 G > 35 2
31 A > 36 2
32 C . 37 4
33 T . 38 4
34 C . 39 4
35 T . 40 4
36 T . 41 4
37 A . 42 4
38 A . 43 4
39 T < 36 2
40 C < 35 2
41 A < 34 2
42 G < 33 2
43 C < 32 2
44 G . 45 4
45 G . 46 4
-1 - . 59 1
-1 - . 58 1
-1 - . 57 1
-1 - . 56 1
-1 - . 55 1
-1 - . 54 1
-1 - . 53 1
-1 - . 52 1
-1 - . 51 1
-1 - . 50 1
-1 - . 49 1
46 G . 61 4
47 T . 61 16
48 C . 62 4
49 C > 63 2
50 G > 64 2
51 G > 65 2
52 G > 66 2
53 G > 67 2
54 T . 68 4
55 T . 69 4
56 C . 70 4
57 G . 71 4
58 A . 72 4
59 G . 73 4
60 T . 74 4
61 C < 67 2
62 C < 66 2
63 C < 65 2
64 T < 64 2
65 G < 63 2
66 G < 11 2
67 C < 10 2
68 G < 9 2
69 G < 8 2
70 C < 7 2
71 G < 6 2
72 C < 5 2
73 A . 4 8
-1 - . 3 1
-1 - . 2 1
-1 - . 1 1
-1 # # -1 -1
65 MK1480_TTT 76
-1 # # -1 -1
0 G > 5 2
1 A > 6 2
2 G > 7 2
3 C > 8 2
4 C > 9 2
5 A > 10 2
6 T > 11 2
7 T . 12 4
8 A . 13 4
9 G > 16 2
10 C > 17 2
11 T > 18 2
12 C > 19 2
13 A . 20 4
14 G . 21 4
15 T . 22 4
16 T . 23 4
17 G . 24 4
18 G . 25 4
19 T . 26 4
20 A . 27 4
21 G < 19 2
22 A < 18 2
23 G < 17 2
24 C < 16 2
25 A . 29 4
26 T > 32 2
27 C > 33 2
28 T > 34 2
29 G > 35 2
30 A > 36 2
31 C . 37 4
32 T . 38 4
33 T . 39 4
34 T . 40 4
35 T . 41 4
36 A . 42 4
37 A . 43 4
38 T < 36 2
39 C < 35 2
40 A < 34 2
41 G < 33 2
42 A < 32 2
43 G . 45 4
44 G . 46 4
-1 - . 59 1
-1 - . 58 1
-1 - . 57 1
-1 - . 56 1
-1 - . 55 1
-1 - . 54 1
-1 - . 53 1
-1 - . 52 1
-1 - . 51 1
-1 - . 50 1
-1 - . 49 1
45 G . 61 4
46 T . 61 16
47 C . 62 4
48 A > 63 2
49 G > 64 2
50 A > 65 2
51 G > 66 2
52 G > 67 2
53 T . 68 4
54 T . 69 4
55 C . 70 4
56 G . 71 4
57 A . 72 4
58 A . 73 4
59 T . 74 4
60 C < 67 2
61 C < 66 2
62 T < 65 2
63 C < 64 2
64 T < 63 2
65 A < 11 2
66 T < 10 2
67 G < 9 2
68 G < 8 2
69 C < 7 2
70 T < 6 2
71 C < 5 2
72 A . 4 8
73 C . 3 8
74 C . 2 8
75 A . 1 8
-1 # # -1 -1
65 MK1510_TTT 73
-1 # # -1 -1
0 G > 5 2
1 A > 6 2
2 C > 7 2
3 C > 8 2
4 C > 9 2
5 G > 10 2
6 T > 11 2
7 T . 12 4
8 A . 13 4
9 G > 16 2
10 C > 17 2
11 T > 18 2
12 C > 19 2
13 A . 20 4
14 G . 21 4
15 C . 22 4
16 T . 23 4
17 G . 24 4
18 G . 25 4
19 T . 26 4
20 A . 27 4
21 G < 19 2
22 A < 18 2
23 G < 17 2
24 C < 16 2
25 A . 29 4
26 A > 32 2
27 T > 33 2
28 T > 34 2
29 C > 35 2
30 C > 36 2
31 C . 37 4
32 T . 38 4
33 T . 39 4
34 T . 40 4
35 T . 41 4
36 A . 42 4
37 A . 43 4
38 G < 36 2
39 G < 35 2
40 A < 34 2
41 A < 33 2
42 T < 32 2
43 G . 45 4
44 G . 46 4
-1 - . 59 1
-1 - . 58 1
-1 - . 57 1
-1 - . 56 1
-1 - . 55 1
-1 - . 54 1
-1 - . 53 1
-1 - . 52 1
-1 - . 51 1
-1 - . 50 1
-1 - . 49 1
45 G . 61 4
46 C . 61 16
47 C . 62 4
48 G > 63 2
49 T > 64 2
50 T > 65 2
51 G > 66 2
52 G > 67 2
53 T . 68 4
54 T . 69 4
55 C . 70 4
56 A . 71 4
57 A . 72 4
58 A . 73 4
59 T . 74 4
60 C < 67 2
61 C < 66 2
62 A < 65 2
63 A < 64 2
64 C < 63 2
65 A < 11 2
66 C < 10 2
67 G < 9 2
68 G < 8 2
69 G < 7 2
70 T < 6 2
71 C < 5 2
72 A . 4 8
-1 - . 3 1
-1 - . 2 1
-1 - . 1 1
-1 # # -1 -1
65 MK1540_TTT&DK1720_TTT&RK1540_$UU&RK1541_$UU 76
-1 # # -1 -1
0 G > 5 2
1 A > 6 2
2 G > 7 2
3 C > 8 2
4 C > 9 2
5 A > 10 2
6 T > 11 2
7 T . 12 4
8 A . 13 4
9 G > 16 2
10 C > 17 2
11 T > 18 2
12 C > 19 2
13 A . 20 4
14 G . 21 4
15 T . 22 4
16 T . 23 4
17 G . 24 4
18 G . 25 4
19 T . 26 4
20 A . 27 4
21 G < 19 2
22 A < 18 2
23 G < 17 2
24 C < 16 2
25 A . 29 4
26 T > 32 2
27 C > 33 2
28 T > 34 2
29 G > 35 2
30 A > 36 2
31 C . 37 4
32 T . 38 4
33 T . 39 4
34 T . 40 4
35 T . 41 4
36 A . 42 4
37 A . 43 4
38 T < 36 2
39 C < 35 2
40 A < 34 2
41 G < 33 2
42 A < 32 2
43 G . 45 4
44 G . 46 4
-1 - . 59 1
-1 - . 58 1
-1 - . 57 1
-1 - . 56 1
-1 - . 55 1
-1 - . 54 1
-1 - . 53 1
-1 - . 52 1
-1 - . 51 1
-1 - . 50 1
-1 - . 49 1
45 G . 61 4
46 T . 61 16
47 C . 62 4
48 G > 63 2
49 A > 64 2
50 A > 65 2
51 G > 66 2
52 G > 67 2
53 T . 68 4
54 T . 69 4
55 C . 70 4
56 G . 71 4
57 A . 72 4
58 G . 73 4
59 T . 74 4
60 C < 67 2
61 C < 66 2
62 T < 65 2
63 T < 64 2
64 C < 63 2
65 A < 11 2
66 T < 10 2
67 G < 9 2
68 G < 8 2
69 C < 7 2
70 T < 6 2
71 C < 5 2
72 A . 4 8
73 C . 3 8
74 C . 2 8
75 A . 1 8
-1 # # -1 -1
65 MK1541_TTA 76
-1 # # -1 -1
0 G > 5 2
1 A > 6 2
2 G > 7 2
3 C > 8 2
4 C > 9 2
5 A > 10 2
6 T > 11 2
7 T . 12 4
8 A . 13 4
9 G > 16 2
10 C > 17 2
11 T > 18 2
12 C > 19 2
13 A . 20 4
14 G . 21 4
15 T . 22 4
16 T . 23 4
17 G . 24 4
18 G . 25 4
19 T . 26 4
20 A . 27 4
21 G < 19 2
22 A < 18 2
23 G < 17 2
24 C < 16 2
25 A . 29 4
26 T > 32 2
27 C > 33 2
28 T > 34 2
29 G > 35 2
30 A > 36 2
31 C . 37 4
32 T . 38 4
33 T . 39 4
34 T . 40 4
35 A . 41 4
36 A . 42 4
37 A . 43 4
38 T < 36 2
39 C < 35 2
40 A < 34 2
41 G < 33 2
42 A < 32 2
43 G . 45 4
44 G . 46 4
-1 - . 59 1
-1 - . 58 1
-1 - . 57 1
-1 - . 56 1
-1 - . 55 1
-1 - . 54 1
-1 - . 53 1
-1 - . 52 1
-1 - . 51 1
-1 - . 50 1
-1 - . 49 1
45 G . 61 4
46 T . 61 16
47 C . 62 4
48 G > 63 2
49 A > 64 2
50 A > 65 2
51 G > 66 2
52 G > 67 2
53 T . 68 4
54 T . 69 4
55 C . 70 4
56 G . 71 4
57 A . 72 4
58 G . 73 4
59 T . 74 4
60 C < 67 2
61 C < 66 2
62 T < 65 2
63 T < 64 2
64 C < 63 2
65 A < 11 2
66 T < 10 2
67 G < 9 2
68 G < 8 2
69 C < 7 2
70 T < 6 2
71 C < 5 2
72 A . 4 8
73 C . 3 8
74 C . 2 8
75 A . 1 8
-1 # # -1 -1
65 MA1140_TGC&DA1180_TGC&RA1140_UGC&RA1180_UGC 76
-1 # # -1 -1
0 G > 5 2
1 G > 6 2
2 G > 7 2
3 C > 8 2
4 C > 9 2
5 C > 10 2
6 T > 11 2
7 T . 12 4
8 A . 13 4
9 G > 16 2
10 C > 17 2
11 T > 18 2
12 C > 19 2
13 A . 20 4
14 G . 21 4
15 C . 22 4
16 T . 23 4
17 G . 24 4
18 G . 25 4
19 G . 26 4
20 A . 27 4
21 G < 19 2
22 A < 18 2
23 G < 17 2
24 C < 16 2
25 A . 29 4
26 C > 32 2
27 C > 33 2
28 T > 34 2
29 G > 35 2
30 C > 36 2
31 C . 37 4
32 T . 38 4
33 T . 39 4
34 G . 40 4
35 C . 41 4
36 A . 42 4
37 C . 43 4
38 G < 36 2
39 C < 35 2
40 A < 34 2
41 G < 33 2
42 G < 32 2
43 G . 45 4
44 G . 46 4
-1 - . 59 1
-1 - . 58 1
-1 - . 57 1
-1 - . 56 1
-1 - . 55 1
-1 - . 54 1
-1 - . 53 1
-1 - . 52 1
-1 - . 51 1
-1 - . 50 1
-1 - . 49 1
45 G . 61 4
46 T . 61 16
47 C . 62 4
48 G > 63 2
49 A > 64 2
50 C > 65 2
51 G > 66 2
52 G > 67 2
53 T . 68 4
54 T . 69 4
55 C . 70 4
56 G . 71 4
57 A . 72 4
58 T . 73 4
59 C . 74 4
60 C < 67 2
61 C < 66 2
62 G < 65 2
63 T < 64 2
64 T < 63 2
65 A < 11 2
66 G < 10 2
67 G < 9 2
68 G < 8 2
69 T < 7 2
70 C < 6 2
71 C < 5 2
72 A . 4 8
73 C . 3 8
74 C . 2 8
75 A . 1 8
-1 # # -1 -1
65 MK1660_TTT&RK1660_SUU 76
-1 # # -1 -1
0 G > 5 2
1 G > 6 2
2 G > 7 2
3 T > 8 2
4 C > 9 2
5 G > 10 2
6 T > 11 2
7 T . 12 4
8 A . 13 4
9 G > 16 2
10 C > 17 2
11 T > 18 2
12 C > 19 2
13 A . 20 4
14 G . 21 4
15 T . 22 4
16 T . 23 4
17 G . 24 4
18 G . 25 4
19 T . 26 4
20 A . 27 4
21 G < 19 2
22 A < 18 2
23 G < 17 2
24 C < 16 2
25 A . 29 4
26 G > 32 2
27 T > 33 2
28 T > 34 2
29 G > 35 2
30 A > 36 2
31 C . 37 4
32 T . 38 4
33 T . 39 4
34 T . 40 4
35 T . 41 4
36 A . 42 4
37 A . 43 4
38 T < 36 2
39 C < 35 2
40 A < 34 2
41 A < 33 2
42 T < 32 2
43 T . 45 4
44 G . 46 4
-1 - . 59 1
-1 - . 58 1
-1 - . 57 1
-1 - . 56 1
-1 - . 55 1
-1 - . 54 1
-1 - . 53 1
-1 - . 52 1
-1 - . 51 1
-1 - . 50 1
-1 - . 49 1
45 G . 61 4
46 T . 61 16
47 C . 62 4
48 G > 63 2
49 C > 64 2
50 A > 65 2
51 G > 66 2
52 G > 67 2
53 T . 68 4
54 T . 69 4
55 C . 70 4
56 G . 71 4
57 A . 72 4
58 A . 73 4
59 T . 74 4
60 C < 67 2
61 C < 66 2
62 T < 65 2
63 G < 64 2
64 C < 63 2
65 A < 11 2
66 C < 10 2
67 G < 9 2
68 A < 8 2
69 C < 7 2
70 C < 6 2
71 C < 5 2
72 A . 4 8
73 C . 3 8
74 C . 2 8
75 A . 1 8
-1 # # -1 -1
65 MK2000_TTT 76
-1 # # -1 -1
0 G > 5 2
1 G > 6 2
2 G > 7 2
3 T > 8 2
4 C > 9 2
5 G > 10 2
6 T > 11 2
7 T . 12 4
8 A . 13 4
9 G > 16 2
10 C > 17 2
11 T > 18 2
12 C > 19 2
13 A . 20 4
14 G . 21 4
15 A . 22 4
16 C . 23 4
17 G . 24 4
18 G . 25 4
19 T . 26 4
20 A . 27 4
21 G < 19 2
22 A < 18 2
23 G < 17 2
24 C < 16 2
25 A . 29 4
26 G > 32 2
27 C > 33 2
28 G > 34 2
29 G > 35 2
30 A > 36 2
31 C . 37 4
32 T . 38 4
33 T . 39 4
34 T . 40 4
35 T . 41 4
36 A . 42 4
37 A . 43 4
38 T < 36 2
39 C < 35 2
40 C < 34 2
41 G < 33 2
42 T < 32 2
43 T . 45 4
44 G . 46 4
-1 - . 59 1
-1 - . 58 1
-1 - . 57 1
-1 - . 56 1
-1 - . 55 1
-1 - . 54 1
-1 - . 53 1
-1 - . 52 1
-1 - . 51 1
-1 - . 50 1
-1 - . 49 1
45 G . 61 4
46 T . 61 16
47 C . 62 4
48 G > 63 2
49 A > 64 2
50 A > 65 2
51 G > 66 2
52 G > 67 2
53 T . 68 4
54 T . 69 4
55 C . 70 4
56 G . 71 4
57 A . 72 4
58 A . 73 4
59 T . 74 4
60 C < 67 2
61 C < 66 2
62 T < 65 2
63 T < 64 2
64 C < 63 2
65 A < 11 2
66 C < 10 2
67 G < 9 2
68 A < 8 2
69 C < 7 2
70 C < 6 2
71 C < 5 2
72 A . 4 8
73 C . 3 8
74 C . 2 8
75 A . 1 8
-1 # # -1 -1
65 MK2001_TTT 76
-1 # # -1 -1
0 G > 5 2
1 G > 6 2
2 G > 7 2
3 T > 8 2
4 C > 9 2
5 G > 10 2
6 T > 11 2
7 T . 12 4
8 A . 13 4
9 G > 16 2
10 C > 17 2
11 T > 18 2
12 C > 19 2
13 A . 20 4
14 G . 21 4
15 T . 22 4
16 C . 23 4
17 G . 24 4
18 G . 25 4
19 T . 26 4
20 A . 27 4
21 G < 19 2
22 A < 18 2
23 G < 17 2
24 C < 16 2
25 A . 29 4
26 G > 32 2
27 C > 33 2
28 G > 34 2
29 G > 35 2
30 A > 36 2
31 C . 37 4
32 T . 38 4
33 T . 39 4
34 T . 40 4
35 T . 41 4
36 A . 42 4
37 A . 43 4
38 T < 36 2
39 C < 35 2
40 C < 34 2
41 G < 33 2
42 T < 32 2
43 T . 45 4
44 G . 46 4
-1 - . 59 1
-1 - . 58 1
-1 - . 57 1
-1 - . 56 1
-1 - . 55 1
-1 - . 54 1
-1 - . 53 1
-1 - . 52 1
-1 - . 51 1
-1 - . 50 1
-1 - . 49 1
45 G . 61 4
46 T . 61 16
47 C . 62 4
48 G > 63 2
49 A > 64 2
50 A > 65 2
51 G > 66 2
52 G > 67 2
53 T . 68 4
54 T . 69 4
55 C . 70 4
56 G . 71 4
57 A . 72 4
58 A . 73 4
59 T . 74 4
60 C < 67 2
61 C < 66 2
62 T < 65 2
63 T < 64 2
64 C < 63 2
65 A < 11 2
66 C < 10 2
67 G < 9 2
68 A < 8 2
69 C < 7 2
70 C < 6 2
71 C < 5 2
72 A . 4 8
73 C . 3 8
74 C . 2 8
75 A . 1 8
-1 # # -1 -1
65 MK2002_CTT 73
-1 # # -1 -1
0 G > 5 2
1 G > 6 2
2 G > 7 2
3 T > 8 2
4 T > 9 2
5 G > 10 2
6 T > 11 2
7 T . 12 4
8 A . 13 4
9 G > 16 2
10 C > 17 2
11 T > 18 2
12 C > 19 2
13 A . 20 4
14 G . 21 4
15 T . 22 4
16 T . 23 4
17 G . 24 4
18 G . 25 4
19 T . 26 4
20 A . 27 4
21 G < 19 2
22 A < 18 2
23 G < 17 2
24 T < 16 2
25 A . 29 4
26 G > 32 2
27 C > 33 2
28 G > 34 2
29 G > 35 2
30 A > 36 2
31 C . 37 4
32 T . 38 4
33 C . 39 4
34 T . 40 4
35 T . 41 4
36 A . 42 4
37 A . 43 4
38 T < 36 2
39 C < 35 2
40 C < 34 2
41 G < 33 2
42 T < 32 2
43 C . 45 4
44 A . 46 4
-1 - . 59 1
-1 - . 58 1
-1 - . 57 1
-1 - . 56 1
-1 - . 55 1
-1 - . 54 1
-1 - . 53 1
-1 - . 52 1
-1 - . 51 1
-1 - . 50 1
-1 - . 49 1
45 G . 61 4
46 T . 61 16
47 C . 62 4
48 G > 63 2
49 A > 64 2
50 G > 65 2
51 A > 66 2
52 G > 67 2
53 T . 68 4
54 T . 69 4
55 C . 70 4
56 T . 71 4
57 A . 72 4
58 G . 73 4
59 T . 74 4
60 C < 67 2
61 T < 66 2
62 C < 65 2
63 T < 64 2
64 C < 63 2
65 A < 11 2
66 C < 10 2
67 A < 9 2
68 A < 8 2
69 C < 7 2
70 C < 6 2
71 C < 5 2
72 A . 4 8
-1 - . 3 1
-1 - . 2 1
-1 - . 1 1
-1 # # -1 -1
65 MK2140_TTT 72
-1 # # -1 -1
0 G > 5 2
1 G > 6 2
2 G > 7 2
3 T > 8 2
4 C > 9 2
5 G > 10 2
6 C > 11 2
7 T . 12 4
8 A . 13 4
9 G > 16 2
10 C > 17 2
11 T > 18 2
12 C > 19 2
13 A . 20 4
14 G . 21 4
15 C . 22 4
16 G . 24 4
17 G . 25 4
18 T . 26 4
19 A . 27 4
-1 - . 23 1
20 G < 19 2
21 A < 18 2
22 G < 17 2
23 C < 16 2
24 A . 29 4
25 C . 32 2
26 T > 33 2
27 C > 34 2
28 G > 35 2
29 G > 36 2
30 C . 37 4
31 T . 38 4
32 T . 39 4
33 T . 40 4
34 T . 41 4
35 A . 42 4
36 A . 43 4
37 C < 36 2
38 C < 35 2
39 G < 34 2
40 A < 33 2
41 T . 32 2
42 T . 45 4
43 G . 46 4
-1 - . 59 1
-1 - . 58 1
-1 - . 57 1
-1 - . 56 1
-1 - . 55 1
-1 - . 54 1
-1 - . 53 1
-1 - . 52 1
-1 - . 51 1
-1 - . 50 1
-1 - . 49 1
44 G . 61 4
45 T . 61 16
46 C . 62 4
47 T > 63 2
48 T > 64 2
49 G > 65 2
50 G > 66 2
51 G > 67 2
52 T . 68 4
53 T . 69 4
54 C . 70 4
55 G . 71 4
56 A . 72 4
57 A . 73 4
58 T . 74 4
59 C < 67 2
60 C < 66 2
61 C < 65 2
62 A < 64 2
63 G < 63 2
64 G < 11 2
65 C < 10 2
66 G < 9 2
67 A < 8 2
68 C < 7 2
69 C < 6 2
70 C < 5 2
71 A . 4 8
-1 - . 3 1
-1 - . 2 1
-1 - . 1 1
-1 # # -1 -1
65 ML1140_TAA&RL1141_)AA 89
-1 # # -1 -1
0 C > 5 2
1 C > 6 2
2 C > 7 2
3 C > 8 2
4 A > 9 2
5 A > 10 2
6 G > 11 2
7 T . 12 4
8 G . 13 4
9 G > 16 2
10 C > 17 2
11 G > 18 2
12 G . 19 2
13 A . 20 4
14 A . 21 4
15 T . 22 4
16 A . 23 4
17 G . 24 4
18 G . 25 4
19 T . 26 4
20 A . 26 16
21 G . 27 4
22 A . 19 2
23 C < 18 2
24 G < 17 2
25 C < 16 2
26 A . 29 4
27 T > 32 2
28 T > 33 2
29 G > 34 2
30 G > 35 2
31 A > 36 2
32 C . 37 4
33 T . 38 4
34 T . 39 4
35 A . 40 4
36 A . 41 4
37 A . 42 4
38 A . 43 4
39 T < 36 2
40 C < 35 2
41 C < 34 2
42 A < 33 2
43 A < 32 2
44 C . 45 4
45 G . 46 4
46 G > 49 2
47 G > 50 2
48 C . 51 2
49 T > 52 2
50 T . 56 4
51 A . 57 4
52 A . 58 4
53 T . 59 4
-1 - . 55 1
-1 - . 54 1
-1 - . 53 1
54 A < 52 2
55 T . 51 2
56 C < 50 2
57 C < 49 2
58 T . 61 4
59 G . 61 16
60 T . 62 4
61 G > 63 2
62 C > 64 2
63 C > 65 2
64 G > 66 2
65 G > 67 2
66 T . 68 4
67 T . 69 4
68 C . 70 4
69 A . 71 4
70 A . 72 4
71 G . 73 4
72 T . 74 4
73 C < 67 2
74 C < 66 2
75 G < 65 2
76 G < 64 2
77 C < 63 2
78 C < 11 2
79 T < 10 2
80 T < 9 2
81 G < 8 2
82 G < 7 2
83 G < 6 2
84 G < 5 2
85 A . 4 8
86 C . 3 8
87 C . 2 8
88 A . 1 8
-1 # # -1 -1
65 ML1141_TAG 83
-1 # # -1 -1
0 G > 6 2
1 G > 7 2
2 G > 8 2
3 G > 9 2
4 A > 10 2
5 T > 11 2
6 T . 12 4
7 G . 13 4
8 G > 16 2
9 C > 17 2
10 G > 18 2
11 G . 19 2
12 A . 20 4
13 A . 21 4
14 T . 22 4
15 T . 23 4
16 G . 24 4
17 G . 25 4
18 C . 26 4
19 A . 26 16
20 G . 27 4
21 A . 19 2
22 C < 18 2
23 G < 17 2
24 C < 16 2
25 A . 29 4
26 C > 32 2
27 T > 33 2
28 A > 34 2
29 G > 35 2
30 A > 36 2
31 C . 37 4
32 T . 38 4
33 T . 39 4
34 A . 40 4
35 G . 41 4
36 G . 42 4
37 A . 43 4
38 T < 36 2
39 C < 35 2
40 T < 34 2
41 A < 33 2
42 G < 32 2
43 C . 45 4
44 G > 49 2
45 T > 50 2
46 C > 51 2
47 T . 56 4
48 T . 57 4
49 T . 58 4
-1 - . 59 1
-1 - . 55 1
-1 - . 54 1
-1 - . 53 1
-1 - . 52 1
50 G < 51 2
51 A < 50 2
52 C < 49 2
53 G . 61 4
54 T . 62 4
55 A > 63 2
56 A > 64 2
57 G > 65 2
58 G > 66 2
59 G > 67 2
60 T . 68 4
61 T . 69 4
62 C . 70 4
63 A . 71 4
64 A . 72 4
65 G . 73 4
66 T . 74 4
67 C < 67 2
68 C < 66 2
69 C < 65 2
70 T < 64 2
71 T < 63 2
-1 - . 46 1
72 A < 11 2
73 T < 10 2
74 C < 9 2
75 C < 8 2
76 C < 7 2
77 C < 6 2
78 C . 5 8
79 A . 4 8
80 C . 3 8
81 C . 2 8
82 A . 1 8
-1 # # -1 -1
65 ML1150_TAA 83
-1 # # -1 -1
0 G > 5 2
1 C > 6 2
2 C > 7 2
3 C > 8 2
4 A > 9 2
5 A > 10 2
6 G > 11 2
7 T . 12 4
8 G . 13 4
9 G > 16 2
10 C > 17 2
11 G > 18 2
12 G . 19 2
13 A . 20 4
14 A . 21 4
15 T . 22 4
16 G . 24 4
17 G . 25 4
18 T . 26 4
19 A . 26 16
20 G . 27 4
-1 - . 23 1
21 A . 19 2
22 C < 18 2
23 G < 17 2
24 C < 16 2
25 A . 29 4
26 T > 32 2
27 G > 33 2
28 G > 34 2
29 G > 35 2
30 A > 36 2
31 T . 37 4
32 T . 38 4
33 T . 39 4
34 A . 40 4
35 A . 41 4
36 G . 42 4
37 A . 43 4
38 T < 36 2
39 C < 35 2
40 C < 34 2
41 C < 33 2
42 A < 32 2
43 C . 45 4
44 G > 49 2
45 C > 50 2
46 C > 51 2
47 A > 52 2
48 G . 56 4
49 T . 57 4
50 A . 58 4
51 A . 59 4
-1 - . 55 1
-1 - . 54 1
-1 - . 53 1
52 T < 52 2
53 G < 51 2
54 G < 50 2
55 T < 49 2
56 G . 61 4
57 T . 62 4
58 G > 63 2
59 C > 64 2
60 C > 65 2
61 G > 66 2
62 G > 67 2
63 T . 68 4
64 T . 69 4
65 C . 70 4
66 A . 71 4
67 A . 72 4
68 G . 73 4
69 T . 74 4
70 C < 67 2
71 C < 66 2
72 G < 65 2
73 G < 64 2
74 C < 63 2
-1 - . 46 1
75 T < 11 2
76 T < 10 2
77 T < 9 2
78 G < 8 2
79 G < 7 2
80 G < 6 2
81 C < 5 2
82 A . 4 8
-1 - . 3 1
-1 - . 2 1
-1 - . 1 1
-1 # # -1 -1
65 ML1151_TAG 82
-1 # # -1 -1
0 G > 5 2
1 C > 6 2
2 A > 7 2
3 C > 8 2
4 T > 9 2
5 C > 10 2
6 G > 11 2
7 T . 12 4
8 G . 13 4
9 G > 16 2
10 C > 17 2
11 G > 18 2
12 G . 19 2
13 A . 20 4
14 A . 21 4
15 T . 22 4
16 G . 24 4
17 G . 25 4
18 T . 26 4
19 A . 26 16
20 G . 27 4
-1 - . 23 1
21 A . 19 2
22 C < 18 2
23 G < 17 2
24 C < 16 2
25 G . 29 4
26 C > 32 2
27 T > 33 2
28 A > 34 2
29 G > 35 2
30 A > 36 2
31 C . 37 4
32 T . 38 4
33 T . 39 4
34 A . 40 4
35 G . 41 4
36 G . 42 4
37 A . 43 4
38 T < 36 2
39 C < 35 2
40 T < 34 2
41 A < 33 2
42 G < 32 2
43 T . 45 4
44 T > 49 2
45 T > 50 2
46 C > 51 2
47 A . 52 2
48 T . 56 4
49 C . 57 4
50 T . 58 4
-1 - . 59 1
-1 - . 55 1
-1 - . 54 1
-1 - . 53 1
51 A . 52 2
52 G < 51 2
53 A < 50 2
54 A < 49 2
55 G . 61 4
56 T . 62 4
57 G > 63 2
58 G > 64 2
59 G > 65 2
60 G > 66 2
61 G > 67 2
62 T . 68 4
63 T . 69 4
64 C . 70 4
65 A . 71 4
66 A . 72 4
67 G . 73 4
68 T . 74 4
69 C < 67 2
70 C < 66 2
71 C < 65 2
72 T < 64 2
73 T < 63 2
-1 - . 46 1
74 C < 11 2
75 G < 10 2
76 G < 9 2
77 G < 8 2
78 T < 7 2
79 G < 6 2
80 C < 5 2
81 A . 4 8
-1 - . 3 1
-1 - . 2 1
-1 - . 1 1
-1 # # -1 -1
65 ML1152_GAG 85
-1 # # -1 -1
0 G > 5 2
1 T > 6 2
2 C > 7 2
3 G > 8 2
4 G > 9 2
5 A > 10 2
6 G > 11 2
7 T . 12 4
8 G . 13 4
9 G > 16 2
10 T > 17 2
11 G > 18 2
12 G . 19 2
13 A . 20 4
14 A . 21 4
15 T . 22 4
16 G . 24 4
17 G . 25 4
18 T . 26 4
19 A . 26 16
20 G . 27 4
-1 - . 23 1
21 A . 19 2
22 C < 18 2
23 A < 17 2
24 C < 16 2
25 G . 29 4
26 C > 32 2
27 A > 33 2
28 A > 34 2
29 G > 35 2
30 C > 36 2
31 T . 37 4
32 T . 38 4
33 G . 39 4
34 A . 40 4
35 G . 41 4
36 G . 42 4
37 T . 43 4
38 G < 36 2
39 C < 35 2
40 T < 34 2
41 T < 33 2
42 G < 32 2
43 T . 45 4
44 G . 46 4
45 G > 49 2
46 T > 50 2
47 C > 51 2
48 G . 52 2
49 T . 56 4
50 T . 57 4
51 A . 58 4
52 A . 59 4
-1 - . 55 1
-1 - . 54 1
-1 - . 53 1
53 A . 52 2
54 G < 51 2
55 A < 50 2
56 C < 49 2
57 T . 61 4
58 G . 61 16
59 T . 62 4
60 G > 63 2
61 C > 64 2
62 C > 65 2
63 A > 66 2
64 G > 67 2
65 T . 68 4
66 T . 69 4
67 C . 70 4
68 A . 71 4
69 A . 72 4
70 G . 73 4
71 T . 74 4
72 C < 67 2
73 T < 66 2
74 G < 65 2
75 G < 64 2
76 T < 63 2
77 C < 11 2
78 T < 10 2
79 C < 9 2
80 C < 8 2
81 G < 7 2
82 A < 6 2
83 C < 5 2
84 A . 4 8
-1 - . 3 1
-1 - . 2 1
-1 - . 1 1
-1 # # -1 -1
65 ML1200_TAA 86
-1 # # -1 -1
0 G > 5 2
1 C > 6 2
2 C > 7 2
3 C > 8 2
4 A > 9 2
5 A > 10 2
6 G > 11 2
7 T . 12 4
8 G . 13 4
9 G > 16 2
10 C > 17 2
11 G > 18 2
12 G . 19 2
13 A . 20 4
14 A . 21 4
15 T . 22 4
16 G . 24 4
17 G . 25 4
18 T . 26 4
19 A . 26 16
20 G . 27 4
-1 - . 23 1
21 A . 19 2
22 C < 18 2
23 G < 17 2
24 C < 16 2
25 A . 29 4
26 T > 32 2
27 G > 33 2
28 G > 34 2
29 G > 35 2
30 A > 36 2
31 T . 37 4
32 T . 38 4
33 T . 39 4
34 A . 40 4
35 A . 41 4
36 G . 42 4
37 A . 43 4
38 T < 36 2
39 C < 35 2
40 C < 34 2
41 C < 33 2
42 A < 32 2
43 C . 45 4
44 G > 49 2
45 C > 50 2
46 T > 51 2
47 A > 52 2
48 G . 56 4
49 C . 57 4
50 A . 58 4
51 A . 59 4
-1 - . 55 1
-1 - . 54 1
-1 - . 53 1
52 T < 52 2
53 A < 51 2
54 G < 50 2
55 C < 49 2
56 G . 61 4
57 T . 62 4
58 G > 63 2
59 C > 64 2
60 C > 65 2
61 G > 66 2
62 G > 67 2
63 T . 68 4
64 T . 69 4
65 C . 70 4
66 A . 71 4
67 A . 72 4
68 G . 73 4
69 T . 74 4
70 C < 67 2
71 C < 66 2
72 G < 65 2
73 G < 64 2
74 C < 63 2
-1 - . 46 1
75 T < 11 2
76 T < 10 2
77 T < 9 2
78 G < 8 2
79 G < 7 2
80 G < 6 2
81 C < 5 2
82 A . 4 8
83 C . 3 8
84 C . 2 8
85 A . 1 8
-1 # # -1 -1
65 ML1201_TAG 85
-1 # # -1 -1
0 G > 5 2
1 C > 6 2
2 A > 7 2
3 C > 8 2
4 T > 9 2
5 C > 10 2
6 G > 11 2
7 T . 12 4
8 G . 13 4
9 G > 16 2
10 C > 17 2
11 G > 18 2
12 G . 19 2
13 A . 20 4
14 A . 21 4
15 T . 22 4
16 G . 24 4
17 G . 25 4
18 T . 26 4
19 A . 26 16
20 G . 27 4
-1 - . 23 1
21 A . 19 2
22 C < 18 2
23 G < 17 2
24 C < 16 2
25 G . 29 4
26 C > 32 2
27 T > 33 2
28 A > 34 2
29 G > 35 2
30 A > 36 2
31 C . 37 4
32 T . 38 4
33 T . 39 4
34 A . 40 4
35 G . 41 4
36 G . 42 4
37 A . 43 4
38 T < 36 2
39 C < 35 2
40 T < 34 2
41 A < 33 2
42 G < 32 2
43 T . 45 4
44 T . 46 4
45 T > 49 2
46 C > 50 2
47 A . 51 2
48 T . 52 2
49 T > 53 2
-1 - . 59 1
-1 - . 58 1
-1 - . 57 1
-1 - . 56 1
-1 - . 55 1
-1 - . 54 1
50 G < 53 2
51 T . 52 2
52 G . 51 2
53 G < 50 2
54 A < 49 2
55 G . 61 4
56 T . 62 4
57 G > 63 2
58 G > 64 2
59 G > 65 2
60 G > 66 2
61 G > 67 2
62 T . 68 4
63 T . 69 4
64 C . 70 4
65 A . 71 4
66 A . 72 4
67 G . 73 4
68 T . 74 4
69 C < 67 2
70 C < 66 2
71 C < 65 2
72 T < 64 2
73 T < 63 2
74 C < 11 2
75 G < 10 2
76 A < 9 2
77 G < 8 2
78 T < 7 2
79 G < 6 2
80 C < 5 2
81 A . 4 8
82 C . 3 8
83 C . 2 8
84 A . 1 8
-1 # # -1 -1
65 ML1230_CAA 84
-1 # # -1 -1
0 C > 5 2
1 C > 6 2
2 C > 7 2
3 C > 8 2
4 G > 9 2
5 T > 10 2
6 G > 11 2
7 T . 12 4
8 G . 13 4
9 G > 16 2
10 C > 17 2
11 G > 18 2
12 A . 19 2
13 A . 20 4
14 A . 21 4
15 T . 22 4
16 G . 24 4
17 G . 25 4
18 T . 26 4
19 A . 26 16
20 G . 27 4
-1 - . 23 1
21 A . 19 2
22 C < 18 2
23 G < 17 2
24 C < 16 2
25 G . 29 4
26 C > 32 2
27 T > 33 2
28 T > 34 2
29 G > 35 2
30 A > 36 2
31 C . 37 4
32 T . 38 4
33 C . 39 4
34 A . 40 4
35 A . 41 4
36 A . 42 4
37 A . 43 4
38 T < 36 2
39 C < 35 2
40 A < 34 2
41 A < 33 2
42 G < 32 2
43 T . 45 4
44 A > 49 2
45 G > 50 2
46 T > 51 2
47 G . 56 4
48 A . 57 4
49 A . 58 4
50 G . 59 4
-1 - . 55 1
-1 - . 54 1
-1 - . 53 1
-1 - . 52 1
51 A < 51 2
52 C < 50 2
53 T < 49 2
54 G . 61 4
55 T . 62 4
56 G > 63 2
57 C > 64 2
58 T > 65 2
59 G > 66 2
60 G > 67 2
61 T . 68 4
62 T . 69 4
63 C . 70 4
64 G . 71 4
65 A . 72 4
66 G . 73 4
67 T . 74 4
68 C < 67 2
69 C < 66 2
70 G < 65 2
71 G < 64 2
72 T < 63 2
-1 - . 46 1
73 C < 11 2
74 A < 10 2
75 C < 9 2
76 G < 8 2
77 G < 7 2
78 G < 6 2
79 G < 5 2
80 A . 4 8
81 C . 3 8
82 C . 2 8
83 A . 1 8
-1 # # -1 -1
65 ML1231_TAG 85
-1 # # -1 -1
0 G > 5 2
1 C > 6 2
2 G > 7 2
3 G > 8 2
4 G > 9 2
5 T > 10 2
6 G > 11 2
7 T . 12 4
8 G . 13 4
9 G > 16 2
10 C > 17 2
11 G > 18 2
12 A . 19 2
13 A . 20 4
14 A . 21 4
15 T . 22 4
16 T . 23 4
17 G . 24 4
18 G . 25 4
19 C . 26 4
20 A . 26 16
21 G . 27 4
22 A . 19 2
23 C < 18 2
24 G < 17 2
25 C < 16 2
26 A . 29 4
27 C > 32 2
28 T > 33 2
29 A > 34 2
30 G > 35 2
31 A > 36 2
32 C . 37 4
33 T . 38 4
34 T . 39 4
35 A . 40 4
36 G . 41 4
37 G . 42 4
38 A . 43 4
39 T < 36 2
40 C < 35 2
41 T < 34 2
42 A < 33 2
43 G < 32 2
44 C . 45 4
45 G > 49 2
46 C > 50 2
47 T > 51 2
48 T . 56 4
49 T . 57 4
50 A . 58 4
51 C . 59 4
-1 - . 55 1
-1 - . 54 1
-1 - . 53 1
-1 - . 52 1
52 G < 51 2
53 G < 50 2
54 C < 49 2
55 A . 61 4
56 T . 62 4
57 G > 63 2
58 C > 64 2
59 A > 65 2
60 G > 66 2
61 G > 67 2
62 T . 68 4
63 T . 69 4
64 C . 70 4
65 A . 71 4
66 A . 72 4
67 G . 73 4
68 T . 74 4
69 C < 67 2
70 C < 66 2
71 T < 65 2
72 G < 64 2
73 T < 63 2
-1 - . 46 1
74 C < 11 2
75 A < 10 2
76 C < 9 2
77 C < 8 2
78 C < 7 2
79 G < 6 2
80 C < 5 2
81 A . 4 8
82 C . 3 8
83 C . 2 8
84 A . 1 8
-1 # # -1 -1
65 ML1232_TAA 88
-1 # # -1 -1
0 T . 0 16
1 G > 5 2
2 C > 6 2
3 C > 7 2
4 C > 8 2
5 G > 9 2
6 G > 10 2
7 G > 11 2
8 T . 12 4
9 G . 13 4
10 G > 16 2
11 T > 17 2
12 G > 18 2
13 A . 19 2
14 A . 20 4
15 A . 21 4
16 T . 22 4
17 C . 23 4
18 G . 24 4
19 G . 25 4
20 T . 26 4
21 A . 26 16
22 G . 27 4
23 A . 19 2
24 C < 18 2
25 A < 17 2
26 C < 16 2
27 G . 29 4
28 C > 32 2
29 A > 33 2
30 G > 34 2
31 G > 35 2
32 A > 36 2
33 C . 37 4
34 T . 38 4
35 T . 39 4
36 A . 40 4
37 A . 41 4
38 A . 42 4
39 A . 43 4
40 T < 36 2
41 C < 35 2
42 C < 34 2
43 T < 33 2
44 G < 32 2
45 T . 45 4
46 G > 49 2
47 G > 50 2
48 C > 51 2
49 A . 52 2
50 T . 56 4
51 A . 57 4
52 A . 58 4
53 A . 59 4
-1 - . 55 1
-1 - . 54 1
-1 - . 53 1
54 A . 52 2
55 G < 51 2
56 C < 50 2
57 C < 49 2
58 A . 61 4
59 T . 62 4
60 G > 63 2
61 T > 64 2
62 C > 65 2
63 G > 66 2
64 G > 67 2
65 T . 68 4
66 T . 69 4
67 C . 70 4
68 A . 71 4
69 A . 72 4
70 G . 73 4
71 T . 74 4
72 C < 67 2
73 C < 66 2
74 G < 65 2
75 A < 64 2
76 C < 63 2
-1 - . 46 1
77 C < 11 2
78 C < 10 2
79 C < 9 2
80 G < 8 2
81 G < 7 2
82 G < 6 2
83 C < 5 2
84 A . 4 8
85 C . 3 8
86 C . 2 8
87 A . 1 8
-1 # # -1 -1
65 ML1270_TAA 86
-1 # # -1 -1
0 G > 5 2
1 C > 6 2
2 T > 7 2
3 G > 8 2
4 G > 9 2
5 A > 10 2
6 G > 11 2
7 T . 12 4
8 G . 13 4
9 A > 16 2
10 T > 17 2
11 G > 18 2
12 G . 19 2
13 A . 20 4
14 A . 21 4
15 T . 22 4
16 T . 23 4
17 G . 24 4
18 G . 25 4
19 T . 26 4
20 A . 26 16
21 G . 27 4
22 A . 19 2
23 C < 18 2
24 A < 17 2
25 T < 16 2
26 C . 29 4
27 A > 32 2
28 G > 33 2
29 G > 34 2
30 G > 35 2
31 A > 36 2
32 C . 37 4
33 T . 38 4
34 T . 39 4
35 A . 40 4
36 A . 41 4
37 A . 42 4
38 A . 43 4
39 T < 36 2
40 C < 35 2
41 C < 34 2
42 C < 33 2
43 T < 32 2
44 T . 45 4
45 G > 49 2
46 A > 50 2
47 C > 51 2
48 C > 52 2
49 G > 53 2
50 G . 56 4
51 C . 57 4
52 A . 58 4
53 G . 59 4
-1 - . 55 1
-1 - . 54 1
54 C < 53 2
55 G < 52 2
56 G < 51 2
57 T < 50 2
58 C < 49 2
59 G . 61 4
60 T . 62 4
61 A > 63 2
62 C > 64 2
63 G > 65 2
64 A > 66 2
65 G > 67 2
66 T . 68 4
67 T . 69 4
68 C . 70 4
69 A . 71 4
70 A . 72 4
71 G . 73 4
72 T . 74 4
73 C < 67 2
74 T < 66 2
75 C < 65 2
76 G < 64 2
77 T < 63 2
-1 - . 46 1
78 C < 11 2
79 T < 10 2
80 C < 9 2
81 C < 8 2
82 A < 7 2
83 G < 6 2
84 C < 5 2
85 A . 4 8
-1 - . 3 1
-1 - . 2 1
-1 - . 1 1
-1 # # -1 -1
65 ML1271_GAG 82
-1 # # -1 -1
0 G > 5 2
1 C > 6 2
2 G > 7 2
3 G > 8 2
4 C > 9 2
5 G > 10 2
6 G > 11 2
7 T . 12 4
8 G . 13 4
9 G > 16 2
10 T > 17 2
11 G > 18 2
12 G . 19 2
13 A . 20 4
14 A . 21 4
15 G . 22 4
16 T . 23 4
17 G . 24 4
18 G . 25 4
19 T . 26 4
20 A . 26 16
21 T . 27 4
22 A . 19 2
23 C < 18 2
24 A < 17 2
25 C < 16 2
26 G . 29 4
27 C > 32 2
28 T > 33 2
29 A > 34 2
30 G > 35 2
31 C > 36 2
32 T . 37 4
33 C . 38 4
34 G . 39 4
35 A . 40 4
36 G . 41 4
37 G . 42 4
38 T . 43 4
39 G < 36 2
40 C < 35 2
41 T < 34 2
42 A < 33 2
43 G < 32 2
44 T . 45 4
45 G > 49 2
46 C > 50 2
47 C > 51 2
48 G . 56 4
49 T . 57 4
50 A . 58 4
51 A . 59 4
-1 - . 55 1
-1 - . 54 1
-1 - . 53 1
-1 - . 52 1
52 G < 51 2
53 G < 50 2
54 C < 49 2
55 T . 61 4
56 T . 62 4
57 G > 63 2
58 C > 64 2
59 T > 65 2
60 G > 66 2
61 G > 67 2
62 T . 68 4
63 T . 69 4
64 C . 70 4
65 A . 71 4
66 A . 72 4
67 G . 73 4
68 T . 74 4
69 C < 67 2
70 C < 66 2
71 A < 65 2
72 G < 64 2
73 T < 63 2
-1 - . 46 1
74 C < 11 2
75 C < 10 2
76 G < 9 2
77 C < 8 2
78 C < 7 2
79 G < 6 2
80 C < 5 2
81 A . 4 8
-1 - . 3 1
-1 - . 2 1
-1 - . 1 1
-1 # # -1 -1
65 ML1272_CAA 83
-1 # # -1 -1
0 G > 5 2
1 C > 6 2
2 C > 7 2
3 G > 8 2
4 A > 9 2
5 C > 10 2
6 G > 11 2
7 T . 12 4
8 G . 13 4
9 G > 16 2
10 T > 17 2
11 G > 18 2
12 A . 19 2
13 A . 20 4
14 A . 21 4
15 C . 22 4
16 T . 23 4
17 G . 24 4
18 G . 25 4
19 C . 26 4
20 A . 26 16
21 G . 27 4
22 A . 19 2
23 C < 18 2
24 A < 17 2
25 C < 16 2
26 G . 29 4
27 A > 32 2
28 C > 33 2
29 A > 34 2
30 G > 35 2
31 A > 36 2
32 C . 37 4
33 T . 38 4
34 C . 39 4
35 A . 40 4
36 A . 41 4
37 A . 42 4
38 A . 43 4
39 T < 36 2
40 C < 35 2
41 T < 34 2
42 G < 33 2
43 T < 32 2
44 T . 45 4
45 G . 46 4
46 G > 49 2
47 G > 50 2
48 G > 51 2
49 T . 56 4
50 A . 57 4
51 A . 58 4
52 C . 59 4
-1 - . 55 1
-1 - . 54 1
-1 - . 53 1
-1 - . 52 1
53 C < 51 2
54 C < 50 2
55 C < 49 2
56 G . 61 4
57 T . 62 4
58 A > 63 2
59 A > 64 2
60 G > 65 2
61 G > 66 2
62 G > 67 2
63 T . 68 4
64 T . 69 4
65 C . 70 4
66 A . 71 4
67 A . 72 4
68 G . 73 4
69 T . 74 4
70 C < 67 2
71 C < 66 2
72 C < 65 2
73 T < 64 2
74 T < 63 2
75 C < 11 2
76 G < 10 2
77 T < 9 2
78 C < 8 2
79 G < 7 2
80 G < 6 2
81 C < 5 2
82 A . 4 8
-1 - . 3 1
-1 - . 2 1
-1 - . 1 1
-1 # # -1 -1
65 ML1273_TAG 81
-1 # # -1 -1
0 G > 5 2
1 C > 6 2
2 G > 7 2
3 A > 8 2
4 G > 9 2
5 A > 10 2
6 G > 11 2
7 T . 12 4
8 G . 13 4
9 G > 16 2
10 T > 17 2
11 G > 18 2
12 G . 19 2
13 A . 20 4
14 A . 21 4
15 T . 22 4
16 C . 23 4
17 G . 24 4
18 G . 25 4
19 C . 26 4
20 A . 26 16
21 G . 27 4
22 A . 19 2
23 C < 18 2
24 A < 17 2
25 C < 16 2
26 G . 29 4
27 C > 32 2
28 T > 33 2
29 A > 34 2
30 G > 35 2
31 A > 36 2
32 C . 37 4
33 T . 38 4
34 T . 39 4
35 A . 40 4
36 G . 41 4
37 G . 42 4
38 A . 43 4
39 T < 36 2
40 C < 35 2
41 T < 34 2
42 A < 33 2
43 G < 32 2
44 T . 45 4
45 G > 49 2
46 C > 50 2
47 C > 51 2
48 T . 56 4
49 C . 57 4
50 T . 58 4
-1 - . 59 1
-1 - . 55 1
-1 - . 54 1
-1 - . 53 1
-1 - . 52 1
51 G < 51 2
52 G < 50 2
53 C < 49 2
54 A . 61 4
55 T . 62 4
56 G > 63 2
57 A > 64 2
58 G > 65 2
59 G > 66 2
60 G > 67 2
61 T . 68 4
62 T . 69 4
63 C . 70 4
64 A . 71 4
65 A . 72 4
66 G . 73 4
67 T . 74 4
68 C < 67 2
69 C < 66 2
70 C < 65 2
71 T < 64 2
72 C < 63 2
-1 - . 46 1
73 C < 11 2
74 T < 10 2
75 C < 9 2
76 T < 8 2
77 C < 7 2
78 G < 6 2
79 C < 5 2
80 A . 4 8
-1 - . 3 1
-1 - . 2 1
-1 - . 1 1
-1 # # -1 -1
65 ML1274_CAG 84
-1 # # -1 -1
0 G > 5 2
1 C > 6 2
2 C > 7 2
3 T > 8 2
4 C > 9 2
5 G > 10 2
6 A > 11 2
7 T . 12 4
8 G . 13 4
9 G > 16 2
10 T > 17 2
11 G > 18 2
12 G . 19 2
13 A . 20 4
14 A . 21 4
15 T . 22 4
16 T . 23 4
17 G . 24 4
18 G . 25 4
19 C . 26 4
20 A . 26 16
21 G . 27 4
22 A . 19 2
23 C < 18 2
24 A < 17 2
25 C < 16 2
26 G . 29 4
27 C > 32 2
28 T > 33 2
29 A > 34 2
30 G > 35 2
31 C > 36 2
32 T . 37 4
33 T . 38 4
34 C . 39 4
35 A . 40 4
36 G . 41 4
37 G . 42 4
38 T . 43 4
39 G < 36 2
40 C < 35 2
41 T < 34 2
42 A < 33 2
43 G < 32 2
44 T . 45 4
45 G > 49 2
46 C > 50 2
47 C > 51 2
48 T . 52 2
49 T . 56 4
50 C . 57 4
51 A . 58 4
52 C . 59 4
-1 - . 55 1
-1 - . 54 1
-1 - . 53 1
53 C . 52 2
54 G < 51 2
55 G < 50 2
56 C < 49 2
57 G . 61 4
58 T . 62 4
59 G > 63 2
60 G > 64 2
61 G > 65 2
62 A > 66 2
63 G > 67 2
64 T . 68 4
65 T . 69 4
66 C . 70 4
67 A . 71 4
68 A . 72 4
69 G . 73 4
70 T . 74 4
71 C < 67 2
72 T < 66 2
73 C < 65 2
74 C < 64 2
75 C < 63 2
-1 - . 46 1
76 T < 11 2
77 C < 10 2
78 G < 9 2
79 A < 8 2
80 G < 7 2
81 G < 6 2
82 C < 5 2
83 A . 4 8
-1 - . 3 1
-1 - . 2 1
-1 - . 1 1
-1 # # -1 -1
65 ML1280_GAG 84
-1 # # -1 -1
0 G > 5 2
1 C > 6 2
2 T > 7 2
3 G > 8 2
4 T > 9 2
5 G > 10 2
6 G > 11 2
7 T . 12 4
8 G . 13 4
9 G > 16 2
10 T > 17 2
11 G > 18 2
12 G . 19 2
13 A . 20 4
14 A . 21 4
15 G . 22 4
16 T . 23 4
17 G . 24 4
18 G . 25 4
19 T . 26 4
20 A . 26 16
21 G . 27 4
22 A . 19 2
23 C < 18 2
24 A < 17 2
25 C < 16 2
26 G . 29 4
27 C > 32 2
28 T > 33 2
29 A > 34 2
30 G > 35 2
31 C > 36 2
32 T . 37 4
33 T . 38 4
34 G . 39 4
35 A . 40 4
36 G . 41 4
37 G . 42 4
38 G . 43 4
39 G < 36 2
40 C < 35 2
41 T < 34 2
42 A < 33 2
43 G < 32 2
44 T . 45 4
45 G > 49 2
46 G > 50 2
47 G > 51 2
48 C > 52 2
49 G . 56 4
50 C . 57 4
51 A . 58 4
52 A . 59 4
-1 - . 55 1
-1 - . 54 1
-1 - . 53 1
53 G < 52 2
54 C < 51 2
55 C < 50 2
56 C < 49 2
57 G . 61 4
58 T . 62 4
59 G > 63 2
60 C > 64 2
61 T > 65 2
62 G > 66 2
63 G > 67 2
64 T . 68 4
65 T . 69 4
66 C . 70 4
67 A . 71 4
68 A . 72 4
69 G . 73 4
70 T . 74 4
71 C < 67 2
72 C < 66 2
73 A < 65 2
74 G < 64 2
75 T < 63 2
-1 - . 46 1
76 T < 11 2
77 C < 10 2
78 A < 9 2
79 C < 8 2
80 A < 7 2
81 G < 6 2
82 C < 5 2
83 A . 4 8
-1 - . 3 1
-1 - . 2 1
-1 - . 1 1
-1 # # -1 -1
65 ML1281_CAA 84
-1 # # -1 -1
0 G > 5 2
1 C > 6 2
2 C > 7 2
3 G > 8 2
4 G > 9 2
5 T > 10 2
6 A > 11 2
7 T . 12 4
8 G . 13 4
9 G > 16 2
10 C > 17 2
11 G > 18 2
12 G . 19 2
13 A . 20 4
14 A . 21 4
15 T . 22 4
16 T . 23 4
17 G . 24 4
18 G . 25 4
19 T . 26 4
20 A . 26 16
21 G . 27 4
22 A . 19 2
23 C < 18 2
24 G < 17 2
25 C < 16 2
26 G . 29 4
27 C > 32 2
28 C > 33 2
29 A > 34 2
30 G > 35 2
31 A > 36 2
32 C . 37 4
33 T . 38 4
34 C . 39 4
35 A . 40 4
36 A . 41 4
37 A . 42 4
38 A . 43 4
39 T < 36 2
40 C < 35 2
41 T < 34 2
42 G < 33 2
43 G < 32 2
44 T . 45 4
45 G > 49 2
46 A > 50 2
47 G > 51 2
48 G > 52 2
49 G . 56 4
50 C . 57 4
51 A . 58 4
52 A . 59 4
-1 - . 55 1
-1 - . 54 1
-1 - . 53 1
53 C < 52 2
54 T < 51 2
55 T < 50 2
56 C < 49 2
57 A . 61 4
58 T . 62 4
59 G > 63 2
60 T > 64 2
61 C > 65 2
62 G > 66 2
63 G > 67 2
64 T . 68 4
65 T . 69 4
66 C . 70 4
67 G . 71 4
68 A . 72 4
69 C . 73 4
70 T . 74 4
71 C < 67 2
72 C < 66 2
73 G < 65 2
74 A < 64 2
75 C < 63 2
-1 - . 46 1
76 T < 11 2
77 A < 10 2
78 C < 9 2
79 C < 8 2
80 G < 7 2
81 G < 6 2
82 T < 5 2
83 A . 4 8
-1 - . 3 1
-1 - . 2 1
-1 - . 1 1
-1 # # -1 -1
65 ML1282_TAG 81
-1 # # -1 -1
0 C . 5 2
1 C > 6 2
2 A > 7 2
3 G > 8 2
4 G > 9 2
5 A > 10 2
6 G > 11 2
7 T . 12 4
8 G . 13 4
9 G > 16 2
10 T > 17 2
11 G > 18 2
12 G . 19 2
13 A . 20 4
14 A . 21 4
15 T . 22 4
16 T . 23 4
17 G . 24 4
18 G . 25 4
19 C . 26 4
20 A . 26 16
21 G . 27 4
22 A . 19 2
23 C < 18 2
24 A < 17 2
25 C < 16 2
26 G . 29 4
27 C > 32 2
28 T > 33 2
29 A > 34 2
30 G > 35 2
31 A > 36 2
32 C . 37 4
33 T . 38 4
34 T . 39 4
35 A . 40 4
36 G . 41 4
37 G . 42 4
38 A . 43 4
39 T < 36 2
40 C < 35 2
41 T < 34 2
42 A < 33 2
43 G < 32 2
44 T . 45 4
45 G > 49 2
46 C > 50 2
47 C > 51 2
48 T . 56 4
49 T . 57 4
50 T . 58 4
-1 - . 59 1
-1 - . 55 1
-1 - . 54 1
-1 - . 53 1
-1 - . 52 1
51 G < 51 2
52 G < 50 2
53 C < 49 2
54 G . 61 4
55 T . 62 4
56 G > 63 2
57 T > 64 2
58 G > 65 2
59 G > 66 2
60 G > 67 2
61 T . 68 4
62 T . 69 4
63 C . 70 4
64 G . 71 4
65 A . 72 4
66 C . 73 4
67 T . 74 4
68 C < 67 2
69 C < 66 2
70 C < 65 2
71 A < 64 2
72 C < 63 2
-1 - . 46 1
73 C < 11 2
74 T < 10 2
75 T < 9 2
76 C < 8 2
77 T < 7 2
78 G < 6 2
79 T . 5 2
80 A . 4 8
-1 - . 3 1
-1 - . 2 1
-1 - . 1 1
-1 # # -1 -1
65 ML1283_TAA 83
-1 # # -1 -1
0 G > 5 2
1 C > 6 2
2 C > 7 2
3 G > 8 2
4 A > 9 2
5 A > 10 2
6 G > 11 2
7 T . 12 4
8 G . 13 4
9 G > 16 2
10 T > 17 2
11 G > 18 2
12 G . 19 2
13 A . 20 4
14 A . 21 4
15 T . 22 4
16 T . 23 4
17 G . 24 4
18 G . 25 4
19 T . 26 4
20 A . 26 16
21 G . 27 4
22 A . 19 2
23 C < 18 2
24 A < 17 2
25 C < 16 2
26 A . 29 4
27 C > 32 2
28 A > 33 2
29 G > 34 2
30 G > 35 2
31 A > 36 2
32 C . 37 4
33 T . 38 4
34 T . 39 4
35 A . 40 4
36 A . 41 4
37 A . 42 4
38 A . 43 4
39 T < 36 2
40 C < 35 2
41 C < 34 2
42 T < 33 2
43 G < 32 2
44 A . 45 4
45 G . 46 4
46 G > 49 2
47 A > 50 2
48 G > 51 2
49 G . 56 4
50 A . 57 4
51 A . 58 4
52 G . 59 4
-1 - . 55 1
-1 - . 54 1
-1 - . 53 1
-1 - . 52 1
53 C < 51 2
54 T < 50 2
55 C < 49 2
56 G . 61 4
57 T . 62 4
58 A > 63 2
59 C > 64 2
60 C > 65 2
61 G > 66 2
62 G > 67 2
63 T . 68 4
64 T . 69 4
65 C . 70 4
66 A . 71 4
67 A . 72 4
68 G . 73 4
69 T . 74 4
70 C < 67 2
71 C < 66 2
72 G < 65 2
73 G < 64 2
74 T < 63 2
75 C < 11 2
76 T < 10 2
77 T < 9 2
78 C < 8 2
79 G < 7 2
80 G < 6 2
81 T < 5 2
82 A . 4 8
-1 - . 3 1
-1 - . 2 1
-1 - . 1 1
-1 # # -1 -1
65 ML1310_TAA 87
-1 # # -1 -1
0 G > 5 2
1 C > 6 2
2 C > 7 2
3 C > 8 2
4 G > 9 2
5 G > 10 2
6 A > 11 2
7 T . 12 4
8 G . 13 4
9 G > 16 2
10 T > 17 2
11 G > 18 2
12 G . 19 2
13 A . 20 4
14 A . 21 4
15 T . 22 4
16 G . 24 4
17 C . 25 4
18 A . 26 4
19 G . 27 4
-1 - . 23 1
20 A . 19 2
21 C < 18 2
22 A < 17 2
23 C < 16 2
24 G . 29 4
25 G > 32 2
26 C > 33 2
27 G > 34 2
28 A > 35 2
29 G > 36 2
30 C . 37 4
31 T . 38 4
32 T . 39 4
33 A . 40 4
34 A . 41 4
35 A . 42 4
36 C . 43 4
37 C < 36 2
38 T < 35 2
39 C < 34 2
40 G < 33 2
41 C < 32 2
42 T . 45 4
43 G > 49 2
44 C > 50 2
45 C > 51 2
46 C > 52 2
47 C . 53 2
48 T . 56 4
49 T . 57 4
50 C . 58 4
51 G . 59 4
-1 - . 55 1
-1 - . 54 1
52 A . 53 2
53 G < 52 2
54 G < 51 2
55 G < 50 2
56 C < 49 2
57 G . 61 4
58 T . 62 4
59 G > 63 2
60 C > 64 2
61 C > 65 2
62 G > 66 2
63 G > 67 2
64 T . 68 4
65 T . 69 4
66 C . 70 4
67 A . 71 4
68 A . 72 4
69 G . 73 4
70 T . 74 4
71 C < 67 2
72 C < 66 2
73 G < 65 2
74 G < 64 2
75 C < 63 2
-1 - . 46 1
76 T < 11 2
77 C < 10 2
78 C < 9 2
79 G < 8 2
80 G < 7 2
81 G < 6 2
82 C < 5 2
83 A . 4 8
84 C . 3 8
85 C . 2 8
86 A . 1 8
-1 # # -1 -1
65 ML1480_TAG 83
-1 # # -1 -1
0 G > 5 2
1 C > 6 2
2 G > 7 2
3 G > 8 2
4 G > 9 2
5 T > 10 2
6 G > 11 2
7 T . 12 4
8 G . 13 4
9 G > 16 2
10 C > 17 2
11 G > 18 2
12 G . 19 2
13 A . 20 4
14 A . 21 4
15 T . 22 4
16 T . 23 4
17 G . 24 4
18 G . 25 4
19 C . 26 4
20 A . 26 16
21 G . 27 4
22 A . 19 2
23 C < 18 2
24 G < 17 2
25 C < 16 2
26 A . 29 4
27 C > 32 2
28 T > 33 2
29 A > 34 2
30 G > 35 2
31 A > 36 2
32 C . 37 4
33 T . 38 4
34 T . 39 4
35 A . 40 4
36 G . 41 4
37 G . 42 4
38 A . 43 4
39 T < 36 2
40 C < 35 2
41 T < 34 2
42 A < 33 2
43 G < 32 2
44 C . 45 4
45 G > 49 2
46 C > 50 2
47 C > 51 2
48 T . 56 4
49 T . 57 4
50 T . 58 4
51 A . 59 4
52 C . 55 32
-1 - . 55 1
-1 - . 54 1
-1 - . 53 1
-1 - . 52 1
53 G < 51 2
54 G < 50 2
55 C < 49 2
56 G . 61 4
57 T . 62 4
58 G > 63 2
59 G > 64 2
60 G > 65 2
61 G > 66 2
62 G > 67 2
63 T . 68 4
64 T . 69 4
65 C . 70 4
66 G . 71 4
67 A . 72 4
68 C . 73 4
69 T . 74 4
70 C < 67 2
71 C < 66 2
72 C < 65 2
73 T < 64 2
74 T < 63 2
-1 - . 46 1
75 C < 11 2
76 A < 10 2
77 C < 9 2
78 C < 8 2
79 C < 7 2
80 G < 6 2
81 C < 5 2
82 A . 4 8
-1 - . 3 1
-1 - . 2 1
-1 - . 1 1
-1 # # -1 -1
65 ML1481_TAA 89
-1 # # -1 -1
0 G > 5 2
1 C > 6 2
2 C > 7 2
3 G > 8 2
4 G > 9 2
5 G > 10 2
6 G > 11 2
7 T . 12 4
8 G . 13 4
9 G > 16 2
10 C > 17 2
11 G > 18 2
12 G . 19 2
13 A . 20 4
14 A . 21 4
15 C . 22 4
16 T . 23 4
17 G . 24 4
18 G . 25 4
19 C . 26 4
20 A . 26 16
21 G . 27 4
22 A . 19 2
23 C < 18 2
24 G < 17 2
25 C < 16 2
26 A . 29 4
27 C > 32 2
28 A > 33 2
29 G > 34 2
30 G > 35 2
31 A > 36 2
32 C . 37 4
33 T . 38 4
34 T . 39 4
35 A . 40 4
36 A . 41 4
37 A . 42 4
38 A . 43 4
39 T < 36 2
40 C < 35 2
41 C < 34 2
42 T < 33 2
43 G < 32 2
44 C . 45 4
45 G > 49 2
46 G > 50 2
47 T > 51 2
48 G > 52 2
49 A > 53 2
50 G . 56 4
51 T . 57 4
52 G . 58 4
53 A . 59 4
-1 - . 55 1
-1 - . 54 1
54 T < 53 2
55 C < 52 2
56 A < 51 2
57 C < 50 2
58 C < 49 2
59 G . 61 4
60 T . 62 4
61 A > 63 2
62 C > 64 2
63 C > 65 2
64 G > 66 2
65 G > 67 2
66 T . 68 4
67 T . 69 4
68 C . 70 4
69 G . 71 4
70 A . 72 4
71 T . 73 4
72 T . 74 4
73 C < 67 2
74 C < 66 2
75 G < 65 2
76 G < 64 2
77 T < 63 2
-1 - . 46 1
78 C < 11 2
79 C < 10 2
80 T < 9 2
81 C < 8 2
82 G < 7 2
83 G < 6 2
84 C < 5 2
85 A . 4 8
86 C . 3 8
87 C . 2 8
88 A . 1 8
-1 # # -1 -1
65 ML1482_CAA 84
-1 # # -1 -1
0 G > 5 2
1 C > 6 2
2 C > 7 2
3 G > 8 2
4 G > 9 2
5 T > 10 2
6 G > 11 2
7 T . 12 4
8 G . 13 4
9 G > 16 2
10 C > 17 2
11 G > 18 2
12 G . 19 2
13 A . 20 4
14 A . 21 4
15 T . 22 4
16 T . 23 4
17 G . 24 4
18 G . 25 4
19 C . 26 4
20 A . 26 16
21 G . 27 4
22 A . 19 2
23 C < 18 2
24 G < 17 2
25 C < 16 2
26 G . 29 4
27 C > 32 2
28 G > 33 2
29 G > 34 2
30 G > 35 2
31 A > 36 2
32 C . 37 4
33 T . 38 4
34 C . 39 4
35 A . 40 4
36 A . 41 4
37 A . 42 4
38 A . 43 4
39 T < 36 2
40 C < 35 2
41 C < 34 2
42 C < 33 2
43 G < 32 2
44 T . 45 4
45 T > 49 2
46 C . 50 2
47 C > 51 2
48 A > 52 2
49 C > 53 2
50 T . 54 2
-1 - . 59 1
-1 - . 58 1
-1 - . 57 1
-1 - . 56 1
-1 - . 55 1
51 T . 54 2
52 G < 53 2
53 T < 52 2
54 G < 51 2
55 T . 50 2
56 A < 49 2
57 G . 61 4
58 T . 62 4
59 G > 63 2
60 T > 64 2
61 C > 65 2
62 G > 66 2
63 G > 67 2
64 T . 68 4
65 T . 69 4
66 C . 70 4
67 G . 71 4
68 A . 72 4
69 C . 73 4
70 C . 74 4
71 C < 67 2
72 C < 66 2
73 G < 65 2
74 A < 64 2
75 C < 63 2
-1 - . 46 1
76 C < 11 2
77 A < 10 2
78 C < 9 2
79 C < 8 2
80 G < 7 2
81 G < 6 2
82 T < 5 2
83 A . 4 8
-1 - . 3 1
-1 - . 2 1
-1 - . 1 1
-1 # # -1 -1
65 ML1510_TAA 84
-1 # # -1 -1
0 G > 5 2
1 C > 6 2
2 C > 7 2
3 C > 8 2
4 A > 9 2
5 G > 10 2
6 G > 11 2
7 T . 12 4
8 G . 13 4
9 G > 16 2
10 T > 17 2
11 G > 18 2
12 G . 19 2
13 A . 20 4
14 A . 21 4
15 T . 22 4
16 T . 23 4
17 G . 24 4
18 G . 25 4
19 T . 26 4
20 A . 26 16
21 G . 27 4
22 A . 19 2
23 C < 18 2
24 A < 17 2
25 C < 16 2
26 A . 29 4
27 A > 32 2
28 G > 33 2
29 G > 34 2
30 G > 35 2
31 A > 36 2
32 C . 37 4
33 T . 38 4
34 T . 39 4
35 A . 40 4
36 A . 41 4
37 A . 42 4
38 A . 43 4
39 T < 36 2
40 C < 35 2
41 C < 34 2
42 C < 33 2
43 T < 32 2
44 C . 45 4
45 G > 49 2
46 G > 50 2
47 T > 51 2
48 A > 52 2
49 G . 56 4
50 C . 57 4
51 A . 58 4
52 A . 59 4
-1 - . 55 1
-1 - . 54 1
-1 - . 53 1
53 T < 52 2
54 A < 51 2
55 C < 50 2
56 C < 49 2
57 G . 61 4
58 T . 62 4
59 G > 63 2
60 C > 64 2
61 C > 65 2
62 G > 66 2
63 G > 67 2
64 T . 68 4
65 T . 69 4
66 C . 70 4
67 A . 71 4
68 A . 72 4
69 G . 73 4
70 T . 74 4
71 C < 67 2
72 C < 66 2
73 G < 65 2
74 G < 64 2
75 C < 63 2
-1 - . 46 1
76 T < 11 2
77 T < 10 2
78 T < 9 2
79 G < 8 2
80 G < 7 2
81 G < 6 2
82 C < 5 2
83 A . 4 8
-1 - . 3 1
-1 - . 2 1
-1 - . 1 1
-1 # # -1 -1
65 ML1511_CAA 84
-1 # # -1 -1
0 G > 5 2
1 C > 6 2
2 C > 7 2
3 G > 8 2
4 A > 9 2
5 A > 10 2
6 G > 11 2
7 T . 12 4
8 G . 13 4
9 G > 16 2
10 T > 17 2
11 G > 18 2
12 G . 19 2
13 A . 20 4
14 A . 21 4
15 T . 22 4
16 T . 23 4
17 G . 24 4
18 G . 25 4
19 T . 26 4
20 A . 26 16
21 G . 27 4
22 A . 19 2
23 C < 18 2
24 A < 17 2
25 C < 16 2
26 G . 29 4
27 C > 32 2
28 T > 33 2
29 A > 34 2
30 G > 35 2
31 A > 36 2
32 C . 37 4
33 T . 38 4
34 C . 39 4
35 A . 40 4
36 A . 41 4
37 A . 42 4
38 A . 43 4
39 T < 36 2
40 C < 35 2
41 T < 34 2
42 G < 33 2
43 G < 32 2
44 T . 45 4
45 G > 49 2
46 G > 50 2
47 G > 51 2
48 A > 52 2
49 G . 56 4
50 C . 57 4
51 A . 58 4
52 A . 59 4
-1 - . 55 1
-1 - . 54 1
-1 - . 53 1
53 T < 52 2
54 C < 51 2
55 C < 50 2
56 C < 49 2
57 G . 61 4
58 T . 62 4
59 G > 63 2
60 T > 64 2
61 C > 65 2
62 G > 66 2
63 G > 67 2
64 T . 68 4
65 T . 69 4
66 C . 70 4
67 G . 71 4
68 A . 72 4
69 G . 73 4
70 T . 74 4
71 C < 67 2
72 C < 66 2
73 G < 65 2
74 A < 64 2
75 C < 63 2
-1 - . 46 1
76 C < 11 2
77 T < 10 2
78 T < 9 2
79 C < 8 2
80 G < 7 2
81 G < 6 2
82 C < 5 2
83 A . 4 8
-1 - . 3 1
-1 - . 2 1
-1 - . 1 1
-1 # # -1 -1
65 ML1512_GAG 84
-1 # # -1 -1
0 G > 5 2
1 C > 6 2
2 A > 7 2
3 C > 8 2
4 T > 9 2
5 G > 10 2
6 G > 11 2
7 T . 12 4
8 G . 13 4
9 G > 16 2
10 T > 17 2
11 G > 18 2
12 G . 19 2
13 A . 20 4
14 A . 21 4
15 T . 22 4
16 T . 23 4
17 G . 24 4
18 G . 25 4
19 T . 26 4
20 A . 26 16
21 G . 27 4
22 A . 19 2
23 C < 18 2
24 A < 17 2
25 C < 16 2
26 G . 29 4
27 C > 32 2
28 C > 33 2
29 A > 34 2
30 T > 35 2
31 C > 36 2
32 T . 37 4
33 T . 38 4
34 G . 39 4
35 A . 40 4
36 G . 41 4
37 G . 42 4
38 G . 43 4
39 G < 36 2
40 G < 35 2
41 T < 34 2
42 G < 33 2
43 G < 32 2
44 T . 45 4
45 G > 49 2
46 G > 50 2
47 G > 51 2
48 A > 52 2
49 G . 56 4
50 C . 57 4
51 A . 58 4
52 A . 59 4
-1 - . 55 1
-1 - . 54 1
-1 - . 53 1
53 T < 52 2
54 C < 51 2
55 T < 50 2
56 C < 49 2
57 G . 61 4
58 T . 62 4
59 G > 63 2
60 C > 64 2
61 G > 65 2
62 A > 66 2
63 G > 67 2
64 T . 68 4
65 T . 69 4
66 C . 70 4
67 G . 71 4
68 A . 72 4
69 G . 73 4
70 T . 74 4
71 C < 67 2
72 T < 66 2
73 C < 65 2
74 G < 64 2
75 C < 63 2
-1 - . 46 1
76 C < 11 2
77 C < 10 2
78 A < 9 2
79 G < 8 2
80 T < 7 2
81 G < 6 2
82 C < 5 2
83 A . 4 8
-1 - . 3 1
-1 - . 2 1
-1 - . 1 1
-1 # # -1 -1
65 ML1513_TAG 82
-1 # # -1 -1
0 G > 5 2
1 C > 6 2
2 G > 7 2
3 G > 8 2
4 A > 9 2
5 A > 10 2
6 G > 11 2
7 T . 12 4
8 G . 13 4
9 G > 16 2
10 C > 17 2
11 G > 18 2
12 A . 19 2
13 A . 20 4
14 A . 21 4
15 T . 22 4
16 T . 23 4
17 G . 24 4
18 G . 25 4
19 T . 26 4
20 A . 26 16
21 G . 27 4
22 A . 19 2
23 C < 18 2
24 G < 17 2
25 C < 16 2
26 A . 29 4
27 C > 32 2
28 T > 33 2
29 A > 34 2
30 G > 35 2
31 A > 36 2
32 C . 37 4
33 T . 38 4
34 T . 39 4
35 A . 40 4
36 G . 41 4
37 G . 42 4
38 A . 43 4
39 T < 36 2
40 C < 35 2
41 T < 34 2
42 A < 33 2
43 G < 32 2
44 C . 45 4
45 G > 49 2
46 C > 50 2
47 C > 51 2
48 G . 56 4
49 C . 57 4
50 A . 58 4
51 A . 59 4
-1 - . 55 1
-1 - . 54 1
-1 - . 53 1
-1 - . 52 1
52 G < 51 2
53 G < 50 2
54 C < 49 2
55 A . 61 4
56 T . 62 4
57 G > 63 2
58 A > 64 2
59 A > 65 2
60 G > 66 2
61 G > 67 2
62 T . 68 4
63 T . 69 4
64 C . 70 4
65 G . 71 4
66 A . 72 4
67 T . 73 4
68 T . 74 4
69 C < 67 2
70 C < 66 2
71 T < 65 2
72 T < 64 2
73 T < 63 2
-1 - . 46 1
74 C < 11 2
75 T < 10 2
76 T < 9 2
77 C < 8 2
78 C < 7 2
79 G < 6 2
80 C < 5 2
81 A . 4 8
-1 - . 3 1
-1 - . 2 1
-1 - . 1 1
-1 # # -1 -1
65 ML1540_CAG 87
-1 # # -1 -1
0 G > 5 2
1 C > 6 2
2 G > 7 2
3 G > 8 2
4 A > 9 2
5 T > 10 2
6 G > 11 2
7 T . 12 4
8 G . 13 4
9 G > 16 2
10 C > 17 2
11 G > 18 2
12 G . 19 2
13 A . 20 4
14 A . 21 4
15 T . 22 4
16 T . 23 4
17 G . 24 4
18 G . 25 4
19 C . 26 4
20 A . 26 16
21 G . 27 4
22 A . 19 2
23 C < 18 2
24 G < 17 2
25 C < 16 2
26 G . 29 4
27 C > 32 2
28 T > 33 2
29 A > 34 2
30 G > 35 2
31 A > 36 2
32 A . 37 4
33 T . 38 4
34 C . 39 4
35 A . 40 4
36 G . 41 4
37 G . 42 4
38 C . 43 4
39 T < 36 2
40 C < 35 2
41 T < 34 2
42 A < 33 2
43 G < 32 2
44 T . 45 4
45 G > 49 2
46 T > 50 2
47 C > 51 2
48 T > 52 2
49 T . 56 4
50 T . 57 4
51 A . 58 4
52 C . 59 4
-1 - . 55 1
-1 - . 54 1
-1 - . 53 1
53 A < 52 2
54 G < 51 2
55 A < 50 2
56 C < 49 2
57 G . 61 4
58 T . 62 4
59 G > 63 2
60 G > 64 2
61 G > 65 2
62 G > 66 2
63 G > 67 2
64 T . 68 4
65 T . 69 4
66 C . 70 4
67 A . 71 4
68 A . 72 4
69 G . 73 4
70 T . 74 4
71 C < 67 2
72 C < 66 2
73 C < 65 2
74 T < 64 2
75 T < 63 2
-1 - . 46 1
76 C < 11 2
77 A < 10 2
78 T < 9 2
79 C < 8 2
80 C < 7 2
81 G < 6 2
82 C < 5 2
83 A . 4 8
84 C . 3 8
85 C . 2 8
86 A . 1 8
-1 # # -1 -1
65 ML1541_TAA 86
-1 # # -1 -1
0 G > 5 2
1 C > 6 2
2 C > 7 2
3 G > 8 2
4 G > 9 2
5 G > 10 2
6 G > 11 2
7 T . 12 4
8 G . 13 4
9 G > 16 2
10 T > 17 2
11 G > 18 2
12 G . 19 2
13 A . 20 4
14 A . 21 4
15 T . 22 4
16 T . 23 4
17 G . 24 4
18 G . 25 4
19 C . 26 4
20 A . 26 16
21 G . 27 4
22 A . 19 2
23 C < 18 2
24 A < 17 2
25 C < 16 2
26 A . 29 4
27 C > 32 2
28 A > 33 2
29 G > 34 2
30 G > 35 2
31 A > 36 2
32 C . 37 4
33 T . 38 4
34 T . 39 4
35 A . 40 4
36 A . 41 4
37 A . 42 4
38 A . 43 4
39 T < 36 2
40 C < 35 2
41 C < 34 2
42 T < 33 2
43 G < 32 2
44 C . 45 4
45 G > 49 2
46 G > 50 2
47 T > 51 2
48 A > 52 2
49 G > 53 2
50 G . 56 4
51 T . 57 4
52 G . 58 4
53 A . 59 4
-1 - . 55 1
-1 - . 54 1
54 C < 53 2
55 T < 52 2
56 A < 51 2
57 C < 50 2
58 C < 49 2
59 G . 61 4
60 T . 62 4
61 G > 63 2
62 C > 64 2
63 C > 65 2
64 G > 66 2
65 G > 67 2
66 T . 68 4
67 T . 69 4
68 C . 70 4
69 A . 71 4
70 A . 72 4
71 G . 73 4
72 T . 74 4
73 C < 67 2
74 C < 66 2
75 G < 65 2
76 G < 64 2
77 C < 63 2
-1 - . 46 1
78 C < 11 2
79 C < 10 2
80 T < 9 2
81 C < 8 2
82 G < 7 2
83 G < 6 2
84 C < 5 2
85 A . 4 8
-1 - . 3 1
-1 - . 2 1
-1 - . 1 1
-1 # # -1 -1
65 ML1543_CAA 82
-1 # # -1 -1
0 G > 5 2
1 C > 6 2
2 C > 7 2
3 G > 8 2
4 G > 9 2
5 T > 10 2
6 G > 11 2
7 T . 12 4
8 G . 13 4
9 G > 16 2
10 C > 17 2
11 G > 18 2
12 G . 19 2
13 A . 20 4
14 A . 21 4
15 T . 22 4
16 T . 23 4
17 G . 24 4
18 G . 25 4
19 C . 26 4
20 A . 26 16
21 G . 27 4
22 A . 19 2
23 C < 18 2
24 G < 17 2
25 C < 16 2
26 G . 29 4
27 C > 32 2
28 A > 33 2
29 C > 34 2
30 G > 35 2
31 A > 36 2
32 C . 37 4
33 T . 38 4
34 C . 39 4
35 A . 40 4
36 A . 41 4
37 A . 42 4
38 A . 43 4
39 T < 36 2
40 C < 35 2
41 G < 34 2
42 T < 33 2
43 G < 32 2
44 T . 45 4
45 T > 49 2
46 C > 50 2
47 C > 51 2
48 T . 56 4
49 T . 57 4
50 C . 58 4
51 T . 59 4
-1 - . 55 1
-1 - . 54 1
-1 - . 53 1
-1 - . 52 1
52 G < 51 2
53 G < 50 2
54 A < 49 2
55 G . 61 4
56 T . 62 4
57 G > 63 2
58 T > 64 2
59 C > 65 2
60 G > 66 2
61 G > 67 2
62 T . 68 4
63 T . 69 4
64 C . 70 4
65 G . 71 4
66 A . 72 4
67 C . 73 4
68 C . 74 4
69 C < 67 2
70 C < 66 2
71 G < 65 2
72 A < 64 2
73 C < 63 2
-1 - . 46 1
74 C < 11 2
75 A < 10 2
76 C < 9 2
77 C < 8 2
78 G < 7 2
79 G < 6 2
80 T < 5 2
81 A . 4 8
-1 - . 3 1
-1 - . 2 1
-1 - . 1 1
-1 # # -1 -1
65 ML1544_TAG 83
-1 # # -1 -1
0 G > 5 2
1 C > 6 2
2 G > 7 2
3 G > 8 2
4 G > 9 2
5 T > 10 2
6 G > 11 2
7 T . 12 4
8 G . 13 4
9 G > 16 2
10 C > 17 2
11 G > 18 2
12 G . 19 2
13 A . 20 4
14 A . 21 4
15 T . 22 4
16 T . 23 4
17 G . 24 4
18 G . 25 4
19 C . 26 4
20 A . 26 16
21 G . 27 4
22 A . 19 2
23 C < 18 2
24 G < 17 2
25 C < 16 2
26 G . 29 4
27 C > 32 2
28 T > 33 2
29 A > 34 2
30 G > 35 2
31 A > 36 2
32 C . 37 4
33 T . 38 4
34 T . 39 4
35 A . 40 4
36 G . 41 4
37 G . 42 4
38 A . 43 4
39 T < 36 2
40 C < 35 2
41 T < 34 2
42 A < 33 2
43 G < 32 2
44 T . 45 4
45 G > 49 2
46 T > 50 2
47 C > 51 2
48 T . 56 4
49 T . 57 4
50 T . 58 4
51 A . 59 4
52 T . 55 32
-1 - . 55 1
-1 - . 54 1
-1 - . 53 1
-1 - . 52 1
53 G < 51 2
54 A < 50 2
55 C < 49 2
56 G . 61 4
57 T . 62 4
58 G > 63 2
59 G > 64 2
60 G > 65 2
61 G > 66 2
62 G > 67 2
63 T . 68 4
64 T . 69 4
65 C . 70 4
66 A . 71 4
67 A . 72 4
68 G . 73 4
69 T . 74 4
70 C < 67 2
71 C < 66 2
72 C < 65 2
73 T < 64 2
74 T < 63 2
-1 - . 46 1
75 C < 11 2
76 A < 10 2
77 C < 9 2
78 C < 8 2
79 C < 7 2
80 G < 6 2
81 C < 5 2
82 A . 4 8
-1 - . 3 1
-1 - . 2 1
-1 - . 1 1
-1 # # -1 -1
65 ML1545_GAG 88
-1 # # -1 -1
0 G > 5 2
1 C > 6 2
2 G > 7 2
3 G > 8 2
4 T > 9 2
5 C > 10 2
6 G > 11 2
7 T . 12 4
8 G . 13 4
9 G > 16 2
10 C > 17 2
11 G > 18 2
12 G . 19 2
13 A . 20 4
14 A . 21 4
15 T . 22 4
16 G . 24 4
17 G . 25 4
18 C . 26 4
19 A . 26 16
20 G . 27 4
-1 - . 23 1
21 A . 19 2
22 C < 18 2
23 G < 17 2
24 C < 16 2
25 G . 29 4
26 C > 32 2
27 T > 33 2
28 A > 34 2
29 G > 35 2
30 G > 36 2
31 T . 37 4
32 T . 38 4
33 G . 39 4
34 A . 40 4
35 G . 41 4
36 G . 42 4
37 G . 43 4
38 C < 36 2
39 C < 35 2
40 T < 34 2
41 A < 33 2
42 G < 32 2
43 T . 45 4
44 G . 46 4
45 G > 49 2
46 G > 50 2
47 T . 51 4
48 A . 52 4
49 G > 53 2
50 T > 54 2
51 G . 55 2
52 G . 56 4
53 T . 57 4
54 A . 58 4
-1 - . 59 1
55 T . 55 32
56 A . 55 2
57 A < 54 2
58 C < 53 2
59 C < 50 2
60 C < 49 2
61 G . 61 4
62 T . 62 4
63 G > 63 2
64 G > 64 2
65 A > 65 2
66 G > 66 2
67 G > 67 2
68 T . 68 4
69 T . 69 4
70 C . 70 4
71 A . 71 4
72 A . 72 4
73 G . 73 4
74 T . 74 4
75 C < 67 2
76 C < 66 2
77 T < 65 2
78 C < 64 2
79 T < 63 2
80 C < 11 2
81 G < 10 2
82 G < 9 2
83 C < 8 2
84 C < 7 2
85 G < 6 2
86 C < 5 2
87 A . 4 8
-1 - . 3 1
-1 - . 2 1
-1 - . 1 1
-1 # # -1 -1
65 ML1660_CAG&DL1700_CAG&RL1661_CAG&RL1700_CAG 87
-1 # # -1 -1
0 G > 5 2
1 C > 6 2
2 G > 7 2
3 A > 8 2
4 A . 9 2
5 G > 10 2
6 G > 11 2
7 T . 12 4
8 G . 13 4
9 G > 16 2
10 C > 17 2
11 G > 18 2
12 G . 19 2
13 A . 20 4
14 A . 21 4
15 T . 22 4
16 T . 23 4
17 G . 24 4
18 G . 25 4
19 T . 26 4
20 A . 26 16
21 G . 27 4
22 A . 19 2
23 C < 18 2
24 G < 17 2
25 C < 16 2
26 G . 29 4
27 C > 32 2
28 T > 33 2
29 A > 34 2
30 G > 35 2
31 C > 36 2
32 T . 37 4
33 T . 38 4
34 C . 39 4
35 A . 40 4
36 G . 41 4
37 G . 42 4
38 T . 43 4
39 G < 36 2
40 T < 35 2
41 T < 34 2
42 A < 33 2
43 G < 32 2
44 T . 45 4
45 G > 49 2
46 T > 50 2
47 C > 51 2
48 C > 52 2
49 T . 56 4
50 T . 57 4
51 A . 58 4
52 C . 59 4
-1 - . 55 1
-1 - . 54 1
-1 - . 53 1
53 G < 52 2
54 G < 51 2
55 A < 50 2
56 C < 49 2
57 G . 61 4
58 T . 62 4
59 G > 63 2
60 G > 64 2
61 G > 65 2
62 G > 66 2
63 G > 67 2
64 T . 68 4
65 T . 69 4
66 C . 70 4
67 A . 71 4
68 A . 72 4
69 G . 73 4
70 T . 74 4
71 C < 67 2
72 C < 66 2
73 C < 65 2
74 C < 64 2
75 C < 63 2
-1 - . 46 1
76 C < 11 2
77 C < 10 2
78 C . 9 2
79 T < 8 2
80 C < 7 2
81 G < 6 2
82 C < 5 2
83 A . 4 8
84 C . 3 8
85 C . 2 8
86 A . 1 8
-1 # # -1 -1
65 ML1661_TAG 85
-1 # # -1 -1
0 G > 5 2
1 C > 6 2
2 G > 7 2
3 G > 8 2
4 G > 9 2
5 A > 10 2
6 G > 11 2
7 T . 12 4
8 G . 13 4
9 G > 16 2
10 C > 17 2
11 G > 18 2
12 A . 19 2
13 A . 20 4
14 A . 21 4
15 T . 22 4
16 T . 23 4
17 G . 24 4
18 G . 25 4
19 T . 26 4
20 A . 26 16
21 G . 27 4
22 A . 19 2
23 C < 18 2
24 G < 17 2
25 C < 16 2
26 A . 29 4
27 C > 32 2
28 C > 33 2
29 A > 34 2
30 G > 35 2
31 A > 36 2
32 T . 37 4
33 T . 38 4
34 T . 39 4
35 A . 40 4
36 G . 41 4
37 G . 42 4
38 T . 43 4
39 T < 36 2
40 C < 35 2
41 T < 34 2
42 G < 33 2
43 G < 32 2
44 C . 45 4
45 G > 49 2
46 C > 50 2
47 C > 51 2
48 G . 56 4
49 C . 57 4
50 A . 58 4
51 A . 59 4
-1 - . 55 1
-1 - . 54 1
-1 - . 53 1
-1 - . 52 1
52 G < 51 2
53 G < 50 2
54 T < 49 2
55 G . 61 4
56 T . 62 4
57 G > 63 2
58 C > 64 2
59 G > 65 2
60 A > 66 2
61 G > 67 2
62 T . 68 4
63 T . 69 4
64 C . 70 4
65 A . 71 4
66 A . 72 4
67 G . 73 4
68 T . 74 4
69 C < 67 2
70 T < 66 2
71 C < 65 2
72 G < 64 2
73 C < 63 2
-1 - . 46 1
74 C < 11 2
75 T < 10 2
76 C < 9 2
77 C < 8 2
78 C < 7 2
79 G < 6 2
80 C < 5 2
81 A . 4 8
82 C . 3 8
83 C . 2 8
84 A . 1 8
-1 # # -1 -1
65 ML1662_CAA 85
-1 # # -1 -1
0 G > 5 2
1 C > 6 2
2 C > 7 2
3 G > 8 2
4 A > 9 2
5 A > 10 2
6 G > 11 2
7 T . 12 4
8 G . 13 4
9 G > 16 2
10 C > 17 2
11 G > 18 2
12 A . 19 2
13 A . 20 4
14 A . 21 4
15 T . 22 4
16 C . 23 4
17 G . 24 4
18 G . 25 4
19 T . 26 4
20 A . 26 16
21 G . 27 4
22 A . 19 2
23 C < 18 2
24 G < 17 2
25 C < 16 2
26 A . 29 4
27 G > 32 2
28 T > 33 2
29 T > 34 2
30 G > 35 2
31 A > 36 2
32 T . 37 4
33 T . 38 4
34 C . 39 4
35 A . 40 4
36 A . 41 4
37 A . 42 4
38 A . 43 4
39 T < 36 2
40 C < 35 2
41 A < 34 2
42 A < 33 2
43 C < 32 2
44 C . 45 4
45 G > 49 2
46 T > 50 2
47 A > 51 2
48 G . 56 4
49 A . 57 4
50 A . 58 4
51 A . 59 4
-1 - . 55 1
-1 - . 54 1
-1 - . 53 1
-1 - . 52 1
52 T < 51 2
53 A < 50 2
54 C < 49 2
55 G . 61 4
56 T . 62 4
57 G > 63 2
58 C > 64 2
59 C > 65 2
60 G > 66 2
61 G > 67 2
62 T . 68 4
63 T . 69 4
64 C . 70 4
65 G . 71 4
66 A . 72 4
67 G . 73 4
68 T . 74 4
69 C < 67 2
70 C < 66 2
71 G < 65 2
72 G < 64 2
73 C < 63 2
-1 - . 46 1
74 C < 11 2
75 T < 10 2
76 T < 9 2
77 C < 8 2
78 G < 7 2
79 G < 6 2
80 C < 5 2
81 A . 4 8
82 C . 3 8
83 C . 2 8
84 A . 1 8
-1 # # -1 -1
65 ML1663_GAG&RL1662_GAG 87
-1 # # -1 -1
0 G > 5 2
1 C > 6 2
2 C > 7 2
3 G > 8 2
4 A > 9 2
5 G > 10 2
6 G > 11 2
7 T . 12 4
8 G . 13 4
9 G > 16 2
10 T > 17 2
11 G > 18 2
12 G . 19 2
13 A . 20 4
14 A . 21 4
15 T . 22 4
16 T . 23 4
17 G . 24 4
18 G . 25 4
19 T . 26 4
20 A . 26 16
21 G . 27 4
22 A . 19 2
23 C < 18 2
24 A < 17 2
25 C < 16 2
26 G . 29 4
27 C > 32 2
28 T > 33 2
29 A > 34 2
30 C > 35 2
31 C > 36 2
32 T . 37 4
33 T . 38 4
34 G . 39 4
35 A . 40 4
36 G . 41 4
37 G . 42 4
38 T . 43 4
39 G < 36 2
40 G < 35 2
41 T < 34 2
42 A < 33 2
43 G < 32 2
44 T . 45 4
45 G . 46 4
46 C > 49 2
47 C > 50 2
48 C > 51 2
49 A . 52 2
50 A > 53 2
-1 - . 59 1
-1 - . 58 1
-1 - . 57 1
-1 - . 56 1
-1 - . 55 1
-1 - . 54 1
51 T < 53 2
52 A . 52 2
53 G < 51 2
54 G < 50 2
55 G < 49 2
56 C . 61 4
57 T . 61 16
58 T . 62 4
59 A > 63 2
60 C > 64 2
61 G > 65 2
62 G > 66 2
63 G > 67 2
64 T . 68 4
65 T . 69 4
66 C . 70 4
67 A . 71 4
68 A . 72 4
69 G . 73 4
70 T . 74 4
71 C < 67 2
72 C < 66 2
73 C < 65 2
74 G < 64 2
75 T < 63 2
76 C < 11 2
77 C < 10 2
78 T < 9 2
79 C < 8 2
80 G < 7 2
81 G < 6 2
82 T < 5 2
83 A . 4 8
84 C . 3 8
85 C . 2 8
86 A . 1 8
-1 # # -1 -1
65 ML1664_TAA 87
-1 # # -1 -1
0 G > 5 2
1 C > 6 2
2 C > 7 2
3 C > 8 2
4 G > 9 2
5 G > 10 2
6 A > 11 2
7 T . 12 4
8 G . 13 4
9 G > 16 2
10 T > 17 2
11 G > 18 2
12 G . 19 2
13 A . 20 4
14 A . 21 4
15 T . 22 4
16 C . 23 4
17 G . 24 4
18 G . 25 4
19 T . 26 4
20 A . 26 16
21 G . 27 4
22 A . 19 2
23 C < 18 2
24 A < 17 2
25 C < 16 2
26 A . 29 4
27 A > 32 2
28 G > 33 2
29 G > 34 2
30 G > 35 2
31 A > 36 2
32 T . 37 4
33 T . 38 4
34 T . 39 4
35 A . 40 4
36 A . 41 4
37 A . 42 4
38 A . 43 4
39 T < 36 2
40 C < 35 2
41 C < 34 2
42 C < 33 2
43 T < 32 2
44 C . 45 4
45 G > 49 2
46 G > 50 2
47 C > 51 2
48 G > 52 2
49 T . 56 4
50 T . 57 4
51 C . 58 4
52 G . 59 4
-1 - . 55 1
-1 - . 54 1
-1 - . 53 1
53 C < 52 2
54 G < 51 2
55 C < 50 2
56 T < 49 2
57 G . 61 4
58 T . 62 4
59 G > 63 2
60 C > 64 2
61 G > 65 2
62 G > 66 2
63 G > 67 2
64 T . 68 4
65 T . 69 4
66 C . 70 4
67 A . 71 4
68 A . 72 4
69 G . 73 4
70 T . 74 4
71 C < 67 2
72 C < 66 2
73 C < 65 2
74 G < 64 2
75 C < 63 2
-1 - . 46 1
76 T < 11 2
77 C < 10 2
78 C < 9 2
79 G < 8 2
80 G < 7 2
81 G < 6 2
82 T < 5 2
83 A . 4 8
84 C . 3 8
85 C . 2 8
86 A . 1 8
-1 # # -1 -1
65 ML1710_CAG 83
-1 # # -1 -1
0 G > 5 2
1 G > 6 2
2 G > 7 2
3 C > 8 2
4 G > 9 2
5 A > 10 2
6 G > 11 2
7 T . 12 4
8 G . 13 4
9 G > 16 2
10 C > 17 2
11 G > 18 2
12 G . 19 2
13 A . 20 4
14 A . 21 4
15 T . 22 4
16 G . 24 4
17 G . 25 4
18 C . 26 4
19 A . 26 16
20 G . 27 4
-1 - . 23 1
21 A . 19 2
22 C < 18 2
23 G < 17 2
24 C < 16 2
25 G . 29 4
26 C > 32 2
27 T > 33 2
28 G > 34 2
29 G > 35 2
30 C > 36 2
31 T . 37 4
32 T . 38 4
33 C . 39 4
34 A . 40 4
35 G . 41 4
36 G . 42 4
37 T . 43 4
38 G < 36 2
39 C < 35 2
40 C < 34 2
41 A < 33 2
42 G < 32 2
43 T . 45 4
44 G > 49 2
45 T > 50 2
46 C > 51 2
47 C > 52 2
48 C > 53 2
49 T . 54 2
-1 - . 59 1
-1 - . 58 1
-1 - . 57 1
-1 - . 56 1
-1 - . 55 1
50 C . 54 2
51 G < 53 2
52 G < 52 2
53 G < 51 2
54 A < 50 2
55 C < 49 2
56 G . 61 4
57 T . 62 4
58 G > 63 2
59 G > 64 2
60 G > 65 2
61 G > 66 2
62 G > 67 2
63 T . 68 4
64 T . 69 4
65 C . 70 4
66 A . 71 4
67 A . 72 4
68 G . 73 4
69 T . 74 4
70 C < 67 2
71 C < 66 2
72 C < 65 2
73 C < 64 2
74 C < 63 2
-1 - . 46 1
75 T < 11 2
76 T < 10 2
77 C < 9 2
78 G < 8 2
79 C < 7 2
80 C < 6 2
81 C < 5 2
82 A . 4 8
-1 - . 3 1
-1 - . 2 1
-1 - . 1 1
-1 # # -1 -1
65 ML1750_TAG 86
-1 # # -1 -1
0 G > 5 2
1 C > 6 2
2 G > 7 2
3 G > 8 2
4 A > 9 2
5 A > 10 2
6 G > 11 2
7 T . 12 4
8 G . 13 4
9 G > 16 2
10 C > 17 2
11 G > 18 2
12 G . 19 2
13 A . 20 4
14 A . 21 4
15 T . 22 4
16 T . 23 4
17 G . 24 4
18 G . 25 4
19 T . 26 4
20 A . 26 16
21 G . 27 4
22 A . 19 2
23 C < 18 2
24 G < 17 2
25 C < 16 2
26 A . 29 4
27 C > 32 2
28 T . 33 2
29 A . 34 2
30 G > 35 2
31 A > 36 2
32 T . 37 4
33 T . 38 4
34 T . 39 4
35 A . 40 4
36 G . 41 4
37 G . 42 4
38 T . 43 4
39 T < 36 2
40 C < 35 2
41 A . 34 2
42 T . 33 2
43 G < 32 2
44 C . 45 4
45 G . 46 4
46 C . 49 2
47 C > 50 2
48 T > 51 2
49 G . 56 4
50 T . 57 4
51 A . 58 4
52 A . 59 4
-1 - . 55 1
-1 - . 54 1
-1 - . 53 1
-1 - . 52 1
53 G < 51 2
54 G < 50 2
55 T . 49 2
56 G . 61 4
57 T . 62 4
58 G > 63 2
59 A > 64 2
60 G > 65 2
61 A > 66 2
62 G > 67 2
63 T . 68 4
64 T . 69 4
65 C . 70 4
66 A . 71 4
67 A . 72 4
68 G . 73 4
69 T . 74 4
70 C < 67 2
71 T < 66 2
72 C < 65 2
73 T < 64 2
74 C < 63 2
75 C < 11 2
76 T < 10 2
77 T < 9 2
78 C < 8 2
79 C < 7 2
80 G < 6 2
81 C < 5 2
82 A . 4 8
83 C . 3 8
84 C . 2 8
85 A . 1 8
-1 # # -1 -1
65 ML1780_CAG 86
-1 # # -1 -1
0 G > 5 2
1 C > 6 2
2 G > 7 2
3 A > 8 2
4 A > 9 2
5 G > 10 2
6 G > 11 2
7 T . 12 4
8 G . 13 4
9 G > 16 2
10 C > 17 2
11 G > 18 2
12 G . 19 2
13 A . 20 4
14 A . 21 4
15 T . 22 4
16 T . 23 4
17 G . 24 4
18 G . 25 4
19 T . 26 4
20 A . 26 16
21 G . 27 4
22 A . 19 2
23 C < 18 2
24 G < 17 2
25 C < 16 2
26 G . 29 4
27 C > 32 2
28 T > 33 2
29 A > 34 2
30 G > 35 2
31 C > 36 2
32 T . 37 4
33 T . 38 4
34 C . 39 4
35 A . 40 4
36 G . 41 4
37 G . 42 4
38 T . 43 4
39 G < 36 2
40 T < 35 2
41 T < 34 2
42 A < 33 2
43 G < 32 2
44 T . 45 4
45 G . 46 4
46 C . 49 2
47 C > 50 2
48 C > 51 2
49 C > 52 2
50 C . 53 2
-1 - . 59 1
-1 - . 58 1
-1 - . 57 1
-1 - . 56 1
-1 - . 55 1
-1 - . 54 1
51 C . 53 2
52 G < 52 2
53 G < 51 2
54 G < 50 2
55 T . 49 2
56 G . 61 4
57 T . 62 4
58 G > 63 2
59 A > 64 2
60 G > 65 2
61 G > 66 2
62 G > 67 2
63 T . 68 4
64 T . 69 4
65 C . 70 4
66 G . 71 4
67 A . 72 4
68 G . 73 4
69 T . 74 4
70 C < 67 2
71 C < 66 2
72 C < 65 2
73 T < 64 2
74 C < 63 2
75 T < 11 2
76 C < 10 2
77 T < 9 2
78 T < 8 2
79 C < 7 2
80 G < 6 2
81 C < 5 2
82 A . 4 8
83 C . 3 8
84 C . 2 8
85 A . 1 8
-1 # # -1 -1
65 ML1940_CAG 87
-1 # # -1 -1
0 G > 5 2
1 C > 6 2
2 C > 7 2
3 C > 8 2
4 A > 9 2
5 G > 10 2
6 A > 11 2
7 T . 12 4
8 G . 13 4
9 G > 16 2
10 C > 17 2
11 G > 18 2
12 G . 19 2
13 A . 20 4
14 A . 21 4
15 T . 22 4
16 T . 23 4
17 G . 24 4
18 G . 25 4
19 T . 26 4
20 A . 26 16
21 G . 27 4
22 A . 19 2
23 C < 18 2
24 G < 17 2
25 C < 16 2
26 G . 29 4
27 C > 32 2
28 C > 33 2
29 A > 34 2
30 G > 35 2
31 C > 36 2
32 T . 37 4
33 T . 38 4
34 C . 39 4
35 A . 40 4
36 G . 41 4
37 G . 42 4
38 T . 43 4
39 G < 36 2
40 C < 35 2
41 T < 34 2
42 G < 33 2
43 G < 32 2
44 T . 45 4
45 A > 49 2
46 C > 50 2
47 T > 51 2
48 C > 52 2
49 G . 56 4
50 A . 57 4
51 A . 58 4
52 A . 59 4
-1 - . 55 1
-1 - . 54 1
-1 - . 53 1
53 G < 52 2
54 G < 51 2
55 G < 50 2
56 T < 49 2
57 G . 61 4
58 T . 62 4
59 G > 63 2
60 G > 64 2
61 A > 65 2
62 G > 66 2
63 G > 67 2
64 T . 68 4
65 T . 69 4
66 C . 70 4
67 G . 71 4
68 A . 72 4
69 G . 73 4
70 T . 74 4
71 C < 67 2
72 C < 66 2
73 T < 65 2
74 C < 64 2
75 T < 63 2
-1 - . 46 1
76 T < 11 2
77 C < 10 2
78 T < 9 2
79 G < 8 2
80 G < 7 2
81 G < 6 2
82 C < 5 2
83 A . 4 8
84 C . 3 8
85 C . 2 8
86 A . 1 8
-1 # # -1 -1
65 MA1543_TGC 74
-1 # # -1 -1
0 G > 5 2
1 G > 6 2
2 G > 7 2
3 G > 8 2
4 C > 9 2
5 C > 10 2
6 T > 11 2
7 T . 12 4
8 A . 13 4
9 G > 16 2
10 C > 17 2
11 T > 18 2
12 C > 19 2
13 A . 20 4
14 G . 21 4
15 C . 22 4
16 T . 23 4
17 G . 24 4
18 G . 25 4
19 G . 26 4
20 A . 27 4
21 G < 19 2
22 A < 18 2
23 G < 17 2
24 C < 16 2
25 G . 29 4
26 C > 32 2
27 C > 33 2
28 T > 34 2
29 G > 35 2
30 C > 36 2
31 T . 37 4
32 T . 38 4
33 T . 39 4
34 G . 40 4
35 C . 41 4
36 A . 42 4
37 C . 43 4
38 G < 36 2
39 C < 35 2
40 A < 34 2
41 G < 33 2
42 G < 32 2
43 A . 45 4
44 G . 46 4
-1 - . 59 1
-1 - . 58 1
-1 - . 57 1
-1 - . 56 1
-1 - . 55 1
-1 - . 54 1
-1 - . 53 1
-1 - . 52 1
-1 - . 51 1
-1 - . 50 1
-1 - . 49 1
45 G . 61 4
46 T . 61 16
47 C . 62 4
48 A > 63 2
49 G > 64 2
50 C > 65 2
51 G > 66 2
52 G > 67 2
53 T . 68 4
54 C . 70 4
55 G . 71 4
56 A . 72 4
57 C . 74 4
-1 - . 73 1
-1 - . 69 1
58 C < 67 2
59 C < 66 2
60 G < 65 2
61 C < 64 2
62 T < 63 2
63 A < 11 2
64 G < 10 2
65 G < 9 2
66 C < 8 2
67 T < 7 2
68 C < 6 2
69 C < 5 2
70 A . 4 8
71 C . 3 8
72 C . 2 8
73 A . 1 8
-1 # # -1 -1
65 ML1950_TAA 86
-1 # # -1 -1
0 G > 5 2
1 C > 6 2
2 C > 7 2
3 G > 8 2
4 G > 9 2
5 G > 10 2
6 C . 11 2
7 T . 12 4
8 G . 13 4
9 G > 16 2
10 C . 17 2
11 G > 18 2
12 G . 19 2
13 A . 20 4
14 A . 21 4
15 T . 22 4
16 C . 23 4
17 G . 24 4
18 G . 25 4
19 T . 26 4
20 A . 26 16
21 G . 27 4
22 A . 19 2
23 C < 18 2
24 A . 17 2
25 C < 16 2
26 A . 29 4
27 A . 32 2
28 C . 33 2
29 G > 34 2
30 G > 35 2
31 A > 36 2
32 T . 37 4
33 T . 38 4
34 T . 39 4
35 A . 40 4
36 A . 41 4
37 A . 42 4
38 A . 43 4
39 T < 36 2
40 C < 35 2
41 C < 34 2
42 T . 33 2
43 G . 32 2
44 C . 45 4
45 G > 49 2
46 G > 50 2
47 T > 51 2
48 A > 52 2
49 G > 53 2
50 G . 56 4
51 T . 57 4
52 G . 58 4
53 A . 59 4
-1 - . 55 1
-1 - . 54 1
54 C < 53 2
55 T < 52 2
56 A < 51 2
57 C < 50 2
58 C < 49 2
59 G . 61 4
60 T . 62 4
61 G > 63 2
62 C > 64 2
63 C > 65 2
64 G > 66 2
65 G > 67 2
66 T . 68 4
67 T . 69 4
68 C . 70 4
69 A . 71 4
70 A . 72 4
71 G . 73 4
72 T . 74 4
73 C < 67 2
74 C < 66 2
75 G < 65 2
76 G < 64 2
77 C < 63 2
-1 - . 46 1
78 C . 11 2
79 C < 10 2
80 T < 9 2
81 C < 8 2
82 G < 7 2
83 G < 6 2
84 C < 5 2
85 A . 4 8
-1 - . 3 1
-1 - . 2 1
-1 - . 1 1
-1 # # -1 -1
65 ML1980_CAG 85
-1 # # -1 -1
0 G > 5 2
1 C > 6 2
2 C > 7 2
3 C > 8 2
4 A > 9 2
5 G > 10 2
6 G > 11 2
7 T . 12 4
8 G . 13 4
9 G > 16 2
10 C > 17 2
11 G > 18 2
12 G . 19 2
13 A . 20 4
14 A . 21 4
15 T . 22 4
16 T . 23 4
17 G . 24 4
18 G . 25 4
19 T . 26 4
20 A . 26 16
21 G . 27 4
22 A . 19 2
23 C < 18 2
24 G < 17 2
25 C < 16 2
26 G . 29 4
27 C > 32 2
28 A > 33 2
29 T > 34 2
30 G > 35 2
31 G > 36 2
32 T . 37 4
33 T . 38 4
34 C . 39 4
35 A . 40 4
36 G . 41 4
37 G . 42 4
38 T . 43 4
39 C < 36 2
40 C < 35 2
41 A < 34 2
42 T < 33 2
43 G < 32 2
44 T . 45 4
45 G > 49 2
46 C > 50 2
47 C > 51 2
48 G . 56 4
49 C . 57 4
50 A . 58 4
51 A . 59 4
-1 - . 55 1
-1 - . 54 1
-1 - . 53 1
-1 - . 52 1
52 G < 51 2
53 G < 50 2
54 T < 49 2
55 G . 61 4
56 T . 62 4
57 G > 63 2
58 G > 64 2
59 A > 65 2
60 G > 66 2
61 G > 67 2
62 T . 68 4
63 T . 69 4
64 C . 70 4
65 G . 71 4
66 A . 72 4
67 G . 73 4
68 T . 74 4
69 C < 67 2
70 C < 66 2
71 T < 65 2
72 C < 64 2
73 T < 63 2
-1 - . 46 1
74 C < 11 2
75 C < 10 2
76 T < 9 2
77 G < 8 2
78 G < 7 2
79 G < 6 2
80 C < 5 2
81 A . 4 8
82 C . 3 8
83 C . 2 8
84 A . 1 8
-1 # # -1 -1
65 ML2000_TAA 87
-1 # # -1 -1
0 G > 5 2
1 C > 6 2
2 C > 7 2
3 C > 8 2
4 G > 9 2
5 A > 10 2
6 G > 11 2
7 T . 12 4
8 G . 13 4
9 G > 16 2
10 T > 17 2
11 G > 18 2
12 G . 19 2
13 A . 20 4
14 A . 21 4
15 T . 22 4
16 C . 23 4
17 G . 24 4
18 G . 25 4
19 T . 26 4
20 A . 26 16
21 G . 27 4
22 A . 19 2
23 C < 18 2
24 A < 17 2
25 C < 16 2
26 A . 29 4
27 A > 32 2
28 G > 33 2
29 G > 34 2
30 G > 35 2
31 A > 36 2
32 T . 37 4
33 T . 38 4
34 T . 39 4
35 A . 40 4
36 A . 41 4
37 A . 42 4
38 A . 43 4
39 T < 36 2
40 C < 35 2
41 C < 34 2
42 C < 33 2
43 T < 32 2
44 C . 45 4
45 G > 49 2
46 C > 50 2
47 C . 51 2
48 T > 52 2
49 T . 56 4
50 T . 57 4
51 C . 58 4
52 G . 59 4
-1 - . 55 1
-1 - . 54 1
-1 - . 53 1
53 A < 52 2
54 C . 51 2
55 G < 50 2
56 C < 49 2
57 G . 61 4
58 T . 62 4
59 G > 63 2
60 C > 64 2
61 C > 65 2
62 A > 66 2
63 G > 67 2
64 T . 68 4
65 T . 69 4
66 C . 70 4
67 A . 71 4
68 A . 72 4
69 G . 73 4
70 T . 74 4
71 C < 67 2
72 T < 66 2
73 G < 65 2
74 G < 64 2
75 C < 63 2
-1 - . 46 1
76 T < 11 2
77 T < 10 2
78 C < 9 2
79 G < 8 2
80 G < 7 2
81 G < 6 2
82 C < 5 2
83 A . 4 8
84 C . 3 8
85 C . 2 8
86 A . 1 8
-1 # # -1 -1
65 ML2001_TAA 87
-1 # # -1 -1
0 G > 5 2
1 C > 6 2
2 C > 7 2
3 C > 8 2
4 G > 9 2
5 A > 10 2
6 G > 11 2
7 T . 12 4
8 G . 13 4
9 G > 16 2
10 T > 17 2
11 G > 18 2
12 G . 19 2
13 A . 20 4
14 A . 21 4
15 T . 22 4
16 C . 23 4
17 G . 24 4
18 G . 25 4
19 T . 26 4
20 A . 26 16
21 G . 27 4
22 A . 19 2
23 C < 18 2
24 A < 17 2
25 C < 16 2
26 A . 29 4
27 A > 32 2
28 G > 33 2
29 G > 34 2
30 G > 35 2
31 A > 36 2
32 T . 37 4
33 T . 38 4
34 T . 39 4
35 A . 40 4
36 A . 41 4
37 A . 42 4
38 A . 43 4
39 T < 36 2
40 C < 35 2
41 C < 34 2
42 C < 33 2
43 T < 32 2
44 C . 45 4
45 G > 49 2
46 C > 50 2
47 C > 51 2
48 T > 52 2
49 T . 56 4
50 T . 57 4
51 C . 58 4
52 G . 59 4
-1 - . 55 1
-1 - . 54 1
-1 - . 53 1
53 A < 52 2
54 G < 51 2
55 G < 50 2
56 C < 49 2
57 G . 61 4
58 T . 62 4
59 G > 63 2
60 C > 64 2
61 C > 65 2
62 A > 66 2
63 G > 67 2
64 T . 68 4
65 T . 69 4
66 C . 70 4
67 A . 71 4
68 A . 72 4
69 G . 73 4
70 T . 74 4
71 C < 67 2
72 T < 66 2
73 G < 65 2
74 G < 64 2
75 C < 63 2
-1 - . 46 1
76 T < 11 2
77 T < 10 2
78 C < 9 2
79 G < 8 2
80 G < 7 2
81 G < 6 2
82 C < 5 2
83 A . 4 8
84 C . 3 8
85 C . 2 8
86 A . 1 8
-1 # # -1 -1
65 ML2002_GAG 85
-1 # # -1 -1
0 C > 6 2
1 T > 7 2
2 C > 8 2
3 T > 9 2
4 G > 10 2
5 G > 11 2
6 T . 12 4
7 G . 13 4
8 G > 16 2
9 T > 17 2
10 G > 18 2
11 G . 19 2
12 A . 20 4
13 A . 21 4
14 T . 22 4
15 T . 23 4
16 G . 24 4
17 G . 25 4
18 T . 26 4
19 A . 26 16
20 G . 27 4
21 A . 19 2
22 C < 18 2
23 A < 17 2
24 C < 16 2
25 G . 29 4
26 C > 32 2
27 T > 33 2
28 A > 34 2
29 T > 35 2
30 C > 36 2
31 T . 37 4
32 T . 38 4
33 G . 39 4
34 A . 40 4
35 G . 41 4
36 G . 42 4
37 G . 43 4
38 G < 36 2
39 G < 35 2
40 T < 34 2
41 A < 33 2
42 G < 32 2
43 T . 45 4
44 G > 49 2
45 A > 50 2
46 C > 51 2
47 C > 52 2
48 A . 56 4
49 C . 57 4
50 A . 58 4
-1 - . 59 1
-1 - . 55 1
-1 - . 54 1
-1 - . 53 1
51 G < 52 2
52 G < 51 2
53 T < 50 2
54 C < 49 2
55 G . 61 4
56 T . 62 4
57 G > 63 2
58 C > 64 2
59 G > 65 2
60 A > 66 2
61 G > 67 2
62 T . 68 4
63 T . 69 4
64 C . 70 4
65 A . 71 4
66 A . 72 4
67 G . 73 4
68 T . 74 4
69 C < 67 2
70 T < 66 2
71 C < 65 2
72 G < 64 2
73 C < 63 2
-1 - . 46 1
74 C < 11 2
75 C < 10 2
76 A < 9 2
77 G < 8 2
78 A < 7 2
79 G < 6 2
80 C . 5 8
81 A . 4 8
82 C . 3 8
83 C . 2 8
84 A . 1 8
-1 # # -1 -1
65 ML2003_CAA 86
-1 # # -1 -1
0 G > 5 2
1 C > 6 2
2 C > 7 2
3 T > 8 2
4 G > 9 2
5 G > 10 2
6 G > 11 2
7 T . 12 4
8 G . 13 4
9 G > 16 2
10 C > 17 2
11 G > 18 2
12 A . 19 2
13 A . 20 4
14 A . 21 4
15 T . 22 4
16 T . 23 4
17 G . 24 4
18 G . 25 4
19 T . 26 4
20 A . 26 16
21 G . 27 4
22 A . 19 2
23 C < 18 2
24 G < 17 2
25 C < 16 2
26 A . 29 4
27 G > 32 2
28 C > 33 2
29 G > 34 2
30 G > 35 2
31 A > 36 2
32 T . 37 4
33 T . 38 4
34 C . 39 4
35 A . 40 4
36 A . 41 4
37 A . 42 4
38 A . 43 4
39 T < 36 2
40 C < 35 2
41 C < 34 2
42 G < 33 2
43 C < 32 2
44 C . 45 4
45 G > 49 2
46 T > 50 2
47 T > 51 2
48 G . 56 4
49 A . 57 4
50 A . 58 4
51 T . 59 4
52 A . 55 32
-1 - . 55 1
-1 - . 54 1
-1 - . 53 1
-1 - . 52 1
53 A < 51 2
54 A < 50 2
55 C < 49 2
56 G . 61 4
57 T . 62 4
58 G > 63 2
59 T > 64 2
60 C > 65 2
61 G > 66 2
62 G > 67 2
63 T . 68 4
64 T . 69 4
65 C . 70 4
66 G . 71 4
67 A . 72 4
68 G . 73 4
69 T . 74 4
70 C < 67 2
71 C < 66 2
72 G < 65 2
73 A < 64 2
74 C < 63 2
-1 - . 46 1
75 C < 11 2
76 C < 10 2
77 T < 9 2
78 A < 8 2
79 G < 7 2
80 G < 6 2
81 C < 5 2
82 A . 4 8
83 C . 3 8
84 C . 2 8
85 A . 1 8
-1 # # -1 -1
65 ML2004_TAG 81
-1 # # -1 -1
0 G > 5 2
1 C > 6 2
2 G > 7 2
3 G > 8 2
4 G > 9 2
5 A > 10 2
6 C > 11 2
7 T . 12 4
8 G . 13 4
9 G > 16 2
10 C > 17 2
11 G > 18 2
12 A . 19 2
13 A . 20 4
14 A . 21 4
15 T . 22 4
16 T . 23 4
17 G . 24 4
18 G . 25 4
19 T . 26 4
20 A . 26 16
21 G . 27 4
22 A . 19 2
23 C < 18 2
24 G < 17 2
25 C < 16 2
26 A . 29 4
27 C > 32 2
28 C > 33 2
29 A > 34 2
30 G > 35 2
31 A > 36 2
32 T . 37 4
33 T . 38 4
34 T . 39 4
35 A . 40 4
36 G . 41 4
37 G . 42 4
38 T . 43 4
39 T < 36 2
40 C < 35 2
41 T < 34 2
42 G < 33 2
43 G < 32 2
44 C . 45 4
45 G > 49 2
46 C > 50 2
47 C > 51 2
48 G . 56 4
49 G . 57 4
50 A . 58 4
51 A . 59 4
-1 - . 55 1
-1 - . 54 1
-1 - . 53 1
-1 - . 52 1
52 G < 51 2
53 G < 50 2
54 T < 49 2
55 G . 61 4
56 T . 62 4
57 G > 63 2
58 T . 64 2
59 G > 65 2
60 G > 66 2
61 G > 67 2
62 T . 68 4
63 T . 69 4
64 C . 70 4
65 A . 71 4
66 A . 72 4
67 G . 73 4
68 T . 74 4
69 C < 67 2
70 C < 66 2
71 C < 65 2
72 T . 64 2
73 C < 63 2
-1 - . 46 1
74 G < 11 2
75 T < 10 2
76 C < 9 2
77 C < 8 2
78 C < 7 2
79 G < 6 2
80 C < 5 2
-1 - . 4 1
-1 - . 3 1
-1 - . 2 1
-1 - . 1 1
-1 # # -1 -1
65 ML2140_TAG 81
-1 # # -1 -1
0 G > 5 2
1 C > 6 2
2 G > 7 2
3 G > 8 2
4 A > 9 2
5 C > 10 2
6 G > 11 2
7 T . 12 4
8 G . 13 4
9 G > 16 2
10 C > 17 2
11 G > 18 2
12 G . 19 2
13 A . 20 4
14 A . 21 4
15 T . 22 4
16 T . 23 4
17 G . 24 4
18 G . 25 4
19 T . 26 4
20 A . 26 16
21 G . 27 4
22 A . 19 2
23 C < 18 2
24 G < 17 2
25 C < 16 2
26 G . 29 4
27 C > 32 2
28 T > 33 2
29 A > 34 2
30 G > 35 2
31 A > 36 2
32 T . 37 4
33 T . 38 4
34 T . 39 4
35 A . 40 4
36 G . 41 4
37 G . 42 4
38 T . 43 4
39 T < 36 2
40 C < 35 2
41 T < 34 2
42 A < 33 2
43 G < 32 2
44 T . 45 4
45 G . 46 4
46 T . 49 2
47 C > 50 2
48 T > 51 2
49 T . 52 2
-1 - . 59 1
-1 - . 58 1
-1 - . 57 1
-1 - . 56 1
-1 - . 55 1
-1 - . 54 1
-1 - . 53 1
50 T . 52 2
51 G < 51 2
52 G < 50 2
53 C . 49 2
54 G . 61 4
55 T . 62 4
56 G > 63 2
57 G > 64 2
58 G > 65 2
59 A > 66 2
60 G > 67 2
61 T . 68 4
62 T . 69 4
63 C . 70 4
64 G . 71 4
65 A . 72 4
66 G . 73 4
67 T . 74 4
68 C < 67 2
69 T < 66 2
70 C < 65 2
71 C < 64 2
72 C < 63 2
73 C < 11 2
74 G < 10 2
75 T < 9 2
76 C < 8 2
77 C < 7 2
78 G < 6 2
79 C < 5 2
80 A . 4 8
-1 - . 3 1
-1 - . 2 1
-1 - . 1 1
-1 # # -1 -1
65 ML2141_GAG 81
-1 # # -1 -1
0 G > 5 2
1 C > 6 2
2 G > 7 2
3 G > 8 2
4 A > 9 2
5 T > 10 2
6 G > 11 2
7 T . 12 4
8 G . 13 4
9 G > 16 2
10 C > 17 2
11 G > 18 2
12 G . 19 2
13 A . 20 4
14 A . 21 4
15 T . 22 4
16 T . 23 4
17 G . 24 4
18 G . 25 4
19 T . 26 4
20 A . 26 16
21 T . 27 4
22 A . 19 2
23 C < 18 2
24 G < 17 2
25 C < 16 2
26 G . 29 4
27 C > 32 2
28 A > 33 2
29 C > 34 2
30 G > 35 2
31 T > 36 2
32 T . 37 4
33 T . 38 4
34 G . 39 4
35 A . 40 4
36 G . 41 4
37 G . 42 4
38 G . 43 4
39 G < 36 2
40 C < 35 2
41 G < 34 2
42 T < 33 2
43 G < 32 2
44 T . 45 4
45 G > 49 2
46 G > 50 2
47 C > 51 2
48 T . 56 4
49 T . 57 4
50 T . 58 4
-1 - . 59 1
-1 - . 55 1
[truncated: 429,000 more chars]
