# Supplementary material for: Initiator tRNA genes template the 3′ CCA end at high frequencies in bacteria
Source: BMC Genomics. 2016 Dec 8;17:1003. doi: 10.1186/s12864-016-3314-x (PMC5143459; doi:10.1186/s12864-016-3314-x)
Supplement: Additional file 6: — Installation code-base for the TFAM program. (ZIP 819 kb) [file 12864_2016_3314_MOESM6_ESM.zip › tfam_lib-1.04/lib/TFAM-euka0.1.coveam]

### coveam
566 	sequences
65 NX7540_CAU 75
-1 # # -1 -1
0 A > 2 2
1 G > 3 2
2 C > 4 2
3 A > 5 2
4 G > 6 2
5 G > 7 2
6 G > 8 2
7 T . 9 4
8 G . 10 4
9 G > 13 2
10 C > 14 2
11 G > 15 2
12 A > 16 2
13 A . 17 4
14 A . 18 4
15 T . 19 4
16 G . 21 4
17 G . 22 4
18 A . 23 4
19 A . 24 4
-1 - . 20 1
20 T < 16 2
21 C < 15 2
22 G < 14 2
23 C < 13 2
24 G . 26 4
25 T > 29 2
26 T > 30 2
27 G > 31 2
28 G > 32 2
29 G > 33 2
30 C . 34 4
31 T . 35 4
32 C . 36 4
33 A . 37 4
34 T . 38 4
35 A . 39 4
36 A . 40 4
37 C < 33 2
38 T < 32 2
39 C < 31 2
40 A < 30 2
41 A < 29 2
42 A . 42 4
43 A . 43 4
-1 - . 56 1
-1 - . 55 1
-1 - . 54 1
-1 - . 53 1
-1 - . 52 1
-1 - . 51 1
-1 - . 50 1
-1 - . 49 1
-1 - . 48 1
-1 - . 47 1
-1 - . 46 1
44 G . 58 4
45 T . 58 16
46 C . 59 4
47 A > 60 2
48 G > 61 2
49 A > 62 2
50 G > 63 2
51 G > 64 2
52 A . 65 4
53 T . 66 4
54 C . 67 4
55 G . 68 4
56 A . 69 4
57 A . 70 4
58 A . 71 4
59 C < 64 2
60 C < 63 2
61 T < 62 2
62 C < 61 2
63 T < 60 2
64 C < 8 2
65 T < 7 2
66 C < 6 2
67 T < 5 2
68 G < 4 2
69 C < 3 2
70 T < 2 2
71 A . 1 8
72 C . 0 32
73 C . 0 32
74 A . 0 32
-1 # # -1 -1
65 MT7640_CGT 72
-1 # # -1 -1
0 G > 2 2
1 C > 3 2
2 T > 4 2
3 C > 5 2
4 T > 6 2
5 T . 7 2
6 G > 8 2
7 T . 9 4
8 A . 10 4
9 G > 13 2
10 C > 14 2
11 T > 15 2
12 C > 16 2
13 A . 17 4
14 G . 18 4
15 T . 19 4
16 G . 21 4
17 G . 22 4
18 T . 23 4
19 A . 24 4
-1 - . 20 1
20 G < 16 2
21 A < 15 2
22 G < 14 2
23 C < 13 2
24 G . 26 4
25 C > 29 2
26 C > 30 2
27 T > 31 2
28 G > 32 2
29 T > 33 2
30 C . 34 4
31 T . 35 4
32 C . 36 4
33 G . 37 4
34 T . 38 4
35 A . 39 4
36 A . 40 4
37 A < 33 2
38 C < 32 2
39 A < 31 2
40 G < 30 2
41 G < 29 2
42 A . 42 4
43 G . 43 4
-1 - . 56 1
-1 - . 55 1
-1 - . 54 1
-1 - . 53 1
-1 - . 52 1
-1 - . 51 1
-1 - . 50 1
-1 - . 49 1
-1 - . 48 1
-1 - . 47 1
-1 - . 46 1
44 G . 58 4
45 T . 58 16
46 C . 59 4
47 C > 60 2
48 A > 61 2
49 G > 62 2
50 T > 63 2
51 G > 64 2
52 T . 65 4
53 T . 66 4
54 C . 67 4
55 G . 68 4
56 A . 69 4
57 G . 70 4
58 T . 71 4
59 C < 64 2
60 A < 63 2
61 C < 62 2
62 T < 61 2
63 G < 60 2
64 C < 8 2
65 C . 7 2
66 G < 6 2
67 G < 5 2
68 A < 4 2
69 G < 3 2
70 C < 2 2
71 A . 1 8
-1 # # -1 -1
65 MY8673_GTA 73
-1 # # -1 -1
0 C > 2 2
1 C > 3 2
2 G > 4 2
3 A > 5 2
4 T > 6 2
5 C > 7 2
6 T > 8 2
7 T . 9 4
8 A . 10 4
9 G > 13 2
10 C > 14 2
11 T > 15 2
12 C > 16 2
13 A . 17 4
14 G . 18 4
15 T . 19 4
16 T . 20 4
17 G . 21 4
18 G . 22 4
19 T . 23 4
20 A . 24 4
21 G < 16 2
22 A < 15 2
23 G < 14 2
24 C < 13 2
25 G . 26 4
26 G > 29 2
27 A > 30 2
28 G > 31 2
29 G > 32 2
30 A > 33 2
31 C . 34 4
32 T . 35 4
33 G . 36 4
34 T . 37 4
35 A . 38 4
36 G . 39 4
37 A . 40 4
38 T < 33 2
39 C < 32 2
40 C < 31 2
41 T < 30 2
42 T < 29 2
43 A . 42 4
44 G . 43 4
-1 - . 56 1
-1 - . 55 1
-1 - . 54 1
-1 - . 53 1
-1 - . 52 1
-1 - . 51 1
-1 - . 50 1
-1 - . 49 1
-1 - . 48 1
-1 - . 47 1
-1 - . 46 1
45 G . 58 4
46 T . 58 16
47 C . 59 4
48 A > 60 2
49 C > 61 2
50 T > 62 2
51 G > 63 2
52 G > 64 2
53 T . 65 4
54 T . 66 4
55 C . 67 4
56 G . 68 4
57 A . 69 4
58 A . 70 4
59 T . 71 4
60 C < 64 2
61 C < 63 2
62 G < 62 2
63 G < 61 2
64 T < 60 2
65 A < 8 2
66 G < 7 2
67 G < 6 2
68 T < 5 2
69 C < 4 2
70 G < 3 2
71 G < 2 2
72 A . 1 8
-1 # # -1 -1
65 NS7631_IGA 85
-1 # # -1 -1
0 G > 2 2
1 G > 3 2
2 C > 4 2
3 A > 5 2
4 A > 6 2
5 C > 7 2
6 T > 8 2
7 T . 9 4
8 G . 10 4
9 G > 13 2
10 C > 14 2
11 C > 15 2
12 G . 16 2
13 A . 17 4
14 G . 18 4
15 T . 19 4
16 G . 21 4
17 G . 22 4
18 T . 23 4
19 T . 23 16
20 A . 24 4
-1 - . 20 1
21 A . 16 2
22 G < 15 2
23 G < 14 2
24 C < 13 2
25 G . 26 4
26 A > 29 2
27 A > 30 2
28 A > 31 2
29 G > 32 2
30 A > 33 2
31 T . 34 4
32 T . 35 4
33 A . 36 4
34 G . 37 4
35 A . 38 4
36 A . 39 4
37 A . 40 4
38 T < 33 2
39 C < 32 2
40 T < 31 2
41 T < 30 2
42 T < 29 2
43 T . 42 4
44 G > 46 2
45 G > 47 2
46 G > 48 2
47 C > 49 2
48 T . 53 4
49 C . 54 4
50 T . 55 4
-1 - . 56 1
-1 - . 52 1
-1 - . 51 1
-1 - . 50 1
51 G < 49 2
52 C < 48 2
53 C < 47 2
54 C < 46 2
55 G . 58 4
56 C . 59 4
57 G > 60 2
58 C > 61 2
59 A > 62 2
60 G > 63 2
61 G > 64 2
62 T . 65 4
63 T . 66 4
64 C . 67 4
65 A . 68 4
66 A . 69 4
67 A . 70 4
68 T . 71 4
69 C < 64 2
70 C < 63 2
71 T < 62 2
72 G < 61 2
73 C < 60 2
-1 - . 43 1
74 A < 8 2
75 G < 7 2
76 T < 6 2
77 T < 5 2
78 G < 4 2
79 T < 3 2
80 C < 2 2
81 G . 1 8
82 C . 0 32
83 C . 0 32
84 A . 0 32
-1 # # -1 -1
65 MR7641_ACG 73
-1 # # -1 -1
0 G > 2 2
1 G > 3 2
2 T > 4 2
3 C > 5 2
4 T > 6 2
5 C > 7 2
6 G > 8 2
7 T . 9 4
8 G . 10 4
9 G > 13 2
10 C > 14 2
11 C > 15 2
12 C . 16 2
13 A . 17 4
14 A . 18 4
15 T . 19 4
16 G . 21 4
17 G . 22 4
18 T . 23 4
19 T . 23 16
20 A . 24 4
-1 - . 20 1
21 A . 16 2
22 G < 15 2
23 G < 14 2
24 C < 13 2
25 G . 26 4
26 C > 29 2
27 T > 30 2
28 T > 31 2
29 G > 32 2
30 A > 33 2
31 C . 34 4
32 T . 35 4
33 A . 36 4
34 C . 37 4
35 G . 38 4
36 G . 39 4
37 A . 40 4
38 T < 33 2
39 C < 32 2
40 A < 31 2
41 A < 30 2
42 G < 29 2
43 A . 42 4
44 G . 43 4
-1 - . 56 1
-1 - . 55 1
-1 - . 54 1
-1 - . 53 1
-1 - . 52 1
-1 - . 51 1
-1 - . 50 1
-1 - . 49 1
-1 - . 48 1
-1 - . 47 1
-1 - . 46 1
45 A . 58 4
46 T . 58 16
47 T . 59 4
48 C > 60 2
49 C > 61 2
50 A > 62 2
51 G > 63 2
52 G > 64 2
53 T . 65 4
54 T . 66 4
55 C . 67 4
56 G . 68 4
57 A . 69 4
58 C . 70 4
59 T . 71 4
60 C < 64 2
61 C < 63 2
62 T < 62 2
63 G < 61 2
64 G < 60 2
65 C < 8 2
66 G < 7 2
67 G < 6 2
68 G < 5 2
69 A < 4 2
70 T < 3 2
71 C < 2 2
72 G . 1 8
-1 # # -1 -1
65 MA9412_AGC 73
-1 # # -1 -1
0 G > 2 2
1 G > 3 2
2 G > 4 2
3 G > 5 2
4 G > 6 2
5 C > 7 2
6 G > 8 2
7 T . 9 4
8 A . 10 4
9 G > 13 2
10 C > 14 2
11 T > 15 2
12 C > 16 2
13 A . 17 4
14 G . 18 4
15 A . 19 4
16 T . 20 4
17 G . 21 4
18 T . 22 4
19 T . 23 4
20 A . 24 4
21 G < 16 2
22 A < 15 2
23 G < 14 2
24 C < 13 2
25 G . 26 4
26 C > 29 2
27 T > 30 2
28 C > 31 2
29 G > 32 2
30 C > 33 2
31 T . 34 4
32 T . 35 4
33 A . 36 4
34 G . 37 4
35 C . 38 4
36 A . 39 4
37 T . 40 4
38 G < 33 2
39 C < 32 2
40 G < 31 2
41 A < 30 2
42 G < 29 2
43 A . 42 4
44 G . 43 4
-1 - . 56 1
-1 - . 55 1
-1 - . 54 1
-1 - . 53 1
-1 - . 52 1
-1 - . 51 1
-1 - . 50 1
-1 - . 49 1
-1 - . 48 1
-1 - . 47 1
-1 - . 46 1
45 G . 58 4
46 T . 58 16
47 A . 59 4
48 C > 60 2
49 G > 61 2
50 G > 62 2
51 G > 63 2
52 G > 64 2
53 A . 65 4
54 T . 66 4
55 C . 67 4
56 G . 68 4
57 A . 69 4
58 T . 70 4
59 A . 71 4
60 C < 64 2
61 C < 63 2
62 C < 62 2
63 C < 61 2
64 G < 60 2
65 C < 8 2
66 G < 7 2
67 T < 6 2
68 C < 5 2
69 T < 4 2
70 C < 3 2
71 C < 2 2
72 A . 1 8
-1 # # -1 -1
65 ME9201_TTC 72
-1 # # -1 -1
0 T > 2 2
1 C > 3 2
2 C > 4 2
3 C > 5 2
4 A > 6 2
5 T > 7 2
6 G > 8 2
7 T . 9 4
8 G . 10 4
9 G > 13 2
10 T > 14 2
11 C > 15 2
12 T > 16 2
13 A . 17 4
14 G . 18 4
15 T . 19 4
16 G . 21 4
17 G . 22 4
18 T . 23 4
19 T . 23 16
20 A . 24 4
-1 - . 20 1
21 G < 16 2
22 G < 15 2
23 A < 14 2
24 T < 13 2
25 T . 26 4
26 C > 29 2
27 G > 30 2
28 T > 31 2
29 G > 32 2
30 G > 33 2
31 T . 34 4
32 T . 35 4
33 T . 36 4
34 T . 37 4
35 C . 38 4
36 A . 39 4
37 C . 40 4
38 C < 33 2
39 C < 32 2
40 A < 31 2
41 C < 30 2
42 G < 29 2
43 C . 42 4
44 G . 43 4
-1 - . 56 1
-1 - . 55 1
-1 - . 54 1
-1 - . 53 1
-1 - . 52 1
-1 - . 51 1
-1 - . 50 1
-1 - . 49 1
-1 - . 48 1
-1 - . 47 1
-1 - . 46 1
45 G . 58 4
46 C . 59 4
47 C > 60 2
48 C > 61 2
49 G > 62 2
50 G > 63 2
51 G > 64 2
52 T . 65 4
53 T . 66 4
54 C . 67 4
55 G . 68 4
56 A . 69 4
57 T . 70 4
58 T . 71 4
59 C < 64 2
60 C < 63 2
61 C < 62 2
62 G < 61 2
63 G < 60 2
64 C < 8 2
65 A < 7 2
66 T < 6 2
67 G < 5 2
68 G < 4 2
69 G < 3 2
70 A < 2 2
71 A . 1 8
-1 # # -1 -1
65 ME9357_TTG&DQ9350_TTG 72
-1 # # -1 -1
0 G > 2 2
1 G > 3 2
2 T > 4 2
3 C > 5 2
4 C > 6 2
5 C > 7 2
6 A > 8 2
7 T . 9 4
8 G . 10 4
9 G > 13 2
10 T > 14 2
11 G > 15 2
12 T > 16 2
13 A . 17 4
14 A . 18 4
15 T . 19 4
16 G . 21 4
17 G . 22 4
18 T . 23 4
19 T . 23 16
20 A . 24 4
-1 - . 20 1
21 G < 16 2
22 C < 15 2
23 A < 14 2
24 C < 13 2
25 T . 26 4
26 C > 29 2
27 T > 30 2
28 G > 31 2
29 G > 32 2
30 A > 33 2
31 C . 34 4
32 T . 35 4
33 T . 36 4
34 T . 37 4
35 G . 38 4
36 A . 39 4
37 A . 40 4
38 T < 33 2
39 C < 32 2
40 C < 31 2
41 A < 30 2
42 G < 29 2
43 C . 42 4
44 A . 43 4
-1 - . 56 1
-1 - . 55 1
-1 - . 54 1
-1 - . 53 1
-1 - . 52 1
-1 - . 51 1
-1 - . 50 1
-1 - . 49 1
-1 - . 48 1
-1 - . 47 1
-1 - . 46 1
45 A . 58 4
46 T . 59 4
47 C > 60 2
48 T > 61 2
49 G > 62 2
50 A > 63 2
51 G > 64 2
52 T . 65 4
53 T . 66 4
54 C . 67 4
55 A . 68 4
56 A . 69 4
57 A . 70 4
58 T . 71 4
59 C < 64 2
60 T < 63 2
61 C < 62 2
62 G < 61 2
63 G < 60 2
64 T < 8 2
65 G < 7 2
66 G < 6 2
67 G < 5 2
68 A < 4 2
69 C < 3 2
70 C < 2 2
71 T . 1 8
-1 # # -1 -1
65 MD7600_GTC 72
-1 # # -1 -1
0 T > 2 2
1 C > 3 2
2 T > 4 2
3 C > 5 2
4 T > 6 2
5 T > 7 2
6 G > 8 2
7 T . 9 4
8 A . 10 4
9 G > 13 2
10 T > 14 2
11 T > 15 2
12 T > 16 2
13 A . 17 4
14 A . 18 4
15 C . 19 4
16 G . 21 4
17 G . 22 4
18 T . 23 4
19 C . 23 16
20 A . 24 4
-1 - . 20 1
21 G < 16 2
22 A < 15 2
23 A < 14 2
24 T < 13 2
25 A . 26 4
26 C > 29 2
27 G > 30 2
28 C > 31 2
29 G > 32 2
30 C > 33 2
31 T . 34 4
32 T . 35 4
33 G . 36 4
34 T . 37 4
35 C . 38 4
36 A . 39 4
37 C . 40 4
38 G < 33 2
39 C < 32 2
40 G < 31 2
41 C < 30 2
42 G < 29 2
43 T . 42 4
44 G . 43 4
-1 - . 56 1
-1 - . 55 1
-1 - . 54 1
-1 - . 53 1
-1 - . 52 1
-1 - . 51 1
-1 - . 50 1
-1 - . 49 1
-1 - . 48 1
-1 - . 47 1
-1 - . 46 1
45 A . 58 4
46 T . 59 4
47 C > 60 2
48 G > 61 2
49 G > 62 2
50 G > 63 2
51 G > 64 2
52 T . 65 4
53 T . 66 4
54 C . 67 4
55 G . 68 4
56 A . 69 4
57 T . 70 4
58 T . 71 4
59 C < 64 2
60 C < 63 2
61 C < 62 2
62 C < 61 2
63 G < 60 2
64 C < 8 2
65 A < 7 2
66 A < 6 2
67 G < 5 2
68 A < 4 2
69 G < 3 2
70 A < 2 2
71 G . 1 8
-1 # # -1 -1
65 MV9240_AAC 73
-1 # # -1 -1
0 G > 2 2
1 T > 3 2
2 T > 4 2
3 T > 5 2
4 C > 6 2
5 C > 7 2
6 G > 8 2
7 T . 9 4
8 G . 10 4
9 G > 13 2
10 T > 14 2
11 G > 15 2
12 T . 16 2
13 A . 17 4
14 G . 18 4
15 T . 19 4
16 G . 21 4
17 G . 22 4
18 T . 23 4
19 T . 23 16
20 A . 24 4
-1 - . 20 1
21 T . 16 2
22 C < 15 2
23 A < 14 2
24 C < 13 2
25 A . 26 4
26 T > 29 2
27 C > 30 2
28 C > 31 2
29 G > 32 2
30 C > 33 2
31 C . 34 4
32 T . 35 4
33 A . 36 4
34 A . 37 4
35 C . 38 4
36 A . 39 4
37 C . 40 4
38 G < 33 2
39 C < 32 2
40 G < 31 2
41 G < 30 2
42 A < 29 2
43 A . 42 4
44 G . 43 4
-1 - . 56 1
-1 - . 55 1
-1 - . 54 1
-1 - . 53 1
-1 - . 52 1
-1 - . 51 1
-1 - . 50 1
-1 - . 49 1
-1 - . 48 1
-1 - . 47 1
-1 - . 46 1
45 G . 58 4
46 C . 58 16
47 C . 59 4
48 C > 60 2
49 C > 61 2
50 C > 62 2
51 G > 63 2
52 G > 64 2
53 T . 65 4
54 T . 66 4
55 C . 67 4
56 A . 68 4
57 A . 69 4
58 T . 70 4
59 C . 71 4
60 C < 64 2
61 C < 63 2
62 G < 62 2
63 G < 61 2
64 G < 60 2
65 C < 8 2
66 G < 7 2
67 G < 6 2
68 A < 5 2
69 A < 4 2
70 A < 3 2
71 C < 2 2
72 A . 1 8
-1 # # -1 -1
65 MK9230_CTT&DK9240_CTT&DK9331_CTT&DK9350_CTT&DK9991_CTT 73
-1 # # -1 -1
0 G > 2 2
1 C > 3 2
2 C > 4 2
3 C > 5 2
4 G > 6 2
5 G > 7 2
6 C > 8 2
7 T . 9 4
8 A . 10 4
9 G > 13 2
10 C > 14 2
11 T > 15 2
12 C > 16 2
13 A . 17 4
14 G . 18 4
15 T . 19 4
16 C . 20 4
17 G . 21 4
18 G . 22 4
19 T . 23 4
20 A . 24 4
21 G < 16 2
22 A < 15 2
23 G < 14 2
24 C < 13 2
25 A . 26 4
26 T > 29 2
27 G > 30 2
28 A > 31 2
29 G > 32 2
30 A > 33 2
31 C . 34 4
32 T . 35 4
33 C . 36 4
34 T . 37 4
35 T . 38 4
36 A . 39 4
37 A . 40 4
38 T < 33 2
39 C < 32 2
40 T < 31 2
41 C < 30 2
42 A < 29 2
43 G . 42 4
44 G . 43 4
-1 - . 56 1
-1 - . 55 1
-1 - . 54 1
-1 - . 53 1
-1 - . 52 1
-1 - . 51 1
-1 - . 50 1
-1 - . 49 1
-1 - . 48 1
-1 - . 47 1
-1 - . 46 1
45 G . 58 4
46 T . 58 16
47 C . 59 4
48 G > 60 2
49 T > 61 2
50 G > 62 2
51 G > 63 2
52 G > 64 2
53 T . 65 4
54 T . 66 4
55 C . 67 4
56 G . 68 4
57 A . 69 4
58 G . 70 4
59 C . 71 4
60 C < 64 2
61 C < 63 2
62 C < 62 2
63 A < 61 2
64 C < 60 2
65 G < 8 2
66 T < 7 2
67 T < 6 2
68 G < 5 2
69 G < 4 2
70 G < 3 2
71 C < 2 2
72 G . 1 8
-1 # # -1 -1
65 MY9200_GTA 72
-1 # # -1 -1
0 C > 2 2
1 C > 3 2
2 G > 4 2
3 T > 5 2
4 C > 6 2
5 G > 7 2
6 A > 8 2
7 T . 9 4
8 A . 10 4
9 G > 13 2
10 C > 14 2
11 T > 15 2
12 C > 16 2
13 A . 17 4
14 G . 18 4
15 T . 19 4
16 T . 20 4
17 G . 21 4
18 G . 22 4
19 T . 23 4
20 A . 24 4
21 G < 16 2
22 A < 15 2
23 G < 14 2
24 C < 13 2
25 G . 26 4
26 G > 29 2
27 A > 30 2
28 G > 31 2
29 G > 32 2
30 A > 33 2
31 C . 34 4
32 T . 35 4
33 G . 36 4
34 T . 37 4
35 A . 38 4
36 G . 39 4
-1 - . 40 1
37 T < 33 2
38 C < 32 2
39 C < 31 2
40 T < 30 2
41 T < 29 2
42 A . 42 4
43 G . 43 4
-1 - . 56 1
-1 - . 55 1
-1 - . 54 1
-1 - . 53 1
-1 - . 52 1
-1 - . 51 1
-1 - . 50 1
-1 - . 49 1
-1 - . 48 1
-1 - . 47 1
-1 - . 46 1
44 G . 58 4
45 T . 58 16
46 C . 59 4
47 A > 60 2
48 C > 61 2
49 T > 62 2
50 G > 63 2
51 G > 64 2
52 T . 65 4
53 T . 66 4
54 C . 67 4
55 G . 68 4
56 A . 69 4
57 A . 70 4
58 T . 71 4
59 C < 64 2
60 C < 63 2
61 G < 62 2
62 G < 61 2
63 T < 60 2
64 T < 8 2
65 C < 7 2
66 G < 6 2
67 A < 5 2
68 C < 4 2
69 G < 3 2
70 G < 2 2
71 A . 1 8
-1 # # -1 -1
65 MX7580_CAT 72
-1 # # -1 -1
0 C . 2 2
1 T > 3 2
2 C > 4 2
3 G > 5 2
4 G > 6 2
5 G > 7 2
6 G > 8 2
7 T . 9 4
8 A . 10 4
9 G > 13 2
10 T > 14 2
11 G > 15 2
12 T > 16 2
13 A . 17 4
14 A . 18 4
15 A . 19 4
16 G . 21 4
17 G . 22 4
18 T . 23 4
19 T . 23 16
20 C . 24 4
-1 - . 20 1
21 G < 16 2
22 C < 15 2
23 A < 14 2
24 T < 13 2
25 A . 26 4
26 C . 29 2
27 A > 30 2
28 G > 31 2
29 G > 32 2
30 G > 33 2
31 C . 34 4
32 T . 35 4
33 C . 36 4
34 A . 37 4
35 T . 38 4
36 A . 39 4
37 A . 40 4
38 C < 33 2
39 C < 32 2
40 C < 31 2
41 T < 30 2
42 A . 29 2
43 T . 42 4
44 G . 43 4
-1 - . 56 1
-1 - . 55 1
-1 - . 54 1
-1 - . 53 1
-1 - . 52 1
-1 - . 51 1
-1 - . 50 1
-1 - . 49 1
-1 - . 48 1
-1 - . 47 1
-1 - . 46 1
45 G . 58 4
46 T . 59 4
47 C > 60 2
48 T > 61 2
49 T > 62 2
50 G > 63 2
51 G > 64 2
52 T . 65 4
53 T . 66 4
54 C . 67 4
55 G . 68 4
56 A . 69 4
57 T . 70 4
58 T . 71 4
59 C < 64 2
60 C < 63 2
61 A < 62 2
62 G < 61 2
63 G < 60 2
64 C < 8 2
65 C < 7 2
66 C < 6 2
67 C < 5 2
68 G < 4 2
69 A < 3 2
70 C . 2 2
71 A . 1 8
-1 # # -1 -1
65 MN9991_GTT&DQ9991_GTT 74
-1 # # -1 -1
0 G > 2 2
1 T > 3 2
2 C > 4 2
3 T > 5 2
4 C > 6 2
5 T > 7 2
6 G > 8 2
7 T . 9 4
8 G . 10 4
9 G > 13 2
10 C > 14 2
11 G > 15 2
12 C > 16 2
13 A . 17 4
14 A . 18 4
15 T . 19 4
16 C . 20 4
17 G . 21 4
18 G . 22 4
19 T . 23 4
20 T . 23 16
21 A . 24 4
22 G < 16 2
23 C < 15 2
24 G < 14 2
25 C < 13 2
26 G . 26 4
27 T > 29 2
28 T > 30 2
29 C > 31 2
30 G > 32 2
31 G > 33 2
32 C . 34 4
33 T . 35 4
34 G . 36 4
35 T . 37 4
36 T . 38 4
37 A . 39 4
38 A . 40 4
39 C < 33 2
40 C < 32 2
41 G < 31 2
42 A < 30 2
43 A < 29 2
44 A . 42 4
45 G . 43 4
-1 - . 56 1
-1 - . 55 1
-1 - . 54 1
-1 - . 53 1
-1 - . 52 1
-1 - . 51 1
-1 - . 50 1
-1 - . 49 1
-1 - . 48 1
-1 - . 47 1
-1 - . 46 1
46 A . 58 4
47 T . 58 16
48 T . 59 4
49 G > 60 2
50 G > 61 2
51 T > 62 2
52 G > 63 2
53 G > 64 2
54 T . 65 4
55 T . 66 4
56 C . 67 4
57 G . 68 4
58 A . 69 4
59 G . 70 4
60 C . 71 4
61 C < 64 2
62 C < 63 2
63 A < 62 2
64 C < 61 2
65 C < 60 2
66 C < 8 2
67 A < 7 2
68 G < 6 2
69 G < 5 2
70 G < 4 2
71 A < 3 2
72 C < 2 2
73 G . 1 8
-1 # # -1 -1
65 NV7631_CAC 76
-1 # # -1 -1
0 G > 2 2
1 T > 3 2
2 T > 4 2
3 C > 5 2
4 C > 6 2
5 A > 7 2
6 A > 8 2
7 T . 9 4
8 A . 10 4
9 G > 13 2
10 T > 14 2
11 G > 15 2
12 T . 16 2
13 A . 17 4
14 G . 18 4
15 C . 19 4
16 G . 21 4
17 G . 22 4
18 C . 23 4
19 T . 23 16
20 A . 24 4
-1 - . 20 1
21 T . 16 2
22 C < 15 2
23 A < 14 2
24 C < 13 2
25 G . 26 4
26 T > 29 2
27 T > 30 2
28 G > 31 2
29 C > 32 2
30 C > 33 2
31 T . 34 4
32 T . 35 4
33 C . 36 4
34 A . 37 4
35 C . 38 4
36 A . 39 4
37 C . 40 4
38 G < 33 2
39 G < 32 2
40 C < 31 2
41 A < 30 2
42 A < 29 2
43 A . 42 4
44 G . 43 4
-1 - . 56 1
-1 - . 55 1
-1 - . 54 1
-1 - . 53 1
-1 - . 52 1
-1 - . 51 1
-1 - . 50 1
-1 - . 49 1
-1 - . 48 1
-1 - . 47 1
-1 - . 46 1
45 G . 58 4
46 T . 58 16
47 C . 59 4
48 C > 60 2
49 C > 61 2
50 G > 62 2
51 A > 63 2
52 G > 64 2
53 T . 65 4
54 T . 66 4
55 C . 67 4
56 G . 68 4
57 A . 69 4
58 T . 70 4
59 C . 71 4
60 C < 64 2
61 T < 63 2
62 C < 62 2
63 G < 61 2
64 G < 60 2
65 T < 8 2
66 T < 7 2
67 G < 6 2
68 G < 5 2
69 A < 4 2
70 A < 3 2
71 C < 2 2
72 A . 1 8
73 C . 0 32
74 C . 0 32
75 A . 0 32
-1 # # -1 -1
65 MS8600_TGA 82
-1 # # -1 -1
0 G > 2 2
1 T > 3 2
2 C > 4 2
3 G > 5 2
4 A > 6 2
5 T > 7 2
6 A > 8 2
7 T . 9 4
8 G . 10 4
9 T > 13 2
10 C > 14 2
11 C > 15 2
12 G . 16 2
13 A . 17 4
14 G . 18 4
15 T . 19 4
16 G . 21 4
17 G . 22 4
18 T . 23 4
19 T . 23 16
20 A . 24 4
-1 - . 20 1
21 A . 16 2
22 G < 15 2
23 G < 14 2
24 A < 13 2
25 G . 26 4
26 A > 29 2
27 C > 30 2
28 A > 31 2
29 G > 32 2
30 A > 33 2
31 C . 34 4
32 T . 35 4
33 T . 36 4
34 G . 37 4
35 A . 38 4
36 A . 39 4
37 A . 40 4
38 T < 33 2
39 C < 32 2
40 T < 31 2
41 G < 30 2
42 T < 29 2
43 T . 42 4
44 G > 46 2
45 G > 47 2
46 G > 48 2
47 C > 49 2
48 T . 53 4
49 T . 54 4
50 C . 55 4
-1 - . 56 1
-1 - . 52 1
-1 - . 51 1
-1 - . 50 1
51 G < 49 2
52 C < 48 2
53 C < 47 2
54 C < 46 2
55 G . 58 4
56 C . 59 4
57 G > 60 2
58 C > 61 2
59 A > 62 2
60 G > 63 2
61 G > 64 2
62 T . 65 4
63 T . 66 4
64 C . 67 4
65 G . 68 4
66 A . 69 4
67 A . 70 4
68 C . 71 4
69 C < 64 2
70 C < 63 2
71 T < 62 2
72 G < 61 2
73 C < 60 2
-1 - . 43 1
74 T < 8 2
75 G < 7 2
76 T < 6 2
77 C < 5 2
78 G < 4 2
79 A < 3 2
80 C < 2 2
81 G . 1 8
-1 # # -1 -1
65 MW7730_CCA 71
-1 # # -1 -1
0 A > 2 2
1 C > 3 2
2 G > 4 2
3 T > 5 2
4 T > 6 2
5 T > 7 2
6 T > 8 2
7 T . 9 4
8 A . 10 4
9 G > 13 2
10 T > 14 2
11 T > 15 2
12 T > 16 2
13 A . 17 4
14 A . 18 4
15 T . 19 4
16 G . 21 4
17 G . 22 4
18 T . 23 4
19 A . 24 4
-1 - . 20 1
20 G < 16 2
21 A < 15 2
22 A < 14 2
23 T < 13 2
24 A . 26 4
25 A . 29 2
26 A > 30 2
27 G > 31 2
28 G > 32 2
29 T > 33 2
30 C . 34 4
31 T . 35 4
32 C . 36 4
33 C . 37 4
34 A . 38 4
35 A . 39 4
36 A . 40 4
37 A < 33 2
38 T < 32 2
39 C < 31 2
40 T < 30 2
41 A . 29 2
42 A . 42 4
43 G . 43 4
-1 - . 56 1
-1 - . 55 1
-1 - . 54 1
-1 - . 53 1
-1 - . 52 1
-1 - . 51 1
-1 - . 50 1
-1 - . 49 1
-1 - . 48 1
-1 - . 47 1
-1 - . 46 1
44 G . 58 4
45 T . 59 4
46 G > 60 2
47 A > 61 2
48 A > 62 2
49 A > 63 2
50 G > 64 2
51 T . 65 4
52 T . 66 4
53 C . 67 4
54 A . 68 4
55 A . 69 4
56 C . 70 4
57 T . 71 4
58 C < 64 2
59 T < 63 2
60 T < 62 2
61 T < 61 2
62 C < 60 2
63 A < 8 2
64 A < 7 2
65 A < 6 2
66 A < 5 2
67 C < 4 2
68 G < 3 2
69 T < 2 2
70 G . 1 8
-1 # # -1 -1
65 NG9990_CCC 74
-1 # # -1 -1
0 G > 2 2
1 C > 3 2
2 G > 4 2
3 C > 5 2
4 C > 6 2
5 G > 7 2
6 C > 8 2
7 T . 9 4
8 G . 10 4
9 G > 13 2
10 T > 14 2
11 G > 15 2
12 T . 16 2
13 A . 17 4
14 G . 18 4
15 T . 19 4
16 G . 21 4
17 G . 22 4
18 T . 23 4
19 A . 24 4
-1 - . 20 1
20 T . 16 2
21 C < 15 2
22 A < 14 2
23 T < 13 2
24 G . 26 4
25 C > 29 2
26 A > 30 2
27 A > 31 2
28 G > 32 2
29 A > 33 2
30 T . 34 4
31 T . 35 4
32 C . 36 4
33 C . 37 4
34 C . 38 4
35 A . 39 4
36 T . 40 4
37 T < 33 2
38 C < 32 2
39 T < 31 2
40 T < 30 2
41 G < 29 2
42 C . 42 4
43 G . 43 4
-1 - . 56 1
-1 - . 55 1
-1 - . 54 1
-1 - . 53 1
-1 - . 52 1
-1 - . 51 1
-1 - . 50 1
-1 - . 49 1
-1 - . 48 1
-1 - . 47 1
-1 - . 46 1
44 A . 58 4
45 C . 59 4
46 C > 60 2
47 C > 61 2
48 G > 62 2
49 G > 63 2
50 G > 64 2
51 T . 65 4
52 T . 66 4
53 C . 67 4
54 G . 68 4
55 A . 69 4
56 T . 70 4
57 T . 71 4
58 C < 64 2
59 C < 63 2
60 C < 62 2
61 G < 61 2
62 G < 60 2
63 G < 8 2
64 C < 7 2
65 G < 6 2
66 G < 5 2
67 C < 4 2
68 G < 3 2
69 C < 2 2
70 A . 1 8
71 C . 0 32
72 C . 0 32
73 A . 0 32
-1 # # -1 -1
65 NL7662_IAG 85
-1 # # -1 -1
0 G > 2 2
1 G > 3 2
2 C > 4 2
3 T > 5 2
4 C > 6 2
5 T > 7 2
6 C > 8 2
7 T . 9 4
8 G . 10 4
9 G > 13 2
10 C > 14 2
11 C > 15 2
12 G . 16 2
13 A . 17 4
14 G . 18 4
15 T . 19 4
16 G . 21 4
17 G . 22 4
18 T . 23 4
19 C . 23 16
20 T . 23 16
21 A . 24 4
-1 - . 20 1
22 A . 16 2
23 G < 15 2
24 G < 14 2
25 C < 13 2
26 G . 26 4
27 C > 29 2
28 T > 30 2
29 A > 31 2
30 G > 32 2
31 G > 33 2
32 G . 34 4
33 T . 35 4
34 A . 36 4
35 A . 37 4
36 G . 38 4
37 G . 39 4
38 T . 40 4
39 C < 33 2
40 C < 32 2
41 T < 31 2
42 A < 30 2
43 G < 29 2
44 T . 42 4
45 C > 46 2
46 T > 47 2
47 C > 48 2
48 T > 49 2
49 T . 53 4
50 C . 54 4
-1 - . 56 1
-1 - . 55 1
-1 - . 52 1
-1 - . 51 1
-1 - . 50 1
51 G < 49 2
52 G < 48 2
53 A < 47 2
54 G < 46 2
55 G . 58 4
56 C . 59 4
57 G > 60 2
58 C > 61 2
59 G > 62 2
60 A > 63 2
61 G > 64 2
62 T . 65 4
63 T . 66 4
64 C . 67 4
65 G . 68 4
66 A . 69 4
67 A . 70 4
68 C . 71 4
69 C < 64 2
70 T < 63 2
71 C < 62 2
72 G < 61 2
73 C < 60 2
-1 - . 43 1
74 G < 8 2
75 G < 7 2
76 G < 6 2
77 A < 5 2
78 G < 4 2
79 T < 3 2
80 C < 2 2
81 A . 1 8
82 C . 0 32
83 C . 0 32
84 A . 0 32
-1 # # -1 -1
65 MV9990_AAC&DV9996_AAC 73
-1 # # -1 -1
0 G > 2 2
1 T > 3 2
2 T > 4 2
3 T > 5 2
4 C > 6 2
5 C > 7 2
6 G > 8 2
7 T . 9 4
8 A . 10 4
9 G > 13 2
10 T > 14 2
11 G > 15 2
12 T . 16 2
13 A . 17 4
14 G . 18 4
15 T . 19 4
16 G . 21 4
17 G . 22 4
18 T . 23 4
19 T . 23 16
20 A . 24 4
-1 - . 20 1
21 T . 16 2
22 C < 15 2
23 A < 14 2
24 C < 13 2
25 G . 26 4
26 T > 29 2
27 T > 30 2
28 C > 31 2
29 G > 32 2
30 C > 33 2
31 C . 34 4
32 T . 35 4
33 A . 36 4
34 A . 37 4
35 C . 38 4
36 A . 39 4
37 C . 40 4
38 G < 33 2
39 C < 32 2
40 G < 31 2
41 A < 30 2
42 A < 29 2
43 A . 42 4
44 G . 43 4
-1 - . 56 1
-1 - . 55 1
-1 - . 54 1
-1 - . 53 1
-1 - . 52 1
-1 - . 51 1
-1 - . 50 1
-1 - . 49 1
-1 - . 48 1
-1 - . 47 1
-1 - . 46 1
45 G . 58 4
46 T . 58 16
47 C . 59 4
48 C > 60 2
49 C > 61 2
50 C > 62 2
51 G > 63 2
52 G > 64 2
53 T . 65 4
54 T . 66 4
55 C . 67 4
56 G . 68 4
57 A . 69 4
58 A . 70 4
59 A . 71 4
60 C < 64 2
61 C < 63 2
62 G < 62 2
63 G < 61 2
64 G < 60 2
65 C < 8 2
66 G < 7 2
67 G < 6 2
68 A < 5 2
69 A < 4 2
70 A < 3 2
71 C < 2 2
72 A . 1 8
-1 # # -1 -1
65 MR9201_ACG 73
-1 # # -1 -1
0 G > 2 2
1 G > 3 2
2 C > 4 2
3 C > 5 2
4 G > 6 2
5 C > 7 2
6 G > 8 2
7 T . 9 4
8 G . 10 4
9 G > 13 2
10 G . 14 2
11 C . 15 2
12 C . 16 2
13 A . 17 4
14 A . 18 4
15 T . 19 4
16 G . 21 4
17 G . 22 4
18 A . 23 4
19 T . 23 16
20 A . 24 4
-1 - . 20 1
21 A . 16 2
22 C . 15 2
23 G . 14 2
24 C < 13 2
25 G . 26 4
26 T > 29 2
27 C > 30 2
28 T > 31 2
29 G > 32 2
30 C > 33 2
31 C . 34 4
32 T . 35 4
33 A . 36 4
34 C . 37 4
35 G . 38 4
36 G . 39 4
37 A . 40 4
38 G < 33 2
39 C < 32 2
40 A < 31 2
41 G < 30 2
42 A < 29 2
43 A . 42 4
44 G . 43 4
-1 - . 56 1
-1 - . 55 1
-1 - . 54 1
-1 - . 53 1
-1 - . 52 1
-1 - . 51 1
-1 - . 50 1
-1 - . 49 1
-1 - . 48 1
-1 - . 47 1
-1 - . 46 1
45 A . 58 4
46 T . 58 16
47 T . 59 4
48 G > 60 2
49 C > 61 2
50 A > 62 2
51 G > 63 2
52 G > 64 2
53 T . 65 4
54 T . 66 4
55 C . 67 4
56 G . 68 4
57 A . 69 4
58 A . 70 4
59 T . 71 4
60 C < 64 2
61 C < 63 2
62 T < 62 2
63 G < 61 2
64 C < 60 2
65 C < 8 2
66 G < 7 2
67 T < 6 2
68 G < 5 2
69 G < 4 2
70 T < 3 2
71 C < 2 2
72 G . 1 8
-1 # # -1 -1
65 NV7632_&AC 77
-1 # # -1 -1
0 G > 2 2
1 G > 3 2
2 T > 4 2
3 C > 5 2
4 C > 6 2
5 A > 7 2
6 A > 8 2
7 T . 9 4
8 G . 10 4
9 G > 13 2
10 T > 14 2
11 C > 15 2
12 C . 16 2
13 A . 17 4
14 G . 18 4
15 T . 19 4
16 G . 21 4
17 G . 22 4
18 T . 23 4
19 T . 23 16
20 C . 23 16
21 A . 24 4
-1 - . 20 1
22 A . 16 2
23 G < 15 2
24 A < 14 2
25 C < 13 2
26 G . 26 4
27 T > 29 2
28 C > 30 2
29 G > 31 2
30 C > 32 2
31 C > 33 2
32 T . 34 4
33 T . 35 4
34 T . 36 4
35 A . 37 4
36 C . 38 4
37 A . 39 4
38 C . 40 4
39 G < 33 2
40 G < 32 2
41 C < 31 2
42 G < 30 2
43 A < 29 2
44 A . 42 4
45 G . 43 4
-1 - . 56 1
-1 - . 55 1
-1 - . 54 1
-1 - . 53 1
-1 - . 52 1
-1 - . 51 1
-1 - . 50 1
-1 - . 49 1
-1 - . 48 1
-1 - . 47 1
-1 - . 46 1
46 A . 58 4
47 T . 58 16
48 C . 59 4
49 C > 60 2
50 C > 61 2
51 G > 62 2
52 A > 63 2
53 G > 64 2
54 T . 65 4
55 T . 66 4
56 C . 67 4
57 G . 68 4
58 A . 69 4
59 A . 70 4
60 C . 71 4
61 C < 64 2
62 T < 63 2
63 C < 62 2
64 G < 61 2
65 G < 60 2
66 T < 8 2
67 T < 7 2
68 G < 6 2
69 G < 5 2
70 A < 4 2
71 T < 3 2
72 C < 2 2
73 A . 1 8
74 C . 0 32
75 C . 0 32
76 A . 0 32
-1 # # -1 -1
65 MH9240_GTG 72
-1 # # -1 -1
0 G > 2 2
1 C > 3 2
2 C > 4 2
3 G > 5 2
4 T > 6 2
5 G > 7 2
6 A > 8 2
7 T . 9 4
8 C . 10 4
9 G > 13 2
10 T > 14 2
11 C > 15 2
12 T > 16 2
13 A . 17 4
14 G . 18 4
15 T . 19 4
16 G . 21 4
17 G . 22 4
18 T . 23 4
19 T . 23 16
20 A . 24 4
-1 - . 20 1
21 G < 16 2
22 G < 15 2
23 A < 14 2
24 C < 13 2
25 C . 26 4
26 C > 29 2
27 C > 30 2
28 A > 31 2
29 C > 32 2
30 G > 33 2
31 T . 34 4
32 T . 35 4
33 G . 36 4
34 T . 37 4
35 G . 38 4
36 G . 39 4
37 C . 40 4
38 C < 33 2
39 G < 32 2
40 T < 31 2
41 G < 30 2
42 G < 29 2
43 T . 42 4
44 A . 43 4
-1 - . 56 1
-1 - . 55 1
-1 - . 54 1
-1 - . 53 1
-1 - . 52 1
-1 - . 51 1
-1 - . 50 1
-1 - . 49 1
-1 - . 48 1
-1 - . 47 1
-1 - . 46 1
45 A . 58 4
46 C . 59 4
47 C > 60 2
48 C > 61 2
49 A > 62 2
50 G > 63 2
51 G > 64 2
52 T . 65 4
53 T . 66 4
54 C . 67 4
55 G . 68 4
56 A . 69 4
57 A . 70 4
58 T . 71 4
59 C < 64 2
60 C < 63 2
61 T < 62 2
62 G < 61 2
63 G < 60 2
64 T < 8 2
65 C < 7 2
66 A < 6 2
67 C < 5 2
68 G < 4 2
69 G < 3 2
70 C < 2 2
71 A . 1 8
-1 # # -1 -1
65 MV9200_CAC 71
-1 # # -1 -1
0 A > 2 2
1 T > 3 2
2 T > 4 2
3 G > 5 2
4 A > 6 2
5 A > 7 2
6 T > 8 2
7 T . 9 4
8 A . 10 4
9 G > 13 2
10 C . 14 2
11 C > 15 2
12 T . 16 2
13 A . 17 4
14 C . 17 16
15 A . 17 16
16 G . 18 4
17 T . 19 4
18 G . 21 4
19 C . 22 4
20 A . 23 4
21 A . 24 4
-1 - . 20 1
22 T . 16 2
23 G < 15 2
24 T . 14 2
25 T < 13 2
26 A . 26 4
27 G > 29 2
28 T > 30 2
29 T . 31 2
30 C > 32 2
31 A . 33 2
32 T . 34 4
33 C . 35 4
34 A . 36 4
35 C . 37 4
36 G . 38 4
37 G . 39 4
38 A . 40 4
39 A . 33 2
40 G < 32 2
41 T . 31 2
42 A < 30 2
43 T < 29 2
44 A . 42 4
-1 - . 56 1
-1 - . 55 1
-1 - . 54 1
-1 - . 53 1
-1 - . 52 1
-1 - . 51 1
-1 - . 50 1
-1 - . 49 1
-1 - . 48 1
-1 - . 47 1
-1 - . 46 1
45 T . 59 4
46 T > 60 2
47 A > 61 2
48 T > 62 2
49 A > 63 2
50 G > 64 2
51 T . 65 4
52 T . 66 4
53 C . 67 4
54 G . 68 4
55 A . 69 4
56 A . 70 4
57 A . 71 4
58 T < 64 2
59 T < 63 2
60 G < 62 2
61 T < 61 2
62 A < 60 2
-1 - . 58 1
-1 - . 43 1
63 A < 8 2
64 T < 7 2
65 T < 6 2
66 T < 5 2
67 A < 4 2
68 A < 3 2
69 T < 2 2
70 A . 1 8
-1 # # -1 -1
65 MS8601_CGA 82
-1 # # -1 -1
0 G > 2 2
1 T > 3 2
2 C > 4 2
3 G > 5 2
4 A > 6 2
5 T > 7 2
6 A > 8 2
7 T . 9 4
8 G . 10 4
9 T > 13 2
10 C > 14 2
11 C > 15 2
12 G . 16 2
13 A . 17 4
14 G . 18 4
15 T . 19 4
16 G . 21 4
17 G . 22 4
18 T . 23 4
19 T . 23 16
20 A . 24 4
-1 - . 20 1
21 A . 16 2
22 G < 15 2
23 G < 14 2
24 A < 13 2
25 G . 26 4
26 A > 29 2
27 C > 30 2
28 A > 31 2
29 G > 32 2
30 A > 33 2
31 C . 34 4
32 T . 35 4
33 C . 36 4
34 G . 37 4
35 A . 38 4
36 A . 39 4
37 A . 40 4
38 T < 33 2
39 C < 32 2
40 T < 31 2
41 G < 30 2
42 T < 29 2
43 T . 42 4
44 G > 46 2
45 G > 47 2
46 G > 48 2
47 C > 49 2
48 T . 53 4
49 T . 54 4
50 T . 55 4
-1 - . 56 1
-1 - . 52 1
-1 - . 51 1
-1 - . 50 1
51 G < 49 2
52 C < 48 2
53 C < 47 2
54 T < 46 2
55 G . 58 4
56 C . 59 4
57 G > 60 2
58 C > 61 2
59 A > 62 2
60 G > 63 2
61 G > 64 2
62 T . 65 4
63 T . 66 4
64 C . 67 4
65 G . 68 4
66 A . 69 4
67 A . 70 4
68 T . 71 4
69 C < 64 2
70 C < 63 2
71 T < 62 2
72 G < 61 2
73 C < 60 2
-1 - . 43 1
74 T < 8 2
75 G < 7 2
76 T < 6 2
77 C < 5 2
78 G < 4 2
79 A < 3 2
80 C < 2 2
81 G . 1 8
-1 # # -1 -1
65 MD7640_GTC 71
-1 # # -1 -1
0 T > 2 2
1 C > 3 2
2 T > 4 2
3 C > 5 2
4 C > 6 2
5 T > 7 2
6 T > 8 2
7 T . 9 4
8 A . 10 4
9 G > 13 2
10 T > 14 2
11 A > 15 2
12 T > 16 2
13 A . 17 4
14 G . 18 4
15 G . 19 4
16 G . 21 4
17 G . 22 4
18 T . 23 4
19 A . 24 4
-1 - . 20 1
20 G < 16 2
21 T < 15 2
22 A < 14 2
23 C < 13 2
24 A . 26 4
25 C > 29 2
26 A > 30 2
27 A > 31 2
28 G > 32 2
29 C > 33 2
30 C . 34 4
31 T . 35 4
32 G . 36 4
33 T . 37 4
34 C . 38 4
35 A . 39 4
36 C . 40 4
37 G < 33 2
38 C < 32 2
39 T < 31 2
40 T < 30 2
41 G < 29 2
42 C . 42 4
43 A . 43 4
-1 - . 56 1
-1 - . 55 1
-1 - . 54 1
-1 - . 53 1
-1 - . 52 1
-1 - . 51 1
-1 - . 50 1
-1 - . 49 1
-1 - . 48 1
-1 - . 47 1
-1 - . 46 1
44 G . 58 4
45 C . 59 4
46 C > 60 2
47 C > 61 2
48 G > 62 2
49 G > 63 2
50 G > 64 2
51 T . 65 4
52 T . 66 4
53 C . 67 4
54 G . 68 4
55 A . 69 4
56 A . 70 4
57 T . 71 4
58 C < 64 2
59 C < 63 2
60 C < 62 2
61 G < 61 2
62 G < 60 2
63 A < 8 2
64 G < 7 2
65 G < 6 2
66 G < 5 2
67 A < 4 2
68 G < 3 2
69 A < 2 2
70 G . 1 8
-1 # # -1 -1
65 MA8610_TGC 73
-1 # # -1 -1
0 G > 2 2
1 G > 3 2
2 G > 4 2
3 G > 5 2
4 A > 6 2
5 T > 7 2
6 G > 8 2
7 T . 9 4
8 A . 10 4
9 G > 13 2
10 C > 14 2
11 T > 15 2
12 C > 16 2
13 A . 17 4
14 T . 18 4
15 A . 19 4
16 T . 20 4
17 G . 21 4
18 G . 22 4
19 T . 23 4
20 A . 24 4
21 G < 16 2
22 A < 15 2
23 G < 14 2
24 C < 13 2
25 G . 26 4
26 C > 29 2
27 T > 30 2
28 C > 31 2
29 G > 32 2
30 C > 33 2
31 T . 34 4
32 T . 35 4
33 T . 36 4
34 G . 37 4
35 C . 38 4
36 A . 39 4
37 T . 40 4
38 G < 33 2
39 C < 32 2
40 G < 31 2
41 A < 30 2
42 G < 29 2
43 A . 42 4
44 G . 43 4
-1 - . 56 1
-1 - . 55 1
-1 - . 54 1
-1 - . 53 1
-1 - . 52 1
-1 - . 51 1
-1 - . 50 1
-1 - . 49 1
-1 - . 48 1
-1 - . 47 1
-1 - . 46 1
45 G . 58 4
46 T . 58 16
47 A . 59 4
48 C > 60 2
49 A > 61 2
50 G > 62 2
51 G > 63 2
52 G > 64 2
53 T . 65 4
54 T . 66 4
55 C . 67 4
56 G . 68 4
57 A . 69 4
58 T . 70 4
59 C . 71 4
60 C < 64 2
61 C < 63 2
62 C < 62 2
63 T < 61 2
64 G < 60 2
65 C < 8 2
66 A < 7 2
67 T < 6 2
68 C < 5 2
69 T < 4 2
70 C < 3 2
71 C < 2 2
72 A . 1 8
-1 # # -1 -1
65 NY8601_GPA 76
-1 # # -1 -1
0 C > 2 2
1 C > 3 2
2 G > 4 2
3 A > 5 2
4 C > 6 2
5 C > 7 2
6 T > 8 2
7 T . 9 4
8 A . 10 4
9 G > 13 2
10 C > 14 2
11 T > 15 2
12 C > 16 2
13 A . 17 4
14 G . 18 4
15 T . 19 4
16 T . 20 4
17 G . 21 4
18 G . 22 4
19 T . 23 4
20 A . 24 4
21 G < 16 2
22 A < 15 2
23 G < 14 2
24 C < 13 2
25 G . 26 4
26 G > 29 2
27 A > 30 2
28 G > 31 2
29 G > 32 2
30 A > 33 2
31 C . 34 4
32 T . 35 4
33 G . 36 4
34 T . 37 4
35 A . 38 4
36 G . 39 4
37 A . 40 4
38 T < 33 2
39 C < 32 2
40 C < 31 2
41 T < 30 2
42 T < 29 2
43 A . 42 4
44 G . 43 4
-1 - . 56 1
-1 - . 55 1
-1 - . 54 1
-1 - . 53 1
-1 - . 52 1
-1 - . 51 1
-1 - . 50 1
-1 - . 49 1
-1 - . 48 1
-1 - . 47 1
-1 - . 46 1
45 G . 58 4
46 T . 58 16
47 C . 59 4
48 G > 60 2
49 C > 61 2
50 T > 62 2
51 G > 63 2
52 G > 64 2
53 T . 65 4
54 T . 66 4
55 C . 67 4
56 G . 68 4
57 A . 69 4
58 A . 70 4
59 T . 71 4
60 C < 64 2
61 C < 63 2
62 G < 62 2
63 G < 61 2
64 C < 60 2
65 A < 8 2
66 G < 7 2
67 G < 6 2
68 T < 5 2
69 C < 4 2
70 G < 3 2
71 G < 2 2
72 A . 1 8
73 C . 0 32
74 C . 0 32
75 A . 0 32
-1 # # -1 -1
65 MA7630_TGC 73
-1 # # -1 -1
0 G > 2 2
1 G > 3 2
2 G > 4 2
3 C > 5 2
4 A . 6 2
5 C > 7 2
6 A > 8 2
7 T . 9 4
8 G . 10 4
9 G > 13 2
10 C > 14 2
11 G > 15 2
12 C > 16 2
13 A . 17 4
14 G . 18 4
15 T . 19 4
16 T . 20 4
17 G . 21 4
18 G . 22 4
19 T . 23 4
20 A . 24 4
21 G < 16 2
22 C < 15 2
23 G < 14 2
24 C < 13 2
25 G . 26 4
26 C > 29 2
27 T > 30 2
28 T > 31 2
29 C > 32 2
30 C > 33 2
31 C . 34 4
32 T . 35 4
33 T . 36 4
34 G . 37 4
35 C . 38 4
36 A . 39 4
37 A . 40 4
38 G < 33 2
39 G < 32 2
40 A < 31 2
41 A < 30 2
42 G < 29 2
43 A . 42 4
44 G . 43 4
-1 - . 56 1
-1 - . 55 1
-1 - . 54 1
-1 - . 53 1
-1 - . 52 1
-1 - . 51 1
-1 - . 50 1
-1 - . 49 1
-1 - . 48 1
-1 - . 47 1
-1 - . 46 1
45 G . 58 4
46 T . 58 16
47 C . 59 4
48 A > 60 2
49 T > 61 2
50 C > 62 2
51 G > 63 2
52 G > 64 2
53 T . 65 4
54 T . 66 4
55 C . 67 4
56 G . 68 4
57 A . 69 4
58 T . 70 4
59 T . 71 4
60 C < 64 2
61 C < 63 2
62 G < 62 2
63 G < 61 2
64 T < 60 2
65 T < 8 2
66 G < 7 2
67 C . 6 2
68 G < 5 2
69 T < 4 2
70 C < 3 2
71 C < 2 2
72 A . 1 8
-1 # # -1 -1
65 MT8570_TGT 72
-1 # # -1 -1
0 G > 2 2
1 C > 3 2
2 C > 4 2
3 C > 5 2
4 T > 6 2
5 T > 7 2
6 A > 8 2
7 T . 9 4
8 A . 10 4
9 G > 13 2
10 C > 14 2
11 T > 15 2
12 C > 16 2
13 A . 17 4
14 G . 18 4
15 T . 19 4
16 G . 21 4
17 G . 22 4
18 T . 23 4
19 A . 24 4
-1 - . 20 1
20 G < 16 2
21 A < 15 2
22 G < 14 2
23 C < 13 2
24 G . 26 4
25 T > 29 2
26 C > 30 2
27 A > 31 2
28 G > 32 2
29 T > 33 2
30 C . 34 4
31 T . 35 4
32 T . 36 4
33 G . 37 4
34 T . 38 4
35 A . 39 4
36 A . 40 4
37 A < 33 2
38 C < 32 2
39 T < 31 2
40 G < 30 2
41 A < 29 2
42 A . 42 4
43 G . 43 4
-1 - . 56 1
-1 - . 55 1
-1 - . 54 1
-1 - . 53 1
-1 - . 52 1
-1 - . 51 1
-1 - . 50 1
-1 - . 49 1
-1 - . 48 1
-1 - . 47 1
-1 - . 46 1
44 G . 58 4
45 T . 58 16
46 T . 59 4
47 C > 60 2
48 G > 61 2
49 T > 62 2
50 A > 63 2
51 G > 64 2
52 T . 65 4
53 T . 66 4
54 C . 67 4
55 G . 68 4
56 A . 69 4
57 T . 70 4
58 C . 71 4
59 C < 64 2
60 T < 63 2
61 G < 62 2
62 C < 61 2
63 G < 60 2
64 T < 8 2
65 G < 7 2
66 A < 6 2
67 G < 5 2
68 G < 4 2
69 G < 3 2
70 C < 2 2
71 A . 1 8
-1 # # -1 -1
65 NV9242_NAC 76
-1 # # -1 -1
0 G > 2 2
1 G > 3 2
2 T > 4 2
3 T > 5 2
4 C > 6 2
5 C > 7 2
6 A > 8 2
7 T . 9 4
8 A . 10 4
9 G > 13 2
10 T > 14 2
11 G > 15 2
12 T . 16 2
13 A . 17 4
14 G . 18 4
15 C . 19 4
16 G . 21 4
17 G . 22 4
18 T . 23 4
19 T . 23 16
20 A . 24 4
-1 - . 20 1
21 T . 16 2
22 C < 15 2
23 A < 14 2
24 C < 13 2
25 G . 26 4
26 T > 29 2
27 C > 30 2
28 T > 31 2
29 G > 32 2
30 C > 33 2
31 T . 34 4
32 T . 35 4
33 T . 36 4
34 A . 37 4
35 C . 38 4
36 A . 39 4
37 C . 40 4
38 G < 33 2
39 C < 32 2
40 A < 31 2
41 G < 30 2
42 A < 29 2
43 A . 42 4
44 G . 43 4
-1 - . 56 1
-1 - . 55 1
-1 - . 54 1
-1 - . 53 1
-1 - . 52 1
-1 - . 51 1
-1 - . 50 1
-1 - . 49 1
-1 - . 48 1
-1 - . 47 1
-1 - . 46 1
45 G . 58 4
46 T . 58 16
47 C . 59 4
48 T > 60 2
49 C > 61 2
50 C > 62 2
51 G > 63 2
52 G > 64 2
53 T . 65 4
54 T . 66 4
55 C . 67 4
56 G . 68 4
57 A . 69 4
58 T . 70 4
59 C . 71 4
60 C < 64 2
61 C < 63 2
62 G < 62 2
63 G < 61 2
64 A < 60 2
65 T < 8 2
66 G < 7 2
67 G < 6 2
68 A < 5 2
69 A < 4 2
70 C < 3 2
71 C < 2 2
72 A . 1 8
73 C . 0 32
74 C . 0 32
75 A . 0 32
-1 # # -1 -1
65 NX9270_CAU 75
-1 # # -1 -1
0 A > 2 2
1 G > 3 2
2 C > 4 2
3 A > 5 2
4 G > 6 2
5 A > 7 2
6 G > 8 2
7 T . 9 4
8 G . 10 4
9 G > 13 2
10 C > 14 2
11 G > 15 2
12 C > 16 2
13 A . 17 4
14 G . 18 4
15 T . 19 4
16 G . 21 4
17 G . 22 4
18 A . 23 4
19 A . 24 4
-1 - . 20 1
20 G < 16 2
21 C < 15 2
22 G < 14 2
23 T < 13 2
24 G . 26 4
25 C > 29 2
26 T > 30 2
27 G > 31 2
28 G > 32 2
29 G > 33 2
30 C . 34 4
31 C . 35 4
32 C . 36 4
33 A . 37 4
34 T . 38 4
35 A . 39 4
36 A . 40 4
37 C < 33 2
38 C < 32 2
39 C < 31 2
40 A < 30 2
41 G < 29 2
42 A . 42 4
43 G . 43 4
-1 - . 56 1
-1 - . 55 1
-1 - . 54 1
-1 - . 53 1
-1 - . 52 1
-1 - . 51 1
-1 - . 50 1
-1 - . 49 1
-1 - . 48 1
-1 - . 47 1
-1 - . 46 1
44 G . 58 4
45 T . 58 16
46 C . 59 4
47 G > 60 2
48 G > 61 2
49 T > 62 2
50 A > 63 2
51 G > 64 2
52 A . 65 4
53 T . 66 4
54 C . 67 4
55 G . 68 4
56 A . 69 4
57 A . 70 4
58 A . 71 4
59 C < 64 2
60 T < 63 2
61 A < 62 2
62 C < 61 2
63 T < 60 2
64 C < 8 2
65 T < 7 2
66 C < 6 2
67 T < 5 2
68 G < 4 2
69 C < 3 2
70 T < 2 2
71 A . 1 8
72 C . 0 32
73 C . 0 32
74 A . 0 32
-1 # # -1 -1
65 NS9242_CGA 83
-1 # # -1 -1
0 G > 2 2
1 C > 3 2
2 A > 4 2
3 G > 5 2
4 T > 6 2
5 C > 7 2
6 G > 8 2
7 T . 9 4
8 G . 10 4
9 G > 13 2
10 C > 14 2
11 C > 15 2
12 G . 16 2
13 A . 17 4
14 G . 18 4
15 T . 19 4
16 G . 21 4
17 G . 22 4
18 T . 23 4
19 T . 23 16
20 A . 24 4
-1 - . 20 1
21 A . 16 2
22 G < 15 2
23 G < 14 2
24 C < 13 2
25 G . 26 4
26 T > 29 2
27 C > 30 2
28 T > 31 2
29 G > 32 2
30 A > 33 2
31 T . 35 4
32 C . 36 4
33 G . 37 4
34 A . 38 4
35 A . 39 4
36 A . 40 4
-1 - . 34 1
37 T < 33 2
38 C < 32 2
39 A < 31 2
40 G < 30 2
41 A < 29 2
42 T . 42 4
43 T > 46 2
44 C > 47 2
45 C > 48 2
46 C > 49 2
47 T . 53 4
48 T . 54 4
-1 - . 56 1
-1 - . 55 1
-1 - . 52 1
-1 - . 51 1
-1 - . 50 1
49 G < 49 2
50 G < 48 2
51 G < 47 2
52 A < 46 2
53 G . 58 4
54 C . 59 4
55 G > 60 2
56 T > 61 2
57 A > 62 2
58 G > 63 2
59 G > 64 2
60 T . 65 4
61 T . 66 4
62 C . 67 4
63 G . 68 4
64 A . 69 4
65 A . 70 4
66 T . 71 4
67 C < 64 2
68 C < 63 2
69 T < 62 2
70 A < 61 2
71 C < 60 2
-1 - . 43 1
72 C < 8 2
73 G < 7 2
74 G < 6 2
75 C < 5 2
76 T < 4 2
77 G < 3 2
78 C < 2 2
79 G . 1 8
80 C . 0 32
81 C . 0 32
82 A . 0 32
-1 # # -1 -1
65 MT9992_AGT 74
-1 # # -1 -1
0 G > 2 2
1 G > 3 2
2 C > 4 2
3 T > 5 2
4 C > 6 2
5 C > 7 2
6 G > 8 2
7 T . 9 4
8 G . 10 4
9 G > 13 2
10 C > 14 2
11 T > 15 2
12 T > 16 2
13 A . 17 4
14 G . 18 4
15 C . 19 4
16 T . 20 4
17 G . 21 4
18 G . 22 4
19 T . 23 4
20 T . 23 16
21 A . 24 4
22 A < 16 2
23 A < 15 2
24 G < 14 2
25 C < 13 2
26 G . 26 4
27 C > 29 2
28 C > 30 2
29 T > 31 2
30 G > 32 2
31 T > 33 2
32 C . 34 4
33 T . 35 4
34 A . 36 4
35 G . 37 4
36 T . 38 4
37 A . 39 4
38 A . 40 4
39 A < 33 2
40 C < 32 2
41 A < 31 2
42 G < 30 2
43 G < 29 2
44 A . 42 4
45 G . 43 4
-1 - . 56 1
-1 - . 55 1
-1 - . 54 1
-1 - . 53 1
-1 - . 52 1
-1 - . 51 1
-1 - . 50 1
-1 - . 49 1
-1 - . 48 1
-1 - . 47 1
-1 - . 46 1
46 A . 58 4
47 T . 58 16
48 C . 59 4
49 C > 60 2
50 T > 61 2
51 G > 62 2
52 G > 63 2
53 G > 64 2
54 T . 65 4
55 T . 66 4
56 C . 67 4
57 G . 68 4
58 A . 69 4
59 A . 70 4
60 T . 71 4
61 C < 64 2
62 C < 63 2
63 C < 62 2
64 A < 61 2
65 G < 60 2
66 C < 8 2
67 G < 7 2
68 G < 6 2
69 G < 5 2
70 G < 4 2
71 C < 3 2
72 C < 2 2
73 T . 1 8
-1 # # -1 -1
65 NL7600_CAG 85
-1 # # -1 -1
0 G > 2 2
1 A > 3 2
2 T > 4 2
3 A > 5 2
4 C > 6 2
5 G > 7 2
6 A > 8 2
7 T . 9 4
8 G . 10 4
9 G > 13 2
10 C > 14 2
11 C > 15 2
12 G . 16 2
13 A . 17 4
14 G . 18 4
15 T . 19 4
16 G . 21 4
17 G . 22 4
18 T . 23 4
19 T . 23 16
20 A . 24 4
-1 - . 20 1
21 A . 16 2
22 G < 15 2
23 G < 14 2
24 C < 13 2
25 G . 26 4
26 A > 29 2
27 A > 30 2
28 G > 31 2
29 G > 32 2
30 A > 33 2
31 T . 34 4
32 G . 35 4
33 C . 36 4
34 A . 37 4
35 G . 38 4
36 G . 39 4
37 T . 40 4
38 T < 33 2
39 C < 32 2
40 C < 31 2
41 T < 30 2
42 T < 29 2
43 T . 42 4
44 G > 46 2
45 G > 47 2
46 G > 48 2
47 C > 49 2
48 A . 53 4
49 T . 54 4
50 T . 55 4
-1 - . 56 1
-1 - . 52 1
-1 - . 51 1
-1 - . 50 1
51 G < 49 2
52 C < 48 2
53 C < 47 2
54 C < 46 2
55 G . 58 4
56 C . 59 4
57 G > 60 2
58 C > 61 2
59 A > 62 2
60 G > 63 2
61 G > 64 2
62 T . 65 4
63 T . 66 4
64 C . 67 4
65 G . 68 4
66 A . 69 4
67 A . 70 4
68 C . 71 4
69 C < 64 2
70 C < 63 2
71 T < 62 2
72 G < 61 2
73 C < 60 2
-1 - . 43 1
74 T < 8 2
75 C < 7 2
76 G < 6 2
77 T < 5 2
78 G < 4 2
79 T < 3 2
80 C < 2 2
81 G . 1 8
82 C . 0 32
83 C . 0 32
84 A . 0 32
-1 # # -1 -1
65 MT7520_CGT 71
-1 # # -1 -1
0 G > 2 2
1 G > 3 2
2 C > 4 2
3 C > 5 2
4 G > 6 2
5 C > 7 2
6 T > 8 2
7 T . 9 4
8 A . 10 4
9 G > 13 2
10 C > 14 2
11 A > 15 2
12 C > 16 2
13 A . 17 4
14 T . 19 4
15 G . 21 4
16 G . 22 4
17 C . 23 4
18 A . 24 4
-1 - . 20 1
-1 - . 18 1
19 G < 16 2
20 T < 15 2
21 G < 14 2
22 C < 13 2
23 A . 26 4
24 C > 29 2
25 C > 30 2
26 A > 31 2
27 C > 32 2
28 T > 33 2
29 C . 34 4
30 T . 35 4
31 C . 36 4
32 G . 37 4
33 T . 38 4
34 A . 39 4
35 A . 40 4
36 A < 33 2
37 G < 32 2
38 T < 31 2
39 G < 30 2
40 G < 29 2
41 G . 42 4
42 G . 43 4
-1 - . 56 1
-1 - . 55 1
-1 - . 54 1
-1 - . 53 1
-1 - . 52 1
-1 - . 51 1
-1 - . 50 1
-1 - . 49 1
-1 - . 48 1
-1 - . 47 1
-1 - . 46 1
43 G . 58 4
44 T . 58 16
45 C . 59 4
46 G > 60 2
47 C > 61 2
48 G > 62 2
49 A > 63 2
50 G > 64 2
51 T . 65 4
52 T . 66 4
53 C . 67 4
54 G . 68 4
55 A . 69 4
56 T . 70 4
57 T . 71 4
58 C < 64 2
59 T < 63 2
60 C < 62 2
61 G < 61 2
62 C < 60 2
63 A < 8 2
64 G < 7 2
65 T < 6 2
66 G < 5 2
67 G < 4 2
68 C < 3 2
69 C < 2 2
70 T . 1 8
-1 # # -1 -1
65 ME9242_TTC 72
-1 # # -1 -1
0 T > 2 2
1 C > 3 2
2 C > 4 2
3 C > 5 2
4 A > 6 2
5 T > 7 2
6 A > 8 2
7 T . 9 4
8 G . 10 4
9 G > 13 2
10 T > 14 2
11 C > 15 2
12 T > 16 2
13 A . 17 4
14 G . 18 4
15 T . 19 4
16 G . 21 4
17 G . 22 4
18 C . 23 4
19 T . 23 16
20 A . 24 4
-1 - . 20 1
21 G < 16 2
22 G < 15 2
23 A < 14 2
24 T < 13 2
25 A . 26 4
26 T > 29 2
27 C > 30 2
28 T > 31 2
29 G > 32 2
30 G > 33 2
31 C . 34 4
32 T . 35 4
33 T . 36 4
34 T . 37 4
35 C . 38 4
36 A . 39 4
37 C . 40 4
38 C < 33 2
39 C < 32 2
40 A < 31 2
41 G < 30 2
42 A < 29 2
43 A . 42 4
44 G . 43 4
-1 - . 56 1
-1 - . 55 1
-1 - . 54 1
-1 - . 53 1
-1 - . 52 1
-1 - . 51 1
-1 - . 50 1
-1 - . 49 1
-1 - . 48 1
-1 - . 47 1
-1 - . 46 1
45 G . 58 4
46 C . 59 4
47 C > 60 2
48 C > 61 2
49 G > 62 2
50 G > 63 2
51 G > 64 2
52 T . 65 4
53 T . 66 4
54 C . 67 4
55 G . 68 4
56 A . 69 4
57 T . 70 4
58 T . 71 4
59 C < 64 2
60 C < 63 2
61 C < 62 2
62 G < 61 2
63 G < 60 2
64 T < 8 2
65 A < 7 2
66 T < 6 2
67 G < 5 2
68 G < 4 2
69 G < 3 2
70 A < 2 2
71 A . 1 8
-1 # # -1 -1
65 MX9991_CAT 72
-1 # # -1 -1
0 A > 2 2
1 G > 3 2
2 C > 4 2
3 A > 5 2
4 G > 6 2
5 A > 7 2
6 G > 8 2
7 T . 9 4
8 G . 10 4
9 G > 13 2
10 C > 14 2
11 G > 15 2
12 C > 16 2
13 A . 17 4
14 G . 18 4
15 C . 19 4
16 G . 21 4
17 G . 22 4
18 A . 23 4
19 A . 24 4
-1 - . 20 1
20 G < 16 2
21 C < 15 2
22 G < 14 2
23 T < 13 2
24 G . 26 4
25 C > 29 2
26 T > 30 2
27 G > 31 2
28 G > 32 2
29 G > 33 2
30 C . 34 4
31 C . 35 4
32 C . 36 4
33 A . 37 4
34 T . 38 4
35 A . 39 4
36 A . 40 4
37 C < 33 2
38 C < 32 2
39 C < 31 2
40 A < 30 2
41 G < 29 2
42 A . 42 4
43 G . 43 4
-1 - . 56 1
-1 - . 55 1
-1 - . 54 1
-1 - . 53 1
-1 - . 52 1
-1 - . 51 1
-1 - . 50 1
-1 - . 49 1
-1 - . 48 1
-1 - . 47 1
-1 - . 46 1
44 G . 58 4
45 T . 58 16
46 C . 59 4
47 G > 60 2
48 A > 61 2
49 T > 62 2
50 G > 63 2
51 G > 64 2
52 A . 65 4
53 T . 66 4
54 C . 67 4
55 T . 68 4
56 A . 69 4
57 A . 70 4
58 A . 71 4
59 C < 64 2
60 C < 63 2
61 A < 62 2
62 T < 61 2
63 C < 60 2
64 C < 8 2
65 T < 7 2
66 C < 6 2
67 T < 5 2
68 G < 4 2
69 C < 3 2
70 T < 2 2
71 A . 1 8
-1 # # -1 -1
65 ND9160_GUC 76
-1 # # -1 -1
0 A . 0 16
1 T > 2 2
2 C > 3 2
3 C > 4 2
4 T > 5 2
5 C > 6 2
6 G > 7 2
7 T > 8 2
8 T . 9 4
9 A . 10 4
10 G > 13 2
11 T > 14 2
12 A > 15 2
13 T > 16 2
14 A . 17 4
15 G . 18 4
16 T . 19 4
17 G . 21 4
18 G . 22 4
19 T . 23 4
20 G . 23 16
21 A . 24 4
-1 - . 20 1
22 G < 16 2
23 T < 15 2
24 A < 14 2
25 T < 13 2
26 C . 26 4
27 C > 29 2
28 C > 30 2
29 C > 31 2
30 G > 32 2
31 C > 33 2
32 T . 34 4
33 C . 35 4
34 G . 36 4
35 T . 37 4
36 C . 38 4
37 A . 39 4
38 C . 40 4
39 G < 33 2
40 C < 32 2
41 G < 31 2
42 G < 30 2
43 G < 29 2
44 A . 42 4
45 G . 43 4
-1 - . 56 1
-1 - . 55 1
-1 - . 54 1
-1 - . 53 1
-1 - . 52 1
-1 - . 51 1
-1 - . 50 1
-1 - . 49 1
-1 - . 48 1
-1 - . 47 1
-1 - . 46 1
46 A . 58 4
47 C . 59 4
48 C > 60 2
49 G > 61 2
50 G > 62 2
51 G > 63 2
52 G > 64 2
53 T . 65 4
54 T . 66 4
55 C . 67 4
56 G . 68 4
57 A . 69 4
58 T . 70 4
59 T . 71 4
60 C < 64 2
61 C < 63 2
62 C < 62 2
63 C < 61 2
64 G < 60 2
65 A < 8 2
66 C < 7 2
67 G < 6 2
68 G < 5 2
69 G < 4 2
70 G < 3 2
71 A < 2 2
72 G . 1 8
73 C . 0 32
74 C . 0 32
75 A . 0 32
-1 # # -1 -1
65 NX7560_CAU 75
-1 # # -1 -1
0 A > 2 2
1 G > 3 2
2 C > 4 2
3 T > 5 2
4 G > 6 2
5 A > 7 2
6 G > 8 2
7 T . 9 4
8 G . 10 4
9 G > 13 2
10 C > 14 2
11 G > 15 2
12 C > 16 2
13 A . 17 4
14 G . 18 4
15 T . 19 4
16 G . 21 4
17 G . 22 4
18 A . 23 4
19 A . 24 4
-1 - . 20 1
20 G < 16 2
21 C < 15 2
22 G < 14 2
23 T < 13 2
24 G . 26 4
25 A > 29 2
26 T > 30 2
27 G > 31 2
28 G > 32 2
29 G > 33 2
30 C . 34 4
31 T . 35 4
32 C . 36 4
33 A . 37 4
34 T . 38 4
35 A . 39 4
36 A . 40 4
37 C < 33 2
38 C < 32 2
39 C < 31 2
40 A < 30 2
41 T < 29 2
42 A . 42 4
43 G . 43 4
-1 - . 56 1
-1 - . 55 1
-1 - . 54 1
-1 - . 53 1
-1 - . 52 1
-1 - . 51 1
-1 - . 50 1
-1 - . 49 1
-1 - . 48 1
-1 - . 47 1
-1 - . 46 1
44 G . 58 4
45 T . 58 16
46 C . 59 4
47 A > 60 2
48 C > 61 2
49 A > 62 2
50 G > 63 2
51 G > 64 2
52 A . 65 4
53 T . 66 4
54 C . 67 4
55 G . 68 4
56 A . 69 4
57 A . 70 4
58 A . 71 4
59 C < 64 2
60 C < 63 2
61 T < 62 2
62 G < 61 2
63 T < 60 2
64 C < 8 2
65 T < 7 2
66 C < 6 2
67 A < 5 2
68 G < 4 2
69 C < 3 2
70 T < 2 2
71 A . 1 8
72 C . 0 32
73 C . 0 32
74 A . 0 32
-1 # # -1 -1
65 NL8610_.AA 87
-1 # # -1 -1
0 G > 2 2
1 T > 3 2
2 C > 4 2
3 A > 5 2
4 G > 6 2
5 G > 7 2
6 A > 8 2
7 T . 9 4
8 G . 10 4
9 G > 13 2
10 C > 14 2
11 C > 15 2
12 G . 16 2
13 A . 17 4
14 G . 18 4
15 T . 19 4
16 G . 21 4
17 G . 22 4
18 T . 23 4
19 C . 23 16
20 T . 23 16
21 A . 24 4
-1 - . 20 1
22 A . 16 2
23 G < 15 2
24 G < 14 2
25 C < 13 2
26 G . 26 4
27 C > 29 2
28 C > 30 2
29 A > 31 2
30 G > 32 2
31 A > 33 2
32 C . 34 4
33 T . 35 4
34 N . 36 4
35 A . 37 4
36 A . 38 4
37 G . 39 4
38 T . 40 4
39 T < 33 2
40 C < 32 2
41 T < 31 2
42 G < 30 2
43 G < 29 2
44 T . 42 4
45 C > 46 2
46 T > 47 2
47 T > 48 2
48 C > 49 2
49 G . 53 4
50 T . 54 4
51 A . 55 4
52 A . 56 4
-1 - . 52 1
-1 - . 51 1
-1 - . 50 1
53 G < 49 2
54 A < 48 2
55 G < 47 2
56 G < 46 2
57 G . 58 4
58 C . 59 4
59 G > 60 2
60 T > 61 2
61 G > 62 2
62 G > 63 2
63 G > 64 2
64 T . 65 4
65 T . 66 4
66 C . 67 4
67 A . 68 4
68 A . 69 4
69 A . 70 4
70 T . 71 4
71 C < 64 2
72 C < 63 2
73 C < 62 2
74 A < 61 2
75 C < 60 2
-1 - . 43 1
76 T < 8 2
77 T < 7 2
78 C < 6 2
79 T < 5 2
80 G < 4 2
81 A < 3 2
82 C < 2 2
83 A . 1 8
84 C . 0 32
85 C . 0 32
86 A . 0 32
-1 # # -1 -1
65 MK9241_TTT 73
-1 # # -1 -1
0 G > 2 2
1 C > 3 2
2 C > 4 2
3 C > 5 2
4 G > 6 2
5 G > 7 2
6 A > 8 2
7 T . 9 4
8 A . 10 4
9 G > 13 2
10 C > 14 2
11 T > 15 2
12 C > 16 2
13 A . 17 4
14 G . 18 4
15 T . 19 4
16 C . 20 4
17 G . 21 4
18 G . 22 4
19 T . 23 4
20 A . 24 4
21 G < 16 2
22 A < 15 2
23 G < 14 2
24 C < 13 2
25 A . 26 4
26 T > 29 2
27 T > 30 2
28 G > 31 2
29 G > 32 2
30 A > 33 2
31 C . 34 4
32 T . 35 4
33 T . 36 4
34 T . 37 4
35 T . 38 4
36 A . 39 4
37 A . 40 4
38 T < 33 2
39 C < 32 2
40 C < 31 2
41 A < 30 2
42 A < 29 2
43 G . 42 4
44 G . 43 4
-1 - . 56 1
-1 - . 55 1
-1 - . 54 1
-1 - . 53 1
-1 - . 52 1
-1 - . 51 1
-1 - . 50 1
-1 - . 49 1
-1 - . 48 1
-1 - . 47 1
-1 - . 46 1
45 G . 58 4
46 T . 58 16
47 C . 59 4
48 C > 60 2
49 A > 61 2
50 G > 62 2
51 G > 63 2
52 G > 64 2
53 T . 65 4
54 T . 66 4
55 C . 67 4
56 A . 68 4
57 A . 69 4
58 G . 70 4
59 T . 71 4
60 C < 64 2
61 C < 63 2
62 C < 62 2
63 T < 61 2
64 G < 60 2
65 T < 8 2
66 T < 7 2
67 C < 6 2
68 G < 5 2
69 G < 4 2
70 G < 3 2
71 C < 2 2
72 G . 1 8
-1 # # -1 -1
65 NL8571_.AA 87
-1 # # -1 -1
0 G > 2 2
1 T > 3 2
2 C > 4 2
3 A > 5 2
4 G > 6 2
5 G > 7 2
6 A > 8 2
7 T . 9 4
8 G . 10 4
9 G > 13 2
10 C > 14 2
11 C > 15 2
12 G . 16 2
13 A . 17 4
14 G . 18 4
15 T . 19 4
16 G . 21 4
17 G . 22 4
18 T . 23 4
19 C . 23 16
20 T . 23 16
21 A . 24 4
-1 - . 20 1
22 A . 16 2
23 G < 15 2
24 G < 14 2
25 C < 13 2
26 G . 26 4
27 C > 29 2
28 C > 30 2
29 A > 31 2
30 G > 32 2
31 A > 33 2
32 C . 34 4
33 T . 35 4
34 N . 36 4
35 A . 37 4
36 A . 38 4
37 G . 39 4
38 T . 40 4
39 T < 33 2
40 C < 32 2
41 T < 31 2
42 G < 30 2
43 G < 29 2
44 T . 42 4
45 C > 46 2
46 T > 47 2
47 T > 48 2
48 C > 49 2
49 G . 53 4
50 A . 54 4
51 A . 55 4
52 A . 56 4
-1 - . 52 1
-1 - . 51 1
-1 - . 50 1
53 G < 49 2
54 A < 48 2
55 G < 47 2
56 G < 46 2
57 G . 58 4
58 C . 59 4
59 G > 60 2
60 T > 61 2
61 G > 62 2
62 G > 63 2
63 G > 64 2
64 T . 65 4
65 T . 66 4
66 C . 67 4
67 A . 68 4
68 A . 69 4
69 A . 70 4
70 T . 71 4
71 C < 64 2
72 C < 63 2
73 C < 62 2
74 A < 61 2
75 C < 60 2
-1 - . 43 1
76 T < 8 2
77 T < 7 2
78 C < 6 2
79 T < 5 2
80 G < 4 2
81 A < 3 2
82 C < 2 2
83 A . 1 8
84 C . 0 32
85 C . 0 32
86 A . 0 32
-1 # # -1 -1
65 NE8520_UPC 76
-1 # # -1 -1
0 T > 2 2
1 C > 3 2
2 C > 4 2
3 G > 5 2
4 T > 6 2
5 C > 7 2
6 G > 8 2
7 T . 9 4
8 A . 10 4
9 G > 13 2
10 T > 14 2
11 C > 15 2
12 T > 16 2
13 A . 17 4
14 G . 18 4
15 G . 19 4
16 T . 20 4
17 G . 21 4
18 G . 22 4
19 T . 23 4
20 T . 23 16
21 A . 24 4
22 G < 16 2
23 G < 15 2
24 A < 14 2
25 T < 13 2
26 A . 26 4
27 C > 29 2
28 T > 30 2
29 C > 31 2
30 G > 32 2
31 G > 33 2
32 C . 34 4
33 T . 35 4
34 T . 36 4
35 T . 37 4
36 C . 38 4
37 A . 39 4
38 C . 40 4
39 C < 33 2
40 C < 32 2
41 G < 31 2
42 A < 30 2
43 G < 29 2
44 A . 42 4
45 G . 43 4
-1 - . 56 1
-1 - . 55 1
-1 - . 54 1
-1 - . 53 1
-1 - . 52 1
-1 - . 51 1
-1 - . 50 1
-1 - . 49 1
-1 - . 48 1
-1 - . 47 1
-1 - . 46 1
46 A . 58 4
47 C . 59 4
48 C > 60 2
49 C > 61 2
50 G > 62 2
51 G > 63 2
52 G > 64 2
53 T . 65 4
54 T . 66 4
55 C . 67 4
56 A . 68 4
57 A . 69 4
58 G . 70 4
59 T . 71 4
60 C < 64 2
61 C < 63 2
62 C < 62 2
63 G < 61 2
64 G < 60 2
65 C < 8 2
66 G < 7 2
67 A < 6 2
68 C < 5 2
69 G < 4 2
70 G < 3 2
71 A < 2 2
72 A . 1 8
73 C . 0 32
74 C . 0 32
75 A . 0 32
-1 # # -1 -1
65 NL8570_.AA 87
-1 # # -1 -1
0 G > 2 2
1 T > 3 2
2 C > 4 2
3 A > 5 2
4 G > 6 2
5 G > 7 2
6 A > 8 2
7 T . 9 4
8 G . 10 4
9 G > 13 2
10 C > 14 2
11 C > 15 2
12 G . 16 2
13 A . 17 4
14 G . 18 4
15 T . 19 4
16 G . 21 4
17 G . 22 4
18 T . 23 4
19 C . 23 16
20 T . 23 16
21 A . 24 4
-1 - . 20 1
22 A . 16 2
23 G < 15 2
24 G < 14 2
25 C < 13 2
26 G . 26 4
27 C > 29 2
28 C > 30 2
29 A > 31 2
30 G > 32 2
31 A > 33 2
32 C . 34 4
33 T . 35 4
34 N . 36 4
35 A . 37 4
36 A . 38 4
37 G . 39 4
38 T . 40 4
39 T < 33 2
40 C < 32 2
41 T < 31 2
42 G < 30 2
43 G < 29 2
44 T . 42 4
45 C > 46 2
46 T > 47 2
47 T > 48 2
48 C > 49 2
49 G . 50 2
50 A . 51 2
-1 - . 56 1
-1 - . 55 1
-1 - . 54 1
-1 - . 53 1
-1 - . 52 1
51 G . 51 2
52 A . 50 2
53 G < 49 2
54 A < 48 2
55 G < 47 2
56 G < 46 2
57 G . 58 4
58 C . 59 4
59 G > 60 2
60 T > 61 2
61 G > 62 2
62 G > 63 2
63 G > 64 2
64 T . 65 4
65 T . 66 4
66 C . 67 4
67 A . 68 4
68 A . 69 4
69 A . 70 4
70 T . 71 4
71 C < 64 2
72 C < 63 2
73 C < 62 2
74 A < 61 2
75 C < 60 2
-1 - . 43 1
76 T < 8 2
77 T < 7 2
78 C < 6 2
79 T < 5 2
80 G < 4 2
81 A < 3 2
82 C < 2 2
83 A . 1 8
84 C . 0 32
85 C . 0 32
86 A . 0 32
-1 # # -1 -1
65 MG9991_CCC 71
-1 # # -1 -1
0 G > 2 2
1 C > 3 2
2 A > 4 2
3 T > 5 2
4 T > 6 2
5 G > 7 2
6 G > 8 2
7 T . 9 4
8 G . 10 4
9 G > 13 2
10 T > 14 2
11 T > 15 2
12 C > 16 2
13 A . 17 4
14 G . 18 4
15 T . 19 4
16 G . 21 4
17 G . 22 4
18 T . 23 4
19 A . 24 4
-1 - . 20 1
20 G < 16 2
21 A < 15 2
22 A < 14 2
23 T < 13 2
24 T . 26 4
25 C > 29 2
26 T > 30 2
27 C > 31 2
28 G > 32 2
29 C > 33 2
30 C . 34 4
31 T . 35 4
32 C . 36 4
33 C . 37 4
34 C . 38 4
35 A . 39 4
36 C . 40 4
37 G < 33 2
38 C < 32 2
39 G < 31 2
40 G < 30 2
41 G < 29 2
42 A . 42 4
43 G . 43 4
-1 - . 56 1
-1 - . 55 1
-1 - . 54 1
-1 - . 53 1
-1 - . 52 1
-1 - . 51 1
-1 - . 50 1
-1 - . 49 1
-1 - . 48 1
-1 - . 47 1
-1 - . 46 1
44 A . 58 4
45 C . 59 4
46 C > 60 2
47 C > 61 2
48 G > 62 2
49 G > 63 2
50 G > 64 2
51 T . 65 4
52 T . 66 4
53 C . 67 4
54 A . 68 4
55 A . 69 4
56 T . 70 4
57 T . 71 4
58 C < 64 2
59 C < 63 2
60 C < 62 2
61 G < 61 2
62 G < 60 2
63 C < 8 2
64 C < 7 2
65 A < 6 2
66 A < 5 2
67 T < 4 2
68 G < 3 2
69 C < 2 2
70 A . 1 8
-1 # # -1 -1
65 MW7631_CCA 73
-1 # # -1 -1
0 T . 0 16
1 G > 2 2
2 A > 3 2
3 A > 4 2
4 G > 5 2
5 C > 6 2
6 G > 7 2
7 G > 8 2
8 T . 9 4
9 G . 10 4
10 G . 13 2
11 C . 14 2
12 T > 15 2
13 C > 16 2
14 A . 17 4
15 A . 18 4
16 T . 19 4
17 G . 21 4
18 G . 22 4
19 T . 23 4
20 A . 24 4
-1 - . 20 1
21 G < 16 2
22 A < 15 2
23 C . 14 2
24 G . 13 2
25 T . 26 4
26 T > 29 2
27 T > 30 2
28 C > 31 2
29 G > 32 2
30 A > 33 2
31 C . 34 4
32 T . 35 4
33 C . 36 4
34 C . 37 4
35 A . 38 4
36 A . 39 4
37 T . 40 4
38 T < 33 2
39 C < 32 2
40 G < 31 2
41 A < 30 2
42 A < 29 2
43 G . 42 4
44 G . 43 4
-1 - . 56 1
-1 - . 55 1
-1 - . 54 1
-1 - . 53 1
-1 - . 52 1
-1 - . 51 1
-1 - . 50 1
-1 - . 49 1
-1 - . 48 1
-1 - . 47 1
-1 - . 46 1
45 G . 58 4
46 T . 58 16
47 T . 59 4
48 G > 60 2
49 C > 61 2
50 A > 62 2
51 G > 63 2
52 G > 64 2
53 T . 65 4
54 T . 66 4
55 C . 67 4
56 A . 68 4
57 A . 69 4
58 T . 70 4
59 T . 71 4
60 C < 64 2
61 C < 63 2
62 T < 62 2
63 G < 61 2
64 T < 60 2
65 C < 8 2
66 C < 7 2
67 G < 6 2
68 T < 5 2
69 T < 4 2
70 T < 3 2
71 C < 2 2
72 A . 1 8
-1 # # -1 -1
65 MP7640_AGG 72
-1 # # -1 -1
0 G > 2 2
1 G > 3 2
2 C > 4 2
3 C . 5 2
4 G > 6 2
5 T > 7 2
6 T > 8 2
7 T . 9 4
8 G . 10 4
9 G > 13 2
10 T > 14 2
11 C > 15 2
12 T . 16 2
13 A . 17 4
14 G . 18 4
15 T . 19 4
16 G . 21 4
17 G . 22 4
18 T . 23 4
19 A . 24 4
-1 - . 20 1
20 T . 16 2
21 G < 15 2
22 A < 14 2
23 T < 13 2
24 A . 26 4
25 C > 29 2
26 C > 30 2
27 A > 31 2
28 T > 32 2
29 C > 33 2
30 T . 34 4
31 T . 35 4
32 A . 36 4
33 G . 37 4
34 G . 38 4
35 G . 39 4
36 T . 40 4
37 G < 33 2
38 A < 32 2
39 T < 31 2
40 G < 30 2
41 G < 29 2
42 T . 42 4
43 G . 43 4
-1 - . 56 1
-1 - . 55 1
-1 - . 54 1
-1 - . 53 1
-1 - . 52 1
-1 - . 51 1
-1 - . 50 1
-1 - . 49 1
-1 - . 48 1
-1 - . 47 1
-1 - . 46 1
44 G . 58 4
45 T . 58 16
46 C . 59 4
47 G > 60 2
48 T > 61 2
49 G > 62 2
50 G > 63 2
51 G > 64 2
52 T . 65 4
53 T . 66 4
54 C . 67 4
55 G . 68 4
56 A . 69 4
57 T . 70 4
58 T . 71 4
59 C < 64 2
60 C < 63 2
61 C < 62 2
62 A < 61 2
63 C < 60 2
64 A < 8 2
65 A < 7 2
66 C < 6 2
67 A . 5 2
68 G < 4 2
69 C < 3 2
70 C < 2 2
71 C . 1 8
-1 # # -1 -1
65 MR9990_ACG 73
-1 # # -1 -1
0 G > 2 2
1 G > 3 2
2 G > 4 2
3 C > 5 2
4 C > 6 2
5 A > 7 2
6 G > 8 2
7 T . 9 4
8 G . 10 4
9 G > 13 2
10 C > 14 2
11 G > 15 2
12 C . 16 2
13 A . 17 4
14 A . 18 4
15 T . 19 4
16 G . 21 4
17 G . 22 4
18 A . 23 4
19 T . 23 16
20 A . 24 4
-1 - . 20 1
21 A . 16 2
22 C < 15 2
23 G < 14 2
24 C < 13 2
25 G . 26 4
26 T > 29 2
27 C > 30 2
28 T > 31 2
29 G > 32 2
30 A > 33 2
31 C . 34 4
32 T . 35 4
33 A . 36 4
34 C . 37 4
35 G . 38 4
36 G . 39 4
37 A . 40 4
38 T < 33 2
39 C < 32 2
40 A < 31 2
41 G < 30 2
42 A < 29 2
43 A . 42 4
44 G . 43 4
-1 - . 56 1
-1 - . 55 1
-1 - . 54 1
-1 - . 53 1
-1 - . 52 1
-1 - . 51 1
-1 - . 50 1
-1 - . 49 1
-1 - . 48 1
-1 - . 47 1
-1 - . 46 1
45 A . 58 4
46 T . 58 16
47 T . 59 4
48 C > 60 2
49 C > 61 2
50 A > 62 2
51 G > 63 2
52 G > 64 2
53 T . 65 4
54 T . 66 4
55 C . 67 4
56 G . 68 4
57 A . 69 4
58 C . 70 4
59 T . 71 4
60 C < 64 2
61 C < 63 2
62 T < 62 2
63 G < 61 2
64 G < 60 2
65 C < 8 2
66 T < 7 2
67 G < 6 2
68 G < 5 2
69 C < 4 2
70 T < 3 2
71 C < 2 2
72 G . 1 8
-1 # # -1 -1
65 ME7630_TTC 72
-1 # # -1 -1
0 T > 2 2
1 C > 3 2
2 C > 4 2
3 G > 5 2
4 A > 6 2
5 T > 7 2
6 A > 8 2
7 T . 9 4
8 A . 10 4
9 G > 13 2
10 T > 14 2
11 G > 15 2
12 T . 16 2
13 A . 17 4
14 A . 18 4
15 C . 19 4
16 G . 21 4
17 G . 22 4
18 C . 23 4
19 T . 23 16
20 A . 24 4
-1 - . 20 1
21 T . 16 2
22 C < 15 2
23 A < 14 2
24 C < 13 2
25 A . 26 4
26 T > 29 2
27 C > 30 2
28 A > 31 2
29 C > 32 2
30 G > 33 2
31 C . 34 4
32 T . 35 4
33 T . 36 4
34 T . 37 4
35 C . 38 4
36 A . 39 4
37 C . 40 4
38 C < 33 2
39 G < 32 2
40 T < 31 2
41 G < 30 2
42 G < 29 2
43 A . 42 4
44 G . 43 4
-1 - . 56 1
-1 - . 55 1
-1 - . 54 1
-1 - . 53 1
-1 - . 52 1
-1 - . 51 1
-1 - . 50 1
-1 - . 49 1
-1 - . 48 1
-1 - . 47 1
-1 - . 46 1
45 A . 58 4
46 C . 59 4
47 C > 60 2
48 G > 61 2
49 G > 62 2
50 G > 63 2
51 G > 64 2
52 T . 65 4
53 T . 66 4
54 C . 67 4
55 G . 68 4
56 A . 69 4
57 C . 70 4
58 T . 71 4
59 C < 64 2
60 C < 63 2
61 C < 62 2
62 C < 61 2
63 G < 60 2
64 T < 8 2
65 A < 7 2
66 T < 6 2
67 C < 5 2
68 G < 4 2
69 G < 3 2
70 A < 2 2
71 G . 1 8
-1 # # -1 -1
65 NX9240_CAU 75
-1 # # -1 -1
0 A > 2 2
1 G > 3 2
2 C > 4 2
3 A > 5 2
4 G > 6 2
5 A > 7 2
6 G > 8 2
7 T . 9 4
8 G . 10 4
9 G > 13 2
10 C > 14 2
11 G > 15 2
12 C > 16 2
13 A . 17 4
14 G . 18 4
15 T . 19 4
16 G . 21 4
17 G . 22 4
18 A . 23 4
19 A . 24 4
-1 - . 20 1
20 G < 16 2
21 C < 15 2
22 G < 14 2
23 T < 13 2
24 G . 26 4
25 C > 29 2
26 T > 30 2
27 G > 31 2
28 G > 32 2
29 G > 33 2
30 C . 34 4
31 C . 35 4
32 C . 36 4
33 A . 37 4
34 T . 38 4
35 A . 39 4
36 A . 40 4
37 C < 33 2
38 C < 32 2
39 C < 31 2
40 A < 30 2
41 G < 29 2
42 A . 42 4
43 G . 43 4
-1 - . 56 1
-1 - . 55 1
-1 - . 54 1
-1 - . 53 1
-1 - . 52 1
-1 - . 51 1
-1 - . 50 1
-1 - . 49 1
-1 - . 48 1
-1 - . 47 1
-1 - . 46 1
44 G . 58 4
45 T . 58 16
46 C . 59 4
47 C > 60 2
48 G > 61 2
49 A > 62 2
50 G > 63 2
51 G > 64 2
52 A . 65 4
53 T . 66 4
54 C . 67 4
55 G . 68 4
56 A . 69 4
57 A . 70 4
58 A . 71 4
59 C < 64 2
60 C < 63 2
61 T < 62 2
62 T < 61 2
63 G < 60 2
64 C < 8 2
65 T < 7 2
66 C < 6 2
67 T < 5 2
68 G < 4 2
69 C < 3 2
70 T < 2 2
71 A . 1 8
72 C . 0 32
73 C . 0 32
74 A . 0 32
-1 # # -1 -1
65 NL7650_BAA 85
-1 # # -1 -1
0 G > 2 2
1 G > 3 2
2 A > 4 2
3 T > 5 2
4 C > 6 2
5 T > 7 2
6 T > 8 2
7 T . 9 4
8 G . 10 4
9 G > 13 2
10 C > 14 2
11 C > 15 2
12 G . 16 2
13 A . 17 4
14 G . 18 4
15 C . 19 4
16 G . 21 4
17 G . 22 4
18 T . 23 4
19 T . 23 16
20 T . 23 16
21 A . 24 4
-1 - . 20 1
22 A . 16 2
23 G < 15 2
24 G < 14 2
25 C < 13 2
26 G . 26 4
27 C > 29 2
28 T > 30 2
29 C > 31 2
30 G > 32 2
31 A > 33 2
32 C . 34 4
33 T . 35 4
34 C . 36 4
35 A . 37 4
36 A . 38 4
37 G . 39 4
38 A . 40 4
39 T < 33 2
40 C < 32 2
41 G < 31 2
42 A < 30 2
43 G < 29 2
44 T . 42 4
45 A > 46 2
46 T > 47 2
47 C > 48 2
48 G . 49 2
49 T > 50 2
-1 - . 56 1
-1 - . 55 1
-1 - . 54 1
-1 - . 53 1
-1 - . 52 1
-1 - . 51 1
50 A < 50 2
51 A . 49 2
52 G < 48 2
53 A < 47 2
54 T < 46 2
55 G . 58 4
56 C . 59 4
57 A > 60 2
58 T > 61 2
59 G > 62 2
60 A > 63 2
61 G > 64 2
62 T . 65 4
63 T . 66 4
64 C . 67 4
65 G . 68 4
66 A . 69 4
67 A . 70 4
68 T . 71 4
69 C < 64 2
70 T < 63 2
71 C < 62 2
72 A < 61 2
73 T < 60 2
-1 - . 43 1
74 A < 8 2
75 G < 7 2
76 G < 6 2
77 A < 5 2
78 T < 4 2
79 C < 3 2
80 C < 2 2
81 A . 1 8
82 C . 0 32
83 C . 0 32
84 A . 0 32
-1 # # -1 -1
65 NA9991_IGC 76
-1 # # -1 -1
0 G > 2 2
1 G > 3 2
2 G > 4 2
3 G > 5 2
4 A > 6 2
5 A > 7 2
6 T > 8 2
7 T . 9 4
8 A . 10 4
9 G > 13 2
10 C > 14 2
11 T > 15 2
12 C > 16 2
13 A . 17 4
14 A . 18 4
15 A . 19 4
16 T . 20 4
17 G . 21 4
18 G . 22 4
19 T . 23 4
20 A . 24 4
21 G < 16 2
22 A < 15 2
23 G < 14 2
24 C < 13 2
25 G . 26 4
26 C > 29 2
27 T > 30 2
28 C > 31 2
29 G > 32 2
30 C > 33 2
31 T . 34 4
32 T . 35 4
33 A . 36 4
34 G . 37 4
35 C . 38 4
36 A . 39 4
37 T . 40 4
38 G < 33 2
39 C < 32 2
40 G < 31 2
41 A < 30 2
42 G < 29 2
43 A . 42 4
44 G . 43 4
-1 - . 56 1
-1 - . 55 1
-1 - . 54 1
-1 - . 53 1
-1 - . 52 1
-1 - . 51 1
-1 - . 50 1
-1 - . 49 1
-1 - . 48 1
-1 - . 47 1
-1 - . 46 1
45 G . 58 4
46 T . 58 16
47 A . 59 4
48 G > 60 2
49 C > 61 2
50 G > 62 2
51 G > 63 2
52 G > 64 2
53 A . 65 4
54 T . 66 4
55 C . 67 4
56 G . 68 4
57 A . 69 4
58 T . 70 4
59 G . 71 4
60 C < 64 2
61 C < 63 2
62 C < 62 2
63 G < 61 2
64 C < 60 2
65 A < 8 2
66 T < 7 2
67 T < 6 2
68 C < 5 2
69 T < 4 2
70 C < 3 2
71 C < 2 2
72 A . 1 8
73 C . 0 32
74 C . 0 32
75 A . 0 32
-1 # # -1 -1
65 NL7631_UAG 85
-1 # # -1 -1
0 G > 2 2
1 G > 3 2
2 G > 4 2
3 A > 5 2
4 G > 6 2
5 T > 7 2
6 T > 8 2
7 T . 9 4
8 G . 10 4
9 G > 13 2
10 C > 14 2
11 C > 15 2
12 G . 16 2
13 A . 17 4
14 G . 18 4
15 T . 19 4
16 G . 21 4
17 G . 22 4
18 T . 23 4
19 T . 23 16
20 T . 23 16
21 A . 24 4
-1 - . 20 1
22 A . 16 2
23 G < 15 2
24 G < 14 2
25 C < 13 2
26 G . 26 4
27 T > 29 2
28 C > 30 2
29 A > 31 2
30 G > 32 2
31 A > 33 2
32 T . 34 4
33 T . 35 4
34 T . 36 4
35 A . 37 4
36 G . 38 4
37 G . 39 4
38 C . 40 4
39 T < 33 2
40 C < 32 2
41 T < 31 2
42 G < 30 2
43 A < 29 2
44 T . 42 4
45 A > 46 2
46 T > 47 2
47 C > 48 2
48 T > 49 2
49 T . 53 4
50 C . 54 4
-1 - . 56 1
-1 - . 55 1
-1 - . 52 1
-1 - . 51 1
-1 - . 50 1
51 G < 49 2
52 G < 48 2
53 A < 47 2
54 T < 46 2
55 G . 58 4
56 C . 59 4
57 A > 60 2
58 A > 61 2
59 G > 62 2
60 G > 63 2
61 G > 64 2
62 T . 65 4
63 T . 66 4
64 C . 67 4
65 G . 68 4
66 A . 69 4
67 A . 70 4
68 T . 71 4
69 C < 64 2
70 C < 63 2
71 C < 62 2
72 T < 61 2
73 T < 60 2
-1 - . 43 1
74 A < 8 2
75 G < 7 2
76 C < 6 2
77 T < 5 2
78 C < 4 2
79 T < 3 2
80 C < 2 2
81 A . 1 8
82 C . 0 32
83 C . 0 32
84 A . 0 32
-1 # # -1 -1
65 MT7570_AGT 72
-1 # # -1 -1
0 G > 2 2
1 G > 3 2
2 C > 4 2
3 T > 5 2
4 C > 6 2
5 C > 7 2
6 T > 8 2
7 T . 9 4
8 A . 10 4
9 G > 13 2
10 C > 14 2
11 A > 15 2
12 T . 16 2
13 A . 17 4
14 G . 18 4
15 T . 19 4
16 G . 21 4
17 G . 22 4
18 T . 23 4
19 A . 24 4
-1 - . 20 1
20 T . 16 2
21 T < 15 2
22 G < 14 2
23 C < 13 2
24 G . 26 4
25 T > 29 2
26 T > 30 2
27 T > 31 2
28 C > 32 2
29 C > 33 2
30 C . 34 4
31 T . 35 4
32 A . 36 4
33 G . 37 4
34 T . 38 4
35 A . 39 4
36 A . 40 4
37 G < 33 2
38 G < 32 2
39 A < 31 2
40 A < 30 2
41 G < 29 2
42 A . 42 4
43 G . 43 4
-1 - . 56 1
-1 - . 55 1
-1 - . 54 1
-1 - . 53 1
-1 - . 52 1
-1 - . 51 1
-1 - . 50 1
-1 - . 49 1
-1 - . 48 1
-1 - . 47 1
-1 - . 46 1
44 G . 58 4
45 T . 58 16
46 C . 59 4
47 A > 60 2
48 T > 61 2
49 G > 62 2
50 A > 63 2
51 G > 64 2
52 T . 65 4
53 T . 66 4
54 C . 67 4
55 G . 68 4
56 A . 69 4
57 T . 70 4
58 C . 71 4
59 C < 64 2
60 T < 63 2
61 C < 62 2
62 A < 61 2
63 T < 60 2
64 A < 8 2
65 G < 7 2
66 G < 6 2
67 A < 5 2
68 G < 4 2
69 C < 3 2
70 C < 2 2
71 T . 1 8
-1 # # -1 -1
65 MV9993_AAC 73
-1 # # -1 -1
0 G > 2 2
1 T > 3 2
2 T > 4 2
3 T > 5 2
4 C > 6 2
5 C > 7 2
6 G > 8 2
7 T . 9 4
8 A . 10 4
9 G > 13 2
10 T > 14 2
11 G > 15 2
12 T . 16 2
13 A . 17 4
14 G . 18 4
15 T . 19 4
16 G . 21 4
17 G . 22 4
18 T . 23 4
19 T . 23 16
20 A . 24 4
-1 - . 20 1
21 T . 16 2
22 C < 15 2
23 A < 14 2
24 C < 13 2
25 G . 26 4
26 T > 29 2
27 T > 30 2
28 C > 31 2
29 G > 32 2
30 C > 33 2
31 C . 34 4
32 T . 35 4
33 A . 36 4
34 A . 37 4
35 C . 38 4
36 A . 39 4
37 C . 40 4
38 G < 33 2
39 C < 32 2
40 G < 31 2
41 A < 30 2
42 A < 29 2
43 A . 42 4
44 G . 43 4
-1 - . 56 1
-1 - . 55 1
-1 - . 54 1
-1 - . 53 1
-1 - . 52 1
-1 - . 51 1
-1 - . 50 1
-1 - . 49 1
-1 - . 48 1
-1 - . 47 1
-1 - . 46 1
45 G . 58 4
46 T . 58 16
47 C . 59 4
48 C > 60 2
49 C > 61 2
50 T > 62 2
51 G > 63 2
52 G > 64 2
53 A . 65 4
54 T . 66 4
55 C . 67 4
56 A . 68 4
57 A . 69 4
58 A . 70 4
59 A . 71 4
60 C < 64 2
61 C < 63 2
62 A < 62 2
63 G < 61 2
64 G < 60 2
65 C < 8 2
66 G < 7 2
67 G < 6 2
68 A < 5 2
69 A < 4 2
70 A < 3 2
71 C < 2 2
72 A . 1 8
-1 # # -1 -1
65 MF7641_GAA 73
-1 # # -1 -1
0 G > 2 2
1 T > 3 2
2 C > 4 2
3 G > 5 2
4 C > 6 2
5 G > 7 2
6 A > 8 2
7 T . 9 4
8 G . 10 4
9 G > 13 2
10 T > 14 2
11 G > 15 2
12 T > 16 2
13 A . 17 4
14 G . 18 4
15 T . 19 4
16 T . 20 4
17 G . 21 4
18 G . 22 4
19 G . 23 4
20 A . 24 4
21 G < 16 2
22 C < 15 2
23 A < 14 2
24 T < 13 2
25 G . 26 4
26 A > 29 2
27 C > 30 2
28 A > 31 2
29 G > 32 2
30 A > 33 2
31 C . 34 4
32 T . 35 4
33 G . 36 4
34 A . 37 4
35 A . 38 4
36 G . 39 4
37 A . 40 4
38 T < 33 2
39 C < 32 2
40 T < 31 2
41 G < 30 2
42 T < 29 2
43 T . 42 4
44 G . 43 4
-1 - . 56 1
-1 - . 55 1
-1 - . 54 1
-1 - . 53 1
-1 - . 52 1
-1 - . 51 1
-1 - . 50 1
-1 - . 49 1
-1 - . 48 1
-1 - . 47 1
-1 - . 46 1
45 G . 58 4
46 T . 58 16
47 C . 59 4
48 A > 60 2
49 T > 61 2
50 C > 62 2
51 G > 63 2
52 G > 64 2
53 T . 65 4
54 T . 66 4
55 C . 67 4
56 G . 68 4
57 A . 69 4
58 T . 70 4
59 C . 71 4
60 C < 64 2
61 C < 63 2
62 G < 62 2
63 G < 61 2
64 T < 60 2
65 T < 8 2
66 C < 7 2
67 G < 6 2
68 T < 5 2
69 G < 4 2
70 A < 3 2
71 C < 2 2
72 A . 1 8
-1 # # -1 -1
65 NG9991_GCC 74
-1 # # -1 -1
0 G > 2 2
1 C > 3 2
2 A > 4 2
3 T > 5 2
4 T > 6 2
5 G > 7 2
6 G > 8 2
7 T . 9 4
8 G . 10 4
9 G > 13 2
10 T > 14 2
11 T > 15 2
12 C > 16 2
13 A . 17 4
14 G . 18 4
15 T . 19 4
16 G . 21 4
17 G . 22 4
18 T . 23 4
19 A . 24 4
-1 - . 20 1
20 G < 16 2
21 A < 15 2
22 A < 14 2
23 T < 13 2
24 T . 26 4
25 C > 29 2
26 T > 30 2
27 C > 31 2
28 G > 32 2
29 C > 33 2
30 C . 34 4
31 T . 35 4
32 G . 36 4
33 C . 37 4
34 C . 38 4
35 A . 39 4
36 C . 40 4
37 G < 33 2
38 C < 32 2
39 G < 31 2
40 G < 30 2
41 G < 29 2
42 A . 42 4
43 G . 43 4
-1 - . 56 1
-1 - . 55 1
-1 - . 54 1
-1 - . 53 1
-1 - . 52 1
-1 - . 51 1
-1 - . 50 1
-1 - . 49 1
-1 - . 48 1
-1 - . 47 1
-1 - . 46 1
44 G . 58 4
45 C . 59 4
46 C > 60 2
47 C > 61 2
48 G > 62 2
49 G > 63 2
50 G > 64 2
51 T . 65 4
52 T . 66 4
53 C . 67 4
54 G . 68 4
55 A . 69 4
56 T . 70 4
57 T . 71 4
58 C < 64 2
59 C < 63 2
60 C < 62 2
61 G < 61 2
62 G < 60 2
63 C < 8 2
64 C < 7 2
65 A < 6 2
66 A < 5 2
67 T < 4 2
68 G < 3 2
69 C < 2 2
70 A . 1 8
71 C . 0 32
72 C . 0 32
73 A . 0 32
-1 # # -1 -1
65 NK9260_NUU&RK9263_UUU 76
-1 # # -1 -1
0 G > 2 2
1 C > 3 2
2 C > 4 2
3 T > 5 2
4 C . 6 2
5 C > 7 2
6 A > 8 2
7 T . 9 4
8 A . 10 4
9 G > 13 2
10 C > 14 2
11 T > 15 2
12 C > 16 2
13 A . 17 4
14 G . 18 4
15 T . 19 4
16 C . 20 4
17 G . 21 4
18 G . 22 4
19 T . 23 4
20 A . 24 4
21 G < 16 2
22 A < 15 2
23 G < 14 2
24 C < 13 2
25 A . 26 4
26 T > 29 2
27 C > 30 2
28 A > 31 2
29 G > 32 2
30 A > 33 2
31 C . 34 4
32 T . 35 4
33 T . 36 4
34 T . 37 4
35 T . 38 4
36 A . 39 4
37 A . 40 4
38 T < 33 2
39 C < 32 2
40 T < 31 2
41 G < 30 2
42 A < 29 2
43 G . 42 4
44 G . 43 4
-1 - . 56 1
-1 - . 55 1
-1 - . 54 1
-1 - . 53 1
-1 - . 52 1
-1 - . 51 1
-1 - . 50 1
-1 - . 49 1
-1 - . 48 1
-1 - . 47 1
-1 - . 46 1
45 G . 58 4
46 T . 58 16
47 C . 59 4
48 T > 60 2
49 G > 61 2
50 G > 62 2
51 G > 63 2
52 G > 64 2
53 T . 65 4
54 T . 66 4
55 C . 67 4
56 G . 68 4
57 A . 69 4
58 G . 70 4
59 T . 71 4
60 C < 64 2
61 C < 63 2
62 C < 62 2
63 C < 61 2
64 A < 60 2
65 T < 8 2
66 G < 7 2
67 T . 6 2
68 G < 5 2
69 G < 4 2
70 G < 3 2
71 C < 2 2
72 T . 1 8
73 C . 0 32
74 C . 0 32
75 A . 0 32
-1 # # -1 -1
65 MP9351_AGG 72
-1 # # -1 -1
0 G > 2 2
1 G > 3 2
2 C > 4 2
3 T > 5 2
4 C > 6 2
5 G > 7 2
6 T > 8 2
7 T . 9 4
8 G . 10 4
9 G > 13 2
10 T > 14 2
11 C > 15 2
12 T . 16 2
13 A . 17 4
14 G . 18 4
15 G . 19 4
16 G . 21 4
17 G . 22 4
18 T . 23 4
19 A . 24 4
-1 - . 20 1
20 T . 16 2
21 G < 15 2
22 A < 14 2
23 T < 13 2
24 T . 26 4
25 C > 29 2
26 T > 30 2
27 C > 31 2
28 G > 32 2
29 C > 33 2
30 T . 34 4
31 T . 35 4
32 A . 36 4
33 G . 37 4
34 G . 38 4
35 G . 39 4
36 T . 40 4
37 G < 33 2
38 C < 32 2
39 G < 31 2
40 A < 30 2
41 G < 29 2
42 A . 42 4
43 G . 43 4
-1 - . 56 1
-1 - . 55 1
-1 - . 54 1
-1 - . 53 1
-1 - . 52 1
-1 - . 51 1
-1 - . 50 1
-1 - . 49 1
-1 - . 48 1
-1 - . 47 1
-1 - . 46 1
44 G . 58 4
45 T . 58 16
46 C . 59 4
47 C > 60 2
48 T > 61 2
49 G > 62 2
50 G > 63 2
51 G > 64 2
52 T . 65 4
53 T . 66 4
54 C . 67 4
55 A . 68 4
56 A . 69 4
57 A . 70 4
58 T . 71 4
59 C < 64 2
60 C < 63 2
61 C < 62 2
62 G < 61 2
63 G < 60 2
64 A < 8 2
65 C < 7 2
66 G < 6 2
67 A < 5 2
68 G < 4 2
69 C < 3 2
70 C < 2 2
71 C . 1 8
-1 # # -1 -1
65 MH7640_GTG 72
-1 # # -1 -1
0 G > 2 2
1 C > 3 2
2 T > 4 2
3 C > 5 2
4 A > 6 2
5 C > 7 2
6 A > 8 2
7 T . 9 4
8 G . 10 4
9 G > 13 2
10 T > 14 2
11 C > 15 2
12 C . 16 2
13 A . 17 4
14 G . 18 4
15 T . 19 4
16 G . 21 4
17 G . 22 4
18 T . 23 4
19 T . 23 16
20 A . 24 4
-1 - . 20 1
21 A . 16 2
22 G < 15 2
23 A < 14 2
24 C < 13 2
25 T . 26 4
26 C > 29 2
27 A > 30 2
28 T > 31 2
29 C > 32 2
30 G > 33 2
31 T . 34 4
32 T . 35 4
33 G . 36 4
34 T . 37 4
35 G . 38 4
36 G . 39 4
37 C . 40 4
38 C < 33 2
39 G < 32 2
40 A < 31 2
41 T < 30 2
42 G < 29 2
43 C . 42 4
44 G . 43 4
-1 - . 56 1
-1 - . 55 1
-1 - . 54 1
-1 - . 53 1
-1 - . 52 1
-1 - . 51 1
-1 - . 50 1
-1 - . 49 1
-1 - . 48 1
-1 - . 47 1
-1 - . 46 1
45 A . 58 4
46 C . 59 4
47 C > 60 2
48 C > 61 2
49 A > 62 2
50 G > 63 2
51 G > 64 2
52 T . 65 4
53 T . 66 4
54 C . 67 4
55 G . 68 4
56 A . 69 4
57 T . 70 4
58 T . 71 4
59 C < 64 2
60 C < 63 2
61 T < 62 2
62 G < 61 2
63 G < 60 2
64 T < 8 2
65 G < 7 2
66 T < 6 2
67 G < 5 2
68 G < 4 2
69 G < 3 2
70 C < 2 2
71 A . 1 8
-1 # # -1 -1
65 MQ7520_TTG&DQ7550_TTG 72
-1 # # -1 -1
0 G > 2 2
1 G > 3 2
2 T > 4 2
3 C > 5 2
4 C > 6 2
5 T > 7 2
6 A > 8 2
7 T . 9 4
8 A . 10 4
9 G > 13 2
10 T > 14 2
11 G > 15 2
12 T . 16 2
13 A . 17 4
14 G . 18 4
15 T . 19 4
16 G . 21 4
17 G . 22 4
18 T . 23 4
19 T . 23 16
20 A . 24 4
-1 - . 20 1
21 T . 16 2
22 C < 15 2
23 A < 14 2
24 C < 13 2
25 T . 26 4
26 T > 29 2
27 C > 30 2
28 G > 31 2
29 G > 32 2
30 A > 33 2
31 C . 34 4
32 T . 35 4
33 T . 36 4
34 T . 37 4
35 G . 38 4
36 A . 39 4
37 A . 40 4
38 T < 33 2
39 C < 32 2
40 C < 31 2
41 G < 30 2
42 A < 29 2
43 A . 42 4
44 A . 43 4
-1 - . 56 1
-1 - . 55 1
-1 - . 54 1
-1 - . 53 1
-1 - . 52 1
-1 - . 51 1
-1 - . 50 1
-1 - . 49 1
-1 - . 48 1
-1 - . 47 1
-1 - . 46 1
45 A . 58 4
46 C . 59 4
47 C > 60 2
48 C > 61 2
49 A > 62 2
50 G > 63 2
51 G > 64 2
52 T . 65 4
53 T . 66 4
54 C . 67 4
55 G . 68 4
56 A . 69 4
57 A . 70 4
58 T . 71 4
59 C < 64 2
60 C < 63 2
61 T < 62 2
62 G < 61 2
63 G < 60 2
64 T < 8 2
65 A < 7 2
66 G < 6 2
67 G < 5 2
68 A < 4 2
69 C < 3 2
70 C < 2 2
71 A . 1 8
-1 # # -1 -1
65 NS9162_IGA 84
-1 # # -1 -1
0 A . 0 16
1 G > 2 2
2 T > 3 2
3 A > 4 2
4 G > 5 2
5 T > 6 2
6 C > 7 2
7 G > 8 2
8 T . 9 4
9 G . 10 4
10 G > 13 2
11 C > 14 2
12 C > 15 2
13 G . 16 2
14 A . 17 4
15 G . 18 4
16 T . 19 4
17 G . 21 4
18 G . 22 4
19 T . 23 4
20 T . 23 16
21 A . 24 4
-1 - . 20 1
22 A . 16 2
23 G < 15 2
24 G < 14 2
25 C < 13 2
26 G . 26 4
27 A > 29 2
28 T > 30 2
29 G > 31 2
30 G > 32 2
31 A > 33 2
32 T . 35 4
33 A . 36 4
34 G . 37 4
35 A . 38 4
36 A . 39 4
37 A . 40 4
-1 - . 34 1
38 T < 33 2
39 C < 32 2
40 C < 31 2
41 A < 30 2
42 T < 29 2
43 T . 42 4
44 G . 43 4
45 G > 46 2
46 G > 47 2
47 G > 48 2
48 T . 53 4
49 T . 54 4
50 C . 55 4
-1 - . 56 1
-1 - . 52 1
-1 - . 51 1
-1 - . 50 1
-1 - . 49 1
51 C < 48 2
52 C < 47 2
53 C < 46 2
54 G . 58 4
55 C . 59 4
56 G > 60 2
57 C > 61 2
58 A > 62 2
59 G > 63 2
60 G > 64 2
61 T . 65 4
62 T . 66 4
63 C . 67 4
64 G . 68 4
65 A . 69 4
66 A . 70 4
67 T . 71 4
68 C < 64 2
69 C < 63 2
70 T < 62 2
71 G < 61 2
72 C < 60 2
73 C < 8 2
74 G < 7 2
75 A < 6 2
76 C < 5 2
77 T < 4 2
78 A < 3 2
79 C < 2 2
80 G . 1 8
81 C . 0 32
82 C . 0 32
83 A . 0 32
-1 # # -1 -1
65 MV7520_TAC 71
-1 # # -1 -1
0 G > 4 2
1 C > 5 2
2 G > 6 2
3 T > 7 2
4 G > 8 2
5 T . 9 4
6 G . 10 4
7 A > 13 2
8 T > 14 2
9 C > 15 2
10 T . 16 2
11 A . 17 4
12 G . 18 4
13 T . 19 4
14 G . 21 4
15 G . 22 4
16 T . 23 4
17 T . 23 16
18 A . 24 4
-1 - . 20 1
19 T . 16 2
20 G < 15 2
21 A < 14 2
22 T < 13 2
23 G . 26 4
24 T > 29 2
25 C > 30 2
26 T > 31 2
27 G > 32 2
28 C > 33 2
29 T . 34 4
30 T . 35 4
31 T . 36 4
32 A . 37 4
33 C . 38 4
34 A . 39 4
35 C . 40 4
36 G < 33 2
37 C < 32 2
38 A < 31 2
39 G < 30 2
40 A < 29 2
41 A . 42 4
42 C . 43 4
-1 - . 56 1
-1 - . 55 1
-1 - . 54 1
-1 - . 53 1
-1 - . 52 1
-1 - . 51 1
-1 - . 50 1
-1 - . 49 1
-1 - . 48 1
-1 - . 47 1
-1 - . 46 1
43 G . 58 4
44 T . 58 16
45 C . 59 4
46 G > 60 2
47 C > 61 2
48 G > 62 2
49 G > 63 2
50 G > 64 2
51 T . 65 4
52 T . 66 4
53 C . 67 4
54 G . 68 4
55 A . 69 4
56 A . 70 4
57 C . 71 4
58 C < 64 2
59 C < 63 2
60 C < 62 2
61 G < 61 2
62 C . 60 32
63 C < 60 2
64 C < 8 2
65 G < 7 2
66 C < 6 2
67 G < 5 2
68 T < 4 2
69 A . 3 8
-1 - . 2 1
70 G . 1 8
-1 # # -1 -1
65 MP7631_TGG 72
-1 # # -1 -1
0 G > 2 2
1 G > 3 2
2 G > 4 2
3 C > 5 2
4 G > 6 2
5 T . 7 2
6 G > 8 2
7 T . 9 4
8 G . 10 4
9 G > 13 2
10 T > 14 2
11 C > 15 2
12 T . 16 2
13 A . 17 4
14 G . 18 4
15 T . 19 4
16 G . 21 4
17 G . 22 4
18 T . 23 4
19 A . 24 4
-1 - . 20 1
20 T . 16 2
21 G < 15 2
22 A < 14 2
23 T < 13 2
24 T . 26 4
25 C > 29 2
26 T > 30 2
27 C > 31 2
28 G > 32 2
29 C > 33 2
30 T . 34 4
31 T . 35 4
32 T . 36 4
33 G . 37 4
34 G . 38 4
35 G . 39 4
36 C . 40 4
37 G < 33 2
38 C < 32 2
39 G < 31 2
40 A < 30 2
41 G < 29 2
42 A . 42 4
43 G . 43 4
-1 - . 56 1
-1 - . 55 1
-1 - . 54 1
-1 - . 53 1
-1 - . 52 1
-1 - . 51 1
-1 - . 50 1
-1 - . 49 1
-1 - . 48 1
-1 - . 47 1
-1 - . 46 1
44 G . 58 4
45 C . 58 16
46 C . 59 4
47 C > 60 2
48 T > 61 2
49 G > 62 2
50 G > 63 2
51 G > 64 2
52 T . 65 4
53 T . 66 4
54 C . 67 4
55 A . 68 4
56 A . 69 4
57 T . 70 4
58 T . 71 4
59 C < 64 2
60 C < 63 2
61 C < 62 2
62 A < 61 2
63 G < 60 2
64 C < 8 2
65 T . 7 2
66 C < 6 2
67 G < 5 2
68 C < 4 2
69 C < 3 2
70 C < 2 2
71 C . 1 8
-1 # # -1 -1
65 MK7571_CTT 73
-1 # # -1 -1
0 G > 2 2
1 C > 3 2
2 C > 4 2
3 C > 5 2
4 G > 6 2
5 G > 7 2
6 C > 8 2
7 T . 9 4
8 A . 10 4
9 G > 13 2
10 C > 14 2
11 T > 15 2
12 C > 16 2
13 A . 17 4
14 G . 18 4
15 T . 19 4
16 C . 20 4
17 G . 21 4
18 G . 22 4
19 T . 23 4
20 A . 24 4
21 G < 16 2
22 A < 15 2
23 G < 14 2
24 C < 13 2
25 G . 26 4
26 C > 29 2
27 C > 30 2
28 A > 31 2
29 G > 32 2
30 A > 33 2
31 C . 34 4
32 T . 35 4
33 C . 36 4
34 T . 37 4
35 T . 38 4
36 A . 39 4
37 A . 40 4
38 T < 33 2
39 C < 32 2
40 T < 31 2
41 G < 30 2
42 G < 29 2
43 T . 42 4
44 G . 43 4
-1 - . 56 1
-1 - . 55 1
-1 - . 54 1
-1 - . 53 1
-1 - . 52 1
-1 - . 51 1
-1 - . 50 1
-1 - . 49 1
-1 - . 48 1
-1 - . 47 1
-1 - . 46 1
45 G . 58 4
46 T . 58 16
47 C . 59 4
48 G > 60 2
49 G > 61 2
50 G > 62 2
51 G > 63 2
52 G > 64 2
53 T . 65 4
54 T . 66 4
55 C . 67 4
56 G . 68 4
57 A . 69 4
58 G . 70 4
59 C . 71 4
60 C < 64 2
61 C < 63 2
62 C < 62 2
63 C < 61 2
64 C < 60 2
65 G < 8 2
66 T < 7 2
67 T < 6 2
68 G < 5 2
69 G < 4 2
70 G < 3 2
71 C < 2 2
72 G . 1 8
-1 # # -1 -1
65 MG9230_GCC&DG9240_GCC 71
-1 # # -1 -1
0 G > 2 2
1 C > 3 2
2 A > 4 2
3 T > 5 2
4 C > 6 2
5 G > 7 2
6 G > 8 2
7 T . 9 4
8 G . 10 4
9 G > 13 2
10 T > 14 2
11 T > 15 2
12 C > 16 2
13 A . 17 4
14 G . 18 4
15 T . 19 4
16 G . 21 4
17 G . 22 4
18 T . 23 4
19 A . 24 4
-1 - . 20 1
20 G < 16 2
21 A < 15 2
22 A < 14 2
23 T < 13 2
24 G . 26 4
25 C > 29 2
26 T > 30 2
27 C > 31 2
28 G > 32 2
29 C > 33 2
30 C . 34 4
31 T . 35 4
32 G . 36 4
33 C . 37 4
34 C . 38 4
35 A . 39 4
36 C . 40 4
37 G < 33 2
38 C < 32 2
39 G < 31 2
40 G < 30 2
41 G < 29 2
42 C . 42 4
43 G . 43 4
-1 - . 56 1
-1 - . 55 1
-1 - . 54 1
-1 - . 53 1
-1 - . 52 1
-1 - . 51 1
-1 - . 50 1
-1 - . 49 1
-1 - . 48 1
-1 - . 47 1
-1 - . 46 1
44 G . 58 4
45 C . 59 4
46 C > 60 2
47 C > 61 2
48 G > 62 2
49 G > 63 2
50 G > 64 2
51 T . 65 4
52 T . 66 4
53 C . 67 4
54 G . 68 4
55 A . 69 4
56 T . 70 4
57 T . 71 4
58 C < 64 2
59 C < 63 2
60 C < 62 2
61 G < 61 2
62 G < 60 2
63 C < 8 2
64 C < 7 2
65 G < 6 2
66 A < 5 2
67 T < 4 2
68 G < 3 2
69 C < 2 2
70 A . 1 8
-1 # # -1 -1
65 ND9280_8UC 75
-1 # # -1 -1
0 G > 2 2
1 G > 3 2
2 T > 4 2
3 G > 5 2
4 C > 6 2
5 C > 7 2
6 G > 8 2
7 T . 9 4
8 A . 10 4
9 G . 13 2
10 C > 14 2
11 G > 15 2
12 T . 16 2
13 A . 17 4
14 G . 18 4
15 T . 19 4
16 G . 21 4
17 G . 22 4
18 C . 23 4
19 A . 24 4
-1 - . 20 1
20 N . 16 2
21 C < 15 2
22 G < 14 2
23 N . 13 2
24 G . 26 4
25 A > 29 2
26 C > 30 2
27 T > 31 2
28 C > 32 2
29 T > 33 2
30 C . 34 4
31 T . 35 4
32 G . 36 4
33 T . 37 4
34 C . 38 4
35 A . 39 4
36 A . 40 4
37 A < 33 2
38 G < 32 2
39 A < 31 2
40 G < 30 2
41 T < 29 2
42 G . 42 4
43 G . 43 4
-1 - . 56 1
-1 - . 55 1
-1 - . 54 1
-1 - . 53 1
-1 - . 52 1
-1 - . 51 1
-1 - . 50 1
-1 - . 49 1
-1 - . 48 1
-1 - . 47 1
-1 - . 46 1
44 G . 58 4
45 A . 58 16
46 C . 59 4
47 N . 60 2
48 T > 61 2
49 G > 62 2
50 A > 63 2
51 G > 64 2
52 T . 65 4
53 T . 66 4
54 C . 67 4
55 G . 68 4
56 A . 69 4
57 T . 70 4
58 A . 71 4
59 C < 64 2
60 T < 63 2
61 C < 62 2
62 A < 61 2
63 A . 60 2
64 C < 8 2
65 G < 7 2
66 G < 6 2
67 C < 5 2
68 A < 4 2
69 C < 3 2
70 C < 2 2
71 G . 1 8
72 C . 0 32
73 C . 0 32
74 A . 0 32
-1 # # -1 -1
65 MQ7710_CTG&DQ7720_CTG&DQ7700_CTG 72
-1 # # -1 -1
0 G > 2 2
1 C > 3 2
2 T > 4 2
3 C > 5 2
4 C > 6 2
5 T > 7 2
6 A > 8 2
7 T . 9 4
8 A . 10 4
9 G > 13 2
10 T > 14 2
11 G > 15 2
12 T . 16 2
13 A . 17 4
14 G . 18 4
15 C . 19 4
16 G . 21 4
17 G . 22 4
18 T . 23 4
19 T . 23 16
20 A . 24 4
-1 - . 20 1
21 T . 16 2
22 C < 15 2
23 A < 14 2
24 C < 13 2
25 C . 26 4
26 T > 29 2
27 C > 30 2
28 G > 31 2
29 G > 32 2
30 A > 33 2
31 C . 34 4
32 T . 35 4
33 C . 36 4
34 T . 37 4
35 G . 38 4
36 A . 39 4
37 A . 40 4
38 T < 33 2
39 C < 32 2
40 C < 31 2
41 G < 30 2
42 A < 29 2
43 T . 42 4
44 A . 43 4
-1 - . 56 1
-1 - . 55 1
-1 - . 54 1
-1 - . 53 1
-1 - . 52 1
-1 - . 51 1
-1 - . 50 1
-1 - . 49 1
-1 - . 48 1
-1 - . 47 1
-1 - . 46 1
45 A . 58 4
46 C . 59 4
47 C > 60 2
48 C > 61 2
49 T > 62 2
50 G > 63 2
51 G > 64 2
52 T . 65 4
53 T . 66 4
54 C . 67 4
55 G . 68 4
56 A . 69 4
57 G . 70 4
58 T . 71 4
59 C < 64 2
60 C < 63 2
61 A < 62 2
62 G < 61 2
63 G < 60 2
64 T < 8 2
65 A < 7 2
66 G < 6 2
67 G < 5 2
68 A < 4 2
69 G < 3 2
70 T < 2 2
71 G . 1 8
-1 # # -1 -1
65 MR7520_CCT 73
-1 # # -1 -1
0 G > 2 2
1 C > 3 2
2 C > 4 2
3 C . 5 2
4 C > 6 2
5 C > 7 2
6 G > 8 2
7 T . 9 4
8 A . 10 4
9 G > 13 2
10 C > 14 2
11 C > 15 2
12 C . 16 2
13 A . 17 4
14 A . 18 4
15 T . 19 4
16 G . 21 4
17 G . 22 4
18 A . 23 4
19 T . 23 16
20 A . 24 4
-1 - . 20 1
21 A . 16 2
22 G < 15 2
23 G < 14 2
24 C < 13 2
25 G . 26 4
26 T > 29 2
27 T > 30 2
28 C > 31 2
29 G > 32 2
30 C > 33 2
31 T . 34 4
32 T . 35 4
33 C . 36 4
34 C . 37 4
35 T . 38 4
36 A . 39 4
37 A . 40 4
38 G < 33 2
39 C < 32 2
40 G < 31 2
41 A < 30 2
42 A < 29 2
43 A . 42 4
44 G . 43 4
-1 - . 56 1
-1 - . 55 1
-1 - . 54 1
-1 - . 53 1
-1 - . 52 1
-1 - . 51 1
-1 - . 50 1
-1 - . 49 1
-1 - . 48 1
-1 - . 47 1
-1 - . 46 1
45 A . 58 4
46 T . 58 16
47 T . 59 4
48 G > 60 2
49 C > 61 2
50 G > 62 2
51 G > 63 2
52 G > 64 2
53 T . 65 4
54 T . 66 4
55 C . 67 4
56 G . 68 4
57 A . 69 4
58 G . 70 4
59 T . 71 4
60 C < 64 2
61 C < 63 2
62 C < 62 2
63 G < 61 2
64 C < 60 2
65 C < 8 2
66 G < 7 2
67 G < 6 2
68 A . 5 2
69 G < 4 2
70 G < 3 2
71 T < 2 2
72 A . 1 8
-1 # # -1 -1
65 MK9261_TTT 73
-1 # # -1 -1
0 G > 2 2
1 C > 3 2
2 C > 4 2
3 T > 5 2
4 C . 6 2
5 C > 7 2
6 A > 8 2
7 T . 9 4
8 A . 10 4
9 G > 13 2
10 C > 14 2
11 T > 15 2
12 C > 16 2
13 A . 17 4
14 G . 18 4
15 T . 19 4
16 C . 20 4
17 G . 21 4
18 G . 22 4
19 T . 23 4
20 A . 24 4
21 G < 16 2
22 A < 15 2
23 G < 14 2
24 C < 13 2
25 A . 26 4
26 T > 29 2
27 C > 30 2
28 A > 31 2
29 G > 32 2
30 A > 33 2
31 C . 34 4
32 T . 35 4
33 T . 36 4
34 T . 37 4
35 T . 38 4
36 A . 39 4
37 A . 40 4
38 T < 33 2
39 C < 32 2
40 T < 31 2
41 G < 30 2
42 A < 29 2
43 G . 42 4
44 G . 43 4
-1 - . 56 1
-1 - . 55 1
-1 - . 54 1
-1 - . 53 1
-1 - . 52 1
-1 - . 51 1
-1 - . 50 1
-1 - . 49 1
-1 - . 48 1
-1 - . 47 1
-1 - . 46 1
45 G . 58 4
46 T . 58 16
47 C . 59 4
48 T > 60 2
49 G > 61 2
50 G > 62 2
51 G > 63 2
52 G > 64 2
53 T . 65 4
54 T . 66 4
55 C . 67 4
56 G . 68 4
57 A . 69 4
58 G . 70 4
59 T . 71 4
60 C < 64 2
61 C < 63 2
62 C < 62 2
63 C < 61 2
64 A < 60 2
65 T < 8 2
66 G < 7 2
67 T . 6 2
68 G < 5 2
69 G < 4 2
70 G < 3 2
71 C < 2 2
72 T . 1 8
-1 # # -1 -1
65 MA9321_TGC 72
-1 # # -1 -1
0 G > 2 2
1 G > 3 2
2 G > 4 2
3 G > 5 2
4 A > 6 2
5 T > 7 2
6 G > 8 2
7 T . 9 4
8 A . 10 4
9 G > 13 2
10 C > 14 2
11 T > 15 2
12 C > 16 2
13 A . 17 4
14 G . 18 4
15 C . 19 4
16 G . 21 4
17 G . 22 4
18 T . 23 4
19 A . 24 4
-1 - . 20 1
20 G < 16 2
21 A < 15 2
22 G < 14 2
23 C < 13 2
24 G . 26 4
25 C > 29 2
26 A > 30 2
27 T > 31 2
28 G > 32 2
29 C > 33 2
30 T . 34 4
31 T . 35 4
32 T . 36 4
33 G . 37 4
34 C . 38 4
35 A . 39 4
36 T . 40 4
37 G < 33 2
38 T < 32 2
39 A < 31 2
40 T < 30 2
41 G < 29 2
42 A . 42 4
43 G . 43 4
-1 - . 56 1
-1 - . 55 1
-1 - . 54 1
-1 - . 53 1
-1 - . 52 1
-1 - . 51 1
-1 - . 50 1
-1 - . 49 1
-1 - . 48 1
-1 - . 47 1
-1 - . 46 1
44 G . 58 4
45 T . 58 16
46 C . 59 4
47 C > 60 2
48 C > 61 2
49 G > 62 2
50 G > 63 2
51 G > 64 2
52 T . 65 4
53 T . 66 4
54 C . 67 4
55 A . 68 4
56 A . 69 4
57 T . 70 4
58 C . 71 4
59 C < 64 2
60 C < 63 2
61 C < 62 2
62 G < 61 2
63 G < 60 2
64 C < 8 2
65 A < 7 2
66 T < 6 2
67 C < 5 2
68 T < 4 2
69 C < 3 2
70 C < 2 2
71 A . 1 8
-1 # # -1 -1
65 NS7630_NGA 84
-1 # # -1 -1
0 G > 2 2
1 G > 3 2
2 C > 4 2
3 A > 5 2
4 C > 6 2
5 T > 7 2
6 A > 8 2
7 T . 9 4
8 G . 10 4
9 G > 13 2
10 C > 14 2
11 C > 15 2
12 G . 16 2
13 A . 17 4
14 G . 18 4
15 T . 19 4
16 G . 21 4
17 G . 22 4
18 T . 23 4
19 T . 23 16
20 A . 24 4
-1 - . 20 1
21 A . 16 2
22 G < 15 2
23 G < 14 2
24 C < 13 2
25 G . 26 4
26 A > 29 2
27 C > 30 2
28 A > 31 2
29 G > 32 2
30 A > 33 2
31 T . 35 4
32 T . 36 4
33 G . 37 4
34 A . 38 4
35 A . 39 4
36 A . 40 4
-1 - . 34 1
37 T < 33 2
38 C < 32 2
39 T < 31 2
40 G < 30 2
41 T < 29 2
42 T . 42 4
43 G > 46 2
44 G > 47 2
45 G > 48 2
46 C > 49 2
47 T . 53 4
48 C . 54 4
49 T . 55 4
-1 - . 56 1
-1 - . 52 1
-1 - . 51 1
-1 - . 50 1
50 G < 49 2
51 C < 48 2
52 C < 47 2
53 C < 46 2
54 G . 58 4
55 C . 59 4
56 G > 60 2
57 C > 61 2
58 T . 62 2
59 G > 63 2
60 G > 64 2
61 T . 65 4
62 T . 66 4
63 C . 67 4
64 A . 68 4
65 A . 69 4
66 A . 70 4
67 T . 71 4
68 C < 64 2
69 C < 63 2
70 T . 62 2
71 G < 61 2
72 C < 60 2
-1 - . 43 1
73 T < 8 2
74 G < 7 2
75 G < 6 2
76 T < 5 2
77 G < 4 2
78 T < 3 2
79 C < 2 2
80 G . 1 8
81 C . 0 32
82 C . 0 32
83 A . 0 32
-1 # # -1 -1
65 MK9330_TTT 73
-1 # # -1 -1
0 G > 2 2
1 C > 3 2
2 C > 4 2
3 T > 5 2
4 G > 6 2
5 G > 7 2
6 A > 8 2
7 T . 9 4
8 A . 10 4
9 G > 13 2
10 C > 14 2
11 T > 15 2
12 C > 16 2
13 A . 17 4
14 A . 18 4
15 T . 19 4
16 T . 20 4
17 G . 21 4
18 G . 22 4
19 T . 23 4
20 A . 24 4
21 G < 16 2
22 A < 15 2
23 G < 14 2
24 C < 13 2
25 A . 26 4
26 T > 29 2
27 C > 30 2
28 A > 31 2
29 G > 32 2
30 A > 33 2
31 C . 34 4
32 T . 35 4
33 T . 36 4
34 T . 37 4
35 T . 38 4
36 A . 39 4
37 A . 40 4
38 T < 33 2
39 C < 32 2
40 T < 31 2
41 G < 30 2
42 A < 29 2
43 G . 42 4
44 G . 43 4
-1 - . 56 1
-1 - . 55 1
-1 - . 54 1
-1 - . 53 1
-1 - . 52 1
-1 - . 51 1
-1 - . 50 1
-1 - . 49 1
-1 - . 48 1
-1 - . 47 1
-1 - . 46 1
45 G . 58 4
46 T . 58 16
47 T . 59 4
48 C > 60 2
49 A > 61 2
50 G > 62 2
51 G > 63 2
52 G > 64 2
53 T . 65 4
54 T . 66 4
55 C . 67 4
56 A . 68 4
57 A . 69 4
58 G . 70 4
59 T . 71 4
60 C < 64 2
61 C < 63 2
62 C < 62 2
63 T < 61 2
64 G < 60 2
65 T < 8 2
66 T < 7 2
67 C < 6 2
68 A < 5 2
69 G < 4 2
70 G < 3 2
71 C < 2 2
72 G . 1 8
-1 # # -1 -1
65 NC7630_GCA 75
-1 # # -1 -1
0 G > 2 2
1 C > 3 2
2 T > 4 2
3 C > 5 2
4 G > 6 2
5 T > 7 2
6 A > 8 2
7 T . 9 4
8 G . 10 4
9 G > 13 2
10 C > 14 2
11 G > 15 2
12 C > 16 2
13 A . 17 4
14 G . 18 4
15 T . 19 4
16 G . 21 4
17 G . 22 4
18 T . 23 4
19 A . 24 4
-1 - . 20 1
20 G < 16 2
21 C < 15 2
22 G < 14 2
23 C < 13 2
24 A . 26 4
25 G > 29 2
26 C > 30 2
27 A > 31 2
28 G > 32 2
29 A > 33 2
30 T . 34 4
31 T . 35 4
32 G . 36 4
33 C . 37 4
34 A . 38 4
35 A . 39 4
36 A . 40 4
37 T < 33 2
38 C < 32 2
39 T < 31 2
40 G < 30 2
41 T < 29 2
42 T . 42 4
43 G . 43 4
-1 - . 56 1
-1 - . 55 1
-1 - . 54 1
-1 - . 53 1
-1 - . 52 1
-1 - . 51 1
-1 - . 50 1
-1 - . 49 1
-1 - . 48 1
-1 - . 47 1
-1 - . 46 1
44 G . 58 4
45 T . 58 16
46 C . 59 4
47 C > 60 2
48 T > 61 2
49 T > 62 2
50 A > 63 2
51 G > 64 2
52 T . 65 4
53 T . 66 4
54 C . 67 4
55 G . 68 4
56 A . 69 4
57 T . 70 4
58 C . 71 4
59 C < 64 2
60 T < 63 2
61 G < 62 2
62 A < 61 2
63 G < 60 2
64 T < 8 2
65 G < 7 2
66 C < 6 2
67 G < 5 2
68 A < 4 2
69 G < 3 2
70 C < 2 2
71 T . 1 8
72 C . 0 32
73 C . 0 32
74 A . 0 32
-1 # # -1 -1
65 MV9995_CAC 73
-1 # # -1 -1
0 G > 2 2
1 T > 3 2
2 T > 4 2
3 T > 5 2
4 C > 6 2
5 C > 7 2
6 G > 8 2
7 T . 9 4
8 A . 10 4
9 G > 13 2
10 T > 14 2
11 G > 15 2
12 T . 16 2
13 A . 17 4
14 G . 18 4
15 C . 19 4
16 G . 21 4
17 G . 22 4
18 T . 23 4
19 T . 23 16
20 A . 24 4
-1 - . 20 1
21 T . 16 2
22 C < 15 2
23 A < 14 2
24 C < 13 2
25 A . 26 4
26 T > 29 2
27 T > 30 2
28 C > 31 2
29 G > 32 2
30 C > 33 2
31 C . 34 4
32 T . 35 4
33 C . 36 4
34 A . 37 4
35 C . 38 4
36 A . 39 4
37 C . 40 4
38 G < 33 2
39 C < 32 2
40 G < 31 2
41 A < 30 2
42 A < 29 2
43 A . 42 4
44 G . 43 4
-1 - . 56 1
-1 - . 55 1
-1 - . 54 1
-1 - . 53 1
-1 - . 52 1
-1 - . 51 1
-1 - . 50 1
-1 - . 49 1
-1 - . 48 1
-1 - . 47 1
-1 - . 46 1
45 G . 58 4
46 T . 58 16
47 C . 59 4
48 C > 60 2
49 C > 61 2
50 C > 62 2
51 G > 63 2
52 G > 64 2
53 T . 65 4
54 T . 66 4
55 C . 67 4
56 G . 68 4
57 A . 69 4
58 T . 70 4
59 C . 71 4
60 C < 64 2
61 C < 63 2
62 G < 62 2
63 G < 61 2
64 G < 60 2
65 C < 8 2
66 G < 7 2
67 G < 6 2
68 A < 5 2
69 A < 4 2
70 A < 3 2
71 C < 2 2
72 A . 1 8
-1 # # -1 -1
65 ML7630_CAA 82
-1 # # -1 -1
0 G > 2 2
1 G > 3 2
2 T > 4 2
3 T > 5 2
4 G > 6 2
5 T > 7 2
6 T > 8 2
7 T . 9 4
8 G . 10 4
9 G > 13 2
10 C > 14 2
11 C > 15 2
12 G . 16 2
13 A . 17 4
14 G . 18 4
15 C . 19 4
16 G . 21 4
17 G . 22 4
18 T . 23 4
19 C . 23 16
20 T . 23 16
21 A . 24 4
-1 - . 20 1
22 A . 16 2
23 G < 15 2
24 G < 14 2
25 C < 13 2
26 G . 26 4
27 C > 29 2
28 C > 30 2
29 T > 31 2
30 G > 32 2
31 A > 33 2
32 T . 34 4
33 T . 35 4
34 C . 36 4
35 A . 37 4
36 A . 38 4
37 G . 39 4
38 C . 40 4
39 T < 33 2
40 C < 32 2
41 A < 31 2
42 G < 30 2
43 G < 29 2
44 T . 42 4
45 A > 46 2
46 T > 47 2
47 C > 48 2
48 G . 49 2
49 T > 50 2
-1 - . 56 1
-1 - . 55 1
-1 - . 54 1
-1 - . 53 1
-1 - . 52 1
-1 - . 51 1
50 A < 50 2
51 A . 49 2
52 G < 48 2
53 A < 47 2
54 T < 46 2
55 G . 58 4
56 C . 59 4
57 A > 60 2
58 A > 61 2
59 G > 62 2
60 A > 63 2
61 G > 64 2
62 T . 65 4
63 T . 66 4
64 C . 67 4
65 G . 68 4
66 A . 69 4
67 A . 70 4
68 T . 71 4
69 C < 64 2
70 T < 63 2
71 C < 62 2
72 T < 61 2
73 T < 60 2
-1 - . 43 1
74 A < 8 2
75 G < 7 2
76 C < 6 2
77 A < 5 2
78 A < 4 2
79 C < 3 2
80 C < 2 2
81 A . 1 8
-1 # # -1 -1
65 MH7570_GTG 71
-1 # # -1 -1
0 G > 2 2
1 C > 3 2
2 C > 4 2
3 G > 5 2
4 T > 6 2
5 G > 7 2
6 A > 8 2
7 T . 9 4
8 A . 10 4
9 G > 13 2
10 T > 14 2
11 A > 15 2
12 T > 16 2
13 A . 17 4
14 G . 18 4
15 T . 19 4
16 G . 21 4
17 G . 22 4
18 T . 23 4
19 A . 24 4
-1 - . 20 1
20 G < 16 2
21 T < 15 2
22 A < 14 2
23 C < 13 2
24 A . 26 4
25 T > 29 2
26 C > 30 2
27 A > 31 2
28 G > 32 2
29 A > 33 2
30 T . 34 4
31 T . 35 4
32 G . 36 4
33 T . 37 4
34 G . 38 4
35 G . 39 4
36 C . 40 4
37 T < 33 2
38 C < 32 2
39 T < 31 2
40 G < 30 2
41 A < 29 2
42 T . 42 4
43 G . 43 4
-1 - . 56 1
-1 - . 55 1
-1 - . 54 1
-1 - . 53 1
-1 - . 52 1
-1 - . 51 1
-1 - . 50 1
-1 - . 49 1
-1 - . 48 1
-1 - . 47 1
-1 - . 46 1
44 A . 58 4
45 C . 59 4
46 C > 60 2
47 C > 61 2
48 T > 62 2
49 G > 63 2
50 G > 64 2
51 T . 65 4
52 T . 66 4
53 C . 67 4
54 G . 68 4
55 A . 69 4
56 T . 70 4
57 T . 71 4
58 C < 64 2
59 C < 63 2
60 A < 62 2
61 G < 61 2
62 G < 60 2
63 T < 8 2
64 C < 7 2
65 G < 6 2
66 C < 5 2
67 G < 4 2
68 G < 3 2
69 C < 2 2
70 A . 1 8
-1 # # -1 -1
65 MC8600_GCA 72
-1 # # -1 -1
0 G > 2 2
1 G > 3 2
2 G > 4 2
3 T > 5 2
4 C > 6 2
5 C > 7 2
6 T > 8 2
7 T . 9 4
8 A . 10 4
9 G > 13 2
10 C > 14 2
11 T > 15 2
12 C > 16 2
13 A . 17 4
14 G . 18 4
15 T . 19 4
16 G . 21 4
17 G . 22 4
18 T . 23 4
19 A . 24 4
-1 - . 20 1
20 G < 16 2
21 A < 15 2
22 G < 14 2
23 C < 13 2
24 A . 26 4
25 T > 29 2
26 T > 30 2
27 T > 31 2
28 G > 32 2
29 A > 33 2
30 C . 34 4
31 T . 35 4
32 G . 36 4
33 C . 37 4
34 A . 38 4
35 G . 39 4
36 A . 40 4
37 T < 33 2
38 C < 32 2
39 A < 31 2
40 A < 30 2
41 G < 29 2
42 A . 42 4
43 G . 43 4
-1 - . 56 1
-1 - . 55 1
-1 - . 54 1
-1 - . 53 1
-1 - . 52 1
-1 - . 51 1
-1 - . 50 1
-1 - . 49 1
-1 - . 48 1
-1 - . 47 1
-1 - . 46 1
44 G . 58 4
45 T . 58 16
46 C . 59 4
47 A > 60 2
48 C > 61 2
49 C > 62 2
50 G > 63 2
51 G > 64 2
52 T . 65 4
53 T . 66 4
54 C . 67 4
55 G . 68 4
56 A . 69 4
57 A . 70 4
58 C . 71 4
59 C < 64 2
60 C < 63 2
61 G < 62 2
62 G < 61 2
63 T < 60 2
64 A < 8 2
65 G < 7 2
66 G < 6 2
67 G < 5 2
68 C < 4 2
69 C < 3 2
70 C < 2 2
71 T . 1 8
-1 # # -1 -1
65 ML8570_CAA 84
-1 # # -1 -1
0 G > 2 2
1 T > 3 2
2 C > 4 2
3 A > 5 2
4 G > 6 2
5 G > 7 2
6 A > 8 2
7 T . 9 4
8 G . 10 4
9 G > 13 2
10 C > 14 2
11 C > 15 2
12 G . 16 2
13 A . 17 4
14 G . 18 4
15 T . 19 4
16 G . 21 4
17 G . 22 4
18 T . 23 4
19 C . 23 16
20 T . 23 16
21 A . 24 4
-1 - . 20 1
22 A . 16 2
23 G < 15 2
24 G < 14 2
25 C < 13 2
26 G . 26 4
27 C > 29 2
28 C > 30 2
29 A > 31 2
30 G > 32 2
31 A > 33 2
32 C . 34 4
33 T . 35 4
34 C . 36 4
35 A . 37 4
36 A . 38 4
37 G . 39 4
38 T . 40 4
39 T < 33 2
40 C < 32 2
41 T < 31 2
42 G < 30 2
43 G < 29 2
44 T . 42 4
45 C > 46 2
46 T > 47 2
47 T > 48 2
48 C > 49 2
49 G . 50 2
50 A . 51 2
-1 - . 56 1
-1 - . 55 1
-1 - . 54 1
-1 - . 53 1
-1 - . 52 1
51 G . 51 2
52 A . 50 2
53 G < 49 2
54 A < 48 2
55 G < 47 2
56 G < 46 2
57 G . 58 4
58 C . 59 4
59 G > 60 2
60 T > 61 2
61 G > 62 2
62 G > 63 2
63 G > 64 2
64 T . 65 4
65 T . 66 4
66 C . 67 4
67 A . 68 4
68 A . 69 4
69 A . 70 4
70 T . 71 4
71 C < 64 2
72 C < 63 2
73 C < 62 2
74 A < 61 2
75 C < 60 2
-1 - . 43 1
76 T < 8 2
77 T < 7 2
78 C < 6 2
79 T < 5 2
80 G < 4 2
81 A < 3 2
82 C < 2 2
83 A . 1 8
-1 # # -1 -1
65 ML7760_CAG 82
-1 # # -1 -1
0 G > 2 2
1 A > 3 2
2 T > 4 2
3 G > 5 2
4 T > 6 2
5 G > 7 2
6 G > 8 2
7 T . 9 4
8 G . 10 4
9 G > 13 2
10 C > 14 2
11 C > 15 2
12 G . 16 2
13 A . 17 4
14 G . 18 4
15 T . 19 4
16 G . 21 4
17 G . 22 4
18 T . 23 4
19 T . 23 16
20 A . 24 4
-1 - . 20 1
21 A . 16 2
22 G < 15 2
23 G < 14 2
24 C < 13 2
25 G . 26 4
26 T > 29 2
27 G > 30 2
28 A > 31 2
29 G > 32 2
30 G > 33 2
31 T . 34 4
32 G . 35 4
33 C . 36 4
34 A . 37 4
35 G . 38 4
36 G . 39 4
37 T . 40 4
38 C < 33 2
39 C < 32 2
40 T < 31 2
41 C < 30 2
42 A < 29 2
43 T . 42 4
44 G . 43 4
45 A > 46 2
46 G > 47 2
47 C > 48 2
48 T . 53 4
49 C . 54 4
50 T . 55 4
-1 - . 56 1
-1 - . 52 1
-1 - . 51 1
-1 - . 50 1
-1 - . 49 1
51 G < 48 2
52 C < 47 2
53 T < 46 2
54 C . 58 4
55 T . 58 16
56 C . 59 4
57 G > 60 2
58 C > 61 2
59 A > 62 2
60 G > 63 2
61 G > 64 2
62 T . 65 4
63 T . 66 4
64 C . 67 4
65 G . 68 4
66 A . 69 4
67 A . 70 4
68 T . 71 4
69 C < 64 2
70 C < 63 2
71 T < 62 2
72 G < 61 2
73 T < 60 2
74 C < 8 2
75 C < 7 2
76 A < 6 2
77 C < 5 2
78 G < 4 2
79 T < 3 2
80 C < 2 2
81 G . 1 8
-1 # # -1 -1
65 MR9991_TCG 73
-1 # # -1 -1
0 G . 0 16
1 G > 2 2
2 A > 3 2
3 C > 4 2
4 C > 5 2
5 A > 6 2
6 C > 7 2
7 G > 8 2
8 T . 9 4
9 G . 10 4
10 G > 13 2
11 C > 14 2
12 C > 15 2
13 T > 16 2
14 A . 17 4
15 A . 18 4
16 T . 19 4
17 G . 21 4
18 G . 22 4
19 A . 23 4
20 T . 23 16
21 A . 24 4
-1 - . 20 1
22 A < 16 2
23 G < 15 2
24 G < 14 2
25 C < 13 2
26 G . 26 4
27 T > 29 2
28 C > 30 2
29 T > 31 2
30 G > 32 2
31 A > 33 2
32 C . 34 4
33 T . 35 4
34 T . 36 4
35 C . 37 4
36 G . 38 4
37 G . 39 4
38 A . 40 4
39 T < 33 2
40 C < 32 2
41 A < 31 2
42 G < 30 2
43 A < 29 2
44 A . 42 4
45 G . 43 4
-1 - . 56 1
-1 - . 55 1
-1 - . 54 1
-1 - . 53 1
-1 - . 52 1
-1 - . 51 1
-1 - . 50 1
-1 - . 49 1
-1 - . 48 1
-1 - . 47 1
-1 - . 46 1
46 A . 58 4
47 T . 58 16
48 T . 59 4
49 G > 60 2
50 A > 61 2
51 G > 62 2
52 G > 63 2
53 G > 64 2
54 T . 65 4
55 T . 66 4
56 C . 67 4
57 G . 68 4
58 A . 69 4
59 A . 70 4
60 T . 71 4
61 C < 64 2
62 C < 63 2
63 C < 62 2
64 T < 61 2
65 T < 60 2
66 C < 8 2
67 G < 7 2
68 T < 6 2
69 G < 5 2
70 G < 4 2
71 T < 3 2
72 T < 2 2
-1 - . 1 1
-1 # # -1 -1
65 MS7630_AGA 82
-1 # # -1 -1
0 G > 2 2
1 G > 3 2
2 C > 4 2
3 A > 5 2
4 A > 6 2
5 C > 7 2
6 T > 8 2
7 T . 9 4
8 G . 10 4
9 G > 13 2
10 C > 14 2
11 C > 15 2
12 G . 16 2
13 A . 17 4
14 G . 18 4
15 T . 19 4
16 G . 21 4
17 G . 22 4
18 T . 23 4
19 T . 23 16
20 A . 24 4
-1 - . 20 1
21 A . 16 2
22 G < 15 2
23 G < 14 2
24 C < 13 2
25 G . 26 4
26 A > 29 2
27 A > 30 2
28 A > 31 2
29 G > 32 2
30 A > 33 2
31 T . 34 4
32 T . 35 4
33 A . 36 4
34 G . 37 4
35 A . 38 4
36 A . 39 4
37 A . 40 4
38 T < 33 2
39 C < 32 2
40 T < 31 2
41 T < 30 2
42 T < 29 2
43 T . 42 4
44 G > 46 2
45 G > 47 2
46 G > 48 2
47 C > 49 2
48 T . 53 4
49 T . 54 4
50 T . 55 4
-1 - . 56 1
-1 - . 52 1
-1 - . 51 1
-1 - . 50 1
51 G < 49 2
52 C < 48 2
53 C < 47 2
54 C < 46 2
55 G . 58 4
56 C . 59 4
57 G > 60 2
58 C > 61 2
59 A > 62 2
60 G > 63 2
61 G > 64 2
62 T . 65 4
63 T . 66 4
64 C . 67 4
65 G . 68 4
66 A . 69 4
67 G . 70 4
68 T . 71 4
69 C < 64 2
70 C < 63 2
71 T < 62 2
72 G < 61 2
73 C < 60 2
-1 - . 43 1
74 A < 8 2
75 G < 7 2
76 T < 6 2
77 T < 5 2
78 G < 4 2
79 T < 3 2
80 C < 2 2
81 G . 1 8
-1 # # -1 -1
65 MQ7670_CTG 73
-1 # # -1 -1
0 G > 2 2
1 C > 3 2
2 T > 4 2
3 C > 5 2
4 C > 6 2
5 T > 7 2
6 A > 8 2
7 T . 9 4
8 A . 10 4
9 G > 13 2
10 T > 14 2
11 G > 15 2
12 T . 16 2
13 A . 17 4
14 G . 18 4
15 C . 19 4
16 G . 21 4
17 G . 22 4
18 T . 23 4
19 T . 23 16
20 A . 24 4
-1 - . 20 1
21 T . 16 2
22 C < 15 2
23 A < 14 2
24 C < 13 2
25 C . 26 4
26 T > 29 2
27 C > 30 2
28 G > 31 2
29 G > 32 2
30 A > 33 2
31 C . 34 4
32 T . 35 4
33 C . 36 4
34 T . 37 4
35 G . 38 4
36 A . 39 4
37 A . 40 4
38 T < 33 2
39 C < 32 2
40 C < 31 2
41 G < 30 2
42 A < 29 2
43 T . 42 4
44 A . 43 4
-1 - . 56 1
-1 - . 55 1
-1 - . 54 1
-1 - . 53 1
-1 - . 52 1
-1 - . 51 1
-1 - . 50 1
-1 - . 49 1
-1 - . 48 1
-1 - . 47 1
-1 - . 46 1
45 A . 58 4
46 C . 59 4
47 C > 60 2
48 C > 61 2
49 T > 62 2
50 G > 63 2
51 G > 64 2
52 T . 65 4
53 T . 66 4
54 C . 67 4
55 G . 68 4
56 A . 69 4
57 G . 70 4
58 T . 71 4
59 C < 64 2
60 C < 63 2
61 A < 62 2
62 G < 61 2
63 G < 60 2
64 T < 8 2
65 A < 7 2
66 G < 6 2
67 G < 5 2
68 A < 4 2
69 G < 3 2
70 T < 2 2
71 G . 1 8
72 A . 0 32
-1 # # -1 -1
65 ME9356_TTG&DQ9355_TTG&DQ9992_TTG 72
-1 # # -1 -1
0 G > 2 2
1 G > 3 2
2 T > 4 2
3 C > 5 2
4 C > 6 2
5 C > 7 2
6 A > 8 2
7 T . 9 4
8 G . 10 4
9 G > 13 2
10 T > 14 2
11 G > 15 2
12 T > 16 2
13 A . 17 4
14 A . 18 4
15 T . 19 4
16 G . 21 4
17 G . 22 4
18 T . 23 4
19 T . 23 16
20 A . 24 4
-1 - . 20 1
21 G < 16 2
22 C < 15 2
23 A < 14 2
24 C < 13 2
25 T . 26 4
26 C > 29 2
27 T > 30 2
28 G > 31 2
29 G > 32 2
30 A > 33 2
31 C . 34 4
32 T . 35 4
33 T . 36 4
34 T . 37 4
35 G . 38 4
36 A . 39 4
37 A . 40 4
38 T < 33 2
39 C < 32 2
40 C < 31 2
41 A < 30 2
42 G < 29 2
43 C . 42 4
44 G . 43 4
-1 - . 56 1
-1 - . 55 1
-1 - . 54 1
-1 - . 53 1
-1 - . 52 1
-1 - . 51 1
-1 - . 50 1
-1 - . 49 1
-1 - . 48 1
-1 - . 47 1
-1 - . 46 1
45 A . 58 4
46 T . 59 4
47 C > 60 2
48 C > 61 2
49 G > 62 2
50 A > 63 2
51 G > 64 2
52 T . 65 4
53 T . 66 4
54 C . 67 4
55 A . 68 4
56 A . 69 4
57 A . 70 4
58 T . 71 4
59 C < 64 2
60 T < 63 2
61 C < 62 2
62 G < 61 2
63 G < 60 2
64 T < 8 2
65 G < 7 2
66 G < 6 2
67 G < 5 2
68 A < 4 2
69 C < 3 2
70 C < 2 2
71 T . 1 8
-1 # # -1 -1
65 NF9230_#AA&RF9281_#AA 76
-1 # # -1 -1
0 G > 2 2
1 C > 3 2
2 C > 4 2
3 G > 5 2
4 A > 6 2
5 A > 7 2
6 A > 8 2
7 T . 9 4
8 A . 10 4
9 G > 13 2
10 C > 14 2
11 T > 15 2
12 C > 16 2
13 A . 17 4
14 G . 18 4
15 T . 19 4
16 T . 20 4
17 G . 21 4
18 G . 22 4
19 G . 23 4
20 A . 24 4
21 G < 16 2
22 A < 15 2
23 G < 14 2
24 C < 13 2
25 G . 26 4
26 T > 29 2
27 T > 30 2
28 A > 31 2
29 G > 32 2
30 A > 33 2
31 C . 34 4
32 T . 35 4
33 G . 36 4
34 A . 37 4
35 A . 38 4
36 G . 39 4
37 A . 40 4
38 T < 33 2
39 C < 32 2
40 T < 31 2
41 A < 30 2
42 A < 29 2
43 A . 42 4
44 G . 43 4
-1 - . 56 1
-1 - . 55 1
-1 - . 54 1
-1 - . 53 1
-1 - . 52 1
-1 - . 51 1
-1 - . 50 1
-1 - . 49 1
-1 - . 48 1
-1 - . 47 1
-1 - . 46 1
45 G . 58 4
46 T . 58 16
47 C . 59 4
48 C > 60 2
49 C > 61 2
50 T > 62 2
51 G > 63 2
52 G > 64 2
53 T . 65 4
54 T . 66 4
55 C . 67 4
56 A . 68 4
57 A . 69 4
58 T . 70 4
59 C . 71 4
60 C < 64 2
61 C < 63 2
62 G < 62 2
63 G < 61 2
64 G < 60 2
65 T < 8 2
66 T < 7 2
67 T < 6 2
68 C < 5 2
69 G < 4 2
70 G < 3 2
71 C < 2 2
72 A . 1 8
73 C . 0 32
74 C . 0 32
75 A . 0 32
-1 # # -1 -1
65 MQ8600_CTG 72
-1 # # -1 -1
0 G > 2 2
1 G > 3 2
2 T > 4 2
3 T > 5 2
4 C > 6 2
5 C > 7 2
6 A > 8 2
7 T . 9 4
8 G . 10 4
9 G > 13 2
10 T > 14 2
11 C > 15 2
12 T > 16 2
13 A . 17 4
14 G . 18 4
15 T . 19 4
16 G . 21 4
17 G . 22 4
18 T . 23 4
19 C . 23 16
20 A . 24 4
-1 - . 20 1
21 G < 16 2
22 G < 15 2
23 A < 14 2
24 C < 13 2
25 A . 26 4
26 T > 29 2
27 T > 30 2
28 G > 31 2
29 G > 32 2
30 A > 33 2
31 C . 34 4
32 T . 35 4
33 C . 36 4
34 T . 37 4
35 G . 38 4
36 A . 39 4
37 A . 40 4
38 T < 33 2
39 C < 32 2
40 C < 31 2
41 A < 30 2
42 G < 29 2
43 T . 42 4
44 A . 43 4
-1 - . 56 1
-1 - . 55 1
-1 - . 54 1
-1 - . 53 1
-1 - . 52 1
-1 - . 51 1
-1 - . 50 1
-1 - . 49 1
-1 - . 48 1
-1 - . 47 1
-1 - . 46 1
45 A . 58 4
46 C . 59 4
47 C > 60 2
48 C > 61 2
49 G > 62 2
50 A > 63 2
51 G > 64 2
52 T . 65 4
53 T . 66 4
54 C . 67 4
55 A . 68 4
56 A . 69 4
57 A . 70 4
58 T . 71 4
59 C < 64 2
60 T < 63 2
61 C < 62 2
62 G < 61 2
63 G < 60 2
64 T < 8 2
65 G < 7 2
66 G < 6 2
67 A < 5 2
68 A < 4 2
69 C < 3 2
70 C < 2 2
71 T . 1 8
-1 # # -1 -1
65 MY9291_GTA&DY9990_GTA 73
-1 # # -1 -1
0 C > 2 2
1 C > 3 2
2 T > 4 2
3 T > 5 2
4 C > 6 2
5 G > 7 2
6 A > 8 2
7 T . 9 4
8 A . 10 4
9 G > 13 2
10 C > 14 2
11 T > 15 2
12 C > 16 2
13 A . 17 4
14 G . 18 4
15 C . 19 4
16 T . 20 4
17 G . 21 4
18 G . 22 4
19 T . 23 4
20 A . 24 4
21 G < 16 2
22 A < 15 2
23 G < 14 2
24 C < 13 2
25 G . 26 4
26 G > 29 2
27 A > 30 2
28 G > 31 2
29 G > 32 2
30 A > 33 2
31 C . 34 4
32 T . 35 4
33 G . 36 4
34 T . 37 4
35 A . 38 4
36 G . 39 4
37 A . 40 4
38 T < 33 2
39 C < 32 2
40 C < 31 2
41 T < 30 2
42 T < 29 2
43 A . 42 4
44 G . 43 4
-1 - . 56 1
-1 - . 55 1
-1 - . 54 1
-1 - . 53 1
-1 - . 52 1
-1 - . 51 1
-1 - . 50 1
-1 - . 49 1
-1 - . 48 1
-1 - . 47 1
-1 - . 46 1
45 G . 58 4
46 T . 58 16
47 C . 59 4
48 G > 60 2
49 C > 61 2
50 T > 62 2
51 G > 63 2
52 G > 64 2
53 T . 65 4
54 T . 66 4
55 C . 67 4
56 A . 68 4
57 A . 69 4
58 T . 70 4
59 T . 71 4
60 C < 64 2
61 C < 63 2
62 G < 62 2
63 G < 61 2
64 C < 60 2
65 T < 8 2
66 C < 7 2
67 G < 6 2
68 A < 5 2
69 A < 4 2
70 G < 3 2
71 G < 2 2
72 A . 1 8
-1 # # -1 -1
65 NK9161_CUN&RK9220_CUU&RK9331_CUN 76
-1 # # -1 -1
0 G > 2 2
1 C > 3 2
2 C > 4 2
3 C > 5 2
4 G > 6 2
5 G > 7 2
6 C > 8 2
7 T . 9 4
8 A . 10 4
9 G > 13 2
10 C > 14 2
11 T > 15 2
12 C > 16 2
13 A . 17 4
14 G . 18 4
15 T . 19 4
16 C . 20 4
17 G . 21 4
18 G . 22 4
19 T . 23 4
20 A . 24 4
21 G < 16 2
22 A < 15 2
23 G < 14 2
24 C < 13 2
25 A . 26 4
26 T > 29 2
27 G > 30 2
28 G > 31 2
29 G > 32 2
30 A > 33 2
31 C . 34 4
32 T . 35 4
33 C . 36 4
34 T . 37 4
35 T . 38 4
36 A . 39 4
37 A . 40 4
38 T < 33 2
39 C < 32 2
40 C < 31 2
41 C < 30 2
42 A < 29 2
43 G . 42 4
44 G . 43 4
-1 - . 56 1
-1 - . 55 1
-1 - . 54 1
-1 - . 53 1
-1 - . 52 1
-1 - . 51 1
-1 - . 50 1
-1 - . 49 1
-1 - . 48 1
-1 - . 47 1
-1 - . 46 1
45 G . 58 4
46 T . 58 16
47 C . 59 4
48 G > 60 2
49 T > 61 2
50 G > 62 2
51 G > 63 2
52 G > 64 2
53 T . 65 4
54 T . 66 4
55 C . 67 4
56 G . 68 4
57 A . 69 4
58 G . 70 4
59 C . 71 4
60 C < 64 2
61 C < 63 2
62 C < 62 2
63 A < 61 2
64 C < 60 2
65 G < 8 2
66 T < 7 2
67 T < 6 2
68 G < 5 2
69 G < 4 2
70 G < 3 2
71 C < 2 2
72 G . 1 8
73 C . 0 32
74 C . 0 32
75 A . 0 32
-1 # # -1 -1
65 MW7500_CCA 70
-1 # # -1 -1
0 A > 2 2
1 T > 3 2
2 G > 4 2
3 T > 5 2
4 C > 6 2
5 T > 7 2
6 T > 8 2
7 T . 9 4
8 A . 10 4
9 A > 13 2
10 T > 14 2
11 T > 15 2
12 T > 16 2
13 A . 17 4
14 A . 18 4
15 A . 19 4
16 G . 21 4
17 T . 22 4
18 A . 23 4
19 A . 24 4
-1 - . 20 1
20 A < 16 2
21 A < 15 2
22 A < 14 2
23 T < 13 2
24 A . 26 4
25 T > 29 2
26 A > 30 2
27 A > 31 2
28 A > 32 2
29 T > 33 2
30 T . 34 4
31 T . 35 4
32 C . 36 4
33 C . 37 4
34 A . 38 4
35 A . 39 4
36 A . 40 4
37 A < 33 2
38 T < 32 2
39 T < 31 2
40 T < 30 2
41 A < 29 2
42 T . 42 4
43 A . 43 4
-1 - . 56 1
-1 - . 55 1
-1 - . 54 1
-1 - . 53 1
-1 - . 52 1
-1 - . 51 1
-1 - . 50 1
-1 - . 49 1
-1 - . 48 1
-1 - . 47 1
-1 - . 46 1
44 A . 58 4
45 T . 59 4
46 A > 60 2
47 A > 61 2
48 A > 62 2
49 G > 63 2
50 G > 64 2
51 T . 65 4
52 T . 66 4
53 C . 67 4
54 G . 68 4
55 A . 69 4
56 A . 70 4
57 T . 71 4
58 C < 64 2
59 C < 63 2
60 T < 62 2
61 T < 61 2
62 T < 60 2
63 A < 8 2
64 G < 7 2
65 G < 6 2
66 A < 5 2
67 C < 4 2
68 A < 3 2
69 T < 2 2
-1 - . 1 1
-1 # # -1 -1
65 MW7550_CCA 72
-1 # # -1 -1
0 G > 2 2
1 G > 3 2
2 G > 4 2
3 G > 5 2
4 G > 6 2
5 C > 7 2
6 T > 8 2
7 T . 9 4
8 A . 10 4
9 G > 13 2
10 C > 14 2
11 T > 15 2
12 C > 16 2
13 A . 17 4
14 G . 18 4
15 T . 19 4
16 G . 21 4
17 G . 22 4
18 T . 23 4
19 A . 24 4
-1 - . 20 1
20 G < 16 2
21 A < 15 2
22 G < 14 2
23 C < 13 2
24 A . 26 4
25 T > 29 2
26 T > 30 2
27 G > 31 2
28 G > 32 2
29 A > 33 2
30 T . 34 4
31 T . 35 4
32 C . 36 4
33 C . 37 4
34 A . 38 4
35 A . 39 4
36 A . 40 4
37 T < 33 2
38 C < 32 2
39 C < 31 2
40 A < 30 2
41 G < 29 2
42 G . 42 4
43 G . 43 4
-1 - . 56 1
-1 - . 55 1
-1 - . 54 1
-1 - . 53 1
-1 - . 52 1
-1 - . 51 1
-1 - . 50 1
-1 - . 49 1
-1 - . 48 1
-1 - . 47 1
-1 - . 46 1
44 G . 58 4
45 T . 58 16
46 C . 59 4
47 G > 60 2
48 T > 61 2
49 A > 62 2
50 G > 63 2
51 G > 64 2
52 T . 65 4
53 T . 66 4
54 C . 67 4
55 A . 68 4
56 A . 69 4
57 T . 70 4
58 C . 71 4
59 C < 64 2
60 C < 63 2
61 T < 62 2
62 G < 61 2
63 C < 60 2
64 A < 8 2
65 G < 7 2
66 C < 6 2
67 T < 5 2
68 C < 4 2
69 T < 3 2
70 C < 2 2
71 A . 1 8
-1 # # -1 -1
65 MG9351_TCC 72
-1 # # -1 -1
0 G > 2 2
1 C > 3 2
2 G > 4 2
3 T > 5 2
4 T > 6 2
5 G > 7 2
6 G > 8 2
7 T . 9 4
8 G . 10 4
9 G > 13 2
10 T > 14 2
11 A . 15 2
12 T > 16 2
13 A . 17 4
14 G . 18 4
15 T . 19 4
16 G . 21 4
17 G . 22 4
18 T . 23 4
19 G . 23 16
20 A . 24 4
-1 - . 20 1
21 A < 16 2
22 C . 15 2
23 A < 14 2
24 T < 13 2
25 A . 26 4
26 G > 29 2
27 C > 30 2
28 T > 31 2
29 G > 32 2
30 C > 33 2
31 C . 34 4
32 T . 35 4
33 T . 36 4
34 C . 37 4
35 C . 38 4
36 A . 39 4
37 A . 40 4
38 G < 33 2
39 C < 32 2
40 A < 31 2
41 G < 30 2
42 T < 29 2
43 T . 42 4
44 G . 43 4
-1 - . 56 1
-1 - . 55 1
-1 - . 54 1
-1 - . 53 1
-1 - . 52 1
-1 - . 51 1
-1 - . 50 1
-1 - . 49 1
-1 - . 48 1
-1 - . 47 1
-1 - . 46 1
45 A . 58 4
46 C . 59 4
47 C > 60 2
48 C > 61 2
49 G > 62 2
50 G > 63 2
51 G > 64 2
52 T . 65 4
53 T . 66 4
54 C . 67 4
55 G . 68 4
56 A . 69 4
57 T . 70 4
58 T . 71 4
59 C < 64 2
60 C < 63 2
61 C < 62 2
62 G < 61 2
63 G < 60 2
64 C < 8 2
65 C < 7 2
66 A < 6 2
67 A < 5 2
68 C < 4 2
69 G < 3 2
70 C < 2 2
71 A . 1 8
-1 # # -1 -1
65 MF9350_GAA 72
-1 # # -1 -1
0 G > 2 2
1 C > 3 2
2 C > 4 2
3 G > 5 2
4 A > 6 2
5 A > 7 2
6 A > 8 2
7 T . 9 4
8 A . 10 4
9 G > 13 2
10 C > 14 2
11 T > 15 2
12 C > 16 2
13 A . 17 4
14 G . 18 4
15 T . 19 4
16 T . 20 4
17 G . 21 4
18 G . 22 4
19 G . 23 4
20 A . 24 4
21 G < 16 2
22 A < 15 2
23 G < 14 2
24 C < 13 2
25 G . 26 4
26 T > 29 2
27 T > 30 2
28 A > 31 2
29 G > 32 2
30 A > 33 2
31 C . 34 4
32 T . 35 4
33 G . 36 4
34 A . 37 4
35 A . 38 4
36 G . 39 4
37 A . 40 4
38 T < 33 2
39 C < 32 2
40 T < 31 2
41 A < 30 2
42 A < 29 2
43 A . 42 4
44 A . 43 4
-1 - . 56 1
-1 - . 55 1
-1 - . 54 1
-1 - . 53 1
-1 - . 52 1
-1 - . 51 1
-1 - . 50 1
-1 - . 49 1
-1 - . 48 1
-1 - . 47 1
-1 - . 46 1
45 G . 58 4
46 C . 59 4
47 C > 60 2
48 C > 61 2
49 T > 62 2
50 G > 63 2
51 G > 64 2
52 T . 65 4
53 T . 66 4
54 C . 67 4
55 G . 68 4
56 A . 69 4
57 T . 70 4
58 C . 71 4
59 C < 64 2
60 C < 63 2
61 G < 62 2
62 G < 61 2
63 G < 60 2
64 T < 8 2
65 T < 7 2
66 T < 6 2
67 C < 5 2
68 G < 4 2
69 G < 3 2
70 C < 2 2
71 A . 1 8
-1 # # -1 -1
65 MY8601_GTA&DY8671_GTA 73
-1 # # -1 -1
0 C > 2 2
1 C > 3 2
2 G > 4 2
3 A > 5 2
4 C > 6 2
5 C > 7 2
6 T > 8 2
7 T . 9 4
8 A . 10 4
9 G > 13 2
10 C > 14 2
11 T > 15 2
12 C > 16 2
13 A . 17 4
14 G . 18 4
15 T . 19 4
16 T . 20 4
17 G . 21 4
18 G . 22 4
19 T . 23 4
20 A . 24 4
21 G < 16 2
22 A < 15 2
23 G < 14 2
24 C < 13 2
25 G . 26 4
26 G > 29 2
27 A > 30 2
28 G > 31 2
29 G > 32 2
30 A > 33 2
31 C . 34 4
32 T . 35 4
33 G . 36 4
34 T . 37 4
35 A . 38 4
36 G . 39 4
37 A . 40 4
38 T < 33 2
39 C < 32 2
40 C < 31 2
41 T < 30 2
42 T < 29 2
43 A . 42 4
44 G . 43 4
-1 - . 56 1
-1 - . 55 1
-1 - . 54 1
-1 - . 53 1
-1 - . 52 1
-1 - . 51 1
-1 - . 50 1
-1 - . 49 1
-1 - . 48 1
-1 - . 47 1
-1 - . 46 1
45 G . 58 4
46 T . 58 16
47 C . 59 4
48 G > 60 2
49 C > 61 2
50 T > 62 2
51 G > 63 2
52 G > 64 2
53 T . 65 4
54 T . 66 4
55 C . 67 4
56 G . 68 4
57 A . 69 4
58 A . 70 4
59 T . 71 4
60 C < 64 2
61 C < 63 2
62 G < 62 2
63 G < 61 2
64 C < 60 2
65 A < 8 2
66 G < 7 2
67 G < 6 2
68 T < 5 2
69 C < 4 2
70 G < 3 2
71 G < 2 2
72 A . 1 8
-1 # # -1 -1
65 MR7501_TCT 72
-1 # # -1 -1
0 A > 2 2
1 A > 3 2
2 A > 4 2
3 T > 5 2
4 C > 6 2
5 T > 7 2
6 A > 8 2
7 T . 9 4
8 A . 10 4
9 A > 13 2
10 T > 14 2
11 T > 15 2
12 T > 16 2
13 A . 17 4
14 A . 18 4
15 T . 19 4
16 G . 21 4
17 G . 22 4
18 A . 23 4
19 T . 23 16
20 A . 24 4
-1 - . 20 1
21 A < 16 2
22 A < 15 2
23 A < 14 2
24 T < 13 2
25 A . 26 4
26 A > 29 2
27 A > 30 2
28 A > 31 2
29 A > 32 2
30 C > 33 2
31 C . 34 4
32 T . 35 4
33 T . 36 4
34 C . 37 4
35 T . 38 4
36 A . 39 4
37 A . 40 4
38 G < 33 2
39 T < 32 2
40 T < 31 2
41 T < 30 2
42 T < 29 2
43 A . 42 4
44 T . 43 4
-1 - . 56 1
-1 - . 55 1
-1 - . 54 1
-1 - . 53 1
-1 - . 52 1
-1 - . 51 1
-1 - . 50 1
-1 - . 49 1
-1 - . 48 1
-1 - . 47 1
-1 - . 46 1
45 A . 58 4
46 T . 59 4
47 G > 60 2
48 T > 61 2
49 A > 62 2
50 A > 63 2
51 G > 64 2
52 T . 65 4
53 T . 66 4
54 C . 67 4
55 A . 68 4
56 A . 69 4
57 A . 70 4
58 T . 71 4
59 C < 64 2
60 T < 63 2
61 T < 62 2
62 A < 61 2
63 C < 60 2
64 T < 8 2
65 A < 7 2
66 G < 6 2
67 A < 5 2
68 T < 4 2
69 T < 3 2
70 T < 2 2
71 A . 1 8
-1 # # -1 -1
65 MC9300_GCA 72
-1 # # -1 -1
0 G > 2 2
1 G > 3 2
2 G > 4 2
3 G > 5 2
4 A > 6 2
5 T > 7 2
6 A > 8 2
7 T . 9 4
8 A . 10 4
9 G > 13 2
10 C > 14 2
11 T > 15 2
12 C > 16 2
13 A . 17 4
14 G . 18 4
15 T . 19 4
16 G . 21 4
17 G . 22 4
18 T . 23 4
19 A . 24 4
-1 - . 20 1
20 G < 16 2
21 A < 15 2
22 G < 14 2
23 C < 13 2
24 A . 26 4
25 T > 29 2
26 T > 30 2
27 C > 31 2
28 G > 32 2
29 A > 33 2
30 C . 34 4
31 T . 35 4
32 G . 36 4
33 C . 37 4
34 A . 38 4
35 G . 39 4
36 A . 40 4
37 T < 33 2
38 C < 32 2
39 G < 31 2
40 A < 30 2
41 G < 29 2
42 A . 42 4
43 G . 43 4
-1 - . 56 1
-1 - . 55 1
-1 - . 54 1
-1 - . 53 1
-1 - . 52 1
-1 - . 51 1
-1 - . 50 1
-1 - . 49 1
-1 - . 48 1
-1 - . 47 1
-1 - . 46 1
44 G . 58 4
45 T . 58 16
46 C . 59 4
47 C > 60 2
48 C > 61 2
49 T > 62 2
50 G > 63 2
51 G > 64 2
52 T . 65 4
53 T . 66 4
54 C . 67 4
55 A . 68 4
56 A . 69 4
57 A . 70 4
58 C . 71 4
59 C < 64 2
60 C < 63 2
61 G < 62 2
62 G < 61 2
63 G < 60 2
64 T < 8 2
65 G < 7 2
66 T < 6 2
67 C < 5 2
68 C < 4 2
69 C < 3 2
70 C < 2 2
71 T . 1 8
-1 # # -1 -1
65 ME9355_CTG 72
-1 # # -1 -1
0 G > 2 2
1 G > 3 2
2 T > 4 2
3 T > 5 2
4 C > 6 2
5 C > 7 2
6 A > 8 2
7 T . 9 4
8 G . 10 4
9 G > 13 2
10 T > 14 2
11 G > 15 2
12 T > 16 2
13 A . 17 4
14 A . 18 4
15 T . 19 4
16 G . 21 4
17 G . 22 4
18 T . 23 4
19 T . 23 16
20 A . 24 4
-1 - . 20 1
21 G < 16 2
22 C < 15 2
23 A < 14 2
24 C < 13 2
25 T . 26 4
26 C > 29 2
27 T > 30 2
28 G > 31 2
29 G > 32 2
30 A > 33 2
31 C . 34 4
32 T . 35 4
33 C . 36 4
34 T . 37 4
35 G . 38 4
36 A . 39 4
37 A . 40 4
38 T < 33 2
39 C < 32 2
40 C < 31 2
41 A < 30 2
42 G < 29 2
43 C . 42 4
44 G . 43 4
-1 - . 56 1
-1 - . 55 1
-1 - . 54 1
-1 - . 53 1
-1 - . 52 1
-1 - . 51 1
-1 - . 50 1
-1 - . 49 1
-1 - . 48 1
-1 - . 47 1
-1 - . 46 1
45 A . 58 4
46 T . 59 4
47 C > 60 2
48 T > 61 2
49 G > 62 2
50 A > 63 2
51 G > 64 2
52 T . 65 4
53 T . 66 4
54 C . 67 4
55 A . 68 4
56 A . 69 4
57 A . 70 4
58 T . 71 4
59 C < 64 2
60 T < 63 2
61 C < 62 2
62 A < 61 2
63 G < 60 2
64 T < 8 2
65 G < 7 2
66 G < 6 2
67 G < 5 2
68 A < 4 2
69 C < 3 2
70 C < 2 2
71 T . 1 8
-1 # # -1 -1
65 MR9240_ACG 73
-1 # # -1 -1
0 G > 2 2
1 G > 3 2
2 T > 4 2
3 C > 5 2
4 C > 6 2
5 T > 7 2
6 G > 8 2
7 T . 9 4
8 G . 10 4
9 G > 13 2
10 C > 14 2
11 G > 15 2
12 C . 16 2
13 A . 17 4
14 A . 18 4
15 T . 19 4
16 G . 21 4
17 G . 22 4
18 A . 23 4
19 T . 23 16
20 A . 24 4
-1 - . 20 1
21 A . 16 2
22 C < 15 2
23 G < 14 2
24 C < 13 2
25 G . 26 4
26 T > 29 2
27 C > 30 2
28 T > 31 2
29 G > 32 2
30 A > 33 2
31 C . 34 4
32 T . 35 4
33 A . 36 4
34 C . 37 4
35 G . 38 4
36 G . 39 4
37 A . 40 4
38 T < 33 2
39 C < 32 2
40 A < 31 2
41 G < 30 2
42 A < 29 2
43 A . 42 4
44 G . 43 4
-1 - . 56 1
-1 - . 55 1
-1 - . 54 1
-1 - . 53 1
-1 - . 52 1
-1 - . 51 1
-1 - . 50 1
-1 - . 49 1
-1 - . 48 1
-1 - . 47 1
-1 - . 46 1
45 A . 58 4
46 T . 58 16
47 T . 59 4
48 C > 60 2
49 C > 61 2
50 A > 62 2
51 G > 63 2
52 G > 64 2
53 T . 65 4
54 T . 66 4
55 C . 67 4
56 G . 68 4
57 A . 69 4
58 C . 70 4
59 T . 71 4
60 C < 64 2
61 C < 63 2
62 T < 62 2
63 G < 61 2
64 G < 60 2
65 C < 8 2
66 A < 7 2
67 G < 6 2
68 G < 5 2
69 A < 4 2
70 T < 3 2
71 C < 2 2
72 G . 1 8
-1 # # -1 -1
65 MP8570_TGG 72
-1 # # -1 -1
0 G > 2 2
1 G > 3 2
2 G > 4 2
3 C > 5 2
4 A > 6 2
5 T > 7 2
6 T > 8 2
7 T . 9 4
8 G . 10 4
9 G > 13 2
10 T > 14 2
11 C > 15 2
12 T . 16 2
13 A . 17 4
14 G . 18 4
15 T . 19 4
16 G . 21 4
17 G . 22 4
18 T . 23 4
19 A . 24 4
-1 - . 20 1
20 T . 16 2
21 G < 15 2
22 A < 14 2
23 T < 13 2
24 T . 26 4
25 C > 29 2
26 T > 30 2
27 C > 31 2
28 G > 32 2
29 C > 33 2
30 T . 34 4
31 T . 35 4
32 T . 36 4
33 G . 37 4
34 G . 38 4
35 G . 39 4
36 T . 40 4
37 G < 33 2
38 C < 32 2
39 G < 31 2
40 A < 30 2
41 G < 29 2
42 A . 42 4
43 G . 43 4
-1 - . 56 1
-1 - . 55 1
-1 - . 54 1
-1 - . 53 1
-1 - . 52 1
-1 - . 51 1
-1 - . 50 1
-1 - . 49 1
-1 - . 48 1
-1 - . 47 1
-1 - . 46 1
44 G . 58 4
45 T . 58 16
46 C . 59 4
47 C > 60 2
48 C > 61 2
49 G > 62 2
50 A > 63 2
51 G > 64 2
52 T . 65 4
53 T . 66 4
54 C . 67 4
55 G . 68 4
56 A . 69 4
57 T . 70 4
58 T . 71 4
59 C < 64 2
60 T < 63 2
61 C < 62 2
62 G < 61 2
63 G < 60 2
64 A < 8 2
65 A < 7 2
66 T < 6 2
67 G < 5 2
68 C < 4 2
69 C < 3 2
70 C < 2 2
71 C . 1 8
-1 # # -1 -1
65 MS7621_TGA 82
-1 # # -1 -1
0 G > 2 2
1 G > 3 2
2 C > 4 2
3 G > 5 2
4 C > 6 2
5 G > 7 2
6 A > 8 2
7 T . 9 4
8 G . 10 4
9 G > 13 2
10 C > 14 2
11 A > 15 2
12 G . 16 2
13 A . 17 4
14 G . 18 4
15 T . 19 4
16 G . 21 4
17 G . 22 4
18 T . 23 4
19 C . 23 16
20 T . 23 16
21 A . 24 4
-1 - . 20 1
22 A . 16 2
23 T < 15 2
24 G < 14 2
25 C < 13 2
26 G . 26 4
27 T > 29 2
28 G > 30 2
29 A > 31 2
30 G > 32 2
31 A > 33 2
32 C . 34 4
33 T . 35 4
34 T . 36 4
35 G . 37 4
36 A . 38 4
37 A . 39 4
38 A . 40 4
39 T < 33 2
40 C < 32 2
41 T < 31 2
42 C < 30 2
43 A < 29 2
44 T . 42 4
45 T > 46 2
46 T > 47 2
47 C > 48 2
48 T > 49 2
49 T . 53 4
50 C . 54 4
-1 - . 56 1
-1 - . 55 1
-1 - . 52 1
-1 - . 51 1
-1 - . 50 1
51 G < 49 2
52 G < 48 2
53 A < 47 2
54 A < 46 2
55 G . 58 4
56 C . 59 4
57 G > 60 2
58 T > 61 2
59 C > 62 2
60 G > 63 2
61 G > 64 2
62 T . 65 4
63 T . 66 4
64 C . 67 4
65 A . 68 4
66 A . 69 4
67 A . 70 4
68 T . 71 4
69 C < 64 2
70 C < 63 2
71 G < 62 2
72 G < 61 2
73 C < 60 2
-1 - . 43 1
74 T < 8 2
75 C < 7 2
76 G < 6 2
77 C < 5 2
78 G < 4 2
79 T < 3 2
80 C < 2 2
81 G . 1 8
-1 # # -1 -1
65 ML7550_CAG 83
-1 # # -1 -1
0 G > 2 2
1 G > 3 2
2 C > 4 2
3 A > 5 2
4 A > 6 2
5 G > 7 2
6 A > 8 2
7 T . 9 4
8 G . 10 4
9 G > 13 2
10 T > 14 2
11 C > 15 2
12 G . 16 2
13 A . 17 4
14 G . 18 4
15 T . 19 4
16 G . 21 4
17 G . 22 4
18 T . 23 4
19 C . 23 16
20 T . 23 16
21 A . 24 4
-1 - . 20 1
22 A . 16 2
23 G < 15 2
24 A < 14 2
25 C < 13 2
26 G . 26 4
27 T > 29 2
28 C > 30 2
29 A > 31 2
30 C > 32 2
31 G > 33 2
32 T . 34 4
33 T . 35 4
34 C . 36 4
35 A . 37 4
36 G . 38 4
37 G . 39 4
38 T . 40 4
39 C < 33 2
40 G < 32 2
41 T < 31 2
42 G < 30 2
43 A < 29 2
44 T . 42 4
45 C > 46 2
46 T > 47 2
47 C > 48 2
48 C > 49 2
49 C . 53 4
50 C . 54 4
51 T . 55 4
-1 - . 56 1
-1 - . 52 1
-1 - . 51 1
-1 - . 50 1
52 G < 49 2
53 G < 48 2
54 A < 47 2
55 G < 46 2
56 G . 58 4
57 C . 59 4
58 G > 60 2
59 T > 61 2
60 G > 62 2
61 G > 63 2
62 G > 64 2
63 T . 65 4
64 T . 66 4
65 C . 67 4
66 A . 68 4
67 A . 69 4
68 A . 70 4
69 C . 71 4
70 C < 64 2
71 C < 63 2
72 C < 62 2
73 A < 61 2
74 C < 60 2
-1 - . 43 1
75 T < 8 2
76 C < 7 2
77 T < 6 2
78 T < 5 2
79 G < 4 2
80 T < 3 2
81 C < 2 2
82 A . 1 8
-1 # # -1 -1
65 NT9280_IGU 75
-1 # # -1 -1
0 G > 2 2
1 G > 3 2
2 C > 4 2
3 C > 5 2
4 C > 6 2
5 T > 7 2
6 G > 8 2
7 T . 9 4
8 G . 10 4
9 G > 13 2
10 C > 14 2
11 T > 15 2
12 A . 17 4
13 G . 18 4
14 C . 19 4
15 T . 20 4
16 G . 21 4
17 G . 22 4
18 T . 23 4
19 C . 23 16
20 A . 24 4
21 A . 16 8
22 A < 15 2
23 G < 14 2
24 C < 13 2
25 G . 26 4
26 C > 29 2
27 C > 30 2
28 T > 31 2
29 G > 32 2
30 T > 33 2
31 T . 35 4
32 A . 36 4
33 G . 37 4
34 T . 38 4
35 A . 39 4
36 A . 40 4
-1 - . 34 1
37 A < 33 2
38 C < 32 2
39 A < 31 2
40 G < 30 2
41 G < 29 2
42 A . 42 4
43 G . 43 4
-1 - . 56 1
-1 - . 55 1
-1 - . 54 1
-1 - . 53 1
-1 - . 52 1
-1 - . 51 1
-1 - . 50 1
-1 - . 49 1
-1 - . 48 1
-1 - . 47 1
-1 - . 46 1
44 A . 58 4
45 T . 58 16
46 C . 59 4
47 C > 60 2
48 T > 61 2
49 G > 62 2
50 G > 63 2
51 G > 64 2
52 T . 65 4
53 T . 66 4
54 C . 67 4
55 G . 68 4
56 A . 69 4
57 A . 70 4
58 T . 71 4
59 C < 64 2
60 C < 63 2
61 C < 62 2
62 A < 61 2
63 G < 60 2
64 C < 8 2
65 G < 7 2
66 G < 6 2
67 G < 5 2
68 G < 4 2
69 C < 3 2
70 C < 2 2
71 T . 1 8
72 C . 0 32
73 C . 0 32
74 A . 0 32
-1 # # -1 -1
65 NH9460_QUG&RH9990_GUG 76
-1 # # -1 -1
0 G . 0 16
1 G > 2 2
2 C > 3 2
3 C > 4 2
4 G > 5 2
5 T > 6 2
6 G > 7 2
7 A > 8 2
8 T . 9 4
9 C . 10 4
10 G > 13 2
11 T > 14 2
12 A > 15 2
13 T > 16 2
14 A . 17 4
15 G . 18 4
16 T . 19 4
17 G . 21 4
18 G . 22 4
19 T . 23 4
20 T . 23 16
21 A . 24 4
-1 - . 20 1
22 G < 16 2
23 T < 15 2
24 A < 14 2
25 C < 13 2
26 T . 26 4
27 C > 29 2
28 T > 30 2
29 G > 31 2
30 C > 32 2
31 G > 33 2
32 T . 34 4
33 T . 35 4
34 G . 36 4
35 T . 37 4
36 G . 38 4
37 G . 39 4
38 C . 40 4
39 C < 33 2
40 G < 32 2
41 C < 31 2
42 A < 30 2
43 G < 29 2
44 C . 42 4
45 A . 43 4
-1 - . 56 1
-1 - . 55 1
-1 - . 54 1
-1 - . 53 1
-1 - . 52 1
-1 - . 51 1
-1 - . 50 1
-1 - . 49 1
-1 - . 48 1
-1 - . 47 1
-1 - . 46 1
46 A . 58 4
47 C . 59 4
48 C > 60 2
49 T > 61 2
50 C > 62 2
51 G > 63 2
52 G > 64 2
53 T . 65 4
54 T . 66 4
55 C . 67 4
56 G . 68 4
57 A . 69 4
58 A . 70 4
59 T . 71 4
60 C < 64 2
61 C < 63 2
62 G < 62 2
63 A < 61 2
64 G < 60 2
65 T < 8 2
66 C < 7 2
67 A < 6 2
68 C < 5 2
69 G < 4 2
70 G < 3 2
71 C < 2 2
72 A . 1 8
73 C . 0 32
74 C . 0 32
75 A . 0 32
-1 # # -1 -1
65 NL9281_NAA 87
-1 # # -1 -1
0 G > 2 2
1 T > 3 2
2 C > 4 2
3 A > 5 2
4 G > 6 2
5 G > 7 2
6 A > 8 2
7 T . 9 4
8 G . 10 4
9 G > 13 2
10 C > 14 2
11 C > 15 2
12 G . 16 2
13 A . 17 4
14 G . 18 4
15 T . 19 4
16 G . 21 4
17 G . 22 4
18 T . 23 4
19 C . 23 16
20 T . 23 16
21 A . 24 4
-1 - . 20 1
22 A . 16 2
23 G < 15 2
24 G < 14 2
25 C < 13 2
26 G . 26 4
27 C > 29 2
28 C > 30 2
29 A > 31 2
30 G > 32 2
31 A > 33 2
32 C . 34 4
33 T . 35 4
34 C . 36 4
35 A . 37 4
36 A . 38 4
37 G . 39 4
38 T . 40 4
39 T < 33 2
40 C < 32 2
41 T < 31 2
42 G < 30 2
43 G < 29 2
44 T . 42 4
45 C > 46 2
46 T > 47 2
47 C > 48 2
48 C > 49 2
49 G . 53 4
50 T . 54 4
51 A . 55 4
52 T . 56 4
-1 - . 52 1
-1 - . 51 1
-1 - . 50 1
53 G < 49 2
54 G < 48 2
55 A < 47 2
56 G < 46 2
57 G . 58 4
58 C . 59 4
59 G > 60 2
60 T > 61 2
61 G > 62 2
62 G > 63 2
63 G > 64 2
64 T . 65 4
65 T . 66 4
66 C . 67 4
67 G . 68 4
68 A . 69 4
69 A . 70 4
70 T . 71 4
71 C < 64 2
72 C < 63 2
73 C < 62 2
74 A < 61 2
75 C < 60 2
-1 - . 43 1
76 T < 8 2
77 T < 7 2
78 C < 6 2
79 T < 5 2
80 G < 4 2
81 A < 3 2
82 C < 2 2
83 A . 1 8
84 C . 0 32
85 C . 0 32
86 A . 0 32
-1 # # -1 -1
65 MS7633_TGA 82
-1 # # -1 -1
0 G > 2 2
1 G > 3 2
2 C > 4 2
3 A > 5 2
4 C > 6 2
5 T > 7 2
6 A > 8 2
7 T . 9 4
8 G . 10 4
9 G > 13 2
10 C > 14 2
11 C > 15 2
12 G . 16 2
13 A . 17 4
14 G . 18 4
15 T . 19 4
16 G . 21 4
17 G . 22 4
18 T . 23 4
19 T . 23 16
20 A . 24 4
-1 - . 20 1
21 A . 16 2
22 G < 15 2
23 G < 14 2
24 C < 13 2
25 G . 26 4
26 A > 29 2
27 C > 30 2
28 A > 31 2
29 G > 32 2
30 A > 33 2
31 C . 34 4
32 T . 35 4
33 T . 36 4
34 G . 37 4
35 A . 38 4
36 A . 39 4
37 A . 40 4
38 T < 33 2
39 C < 32 2
40 T < 31 2
41 G < 30 2
42 T < 29 2
43 T . 42 4
44 G > 46 2
45 G > 47 2
46 G > 48 2
47 C > 49 2
48 T . 53 4
49 C . 54 4
50 T . 55 4
-1 - . 56 1
-1 - . 52 1
-1 - . 51 1
-1 - . 50 1
51 G < 49 2
52 C < 48 2
53 C < 47 2
54 C < 46 2
55 G . 58 4
56 C . 59 4
57 G > 60 2
58 C > 61 2
59 T . 62 2
60 G > 63 2
61 G > 64 2
62 T . 65 4
63 T . 66 4
64 C . 67 4
65 A . 68 4
66 A . 69 4
67 A . 70 4
68 T . 71 4
69 C < 64 2
70 C < 63 2
71 T . 62 2
72 G < 61 2
73 C < 60 2
-1 - . 43 1
74 T < 8 2
75 G < 7 2
76 G < 6 2
77 T < 5 2
78 G < 4 2
79 T < 3 2
80 C < 2 2
81 G . 1 8
-1 # # -1 -1
65 MS7571_GCT 81
-1 # # -1 -1
0 G > 2 2
1 A > 3 2
2 C > 4 2
3 A > 5 2
4 C > 6 2
5 C > 7 2
6 T > 8 2
7 T . 9 4
8 A . 10 4
9 G > 13 2
10 C > 14 2
11 A > 15 2
12 A . 16 2
13 A . 17 4
14 G . 18 4
15 T . 19 4
16 G . 21 4
17 G . 22 4
18 T . 23 4
19 T . 23 16
20 A . 24 4
-1 - . 20 1
21 A . 16 2
22 T < 15 2
23 G < 14 2
24 C < 13 2
25 G . 26 4
26 G > 29 2
27 C > 30 2
28 G > 31 2
29 C > 32 2
30 C > 33 2
31 C . 34 4
32 T . 35 4
33 G . 36 4
34 C . 37 4
35 T . 38 4
36 A . 39 4
37 A . 40 4
38 G < 33 2
39 G < 32 2
40 C < 31 2
41 G < 30 2
42 T < 29 2
43 T . 42 4
44 C > 46 2
45 T > 47 2
46 C > 48 2
47 T > 49 2
48 T . 53 4
49 C . 54 4
-1 - . 56 1
-1 - . 55 1
-1 - . 52 1
-1 - . 51 1
-1 - . 50 1
50 G < 49 2
51 G < 48 2
52 A < 47 2
53 G < 46 2
54 G . 58 4
55 C . 59 4
56 G > 60 2
57 C > 61 2
58 A > 62 2
59 G > 63 2
60 G > 64 2
61 T . 65 4
62 T . 66 4
63 C . 67 4
64 G . 68 4
65 A . 69 4
66 A . 70 4
67 C . 71 4
68 C < 64 2
69 C < 63 2
70 T < 62 2
71 G < 61 2
72 C < 60 2
-1 - . 43 1
73 A < 8 2
74 G < 7 2
75 G < 6 2
76 T < 5 2
77 G < 4 2
78 T < 3 2
79 C < 2 2
80 G . 1 8
-1 # # -1 -1
65 MA8510_TGC 73
-1 # # -1 -1
0 G > 2 2
1 G > 3 2
2 G > 4 2
3 G > 5 2
4 A > 6 2
5 T > 7 2
6 G > 8 2
7 T . 9 4
8 A . 10 4
9 G > 13 2
10 C > 14 2
11 T > 15 2
12 C > 16 2
13 A . 17 4
14 T . 18 4
15 A . 19 4
16 T . 20 4
17 G . 21 4
18 G . 22 4
19 T . 23 4
20 A . 24 4
21 G < 16 2
22 A < 15 2
23 G < 14 2
24 C < 13 2
25 G . 26 4
26 C > 29 2
27 T > 30 2
28 C > 31 2
29 G > 32 2
30 C > 33 2
31 T . 34 4
32 T . 35 4
33 T . 36 4
34 G . 37 4
35 C . 38 4
36 A . 39 4
37 T . 40 4
38 G < 33 2
39 C < 32 2
40 G < 31 2
41 A < 30 2
42 G < 29 2
43 A . 42 4
44 G . 43 4
-1 - . 56 1
-1 - . 55 1
-1 - . 54 1
-1 - . 53 1
-1 - . 52 1
-1 - . 51 1
-1 - . 50 1
-1 - . 49 1
-1 - . 48 1
-1 - . 47 1
-1 - . 46 1
45 G . 58 4
46 C . 58 16
47 A . 59 4
48 C > 60 2
49 A > 61 2
50 G > 62 2
51 G > 63 2
52 G > 64 2
53 T . 65 4
54 T . 66 4
55 C . 67 4
56 G . 68 4
57 A . 69 4
58 T . 70 4
59 T . 71 4
60 C < 64 2
61 C < 63 2
62 C < 62 2
63 T < 61 2
64 G < 60 2
65 C < 8 2
66 A < 7 2
67 T < 6 2
68 C < 5 2
69 T < 4 2
70 C < 3 2
71 C < 2 2
72 A . 1 8
-1 # # -1 -1
65 NI9230_IAU 77
-1 # # -1 -1
0 G > 2 2
1 G > 3 2
2 C > 4 2
3 C > 5 2
4 C > 6 2
5 A > 7 2
6 T > 8 2
7 T . 9 4
8 A . 10 4
9 G > 13 2
10 C > 14 2
11 T > 15 2
12 C > 16 2
13 A . 17 4
14 G . 18 4
15 T . 19 4
16 T . 20 4
17 G . 21 4
18 G . 22 4
19 T . 23 4
20 T . 23 16
21 A . 24 4
22 G < 16 2
23 A < 15 2
24 G < 14 2
25 C < 13 2
26 G . 26 4
27 T > 29 2
28 C > 30 2
29 G > 31 2
30 T > 32 2
31 G > 33 2
32 C . 34 4
33 T . 35 4
34 A . 36 4
35 A . 37 4
36 T . 38 4
37 A . 39 4
38 A . 40 4
39 C < 33 2
40 G < 32 2
41 C < 31 2
42 G < 30 2
43 A < 29 2
44 A . 42 4
45 G . 43 4
-1 - . 56 1
-1 - . 55 1
-1 - . 54 1
-1 - . 53 1
-1 - . 52 1
-1 - . 51 1
-1 - . 50 1
-1 - . 49 1
-1 - . 48 1
-1 - . 47 1
-1 - . 46 1
46 G . 58 4
47 T . 58 16
48 C . 59 4
49 G > 60 2
50 C . 61 2
51 G > 62 2
52 G > 63 2
53 G > 64 2
54 T . 65 4
55 T . 66 4
56 C . 67 4
57 G . 68 4
58 A . 69 4
59 T . 70 4
60 C . 71 4
61 C < 64 2
62 C < 63 2
63 C < 62 2
64 T . 61 2
65 C < 60 2
66 A < 8 2
67 T < 7 2
68 G < 6 2
69 G < 5 2
70 G < 4 2
71 C < 3 2
72 C < 2 2
73 A . 1 8
74 C . 0 32
75 C . 0 32
76 A . 0 32
-1 # # -1 -1
65 NX7640_CAU 75
-1 # # -1 -1
0 T > 2 2
1 G > 3 2
2 C > 4 2
3 G > 5 2
4 C > 6 2
5 G > 7 2
6 G > 8 2
7 T . 9 4
8 A . 10 4
9 G > 13 2
10 G > 14 2
11 A > 15 2
12 G > 16 2
13 A . 17 4
14 G . 18 4
15 T . 19 4
16 G . 21 4
17 G . 22 4
18 A . 23 4
19 A . 24 4
-1 - . 20 1
20 C < 16 2
21 T < 15 2
22 C < 14 2
23 C < 13 2
24 G . 26 4
25 A > 29 2
26 C > 30 2
27 G > 31 2
28 G > 32 2
29 G > 33 2
30 C . 34 4
31 T . 35 4
32 C . 36 4
33 A . 37 4
34 T . 38 4
35 A . 39 4
36 A . 40 4
37 C < 33 2
38 C < 32 2
39 C < 31 2
40 G < 30 2
41 T < 29 2
42 A . 42 4
43 G . 43 4
-1 - . 56 1
-1 - . 55 1
-1 - . 54 1
-1 - . 53 1
-1 - . 52 1
-1 - . 51 1
-1 - . 50 1
-1 - . 49 1
-1 - . 48 1
-1 - . 47 1
-1 - . 46 1
44 G . 58 4
45 T . 58 16
46 C . 59 4
47 C > 60 2
48 C > 61 2
49 A > 62 2
50 G > 63 2
51 G > 64 2
52 A . 65 4
53 T . 66 4
54 C . 67 4
55 G . 68 4
56 A . 69 4
57 A . 70 4
58 A . 71 4
59 C < 64 2
60 C < 63 2
61 T < 62 2
62 G < 61 2
63 G < 60 2
64 C < 8 2
65 C < 7 2
66 G < 6 2
67 C < 5 2
68 G < 4 2
69 C < 3 2
70 A < 2 2
71 A . 1 8
72 C . 0 32
73 C . 0 32
74 A . 0 32
-1 # # -1 -1
65 MW9200_CCA 72
-1 # # -1 -1
0 G > 2 2
1 A > 3 2
2 C > 4 2
3 T > 5 2
4 G > 6 2
5 C > 7 2
6 T > 8 2
7 T . 9 4
8 G . 10 4
9 G > 13 2
10 C > 14 2
11 G > 15 2
12 C > 16 2
13 A . 17 4
14 A . 18 4
15 T . 19 4
16 G . 21 4
17 G . 22 4
18 T . 23 4
19 A . 24 4
-1 - . 20 1
20 G < 16 2
21 C < 15 2
22 G < 14 2
23 C < 13 2
24 G . 26 4
25 T > 29 2
26 T > 30 2
27 C > 31 2
28 G > 32 2
29 A > 33 2
30 C . 34 4
31 T . 35 4
32 C . 36 4
33 C . 37 4
34 A . 38 4
35 G . 39 4
36 A . 40 4
37 T < 33 2
38 C < 32 2
39 G < 31 2
40 A < 30 2
41 A < 29 2
42 A . 42 4
43 G . 43 4
-1 - . 56 1
-1 - . 55 1
-1 - . 54 1
-1 - . 53 1
-1 - . 52 1
-1 - . 51 1
-1 - . 50 1
-1 - . 49 1
-1 - . 48 1
-1 - . 47 1
-1 - . 46 1
44 G . 58 4
45 T . 58 16
46 T . 59 4
47 G > 60 2
48 G > 61 2
49 G > 62 2
50 C > 63 2
51 G > 64 2
52 T . 65 4
53 T . 66 4
54 C . 67 4
55 G . 68 4
56 A . 69 4
57 T . 70 4
58 C . 71 4
59 C < 64 2
60 G < 63 2
61 C < 62 2
62 T < 61 2
63 C < 60 2
64 A < 8 2
65 G < 7 2
66 T < 6 2
67 G < 5 2
68 G < 4 2
69 T < 3 2
70 C < 2 2
71 A . 1 8
-1 # # -1 -1
65 NV8560_IAC 76
-1 # # -1 -1
0 G > 2 2
1 G > 3 2
2 T > 4 2
3 T > 5 2
4 T > 6 2
5 C > 7 2
6 G > 8 2
7 T . 9 4
8 G . 10 4
9 G > 13 2
10 T > 14 2
11 G > 15 2
12 T . 16 2
13 A . 17 4
14 G . 18 4
15 T . 19 4
16 G . 21 4
17 G . 22 4
18 T . 23 4
19 T . 23 16
20 A . 24 4
-1 - . 20 1
21 T . 16 2
22 C < 15 2
23 A < 14 2
24 C < 13 2
25 G . 26 4
26 T > 29 2
27 C > 30 2
28 A > 31 2
29 G > 32 2
30 T > 33 2
31 C . 34 4
32 T . 35 4
33 A . 36 4
34 A . 37 4
35 C . 38 4
36 A . 39 4
37 C . 40 4
38 A < 33 2
39 C < 32 2
40 T < 31 2
41 G < 30 2
42 A < 29 2
43 A . 42 4
44 G . 43 4
-1 - . 56 1
-1 - . 55 1
-1 - . 54 1
-1 - . 53 1
-1 - . 52 1
-1 - . 51 1
-1 - . 50 1
-1 - . 49 1
-1 - . 48 1
-1 - . 47 1
-1 - . 46 1
45 G . 58 4
46 T . 58 16
47 C . 59 4
48 T > 60 2
49 C > 61 2
50 C > 62 2
51 G > 63 2
52 G > 64 2
53 T . 65 4
54 T . 66 4
55 C . 67 4
56 G . 68 4
57 A . 69 4
58 G . 70 4
59 T . 71 4
60 C < 64 2
61 C < 63 2
62 G < 62 2
63 G < 61 2
64 G < 60 2
65 C < 8 2
66 G < 7 2
67 A < 6 2
68 A < 5 2
69 G < 4 2
70 C < 3 2
71 C < 2 2
72 A . 1 8
73 C . 0 32
74 C . 0 32
75 A . 0 32
-1 # # -1 -1
65 ND9220_8UC 76
-1 # # -1 -1
0 T > 2 2
1 C > 3 2
2 C > 4 2
3 C > 5 2
4 G > 6 2
5 T > 7 2
6 C > 8 2
7 T . 9 4
8 A . 10 4
9 G > 13 2
10 T > 14 2
11 A > 15 2
12 T > 16 2
13 A . 17 4
14 G . 18 4
15 T . 19 4
16 G . 21 4
17 G . 22 4
18 T . 23 4
19 G . 23 16
20 A . 24 4
-1 - . 20 1
21 G < 16 2
22 T < 15 2
23 A < 14 2
24 T < 13 2
25 A . 26 4
26 T > 29 2
27 C > 30 2
28 C > 31 2
29 G > 32 2
30 C > 33 2
31 C . 34 4
32 T . 35 4
33 G . 36 4
34 T . 37 4
35 C . 38 4
36 A . 39 4
37 C . 40 4
38 G < 33 2
39 C < 32 2
40 G < 31 2
41 G < 30 2
42 G < 29 2
43 A . 42 4
44 G . 43 4
-1 - . 56 1
-1 - . 55 1
-1 - . 54 1
-1 - . 53 1
-1 - . 52 1
-1 - . 51 1
-1 - . 50 1
-1 - . 49 1
-1 - . 48 1
-1 - . 47 1
-1 - . 46 1
45 G . 58 4
46 A . 58 16
47 C . 59 4
48 C > 60 2
49 G > 61 2
50 G > 62 2
51 G > 63 2
52 G > 64 2
53 T . 65 4
54 T . 66 4
55 C . 67 4
56 G . 68 4
57 A . 69 4
58 A . 70 4
59 T . 71 4
60 C < 64 2
61 C < 63 2
62 C < 62 2
63 C < 61 2
64 G < 60 2
65 G < 8 2
66 A < 7 2
67 C < 6 2
68 G < 5 2
69 G < 4 2
70 G < 3 2
71 A < 2 2
72 G . 1 8
73 C . 0 32
74 C . 0 32
75 A . 0 32
-1 # # -1 -1
65 MR7640_ACG 73
-1 # # -1 -1
0 G > 2 2
1 G > 3 2
2 T > 4 2
3 C > 5 2
4 T > 6 2
5 C > 7 2
6 G > 8 2
7 T . 9 4
8 G . 10 4
9 G > 13 2
10 C > 14 2
11 C > 15 2
12 C . 16 2
13 A . 17 4
14 A . 18 4
15 T . 19 4
16 G . 21 4
17 G . 22 4
18 T . 23 4
19 T . 23 16
20 A . 24 4
-1 - . 20 1
21 A . 16 2
22 G < 15 2
23 G < 14 2
24 C < 13 2
25 G . 26 4
26 C > 29 2
27 T > 30 2
28 T > 31 2
29 G > 32 2
30 A > 33 2
31 C . 34 4
32 T . 35 4
33 A . 36 4
34 C . 37 4
35 G . 38 4
36 A . 39 4
37 A . 40 4
38 T < 33 2
39 C < 32 2
40 A < 31 2
41 A < 30 2
42 G < 29 2
43 A . 42 4
44 G . 43 4
-1 - . 56 1
-1 - . 55 1
-1 - . 54 1
-1 - . 53 1
-1 - . 52 1
-1 - . 51 1
-1 - . 50 1
-1 - . 49 1
-1 - . 48 1
-1 - . 47 1
-1 - . 46 1
45 A . 58 4
46 T . 58 16
47 T . 59 4
48 C > 60 2
49 C > 61 2
50 A > 62 2
51 G > 63 2
52 G > 64 2
53 T . 65 4
54 T . 66 4
55 C . 67 4
56 G . 68 4
57 A . 69 4
58 C . 70 4
59 T . 71 4
60 C < 64 2
61 T < 63 2
62 T < 62 2
63 G < 61 2
64 G < 60 2
65 C < 8 2
66 G < 7 2
67 G < 6 2
68 G < 5 2
69 A < 4 2
70 T < 3 2
71 C < 2 2
72 G . 1 8
-1 # # -1 -1
65 MT7550_TGT 72
-1 # # -1 -1
0 G > 2 2
1 G > 3 2
2 C > 4 2
3 C > 5 2
4 G > 6 2
5 C > 7 2
6 T > 8 2
7 T . 9 4
8 A . 10 4
9 G > 13 2
10 C > 14 2
11 A > 15 2
12 C > 16 2
13 A . 17 4
14 G . 18 4
15 T . 19 4
16 G . 21 4
17 G . 22 4
18 C . 23 4
19 A . 24 4
-1 - . 20 1
20 G < 16 2
21 T < 15 2
22 G < 14 2
23 C < 13 2
24 A . 26 4
25 C > 29 2
26 T > 30 2
27 G > 31 2
28 G > 32 2
29 T > 33 2
30 C . 34 4
31 T . 35 4
32 T . 36 4
33 G . 37 4
34 T . 38 4
35 A . 39 4
36 A . 40 4
37 A < 33 2
38 C < 32 2
39 C < 31 2
40 A < 30 2
41 G < 29 2
42 G . 42 4
43 G . 43 4
-1 - . 56 1
-1 - . 55 1
-1 - . 54 1
-1 - . 53 1
-1 - . 52 1
-1 - . 51 1
-1 - . 50 1
-1 - . 49 1
-1 - . 48 1
-1 - . 47 1
-1 - . 46 1
44 G . 58 4
45 T . 58 16
46 C . 59 4
47 C > 60 2
48 C > 61 2
49 G > 62 2
50 A > 63 2
51 G > 64 2
52 T . 65 4
53 T . 66 4
54 C . 67 4
55 A . 68 4
56 A . 69 4
57 T . 70 4
58 T . 71 4
59 C < 64 2
60 T < 63 2
61 C < 62 2
62 G < 61 2
63 G < 60 2
64 A < 8 2
65 G < 7 2
66 T < 6 2
67 G < 5 2
68 G < 4 2
69 C < 3 2
70 C < 2 2
71 T . 1 8
-1 # # -1 -1
65 MA9202_AGC 72
-1 # # -1 -1
0 G > 2 2
1 G > 3 2
2 G > 4 2
3 G > 5 2
4 G > 6 2
5 T > 7 2
6 A > 8 2
7 T . 9 4
8 A . 10 4
9 G > 13 2
10 C > 14 2
11 T > 15 2
12 C > 16 2
13 A . 17 4
14 G . 18 4
15 T . 19 4
16 G . 21 4
17 G . 22 4
18 T . 23 4
19 A . 24 4
-1 - . 20 1
20 G < 16 2
21 A < 15 2
22 G < 14 2
23 C < 13 2
24 G . 26 4
25 C > 29 2
26 T > 30 2
27 C > 31 2
28 C > 32 2
29 C > 33 2
30 T . 34 4
31 T . 35 4
32 A . 36 4
33 G . 37 4
34 C . 38 4
35 A . 39 4
36 T . 40 4
37 G < 33 2
38 G < 32 2
39 G < 31 2
40 A < 30 2
41 G < 29 2
42 A . 42 4
43 G . 43 4
-1 - . 56 1
-1 - . 55 1
-1 - . 54 1
-1 - . 53 1
-1 - . 52 1
-1 - . 51 1
-1 - . 50 1
-1 - . 49 1
-1 - . 48 1
-1 - . 47 1
-1 - . 46 1
44 G . 58 4
45 G . 58 16
46 C . 59 4
47 T > 60 2
48 G > 61 2
49 G > 62 2
50 G > 63 2
51 G > 64 2
52 T . 65 4
53 T . 66 4
54 C . 67 4
55 A . 68 4
56 A . 69 4
57 T . 70 4
58 T . 71 4
59 C < 64 2
60 C < 63 2
61 C < 62 2
62 C < 61 2
63 A < 60 2
64 T < 8 2
65 A < 7 2
66 C < 6 2
67 C < 5 2
68 T < 4 2
69 C < 3 2
70 C < 2 2
71 A . 1 8
-1 # # -1 -1
65 NH7631_GUG 76
-1 # # -1 -1
0 G . 0 16
1 G > 2 2
2 C > 3 2
3 C > 4 2
4 A > 5 2
5 T > 6 2
6 C > 7 2
7 T > 8 2
8 T . 9 4
9 A . 10 4
10 G > 13 2
11 T > 14 2
12 A > 15 2
13 T > 16 2
14 A . 17 4
15 G . 18 4
16 T . 19 4
17 G . 21 4
18 G . 22 4
19 T . 23 4
20 T . 23 16
21 A . 24 4
-1 - . 20 1
22 G < 16 2
23 T < 15 2
24 A < 14 2
25 C < 13 2
26 A . 26 4
27 C > 29 2
28 A > 30 2
29 T > 31 2
30 C > 32 2
31 G > 33 2
32 T . 34 4
33 T . 35 4
34 G . 36 4
35 T . 37 4
36 G . 38 4
37 G . 39 4
38 C . 40 4
39 C < 33 2
40 G < 32 2
41 A < 31 2
42 T < 30 2
43 G < 29 2
44 A . 42 4
45 A . 43 4
-1 - . 56 1
-1 - . 55 1
-1 - . 54 1
-1 - . 53 1
-1 - . 52 1
-1 - . 51 1
-1 - . 50 1
-1 - . 49 1
-1 - . 48 1
-1 - . 47 1
-1 - . 46 1
46 A . 58 4
47 C . 59 4
48 C > 60 2
49 C > 61 2
50 T > 62 2
51 G > 63 2
52 G > 64 2
53 T . 65 4
54 T . 66 4
55 C . 67 4
56 G . 68 4
57 A . 69 4
58 T . 70 4
59 T . 71 4
60 C < 64 2
61 T < 63 2
62 A < 62 2
63 G < 61 2
64 G < 60 2
65 A < 8 2
66 G < 7 2
67 A < 6 2
68 T < 5 2
69 G < 4 2
70 G < 3 2
71 C < 2 2
72 A . 1 8
73 C . 0 32
74 C . 0 32
75 A . 0 32
-1 # # -1 -1
65 MT8500_GGT 71
-1 # # -1 -1
0 G > 2 2
1 C > 3 2
2 G . 4 2
3 C > 5 2
4 C . 6 2
5 C . 7 2
6 G > 8 2
7 T . 9 4
8 A . 10 4
9 G > 13 2
10 C > 14 2
11 T > 15 2
12 C > 16 2
13 A . 17 4
14 T . 19 4
15 G . 21 4
16 G . 22 4
17 T . 23 4
18 A . 24 4
-1 - . 20 1
-1 - . 18 1
19 G < 16 2
20 A < 15 2
21 G < 14 2
22 C < 13 2
23 A . 26 4
24 C > 29 2
25 T > 30 2
26 T > 31 2
27 G > 32 2
28 C > 33 2
29 A . 34 4
30 T . 35 4
31 G . 36 4
32 G . 37 4
33 T . 38 4
34 A . 39 4
35 A . 40 4
36 G < 33 2
37 C < 32 2
38 A < 31 2
39 A < 30 2
40 G < 29 2
41 T . 42 4
42 G . 43 4
-1 - . 56 1
-1 - . 55 1
-1 - . 54 1
-1 - . 53 1
-1 - . 52 1
-1 - . 51 1
-1 - . 50 1
-1 - . 49 1
-1 - . 48 1
-1 - . 47 1
-1 - . 46 1
43 G . 58 4
44 C . 58 16
45 C . 59 4
46 G > 60 2
47 T > 61 2
48 A > 62 2
49 G > 63 2
50 G > 64 2
51 T . 65 4
52 T . 66 4
53 C . 67 4
54 A . 68 4
55 A . 69 4
56 T . 70 4
57 T . 71 4
58 C < 64 2
59 C < 63 2
60 T < 62 2
61 A < 61 2
62 T < 60 2
63 T < 8 2
64 C . 7 2
65 T . 6 2
66 G < 5 2
67 G . 4 2
68 G < 3 2
69 C < 2 2
70 A . 1 8
-1 # # -1 -1
65 MA9380_AGC 76
-1 # # -1 -1
0 G > 2 2
1 G > 3 2
2 G > 4 2
3 G > 5 2
4 G > 6 2
5 T > 7 2
6 G > 8 2
7 T . 9 4
8 A . 10 4
9 G > 13 2
10 C > 14 2
11 T > 15 2
12 C > 16 2
13 A . 17 4
14 G . 18 4
15 T . 19 4
16 G . 21 4
17 G . 22 4
18 T . 23 4
19 T . 23 16
20 A . 24 4
-1 - . 20 1
21 G < 16 2
22 A < 15 2
23 G < 14 2
24 C < 13 2
25 G . 26 4
26 C > 29 2
27 G > 30 2
28 T > 31 2
29 G > 32 2
30 C > 33 2
31 T . 34 4
32 T . 35 4
33 A . 36 4
34 G . 37 4
35 C . 38 4
36 A . 39 4
37 T . 40 4
38 G < 33 2
39 C < 32 2
40 A < 31 2
41 C < 30 2
42 G < 29 2
43 A . 42 4
44 G . 43 4
-1 - . 56 1
-1 - . 55 1
-1 - . 54 1
-1 - . 53 1
-1 - . 52 1
-1 - . 51 1
-1 - . 50 1
-1 - . 49 1
-1 - . 48 1
-1 - . 47 1
-1 - . 46 1
45 G . 58 4
46 C . 58 16
47 C . 59 4
48 C > 60 2
49 C > 61 2
50 G > 62 2
51 G > 63 2
52 G > 64 2
53 T . 65 4
54 T . 66 4
55 C . 67 4
56 A . 68 4
57 A . 69 4
58 T . 70 4
59 C . 71 4
60 C < 64 2
61 C < 63 2
62 C < 62 2
63 G < 61 2
64 G < 60 2
65 C < 8 2
66 A < 7 2
67 C < 6 2
68 C < 5 2
69 T < 4 2
70 C < 3 2
71 C < 2 2
72 A . 1 8
73 C . 0 32
74 C . 0 32
75 A . 0 32
-1 # # -1 -1
65 NY9240_QPA 76
-1 # # -1 -1
0 C > 2 2
1 C > 3 2
2 T > 4 2
3 T > 5 2
4 C > 6 2
5 G > 7 2
6 A > 8 2
7 T . 9 4
8 A . 10 4
9 G > 13 2
10 C > 14 2
11 T > 15 2
12 C > 16 2
13 A . 17 4
14 G . 18 4
15 T . 19 4
16 T . 20 4
17 G . 21 4
18 G . 22 4
19 T . 23 4
20 A . 24 4
21 G < 16 2
22 A < 15 2
23 G < 14 2
24 C < 13 2
25 G . 26 4
26 G > 29 2
27 T > 30 2
28 G > 31 2
29 G > 32 2
30 A > 33 2
31 C . 34 4
32 T . 35 4
33 G . 36 4
34 T . 37 4
35 A . 38 4
36 G . 39 4
37 A . 40 4
38 T < 33 2
39 C < 32 2
40 C < 31 2
41 A < 30 2
42 T < 29 2
43 A . 42 4
44 G . 43 4
-1 - . 56 1
-1 - . 55 1
-1 - . 54 1
-1 - . 53 1
-1 - . 52 1
-1 - . 51 1
-1 - . 50 1
-1 - . 49 1
-1 - . 48 1
-1 - . 47 1
-1 - . 46 1
45 G . 58 4
46 T . 58 16
47 C . 59 4
48 G > 60 2
49 C > 61 2
50 T > 62 2
51 G > 63 2
52 G > 64 2
53 T . 65 4
54 T . 66 4
55 C . 67 4
56 A . 68 4
57 A . 69 4
58 A . 70 4
59 T . 71 4
60 C < 64 2
61 C < 63 2
62 G < 62 2
63 G < 61 2
64 C < 60 2
65 T < 8 2
66 C < 7 2
67 G < 6 2
68 A < 5 2
69 A < 4 2
70 G < 3 2
71 G < 2 2
72 A . 1 8
73 C . 0 32
74 C . 0 32
75 A . 0 32
-1 # # -1 -1
65 MK7570_TTT 73
-1 # # -1 -1
0 G > 2 2
1 C > 3 2
2 C > 4 2
3 C > 5 2
4 A > 6 2
5 G > 7 2
6 A > 8 2
7 T . 9 4
8 A . 10 4
9 G > 13 2
10 C > 14 2
11 T > 15 2
12 C > 16 2
13 A . 17 4
14 G . 18 4
15 T . 19 4
16 C . 20 4
17 G . 21 4
18 G . 22 4
19 T . 23 4
20 A . 24 4
21 G < 16 2
22 A < 15 2
23 G < 14 2
24 C < 13 2
25 G . 26 4
26 C > 29 2
27 A > 30 2
28 A > 31 2
29 G > 32 2
30 G > 33 2
31 C . 34 4
32 T . 35 4
33 T . 36 4
34 T . 37 4
35 T . 38 4
36 A . 39 4
37 A . 40 4
38 C < 33 2
39 C < 32 2
40 T < 31 2
41 T < 30 2
42 G < 29 2
43 T . 42 4
44 G . 43 4
-1 - . 56 1
-1 - . 55 1
-1 - . 54 1
-1 - . 53 1
-1 - . 52 1
-1 - . 51 1
-1 - . 50 1
-1 - . 49 1
-1 - . 48 1
-1 - . 47 1
-1 - . 46 1
45 G . 58 4
46 T . 58 16
47 C . 59 4
48 G > 60 2
49 G > 61 2
50 G > 62 2
51 G > 63 2
52 G > 64 2
53 T . 65 4
54 T . 66 4
55 C . 67 4
56 G . 68 4
57 A . 69 4
58 G . 70 4
59 C . 71 4
60 C < 64 2
61 C < 63 2
62 C < 62 2
63 C < 61 2
64 C < 60 2
65 T < 8 2
66 T < 7 2
67 T < 6 2
68 G < 5 2
69 G < 4 2
70 G < 3 2
71 C < 2 2
72 G . 1 8
-1 # # -1 -1
65 MS7500_GCT 92
-1 # # -1 -1
0 A > 2 2
1 G > 3 2
2 A > 4 2
3 G > 5 2
4 A > 6 2
5 A > 7 2
6 A > 8 2
7 T . 9 4
8 G . 10 4
9 A > 13 2
10 C > 14 2
11 T > 15 2
12 G > 16 2
13 A . 17 4
14 G . 18 4
15 A . 19 4
16 G . 21 4
17 G . 22 4
18 T . 23 4
19 T . 23 16
20 T . 23 16
21 A . 24 4
-1 - . 20 1
22 T < 16 2
23 A < 15 2
24 G < 14 2
25 T < 13 2
26 T . 26 4
27 A > 29 2
28 T > 30 2
29 A > 31 2
30 A . 32 4
31 A > 33 2
32 T . 34 4
33 T . 35 4
34 G . 36 4
35 C . 37 4
36 T . 38 4
37 A . 39 4
38 A . 39 16
39 T . 39 16
40 T . 39 16
41 T . 39 16
42 A . 39 16
43 T . 39 16
44 T . 39 16
45 G . 39 16
46 T . 39 16
47 A . 39 16
48 T . 39 16
49 A . 39 16
50 T . 39 16
51 A . 39 16
52 T . 39 16
53 A . 39 16
54 A . 39 16
55 T . 39 16
56 A . 39 16
57 A . 39 16
58 T . 39 16
59 A . 40 4
60 T < 33 2
61 T < 31 2
62 A < 30 2
63 T < 29 2
64 A . 42 4
-1 - . 56 1
-1 - . 55 1
-1 - . 54 1
-1 - . 53 1
-1 - . 52 1
-1 - . 51 1
-1 - . 50 1
-1 - . 49 1
-1 - . 48 1
-1 - . 47 1
-1 - . 46 1
65 C . 58 4
66 C . 59 4
67 A > 60 2
68 A > 61 2
69 G > 62 2
70 G > 63 2
71 G > 64 2
72 T . 65 4
73 T . 66 4
74 C . 67 4
75 G . 68 4
76 A . 69 4
77 A . 70 4
78 T . 71 4
79 C < 64 2
80 C < 63 2
81 C < 62 2
82 T < 61 2
83 T < 60 2
-1 - . 43 1
84 T < 8 2
85 T < 7 2
86 T < 6 2
87 C < 5 2
88 T < 4 2
89 C < 3 2
90 T < 2 2
91 A . 1 8
-1 # # -1 -1
65 ME9991_TTC 72
-1 # # -1 -1
0 T > 2 2
1 C . 3 2
2 C > 4 2
3 C > 5 2
4 T > 6 2
5 G > 7 2
6 G > 8 2
7 T . 9 4
8 G . 10 4
9 G > 13 2
10 T > 14 2
11 C > 15 2
12 T > 16 2
13 A . 17 4
14 G . 18 4
15 T . 19 4
16 G . 21 4
17 G . 22 4
18 C . 23 4
19 T . 23 16
20 A . 24 4
-1 - . 20 1
21 G < 16 2
22 G < 15 2
23 A < 14 2
24 T < 13 2
25 T . 26 4
26 C > 29 2
27 G > 30 2
28 G > 31 2
29 C > 32 2
30 G > 33 2
31 C . 34 4
32 T . 35 4
33 T . 36 4
34 T . 37 4
35 C . 38 4
36 A . 39 4
37 C . 40 4
38 C < 33 2
39 G < 32 2
40 C < 31 2
41 C < 30 2
42 G < 29 2
43 C . 42 4
44 G . 43 4
-1 - . 56 1
-1 - . 55 1
-1 - . 54 1
-1 - . 53 1
-1 - . 52 1
-1 - . 51 1
-1 - . 50 1
-1 - . 49 1
-1 - . 48 1
-1 - . 47 1
-1 - . 46 1
45 G . 58 4
46 C . 59 4
47 C > 60 2
48 C > 61 2
49 G > 62 2
50 G > 63 2
51 G > 64 2
52 T . 65 4
53 T . 66 4
54 C . 67 4
55 G . 68 4
56 A . 69 4
57 T . 70 4
58 T . 71 4
59 C < 64 2
60 C < 63 2
61 C < 62 2
62 G < 61 2
63 G < 60 2
64 T < 8 2
65 C < 7 2
66 A < 6 2
67 G < 5 2
68 G < 4 2
69 A . 3 2
70 A < 2 2
71 T . 1 8
-1 # # -1 -1
65 MS8511_AGA 82
-1 # # -1 -1
0 G > 2 2
1 T > 3 2
2 G > 4 2
3 G > 5 2
4 A > 6 2
5 C > 7 2
6 G > 8 2
7 T . 9 4
8 G . 10 4
9 C > 13 2
10 C > 14 2
11 G > 15 2
12 G > 16 2
13 A . 17 4
14 G . 18 4
15 T . 19 4
16 G . 21 4
17 G . 22 4
18 T . 23 4
19 T . 23 16
20 A . 24 4
-1 - . 20 1
21 T < 16 2
22 C < 15 2
23 G < 14 2
24 G < 13 2
25 G . 26 4
26 C > 29 2
27 A > 30 2
28 T > 31 2
29 G > 32 2
30 A > 33 2
31 C . 34 4
32 T . 35 4
33 A . 36 4
34 G . 37 4
35 A . 38 4
36 A . 39 4
37 A . 40 4
38 T < 33 2
39 C < 32 2
40 A < 31 2
41 T < 30 2
42 G < 29 2
43 T . 42 4
44 G > 46 2
45 G > 47 2
46 G > 48 2
47 T > 49 2
48 T . 53 4
49 T . 54 4
50 T . 55 4
-1 - . 56 1
-1 - . 52 1
-1 - . 51 1
-1 - . 50 1
51 G < 49 2
52 C < 48 2
53 C < 47 2
54 C < 46 2
55 G . 58 4
56 C . 59 4
57 G > 60 2
58 C > 61 2
59 A > 62 2
60 G > 63 2
61 G > 64 2
62 T . 65 4
63 T . 66 4
64 C . 67 4
65 G . 68 4
66 A . 69 4
67 A . 70 4
68 T . 71 4
69 C < 64 2
70 C < 63 2
71 T < 62 2
72 G < 61 2
73 C < 60 2
-1 - . 43 1
74 C < 8 2
75 G < 7 2
76 T < 6 2
77 T < 5 2
78 C < 4 2
79 A < 3 2
80 C < 2 2
81 G . 1 8
-1 # # -1 -1
65 NM9220_BAU&RM9330_BAU&RM9990_BAU 76
-1 # # -1 -1
0 G > 2 2
1 C > 3 2
2 C > 4 2
3 T > 5 2
4 C > 6 2
5 G > 7 2
6 T > 8 2
7 T . 9 4
8 A . 10 4
9 G > 13 2
10 C > 14 2
11 G > 15 2
12 C > 16 2
13 A . 17 4
14 G . 18 4
15 T . 19 4
16 A . 20 4
17 G . 21 4
18 G . 22 4
19 T . 23 4
20 A . 24 4
21 G < 16 2
22 C < 15 2
23 G < 14 2
24 C < 13 2
25 G . 26 4
26 T > 29 2
27 C > 30 2
28 A > 31 2
29 G > 32 2
30 T . 33 2
31 C . 34 4
32 T . 35 4
33 C . 36 4
34 A . 37 4
35 T . 38 4
36 A . 39 4
37 A . 40 4
38 T . 33 2
39 C < 32 2
40 T < 31 2
41 G < 30 2
42 A < 29 2
43 A . 42 4
44 G . 43 4
-1 - . 56 1
-1 - . 55 1
-1 - . 54 1
-1 - . 53 1
-1 - . 52 1
-1 - . 51 1
-1 - . 50 1
-1 - . 49 1
-1 - . 48 1
-1 - . 47 1
-1 - . 46 1
45 G . 58 4
46 T . 58 16
47 C . 59 4
48 G > 60 2
49 T > 61 2
50 G > 62 2
51 A > 63 2
52 G > 64 2
53 T . 65 4
54 T . 66 4
55 C . 67 4
56 G . 68 4
57 A . 69 4
58 T . 70 4
59 C . 71 4
60 C < 64 2
61 T < 63 2
62 C < 62 2
63 A < 61 2
64 C < 60 2
65 A < 8 2
66 C < 7 2
67 G < 6 2
68 G < 5 2
69 G < 4 2
70 G < 3 2
71 C < 2 2
72 A . 1 8
73 C . 0 32
74 C . 0 32
75 A . 0 32
-1 # # -1 -1
65 MX9240_CAT 72
-1 # # -1 -1
0 A > 2 2
1 G > 3 2
2 C > 4 2
3 A > 5 2
4 G > 6 2
5 A > 7 2
6 G > 8 2
7 T . 9 4
8 G . 10 4
9 G > 13 2
10 C > 14 2
11 G > 15 2
12 C > 16 2
13 A . 17 4
14 G . 18 4
15 T . 19 4
16 G . 21 4
17 G . 22 4
18 A . 23 4
19 A . 24 4
-1 - . 20 1
20 G < 16 2
21 C < 15 2
22 G < 14 2
23 T < 13 2
24 G . 26 4
25 C > 29 2
26 T > 30 2
27 G > 31 2
28 G > 32 2
29 G > 33 2
30 C . 34 4
31 C . 35 4
32 C . 36 4
33 A . 37 4
34 T . 38 4
35 A . 39 4
36 A . 40 4
37 C < 33 2
38 C < 32 2
39 C < 31 2
40 A < 30 2
41 G < 29 2
42 A . 42 4
43 G . 43 4
-1 - . 56 1
-1 - . 55 1
-1 - . 54 1
-1 - . 53 1
-1 - . 52 1
-1 - . 51 1
-1 - . 50 1
-1 - . 49 1
-1 - . 48 1
-1 - . 47 1
-1 - . 46 1
44 G . 58 4
45 T . 58 16
46 C . 59 4
47 C > 60 2
48 G > 61 2
49 A > 62 2
50 G > 63 2
51 G > 64 2
52 A . 65 4
53 T . 66 4
54 C . 67 4
55 G . 68 4
56 A . 69 4
57 A . 70 4
58 A . 71 4
59 C < 64 2
60 C < 63 2
61 T < 62 2
62 T < 61 2
63 G < 60 2
64 C < 8 2
65 T < 7 2
66 C < 6 2
67 T < 5 2
68 G < 4 2
69 C < 3 2
70 T < 2 2
71 A . 1 8
-1 # # -1 -1
65 MY8510_GTA&DY8600_GTA&DY8670_GTA&DY8672_GTA 73
-1 # # -1 -1
0 C > 2 2
1 C > 3 2
2 G > 4 2
3 A > 5 2
4 C > 6 2
5 C > 7 2
6 T > 8 2
7 T . 9 4
8 A . 10 4
9 G > 13 2
10 C > 14 2
11 T > 15 2
12 C > 16 2
13 A . 17 4
14 G . 18 4
15 T . 19 4
16 T . 20 4
17 G . 21 4
18 G . 22 4
19 T . 23 4
20 A . 24 4
21 G < 16 2
22 A < 15 2
23 G < 14 2
24 C < 13 2
25 G . 26 4
26 G > 29 2
27 A > 30 2
28 G > 31 2
29 G > 32 2
30 A > 33 2
31 C . 34 4
32 T . 35 4
33 G . 36 4
34 T . 37 4
35 A . 38 4
36 G . 39 4
37 A . 40 4
38 T < 33 2
39 C < 32 2
40 C < 31 2
41 T < 30 2
42 T < 29 2
43 A . 42 4
44 G . 43 4
-1 - . 56 1
-1 - . 55 1
-1 - . 54 1
-1 - . 53 1
-1 - . 52 1
-1 - . 51 1
-1 - . 50 1
-1 - . 49 1
-1 - . 48 1
-1 - . 47 1
-1 - . 46 1
45 G . 58 4
46 T . 58 16
47 C . 59 4
48 A > 60 2
49 C > 61 2
50 T > 62 2
51 G > 63 2
52 G > 64 2
53 T . 65 4
54 T . 66 4
55 C . 67 4
56 G . 68 4
57 A . 69 4
58 A . 70 4
59 T . 71 4
60 C < 64 2
61 C < 63 2
62 G < 62 2
63 G < 61 2
64 T < 60 2
65 A < 8 2
66 G < 7 2
67 G < 6 2
68 T < 5 2
69 C < 4 2
70 G < 3 2
71 G < 2 2
72 A . 1 8
-1 # # -1 -1
65 MQ7631_CTG 71
-1 # # -1 -1
0 G > 2 2
1 G > 3 2
2 T > 4 2
3 C > 5 2
4 C > 6 2
5 T > 7 2
6 A > 8 2
7 T . 9 4
8 A . 10 4
9 G > 13 2
10 T > 14 2
11 G > 15 2
12 T . 16 2
13 A . 17 4
14 G . 18 4
15 T . 19 4
16 G . 21 4
17 G . 22 4
18 T . 23 4
19 T . 23 16
20 A . 24 4
-1 - . 20 1
21 T . 16 2
22 C < 15 2
23 A < 14 2
24 C < 13 2
25 T . 26 4
26 T > 29 2
27 T > 30 2
28 C > 31 2
29 G > 32 2
30 G > 33 2
31 T . 34 4
32 T . 35 4
33 C . 36 4
34 T . 37 4
35 G . 38 4
36 A . 39 4
37 T . 40 4
38 C < 33 2
39 C < 32 2
40 G < 31 2
41 A < 30 2
42 A < 29 2
43 C . 42 4
44 A . 43 4
-1 - . 56 1
-1 - . 55 1
-1 - . 54 1
-1 - . 53 1
-1 - . 52 1
-1 - . 51 1
-1 - . 50 1
-1 - . 49 1
-1 - . 48 1
-1 - . 47 1
-1 - . 46 1
45 A . 58 4
46 C . 59 4
47 C > 60 2
48 C > 61 2
49 C > 62 2
50 A . 63 2
51 G > 64 2
52 T . 65 4
53 T . 66 4
54 C . 67 4
55 G . 68 4
56 A . 69 4
57 A . 70 4
58 T . 71 4
59 C < 64 2
60 C . 63 2
61 G < 62 2
62 G < 61 2
63 G < 60 2
64 T < 8 2
65 G < 7 2
66 G < 6 2
67 G < 5 2
68 A < 4 2
69 C < 3 2
70 C < 2 2
-1 - . 1 1
-1 # # -1 -1
65 MS8510_AGA 82
-1 # # -1 -1
0 G > 2 2
1 T > 3 2
2 G > 4 2
3 G > 5 2
4 A > 6 2
5 A . 7 2
6 G > 8 2
7 T . 9 4
8 G . 10 4
9 G . 13 2
10 C > 14 2
11 G > 15 2
12 G > 16 2
13 A . 17 4
14 G . 18 4
15 T . 19 4
16 G . 21 4
17 G . 22 4
18 T . 23 4
19 T . 23 16
20 A . 24 4
-1 - . 20 1
21 T < 16 2
22 C < 15 2
23 G < 14 2
24 G . 13 2
25 G . 26 4
26 C > 29 2
27 A > 30 2
28 T > 31 2
29 G > 32 2
30 A > 33 2
31 C . 34 4
32 T . 35 4
33 A . 36 4
34 G . 37 4
35 A . 38 4
36 A . 39 4
37 A . 40 4
38 T < 33 2
39 C < 32 2
40 A < 31 2
41 T < 30 2
42 G < 29 2
43 T . 42 4
44 G > 46 2
45 G > 47 2
46 G > 48 2
47 C > 49 2
48 T . 53 4
49 T . 54 4
50 T . 55 4
-1 - . 56 1
-1 - . 52 1
-1 - . 51 1
-1 - . 50 1
51 G < 49 2
52 C < 48 2
53 C < 47 2
54 C < 46 2
55 G . 58 4
56 C . 59 4
57 G > 60 2
58 C > 61 2
59 A > 62 2
60 G > 63 2
61 G > 64 2
62 T . 65 4
63 T . 66 4
64 C . 67 4
65 G . 68 4
66 A . 69 4
67 A . 70 4
68 T . 71 4
69 C < 64 2
70 C < 63 2
71 T < 62 2
72 G < 61 2
73 C < 60 2
-1 - . 43 1
74 C < 8 2
75 G . 7 2
76 T < 6 2
77 T < 5 2
78 C < 4 2
79 A < 3 2
80 C < 2 2
81 G . 1 8
-1 # # -1 -1
65 MQ9352_CTG 72
-1 # # -1 -1
0 G > 2 2
1 G > 3 2
2 T > 4 2
3 T > 5 2
4 C > 6 2
5 C > 7 2
6 A > 8 2
7 T . 9 4
8 G . 10 4
9 G > 13 2
10 T > 14 2
11 G > 15 2
12 T > 16 2
13 A . 17 4
14 A . 18 4
15 T . 19 4
16 G . 21 4
17 G . 22 4
18 T . 23 4
19 T . 23 16
20 A . 24 4
-1 - . 20 1
21 G < 16 2
22 C < 15 2
23 A < 14 2
24 C < 13 2
25 T . 26 4
26 C > 29 2
27 T > 30 2
28 G > 31 2
29 G > 32 2
30 A > 33 2
31 C . 34 4
32 T . 35 4
33 C . 36 4
34 T . 37 4
35 G . 38 4
36 A . 39 4
37 A . 40 4
38 T < 33 2
39 C < 32 2
40 C < 31 2
41 A < 30 2
42 G < 29 2
43 C . 42 4
44 G . 43 4
-1 - . 56 1
-1 - . 55 1
-1 - . 54 1
-1 - . 53 1
-1 - . 52 1
-1 - . 51 1
-1 - . 50 1
-1 - . 49 1
-1 - . 48 1
-1 - . 47 1
-1 - . 46 1
45 A . 58 4
46 T . 59 4
47 C > 60 2
48 T > 61 2
49 G > 62 2
50 A > 63 2
51 G > 64 2
52 T . 65 4
53 T . 66 4
54 C . 67 4
55 A . 68 4
56 A . 69 4
57 A . 70 4
58 T . 71 4
59 C < 64 2
60 T < 63 2
61 C < 62 2
62 G < 61 2
63 G < 60 2
64 T < 8 2
65 G < 7 2
66 G < 6 2
67 G < 5 2
68 A < 4 2
69 C < 3 2
70 C < 2 2
71 T . 1 8
-1 # # -1 -1
65 NE8521_CPC 76
-1 # # -1 -1
0 T > 2 2
1 C > 3 2
2 C > 4 2
3 G > 5 2
4 T > 6 2
5 C > 7 2
6 G > 8 2
7 T . 9 4
8 A . 10 4
9 G > 13 2
10 T > 14 2
11 C > 15 2
12 T > 16 2
13 A . 17 4
14 G . 18 4
15 G . 19 4
16 T . 20 4
17 G . 21 4
18 G . 22 4
19 T . 23 4
20 T . 23 16
21 A . 24 4
22 G < 16 2
23 G < 15 2
24 A < 14 2
25 T < 13 2
26 A . 26 4
27 C > 29 2
28 T > 30 2
29 C > 31 2
30 G > 32 2
31 G > 33 2
32 C . 34 4
33 T . 35 4
34 C . 36 4
35 T . 37 4
36 C . 38 4
37 A . 39 4
38 C . 40 4
39 C < 33 2
40 C < 32 2
41 G < 31 2
42 A < 30 2
43 G < 29 2
44 A . 42 4
45 G . 43 4
-1 - . 56 1
-1 - . 55 1
-1 - . 54 1
-1 - . 53 1
-1 - . 52 1
-1 - . 51 1
-1 - . 50 1
-1 - . 49 1
-1 - . 48 1
-1 - . 47 1
-1 - . 46 1
46 A . 58 4
47 C . 59 4
48 C > 60 2
49 C > 61 2
50 G > 62 2
51 G > 63 2
52 G > 64 2
53 T . 65 4
54 T . 66 4
55 C . 67 4
56 G . 68 4
57 A . 69 4
58 G . 70 4
59 T . 71 4
60 C < 64 2
61 C < 63 2
62 C < 62 2
63 G < 61 2
64 G < 60 2
65 C < 8 2
66 G < 7 2
67 A < 6 2
68 C < 5 2
69 G < 4 2
70 G < 3 2
71 A < 2 2
72 A . 1 8
73 C . 0 32
74 C . 0 32
75 A . 0 32
-1 # # -1 -1
65 NY9991_9PA 76
-1 # # -1 -1
0 C > 2 2
1 C > 3 2
2 T > 4 2
3 T > 5 2
4 C > 6 2
5 G > 7 2
6 A > 8 2
7 T . 9 4
8 A . 10 4
9 G > 13 2
10 C > 14 2
11 T > 15 2
12 C > 16 2
13 A . 17 4
14 G . 18 4
15 T . 19 4
16 T . 20 4
17 G . 21 4
18 G . 22 4
19 T . 23 4
20 A . 24 4
21 G < 16 2
22 A < 15 2
23 G < 14 2
24 C < 13 2
25 G . 26 4
26 G > 29 2
27 A > 30 2
28 G > 31 2
29 G > 32 2
30 A > 33 2
31 C . 34 4
32 T . 35 4
33 G . 36 4
34 T . 37 4
35 A . 38 4
36 G . 39 4
37 A . 40 4
38 T < 33 2
39 C < 32 2
40 C < 31 2
41 T < 30 2
42 T < 29 2
43 A . 42 4
44 G . 43 4
-1 - . 56 1
-1 - . 55 1
-1 - . 54 1
-1 - . 53 1
-1 - . 52 1
-1 - . 51 1
-1 - . 50 1
-1 - . 49 1
-1 - . 48 1
-1 - . 47 1
-1 - . 46 1
45 G . 58 4
46 T . 58 16
47 C . 59 4
48 G > 60 2
49 C > 61 2
50 T > 62 2
51 G > 63 2
52 G > 64 2
53 T . 65 4
54 T . 66 4
55 C . 67 4
56 G . 68 4
57 A . 69 4
58 T . 70 4
59 T . 71 4
60 C < 64 2
61 C < 63 2
62 G < 62 2
63 G < 61 2
64 C < 60 2
65 T < 8 2
66 C < 7 2
67 G < 6 2
68 A < 5 2
69 A < 4 2
70 G < 3 2
71 G < 2 2
72 A . 1 8
73 C . 0 32
74 C . 0 32
75 A . 0 32
-1 # # -1 -1
65 MH7630_GTG 72
-1 # # -1 -1
0 G > 2 2
1 C > 3 2
2 C > 4 2
3 A > 5 2
4 T > 6 2
5 C > 7 2
6 T > 8 2
7 T . 9 4
8 A . 10 4
9 G > 13 2
10 T > 14 2
11 A > 15 2
12 T > 16 2
13 A . 17 4
14 G . 18 4
15 T . 19 4
16 G . 21 4
17 G . 22 4
18 T . 23 4
19 T . 23 16
20 A . 24 4
-1 - . 20 1
21 G < 16 2
22 T < 15 2
23 A < 14 2
24 C < 13 2
25 A . 26 4
26 C > 29 2
27 A > 30 2
28 T > 31 2
29 C > 32 2
30 G > 33 2
31 T . 34 4
32 T . 35 4
33 G . 36 4
34 T . 37 4
35 G . 38 4
36 G . 39 4
37 C . 40 4
38 C < 33 2
39 G < 32 2
40 A < 31 2
41 T < 30 2
42 G < 29 2
43 A . 42 4
44 A . 43 4
-1 - . 56 1
-1 - . 55 1
-1 - . 54 1
-1 - . 53 1
-1 - . 52 1
-1 - . 51 1
-1 - . 50 1
-1 - . 49 1
-1 - . 48 1
-1 - . 47 1
-1 - . 46 1
45 A . 58 4
46 C . 59 4
47 C > 60 2
48 C > 61 2
49 T > 62 2
50 G > 63 2
51 G > 64 2
52 T . 65 4
53 T . 66 4
54 C . 67 4
55 G . 68 4
56 A . 69 4
57 T . 70 4
58 T . 71 4
59 C < 64 2
60 T < 63 2
61 A < 62 2
62 G < 61 2
63 G < 60 2
64 A < 8 2
65 G < 7 2
66 A < 6 2
67 T < 5 2
68 G < 4 2
69 G < 3 2
70 C < 2 2
71 A . 1 8
-1 # # -1 -1
65 NY7640_GPA 77
-1 # # -1 -1
0 C > 2 2
1 T > 3 2
2 C > 4 2
3 C > 5 2
4 T > 6 2
5 G > 7 2
6 A > 8 2
7 T . 9 4
8 G . 10 4
9 G > 13 2
10 T > 14 2
11 G > 15 2
12 T . 16 2
13 A . 17 4
14 G . 18 4
15 T . 19 4
16 T . 20 4
17 G . 21 4
18 G . 22 4
19 T . 23 4
20 T . 23 16
21 A . 24 4
22 T . 16 2
23 C < 15 2
24 A < 14 2
25 C < 13 2
26 A . 26 4
27 C . 29 2
28 C > 30 2
29 C > 31 2
30 G > 32 2
31 G > 33 2
32 C . 34 4
33 T . 35 4
34 G . 36 4
35 T . 37 4
36 A . 38 4
37 A . 39 4
38 A . 40 4
39 C < 33 2
40 C < 32 2
41 G < 31 2
42 G < 30 2
43 T . 29 2
44 T . 42 4
45 G . 43 4
-1 - . 56 1
-1 - . 55 1
-1 - . 54 1
-1 - . 53 1
-1 - . 52 1
-1 - . 51 1
-1 - . 50 1
-1 - . 49 1
-1 - . 48 1
-1 - . 47 1
-1 - . 46 1
46 G . 58 4
47 T . 58 16
48 C . 59 4
49 G > 60 2
50 C > 61 2
51 T > 62 2
52 A > 63 2
53 G > 64 2
54 T . 65 4
55 T . 66 4
56 C . 67 4
57 G . 68 4
58 A . 69 4
59 T . 70 4
60 T . 71 4
61 C < 64 2
62 T < 63 2
63 G < 62 2
64 G < 61 2
65 C < 60 2
66 T < 8 2
67 C < 7 2
68 A < 6 2
69 G < 5 2
70 G < 4 2
71 A < 3 2
72 G < 2 2
73 A . 1 8
74 C . 0 32
75 C . 0 32
76 A . 0 32
-1 # # -1 -1
65 NF7640_#AA 76
-1 # # -1 -1
0 G > 2 2
1 T > 3 2
2 C > 4 2
3 G > 5 2
4 C > 6 2
5 A > 7 2
6 A > 8 2
7 T . 9 4
8 G . 10 4
9 G > 13 2
10 T > 14 2
11 G > 15 2
12 T > 16 2
13 A . 17 4
14 G . 18 4
15 T . 19 4
16 T . 20 4
17 G . 21 4
18 G . 22 4
19 G . 23 4
20 A . 24 4
21 G < 16 2
22 C < 15 2
23 A < 14 2
24 T < 13 2
25 G . 26 4
26 A > 29 2
27 C > 30 2
28 A > 31 2
29 G > 32 2
30 A > 33 2
31 C . 34 4
32 T . 35 4
33 G . 36 4
34 A . 37 4
35 A . 38 4
36 G . 39 4
37 A . 40 4
38 T < 33 2
39 C < 32 2
40 T < 31 2
41 G < 30 2
42 T < 29 2
43 T . 42 4
44 G . 43 4
-1 - . 56 1
-1 - . 55 1
-1 - . 54 1
-1 - . 53 1
-1 - . 52 1
-1 - . 51 1
-1 - . 50 1
-1 - . 49 1
-1 - . 48 1
-1 - . 47 1
-1 - . 46 1
45 G . 58 4
46 T . 58 16
47 C . 59 4
48 A > 60 2
49 T > 61 2
50 C > 62 2
51 G > 63 2
52 G > 64 2
53 T . 65 4
54 T . 66 4
55 C . 67 4
56 G . 68 4
57 A . 69 4
58 T . 70 4
59 C . 71 4
60 C < 64 2
61 C < 63 2
62 G < 62 2
63 G < 61 2
64 T < 60 2
65 T < 8 2
66 T < 7 2
67 G < 6 2
68 T < 5 2
69 G < 4 2
70 A < 3 2
71 C < 2 2
72 A . 1 8
73 C . 0 32
74 C . 0 32
75 A . 0 32
-1 # # -1 -1
65 MS9990_TGA 82
-1 # # -1 -1
0 G > 2 2
1 T > 3 2
2 A > 4 2
3 G > 5 2
4 T > 6 2
5 C > 7 2
6 G > 8 2
7 T . 9 4
8 G . 10 4
9 G > 13 2
10 C > 14 2
11 C > 15 2
12 G . 16 2
13 A . 17 4
14 G . 18 4
15 T . 19 4
16 G . 21 4
17 G . 22 4
18 T . 23 4
19 T . 23 16
20 A . 24 4
-1 - . 20 1
21 A . 16 2
22 G < 15 2
23 G < 14 2
24 C < 13 2
25 G . 26 4
26 A > 29 2
27 T > 30 2
28 G > 31 2
29 G > 32 2
30 A > 33 2
31 C . 34 4
32 T . 35 4
33 T . 36 4
34 G . 37 4
35 A . 38 4
36 A . 39 4
37 A . 40 4
38 T < 33 2
39 C < 32 2
40 C < 31 2
41 A < 30 2
42 T < 29 2
43 T . 42 4
44 G > 46 2
45 G > 47 2
46 G > 48 2
47 G > 49 2
48 T . 53 4
49 T . 54 4
50 T . 55 4
-1 - . 56 1
-1 - . 52 1
-1 - . 51 1
-1 - . 50 1
51 C < 49 2
52 C < 48 2
53 C < 47 2
54 C < 46 2
55 G . 58 4
56 C . 59 4
57 G > 60 2
58 C > 61 2
59 A > 62 2
60 G > 63 2
61 G > 64 2
62 T . 65 4
63 T . 66 4
64 C . 67 4
65 G . 68 4
66 A . 69 4
67 A . 70 4
68 T . 71 4
69 C < 64 2
70 C < 63 2
71 T < 62 2
72 G < 61 2
73 C < 60 2
-1 - . 43 1
74 C < 8 2
75 G < 7 2
76 A < 6 2
77 C < 5 2
78 T < 4 2
79 A < 3 2
80 C < 2 2
81 G . 1 8
-1 # # -1 -1
65 MS7632_CGA 82
-1 # # -1 -1
0 G > 2 2
1 G > 3 2
2 C > 4 2
3 A > 5 2
4 C > 6 2
5 T > 7 2
6 A > 8 2
7 T . 9 4
8 G . 10 4
9 G > 13 2
10 C > 14 2
11 C > 15 2
12 G . 16 2
13 A . 17 4
14 G . 18 4
15 T . 19 4
16 G . 21 4
17 G . 22 4
18 T . 23 4
19 T . 23 16
20 A . 24 4
-1 - . 20 1
21 A . 16 2
22 G < 15 2
23 G < 14 2
24 C < 13 2
25 G . 26 4
26 A > 29 2
27 G > 30 2
28 A > 31 2
29 G > 32 2
30 A > 33 2
31 C . 34 4
32 T . 35 4
33 C . 36 4
34 G . 37 4
35 A . 38 4
36 A . 39 4
37 A . 40 4
38 T < 33 2
39 C < 32 2
40 T < 31 2
41 C < 30 2
42 T < 29 2
43 T . 42 4
44 G > 46 2
45 G > 47 2
46 G > 48 2
47 C > 49 2
48 T . 53 4
49 C . 54 4
50 T . 55 4
-1 - . 56 1
-1 - . 52 1
-1 - . 51 1
-1 - . 50 1
51 G < 49 2
52 C < 48 2
53 C < 47 2
54 C < 46 2
55 G . 58 4
56 C . 59 4
57 G > 60 2
58 C > 61 2
59 T . 62 2
60 G > 63 2
61 G > 64 2
62 T . 65 4
63 T . 66 4
64 C . 67 4
65 A . 68 4
66 A . 69 4
67 A . 70 4
68 T . 71 4
69 C < 64 2
70 C < 63 2
71 T . 62 2
72 G < 61 2
73 C < 60 2
-1 - . 43 1
74 T < 8 2
75 G < 7 2
76 G < 6 2
77 T < 5 2
78 G < 4 2
79 T < 3 2
80 C < 2 2
81 G . 1 8
-1 # # -1 -1
65 MM9431_CAT 73
-1 # # -1 -1
0 A . 0 16
1 A > 2 2
2 G > 3 2
3 C > 4 2
4 A > 5 2
5 G > 6 2
6 A > 7 2
7 G > 8 2
8 T . 9 4
9 G . 10 4
10 G > 13 2
11 C . 14 2
12 G > 15 2
13 C > 16 2
14 A . 17 4
15 G . 18 4
16 C . 19 4
17 G . 21 4
18 G . 22 4
19 A . 23 4
20 A . 24 4
-1 - . 20 1
21 G < 16 2
22 C < 15 2
23 A . 14 2
24 T < 13 2
25 G . 26 4
26 C . 29 2
27 T > 30 2
28 G > 31 2
29 G > 32 2
30 G > 33 2
31 C . 34 4
32 C . 35 4
33 C . 36 4
34 A . 37 4
35 T . 38 4
36 A . 39 4
37 A . 40 4
38 C < 33 2
39 C < 32 2
40 C < 31 2
41 A < 30 2
42 A . 29 2
43 A . 42 4
44 G . 43 4
-1 - . 56 1
-1 - . 55 1
-1 - . 54 1
-1 - . 53 1
-1 - . 52 1
-1 - . 51 1
-1 - . 50 1
-1 - . 49 1
-1 - . 48 1
-1 - . 47 1
-1 - . 46 1
45 G . 58 4
46 T . 58 16
47 C . 59 4
48 G > 60 2
49 A > 61 2
50 T > 62 2
51 G > 63 2
52 G > 64 2
53 A . 65 4
54 T . 66 4
55 C . 67 4
56 G . 68 4
57 A . 69 4
58 A . 70 4
59 A . 71 4
60 C < 64 2
61 C < 63 2
62 A < 62 2
63 T < 61 2
64 C < 60 2
65 C < 8 2
66 T < 7 2
67 C < 6 2
68 T < 5 2
69 G < 4 2
70 C < 3 2
71 T < 2 2
72 A . 1 8
-1 # # -1 -1
65 MP9201_AGG 72
-1 # # -1 -1
0 G > 2 2
1 G > 3 2
2 C > 4 2
3 T > 5 2
4 G > 6 2
5 A > 7 2
6 G > 8 2
7 T . 9 4
8 G . 10 4
9 G > 13 2
10 T > 14 2
11 C > 15 2
12 T . 16 2
13 A . 17 4
14 G . 18 4
15 T . 19 4
16 G . 21 4
17 G . 22 4
18 T . 23 4
19 A . 24 4
-1 - . 20 1
20 T . 16 2
21 G < 15 2
22 A < 14 2
23 T < 13 2
24 T . 26 4
25 C > 29 2
26 T > 30 2
27 C > 31 2
28 G > 32 2
29 C > 33 2
30 T . 34 4
31 T . 35 4
32 A . 36 4
33 G . 37 4
34 G . 38 4
35 G . 39 4
36 T . 40 4
37 G < 33 2
38 C < 32 2
39 G < 31 2
40 A < 30 2
41 G < 29 2
42 A . 42 4
43 G . 43 4
-1 - . 56 1
-1 - . 55 1
-1 - . 54 1
-1 - . 53 1
-1 - . 52 1
-1 - . 51 1
-1 - . 50 1
-1 - . 49 1
-1 - . 48 1
-1 - . 47 1
-1 - . 46 1
44 G . 58 4
45 T . 58 16
46 C . 59 4
47 C > 60 2
48 C > 61 2
49 G > 62 2
50 G > 63 2
51 G > 64 2
52 A . 65 4
53 T . 66 4
54 C . 67 4
55 G . 68 4
56 A . 69 4
57 T . 70 4
58 C . 71 4
59 C < 64 2
60 C < 63 2
61 C < 62 2
62 G < 61 2
63 G < 60 2
64 C < 8 2
65 T < 7 2
66 C < 6 2
67 A < 5 2
68 G < 4 2
69 C < 3 2
70 C < 2 2
71 C . 1 8
-1 # # -1 -1
65 MN7500_GTT 72
-1 # # -1 -1
0 T > 2 2
1 T > 3 2
2 C > 4 2
3 T > 5 2
4 T > 6 2
5 A > 7 2
6 A > 8 2
7 T . 9 4
8 A . 10 4
9 G > 13 2
10 C > 14 2
11 T > 15 2
12 T > 16 2
13 A . 17 4
14 G . 18 4
15 T . 19 4
16 G . 21 4
17 G . 22 4
18 T . 23 4
19 T . 23 16
20 A . 24 4
-1 - . 20 1
21 A < 16 2
22 A < 15 2
23 G < 14 2
24 C < 13 2
25 A . 26 4
26 T > 29 2
27 T > 30 2
28 C > 31 2
29 G > 32 2
30 G > 33 2
31 C . 34 4
32 T . 35 4
33 G . 36 4
34 T . 37 4
35 T . 38 4
36 A . 39 4
37 A . 40 4
38 C < 33 2
39 C < 32 2
40 G < 31 2
41 A < 30 2
42 A < 29 2
43 A . 42 4
44 T . 43 4
-1 - . 56 1
-1 - . 55 1
-1 - . 54 1
-1 - . 53 1
-1 - . 52 1
-1 - . 51 1
-1 - . 50 1
-1 - . 49 1
-1 - . 48 1
-1 - . 47 1
-1 - . 46 1
45 A . 58 4
46 C . 59 4
47 A > 60 2
48 C > 61 2
49 T > 62 2
50 A > 63 2
51 G > 64 2
52 T . 65 4
53 T . 66 4
54 C . 67 4
55 A . 68 4
56 A . 69 4
57 T . 70 4
58 T . 71 4
59 C < 64 2
60 T < 63 2
61 A < 62 2
62 G < 61 2
63 T < 60 2
64 T < 8 2
65 T < 7 2
66 A < 6 2
67 A < 5 2
68 G < 4 2
69 A < 3 2
70 A < 2 2
71 G . 1 8
-1 # # -1 -1
65 MP9991_TGG 72
-1 # # -1 -1
0 G > 2 2
1 G > 3 2
2 C > 4 2
3 T > 5 2
4 C > 6 2
5 G > 7 2
6 T > 8 2
7 T . 9 4
8 G . 10 4
9 G > 13 2
10 T > 14 2
11 C > 15 2
12 T . 16 2
13 A . 17 4
14 G . 18 4
15 G . 19 4
16 G . 21 4
17 G . 22 4
18 T . 23 4
19 A . 24 4
-1 - . 20 1
20 T . 16 2
21 G < 15 2
22 A < 14 2
23 T < 13 2
24 T . 26 4
25 C > 29 2
26 T > 30 2
27 C > 31 2
28 G > 32 2
29 C > 33 2
30 T . 34 4
31 T . 35 4
32 T . 36 4
33 G . 37 4
34 G . 38 4
35 G . 39 4
36 T . 40 4
37 G < 33 2
38 C < 32 2
39 G < 31 2
40 A < 30 2
41 G < 29 2
42 A . 42 4
43 G . 43 4
-1 - . 56 1
-1 - . 55 1
-1 - . 54 1
-1 - . 53 1
-1 - . 52 1
-1 - . 51 1
-1 - . 50 1
-1 - . 49 1
-1 - . 48 1
-1 - . 47 1
-1 - . 46 1
44 G . 58 4
45 T . 58 16
46 C . 59 4
47 C > 60 2
48 C > 61 2
49 G > 62 2
50 G > 63 2
51 G > 64 2
52 T . 65 4
53 T . 66 4
54 C . 67 4
55 A . 68 4
56 A . 69 4
57 A . 70 4
58 T . 71 4
59 C < 64 2
60 C < 63 2
61 C < 62 2
62 G < 61 2
63 G < 60 2
64 A < 8 2
65 C < 7 2
66 G < 6 2
67 A < 5 2
68 G < 4 2
69 C < 3 2
70 C < 2 2
71 C . 1 8
-1 # # -1 -1
65 MT9200_TGT 72
-1 # # -1 -1
0 G > 2 2
1 C > 3 2
2 C > 4 2
3 C > 5 2
4 T > 6 2
5 T > 7 2
6 A > 8 2
7 T . 9 4
8 A . 10 4
9 G > 13 2
10 C > 14 2
11 T > 15 2
12 C > 16 2
13 A . 17 4
14 G . 18 4
15 T . 19 4
16 G . 21 4
17 G . 22 4
18 T . 23 4
19 A . 24 4
-1 - . 20 1
20 G < 16 2
21 A < 15 2
22 G < 14 2
23 C < 13 2
24 G . 26 4
25 T > 29 2
26 T > 30 2
27 G > 31 2
28 G > 32 2
29 T > 33 2
30 C . 34 4
31 T . 35 4
32 T . 36 4
33 G . 37 4
34 T . 38 4
35 A . 39 4
36 A . 40 4
37 A < 33 2
38 C < 32 2
39 C < 31 2
40 A < 30 2
41 A < 29 2
42 A . 42 4
43 G . 43 4
-1 - . 56 1
-1 - . 55 1
-1 - . 54 1
-1 - . 53 1
-1 - . 52 1
-1 - . 51 1
-1 - . 50 1
-1 - . 49 1
-1 - . 48 1
-1 - . 47 1
-1 - . 46 1
44 G . 58 4
45 T . 58 16
46 C . 59 4
47 C > 60 2
48 G > 61 2
49 T > 62 2
50 A > 63 2
51 G > 64 2
52 T . 65 4
53 T . 66 4
54 C . 67 4
55 A . 68 4
56 A . 69 4
57 T . 70 4
58 C . 71 4
59 C < 64 2
60 T < 63 2
61 G < 62 2
62 C < 61 2
63 G < 60 2
64 T < 8 2
65 G < 7 2
66 G < 6 2
67 G < 5 2
68 G < 4 2
69 G < 3 2
70 C < 2 2
71 A . 1 8
-1 # # -1 -1
65 MK7632_CTT 72
-1 # # -1 -1
0 G > 2 2
1 C > 3 2
2 C > 4 2
3 T > 5 2
4 T > 6 2
5 G > 7 2
6 T > 8 2
7 T . 9 4
8 G . 10 4
9 G > 13 2
10 C > 14 2
11 G > 15 2
12 C > 16 2
13 A . 17 4
14 A . 18 4
15 T . 19 4
16 C . 20 4
17 G . 21 4
18 G . 22 4
19 T . 23 4
20 A . 24 4
21 G < 16 2
22 C < 15 2
23 G < 14 2
24 C < 13 2
25 G . 26 4
26 T > 29 2
27 A > 30 2
28 T > 31 2
29 G > 32 2
30 A > 33 2
31 C . 34 4
32 T . 35 4
33 C . 36 4
34 T . 37 4
35 T . 38 4
36 A . 39 4
37 A . 40 4
38 T < 33 2
39 C < 32 2
40 A < 31 2
41 T < 30 2
42 A < 29 2
43 A . 42 4
44 G . 43 4
-1 - . 56 1
-1 - . 55 1
-1 - . 54 1
-1 - . 53 1
-1 - . 52 1
-1 - . 51 1
-1 - . 50 1
-1 - . 49 1
-1 - . 48 1
-1 - . 47 1
-1 - . 46 1
45 G . 58 4
46 T . 58 16
47 T . 59 4
48 A > 60 2
49 G > 61 2
50 G > 62 2
51 G > 63 2
52 G > 64 2
53 T . 66 4
54 C . 67 4
55 G . 68 4
56 A . 69 4
57 G . 70 4
58 G . 71 4
-1 - . 65 1
59 C < 64 2
60 C < 63 2
61 C < 62 2
62 C < 61 2
63 T < 60 2
64 A < 8 2
65 C < 7 2
66 A < 6 2
67 G < 5 2
68 G < 4 2
69 G < 3 2
70 C < 2 2
71 T . 1 8
-1 # # -1 -1
65 MA9200_TGC 72
-1 # # -1 -1
0 G > 2 2
1 G > 3 2
2 G > 4 2
3 G > 5 2
4 G > 6 2
5 T > 7 2
6 A > 8 2
7 T . 9 4
8 A . 10 4
9 G > 13 2
10 C > 14 2
11 T > 15 2
12 C > 16 2
13 A . 17 4
14 G . 18 4
15 G . 19 4
16 G . 21 4
17 G . 22 4
18 T . 23 4
19 A . 24 4
-1 - . 20 1
20 G < 16 2
21 A < 15 2
22 G < 14 2
23 C < 13 2
24 G . 26 4
25 C > 29 2
26 T > 30 2
27 C > 31 2
28 G > 32 2
29 C > 33 2
30 T . 34 4
31 T . 35 4
32 T . 36 4
33 G . 37 4
34 C . 38 4
35 A . 39 4
36 T . 40 4
37 G < 33 2
38 C < 32 2
39 G < 31 2
40 A < 30 2
41 G < 29 2
42 A . 42 4
43 A . 43 4
-1 - . 56 1
-1 - . 55 1
-1 - . 54 1
-1 - . 53 1
-1 - . 52 1
-1 - . 51 1
-1 - . 50 1
-1 - . 49 1
-1 - . 48 1
-1 - . 47 1
-1 - . 46 1
44 G . 58 4
45 T . 58 16
46 C . 59 4
47 T > 60 2
48 G > 61 2
49 G > 62 2
50 G > 63 2
51 G > 64 2
52 T . 65 4
53 T . 66 4
54 C . 67 4
55 G . 68 4
56 A . 69 4
57 T . 70 4
58 T . 71 4
59 C < 64 2
60 C < 63 2
61 C < 62 2
62 C < 61 2
63 A < 60 2
64 T < 8 2
65 A < 7 2
66 C < 6 2
67 C < 5 2
68 T < 4 2
69 C < 3 2
70 C < 2 2
71 A . 1 8
-1 # # -1 -1
65 NF7631_#AA 76
-1 # # -1 -1
0 G > 2 2
1 C > 3 2
2 G > 4 2
3 G > 5 2
4 A > 6 2
5 C > 7 2
6 T > 8 2
7 T . 9 4
8 A . 10 4
9 G > 13 2
10 C > 14 2
11 T > 15 2
12 C > 16 2
13 A . 17 4
14 G . 18 4
15 T . 19 4
16 T . 20 4
17 G . 21 4
18 G . 22 4
19 G . 23 4
20 A . 24 4
21 G < 16 2
22 A < 15 2
23 G < 14 2
24 C < 13 2
25 G . 26 4
26 C > 29 2
27 C > 30 2
28 A > 31 2
29 G > 32 2
30 A > 33 2
31 C . 34 4
32 T . 35 4
33 G . 36 4
34 A . 37 4
35 A . 38 4
36 G . 39 4
37 A . 40 4
38 T < 33 2
39 C < 32 2
40 T < 31 2
41 G < 30 2
42 G < 29 2
43 A . 42 4
44 G . 43 4
-1 - . 56 1
-1 - . 55 1
-1 - . 54 1
-1 - . 53 1
-1 - . 52 1
-1 - . 51 1
-1 - . 50 1
-1 - . 49 1
-1 - . 48 1
-1 - . 47 1
-1 - . 46 1
45 G . 58 4
46 T . 58 16
47 C . 59 4
48 C > 60 2
49 T > 61 2
50 G > 62 2
51 T > 63 2
52 G > 64 2
53 T . 65 4
54 T . 66 4
55 C . 67 4
56 G . 68 4
57 A . 69 4
58 T . 70 4
59 C . 71 4
60 C < 64 2
61 A < 63 2
62 C < 62 2
63 A < 61 2
64 G < 60 2
65 A < 8 2
66 G < 7 2
67 T < 6 2
68 T < 5 2
69 C < 4 2
70 G < 3 2
71 C < 2 2
72 A . 1 8
73 C . 0 32
74 C . 0 32
75 A . 0 32
-1 # # -1 -1
65 MT7500_TGT 73
-1 # # -1 -1
0 G > 2 2
1 C > 3 2
2 T > 4 2
3 A > 5 2
4 A > 6 2
5 A . 7 2
6 G > 8 2
7 T . 9 4
8 A . 10 4
9 G > 13 2
10 C > 14 2
11 T > 15 2
12 T > 16 2
13 A . 17 4
14 A . 18 4
15 T . 19 4
16 T . 20 4
17 G . 21 4
18 G . 22 4
19 T . 23 4
20 A . 24 4
21 A < 16 2
22 A < 15 2
23 G < 14 2
24 C < 13 2
25 A . 26 4
26 A > 29 2
27 C > 30 2
28 T > 31 2
29 G > 32 2
30 A > 33 2
31 T . 34 4
32 T . 35 4
33 T . 36 4
34 G . 37 4
35 T . 38 4
36 A . 39 4
37 A . 40 4
38 T < 33 2
39 C < 32 2
40 A < 31 2
41 G < 30 2
42 T < 29 2
43 A . 42 4
44 G . 43 4
-1 - . 56 1
-1 - . 55 1
-1 - . 54 1
-1 - . 53 1
-1 - . 52 1
-1 - . 51 1
-1 - . 50 1
-1 - . 49 1
-1 - . 48 1
-1 - . 47 1
-1 - . 46 1
45 A . 58 4
46 T . 58 16
47 T . 59 4
48 A . 60 2
49 T > 61 2
50 G > 62 2
51 A > 63 2
52 G > 64 2
53 T . 65 4
54 T . 66 4
55 C . 67 4
56 A . 68 4
57 A . 69 4
58 A . 70 4
59 T . 71 4
60 C < 64 2
61 T < 63 2
62 C < 62 2
63 A < 61 2
64 C . 60 2
65 C < 8 2
66 A . 7 2
67 T < 6 2
68 T < 5 2
69 A < 4 2
70 G < 3 2
71 C < 2 2
72 T . 1 8
-1 # # -1 -1
65 MA7500_TGC 71
-1 # # -1 -1
0 G > 2 2
1 G > 3 2
2 G > 4 2
3 A > 5 2
4 A > 6 2
5 T > 7 2
6 A > 8 2
7 T . 9 4
8 A . 10 4
9 G > 13 2
10 T > 14 2
11 T > 15 2
12 T > 16 2
13 A . 17 4
14 A . 18 4
15 T . 19 4
16 G . 21 4
17 G . 22 4
18 T . 23 4
19 A . 24 4
-1 - . 20 1
20 A < 16 2
21 A < 15 2
22 A < 14 2
23 T < 13 2
24 C . 26 4
25 T > 29 2
26 T > 30 2
27 A > 31 2
28 T > 32 2
29 T > 33 2
30 T . 34 4
31 T . 35 4
32 T . 36 4
33 G . 37 4
34 C . 38 4
35 A . 39 4
36 T . 40 4
37 A < 33 2
38 A < 32 2
39 T < 31 2
40 A < 30 2
41 A < 29 2
42 A . 42 4
43 G . 43 4
-1 - . 56 1
-1 - . 55 1
-1 - . 54 1
-1 - . 53 1
-1 - . 52 1
-1 - . 51 1
-1 - . 50 1
-1 - . 49 1
-1 - . 48 1
-1 - . 47 1
-1 - . 46 1
44 A . 58 4
45 T . 59 4
46 A > 60 2
47 G > 61 2
48 T > 62 2
49 A > 63 2
50 G > 64 2
51 T . 65 4
52 T . 66 4
53 C . 67 4
54 A . 68 4
55 A . 69 4
56 T . 70 4
57 T . 71 4
58 C < 64 2
59 T < 63 2
60 A < 62 2
61 C < 61 2
62 T < 60 2
63 T < 8 2
64 A < 7 2
65 T < 6 2
66 T < 5 2
67 T < 4 2
68 C < 3 2
69 C < 2 2
70 A . 1 8
-1 # # -1 -1
65 MK9320_CTT 73
-1 # # -1 -1
0 G > 2 2
1 C > 3 2
2 C > 4 2
3 C > 5 2
4 G > 6 2
5 G > 7 2
6 C > 8 2
7 T . 9 4
8 A . 10 4
9 G > 13 2
10 C > 14 2
11 T > 15 2
12 C > 16 2
13 A . 17 4
14 G . 18 4
15 T . 19 4
16 T . 20 4
17 G . 21 4
18 G . 22 4
19 T . 23 4
20 A . 24 4
21 G < 16 2
22 A < 15 2
23 G < 14 2
24 C < 13 2
25 A . 26 4
26 T > 29 2
27 G > 30 2
28 A > 31 2
29 G > 32 2
30 A > 33 2
31 C . 34 4
32 T . 35 4
33 C . 36 4
34 T . 37 4
35 T . 38 4
36 A . 39 4
37 A . 40 4
38 T < 33 2
39 C < 32 2
40 T < 31 2
41 C < 30 2
42 A < 29 2
43 G . 42 4
44 G . 43 4
-1 - . 56 1
-1 - . 55 1
-1 - . 54 1
-1 - . 53 1
-1 - . 52 1
-1 - . 51 1
-1 - . 50 1
-1 - . 49 1
-1 - . 48 1
-1 - . 47 1
-1 - . 46 1
45 G . 58 4
46 T . 58 16
47 C . 59 4
48 G > 60 2
49 T > 61 2
50 G > 62 2
51 G > 63 2
52 G > 64 2
53 T . 65 4
54 T . 66 4
55 C . 67 4
56 G . 68 4
57 A . 69 4
58 G . 70 4
59 C . 71 4
60 C < 64 2
61 C < 63 2
62 C < 62 2
63 A < 61 2
64 C < 60 2
65 G < 8 2
66 T < 7 2
67 T < 6 2
68 G < 5 2
69 G < 4 2
70 G < 3 2
71 C < 2 2
72 G . 1 8
-1 # # -1 -1
65 MS9240_CGA&DS9250_CGA 82
-1 # # -1 -1
0 G > 2 2
1 C > 3 2
2 A > 4 2
3 G > 5 2
4 T > 6 2
5 C > 7 2
6 G > 8 2
7 T . 9 4
8 G . 10 4
9 G > 13 2
10 C > 14 2
11 C > 15 2
12 G . 16 2
13 A . 17 4
14 G . 18 4
15 T . 19 4
16 G . 21 4
17 G . 22 4
18 T . 23 4
19 T . 23 16
20 A . 24 4
-1 - . 20 1
21 A . 16 2
22 G < 15 2
23 G < 14 2
24 C < 13 2
25 G . 26 4
26 T > 29 2
27 C > 30 2
28 T > 31 2
29 G > 32 2
30 A > 33 2
31 C . 34 4
32 T . 35 4
33 C . 36 4
34 G . 37 4
35 A . 38 4
36 A . 39 4
37 A . 40 4
38 T < 33 2
39 C < 32 2
40 A < 31 2
41 G < 30 2
42 A < 29 2
43 T . 42 4
44 T > 46 2
45 C > 47 2
46 C > 48 2
47 C > 49 2
48 T . 53 4
49 C . 54 4
50 T . 55 4
-1 - . 56 1
-1 - . 52 1
-1 - . 51 1
-1 - . 50 1
51 G < 49 2
52 G < 48 2
53 G < 47 2
54 A < 46 2
55 G . 58 4
56 C . 59 4
57 G > 60 2
58 T > 61 2
59 A > 62 2
60 G > 63 2
61 G > 64 2
62 T . 65 4
63 T . 66 4
64 C . 67 4
65 G . 68 4
66 A . 69 4
67 A . 70 4
68 T . 71 4
69 C < 64 2
70 C < 63 2
71 T < 62 2
72 A < 61 2
73 C < 60 2
-1 - . 43 1
74 C < 8 2
75 G < 7 2
76 G < 6 2
77 C < 5 2
78 T < 4 2
79 G < 3 2
80 C < 2 2
81 G . 1 8
-1 # # -1 -1
65 MQ7570_TTG 73
-1 # # -1 -1
0 G > 2 2
1 G > 3 2
2 T > 4 2
3 T > 5 2
4 T > 6 2
5 T > 7 2
6 A > 8 2
7 T . 9 4
8 A . 10 4
9 G > 13 2
10 T > 14 2
11 G > 15 2
12 T > 16 2
13 A . 17 4
14 A . 18 4
15 T . 19 4
16 T . 20 4
17 G . 21 4
18 G . 22 4
19 T . 23 4
20 T . 23 16
21 A . 24 4
22 G < 16 2
23 C < 15 2
24 A < 14 2
25 C < 13 2
26 C . 26 4
27 C > 29 2
28 A > 30 2
29 G > 31 2
30 G > 32 2
31 A > 33 2
32 C . 34 4
33 T . 35 4
34 T . 36 4
35 T . 37 4
36 G . 38 4
37 A . 39 4
38 A . 40 4
39 T < 33 2
40 C < 32 2
41 C < 31 2
42 T < 30 2
43 G < 29 2
44 T . 42 4
45 A . 43 4
-1 - . 56 1
-1 - . 55 1
-1 - . 54 1
-1 - . 53 1
-1 - . 52 1
-1 - . 51 1
-1 - . 50 1
-1 - . 49 1
-1 - . 48 1
-1 - . 47 1
-1 - . 46 1
46 A . 58 4
47 T . 59 4
48 C > 60 2
49 T > 61 2
50 G > 62 2
51 A > 63 2
52 G > 64 2
53 T . 65 4
54 T . 66 4
55 C . 67 4
56 G . 68 4
57 A . 69 4
58 G . 70 4
59 T . 71 4
60 C < 64 2
61 T < 63 2
62 C < 62 2
63 A < 61 2
64 G < 60 2
65 T < 8 2
66 A < 7 2
67 G < 6 2
68 A < 5 2
69 A < 4 2
70 C < 3 2
71 C < 2 2
72 A . 1 8
-1 # # -1 -1
65 NS8603_IGA&RS8620_IGA 84
-1 # # -1 -1
0 G > 2 2
1 T > 3 2
2 G > 4 2
3 G > 5 2
4 A > 6 2
5 C > 7 2
6 G > 8 2
7 T . 9 4
8 G . 10 4
9 C > 13 2
10 C > 14 2
11 G > 15 2
12 G > 16 2
13 A . 17 4
14 G . 18 4
15 T . 19 4
16 G . 21 4
17 G . 22 4
18 T . 23 4
19 T . 23 16
20 A . 24 4
-1 - . 20 1
21 T < 16 2
22 C < 15 2
23 G < 14 2
24 G < 13 2
25 G . 26 4
26 C > 29 2
27 A > 30 2
28 T > 31 2
29 G > 32 2
30 A > 33 2
31 T . 35 4
32 A . 36 4
33 G . 37 4
34 A . 38 4
35 A . 39 4
36 A . 40 4
-1 - . 34 1
37 T < 33 2
38 C < 32 2
39 A < 31 2
40 T < 30 2
41 G < 29 2
42 T . 42 4
43 G > 46 2
44 G > 47 2
45 G > 48 2
46 C > 49 2
47 T . 53 4
48 T . 54 4
49 T . 55 4
-1 - . 56 1
-1 - . 52 1
-1 - . 51 1
-1 - . 50 1
50 G < 49 2
51 C < 48 2
52 C < 47 2
53 C < 46 2
54 G . 58 4
55 C . 59 4
56 G > 60 2
57 C > 61 2
58 A > 62 2
59 G > 63 2
60 G > 64 2
61 T . 65 4
62 T . 66 4
63 C . 67 4
64 G . 68 4
65 A . 69 4
66 A . 70 4
67 T . 71 4
68 C < 64 2
69 C < 63 2
70 T < 62 2
71 G < 61 2
72 C < 60 2
-1 - . 43 1
73 C < 8 2
74 G < 7 2
75 T < 6 2
76 C < 5 2
77 C < 4 2
78 A < 3 2
79 C < 2 2
80 G . 1 8
81 C . 0 32
82 C . 0 32
83 A . 0 32
-1 # # -1 -1
65 NN7630_GUU 77
-1 # # -1 -1
0 G > 2 2
1 A > 3 2
2 C > 4 2
3 T > 5 2
4 C > 6 2
5 C > 7 2
6 A > 8 2
7 T . 9 4
8 G . 10 4
9 G > 13 2
10 C > 14 2
11 C > 15 2
12 A . 16 2
13 A . 17 4
14 G . 18 4
15 T . 19 4
16 T . 20 4
17 G . 21 4
18 G . 22 4
19 T . 23 4
20 T . 23 16
21 A . 24 4
22 A . 16 2
23 G < 15 2
24 G < 14 2
25 C < 13 2
26 G . 26 4
27 T > 29 2
28 G > 30 2
29 C > 31 2
30 G > 32 2
31 A > 33 2
32 C . 34 4
33 T . 35 4
34 G . 36 4
35 T . 37 4
36 T . 38 4
37 A . 39 4
38 A . 40 4
39 T < 33 2
40 C < 32 2
41 G < 31 2
42 C < 30 2
43 A < 29 2
44 A . 42 4
45 G . 43 4
-1 - . 56 1
-1 - . 55 1
-1 - . 54 1
-1 - . 53 1
-1 - . 52 1
-1 - . 51 1
-1 - . 50 1
-1 - . 49 1
-1 - . 48 1
-1 - . 47 1
-1 - . 46 1
46 A . 58 4
47 T . 58 16
48 C . 59 4
49 G > 60 2
50 T > 61 2
51 G > 62 2
52 A > 63 2
53 G > 64 2
54 T . 65 4
55 T . 66 4
56 C . 67 4
57 A . 68 4
58 A . 69 4
59 C . 70 4
60 C . 71 4
61 C < 64 2
62 T < 63 2
63 C < 62 2
64 A < 61 2
65 C < 60 2
66 T < 8 2
67 G < 7 2
68 G < 6 2
69 G < 5 2
70 G < 4 2
71 T < 3 2
72 C < 2 2
73 G . 1 8
74 C . 0 32
75 C . 0 32
76 A . 0 32
-1 # # -1 -1
65 ME7632_TTC 72
-1 # # -1 -1
0 T > 2 2
1 C > 3 2
2 C > 4 2
3 G > 5 2
4 A . 6 2
5 T > 7 2
6 A > 8 2
7 T . 9 4
8 A . 10 4
9 G > 13 2
10 T > 14 2
11 G > 15 2
12 T . 16 2
13 A . 17 4
14 A . 18 4
15 C . 19 4
16 G . 21 4
17 G . 22 4
18 C . 23 4
19 T . 23 16
20 A . 24 4
-1 - . 20 1
21 T . 16 2
22 C < 15 2
23 A < 14 2
24 C < 13 2
25 A . 26 4
26 T > 29 2
27 C > 30 2
28 A > 31 2
29 C > 32 2
30 G > 33 2
31 C . 34 4
32 T . 35 4
33 T . 36 4
34 T . 37 4
35 C . 38 4
36 A . 39 4
37 C . 40 4
38 C < 33 2
39 G < 32 2
40 T < 31 2
41 G < 30 2
42 G < 29 2
43 A . 42 4
44 G . 43 4
-1 - . 56 1
-1 - . 55 1
-1 - . 54 1
-1 - . 53 1
-1 - . 52 1
-1 - . 51 1
-1 - . 50 1
-1 - . 49 1
-1 - . 48 1
-1 - . 47 1
-1 - . 46 1
45 A . 58 4
46 C . 59 4
47 C > 60 2
48 G > 61 2
49 G > 62 2
50 G > 63 2
51 G > 64 2
52 T . 65 4
53 T . 66 4
54 C . 67 4
55 G . 68 4
56 A . 69 4
57 C . 70 4
58 T . 71 4
59 C < 64 2
60 C < 63 2
61 C < 62 2
62 C < 61 2
63 G < 60 2
64 T < 8 2
65 A < 7 2
66 G . 6 2
67 C < 5 2
68 G < 4 2
69 G < 3 2
70 A < 2 2
71 G . 1 8
-1 # # -1 -1
65 NA9231_IGC 76
-1 # # -1 -1
0 G > 2 2
1 G > 3 2
2 G > 4 2
3 G > 5 2
4 G > 6 2
5 C > 7 2
6 G > 8 2
7 T . 9 4
8 A . 10 4
9 G > 13 2
10 C > 14 2
11 T > 15 2
12 C > 16 2
13 A . 17 4
14 G . 18 4
15 A . 19 4
16 T . 20 4
17 G . 21 4
18 G . 22 4
19 T . 23 4
20 A . 24 4
21 G < 16 2
22 A < 15 2
23 G < 14 2
24 C < 13 2
25 G . 26 4
26 C > 29 2
27 T > 30 2
28 C > 31 2
29 G > 32 2
30 C > 33 2
31 T . 34 4
32 T . 35 4
33 A . 36 4
34 G . 37 4
35 C . 38 4
36 A . 39 4
37 T . 40 4
38 G < 33 2
39 C < 32 2
40 G < 31 2
41 A < 30 2
42 G < 29 2
43 A . 42 4
44 G . 43 4
-1 - . 56 1
-1 - . 55 1
-1 - . 54 1
-1 - . 53 1
-1 - . 52 1
-1 - . 51 1
-1 - . 50 1
-1 - . 49 1
-1 - . 48 1
-1 - . 47 1
-1 - . 46 1
45 G . 58 4
46 T . 58 16
47 A . 59 4
48 C > 60 2
49 C > 61 2
50 G > 62 2
51 G > 63 2
52 G > 64 2
53 A . 65 4
54 T . 66 4
55 C . 67 4
56 G . 68 4
57 A . 69 4
58 T . 70 4
59 A . 71 4
60 C < 64 2
61 C < 63 2
62 C < 62 2
63 G < 61 2
64 G < 60 2
65 C < 8 2
66 G < 7 2
67 C < 6 2
68 C < 5 2
69 T < 4 2
70 C < 3 2
71 C < 2 2
72 A . 1 8
73 C . 0 32
74 C . 0 32
75 A . 0 32
-1 # # -1 -1
65 NG8530_GCC&RG8560_GCC 74
-1 # # -1 -1
0 G > 2 2
1 C > 3 2
2 A > 4 2
3 C > 5 2
4 C > 6 2
5 A > 7 2
6 G > 8 2
7 T . 9 4
8 G . 10 4
9 G > 13 2
10 T > 14 2
11 C . 15 2
12 T > 16 2
13 A . 17 4
14 G . 18 4
15 T . 19 4
16 G . 21 4
17 G . 22 4
18 T . 23 4
19 A . 24 4
-1 - . 20 1
20 G < 16 2
21 A . 15 2
22 A < 14 2
23 T < 13 2
24 A . 26 4
25 G > 29 2
26 T > 30 2
27 A > 31 2
28 C > 32 2
29 C > 33 2
30 C . 34 4
31 T . 35 4
32 G . 36 4
33 C . 37 4
34 C . 38 4
35 A . 39 4
36 C . 40 4
37 G < 33 2
38 G < 32 2
39 T < 31 2
40 A < 30 2
41 C < 29 2
42 A . 42 4
43 G . 43 4
-1 - . 56 1
-1 - . 55 1
-1 - . 54 1
-1 - . 53 1
-1 - . 52 1
-1 - . 51 1
-1 - . 50 1
-1 - . 49 1
-1 - . 48 1
-1 - . 47 1
-1 - . 46 1
44 A . 58 4
45 C . 59 4
46 C > 60 2
47 C > 61 2
48 G > 62 2
49 G > 63 2
50 G > 64 2
51 T . 65 4
52 T . 66 4
53 C . 67 4
54 G . 68 4
55 A . 69 4
56 T . 70 4
57 T . 71 4
58 C < 64 2
59 C < 63 2
60 C < 62 2
61 G < 61 2
62 G < 60 2
63 C < 8 2
64 T < 7 2
65 G < 6 2
66 G < 5 2
67 T < 4 2
68 G < 3 2
69 C < 2 2
70 A . 1 8
71 C . 0 32
72 C . 0 32
73 A . 0 32
-1 # # -1 -1
65 NR9331_ICG 76
-1 # # -1 -1
0 G > 2 2
1 G > 3 2
2 G > 4 2
3 C > 5 2
4 C > 6 2
5 A > 7 2
6 G > 8 2
7 T . 9 4
8 G . 10 4
9 G > 13 2
10 C > 14 2
11 G > 15 2
12 C . 16 2
13 A . 17 4
14 A . 18 4
15 T . 19 4
16 G . 21 4
17 G . 22 4
18 A . 23 4
19 T . 23 16
20 A . 24 4
-1 - . 20 1
21 A . 16 2
22 C < 15 2
23 G < 14 2
24 C < 13 2
25 G . 26 4
26 T > 29 2
27 C > 30 2
28 T > 31 2
29 G > 32 2
30 A > 33 2
31 C . 34 4
32 T . 35 4
33 A . 36 4
34 C . 37 4
35 G . 38 4
36 G . 39 4
37 A . 40 4
38 T < 33 2
39 C < 32 2
40 A < 31 2
41 G < 30 2
42 A < 29 2
43 A . 42 4
44 G . 43 4
-1 - . 56 1
-1 - . 55 1
-1 - . 54 1
-1 - . 53 1
-1 - . 52 1
-1 - . 51 1
-1 - . 50 1
-1 - . 49 1
-1 - . 48 1
-1 - . 47 1
-1 - . 46 1
45 A . 58 4
46 T . 58 16
47 T . 59 4
48 C > 60 2
49 C > 61 2
50 A > 62 2
51 G > 63 2
52 G > 64 2
53 T . 65 4
54 T . 66 4
55 C . 67 4
56 G . 68 4
57 A . 69 4
58 C . 70 4
59 T . 71 4
60 C < 64 2
61 C < 63 2
62 T < 62 2
63 G < 61 2
64 G < 60 2
65 C < 8 2
66 T < 7 2
67 G < 6 2
68 G < 5 2
69 C < 4 2
70 T < 3 2
71 C < 2 2
72 G . 1 8
73 C . 0 32
74 C . 0 32
75 A . 0 32
-1 # # -1 -1
65 MR7571_TCT 73
-1 # # -1 -1
0 G > 2 2
1 C > 3 2
2 C > 4 2
3 C > 5 2
4 G > 6 2
5 T > 7 2
6 T > 8 2
7 T . 9 4
8 A . 10 4
9 G > 13 2
10 C > 14 2
11 A > 15 2
12 A > 16 2
13 A . 17 4
14 G . 18 4
15 T . 19 4
16 T . 20 4
17 G . 21 4
18 G . 22 4
19 A . 23 4
20 A . 24 4
21 T < 16 2
22 T < 15 2
23 G < 14 2
24 C < 13 2
25 G . 26 4
26 G > 29 2
27 C > 30 2
28 A > 31 2
29 G > 32 2
30 C > 33 2
31 C . 34 4
32 T . 35 4
33 T . 36 4
34 C . 37 4
35 T . 38 4
36 A . 39 4
37 A . 40 4
38 G < 33 2
39 C < 32 2
40 T < 31 2
41 G < 30 2
42 C < 29 2
43 A . 42 4
44 G . 43 4
-1 - . 56 1
-1 - . 55 1
-1 - . 54 1
-1 - . 53 1
-1 - . 52 1
-1 - . 51 1
-1 - . 50 1
-1 - . 49 1
-1 - . 48 1
-1 - . 47 1
-1 - . 46 1
45 G . 58 4
46 T . 58 16
47 C . 59 4
48 G > 60 2
49 T > 61 2
50 G > 62 2
51 G > 63 2
52 G > 64 2
53 A . 65 4
54 T . 66 4
55 C . 67 4
56 G . 68 4
57 A . 69 4
58 G . 70 4
59 A . 71 4
60 C < 64 2
61 C < 63 2
62 C < 62 2
63 A < 61 2
64 C < 60 2
65 A < 8 2
66 A < 7 2
67 T < 6 2
68 G < 5 2
69 G < 4 2
70 G < 3 2
71 T < 2 2
72 G . 1 8
-1 # # -1 -1
65 NW9320_BCA 75
-1 # # -1 -1
0 G > 2 2
1 A > 3 2
2 C > 4 2
3 C > 5 2
4 T > 6 2
5 C > 7 2
6 G > 8 2
7 T . 9 4
8 G . 10 4
9 G > 13 2
10 C > 14 2
11 G > 15 2
12 C > 16 2
13 A . 17 4
14 A . 18 4
15 C . 19 4
16 G . 21 4
17 G . 22 4
18 T . 23 4
19 A . 24 4
-1 - . 20 1
20 G < 16 2
21 C < 15 2
22 G < 14 2
23 C < 13 2
24 G . 26 4
25 T > 29 2
26 C > 30 2
27 T > 31 2
28 G > 32 2
29 A > 33 2
30 C . 34 4
31 T . 35 4
32 C . 36 4
33 C . 37 4
34 A . 38 4
35 G . 39 4
36 A . 40 4
37 T < 33 2
38 C < 32 2
39 A < 31 2
40 G < 30 2
41 A < 29 2
42 A . 42 4
43 G . 43 4
-1 - . 56 1
-1 - . 55 1
-1 - . 54 1
-1 - . 53 1
-1 - . 52 1
-1 - . 51 1
-1 - . 50 1
-1 - . 49 1
-1 - . 48 1
-1 - . 47 1
-1 - . 46 1
44 G . 58 4
45 C . 58 16
46 T . 59 4
47 G > 60 2
48 C > 61 2
49 G > 62 2
50 T > 63 2
51 G > 64 2
52 T . 65 4
53 T . 66 4
54 C . 67 4
55 G . 68 4
56 A . 69 4
57 A . 70 4
58 T . 71 4
59 C < 64 2
60 A < 63 2
61 C < 62 2
62 G < 61 2
63 T < 60 2
64 C < 8 2
65 G < 7 2
66 G < 6 2
67 G < 5 2
68 G < 4 2
69 T < 3 2
70 C < 2 2
71 A . 1 8
72 C . 0 32
73 C . 0 32
74 A . 0 32
-1 # # -1 -1
65 NS8604_IGA 84
-1 # # -1 -1
0 G > 2 2
1 T > 3 2
2 G > 4 2
3 G > 5 2
4 A > 6 2
5 C > 7 2
6 G > 8 2
7 T . 9 4
8 G . 10 4
9 C > 13 2
10 C > 14 2
11 G > 15 2
12 G > 16 2
13 A . 17 4
14 G . 18 4
15 T . 19 4
16 G . 21 4
17 G . 22 4
18 T . 23 4
19 T . 23 16
20 A . 24 4
-1 - . 20 1
21 T < 16 2
22 C < 15 2
23 G < 14 2
24 G < 13 2
25 G . 26 4
26 C > 29 2
27 A > 30 2
28 T > 31 2
29 G > 32 2
30 A > 33 2
31 T . 35 4
32 A . 36 4
33 G . 37 4
34 A . 38 4
35 A . 39 4
36 A . 40 4
-1 - . 34 1
37 T < 33 2
38 C < 32 2
39 A < 31 2
40 T < 30 2
41 G < 29 2
42 T . 42 4
43 G > 46 2
44 G > 47 2
45 G > 48 2
46 C > 49 2
47 T . 53 4
48 C . 54 4
49 T . 55 4
-1 - . 56 1
-1 - . 52 1
-1 - . 51 1
-1 - . 50 1
50 G < 49 2
51 C < 48 2
52 C < 47 2
53 C < 46 2
54 G . 58 4
55 C . 59 4
56 G > 60 2
57 C > 61 2
58 A > 62 2
59 G > 63 2
60 G > 64 2
61 T . 65 4
62 T . 66 4
63 C . 67 4
64 G . 68 4
65 A . 69 4
66 A . 70 4
67 T . 71 4
68 C < 64 2
69 C < 63 2
70 T < 62 2
71 G < 61 2
72 C < 60 2
-1 - . 43 1
73 C < 8 2
74 G < 7 2
75 T < 6 2
76 C < 5 2
77 C < 4 2
78 A < 3 2
79 C < 2 2
80 G . 1 8
81 C . 0 32
82 C . 0 32
83 A . 0 32
-1 # # -1 -1
65 NY9280_9PA 77
-1 # # -1 -1
0 C > 2 2
1 C > 3 2
2 T > 4 2
3 T > 5 2
4 C > 6 2
5 G > 7 2
6 A > 8 2
7 T . 9 4
8 A . 10 4
9 G > 13 2
10 C > 14 2
11 T > 15 2
12 C > 16 2
13 A . 17 4
14 G . 18 4
15 T . 19 4
16 T . 20 4
17 G . 21 4
18 G . 22 4
19 T . 23 4
20 T . 23 16
21 A . 24 4
22 G < 16 2
23 A < 15 2
24 G < 14 2
25 C < 13 2
26 G . 26 4
27 G > 29 2
28 A > 30 2
29 G > 31 2
30 G > 32 2
31 A > 33 2
32 C . 34 4
33 T . 35 4
34 G . 36 4
35 T . 37 4
36 A . 38 4
37 G . 39 4
38 A . 40 4
39 T < 33 2
40 C < 32 2
41 C < 31 2
42 T < 30 2
43 T < 29 2
44 A . 42 4
45 G . 43 4
-1 - . 56 1
-1 - . 55 1
-1 - . 54 1
-1 - . 53 1
-1 - . 52 1
-1 - . 51 1
-1 - . 50 1
-1 - . 49 1
-1 - . 48 1
-1 - . 47 1
-1 - . 46 1
46 G . 58 4
47 T . 58 16
48 C . 59 4
49 G > 60 2
50 C > 61 2
51 T > 62 2
52 G > 63 2
53 G > 64 2
54 T . 65 4
55 T . 66 4
56 C . 67 4
57 G . 68 4
58 A . 69 4
59 T . 70 4
60 T . 71 4
61 C < 64 2
62 C < 63 2
63 G < 62 2
64 G < 61 2
65 C < 60 2
66 T < 8 2
67 C < 7 2
68 G < 6 2
69 A < 5 2
70 A < 4 2
71 G < 3 2
72 G < 2 2
73 A . 1 8
74 C . 0 32
75 C . 0 32
76 A . 0 32
-1 # # -1 -1
65 NQ7540_CUA 74
-1 # # -1 -1
0 G > 2 2
1 G > 3 2
2 T > 4 2
3 T > 5 2
4 C > 6 2
5 T > 7 2
6 A > 8 2
7 T . 9 4
8 A . 10 4
9 G > 13 2
10 T > 14 2
11 A > 15 2
12 T > 16 2
13 A . 17 4
14 G . 18 4
15 C . 19 4
16 G . 21 4
17 C . 22 4
18 T . 23 4
19 T . 23 16
20 A . 24 4
-1 - . 20 1
21 G < 16 2
22 T < 15 2
23 A < 14 2
24 C < 13 2
25 T . 26 4
26 G > 29 2
27 G > 30 2
28 G > 31 2
29 G > 32 2
30 A > 33 2
31 T . 35 4
32 C . 36 4
33 T . 37 4
34 A . 38 4
35 A . 39 4
36 A . 40 4
-1 - . 34 1
37 T < 33 2
38 C < 32 2
39 C < 31 2
40 C < 30 2
41 T < 29 2
42 T . 42 4
43 G . 43 4
-1 - . 56 1
-1 - . 55 1
-1 - . 54 1
-1 - . 53 1
-1 - . 52 1
-1 - . 51 1
-1 - . 50 1
-1 - . 49 1
-1 - . 48 1
-1 - . 47 1
-1 - . 46 1
44 A . 58 4
45 C . 59 4
46 C > 60 2
47 T > 61 2
48 G > 62 2
49 G > 63 2
50 G > 64 2
51 T . 65 4
52 T . 66 4
53 C . 67 4
54 G . 68 4
55 A . 69 4
56 A . 70 4
57 T . 71 4
58 C < 64 2
59 C < 63 2
60 C < 62 2
61 A < 61 2
62 G < 60 2
63 T < 8 2
64 A < 7 2
65 G < 6 2
66 G < 5 2
67 A < 4 2
68 C < 3 2
69 C < 2 2
70 T . 1 8
71 C . 0 32
72 C . 0 32
73 A . 0 32
-1 # # -1 -1
65 MY9292_GTA&DY9991_GTA 73
-1 # # -1 -1
0 C > 2 2
1 C > 3 2
2 T > 4 2
3 T > 5 2
4 C > 6 2
5 G > 7 2
6 A > 8 2
7 T . 9 4
8 A . 10 4
9 G > 13 2
10 C > 14 2
11 T > 15 2
12 C > 16 2
13 A . 17 4
14 G . 18 4
15 C . 19 4
16 T . 20 4
17 G . 21 4
18 G . 22 4
19 T . 23 4
20 A . 24 4
21 G < 16 2
22 A < 15 2
23 G < 14 2
24 C < 13 2
25 G . 26 4
26 G > 29 2
27 A > 30 2
28 G > 31 2
29 G > 32 2
30 A > 33 2
31 C . 34 4
32 T . 35 4
33 G . 36 4
34 T . 37 4
35 A . 38 4
36 G . 39 4
37 A . 40 4
38 T < 33 2
39 C < 32 2
40 C < 31 2
41 T < 30 2
42 T < 29 2
43 A . 42 4
44 G . 43 4
-1 - . 56 1
-1 - . 55 1
-1 - . 54 1
-1 - . 53 1
-1 - . 52 1
-1 - . 51 1
-1 - . 50 1
-1 - . 49 1
-1 - . 48 1
-1 - . 47 1
-1 - . 46 1
45 G . 58 4
46 T . 58 16
47 C . 59 4
48 G > 60 2
49 C > 61 2
50 T > 62 2
51 G > 63 2
52 G > 64 2
53 T . 65 4
54 T . 66 4
55 C . 67 4
56 G . 68 4
57 A . 69 4
58 T . 70 4
59 T . 71 4
60 C < 64 2
61 C < 63 2
62 G < 62 2
63 G < 61 2
64 C < 60 2
65 T < 8 2
66 C < 7 2
67 G < 6 2
68 A < 5 2
69 A < 4 2
70 G < 3 2
71 G < 2 2
72 A . 1 8
-1 # # -1 -1
65 NL7632_UAA 87
-1 # # -1 -1
0 G > 2 2
1 G > 3 2
2 A > 4 2
3 G > 5 2
4 G > 6 2
5 G > 7 2
6 T > 8 2
7 T . 9 4
8 G . 10 4
9 G > 13 2
10 C > 14 2
11 C > 15 2
12 G . 16 2
13 A . 17 4
14 G . 18 4
15 T . 19 4
16 G . 21 4
17 G . 22 4
18 T . 23 4
19 C . 23 16
20 T . 23 16
21 A . 24 4
-1 - . 20 1
22 A . 16 2
23 G < 15 2
24 G < 14 2
25 C < 13 2
26 G . 26 4
27 G > 29 2
28 C > 30 2
29 A > 31 2
30 G > 32 2
31 A > 33 2
32 C . 34 4
33 T . 35 4
34 T . 36 4
35 A . 37 4
36 A . 38 4
37 G . 39 4
38 A . 40 4
39 T < 33 2
40 C < 32 2
41 T < 31 2
42 G < 30 2
43 T < 29 2
44 T . 42 4
45 G > 46 2
46 G > 47 2
47 A > 48 2
48 C > 49 2
49 G . 53 4
50 G . 54 4
51 T . 55 4
52 T . 56 4
-1 - . 52 1
-1 - . 51 1
-1 - . 50 1
53 G < 49 2
54 T < 48 2
55 C < 47 2
56 C < 46 2
57 G . 58 4
58 C . 59 4
59 G > 60 2
60 C > 61 2
61 G > 62 2
62 A > 63 2
63 G > 64 2
64 T . 65 4
65 T . 66 4
66 C . 67 4
67 G . 68 4
68 A . 69 4
69 A . 70 4
70 C . 71 4
71 C < 64 2
72 T < 63 2
73 C < 62 2
74 G < 61 2
75 C < 60 2
-1 - . 43 1
76 A < 8 2
77 T < 7 2
78 C < 6 2
79 C < 5 2
80 T < 4 2
81 T < 3 2
82 C < 2 2
83 A . 1 8
84 C . 0 32
85 C . 0 32
86 A . 0 32
-1 # # -1 -1
65 MQ7630_TTG 72
-1 # # -1 -1
0 G > 2 2
1 G > 3 2
2 T > 4 2
3 C > 5 2
4 C > 6 2
5 T > 7 2
6 A > 8 2
7 T . 9 4
8 A . 10 4
9 G > 13 2
10 T > 14 2
11 G > 15 2
12 T . 16 2
13 A . 17 4
14 G . 18 4
15 T . 19 4
16 G . 21 4
17 G . 22 4
18 T . 23 4
19 T . 23 16
20 A . 24 4
-1 - . 20 1
21 T . 16 2
22 C < 15 2
23 A < 14 2
24 C < 13 2
25 T . 26 4
26 T > 29 2
27 T > 30 2
28 C > 31 2
29 G > 32 2
30 G > 33 2
31 T . 34 4
32 T . 35 4
33 T . 36 4
34 T . 37 4
35 G . 38 4
36 A . 39 4
37 T . 40 4
38 C < 33 2
39 C < 32 2
40 G < 31 2
41 G < 30 2
42 A < 29 2
43 C . 42 4
44 A . 43 4
-1 - . 56 1
-1 - . 55 1
-1 - . 54 1
-1 - . 53 1
-1 - . 52 1
-1 - . 51 1
-1 - . 50 1
-1 - . 49 1
-1 - . 48 1
-1 - . 47 1
-1 - . 46 1
45 A . 58 4
46 C . 59 4
47 C > 60 2
48 C > 61 2
49 C > 62 2
50 G > 63 2
51 G > 64 2
52 T . 65 4
53 T . 66 4
54 C . 67 4
55 G . 68 4
56 A . 69 4
57 A . 70 4
58 T . 71 4
59 C < 64 2
60 C < 63 2
61 G < 62 2
62 G < 61 2
63 G < 60 2
64 T < 8 2
65 A < 7 2
66 G < 6 2
67 G < 5 2
68 A < 4 2
69 C < 3 2
70 C < 2 2
71 T . 1 8
-1 # # -1 -1
65 MT7632_TGT 72
-1 # # -1 -1
0 G > 2 2
1 C > 3 2
2 C > 4 2
3 T . 5 2
4 C > 6 2
5 C > 7 2
6 T > 8 2
7 T . 9 4
8 A . 10 4
9 G > 13 2
10 C > 14 2
11 T > 15 2
12 T > 16 2
13 A . 17 4
14 G . 18 4
15 T . 19 4
16 G . 21 4
17 G . 22 4
18 T . 23 4
19 A . 24 4
-1 - . 20 1
20 G < 16 2
21 A < 15 2
22 G < 14 2
23 C < 13 2
24 G . 26 4
25 T > 29 2
26 T > 30 2
27 G > 31 2
28 C > 32 2
29 A > 33 2
30 C . 34 4
31 T . 35 4
32 T . 36 4
33 G . 37 4
34 T . 38 4
35 A . 39 4
36 A . 40 4
37 T < 33 2
38 G < 32 2
39 C < 31 2
40 A < 30 2
41 A < 29 2
42 A . 42 4
43 G . 43 4
-1 - . 56 1
-1 - . 55 1
-1 - . 54 1
-1 - . 53 1
-1 - . 52 1
-1 - . 51 1
-1 - . 50 1
-1 - . 49 1
-1 - . 48 1
-1 - . 47 1
-1 - . 46 1
44 G . 58 4
45 T . 58 16
46 C . 59 4
47 G > 60 2
48 C > 61 2
49 T > 62 2
50 A > 63 2
51 G > 64 2
52 T . 65 4
53 T . 66 4
54 C . 67 4
55 A . 68 4
56 A . 69 4
57 T . 70 4
58 T . 71 4
59 C < 64 2
60 T < 63 2
61 G < 62 2
62 G < 61 2
63 C < 60 2
64 A < 8 2
65 G < 7 2
66 G < 6 2
67 T . 5 2
68 G < 4 2
69 G < 3 2
70 C < 2 2
71 A . 1 8
-1 # # -1 -1
65 MM7640_CAT&DX7640_CAT 72
-1 # # -1 -1
0 T > 2 2
1 G > 3 2
2 C > 4 2
3 G > 5 2
4 C > 6 2
5 G > 7 2
6 G > 8 2
7 T . 9 4
8 A . 10 4
9 G > 13 2
10 G > 14 2
11 A > 15 2
12 G > 16 2
13 A . 17 4
14 G . 18 4
15 T . 19 4
16 G . 21 4
17 G . 22 4
18 A . 23 4
19 A . 24 4
-1 - . 20 1
20 C < 16 2
21 T < 15 2
22 C < 14 2
23 C < 13 2
24 G . 26 4
25 A > 29 2
26 C > 30 2
27 G > 31 2
28 G > 32 2
29 G > 33 2
30 C . 34 4
31 T . 35 4
32 C . 36 4
33 A . 37 4
34 T . 38 4
35 A . 39 4
36 A . 40 4
37 C < 33 2
38 C < 32 2
39 C < 31 2
40 G < 30 2
41 T < 29 2
42 A . 42 4
43 G . 43 4
-1 - . 56 1
-1 - . 55 1
-1 - . 54 1
-1 - . 53 1
-1 - . 52 1
-1 - . 51 1
-1 - . 50 1
-1 - . 49 1
-1 - . 48 1
-1 - . 47 1
-1 - . 46 1
44 G . 58 4
45 T . 58 16
46 C . 59 4
47 C > 60 2
48 C > 61 2
49 A > 62 2
50 G > 63 2
51 G > 64 2
52 A . 65 4
53 T . 66 4
54 C . 67 4
55 G . 68 4
56 A . 69 4
57 A . 70 4
58 A . 71 4
59 C < 64 2
60 C < 63 2
61 T < 62 2
62 G < 61 2
63 G < 60 2
64 C < 8 2
65 C < 7 2
66 G < 6 2
67 C < 5 2
68 G < 4 2
69 C < 3 2
70 A < 2 2
71 A . 1 8
-1 # # -1 -1
65 NF7560_GAA 76
-1 # # -1 -1
0 G > 2 2
1 G > 3 2
2 C > 4 2
3 T > 5 2
4 T > 6 2
5 G > 7 2
6 A > 8 2
7 T . 9 4
8 A . 10 4
9 G > 13 2
10 C > 14 2
11 T > 15 2
12 C > 16 2
13 A . 17 4
14 G . 18 4
15 C . 19 4
16 T . 20 4
17 G . 21 4
18 G . 22 4
19 G . 23 4
20 A . 24 4
21 G < 16 2
22 A < 15 2
23 G < 14 2
24 C < 13 2
25 G . 26 4
26 T . 29 2
27 T > 30 2
28 A > 31 2
29 G > 32 2
30 A > 33 2
31 C . 34 4
32 T . 35 4
33 G . 36 4
34 A . 37 4
35 A . 38 4
36 G . 39 4
37 A . 40 4
38 T < 33 2
39 C < 32 2
40 T < 31 2
41 A < 30 2
42 C . 29 2
43 A . 42 4
44 G . 43 4
-1 - . 56 1
-1 - . 55 1
-1 - . 54 1
-1 - . 53 1
-1 - . 52 1
-1 - . 51 1
-1 - . 50 1
-1 - . 49 1
-1 - . 48 1
-1 - . 47 1
-1 - . 46 1
45 G . 58 4
46 N . 58 16
47 C . 59 4
48 C > 60 2
49 C > 61 2
50 C > 62 2
51 A > 63 2
52 G > 64 2
53 T . 65 4
54 T . 66 4
55 C . 67 4
56 G . 68 4
57 A . 69 4
58 T . 70 4
59 C . 71 4
60 C < 64 2
61 T < 63 2
62 G < 62 2
63 G < 61 2
64 G < 60 2
65 T < 8 2
66 C < 7 2
67 A < 6 2
68 G < 5 2
69 G < 4 2
70 C < 3 2
71 C < 2 2
72 A . 1 8
73 C . 0 32
74 C . 0 32
75 A . 0 32
-1 # # -1 -1
65 MV7550_TAC&DV7710_TAC 73
-1 # # -1 -1
0 G > 2 2
1 C > 3 2
2 G > 4 2
3 T > 5 2
4 G > 6 2
5 G > 7 2
6 G > 8 2
7 T . 9 4
8 G . 10 4
9 A > 13 2
10 T > 14 2
11 C > 15 2
12 T . 16 2
13 A . 17 4
14 G . 18 4
15 T . 19 4
16 G . 21 4
17 G . 22 4
18 T . 23 4
19 T . 23 16
20 A . 24 4
-1 - . 20 1
21 T . 16 2
22 G < 15 2
23 A < 14 2
24 T < 13 2
25 G . 26 4
26 T > 29 2
27 C > 30 2
28 T > 31 2
29 G > 32 2
30 C > 33 2
31 T . 34 4
32 T . 35 4
33 T . 36 4
34 A . 37 4
35 C . 38 4
36 A . 39 4
37 C . 40 4
38 G < 33 2
39 C < 32 2
40 A < 31 2
41 G < 30 2
42 A < 29 2
43 A . 42 4
44 C . 43 4
-1 - . 56 1
-1 - . 55 1
-1 - . 54 1
-1 - . 53 1
-1 - . 52 1
-1 - . 51 1
-1 - . 50 1
-1 - . 49 1
-1 - . 48 1
-1 - . 47 1
-1 - . 46 1
45 G . 58 4
46 T . 58 16
47 C . 59 4
48 G > 60 2
49 C > 61 2
50 G > 62 2
51 G > 63 2
52 G > 64 2
53 T . 65 4
54 T . 66 4
55 C . 67 4
56 G . 68 4
57 A . 69 4
58 A . 70 4
59 C . 71 4
60 C < 64 2
61 C < 63 2
62 C < 62 2
63 G < 61 2
64 C < 60 2
65 C < 8 2
66 C < 7 2
67 C < 6 2
68 G < 5 2
69 C < 4 2
70 G < 3 2
71 T < 2 2
72 A . 1 8
-1 # # -1 -1
65 MP9321_CGG&DP9330_CGG&DP9350_CGG 72
-1 # # -1 -1
0 G > 2 2
1 G > 3 2
2 C > 4 2
3 T > 5 2
4 C > 6 2
5 G > 7 2
6 T > 8 2
7 T . 9 4
8 G . 10 4
9 G > 13 2
10 T > 14 2
11 C > 15 2
12 T . 16 2
13 A . 17 4
14 G . 18 4
15 G . 19 4
16 G . 21 4
17 G . 22 4
18 T . 23 4
19 A . 24 4
-1 - . 20 1
20 T . 16 2
21 G < 15 2
22 A < 14 2
23 T < 13 2
24 T . 26 4
25 C > 29 2
26 T > 30 2
27 C > 31 2
28 G > 32 2
29 C > 33 2
30 T . 34 4
31 T . 35 4
32 C . 36 4
33 G . 37 4
34 G . 38 4
35 G . 39 4
36 T . 40 4
37 G < 33 2
38 C < 32 2
39 G < 31 2
40 A < 30 2
41 G < 29 2
42 A . 42 4
43 G . 43 4
-1 - . 56 1
-1 - . 55 1
-1 - . 54 1
-1 - . 53 1
-1 - . 52 1
-1 - . 51 1
-1 - . 50 1
-1 - . 49 1
-1 - . 48 1
-1 - . 47 1
-1 - . 46 1
44 G . 58 4
45 T . 58 16
46 C . 59 4
47 C > 60 2
48 C > 61 2
49 G > 62 2
50 G > 63 2
51 G > 64 2
52 T . 65 4
53 T . 66 4
54 C . 67 4
55 A . 68 4
56 A . 69 4
57 A . 70 4
58 T . 71 4
59 C < 64 2
60 C < 63 2
61 C < 62 2
62 G < 61 2
63 G < 60 2
64 A < 8 2
65 C < 7 2
66 G < 6 2
67 A < 5 2
68 G < 4 2
69 C < 3 2
70 C < 2 2
71 C . 1 8
-1 # # -1 -1
65 MS8604_AGA 82
-1 # # -1 -1
0 G > 2 2
1 T > 3 2
2 G > 4 2
3 G > 5 2
4 A > 6 2
5 C > 7 2
6 G > 8 2
7 T . 9 4
8 G . 10 4
9 C > 13 2
10 C > 14 2
11 G > 15 2
12 G > 16 2
13 A . 17 4
14 G . 18 4
15 T . 19 4
16 G . 21 4
17 G . 22 4
18 T . 23 4
19 T . 23 16
20 A . 24 4
-1 - . 20 1
21 T < 16 2
22 C < 15 2
23 G < 14 2
24 G < 13 2
25 G . 26 4
26 C > 29 2
27 A > 30 2
28 T > 31 2
29 G > 32 2
30 A > 33 2
31 C . 34 4
32 T . 35 4
33 A . 36 4
34 G . 37 4
35 A . 38 4
36 A . 39 4
37 A . 40 4
38 T < 33 2
39 C < 32 2
40 A < 31 2
41 T < 30 2
42 G < 29 2
43 T . 42 4
44 G > 46 2
45 G > 47 2
46 G > 48 2
47 C > 49 2
48 T . 53 4
49 T . 54 4
50 T . 55 4
-1 - . 56 1
-1 - . 52 1
-1 - . 51 1
-1 - . 50 1
51 G < 49 2
52 C < 48 2
53 C < 47 2
54 C < 46 2
55 G . 58 4
56 C . 59 4
57 G > 60 2
58 C > 61 2
59 A > 62 2
60 G > 63 2
61 G > 64 2
62 T . 65 4
63 T . 66 4
64 C . 67 4
65 G . 68 4
66 A . 69 4
67 A . 70 4
68 T . 71 4
69 C < 64 2
70 C < 63 2
71 T < 62 2
72 G < 61 2
73 C < 60 2
-1 - . 43 1
74 C < 8 2
75 G < 7 2
76 T < 6 2
77 C < 5 2
78 C < 4 2
79 A < 3 2
80 C < 2 2
81 G . 1 8
-1 # # -1 -1
65 MI7600_AAT 87
-1 # # -1 -1
0 G > 2 2
1 G > 3 2
2 T > 4 2
3 C > 5 2
4 C > 6 2
5 C > 7 2
6 T > 8 2
7 T . 9 4
8 G . 10 4
9 G > 13 2
10 C > 14 2
11 C > 15 2
12 C . 16 2
13 A . 17 4
14 G . 18 4
15 T . 19 4
16 T . 20 4
17 G . 21 4
18 G . 22 4
19 T . 23 4
20 T . 23 16
21 A . 24 4
22 A . 16 2
23 G < 15 2
24 G < 14 2
25 C < 13 2
26 G . 26 4
27 T > 29 2
28 G > 30 2
29 G > 31 2
30 T > 32 2
31 G > 33 2
32 C . 34 4
33 T . 35 4
34 A . 36 4
35 A . 37 4
36 T . 38 4
37 A . 39 4
38 A . 39 16
39 G . 39 16
40 T . 39 16
41 T . 39 16
42 T . 39 16
43 A . 39 16
44 A . 39 16
45 T . 39 16
46 T . 39 16
47 T . 39 16
48 G . 39 16
49 T . 39 16
50 T . 39 16
51 A . 40 4
52 C < 33 2
53 G < 32 2
54 C < 31 2
55 C < 30 2
56 A < 29 2
57 A . 42 4
58 G . 43 4
-1 - . 56 1
-1 - . 55 1
-1 - . 54 1
-1 - . 53 1
-1 - . 52 1
-1 - . 51 1
-1 - . 50 1
-1 - . 49 1
-1 - . 48 1
-1 - . 47 1
-1 - . 46 1
59 A . 58 4
60 T . 58 16
61 C . 59 4
62 A > 60 2
63 G > 61 2
64 C > 62 2
65 A > 63 2
66 G > 64 2
67 T . 65 4
68 T . 66 4
69 C . 67 4
70 G . 68 4
71 A . 69 4
72 T . 70 4
73 C . 71 4
74 C < 64 2
75 T < 63 2
76 G < 62 2
77 C < 61 2
78 T < 60 2
79 A < 8 2
80 G < 7 2
81 G < 6 2
82 G < 5 2
83 A < 4 2
84 C < 3 2
85 C < 2 2
86 A . 1 8
-1 # # -1 -1
65 MN7530_GTT 74
-1 # # -1 -1
0 G > 2 2
1 C > 3 2
2 T > 4 2
3 C > 5 2
4 G > 6 2
5 A > 7 2
6 T > 8 2
7 T . 9 4
8 A . 10 4
9 G > 13 2
10 C > 14 2
11 T > 15 2
12 C > 16 2
13 A . 17 4
14 G . 18 4
15 C . 19 4
16 T . 20 4
17 G . 21 4
18 G . 22 4
19 T . 23 4
20 T . 23 16
21 A . 24 4
22 G < 16 2
23 A < 15 2
24 G < 14 2
25 C < 13 2
26 A . 26 4
27 T > 29 2
28 G > 30 2
29 C > 31 2
30 G > 32 2
31 G > 33 2
32 C . 34 4
33 T . 35 4
34 G . 36 4
35 T . 37 4
36 T . 38 4
37 A . 39 4
38 A . 40 4
39 C < 33 2
40 C < 32 2
41 G < 31 2
42 C < 30 2
43 A < 29 2
44 A . 42 4
45 G . 43 4
-1 - . 56 1
-1 - . 55 1
-1 - . 54 1
-1 - . 53 1
-1 - . 52 1
-1 - . 51 1
-1 - . 50 1
-1 - . 49 1
-1 - . 48 1
-1 - . 47 1
-1 - . 46 1
46 G . 58 4
47 T . 58 16
48 C . 59 4
49 G > 60 2
50 T > 61 2
51 A > 62 2
52 G > 63 2
53 G > 64 2
54 T . 65 4
55 T . 66 4
56 C . 67 4
57 G . 68 4
58 A . 69 4
59 T . 70 4
60 C . 71 4
61 C < 64 2
62 C < 63 2
63 T < 62 2
64 A < 61 2
65 C < 60 2
66 A < 8 2
67 T < 7 2
68 C < 6 2
69 G < 5 2
70 A < 4 2
71 G < 3 2
72 C < 2 2
73 G . 1 8
-1 # # -1 -1
65 MM7630_CAT 73
-1 # # -1 -1
0 G > 2 2
1 C > 3 2
2 T > 4 2
3 T > 5 2
4 C > 6 2
5 A > 7 2
6 G > 8 2
7 T . 9 4
8 A . 10 4
9 G > 13 2
10 C > 14 2
11 T > 15 2
12 C > 16 2
13 A . 17 4
14 G . 18 4
15 T . 19 4
16 A . 20 4
17 G . 21 4
18 G . 22 4
19 A . 23 4
20 A . 24 4
21 G < 16 2
22 A < 15 2
23 G < 14 2
24 C < 13 2
25 G . 26 4
26 T > 29 2
27 C > 30 2
28 A > 31 2
29 G > 32 2
30 T . 33 2
31 C . 34 4
32 T . 35 4
33 C . 36 4
34 A . 37 4
35 T . 38 4
36 A . 39 4
37 A . 40 4
38 T . 33 2
39 C < 32 2
40 T < 31 2
41 G < 30 2
42 A < 29 2
43 A . 42 4
44 G . 43 4
-1 - . 56 1
-1 - . 55 1
-1 - . 54 1
-1 - . 53 1
-1 - . 52 1
-1 - . 51 1
-1 - . 50 1
-1 - . 49 1
-1 - . 48 1
-1 - . 47 1
-1 - . 46 1
45 G . 58 4
46 T . 58 16
47 C . 59 4
48 G > 60 2
49 A > 61 2
50 G > 62 2
51 A > 63 2
52 G > 64 2
53 T . 65 4
54 T . 66 4
55 C . 67 4
56 G . 68 4
57 A . 69 4
58 A . 70 4
59 C . 71 4
60 C < 64 2
61 T < 63 2
62 C < 62 2
63 T < 61 2
64 C < 60 2
65 C < 8 2
66 T < 7 2
67 G < 6 2
68 G < 5 2
69 A < 4 2
70 G < 3 2
71 C < 2 2
72 A . 1 8
-1 # # -1 -1
65 ME7641_CTC 72
-1 # # -1 -1
0 T > 2 2
1 C > 3 2
2 C > 4 2
3 G > 5 2
4 T > 6 2
5 C > 7 2
6 A > 8 2
7 T . 9 4
8 G . 10 4
9 G > 13 2
10 T > 14 2
11 C > 15 2
12 C > 16 2
13 A . 17 4
14 G . 18 4
15 T . 19 4
16 G . 21 4
17 G . 22 4
18 C . 23 4
19 T . 23 16
20 A . 24 4
-1 - . 20 1
21 G < 16 2
22 G < 15 2
23 A < 14 2
24 T < 13 2
25 T . 26 4
26 C > 29 2
27 A > 30 2
28 T > 31 2
29 C > 32 2
30 G > 33 2
31 C . 34 4
32 T . 35 4
33 C . 36 4
34 T . 37 4
35 C . 38 4
36 A . 39 4
37 C . 40 4
38 C < 33 2
39 G < 32 2
40 A < 31 2
41 T < 30 2
42 G < 29 2
43 C . 42 4
44 G . 43 4
-1 - . 56 1
-1 - . 55 1
-1 - . 54 1
-1 - . 53 1
-1 - . 52 1
-1 - . 51 1
-1 - . 50 1
-1 - . 49 1
-1 - . 48 1
-1 - . 47 1
-1 - . 46 1
45 G . 58 4
46 C . 59 4
47 G > 60 2
48 G > 61 2
49 G > 62 2
50 G > 63 2
51 G > 64 2
52 T . 65 4
53 T . 66 4
54 C . 67 4
55 G . 68 4
56 A . 69 4
57 T . 70 4
58 T . 71 4
59 C < 64 2
60 C < 63 2
61 C < 62 2
62 C < 61 2
63 C < 60 2
64 T < 8 2
65 G < 7 2
66 A < 6 2
67 C < 5 2
68 G < 4 2
69 G < 3 2
70 A < 2 2
71 G . 1 8
-1 # # -1 -1
65 MT9991_TGT 73
-1 # # -1 -1
0 G > 2 2
1 G > 3 2
2 C > 4 2
3 T > 5 2
4 C > 6 2
5 C > 7 2
6 A > 8 2
7 T . 9 4
8 A . 10 4
9 G > 13 2
10 C > 14 2
11 T > 15 2
12 C > 16 2
13 A . 17 4
14 G . 18 4
15 G . 19 4
16 G . 21 4
17 G . 22 4
18 T . 23 4
19 T . 23 16
20 A . 24 4
-1 - . 20 1
21 G < 16 2
22 A < 15 2
23 G < 14 2
24 C < 13 2
25 A . 26 4
26 C > 29 2
27 T > 30 2
28 G > 31 2
29 G > 32 2
30 T > 33 2
31 C . 34 4
32 T . 35 4
33 T . 36 4
34 G . 37 4
35 T . 38 4
36 A . 39 4
37 A . 40 4
38 A < 33 2
39 C < 32 2
40 C < 31 2
41 A < 30 2
42 G < 29 2
43 G . 42 4
44 G . 43 4
-1 - . 56 1
-1 - . 55 1
-1 - . 54 1
-1 - . 53 1
-1 - . 52 1
-1 - . 51 1
-1 - . 50 1
-1 - . 49 1
-1 - . 48 1
-1 - . 47 1
-1 - . 46 1
45 G . 58 4
46 T . 58 16
47 C . 59 4
48 G > 60 2
49 C > 61 2
50 G > 62 2
51 A > 63 2
52 G > 64 2
53 T . 65 4
54 T . 66 4
55 C . 67 4
56 A . 68 4
57 A . 69 4
58 A . 70 4
59 T . 71 4
60 C < 64 2
61 T < 63 2
62 C < 62 2
63 G < 61 2
64 C < 60 2
65 T < 8 2
66 G < 7 2
67 G < 6 2
68 G < 5 2
69 G < 4 2
70 C < 3 2
71 C < 2 2
72 T . 1 8
-1 # # -1 -1
65 MA9240_AGC 73
-1 # # -1 -1
0 G > 2 2
1 G > 3 2
2 G > 4 2
3 G > 5 2
4 A > 6 2
5 T > 7 2
6 G > 8 2
7 T . 9 4
8 A . 10 4
9 G > 13 2
10 C > 14 2
11 T > 15 2
12 C > 16 2
13 A . 17 4
14 G . 18 4
15 A . 19 4
16 T . 20 4
17 G . 21 4
18 G . 22 4
19 T . 23 4
20 A . 24 4
21 G < 16 2
22 A < 15 2
23 G < 14 2
24 C < 13 2
25 G . 26 4
26 C > 29 2
27 T > 30 2
28 C > 31 2
29 G > 32 2
30 C > 33 2
31 T . 34 4
32 T . 35 4
33 A . 36 4
34 G . 37 4
35 C . 38 4
36 A . 39 4
37 T . 40 4
38 G < 33 2
39 T < 32 2
40 G < 31 2
41 A < 30 2
42 G < 29 2
43 A . 42 4
44 G . 43 4
-1 - . 56 1
-1 - . 55 1
-1 - . 54 1
-1 - . 53 1
-1 - . 52 1
-1 - . 51 1
-1 - . 50 1
-1 - . 49 1
-1 - . 48 1
-1 - . 47 1
-1 - . 46 1
45 G . 58 4
46 T . 58 16
47 A . 59 4
48 C > 60 2
49 G > 61 2
50 G > 62 2
51 G > 63 2
52 G > 64 2
53 A . 65 4
54 T . 66 4
55 C . 67 4
56 G . 68 4
57 A . 69 4
58 T . 70 4
59 G . 71 4
60 C < 64 2
61 C < 63 2
62 C < 62 2
63 C < 61 2
64 G < 60 2
65 C < 8 2
66 A < 7 2
67 T < 6 2
68 C < 5 2
69 T < 4 2
70 C < 3 2
71 C < 2 2
72 A . 1 8
-1 # # -1 -1
65 ML7631_TAA 84
-1 # # -1 -1
0 G > 2 2
1 G > 3 2
2 A > 4 2
3 G > 5 2
4 G > 6 2
5 G > 7 2
6 T > 8 2
7 T . 9 4
8 G . 10 4
9 G > 13 2
10 C > 14 2
11 C > 15 2
12 G . 16 2
13 A . 17 4
14 G . 18 4
15 C . 19 4
16 G . 21 4
17 G . 22 4
18 T . 23 4
19 C . 23 16
20 T . 23 16
21 A . 24 4
-1 - . 20 1
22 A . 16 2
23 G < 15 2
24 G < 14 2
25 C < 13 2
26 G . 26 4
27 G > 29 2
28 C > 30 2
29 A > 31 2
30 G > 32 2
31 A > 33 2
32 C . 34 4
33 T . 35 4
34 T . 36 4
35 A . 37 4
36 A . 38 4
37 G . 39 4
38 A . 40 4
39 T < 33 2
40 C < 32 2
41 T < 31 2
42 G < 30 2
43 T < 29 2
44 T . 42 4
45 G > 46 2
46 G > 47 2
47 A > 48 2
48 C > 49 2
49 G . 53 4
50 G . 54 4
51 T . 55 4
52 T . 56 4
-1 - . 52 1
-1 - . 51 1
-1 - . 50 1
53 G < 49 2
54 T < 48 2
55 C < 47 2
56 C < 46 2
57 G . 58 4
58 C . 59 4
59 G > 60 2
60 C > 61 2
61 G > 62 2
62 A > 63 2
63 G > 64 2
64 T . 65 4
65 T . 66 4
66 C . 67 4
67 G . 68 4
68 A . 69 4
69 A . 70 4
70 C . 71 4
71 C < 64 2
72 T < 63 2
73 C < 62 2
74 G < 61 2
75 C < 60 2
-1 - . 43 1
76 A < 8 2
77 T < 7 2
78 C < 6 2
79 C < 5 2
80 T < 4 2
81 T < 3 2
82 C < 2 2
83 A . 1 8
-1 # # -1 -1
65 NR7630_ICG 76
-1 # # -1 -1
0 T > 2 2
1 T > 3 2
2 C > 4 2
3 C > 5 2
4 T > 6 2
5 C > 7 2
6 G > 8 2
7 T . 9 4
8 G . 10 4
9 G > 13 2
10 C > 14 2
11 C > 15 2
12 C . 16 2
13 A . 17 4
14 A . 18 4
15 T . 19 4
16 G . 21 4
17 G . 22 4
18 T . 23 4
19 C . 23 16
20 A . 24 4
-1 - . 20 1
21 C . 16 2
22 G < 15 2
23 G < 14 2
24 C < 13 2
25 G . 26 4
26 T > 29 2
27 C > 30 2
28 T > 31 2
29 G > 32 2
30 G > 33 2
31 C . 34 4
32 T . 35 4
33 A . 36 4
34 C . 37 4
35 G . 38 4
36 A . 39 4
37 A . 40 4
38 C < 33 2
39 C < 32 2
40 A < 31 2
41 G < 30 2
42 A < 29 2
43 A . 42 4
44 G . 43 4
-1 - . 56 1
-1 - . 55 1
-1 - . 54 1
-1 - . 53 1
-1 - . 52 1
-1 - . 51 1
-1 - . 50 1
-1 - . 49 1
-1 - . 48 1
-1 - . 47 1
-1 - . 46 1
45 A . 58 4
46 T . 58 16
47 T . 59 4
48 C > 60 2
49 C > 61 2
50 A > 62 2
51 G > 63 2
52 G > 64 2
53 T . 65 4
54 T . 66 4
55 C . 67 4
56 A . 68 4
57 A . 69 4
58 G . 70 4
59 T . 71 4
60 C < 64 2
61 C < 63 2
62 T < 62 2
63 G < 61 2
64 G < 60 2
65 C < 8 2
66 G < 7 2
67 G < 6 2
68 G < 5 2
69 G < 4 2
70 A < 3 2
71 A < 2 2
72 G . 1 8
73 C . 0 32
74 C . 0 32
75 A . 0 32
-1 # # -1 -1
65 ME8510_CTC 73
-1 # # -1 -1
0 T > 2 2
1 C > 3 2
2 C > 4 2
3 G > 5 2
4 T > 6 2
5 T > 7 2
6 G > 8 2
7 T . 9 4
8 A . 10 4
9 G > 13 2
10 T > 14 2
11 C > 15 2
12 T > 16 2
13 A . 17 4
14 G . 18 4
15 C . 19 4
16 T . 20 4
17 G . 21 4
18 G . 22 4
19 T . 23 4
20 C . 23 16
21 A . 24 4
22 G < 16 2
23 G < 15 2
24 A < 14 2
25 T < 13 2
26 A . 26 4
27 C > 29 2
28 T > 30 2
29 C > 31 2
30 G > 32 2
31 G > 33 2
32 C . 34 4
33 T . 35 4
34 C . 36 4
35 T . 37 4
36 C . 38 4
37 A . 39 4
38 C . 40 4
39 C < 33 2
40 C < 32 2
41 G < 31 2
42 A < 30 2
43 G < 29 2
44 A . 42 4
45 G . 43 4
-1 - . 56 1
-1 - . 55 1
-1 - . 54 1
-1 - . 53 1
-1 - . 52 1
-1 - . 51 1
-1 - . 50 1
-1 - . 49 1
-1 - . 48 1
-1 - . 47 1
-1 - . 46 1
46 A . 58 4
47 C . 59 4
48 C > 60 2
49 C > 61 2
50 G > 62 2
51 G > 63 2
52 G > 64 2
53 T . 65 4
54 T . 66 4
55 C . 67 4
56 G . 68 4
57 A . 69 4
58 G . 70 4
59 T . 71 4
60 C < 64 2
61 C < 63 2
62 C < 62 2
63 G < 61 2
64 G < 60 2
65 C < 8 2
66 A < 7 2
67 A < 6 2
68 C < 5 2
69 G < 4 2
70 G < 3 2
71 A < 2 2
72 G . 1 8
-1 # # -1 -1
65 NT9330_.GU 75
-1 # # -1 -1
0 G > 2 2
1 G > 3 2
2 C > 4 2
3 T > 5 2
4 C > 6 2
5 C > 7 2
6 A > 8 2
7 T . 9 4
8 A . 10 4
9 G > 13 2
10 C > 14 2
11 T > 15 2
12 C > 16 2
13 A . 17 4
14 G . 18 4
15 G . 19 4
16 G . 21 4
17 G . 22 4
18 T . 23 4
19 T . 23 16
20 A . 24 4
-1 - . 20 1
21 G < 16 2
22 A < 15 2
23 G < 14 2
24 C < 13 2
25 A . 26 4
26 C > 29 2
27 T > 30 2
28 G > 31 2
29 G > 32 2
30 T > 33 2
31 T . 35 4
32 N . 36 4
33 G . 37 4
34 T . 38 4
35 A . 39 4
36 A . 40 4
-1 - . 34 1
37 A < 33 2
38 C < 32 2
39 C < 31 2
40 A < 30 2
41 G < 29 2
42 G . 42 4
43 G . 43 4
-1 - . 56 1
-1 - . 55 1
-1 - . 54 1
-1 - . 53 1
-1 - . 52 1
-1 - . 51 1
-1 - . 50 1
-1 - . 49 1
-1 - . 48 1
-1 - . 47 1
-1 - . 46 1
44 G . 58 4
45 T . 58 16
46 C . 59 4
47 G > 60 2
48 C > 61 2
49 G > 62 2
50 A > 63 2
51 G > 64 2
52 T . 65 4
53 T . 66 4
54 C . 67 4
55 A . 68 4
56 A . 69 4
57 A . 70 4
58 T . 71 4
59 C < 64 2
60 T < 63 2
61 C < 62 2
62 G < 61 2
63 C < 60 2
64 T < 8 2
65 G < 7 2
66 G < 6 2
67 G < 5 2
68 G < 4 2
69 C < 3 2
70 C < 2 2
71 T . 1 8
72 C . 0 32
73 C . 0 32
74 A . 0 32
-1 # # -1 -1
65 NK9160_CUN&RK9221_CUU&RK9240_CUU&RK9330_CUU 76
-1 # # -1 -1
0 G > 2 2
1 C > 3 2
2 C > 4 2
3 C > 5 2
4 G > 6 2
5 G > 7 2
6 C > 8 2
7 T . 9 4
8 A . 10 4
9 G > 13 2
10 C > 14 2
11 T > 15 2
12 C > 16 2
13 A . 17 4
14 G . 18 4
15 T . 19 4
16 C . 20 4
17 G . 21 4
18 G . 22 4
19 T . 23 4
20 A . 24 4
21 G < 16 2
22 A < 15 2
23 G < 14 2
24 C < 13 2
25 A . 26 4
26 T > 29 2
27 G > 30 2
28 A > 31 2
29 G > 32 2
30 A > 33 2
31 C . 34 4
32 T . 35 4
33 C . 36 4
34 T . 37 4
35 T . 38 4
36 A . 39 4
37 A . 40 4
38 T < 33 2
39 C < 32 2
40 T < 31 2
41 C < 30 2
42 A < 29 2
43 G . 42 4
44 G . 43 4
-1 - . 56 1
-1 - . 55 1
-1 - . 54 1
-1 - . 53 1
-1 - . 52 1
-1 - . 51 1
-1 - . 50 1
-1 - . 49 1
-1 - . 48 1
-1 - . 47 1
-1 - . 46 1
45 G . 58 4
46 T . 58 16
47 C . 59 4
48 G > 60 2
49 T > 61 2
50 G > 62 2
51 G > 63 2
52 G > 64 2
53 T . 65 4
54 T . 66 4
55 C . 67 4
56 G . 68 4
57 A . 69 4
58 G . 70 4
59 C . 71 4
60 C < 64 2
61 C < 63 2
62 C < 62 2
63 A < 61 2
64 C < 60 2
65 G < 8 2
66 T < 7 2
67 T < 6 2
68 G < 5 2
69 G < 4 2
70 G < 3 2
71 C < 2 2
72 G . 1 8
73 C . 0 32
74 C . 0 32
75 A . 0 32
-1 # # -1 -1
65 MG9992_TCC 72
-1 # # -1 -1
0 G > 2 2
1 C > 3 2
2 G > 4 2
3 T > 5 2
4 T > 6 2
5 G > 7 2
6 G > 8 2
7 T . 9 4
8 G . 10 4
9 G > 13 2
10 T > 14 2
11 A . 15 2
12 T > 16 2
13 A . 17 4
14 G . 18 4
15 T . 19 4
16 G . 21 4
17 G . 22 4
18 T . 23 4
19 T . 23 16
20 A . 24 4
-1 - . 20 1
21 G < 16 2
22 C . 15 2
23 A < 14 2
24 T < 13 2
25 A . 26 4
26 G > 29 2
27 C > 30 2
28 T > 31 2
29 G > 32 2
30 C > 33 2
31 C . 34 4
32 T . 35 4
33 T . 36 4
34 C . 37 4
35 C . 38 4
36 A . 39 4
37 A . 40 4
38 G < 33 2
39 C < 32 2
40 A < 31 2
41 G < 30 2
42 T < 29 2
43 T . 42 4
44 G . 43 4
-1 - . 56 1
-1 - . 55 1
-1 - . 54 1
-1 - . 53 1
-1 - . 52 1
-1 - . 51 1
-1 - . 50 1
-1 - . 49 1
-1 - . 48 1
-1 - . 47 1
-1 - . 46 1
45 A . 58 4
46 C . 59 4
47 C > 60 2
48 C > 61 2
49 G > 62 2
50 G > 63 2
51 G > 64 2
52 T . 65 4
53 T . 66 4
54 C . 67 4
55 G . 68 4
56 A . 69 4
57 T . 70 4
58 T . 71 4
59 C < 64 2
60 C < 63 2
61 C < 62 2
62 G < 61 2
63 G < 60 2
64 C < 8 2
65 C < 7 2
66 A < 6 2
67 A < 5 2
68 C < 4 2
69 G < 3 2
70 C < 2 2
71 A . 1 8
-1 # # -1 -1
65 NI9330_IAU 77
-1 # # -1 -1
0 G > 2 2
1 G > 3 2
2 C > 4 2
3 C > 5 2
4 G . 6 2
5 G > 7 2
6 T > 8 2
7 T . 9 4
8 A . 10 4
9 G > 13 2
10 C > 14 2
11 T > 15 2
12 C > 16 2
13 A . 17 4
14 G . 18 4
15 T . 19 4
16 T . 20 4
17 G . 21 4
18 G . 22 4
19 T . 23 4
20 T . 23 16
21 A . 24 4
22 G < 16 2
23 A < 15 2
24 G < 14 2
25 C < 13 2
26 G . 26 4
27 T > 29 2
28 G > 30 2
29 G > 31 2
30 T > 32 2
31 G > 33 2
32 C . 34 4
33 T . 35 4
34 A . 36 4
35 A . 37 4
36 T . 38 4
37 A . 39 4
38 A . 40 4
39 C < 33 2
40 G < 32 2
41 C < 31 2
42 C < 30 2
43 A < 29 2
44 A . 42 4
45 G . 43 4
-1 - . 56 1
-1 - . 55 1
-1 - . 54 1
-1 - . 53 1
-1 - . 52 1
-1 - . 51 1
-1 - . 50 1
-1 - . 49 1
-1 - . 48 1
-1 - . 47 1
-1 - . 46 1
46 G . 58 4
47 T . 58 16
48 C . 59 4
49 G > 60 2
50 C > 61 2
51 G > 62 2
52 G > 63 2
53 G > 64 2
54 T . 65 4
55 T . 66 4
56 C . 67 4
57 G . 68 4
58 A . 69 4
59 T . 70 4
60 C . 71 4
61 C < 64 2
62 C < 63 2
63 C < 62 2
64 G < 61 2
65 T < 60 2
66 A < 8 2
67 C < 7 2
68 G . 6 2
69 G < 5 2
70 G < 4 2
71 C < 3 2
72 C < 2 2
73 A . 1 8
74 C . 0 32
75 C . 0 32
76 A . 0 32
-1 # # -1 -1
65 MS8512_AGA 82
-1 # # -1 -1
0 G > 2 2
1 T > 3 2
2 G > 4 2
3 G > 5 2
4 A > 6 2
5 C > 7 2
6 G > 8 2
7 T . 9 4
8 G . 10 4
9 C > 13 2
10 C > 14 2
11 G > 15 2
12 G > 16 2
13 A . 17 4
14 G . 18 4
15 T . 19 4
16 G . 21 4
17 G . 22 4
18 T . 23 4
19 T . 23 16
20 A . 24 4
-1 - . 20 1
21 T < 16 2
22 C < 15 2
23 G < 14 2
24 G < 13 2
25 G . 26 4
26 A . 29 2
27 A > 30 2
28 T > 31 2
29 G > 32 2
30 A > 33 2
31 C . 34 4
32 T . 35 4
33 A . 36 4
34 G . 37 4
35 A . 38 4
36 A . 39 4
37 A . 40 4
38 T < 33 2
39 C < 32 2
40 A < 31 2
41 T < 30 2
42 G . 29 2
43 G . 42 4
44 A . 46 2
45 G > 47 2
46 G > 48 2
47 C > 49 2
48 T . 53 4
49 T . 54 4
50 T . 55 4
-1 - . 56 1
-1 - . 52 1
-1 - . 51 1
-1 - . 50 1
51 G < 49 2
52 C < 48 2
53 C < 47 2
54 C . 46 2
55 G . 58 4
56 C . 59 4
57 G > 60 2
58 C > 61 2
59 A > 62 2
60 C . 63 2
61 G > 64 2
62 T . 65 4
63 T . 66 4
64 T . 67 4
65 G . 68 4
66 A . 69 4
67 A . 70 4
68 T . 71 4
69 C < 64 2
70 T . 63 2
71 T < 62 2
72 G < 61 2
73 C < 60 2
-1 - . 43 1
74 C < 8 2
75 G < 7 2
76 T < 6 2
77 T < 5 2
78 T < 4 2
79 A < 3 2
80 C < 2 2
81 G . 1 8
-1 # # -1 -1
65 MK9260_CTT 75
-1 # # -1 -1
0 G > 2 2
1 C > 3 2
2 C > 4 2
3 C > 5 2
4 G > 6 2
5 G > 7 2
6 C > 8 2
7 T . 9 4
8 A . 10 4
9 G > 13 2
10 C > 14 2
11 T > 15 2
12 C > 16 2
13 A . 17 4
14 G . 18 4
15 T . 19 4
16 C . 20 4
17 G . 21 4
18 G . 22 4
19 T . 23 4
20 A . 24 4
21 G < 16 2
22 A < 15 2
23 G < 14 2
24 C < 13 2
25 A . 26 4
26 C > 29 2
27 G > 30 2
28 A > 31 2
29 G > 32 2
30 A > 33 2
31 C . 34 4
32 T . 35 4
33 C . 36 4
34 T . 37 4
35 T . 38 4
36 A . 39 4
37 A . 40 4
38 T < 33 2
39 C < 32 2
40 T < 31 2
41 C < 30 2
42 G < 29 2
43 G . 42 4
-1 - . 56 1
-1 - . 55 1
-1 - . 54 1
-1 - . 53 1
-1 - . 52 1
-1 - . 51 1
-1 - . 50 1
-1 - . 49 1
-1 - . 48 1
-1 - . 47 1
-1 - . 46 1
44 G . 58 4
45 T . 58 16
46 C . 59 4
47 G > 60 2
48 T > 61 2
49 G > 62 2
50 G > 63 2
51 G > 64 2
52 T . 65 4
53 T . 66 4
54 C . 67 4
55 A . 68 4
56 A . 69 4
57 G . 70 4
58 C . 71 4
59 C < 64 2
60 C < 63 2
61 C < 62 2
62 A < 61 2
63 C < 60 2
-1 - . 43 1
64 G < 8 2
65 T < 7 2
66 T < 6 2
67 G < 5 2
68 G < 4 2
69 G < 3 2
70 C < 2 2
71 G . 1 8
72 C . 0 32
73 C . 0 32
74 A . 0 32
-1 # # -1 -1
65 NK8530_CUU 76
-1 # # -1 -1
0 G > 2 2
1 C > 3 2
2 C > 4 2
3 C . 5 2
4 G > 6 2
5 T > 7 2
6 C > 8 2
7 T . 9 4
8 A . 10 4
9 G > 13 2
10 C > 14 2
11 T > 15 2
12 C > 16 2
13 A . 17 4
14 G . 18 4
15 T . 19 4
16 T . 20 4
17 G . 21 4
18 G . 22 4
19 T . 23 4
20 A . 24 4
21 G < 16 2
22 A < 15 2
23 G < 14 2
24 C < 13 2
25 G . 26 4
26 C > 29 2
27 A > 30 2
28 A > 31 2
29 G > 32 2
30 G > 33 2
31 C . 34 4
32 T . 35 4
33 C . 36 4
34 T . 37 4
35 T . 38 4
36 A . 39 4
37 A . 40 4
38 C < 33 2
39 C < 32 2
40 T < 31 2
41 T < 30 2
42 G < 29 2
43 T . 42 4
44 G . 43 4
-1 - . 56 1
-1 - . 55 1
-1 - . 54 1
-1 - . 53 1
-1 - . 52 1
-1 - . 51 1
-1 - . 50 1
-1 - . 49 1
-1 - . 48 1
-1 - . 47 1
-1 - . 46 1
45 G . 58 4
46 T . 58 16
47 C . 59 4
48 G > 60 2
49 T > 61 2
50 G > 62 2
51 G > 63 2
52 G > 64 2
53 T . 65 4
54 T . 66 4
55 C . 67 4
56 G . 68 4
57 A . 69 4
58 G . 70 4
59 C . 71 4
60 C < 64 2
61 C < 63 2
62 C < 62 2
63 A < 61 2
64 C < 60 2
65 G < 8 2
66 G < 7 2
67 T < 6 2
68 T . 5 2
69 G < 4 2
70 G < 3 2
71 C < 2 2
72 G . 1 8
73 C . 0 32
74 C . 0 32
75 A . 0 32
-1 # # -1 -1
65 NL9280_IAG&RL9400_IAG 85
-1 # # -1 -1
0 G > 2 2
1 G > 3 2
2 T > 4 2
3 A > 5 2
4 G > 6 2
5 C > 7 2
6 G > 8 2
7 T . 9 4
8 G . 10 4
9 G > 13 2
10 C > 14 2
11 C > 15 2
12 G . 16 2
13 A . 17 4
14 G . 18 4
15 C . 19 4
16 G . 21 4
17 G . 22 4
18 T . 23 4
19 C . 23 16
20 T . 23 16
21 A . 24 4
-1 - . 20 1
22 A . 16 2
23 G < 15 2
24 G < 14 2
25 C < 13 2
26 G . 26 4
27 C > 29 2
28 T > 30 2
29 G > 31 2
30 G > 32 2
31 A > 33 2
32 T . 34 4
33 T . 35 4
34 A . 36 4
35 A . 37 4
36 G . 38 4
37 G . 39 4
38 C . 40 4
39 T < 33 2
40 C < 32 2
41 C < 31 2
42 A < 30 2
43 G < 29 2
44 T . 42 4
45 C > 46 2
46 T > 47 2
47 C > 48 2
48 T > 49 2
49 T . 53 4
50 C . 54 4
-1 - . 56 1
-1 - . 55 1
-1 - . 52 1
-1 - . 51 1
-1 - . 50 1
51 G < 49 2
52 G < 48 2
53 G < 47 2
54 G < 46 2
55 G . 58 4
56 C . 59 4
57 G > 60 2
58 T > 61 2
59 G > 62 2
60 G > 63 2
61 G > 64 2
62 T . 65 4
63 T . 66 4
64 C . 67 4
65 G . 68 4
66 A . 69 4
67 A . 70 4
68 T . 71 4
69 C < 64 2
70 C < 63 2
71 C < 62 2
72 A < 61 2
73 C < 60 2
-1 - . 43 1
74 C < 8 2
75 G < 7 2
76 C < 6 2
77 T < 5 2
78 G < 4 2
79 C < 3 2
80 C < 2 2
81 A . 1 8
82 C . 0 32
83 C . 0 32
84 A . 0 32
-1 # # -1 -1
65 NN8560_;UU 76
-1 # # -1 -1
0 G > 2 2
1 C > 3 2
2 C > 4 2
3 T > 5 2
4 C > 6 2
5 A > 7 2
6 G > 8 2
7 T . 9 4
8 A . 10 4
9 G > 13 2
10 C > 14 2
11 T > 15 2
12 C > 16 2
13 A . 17 4
14 G . 18 4
15 T . 19 4
16 G . 21 4
17 G . 22 4
18 T . 23 4
19 T . 23 16
20 A . 24 4
-1 - . 20 1
21 G < 16 2
22 A < 15 2
23 G < 14 2
24 C < 13 2
25 G . 26 4
26 G > 29 2
27 T > 30 2
28 C > 31 2
29 G > 32 2
30 G > 33 2
31 C . 34 4
32 T . 35 4
33 G . 36 4
34 T . 37 4
35 T . 38 4
36 A . 39 4
37 A . 40 4
38 C < 33 2
39 C < 32 2
40 G < 31 2
41 A < 30 2
42 T < 29 2
43 A . 42 4
44 G . 43 4
-1 - . 56 1
-1 - . 55 1
-1 - . 54 1
-1 - . 53 1
-1 - . 52 1
-1 - . 51 1
-1 - . 50 1
-1 - . 49 1
-1 - . 48 1
-1 - . 47 1
-1 - . 46 1
45 G . 58 4
46 T . 58 16
47 C . 59 4
48 G > 60 2
49 T > 61 2
50 A > 62 2
51 G > 63 2
52 G > 64 2
53 T . 65 4
54 T . 66 4
55 C . 67 4
56 G . 68 4
57 A . 69 4
58 G . 70 4
59 C . 71 4
60 C < 64 2
61 C < 63 2
62 T < 62 2
63 A < 61 2
64 C < 60 2
65 T < 8 2
66 T < 7 2
67 G < 6 2
68 G < 5 2
69 G < 4 2
70 G < 3 2
71 C < 2 2
72 G . 1 8
73 C . 0 32
74 C . 0 32
75 A . 0 32
-1 # # -1 -1
65 MS7631_GCT 82
-1 # # -1 -1
0 G > 2 2
1 T > 3 2
2 C > 4 2
3 C . 5 2
4 C > 6 2
5 A > 7 2
6 G > 8 2
7 T . 9 4
8 G . 10 4
9 G > 13 2
10 C > 14 2
11 C > 15 2
12 G . 16 2
13 A . 17 4
14 G . 18 4
15 T . 19 4
16 G . 21 4
17 G . 22 4
18 T . 23 4
19 T . 23 16
20 A . 24 4
-1 - . 20 1
21 A . 16 2
22 G < 15 2
23 G < 14 2
24 C < 13 2
25 G . 26 4
26 A > 29 2
27 T > 30 2
28 G > 31 2
29 C > 32 2
30 C > 33 2
31 C . 34 4
32 T . 35 4
33 G . 36 4
34 C . 37 4
35 T . 38 4
36 A . 39 4
37 A . 40 4
38 G < 33 2
39 G < 32 2
40 C < 31 2
41 A < 30 2
42 T < 29 2
43 T . 42 4
44 G > 46 2
45 G > 47 2
46 G > 48 2
47 T > 49 2
48 T . 53 4
49 T . 54 4
50 T . 55 4
-1 - . 56 1
-1 - . 52 1
-1 - . 51 1
-1 - . 50 1
51 A < 49 2
52 C < 48 2
53 C < 47 2
54 T < 46 2
55 G . 58 4
56 C . 59 4
57 G > 60 2
58 C > 61 2
59 A > 62 2
60 G > 63 2
61 G > 64 2
62 T . 65 4
63 T . 66 4
64 C . 67 4
65 G . 68 4
66 A . 69 4
67 A . 70 4
68 T . 71 4
69 C < 64 2
70 C < 63 2
71 T < 62 2
72 G < 61 2
73 T < 60 2
-1 - . 43 1
74 C < 8 2
75 T < 7 2
76 G < 6 2
77 T . 5 2
78 G < 4 2
79 A < 3 2
80 C < 2 2
81 G . 1 8
-1 # # -1 -1
65 MR7521_TCT 73
-1 # # -1 -1
0 G > 2 2
1 C > 3 2
2 T > 4 2
3 C > 5 2
4 C > 6 2
5 A > 7 2
6 G > 8 2
7 T . 9 4
8 G . 10 4
9 G > 13 2
10 C > 14 2
11 C > 15 2
12 T . 16 2
13 A . 17 4
14 A . 18 4
15 T . 19 4
16 G . 21 4
17 G . 22 4
18 A . 23 4
19 T . 23 16
20 A . 24 4
-1 - . 20 1
21 T . 16 2
22 G < 15 2
23 G < 14 2
24 C < 13 2
25 T . 26 4
26 T > 29 2
27 T > 30 2
28 G > 31 2
29 G > 32 2
30 A > 33 2
31 C . 34 4
32 T . 35 4
33 T . 36 4
34 C . 37 4
35 T . 38 4
36 A . 39 4
37 A . 40 4
38 T < 33 2
39 C < 32 2
40 C < 31 2
41 A < 30 2
42 A < 29 2
43 A . 42 4
44 G . 43 4
-1 - . 56 1
-1 - . 55 1
-1 - . 54 1
-1 - . 53 1
-1 - . 52 1
-1 - . 51 1
-1 - . 50 1
-1 - . 49 1
-1 - . 48 1
-1 - . 47 1
-1 - . 46 1
45 G . 58 4
46 T . 58 16
47 T . 59 4
48 G > 60 2
49 C > 61 2
50 G > 62 2
51 G > 63 2
52 G > 64 2
53 T . 65 4
54 T . 66 4
55 C . 67 4
56 G . 68 4
57 A . 69 4
58 G . 70 4
59 T . 71 4
60 C < 64 2
61 C < 63 2
62 C < 62 2
63 G < 61 2
64 T < 60 2
65 C < 8 2
66 T < 7 2
67 G < 6 2
68 G < 5 2
69 A < 4 2
70 G < 3 2
71 T < 2 2
72 A . 1 8
-1 # # -1 -1
65 ND7630_GUC 75
-1 # # -1 -1
0 T > 2 2
1 C > 3 2
2 C > 4 2
3 G > 5 2
4 T > 6 2
5 G > 7 2
6 A > 8 2
7 T . 9 4
8 A . 10 4
9 G > 13 2
10 T > 14 2
11 T > 15 2
12 T > 16 2
13 A . 17 4
14 A . 18 4
15 T . 19 4
16 G . 21 4
17 G . 22 4
18 T . 23 4
19 C . 23 16
20 A . 24 4
-1 - . 20 1
21 G < 16 2
22 A < 15 2
23 A < 14 2
24 T < 13 2
25 G . 26 4
26 G > 29 2
27 G > 30 2
28 C > 31 2
29 G > 32 2
30 C > 33 2
31 T . 34 4
32 T . 35 4
33 G . 36 4
34 T . 37 4
35 C . 38 4
36 G . 39 4
37 C . 40 4
38 G < 33 2
39 T < 32 2
40 G < 31 2
41 C < 30 2
42 C < 29 2
43 A . 42 4
44 G . 43 4
-1 - . 56 1
-1 - . 55 1
-1 - . 54 1
-1 - . 53 1
-1 - . 52 1
-1 - . 51 1
-1 - . 50 1
-1 - . 49 1
-1 - . 48 1
-1 - . 47 1
-1 - . 46 1
45 A . 58 4
46 T . 59 4
47 C > 60 2
48 G > 61 2
49 G > 62 2
50 G > 63 2
51 G > 64 2
52 T . 65 4
53 T . 66 4
54 C . 67 4
55 A . 68 4
56 A . 69 4
57 T . 70 4
58 T . 71 4
59 C < 64 2
60 C < 63 2
61 C < 62 2
62 C < 61 2
63 G < 60 2
64 T < 8 2
65 C < 7 2
66 G < 6 2
67 C < 5 2
68 G < 4 2
69 G < 3 2
70 A < 2 2
71 G . 1 8
72 C . 0 32
73 C . 0 32
74 A . 0 32
-1 # # -1 -1
65 MY8674_GTA 73
-1 # # -1 -1
0 C > 2 2
1 C > 3 2
2 G > 4 2
3 A > 5 2
4 C > 6 2
5 T > 7 2
6 T > 8 2
7 T . 9 4
8 A . 10 4
9 G > 13 2
10 C > 14 2
11 T > 15 2
12 C > 16 2
13 A . 17 4
14 G . 18 4
15 T . 19 4
16 T . 20 4
17 G . 21 4
18 G . 22 4
19 T . 23 4
20 A . 24 4
21 G < 16 2
22 A < 15 2
23 G < 14 2
24 C < 13 2
25 G . 26 4
26 G > 29 2
27 A > 30 2
28 G > 31 2
29 G > 32 2
30 A > 33 2
31 C . 34 4
32 T . 35 4
33 G . 36 4
34 T . 37 4
35 A . 38 4
36 G . 39 4
37 A . 40 4
38 T < 33 2
39 C < 32 2
40 C < 31 2
41 T < 30 2
42 T < 29 2
43 A . 42 4
44 G . 43 4
-1 - . 56 1
-1 - . 55 1
-1 - . 54 1
-1 - . 53 1
-1 - . 52 1
-1 - . 51 1
-1 - . 50 1
-1 - . 49 1
-1 - . 48 1
-1 - . 47 1
-1 - . 46 1
45 G . 58 4
46 T . 58 16
47 C . 59 4
48 G > 60 2
49 C > 61 2
50 T > 62 2
51 G > 63 2
52 G > 64 2
53 T . 65 4
54 T . 66 4
55 C . 67 4
56 G . 68 4
57 A . 69 4
58 A . 70 4
59 T . 71 4
60 C < 64 2
61 C < 63 2
62 G < 62 2
63 G < 61 2
64 C < 60 2
65 A < 8 2
66 A < 7 2
67 G < 6 2
68 T < 5 2
69 C < 4 2
70 G < 3 2
71 G < 2 2
72 A . 1 8
-1 # # -1 -1
65 MS9992_AGA 82
-1 # # -1 -1
0 G > 2 2
1 T > 3 2
2 A > 4 2
3 G > 5 2
4 T > 6 2
5 C > 7 2
6 G > 8 2
7 T . 9 4
8 G . 10 4
9 G > 13 2
10 C > 14 2
11 C > 15 2
12 G . 16 2
13 A . 17 4
14 G . 18 4
15 T . 19 4
16 G . 21 4
17 G . 22 4
18 T . 23 4
19 T . 23 16
20 A . 24 4
-1 - . 20 1
21 A . 16 2
22 G < 15 2
23 G < 14 2
24 C < 13 2
25 G . 26 4
26 A > 29 2
27 T > 30 2
28 G > 31 2
29 G > 32 2
30 A > 33 2
31 C . 34 4
32 T . 35 4
33 A . 36 4
34 G . 37 4
35 A . 38 4
36 A . 39 4
37 A . 40 4
38 T < 33 2
39 C < 32 2
40 C < 31 2
41 A < 30 2
42 T < 29 2
43 T . 42 4
44 G > 46 2
45 G > 47 2
46 G > 48 2
47 G > 49 2
48 T . 53 4
49 C . 54 4
50 T . 55 4
-1 - . 56 1
-1 - . 52 1
-1 - . 51 1
-1 - . 50 1
51 C < 49 2
52 C < 48 2
53 C < 47 2
54 C < 46 2
55 G . 58 4
56 C . 59 4
57 G > 60 2
58 C > 61 2
59 A > 62 2
60 G > 63 2
61 G > 64 2
62 T . 65 4
63 T . 66 4
64 C . 67 4
65 G . 68 4
66 A . 69 4
67 A . 70 4
68 T . 71 4
69 C < 64 2
70 C < 63 2
71 T < 62 2
72 G < 61 2
73 C < 60 2
-1 - . 43 1
74 C < 8 2
75 G < 7 2
76 A < 6 2
77 C < 5 2
78 T < 4 2
79 A < 3 2
80 C < 2 2
81 G . 1 8
-1 # # -1 -1
65 NS9241_IGA 83
-1 # # -1 -1
0 G > 2 2
1 C > 3 2
2 A > 4 2
3 G > 5 2
4 T > 6 2
5 C > 7 2
6 G > 8 2
7 T . 9 4
8 G . 10 4
9 G > 13 2
10 C > 14 2
11 C > 15 2
12 G . 16 2
13 A . 17 4
14 G . 18 4
15 C . 19 4
16 G . 21 4
17 G . 22 4
18 T . 23 4
19 T . 23 16
20 A . 24 4
-1 - . 20 1
21 A . 16 2
22 G < 15 2
23 G < 14 2
24 C < 13 2
25 G . 26 4
26 T > 29 2
27 C > 30 2
28 T > 31 2
29 G > 32 2
30 A > 33 2
31 T . 35 4
32 A . 36 4
33 G . 37 4
34 A . 38 4
35 A . 39 4
36 A . 40 4
-1 - . 34 1
37 T < 33 2
38 C < 32 2
39 A < 31 2
40 G < 30 2
41 A < 29 2
42 T . 42 4
43 T > 46 2
44 C > 47 2
45 C > 48 2
46 C > 49 2
47 T . 53 4
48 T . 54 4
-1 - . 56 1
-1 - . 55 1
-1 - . 52 1
-1 - . 51 1
-1 - . 50 1
49 G < 49 2
50 G < 48 2
51 G < 47 2
52 A < 46 2
53 G . 58 4
54 C . 59 4
55 G > 60 2
56 T > 61 2
57 A > 62 2
58 G > 63 2
59 G > 64 2
60 T . 65 4
61 T . 66 4
62 C . 67 4
63 G . 68 4
64 A . 69 4
65 A . 70 4
66 T . 71 4
67 C < 64 2
68 C < 63 2
69 T < 62 2
70 A < 61 2
71 C < 60 2
-1 - . 43 1
72 C < 8 2
73 G < 7 2
74 A < 6 2
75 C < 5 2
76 T < 4 2
77 G < 3 2
78 C < 2 2
79 G . 1 8
80 C . 0 32
81 C . 0 32
82 A . 0 32
-1 # # -1 -1
65 MC9331_GCA 72
-1 # # -1 -1
0 G > 2 2
1 C . 3 2
2 G > 4 2
3 G > 5 2
4 G > 6 2
5 T > 7 2
6 A > 8 2
7 T . 9 4
8 A . 10 4
9 G > 13 2
10 C . 14 2
11 T > 15 2
12 C > 16 2
13 A . 17 4
14 G . 18 4
15 G . 19 4
16 G . 21 4
17 G . 22 4
18 T . 23 4
19 A . 24 4
-1 - . 20 1
20 G < 16 2
21 A < 15 2
22 A . 14 2
23 T < 13 2
24 A . 26 4
25 T > 29 2
26 T > 30 2
27 T > 31 2
28 G > 32 2
29 A > 33 2
30 C . 34 4
31 T . 35 4
32 G . 36 4
33 C . 37 4
34 A . 38 4
35 G . 39 4
36 A . 40 4
37 T < 33 2
38 C < 32 2
39 A < 31 2
40 A < 30 2
41 G < 29 2
42 A . 42 4
43 G . 43 4
-1 - . 56 1
-1 - . 55 1
-1 - . 54 1
-1 - . 53 1
-1 - . 52 1
-1 - . 51 1
-1 - . 50 1
-1 - . 49 1
-1 - . 48 1
-1 - . 47 1
-1 - . 46 1
44 G . 58 4
45 T . 58 16
46 C . 59 4
47 C > 60 2
48 C > 61 2
49 T > 62 2
50 T . 63 2
51 G > 64 2
52 T . 65 4
53 T . 66 4
54 C . 67 4
55 G . 68 4
56 A . 69 4
57 A . 70 4
58 T . 71 4
59 T < 64 2
60 C . 63 2
61 A < 62 2
62 G < 61 2
63 G < 60 2
64 T < 8 2
65 G < 7 2
66 C < 6 2
67 C < 5 2
68 C < 4 2
69 T . 3 2
70 C < 2 2
71 T . 1 8
-1 # # -1 -1
65 MR7500_ACG 72
-1 # # -1 -1
0 A > 2 2
1 A > 3 2
2 A > 4 2
3 C > 5 2
4 T > 6 2
5 T > 7 2
6 G > 8 2
7 T . 9 4
8 A . 10 4
9 A > 13 2
10 T > 14 2
11 T > 15 2
12 T > 16 2
13 A . 17 4
14 A . 18 4
15 T . 19 4
16 G . 21 4
17 G . 22 4
18 A . 23 4
19 T . 23 16
20 A . 24 4
-1 - . 20 1
21 A < 16 2
22 A < 15 2
23 A < 14 2
24 T < 13 2
25 A . 26 4
26 T > 29 2
27 A > 30 2
28 T > 31 2
29 A > 32 2
30 A > 33 2
31 A . 34 4
32 T . 35 4
33 A . 36 4
34 C . 37 4
35 G . 38 4
36 A . 39 4
37 A . 40 4
38 T < 33 2
39 T < 32 2
40 A < 31 2
41 T < 30 2
42 A < 29 2
43 A . 42 4
44 A . 43 4
-1 - . 56 1
-1 - . 55 1
-1 - . 54 1
-1 - . 53 1
-1 - . 52 1
-1 - . 51 1
-1 - . 50 1
-1 - . 49 1
-1 - . 48 1
-1 - . 47 1
-1 - . 46 1
45 A . 58 4
46 T . 59 4
47 A > 60 2
48 A > 61 2
49 A > 62 2
50 A > 63 2
51 G > 64 2
52 T . 65 4
53 T . 66 4
54 C . 67 4
55 A . 68 4
56 A . 69 4
57 T . 70 4
58 T . 71 4
59 C < 64 2
60 T < 63 2
61 T < 62 2
62 T < 61 2
63 T < 60 2
64 C < 8 2
65 A < 7 2
66 A < 6 2
67 G < 5 2
68 T < 4 2
69 T < 3 2
70 T < 2 2
71 A . 1 8
-1 # # -1 -1
65 MV9290_CAC 73
-1 # # -1 -1
0 G > 2 2
1 T > 3 2
2 T > 4 2
3 T > 5 2
4 C > 6 2
5 T > 7 2
6 G > 8 2
7 T . 9 4
8 A . 10 4
9 G > 13 2
10 T > 14 2
11 G > 15 2
12 T . 16 2
13 A . 17 4
14 G . 18 4
15 C . 19 4
16 G . 21 4
17 G . 22 4
18 T . 23 4
19 T . 23 16
20 A . 24 4
-1 - . 20 1
21 T . 16 2
22 C < 15 2
23 A < 14 2
24 C < 13 2
25 G . 26 4
26 T > 29 2
27 T > 30 2
28 C > 31 2
29 G > 32 2
30 C > 33 2
31 C . 34 4
32 T . 35 4
33 C . 36 4
34 A . 37 4
35 C . 38 4
36 A . 39 4
37 T . 40 4
38 G < 33 2
39 C < 32 2
40 G < 31 2
41 A < 30 2
42 A < 29 2
43 A . 42 4
44 G . 43 4
-1 - . 56 1
-1 - . 55 1
-1 - . 54 1
-1 - . 53 1
-1 - . 52 1
-1 - . 51 1
-1 - . 50 1
-1 - . 49 1
-1 - . 48 1
-1 - . 47 1
-1 - . 46 1
45 G . 58 4
46 T . 58 16
47 C . 59 4
48 C > 60 2
49 C > 61 2
50 C > 62 2
51 G > 63 2
52 G > 64 2
53 T . 65 4
54 T . 66 4
55 C . 67 4
56 G . 68 4
57 A . 69 4
58 A . 70 4
59 A . 71 4
60 C < 64 2
61 C < 63 2
62 G < 62 2
63 G < 61 2
64 G < 60 2
65 C < 8 2
66 A < 7 2
67 G < 6 2
68 A < 5 2
69 A < 4 2
70 A < 3 2
71 C < 2 2
72 A . 1 8
-1 # # -1 -1
65 MN9990_GTT 74
-1 # # -1 -1
0 G > 2 2
1 T > 3 2
2 C > 4 2
3 T > 5 2
4 C > 6 2
5 T > 7 2
6 G > 8 2
7 T . 9 4
8 G . 10 4
9 G > 13 2
10 C > 14 2
11 G > 15 2
12 C > 16 2
13 A . 17 4
14 A . 18 4
15 T . 19 4
16 G . 20 4
17 G . 21 4
18 G . 22 4
19 T . 23 4
20 T . 23 16
21 A . 24 4
22 G < 16 2
23 C < 15 2
24 G < 14 2
25 C < 13 2
26 G . 26 4
27 T > 29 2
28 T > 30 2
29 C > 31 2
30 G > 32 2
31 G > 33 2
32 C . 34 4
33 T . 35 4
34 G . 36 4
35 T . 37 4
36 T . 38 4
37 A . 39 4
38 A . 40 4
39 C < 33 2
40 C < 32 2
41 G < 31 2
42 A < 30 2
43 A < 29 2
44 A . 42 4
45 G . 43 4
-1 - . 56 1
-1 - . 55 1
-1 - . 54 1
-1 - . 53 1
-1 - . 52 1
-1 - . 51 1
-1 - . 50 1
-1 - . 49 1
-1 - . 48 1
-1 - . 47 1
-1 - . 46 1
46 G . 58 4
47 T . 58 16
48 T . 59 4
49 G > 60 2
50 G > 61 2
51 T > 62 2
52 G > 63 2
53 G > 64 2
54 T . 65 4
55 T . 66 4
56 C . 67 4
57 G . 68 4
58 A . 69 4
59 G . 70 4
60 C . 71 4
61 C < 64 2
62 C < 63 2
63 A < 62 2
64 T < 61 2
65 C < 60 2
66 C < 8 2
67 A < 7 2
68 G < 6 2
69 G < 5 2
70 G < 4 2
71 A < 3 2
72 C < 2 2
73 G . 1 8
-1 # # -1 -1
65 MH9200_GTG 75
-1 # # -1 -1
0 G > 2 2
1 C > 3 2
2 C > 4 2
3 A > 5 2
4 C > 6 2
5 G > 7 2
6 G > 8 2
7 T . 9 4
8 G . 10 4
9 G > 13 2
10 C > 14 2
11 C > 15 2
12 G . 16 2
13 A . 17 4
14 G . 18 4
15 T . 19 4
16 G . 21 4
17 G . 22 4
18 T . 23 4
19 C . 23 16
20 A . 24 4
-1 - . 20 1
21 A . 16 2
22 G < 15 2
23 G < 14 2
24 C < 13 2
25 G . 26 4
26 T > 29 2
27 G . 30 2
28 A > 31 2
29 G > 32 2
30 C > 33 2
31 T . 34 4
32 T . 35 4
33 G . 36 4
34 T . 37 4
35 G . 38 4
36 G . 39 4
37 G . 40 4
38 G < 33 2
39 T < 32 2
40 T < 31 2
41 A . 30 2
42 A < 29 2
43 A . 42 4
44 C . 53 4
45 C . 54 4
46 C . 55 4
-1 - . 56 1
-1 - . 52 1
-1 - . 51 1
-1 - . 50 1
-1 - . 49 1
-1 - . 48 1
-1 - . 47 1
-1 - . 46 1
47 A . 58 4
48 T . 58 16
49 C . 59 4
50 G > 60 2
51 C > 61 2
52 A > 62 2
53 G > 63 2
54 G > 64 2
55 T . 65 4
56 T . 66 4
57 C . 67 4
58 G . 68 4
59 A . 69 4
60 A . 70 4
61 T . 71 4
62 C < 64 2
63 C < 63 2
64 T < 62 2
65 G < 61 2
66 C < 60 2
-1 - . 43 1
67 C < 8 2
68 C < 7 2
69 G < 6 2
70 T < 5 2
71 G < 4 2
72 G < 3 2
73 C < 2 2
74 A . 1 8
-1 # # -1 -1
65 MS7643_AGA 82
-1 # # -1 -1
0 G > 2 2
1 A > 3 2
2 C > 4 2
3 A > 5 2
4 C > 6 2
5 T > 7 2
6 A > 8 2
7 T . 9 4
8 G . 10 4
9 C > 13 2
10 C > 14 2
11 T > 15 2
12 G . 16 2
13 A . 17 4
14 G . 18 4
15 T . 19 4
16 G . 21 4
17 G . 22 4
18 T . 23 4
19 T . 23 16
20 A . 24 4
-1 - . 20 1
21 A . 16 2
22 A < 15 2
23 G < 14 2
24 G < 13 2
25 G . 26 4
26 A > 29 2
27 C > 30 2
28 A > 31 2
29 G > 32 2
30 A > 33 2
31 C . 34 4
32 T . 35 4
33 A . 36 4
34 G . 37 4
35 A . 38 4
36 A . 39 4
37 A . 40 4
38 T < 33 2
39 C < 32 2
40 T < 31 2
41 G < 30 2
42 T < 29 2
43 T . 42 4
44 G > 46 2
45 C > 47 2
46 G > 48 2
47 G > 49 2
48 T . 53 4
49 C . 54 4
50 T . 55 4
-1 - . 56 1
-1 - . 52 1
-1 - . 51 1
-1 - . 50 1
51 C < 49 2
52 C < 48 2
53 G < 47 2
54 C < 46 2
55 G . 58 4
56 C . 59 4
57 G > 60 2
58 C > 61 2
59 A > 62 2
60 G > 63 2
61 G > 64 2
62 T . 65 4
63 T . 66 4
64 C . 67 4
65 A . 68 4
66 A . 69 4
67 A . 70 4
68 T . 71 4
69 C < 64 2
70 C < 63 2
71 T < 62 2
72 G < 61 2
73 C < 60 2
-1 - . 43 1
74 T < 8 2
75 G < 7 2
76 G < 6 2
77 T < 5 2
78 G < 4 2
79 T < 3 2
80 C < 2 2
81 G . 1 8
-1 # # -1 -1
65 ME7500_TTC 71
-1 # # -1 -1
0 A > 2 2
1 C > 3 2
2 T > 4 2
3 T > 5 2
4 T > 6 2
5 T > 7 2
6 A > 8 2
7 T . 9 4
8 C . 10 4
9 G > 13 2
10 T > 14 2
11 T > 15 2
12 T > 16 2
13 A . 17 4
14 A . 18 4
15 A . 19 4
16 G . 21 4
17 G . 22 4
18 T . 23 4
19 A . 24 4
-1 - . 20 1
20 A < 16 2
21 G < 15 2
22 A < 14 2
23 C < 13 2
24 A . 26 4
25 T > 29 2
26 C > 30 2
27 T > 31 2
28 T > 32 2
29 T > 33 2
30 T . 34 4
31 T . 35 4
32 T . 36 4
33 T . 37 4
34 C . 38 4
35 A . 39 4
36 A . 40 4
37 G < 33 2
38 A < 32 2
39 A < 31 2
40 G < 30 2
41 A < 29 2
42 A . 42 4
43 A . 43 4
-1 - . 56 1
-1 - . 55 1
-1 - . 54 1
-1 - . 53 1
-1 - . 52 1
-1 - . 51 1
-1 - . 50 1
-1 - . 49 1
-1 - . 48 1
-1 - . 47 1
-1 - . 46 1
44 A . 58 4
45 T . 59 4
46 A > 60 2
47 G > 61 2
48 G > 62 2
49 A > 63 2
50 A > 64 2
51 T . 65 4
52 T . 66 4
53 C . 67 4
54 G . 68 4
55 A . 69 4
56 T . 70 4
57 T . 71 4
58 T < 64 2
59 T < 63 2
60 C < 62 2
61 C < 61 2
62 T < 60 2
63 T < 8 2
64 A < 7 2
65 A < 6 2
66 A < 5 2
67 A < 4 2
68 G < 3 2
69 T < 2 2
70 A . 1 8
-1 # # -1 -1
65 NK9261_CUU 76
-1 # # -1 -1
0 T > 2 2
1 C > 3 2
2 C > 4 2
3 C > 5 2
4 G > 6 2
5 G > 7 2
6 C > 8 2
7 T . 9 4
8 A . 10 4
9 G > 13 2
10 C > 14 2
11 T > 15 2
12 C > 16 2
13 A . 17 4
14 G . 18 4
15 T . 19 4
16 C . 20 4
17 G . 21 4
18 G . 22 4
19 T . 23 4
20 A . 24 4
21 G < 16 2
22 A < 15 2
23 G < 14 2
24 C < 13 2
25 A . 26 4
26 C > 29 2
27 G > 30 2
28 A > 31 2
29 G > 32 2
30 A > 33 2
31 T . 34 4
32 T . 35 4
33 C . 36 4
34 T . 37 4
35 T . 38 4
36 A . 39 4
37 A . 40 4
38 T < 33 2
39 C < 32 2
40 T < 31 2
41 C < 30 2
42 G < 29 2
43 G . 42 4
44 G . 43 4
-1 - . 56 1
-1 - . 55 1
-1 - . 54 1
-1 - . 53 1
-1 - . 52 1
-1 - . 51 1
-1 - . 50 1
-1 - . 49 1
-1 - . 48 1
-1 - . 47 1
-1 - . 46 1
45 G . 58 4
46 T . 58 16
47 C . 59 4
48 G > 60 2
49 T > 61 2
50 G > 62 2
51 G > 63 2
52 G > 64 2
53 T . 65 4
54 T . 66 4
55 C . 67 4
56 G . 68 4
57 A . 69 4
58 G . 70 4
59 C . 71 4
60 C < 64 2
61 C < 63 2
62 C < 62 2
63 A < 61 2
64 C < 60 2
65 G < 8 2
66 T < 7 2
67 T < 6 2
68 G < 5 2
69 G < 4 2
70 G < 3 2
71 A < 2 2
72 G . 1 8
73 C . 0 32
74 C . 0 32
75 A . 0 32
-1 # # -1 -1
65 MC9420_GCA 72
-1 # # -1 -1
0 G > 2 2
1 G > 3 2
2 G > 4 2
3 T > 5 2
4 C > 6 2
5 A > 7 2
6 A > 8 2
7 T . 9 4
8 A . 10 4
9 G > 13 2
10 C > 14 2
11 T > 15 2
12 C > 16 2
13 A . 17 4
14 G . 18 4
15 T . 19 4
16 G . 21 4
17 G . 22 4
18 T . 23 4
19 A . 24 4
-1 - . 20 1
20 G < 16 2
21 A < 15 2
22 G < 14 2
23 C < 13 2
24 A . 26 4
25 G > 29 2
26 C > 30 2
27 A > 31 2
28 G > 32 2
29 A > 33 2
30 T . 34 4
31 T . 35 4
32 G . 36 4
33 C . 37 4
34 A . 38 4
35 G . 39 4
36 A . 40 4
37 T < 33 2
38 C < 32 2
39 T < 31 2
40 G < 30 2
41 T < 29 2
42 A . 42 4
43 G . 43 4
-1 - . 56 1
-1 - . 55 1
-1 - . 54 1
-1 - . 53 1
-1 - . 52 1
-1 - . 51 1
-1 - . 50 1
-1 - . 49 1
-1 - . 48 1
-1 - . 47 1
-1 - . 46 1
44 G . 58 4
45 T . 58 16
46 C . 59 4
47 A > 60 2
48 C > 61 2
49 C > 62 2
50 G > 63 2
51 G > 64 2
52 T . 65 4
53 T . 66 4
54 C . 67 4
55 G . 68 4
56 A . 69 4
57 T . 70 4
58 C . 71 4
59 C < 64 2
60 C < 63 2
61 G < 62 2
62 G < 61 2
63 T < 60 2
64 T < 8 2
65 T < 7 2
66 G < 6 2
67 G < 5 2
68 C < 4 2
69 C < 3 2
70 C < 2 2
71 T . 1 8
-1 # # -1 -1
65 MG7631_GCC 71
-1 # # -1 -1
0 G > 2 2
1 C > 3 2
2 G > 4 2
3 C > 5 2
4 A > 6 2
5 A > 7 2
6 G . 8 2
7 T . 9 4
8 G . 10 4
9 G > 13 2
10 T > 14 2
11 T > 15 2
12 T > 16 2
13 A . 17 4
14 G . 18 4
15 T . 19 4
16 G . 21 4
17 G . 22 4
18 T . 23 4
19 A . 24 4
-1 - . 20 1
20 A < 16 2
21 A < 15 2
22 A < 14 2
23 T < 13 2
24 C . 26 4
25 C > 29 2
26 A > 30 2
27 A > 31 2
28 C > 32 2
29 G > 33 2
30 T . 34 4
31 T . 35 4
32 G . 36 4
33 C . 37 4
34 C . 38 4
35 A . 39 4
36 T . 40 4
37 C < 33 2
38 G < 32 2
39 T < 31 2
40 T < 30 2
41 G < 29 2
42 G . 42 4
43 G . 43 4
-1 - . 56 1
-1 - . 55 1
-1 - . 54 1
-1 - . 53 1
-1 - . 52 1
-1 - . 51 1
-1 - . 50 1
-1 - . 49 1
-1 - . 48 1
-1 - . 47 1
-1 - . 46 1
44 C . 58 4
45 C . 59 4
46 C . 60 2
47 C > 61 2
48 C > 62 2
49 G > 63 2
50 G > 64 2
51 T . 65 4
52 T . 66 4
53 C . 67 4
54 G . 68 4
55 A . 69 4
56 T . 70 4
57 T . 71 4
58 C < 64 2
59 C < 63 2
60 G < 62 2
61 G < 61 2
62 C . 60 2
63 G . 8 2
64 T < 7 2
65 T < 6 2
66 G < 5 2
67 C < 4 2
68 G < 3 2
69 C < 2 2
70 A . 1 8
-1 # # -1 -1
65 ME9353_CTG&DQ9351_CTG 72
-1 # # -1 -1
0 G > 2 2
1 G > 3 2
2 T > 4 2
3 T > 5 2
4 C > 6 2
5 C > 7 2
6 A > 8 2
7 T . 9 4
8 G . 10 4
9 G > 13 2
10 T > 14 2
11 G > 15 2
12 T > 16 2
13 A . 17 4
14 A . 18 4
15 T . 19 4
16 G . 21 4
17 G . 22 4
18 T . 23 4
19 G . 23 16
20 A . 24 4
-1 - . 20 1
21 G < 16 2
22 C < 15 2
23 A < 14 2
24 C < 13 2
25 T . 26 4
26 C > 29 2
27 T > 30 2
28 G > 31 2
29 G > 32 2
30 A > 33 2
31 C . 34 4
32 T . 35 4
33 C . 36 4
34 T . 37 4
35 G . 38 4
36 A . 39 4
37 A . 40 4
38 T < 33 2
39 C < 32 2
40 C < 31 2
41 A < 30 2
42 G < 29 2
43 C . 42 4
44 G . 43 4
-1 - . 56 1
-1 - . 55 1
-1 - . 54 1
-1 - . 53 1
-1 - . 52 1
-1 - . 51 1
-1 - . 50 1
-1 - . 49 1
-1 - . 48 1
-1 - . 47 1
-1 - . 46 1
45 A . 58 4
46 T . 59 4
47 C > 60 2
48 C > 61 2
49 G > 62 2
50 A > 63 2
51 G > 64 2
52 T . 65 4
53 T . 66 4
54 C . 67 4
55 A . 68 4
56 A . 69 4
57 A . 70 4
58 T . 71 4
59 C < 64 2
60 T < 63 2
61 C < 62 2
62 G < 61 2
63 G < 60 2
64 T < 8 2
65 G < 7 2
66 G < 6 2
67 G < 5 2
68 A < 4 2
69 C < 3 2
70 C < 2 2
71 T . 1 8
-1 # # -1 -1
65 MS9991_AGA 82
-1 # # -1 -1
0 G > 2 2
1 T > 3 2
2 A > 4 2
3 G > 5 2
4 T > 6 2
5 C > 7 2
6 G > 8 2
7 T . 9 4
8 G . 10 4
9 G > 13 2
10 C > 14 2
11 C > 15 2
12 G . 16 2
13 A . 17 4
14 G . 18 4
15 T . 19 4
16 G . 21 4
17 G . 22 4
18 T . 23 4
19 T . 23 16
20 A . 24 4
-1 - . 20 1
21 A . 16 2
22 G < 15 2
23 G < 14 2
24 C < 13 2
25 G . 26 4
26 A > 29 2
27 T > 30 2
28 G > 31 2
29 G > 32 2
30 A > 33 2
31 C . 34 4
32 T . 35 4
33 A . 36 4
34 G . 37 4
35 A . 38 4
36 A . 39 4
37 A . 40 4
38 T < 33 2
39 C < 32 2
40 C < 31 2
41 A < 30 2
42 T < 29 2
43 T . 42 4
44 G > 46 2
45 G > 47 2
46 G > 48 2
47 G > 49 2
48 T . 53 4
49 T . 54 4
50 T . 55 4
-1 - . 56 1
-1 - . 52 1
-1 - . 51 1
-1 - . 50 1
51 C < 49 2
52 C < 48 2
53 C < 47 2
54 C < 46 2
55 A . 58 4
56 C . 59 4
57 G > 60 2
58 C > 61 2
59 A > 62 2
60 G > 63 2
61 G > 64 2
62 T . 65 4
63 T . 66 4
64 C . 67 4
65 G . 68 4
66 A . 69 4
67 A . 70 4
68 T . 71 4
69 C < 64 2
70 C < 63 2
71 T < 62 2
72 G < 61 2
73 C < 60 2
-1 - . 43 1
74 C < 8 2
75 G < 7 2
76 A < 6 2
77 C < 5 2
78 T < 4 2
79 A < 3 2
80 C < 2 2
81 G . 1 8
-1 # # -1 -1
65 NG7630_GCC 73
-1 # # -1 -1
0 G > 2 2
1 C > 3 2
2 G > 4 2
3 C > 5 2
4 A > 6 2
5 A > 7 2
6 G > 8 2
7 T . 9 4
8 G . 10 4
9 G > 13 2
10 T > 14 2
11 T > 15 2
12 T > 16 2
13 A . 17 4
14 G . 18 4
15 T . 19 4
16 G . 21 4
17 G . 22 4
18 T . 23 4
19 A . 24 4
-1 - . 20 1
20 A < 16 2
21 A < 15 2
22 A < 14 2
23 T < 13 2
24 C . 26 4
25 C > 29 2
26 A > 30 2
27 A > 31 2
28 C > 32 2
29 G > 33 2
30 T . 34 4
31 T . 35 4
32 G . 36 4
33 C . 37 4
34 C . 38 4
35 A . 39 4
36 T . 40 4
37 C < 33 2
38 G < 32 2
39 T < 31 2
40 T < 30 2
41 G < 29 2
42 G . 42 4
-1 - . 56 1
-1 - . 55 1
-1 - . 54 1
-1 - . 53 1
-1 - . 52 1
-1 - . 51 1
-1 - . 50 1
-1 - . 49 1
-1 - . 48 1
-1 - . 47 1
-1 - . 46 1
43 G . 58 4
44 C . 59 4
45 C > 60 2
46 C > 61 2
47 C > 62 2
48 G > 63 2
49 G > 64 2
50 T . 65 4
51 T . 66 4
52 C . 67 4
53 G . 68 4
54 A . 69 4
55 T . 70 4
56 T . 71 4
57 C < 64 2
58 C < 63 2
59 G < 62 2
60 G < 61 2
61 G < 60 2
-1 - . 43 1
62 C < 8 2
63 T < 7 2
64 T < 6 2
65 G < 5 2
66 C < 4 2
67 G < 3 2
68 C < 2 2
69 A . 1 8
70 C . 0 32
71 C . 0 32
72 A . 0 32
-1 # # -1 -1
65 NS7664_GCU 85
-1 # # -1 -1
0 G > 2 2
1 T > 3 2
2 T > 4 2
3 A > 5 2
4 A > 6 2
5 T > 7 2
6 G > 8 2
7 T . 9 4
8 G . 10 4
9 G > 13 2
10 C . 13 16
11 C > 14 2
12 C > 15 2
13 G . 16 2
14 A . 17 4
15 G . 18 4
16 T . 19 4
17 G . 21 4
18 G . 22 4
19 T . 23 4
20 T . 23 16
21 A . 24 4
-1 - . 20 1
22 A . 16 2
23 G < 15 2
24 G < 14 2
25 C < 13 2
26 G . 26 4
27 C > 29 2
28 T > 30 2
29 T > 31 2
30 C > 32 2
31 C > 33 2
32 T . 35 4
33 G . 36 4
34 C . 37 4
35 T . 38 4
36 A . 39 4
37 A . 40 4
-1 - . 34 1
38 G < 33 2
39 G < 32 2
40 A < 31 2
41 A < 30 2
42 G < 29 2
43 T . 42 4
44 G > 46 2
45 G > 47 2
46 G > 48 2
47 C > 49 2
48 T . 53 4
49 C . 54 4
50 T . 55 4
-1 - . 56 1
-1 - . 52 1
-1 - . 51 1
-1 - . 50 1
51 G < 49 2
52 C < 48 2
53 C < 47 2
54 C < 46 2
55 G . 58 4
56 A . 59 4
57 G > 60 2
58 C > 61 2
59 A > 62 2
60 G > 63 2
61 G > 64 2
62 T . 65 4
63 T . 66 4
64 C . 67 4
65 G . 68 4
66 A . 69 4
67 A . 70 4
68 T . 71 4
69 C < 64 2
70 C < 63 2
71 T < 62 2
72 G < 61 2
73 T < 60 2
-1 - . 43 1
74 C < 8 2
75 A < 7 2
76 T < 6 2
77 T < 5 2
78 A < 4 2
79 A < 3 2
80 C < 2 2
81 G . 1 8
82 C . 0 32
83 C . 0 32
84 A . 0 32
-1 # # -1 -1
65 MC7500_GCA 72
-1 # # -1 -1
0 A > 2 2
1 A > 3 2
2 T > 4 2
3 G > 5 2
4 A > 6 2
5 T > 7 2
6 A > 8 2
7 T . 9 4
8 A . 10 4
9 A > 13 2
10 C > 14 2
11 T > 15 2
12 T > 16 2
13 A . 17 4
14 A . 18 4
15 T . 19 4
16 T . 20 4
17 G . 21 4
18 A . 22 4
19 T . 23 4
20 A . 24 4
21 A < 16 2
22 A < 15 2
23 G < 14 2
24 T < 13 2
25 A . 26 4
26 A > 29 2
27 A > 30 2
28 T > 31 2
29 A > 32 2
30 A > 33 2
31 T . 34 4
32 T . 35 4
33 G . 36 4
34 C . 37 4
35 A . 38 4
36 A . 39 4
37 A . 40 4
38 T < 33 2
39 T < 32 2
40 A < 31 2
41 T < 30 2
42 T < 29 2
43 A . 42 4
44 T . 43 4
-1 - . 56 1
-1 - . 55 1
-1 - . 54 1
-1 - . 53 1
-1 - . 52 1
-1 - . 51 1
-1 - . 50 1
-1 - . 49 1
-1 - . 48 1
-1 - . 47 1
-1 - . 46 1
45 A . 58 4
46 T . 59 4
47 T > 60 2
48 T > 61 2
49 C > 62 2
50 A > 63 2
51 G > 64 2
52 T . 65 4
53 T . 66 4
54 T . 67 4
55 G . 68 4
56 A . 69 4
57 A . 70 4
58 T . 71 4
59 C < 64 2
60 T < 63 2
61 G < 62 2
62 A < 61 2
63 A < 60 2
64 T < 8 2
65 A < 7 2
66 T < 6 2
67 C < 5 2
68 A < 4 2
69 T < 3 2
70 T < 2 2
71 T . 1 8
-1 # # -1 -1
65 ML9205_TAG 82
-1 # # -1 -1
0 G > 2 2
1 G > 3 2
2 T > 4 2
3 G > 5 2
4 A > 6 2
5 G > 7 2
6 A > 8 2
7 T . 9 4
8 G . 10 4
9 G > 13 2
10 C > 14 2
11 C > 15 2
12 G . 16 2
13 A . 17 4
14 G . 18 4
15 T . 19 4
16 G . 21 4
17 G . 22 4
18 T . 23 4
19 C . 23 16
20 T . 23 16
21 A . 24 4
-1 - . 20 1
22 A . 16 2
23 G < 15 2
24 G < 14 2
25 C < 13 2
26 G . 26 4
27 C > 29 2
28 T > 30 2
29 G > 31 2
30 G > 32 2
31 T > 33 2
32 T . 34 4
33 T . 35 4
34 T . 36 4
35 A . 37 4
36 G . 38 4
37 G . 39 4
38 C . 40 4
39 A < 33 2
40 C < 32 2
41 C < 31 2
42 A < 30 2
43 G < 29 2
44 T . 42 4
45 C > 46 2
46 C > 47 2
47 C > 48 2
48 T > 49 2
49 C . 50 2
-1 - . 56 1
-1 - . 55 1
-1 - . 54 1
-1 - . 53 1
-1 - . 52 1
-1 - . 51 1
50 C . 50 2
51 G < 49 2
52 G < 48 2
53 G < 47 2
54 G < 46 2
55 G . 58 4
56 C . 59 4
57 G > 60 2
58 T > 61 2
59 G > 62 2
60 G > 63 2
61 G > 64 2
62 T . 65 4
63 T . 66 4
64 C . 67 4
65 G . 68 4
66 A . 69 4
67 A . 70 4
68 T . 71 4
69 C < 64 2
70 C < 63 2
71 C < 62 2
72 A < 61 2
73 C < 60 2
-1 - . 43 1
74 T < 8 2
75 C < 7 2
76 T < 6 2
77 C < 5 2
78 A < 4 2
79 T < 3 2
80 C < 2 2
81 A . 1 8
-1 # # -1 -1
65 NX9360_CAU 75
-1 # # -1 -1
0 A > 2 2
1 G > 3 2
2 C > 4 2
3 A > 5 2
4 G > 6 2
5 A > 7 2
6 G > 8 2
7 T . 9 4
8 G . 10 4
9 G > 13 2
10 C > 14 2
11 G > 15 2
12 C > 16 2
13 A . 17 4
14 G . 18 4
15 T . 19 4
16 G . 21 4
17 G . 22 4
18 A . 23 4
19 A . 24 4
-1 - . 20 1
20 G < 16 2
21 C < 15 2
22 G < 14 2
23 T < 13 2
24 G . 26 4
25 C > 29 2
26 T > 30 2
27 G > 31 2
28 G > 32 2
29 G > 33 2
30 C . 34 4
31 C . 35 4
32 C . 36 4
33 A . 37 4
34 T . 38 4
35 A . 39 4
36 A . 40 4
37 C < 33 2
38 C < 32 2
39 C < 31 2
40 A < 30 2
41 G < 29 2
42 A . 42 4
43 G . 43 4
-1 - . 56 1
-1 - . 55 1
-1 - . 54 1
-1 - . 53 1
-1 - . 52 1
-1 - . 51 1
-1 - . 50 1
-1 - . 49 1
-1 - . 48 1
-1 - . 47 1
-1 - . 46 1
44 G . 58 4
45 T . 58 16
46 C . 59 4
47 C > 60 2
48 G > 61 2
49 A > 62 2
50 G > 63 2
51 G > 64 2
52 A . 65 4
53 T . 66 4
54 C . 67 4
55 G . 68 4
56 A . 69 4
57 A . 70 4
58 A . 71 4
59 C < 64 2
60 C < 63 2
61 T < 62 2
62 C < 61 2
63 G < 60 2
64 C < 8 2
65 T < 7 2
66 C < 6 2
67 T < 5 2
68 G < 4 2
69 C < 3 2
70 T < 2 2
71 A . 1 8
72 C . 0 32
73 C . 0 32
74 A . 0 32
-1 # # -1 -1
65 ND9290_8UC 75
-1 # # -1 -1
0 T > 2 2
1 C > 3 2
2 C > 4 2
3 T > 5 2
4 C > 6 2
5 G > 7 2
6 T > 8 2
7 T . 9 4
8 G . 10 4
9 G > 13 2
10 T > 14 2
11 A > 15 2
12 T > 16 2
13 A . 17 4
14 G . 18 4
15 T . 19 4
16 G . 21 4
17 G . 22 4
18 T . 23 4
19 G . 23 16
20 A . 24 4
-1 - . 20 1
21 G < 16 2
22 T < 15 2
23 A < 14 2
24 T < 13 2
25 C . 26 4
26 C > 29 2
27 C > 30 2
28 C > 31 2
29 G > 32 2
30 C > 33 2
31 C . 34 4
32 T . 35 4
33 G . 36 4
34 T . 37 4
35 C . 38 4
36 A . 39 4
37 C . 40 4
38 G < 33 2
39 C < 32 2
40 G < 31 2
41 G < 30 2
42 G < 29 2
43 A . 42 4
44 G . 43 4
-1 - . 56 1
-1 - . 55 1
-1 - . 54 1
-1 - . 53 1
-1 - . 52 1
-1 - . 51 1
-1 - . 50 1
-1 - . 49 1
-1 - . 48 1
-1 - . 47 1
-1 - . 46 1
45 A . 58 4
46 C . 59 4
47 C > 60 2
48 G > 61 2
49 G > 62 2
50 G > 63 2
51 G > 64 2
52 T . 65 4
53 T . 66 4
54 C . 67 4
55 A . 68 4
56 A . 69 4
57 T . 70 4
58 T . 71 4
59 C < 64 2
60 C < 63 2
61 C < 62 2
62 C < 61 2
63 G < 60 2
64 A < 8 2
65 C < 7 2
66 G < 6 2
67 G < 5 2
68 G < 4 2
69 G < 3 2
70 A < 2 2
71 G . 1 8
72 C . 0 32
73 C . 0 32
74 A . 0 32
-1 # # -1 -1
65 NA7650_IGC 76
-1 # # -1 -1
0 G > 2 2
1 G > 3 2
2 G > 4 2
3 C > 5 2
4 G > 6 2
5 T . 7 2
6 G > 8 2
7 T . 9 4
8 G . 10 4
9 G > 13 2
10 C > 14 2
11 G > 15 2
12 T > 16 2
13 A . 17 4
14 G . 18 4
15 T . 19 4
16 T . 20 4
17 G . 21 4
18 G . 22 4
19 T . 23 4
20 A . 24 4
21 G < 16 2
22 C < 15 2
23 G < 14 2
24 C < 13 2
25 G . 26 4
26 T > 29 2
27 T > 30 2
28 C > 31 2
29 G > 32 2
30 C > 33 2
31 T . 34 4
32 T . 35 4
33 A . 36 4
34 G . 37 4
35 C . 38 4
36 A . 39 4
37 T . 40 4
38 G < 33 2
39 C < 32 2
40 G < 31 2
41 A < 30 2
42 A < 29 2
43 A . 42 4
44 G . 43 4
-1 - . 56 1
-1 - . 55 1
-1 - . 54 1
-1 - . 53 1
-1 - . 52 1
-1 - . 51 1
-1 - . 50 1
-1 - . 49 1
-1 - . 48 1
-1 - . 47 1
-1 - . 46 1
45 G . 58 4
46 T . 58 16
47 C . 59 4
48 T > 60 2
49 C > 61 2
50 C > 62 2
51 G > 63 2
52 G > 64 2
53 T . 65 4
54 T . 66 4
55 C . 67 4
56 G . 68 4
57 A . 69 4
58 C . 70 4
59 T . 71 4
60 C < 64 2
61 C < 63 2
62 G < 62 2
63 G < 61 2
64 A < 60 2
65 C < 8 2
66 T . 7 2
67 C < 6 2
68 G < 5 2
69 T < 4 2
70 C < 3 2
71 C < 2 2
72 A . 1 8
73 C . 0 32
74 C . 0 32
75 A . 0 32
-1 # # -1 -1
65 MK9200_CTT 73
-1 # # -1 -1
0 G > 2 2
1 C > 3 2
2 C > 4 2
3 C > 5 2
4 G > 6 2
5 G > 7 2
6 T > 8 2
7 T . 9 4
8 A . 10 4
9 G > 13 2
10 C > 14 2
11 T > 15 2
12 C > 16 2
13 A . 17 4
14 G . 18 4
15 T . 19 4
16 C . 20 4
17 G . 21 4
18 G . 22 4
19 T . 23 4
20 A . 24 4
21 G < 16 2
22 A < 15 2
23 G < 14 2
24 C < 13 2
25 A . 26 4
26 C > 29 2
27 C > 30 2
28 A > 31 2
29 G > 32 2
30 A > 33 2
31 C . 34 4
32 T . 35 4
33 C . 36 4
34 T . 37 4
35 T . 38 4
36 A . 39 4
37 A . 40 4
38 T < 33 2
39 C < 32 2
40 T < 31 2
41 G < 30 2
42 G < 29 2
43 T . 42 4
44 T . 43 4
-1 - . 56 1
-1 - . 55 1
-1 - . 54 1
-1 - . 53 1
-1 - . 52 1
-1 - . 51 1
-1 - . 50 1
-1 - . 49 1
-1 - . 48 1
-1 - . 47 1
-1 - . 46 1
45 G . 58 4
46 T . 58 16
47 C . 59 4
48 G > 60 2
49 C > 61 2
50 G > 62 2
51 G > 63 2
52 G > 64 2
53 T . 65 4
54 T . 66 4
55 C . 67 4
56 G . 68 4
57 A . 69 4
58 G . 70 4
59 C . 71 4
60 C < 64 2
61 C < 63 2
62 C < 62 2
63 G < 61 2
64 C < 60 2
65 A < 8 2
66 T < 7 2
67 T < 6 2
68 G < 5 2
69 G < 4 2
70 G < 3 2
71 C < 2 2
72 T . 1 8
-1 # # -1 -1
65 MK7630_TTT 73
-1 # # -1 -1
0 T > 2 2
1 C > 3 2
2 C > 4 2
3 T > 5 2
4 T > 6 2
5 G > 7 2
6 T > 8 2
7 T . 9 4
8 A . 10 4
9 G > 13 2
10 C > 14 2
11 T > 15 2
12 C > 16 2
13 A . 17 4
14 G . 18 4
15 T . 19 4
16 T . 20 4
17 G . 21 4
18 G . 22 4
19 T . 23 4
20 A . 24 4
21 G < 16 2
22 A < 15 2
23 G < 14 2
24 C < 13 2
25 G . 26 4
26 T > 29 2
27 T > 30 2
28 C > 31 2
29 G > 32 2
30 G > 33 2
31 C . 34 4
32 T . 35 4
33 T . 36 4
34 T . 37 4
35 T . 38 4
36 A . 39 4
37 A . 40 4
38 C < 33 2
39 C < 32 2
40 G < 31 2
41 A < 30 2
42 A < 29 2
43 A . 42 4
44 T . 43 4
-1 - . 56 1
-1 - . 55 1
-1 - . 54 1
-1 - . 53 1
-1 - . 52 1
-1 - . 51 1
-1 - . 50 1
-1 - . 49 1
-1 - . 48 1
-1 - . 47 1
-1 - . 46 1
45 G . 58 4
46 T . 58 16
47 C . 59 4
48 A > 60 2
49 G > 61 2
50 G > 62 2
51 G > 63 2
52 G > 64 2
53 T . 65 4
54 T . 66 4
55 C . 67 4
56 G . 68 4
57 A . 69 4
58 G . 70 4
59 C . 71 4
60 C < 64 2
61 C < 63 2
62 C < 62 2
63 C < 61 2
64 T < 60 2
65 A < 8 2
66 T < 7 2
67 G < 6 2
68 A < 5 2
69 G < 4 2
70 G < 3 2
71 A < 2 2
72 G . 1 8
-1 # # -1 -1
65 MP8571_AGG 72
-1 # # -1 -1
0 G > 2 2
1 G > 3 2
2 G > 4 2
3 C > 5 2
4 A > 6 2
5 T > 7 2
6 T > 8 2
7 T . 9 4
8 G . 10 4
9 G > 13 2
10 T > 14 2
11 C > 15 2
12 T . 16 2
13 A . 17 4
14 G . 18 4
15 T . 19 4
16 G . 21 4
17 G . 22 4
18 T . 23 4
19 A . 24 4
-1 - . 20 1
20 T . 16 2
21 G < 15 2
22 A < 14 2
23 T < 13 2
24 T . 26 4
25 C > 29 2
26 T > 30 2
27 C > 31 2
28 G > 32 2
29 C > 33 2
30 T . 34 4
31 T . 35 4
32 A . 36 4
33 G . 37 4
34 G . 38 4
35 G . 39 4
36 T . 40 4
37 G < 33 2
38 C < 32 2
39 G < 31 2
40 A < 30 2
41 G < 29 2
42 A . 42 4
43 G . 43 4
-1 - . 56 1
-1 - . 55 1
-1 - . 54 1
-1 - . 53 1
-1 - . 52 1
-1 - . 51 1
-1 - . 50 1
-1 - . 49 1
-1 - . 48 1
-1 - . 47 1
-1 - . 46 1
44 G . 58 4
45 T . 58 16
46 C . 59 4
47 C > 60 2
48 C > 61 2
49 G > 62 2
50 A > 63 2
51 G > 64 2
52 T . 65 4
53 T . 66 4
54 C . 67 4
55 A . 68 4
56 A . 69 4
57 T . 70 4
58 T . 71 4
59 C < 64 2
60 T < 63 2
61 C < 62 2
62 G < 61 2
63 G < 60 2
64 A < 8 2
65 A < 7 2
66 T < 6 2
67 G < 5 2
68 C < 4 2
69 C < 3 2
70 C < 2 2
71 C . 1 8
-1 # # -1 -1
65 NX8530_CAU&RX8570_CAU 75
-1 # # -1 -1
0 A > 2 2
1 T > 3 2
2 C > 4 2
3 A > 5 2
4 G > 6 2
5 A > 7 2
6 G > 8 2
7 T . 9 4
8 G . 10 4
9 G > 13 2
10 C > 14 2
11 G > 15 2
12 C > 16 2
13 A . 17 4
14 G . 18 4
15 C . 19 4
16 G . 21 4
17 G . 22 4
18 A . 23 4
19 A . 24 4
-1 - . 20 1
20 G < 16 2
21 C < 15 2
22 G < 14 2
23 T < 13 2
24 G . 26 4
25 G > 29 2
26 T > 30 2
27 G > 31 2
28 G > 32 2
29 G > 33 2
30 C . 34 4
31 C . 35 4
32 C . 36 4
33 A . 37 4
34 T . 38 4
35 A . 39 4
36 A . 40 4
37 C < 33 2
38 C < 32 2
39 C < 31 2
40 A < 30 2
41 C < 29 2
42 A . 42 4
43 G . 43 4
-1 - . 56 1
-1 - . 55 1
-1 - . 54 1
-1 - . 53 1
-1 - . 52 1
-1 - . 51 1
-1 - . 50 1
-1 - . 49 1
-1 - . 48 1
-1 - . 47 1
-1 - . 46 1
44 G . 58 4
45 T . 58 16
46 C . 59 4
47 C > 60 2
48 C > 61 2
49 A > 62 2
50 G > 63 2
51 G > 64 2
52 A . 65 4
53 T . 66 4
54 C . 67 4
55 G . 68 4
56 A . 69 4
57 A . 70 4
58 A . 71 4
59 C < 64 2
60 C < 63 2
61 T < 62 2
62 G < 61 2
63 G < 60 2
64 C < 8 2
65 T < 7 2
66 C < 6 2
67 T < 5 2
68 G < 4 2
69 A < 3 2
70 T < 2 2
71 A . 1 8
72 C . 0 32
73 C . 0 32
74 A . 0 32
-1 # # -1 -1
65 NM7630_CAU 76
-1 # # -1 -1
0 G > 2 2
1 C > 3 2
2 T > 4 2
3 T > 5 2
4 C > 6 2
5 A > 7 2
6 G > 8 2
7 T . 9 4
8 A . 10 4
9 G > 13 2
10 C > 14 2
11 T > 15 2
12 C > 16 2
13 A . 17 4
14 G . 18 4
15 T . 19 4
16 A . 20 4
17 G . 21 4
18 G . 22 4
19 A . 23 4
20 A . 24 4
21 G < 16 2
22 A < 15 2
23 G < 14 2
24 C < 13 2
25 G . 26 4
26 T > 29 2
27 C > 30 2
28 A > 31 2
29 G > 32 2
30 T . 33 2
31 C . 34 4
32 T . 35 4
33 C . 36 4
34 A . 37 4
35 T . 38 4
36 A . 39 4
37 A . 40 4
38 T . 33 2
39 C < 32 2
40 T < 31 2
41 G < 30 2
42 A < 29 2
43 A . 42 4
44 G . 43 4
-1 - . 56 1
-1 - . 55 1
-1 - . 54 1
-1 - . 53 1
-1 - . 52 1
-1 - . 51 1
-1 - . 50 1
-1 - . 49 1
-1 - . 48 1
-1 - . 47 1
-1 - . 46 1
45 G . 58 4
46 T . 58 16
47 C . 59 4
48 G > 60 2
49 A > 61 2
50 G > 62 2
51 A > 63 2
52 G > 64 2
53 T . 65 4
54 T . 66 4
55 C . 67 4
56 G . 68 4
57 A . 69 4
58 A . 70 4
59 C . 71 4
60 C < 64 2
61 T < 63 2
62 C < 62 2
63 T < 61 2
64 C < 60 2
65 C < 8 2
66 T < 7 2
67 G < 6 2
68 G < 5 2
69 A < 4 2
70 G < 3 2
71 C < 2 2
72 A . 1 8
73 C . 0 32
74 C . 0 32
75 A . 0 32
-1 # # -1 -1
65 MN7520_GTT 73
-1 # # -1 -1
0 T > 2 2
1 C > 3 2
2 C > 4 2
3 T > 5 2
4 C > 6 2
5 C > 7 2
6 C > 8 2
7 T . 9 4
8 G . 10 4
9 G > 13 2
10 C > 14 2
11 G > 15 2
12 C > 16 2
13 A . 17 4
14 G . 18 4
15 T . 19 4
16 C . 20 4
17 G . 21 4
18 G . 22 4
19 C . 23 4
20 A . 24 4
21 G < 16 2
22 C < 15 2
23 G < 14 2
24 C < 13 2
25 G . 26 4
26 T . 29 2
27 T > 30 2
28 A > 31 2
29 G > 32 2
30 G > 33 2
31 C . 34 4
32 T . 35 4
33 G . 36 4
34 T . 37 4
35 T . 38 4
36 A . 39 4
37 A . 40 4
38 C < 33 2
39 C < 32 2
40 T < 31 2
41 A < 30 2
42 C . 29 2
43 A . 42 4
44 G . 43 4
-1 - . 56 1
-1 - . 55 1
-1 - . 54 1
-1 - . 53 1
-1 - . 52 1
-1 - . 51 1
-1 - . 50 1
-1 - . 49 1
-1 - . 48 1
-1 - . 47 1
-1 - . 46 1
45 G . 58 4
46 T . 58 16
47 C . 59 4
48 G > 60 2
49 T > 61 2
50 T > 62 2
51 G > 63 2
52 G > 64 2
53 T . 65 4
54 T . 66 4
55 C . 67 4
56 G . 68 4
57 A . 69 4
58 A . 70 4
59 T . 71 4
60 C < 64 2
61 C < 63 2
62 A < 62 2
63 A < 61 2
64 C < 60 2
65 G < 8 2
66 G < 7 2
67 G < 6 2
68 A < 5 2
69 G < 4 2
70 G < 3 2
71 A < 2 2
72 G . 1 8
-1 # # -1 -1
65 MS9201_TGA 82
-1 # # -1 -1
0 G > 2 2
1 C > 3 2
2 A > 4 2
3 A > 5 2
4 C > 6 2
5 G > 7 2
6 A > 8 2
7 T . 9 4
8 G . 10 4
9 T > 13 2
10 C > 14 2
11 C > 15 2
12 G . 16 2
13 A . 17 4
14 G . 18 4
15 T . 19 4
16 G . 21 4
17 G . 22 4
18 T . 23 4
19 T . 23 16
20 A . 24 4
-1 - . 20 1
21 A . 16 2
22 G < 15 2
23 G < 14 2
24 A < 13 2
25 G . 26 4
26 A > 29 2
27 T > 30 2
28 G > 31 2
29 G > 32 2
30 A > 33 2
31 C . 34 4
32 T . 35 4
33 T . 36 4
34 G . 37 4
35 A . 38 4
36 A . 39 4
37 A . 40 4
38 T < 33 2
39 C < 32 2
40 C < 31 2
41 A < 30 2
42 T < 29 2
43 T . 42 4
44 G > 46 2
45 G > 47 2
46 G > 48 2
47 C > 49 2
48 T . 53 4
49 T . 54 4
50 T . 55 4
-1 - . 56 1
-1 - . 52 1
-1 - . 51 1
-1 - . 50 1
51 G < 49 2
52 C < 48 2
53 C < 47 2
54 C < 46 2
55 G . 58 4
56 C . 59 4
57 G > 60 2
58 T > 61 2
59 A > 62 2
60 G > 63 2
61 G > 64 2
62 T . 65 4
63 T . 66 4
64 C . 67 4
65 G . 68 4
66 A . 69 4
67 T . 70 4
68 T . 71 4
69 C < 64 2
70 C < 63 2
71 T < 62 2
72 G < 61 2
73 C < 60 2
-1 - . 43 1
74 T < 8 2
75 C < 7 2
76 G < 6 2
77 T < 5 2
78 T < 4 2
79 G < 3 2
80 C < 2 2
81 G . 1 8
-1 # # -1 -1
65 NV9161_.AC&RV9990_.AC 76
-1 # # -1 -1
0 G > 2 2
1 T > 3 2
2 T > 4 2
3 T > 5 2
4 C > 6 2
5 C > 7 2
6 G > 8 2
7 T . 9 4
8 A . 10 4
9 G > 13 2
10 T > 14 2
11 G > 15 2
12 T . 16 2
13 A . 17 4
14 G . 18 4
15 T . 19 4
16 G . 21 4
17 G . 22 4
18 T . 23 4
19 T . 23 16
20 A . 24 4
-1 - . 20 1
21 T . 16 2
22 C < 15 2
23 A < 14 2
24 C < 13 2
25 G . 26 4
26 T > 29 2
27 T > 30 2
28 C > 31 2
29 G > 32 2
30 C > 33 2
31 C . 34 4
32 T . 35 4
33 N . 36 4
34 A . 37 4
35 C . 38 4
36 A . 39 4
37 C . 40 4
38 G < 33 2
39 C < 32 2
40 G < 31 2
41 A < 30 2
42 A < 29 2
43 A . 42 4
44 G . 43 4
-1 - . 56 1
-1 - . 55 1
-1 - . 54 1
-1 - . 53 1
-1 - . 52 1
-1 - . 51 1
-1 - . 50 1
-1 - . 49 1
-1 - . 48 1
-1 - . 47 1
-1 - . 46 1
45 G . 58 4
46 T . 58 16
47 C . 59 4
48 C > 60 2
49 C > 61 2
50 C > 62 2
51 G > 63 2
52 G > 64 2
53 T . 65 4
54 T . 66 4
55 C . 67 4
56 G . 68 4
57 A . 69 4
58 A . 70 4
59 A . 71 4
60 C < 64 2
61 C < 63 2
62 G < 62 2
63 G < 61 2
64 G < 60 2
65 C < 8 2
66 G < 7 2
67 G < 6 2
68 A < 5 2
69 A < 4 2
70 A < 3 2
71 C < 2 2
72 A . 1 8
73 C . 0 32
74 C . 0 32
75 A . 0 32
-1 # # -1 -1
65 NS9240_GCU 83
-1 # # -1 -1
0 G > 2 2
1 A > 3 2
2 C > 4 2
3 G > 5 2
4 A > 6 2
5 G > 7 2
6 G > 8 2
7 T . 9 4
8 G . 10 4
9 G > 13 2
10 C > 14 2
11 C > 15 2
12 G . 16 2
13 A . 17 4
14 G . 18 4
15 T . 19 4
16 G . 21 4
17 G . 22 4
18 T . 23 4
19 T . 23 16
20 A . 24 4
-1 - . 20 1
21 A . 16 2
22 G < 15 2
23 G < 14 2
24 C < 13 2
25 G . 26 4
26 T > 29 2
27 T > 30 2
28 G > 31 2
29 G > 32 2
30 A > 33 2
31 T . 35 4
32 G . 36 4
33 C . 37 4
34 T . 38 4
35 A . 39 4
36 A . 40 4
-1 - . 34 1
37 T < 33 2
38 C < 32 2
39 C < 31 2
40 A < 30 2
41 A < 29 2
42 T . 42 4
43 G > 46 2
44 T > 47 2
45 G > 48 2
46 C > 49 2
47 T . 53 4
48 T . 54 4
-1 - . 56 1
-1 - . 55 1
-1 - . 52 1
-1 - . 51 1
-1 - . 50 1
49 G < 49 2
50 C < 48 2
51 A < 47 2
52 C < 46 2
53 G . 58 4
54 C . 59 4
55 G > 60 2
56 T > 61 2
57 G > 62 2
58 G > 63 2
59 G > 64 2
60 T . 65 4
61 T . 66 4
62 C . 67 4
63 G . 68 4
64 A . 69 4
65 A . 70 4
66 T . 71 4
67 C < 64 2
68 C < 63 2
69 C < 62 2
70 A < 61 2
71 T < 60 2
-1 - . 43 1
72 C < 8 2
73 C < 7 2
74 T < 6 2
75 C < 5 2
76 G < 4 2
77 T < 3 2
78 C < 2 2
79 G . 1 8
80 C . 0 32
81 C . 0 32
82 A . 0 32
-1 # # -1 -1
65 NW7630_BCA 75
-1 # # -1 -1
0 G > 2 2
1 A > 3 2
2 A > 4 2
3 G > 5 2
4 C > 6 2
5 G > 7 2
6 G > 8 2
7 T . 9 4
8 G . 10 4
9 G > 13 2
10 C > 14 2
11 T > 15 2
12 C > 16 2
13 A . 17 4
14 A . 18 4
15 T . 19 4
16 G . 21 4
17 G . 22 4
18 T . 23 4
19 A . 24 4
-1 - . 20 1
20 G < 16 2
21 A < 15 2
22 G < 14 2
23 C < 13 2
24 T . 26 4
25 T > 29 2
26 T > 30 2
27 C > 31 2
28 G > 32 2
29 A > 33 2
30 C . 34 4
31 T . 35 4
32 C . 36 4
33 C . 37 4
34 A . 38 4
35 A . 39 4
36 A . 40 4
37 T < 33 2
38 C < 32 2
39 G < 31 2
40 A < 30 2
41 A < 29 2
42 G . 42 4
43 G . 43 4
-1 - . 56 1
-1 - . 55 1
-1 - . 54 1
-1 - . 53 1
-1 - . 52 1
-1 - . 51 1
-1 - . 50 1
-1 - . 49 1
-1 - . 48 1
-1 - . 47 1
-1 - . 46 1
44 G . 58 4
45 T . 58 16
46 T . 59 4
47 G > 60 2
48 C > 61 2
49 A > 62 2
50 G > 63 2
51 G > 64 2
52 T . 65 4
53 T . 66 4
54 C . 67 4
55 A . 68 4
56 A . 69 4
57 T . 70 4
58 T . 71 4
59 C < 64 2
60 C < 63 2
61 T < 62 2
62 G < 61 2
63 T < 60 2
64 C < 8 2
65 C < 7 2
66 G < 6 2
67 T < 5 2
68 T < 4 2
69 T < 3 2
70 C < 2 2
71 A . 1 8
72 C . 0 32
73 C . 0 32
74 A . 0 32
-1 # # -1 -1
65 MG7501_TCC 72
-1 # # -1 -1
0 A > 2 2
1 C > 3 2
2 A > 4 2
3 A > 5 2
4 A > 6 2
5 T > 7 2
6 A > 8 2
7 T . 9 4
8 A . 10 4
9 G > 13 2
10 T > 14 2
11 T > 15 2
12 T > 16 2
13 A . 17 4
14 A . 18 4
15 T . 19 4
16 C . 20 4
17 G . 21 4
18 G . 22 4
19 T . 23 4
20 A . 24 4
21 A < 16 2
22 A < 15 2
23 A < 14 2
24 T < 13 2
25 A . 26 4
26 T > 29 2
27 T > 30 2
28 A > 31 2
29 A > 32 2
30 T > 33 2
31 T . 34 4
32 T . 35 4
33 T . 36 4
34 C . 37 4
35 C . 38 4
36 A . 39 4
37 A . 40 4
38 A < 33 2
39 T < 32 2
40 T < 31 2
41 A < 30 2
42 A < 29 2
43 T . 42 4
44 G . 43 4
-1 - . 56 1
-1 - . 55 1
-1 - . 54 1
-1 - . 53 1
-1 - . 52 1
-1 - . 51 1
-1 - . 50 1
-1 - . 49 1
-1 - . 48 1
-1 - . 47 1
-1 - . 46 1
45 A . 58 4
46 T . 59 4
47 A > 60 2
48 T > 61 2
49 G > 62 2
50 G > 63 2
51 A > 64 2
52 T . 65 4
53 T . 66 4
54 C . 67 4
55 A . 68 4
56 A . 69 4
57 T . 70 4
58 T . 71 4
59 T < 64 2
60 C < 63 2
61 C < 62 2
62 A < 61 2
63 T < 60 2
64 T < 8 2
65 A < 7 2
66 T < 6 2
67 T < 5 2
68 T < 4 2
69 G < 3 2
70 T < 2 2
71 A . 1 8
-1 # # -1 -1
65 MA9330_CGC 72
-1 # # -1 -1
0 G > 2 2
1 G > 3 2
2 G > 4 2
3 G > 5 2
4 A > 6 2
5 T > 7 2
6 G > 8 2
7 T . 9 4
8 A . 10 4
9 G > 13 2
10 C > 14 2
11 T > 15 2
12 C > 16 2
13 A . 17 4
14 G . 18 4
15 T . 19 4
16 G . 21 4
17 G . 22 4
18 T . 23 4
19 A . 24 4
-1 - . 20 1
20 G < 16 2
21 A < 15 2
22 G < 14 2
23 C < 13 2
24 G . 26 4
25 C > 29 2
26 A > 30 2
27 T > 31 2
28 G > 32 2
29 C > 33 2
30 T . 34 4
31 T . 35 4
32 C . 36 4
33 G . 37 4
34 C . 38 4
35 A . 39 4
36 T . 40 4
37 G < 33 2
38 T < 32 2
39 A < 31 2
40 T < 30 2
41 G < 29 2
42 A . 42 4
43 G . 43 4
-1 - . 56 1
-1 - . 55 1
-1 - . 54 1
-1 - . 53 1
-1 - . 52 1
-1 - . 51 1
-1 - . 50 1
-1 - . 49 1
-1 - . 48 1
-1 - . 47 1
-1 - . 46 1
44 G . 58 4
45 C . 58 16
46 C . 59 4
47 C > 60 2
48 C > 61 2
49 G > 62 2
50 G > 63 2
51 G > 64 2
52 T . 65 4
53 T . 66 4
54 C . 67 4
55 G . 68 4
56 A . 69 4
57 T . 70 4
58 C . 71 4
59 C < 64 2
60 C < 63 2
61 C < 62 2
62 G < 61 2
63 G < 60 2
64 C < 8 2
65 A < 7 2
66 T < 6 2
67 C < 5 2
68 T < 4 2
69 C < 3 2
70 C < 2 2
71 A . 1 8
-1 # # -1 -1
65 MW7570_CCA 74
-1 # # -1 -1
0 G > 2 2
1 A > 3 2
2 C > 4 2
3 T > 5 2
4 C > 6 2
5 C > 7 2
6 T > 8 2
7 T . 9 4
8 A . 10 4
9 G > 13 2
10 C > 14 2
11 A > 15 2
12 T . 16 2
13 A . 17 4
14 G . 18 4
15 T . 19 4
16 G . 21 4
17 G . 22 4
18 T . 23 4
19 T . 23 16
20 T . 23 16
21 A . 24 4
-1 - . 20 1
22 T . 16 2
23 T < 15 2
24 G < 14 2
25 T < 13 2
26 A . 26 4
27 A > 29 2
28 T > 30 2
29 T > 31 2
30 G > 32 2
31 T > 33 2
32 C . 34 4
33 T . 35 4
34 C . 36 4
35 C . 37 4
36 A . 38 4
37 A . 39 4
38 A . 40 4
39 G < 33 2
40 C < 32 2
41 A < 31 2
42 G < 30 2
43 T < 29 2
44 T . 42 4
45 G . 43 4
-1 - . 56 1
-1 - . 55 1
-1 - . 54 1
-1 - . 53 1
-1 - . 52 1
-1 - . 51 1
-1 - . 50 1
-1 - . 49 1
-1 - . 48 1
-1 - . 47 1
-1 - . 46 1
46 G . 58 4
47 T . 58 16
48 C . 59 4
49 C > 60 2
50 A > 61 2
51 G > 62 2
52 G > 63 2
53 G > 64 2
54 T . 65 4
55 T . 66 4
56 C . 67 4
57 A . 68 4
58 A . 69 4
59 C . 70 4
60 T . 71 4
61 C < 64 2
62 C < 63 2
63 C < 62 2
64 T < 61 2
65 G < 60 2
66 A < 8 2
67 G < 7 2
68 G < 6 2
69 G < 5 2
70 G < 4 2
71 T < 3 2
72 C < 2 2
73 T . 1 8
-1 # # -1 -1
65 NS8560_CGA 85
-1 # # -1 -1
0 G > 2 2
1 T > 3 2
2 C > 4 2
3 A > 5 2
4 G > 6 2
5 T > 7 2
6 A > 8 2
7 T . 9 4
8 G . 10 4
9 G > 13 2
10 C > 14 2
11 C > 15 2
12 G . 16 2
13 A . 17 4
14 G . 18 4
15 T . 19 4
16 G . 21 4
17 G . 22 4
18 T . 23 4
19 T . 23 16
20 A . 24 4
-1 - . 20 1
21 A . 16 2
22 G < 15 2
23 G < 14 2
24 C < 13 2
25 G . 26 4
26 A > 29 2
27 C > 30 2
28 A > 31 2
29 G > 32 2
30 A > 33 2
31 T . 35 4
32 C . 36 4
33 G . 37 4
34 A . 38 4
35 A . 39 4
36 A . 40 4
-1 - . 34 1
37 T < 33 2
38 C < 32 2
39 T < 31 2
40 G < 30 2
41 T < 29 2
42 T . 42 4
43 G . 43 4
44 A > 46 2
45 G > 47 2
46 A . 48 2
47 T . 53 4
48 T . 54 4
49 T . 55 4
50 G . 56 4
-1 - . 52 1
-1 - . 51 1
-1 - . 50 1
-1 - . 49 1
51 C . 48 2
52 C < 47 2
53 T < 46 2
54 G . 58 4
55 G . 58 16
56 C . 59 4
57 A > 60 2
58 G > 61 2
59 C > 62 2
60 G > 63 2
61 G > 64 2
62 T . 65 4
63 T . 66 4
64 C . 67 4
65 G . 68 4
66 A . 69 4
67 A . 70 4
68 T . 71 4
69 C < 64 2
70 C < 63 2
71 G < 62 2
72 C < 61 2
73 T < 60 2
74 T < 8 2
75 A < 7 2
76 C < 6 2
77 T < 5 2
78 G < 4 2
79 A < 3 2
80 C < 2 2
81 G . 1 8
82 C . 0 32
83 C . 0 32
84 A . 0 32
-1 # # -1 -1
65 NV9160_IAC 77
-1 # # -1 -1
0 A . 0 16
1 G > 2 2
2 T > 3 2
3 T > 4 2
4 T > 5 2
5 C > 6 2
6 C > 7 2
7 G > 8 2
8 T . 9 4
9 A . 10 4
10 G > 13 2
11 T > 14 2
12 G > 15 2
13 T . 16 2
14 A . 17 4
15 G . 18 4
16 T . 19 4
17 G . 21 4
18 G . 22 4
19 T . 23 4
20 T . 23 16
21 A . 24 4
-1 - . 20 1
22 T . 16 2
23 C < 15 2
24 A < 14 2
25 C < 13 2
26 G . 26 4
27 T > 29 2
28 T > 30 2
29 C > 31 2
30 G > 32 2
31 C > 33 2
32 C . 34 4
33 T . 35 4
34 A . 36 4
35 A . 37 4
36 C . 38 4
37 A . 39 4
38 C . 40 4
39 G < 33 2
40 C < 32 2
41 G < 31 2
42 A < 30 2
43 A < 29 2
44 A . 42 4
45 G . 43 4
-1 - . 56 1
-1 - . 55 1
-1 - . 54 1
-1 - . 53 1
-1 - . 52 1
-1 - . 51 1
-1 - . 50 1
-1 - . 49 1
-1 - . 48 1
-1 - . 47 1
-1 - . 46 1
46 G . 58 4
47 T . 58 16
48 C . 59 4
49 C > 60 2
50 C > 61 2
51 C > 62 2
52 G > 63 2
53 G > 64 2
54 T . 65 4
55 T . 66 4
56 C . 67 4
57 G . 68 4
58 A . 69 4
59 A . 70 4
60 A . 71 4
61 C < 64 2
62 C < 63 2
63 G < 62 2
64 G < 61 2
65 G < 60 2
66 C < 8 2
67 G < 7 2
68 G < 6 2
69 A < 5 2
70 A < 4 2
71 A < 3 2
72 C < 2 2
73 A . 1 8
74 C . 0 32
75 C . 0 32
76 A . 0 32
-1 # # -1 -1
65 MS7620_TGA 82
-1 # # -1 -1
0 G > 2 2
1 T > 3 2
2 C > 4 2
3 A > 5 2
4 G > 6 2
5 C > 7 2
6 A > 8 2
7 T . 9 4
8 G . 10 4
9 G > 13 2
10 C > 14 2
11 A > 15 2
12 G . 16 2
13 A . 17 4
14 G . 18 4
15 T . 19 4
16 G . 21 4
17 G . 22 4
18 T . 23 4
19 C . 23 16
20 T . 23 16
21 A . 24 4
-1 - . 20 1
22 A . 16 2
23 T < 15 2
24 G < 14 2
25 C < 13 2
26 G . 26 4
27 T > 29 2
28 T > 30 2
29 A > 31 2
30 G > 32 2
31 A > 33 2
32 C . 34 4
33 T . 35 4
34 T . 36 4
35 G . 37 4
36 A . 38 4
37 A . 39 4
38 A . 40 4
39 T < 33 2
40 C < 32 2
41 T < 31 2
42 A < 30 2
43 A < 29 2
44 T . 42 4
45 T > 46 2
46 C > 47 2
47 C > 48 2
48 T > 49 2
49 T . 53 4
50 C . 54 4
-1 - . 56 1
-1 - . 55 1
-1 - . 52 1
-1 - . 51 1
-1 - . 50 1
51 G < 49 2
52 G < 48 2
53 G < 47 2
54 A < 46 2
55 G . 58 4
56 C . 59 4
57 G > 60 2
58 T > 61 2
59 A > 62 2
60 G > 63 2
61 G > 64 2
62 T . 65 4
63 T . 66 4
64 C . 67 4
65 G . 68 4
66 A . 69 4
67 A . 70 4
68 C . 71 4
69 C < 64 2
70 C < 63 2
71 T < 62 2
72 A < 61 2
73 C < 60 2
-1 - . 43 1
74 T < 8 2
75 G < 7 2
76 C < 6 2
77 T < 5 2
78 G < 4 2
79 A < 3 2
80 C < 2 2
81 G . 1 8
-1 # # -1 -1
65 MP7630_TGG 72
-1 # # -1 -1
0 G > 2 2
1 G > 3 2
2 G > 4 2
3 C > 5 2
4 G > 6 2
5 T . 7 2
6 G > 8 2
7 T . 9 4
8 G . 10 4
9 G > 13 2
10 T > 14 2
11 C > 15 2
12 T . 16 2
13 A . 17 4
14 G . 18 4
15 T . 19 4
16 G . 21 4
17 G . 22 4
18 T . 23 4
19 A . 24 4
-1 - . 20 1
20 T . 16 2
21 G < 15 2
22 A < 14 2
23 T < 13 2
24 T . 26 4
25 C > 29 2
26 T > 30 2
27 C > 31 2
28 G > 32 2
29 C > 33 2
30 T . 34 4
31 T . 35 4
32 T . 36 4
33 G . 37 4
34 G . 38 4
35 G . 39 4
36 T . 40 4
37 G < 33 2
38 C < 32 2
39 G < 31 2
40 A < 30 2
41 G < 29 2
42 A . 42 4
43 G . 43 4
-1 - . 56 1
-1 - . 55 1
-1 - . 54 1
-1 - . 53 1
-1 - . 52 1
-1 - . 51 1
-1 - . 50 1
-1 - . 49 1
-1 - . 48 1
-1 - . 47 1
-1 - . 46 1
44 G . 58 4
45 C . 58 16
46 C . 59 4
47 C > 60 2
48 T > 61 2
49 G > 62 2
50 G > 63 2
51 G > 64 2
52 T . 65 4
53 T . 66 4
54 C . 67 4
55 A . 68 4
56 A . 69 4
57 T . 70 4
58 T . 71 4
59 C < 64 2
60 C < 63 2
61 C < 62 2
62 A < 61 2
63 G < 60 2
64 C < 8 2
65 T . 7 2
66 C < 6 2
67 G < 5 2
68 C < 4 2
69 C < 3 2
70 C < 2 2
71 C . 1 8
-1 # # -1 -1
65 NG9231_,CC 75
-1 # # -1 -1
0 G > 2 2
1 C > 3 2
2 G > 4 2
3 T > 5 2
4 T > 6 2
5 G > 7 2
6 G > 8 2
7 T . 9 4
8 G . 10 4
9 G > 13 2
10 T > 14 2
11 G > 15 2
12 T > 16 2
13 A . 17 4
14 A . 18 4
15 T . 19 4
16 G . 21 4
17 G . 22 4
18 T . 23 4
19 C . 23 16
20 A . 24 4
-1 - . 20 1
21 G < 16 2
22 C < 15 2
23 A < 14 2
24 T < 13 2
25 A . 26 4
26 G > 29 2
27 T > 30 2
28 T > 31 2
29 G > 32 2
30 C > 33 2
31 C . 34 4
32 T . 35 4
33 T . 36 4
34 C . 37 4
35 C . 38 4
36 A . 39 4
37 A . 40 4
38 G < 33 2
39 C < 32 2
40 A < 31 2
41 G < 30 2
42 T < 29 2
43 T . 42 4
44 G . 43 4
-1 - . 56 1
-1 - . 55 1
-1 - . 54 1
-1 - . 53 1
-1 - . 52 1
-1 - . 51 1
-1 - . 50 1
-1 - . 49 1
-1 - . 48 1
-1 - . 47 1
-1 - . 46 1
45 A . 58 4
46 T . 59 4
47 C > 60 2
48 C > 61 2
49 G > 62 2
50 G > 63 2
51 G > 64 2
52 T . 65 4
53 T . 66 4
54 C . 67 4
55 G . 68 4
56 A . 69 4
57 T . 70 4
58 T . 71 4
59 C < 64 2
60 C < 63 2
61 C < 62 2
62 G < 61 2
63 G < 60 2
64 C < 8 2
65 C < 7 2
66 A < 6 2
67 A < 5 2
68 C < 4 2
69 G < 3 2
70 C < 2 2
71 A . 1 8
72 C . 0 32
73 C . 0 32
74 A . 0 32
-1 # # -1 -1
65 ME9350_CTC 72
-1 # # -1 -1
0 T > 2 2
1 C > 3 2
2 C > 4 2
3 T > 5 2
4 T > 6 2
5 G > 7 2
6 G > 8 2
7 T . 9 4
8 G . 10 4
9 G > 13 2
10 T > 14 2
11 C > 15 2
12 T > 16 2
13 A . 17 4
14 G . 18 4
15 T . 19 4
16 G . 21 4
17 G . 22 4
18 T . 23 4
19 T . 23 16
20 A . 24 4
-1 - . 20 1
21 G < 16 2
22 G < 15 2
23 A < 14 2
24 T < 13 2
25 T . 26 4
26 C > 29 2
27 G > 30 2
28 G > 31 2
29 C > 32 2
30 G > 33 2
31 C . 34 4
32 T . 35 4
33 C . 36 4
34 T . 37 4
35 C . 38 4
36 A . 39 4
37 C . 40 4
38 C < 33 2
39 G < 32 2
40 C < 31 2
41 C < 30 2
42 G < 29 2
43 C . 42 4
44 G . 43 4
-1 - . 56 1
-1 - . 55 1
-1 - . 54 1
-1 - . 53 1
-1 - . 52 1
-1 - . 51 1
-1 - . 50 1
-1 - . 49 1
-1 - . 48 1
-1 - . 47 1
-1 - . 46 1
45 G . 58 4
46 C . 59 4
47 C > 60 2
48 C > 61 2
49 G > 62 2
50 G > 63 2
51 G > 64 2
52 T . 65 4
53 T . 66 4
54 C . 67 4
55 G . 68 4
56 A . 69 4
57 T . 70 4
58 T . 71 4
59 C < 64 2
60 C < 63 2
61 C < 62 2
62 G < 61 2
63 G < 60 2
64 T < 8 2
65 C < 7 2
66 A < 6 2
67 G < 5 2
68 G < 4 2
69 G < 3 2
70 A < 2 2
71 A . 1 8
-1 # # -1 -1
65 MW8500_CCA 72
-1 # # -1 -1
0 G > 2 2
1 G > 3 2
2 G . 4 4
3 T > 5 2
4 G > 6 2
5 T . 7 2
6 G > 8 2
7 T . 9 4
8 A . 10 4
9 G > 13 2
10 C > 14 2
11 T > 15 2
12 T > 16 2
13 A . 17 4
14 G . 18 4
15 A . 19 4
16 T . 20 4
17 G . 21 4
18 G . 22 4
19 T . 23 4
20 A . 24 4
21 G < 16 2
22 A < 15 2
23 G < 14 2
24 C < 13 2
25 A . 26 4
26 G > 29 2
27 T > 30 2
28 G > 31 2
29 G > 32 2
30 C > 33 2
31 C . 34 4
32 T . 35 4
33 C . 36 4
34 C . 37 4
35 A . 38 4
36 A . 39 4
37 A . 40 4
38 G < 33 2
39 C < 32 2
40 C < 31 2
41 G < 30 2
42 C < 29 2
43 C . 42 4
44 G . 43 4
-1 - . 56 1
-1 - . 55 1
-1 - . 54 1
-1 - . 53 1
-1 - . 52 1
-1 - . 51 1
-1 - . 50 1
-1 - . 49 1
-1 - . 48 1
-1 - . 47 1
-1 - . 46 1
45 G . 58 4
46 T . 58 16
47 C . 59 4
48 G > 60 2
49 G > 61 2
50 G > 62 2
51 G > 63 2
52 G > 64 2
53 T . 65 4
54 T . 66 4
55 C . 67 4
56 G . 68 4
57 A . 69 4
58 A . 70 4
59 T . 71 4
60 C < 64 2
61 C < 63 2
62 C < 62 2
63 T < 61 2
64 C < 60 2
65 T < 8 2
66 T . 7 2
67 C < 6 2
68 A < 5 2
69 C < 3 2
70 C < 2 2
71 G . 1 8
-1 # # -1 -1
65 MN7640_GTT 74
-1 # # -1 -1
0 G > 2 2
1 G > 3 2
2 T > 4 2
3 C > 5 2
4 G > 6 2
5 G > 7 2
6 G > 8 2
7 T . 9 4
8 A . 10 4
9 G > 13 2
10 C > 14 2
11 A > 15 2
12 T . 16 2
13 A . 17 4
14 G . 18 4
15 T . 19 4
16 T . 20 4
17 G . 21 4
18 G . 22 4
19 T . 23 4
20 T . 23 16
21 A . 24 4
22 T . 16 2
23 T < 15 2
24 G < 14 2
25 C < 13 2
26 G . 26 4
27 C > 29 2
28 A > 30 2
29 C > 31 2
30 G > 32 2
31 A > 33 2
32 C . 34 4
33 T . 35 4
34 G . 36 4
35 T . 37 4
36 T . 38 4
37 A . 39 4
38 A . 40 4
39 T < 33 2
40 C < 32 2
41 G < 31 2
42 T < 30 2
43 G < 29 2
44 A . 42 4
45 G . 43 4
-1 - . 56 1
-1 - . 55 1
-1 - . 54 1
-1 - . 53 1
-1 - . 52 1
-1 - . 51 1
-1 - . 50 1
-1 - . 49 1
-1 - . 48 1
-1 - . 47 1
-1 - . 46 1
46 G . 58 4
47 T . 58 16
48 C . 59 4
49 G > 60 2
50 A > 61 2
51 G > 62 2
52 G > 63 2
53 G > 64 2
54 T . 65 4
55 T . 66 4
56 C . 67 4
57 G . 68 4
58 A . 69 4
59 G . 70 4
60 T . 71 4
61 C < 64 2
62 C < 63 2
63 C < 62 2
64 T < 61 2
65 C < 60 2
66 C < 8 2
67 C < 7 2
68 T < 6 2
69 G < 5 2
70 A < 4 2
71 C < 3 2
72 C < 2 2
73 G . 1 8
-1 # # -1 -1
65 MS9994_CGA 88
-1 # # -1 -1
0 G > 2 2
1 G > 3 2
2 A > 4 2
3 G > 5 2
4 A > 6 2
5 T > 7 2
6 A > 8 2
7 T . 9 4
8 G . 10 4
9 G > 13 2
10 C > 14 2
11 A > 15 2
12 C . 16 2
13 A . 17 4
14 A . 18 4
15 T . 19 4
16 C . 20 4
17 T . 20 16
18 G . 21 4
19 G . 22 4
20 T . 23 4
21 A . 24 4
22 C . 16 2
23 T < 15 2
24 G < 14 2
25 C < 13 2
26 A . 26 4
27 A > 29 2
28 C > 30 2
29 G > 31 2
30 G > 32 2
31 A > 33 2
32 C . 34 4
33 T . 35 4
34 C . 36 4
35 G . 37 4
36 A . 38 4
37 A . 39 4
38 A . 40 4
39 T < 33 2
40 C < 32 2
41 C < 31 2
42 G < 30 2
43 T < 29 2
44 C . 42 4
45 G . 43 4
46 A > 46 2
47 G . 47 2
48 C > 48 2
49 C > 49 2
50 G > 50 2
51 C . 51 4
52 G . 52 4
53 T . 53 4
54 T . 54 4
55 T . 55 4
-1 - . 56 1
56 C < 50 2
57 G < 49 2
58 G < 48 2
59 G . 47 2
60 T < 46 2
61 G . 58 4
62 T . 59 4
63 G > 60 2
64 C > 61 2
65 G > 62 2
66 G > 63 2
67 G > 64 2
68 T . 65 4
69 T . 66 4
70 C . 67 4
71 A . 68 4
72 A . 69 4
73 A . 70 4
74 T . 71 4
75 C < 64 2
76 C < 63 2
77 C < 62 2
78 G < 61 2
79 C < 60 2
80 T < 8 2
81 A < 7 2
82 T < 6 2
83 C < 5 2
84 T < 4 2
85 C < 3 2
86 C < 2 2
87 T . 1 8
-1 # # -1 -1
65 MK7550_TTT 73
-1 # # -1 -1
0 G > 2 2
1 C > 3 2
2 A > 4 2
3 C > 5 2
4 T > 6 2
5 T > 7 2
6 C > 8 2
7 T . 9 4
8 A . 10 4
9 G > 13 2
10 C > 14 2
11 T > 15 2
12 C > 16 2
13 A . 17 4
14 G . 18 4
15 T . 19 4
16 T . 20 4
17 G . 21 4
18 G . 22 4
19 T . 23 4
20 A . 24 4
21 G < 16 2
22 A < 15 2
23 G < 14 2
24 C < 13 2
25 G . 26 4
26 C > 29 2
27 G > 30 2
28 T . 31 2
29 G > 32 2
30 G > 33 2
31 C . 34 4
32 T . 35 4
33 T . 36 4
34 T . 37 4
35 T . 38 4
36 A . 39 4
37 A . 40 4
38 C < 33 2
39 C < 32 2
40 T . 31 2
41 C < 30 2
42 G < 29 2
43 T . 42 4
44 G . 43 4
-1 - . 56 1
-1 - . 55 1
-1 - . 54 1
-1 - . 53 1
-1 - . 52 1
-1 - . 51 1
-1 - . 50 1
-1 - . 49 1
-1 - . 48 1
-1 - . 47 1
-1 - . 46 1
45 G . 58 4
46 T . 58 16
47 C . 59 4
48 G > 60 2
49 T > 61 2
50 G > 62 2
51 G > 63 2
52 G > 64 2
53 T . 65 4
54 T . 66 4
55 C . 67 4
56 G . 68 4
57 A . 69 4
58 G . 70 4
59 C . 71 4
60 C < 64 2
61 C < 63 2
62 C < 62 2
63 A < 61 2
64 C < 60 2
65 G < 8 2
66 G < 7 2
67 A < 6 2
68 G < 5 2
69 T < 4 2
70 G < 3 2
71 C < 2 2
72 G . 1 8
-1 # # -1 -1
65 MV9370_TAC 74
-1 # # -1 -1
0 C > 2 2
1 A > 3 2
2 A > 4 2
3 G > 5 2
4 A . 6 2
5 C > 7 2
6 G > 8 2
7 T . 9 4
8 A . 10 4
9 G > 13 2
10 C > 14 2
11 T > 15 2
12 A . 15 16
13 T > 16 2
14 A . 17 4
15 A . 18 4
16 A . 19 4
17 T . 20 4
18 C . 20 16
19 C . 23 16
20 A . 24 4
-1 - . 23 1
-1 - . 22 1
-1 - . 21 1
21 G < 16 2
22 A < 15 2
23 G < 14 2
24 C < 13 2
25 A . 26 4
26 T > 29 2
27 T > 30 2
28 C > 31 2
29 A > 32 2
30 G > 33 2
31 C . 34 4
32 T . 35 4
33 T . 36 4
34 A . 37 4
35 C . 38 4
36 A . 39 4
37 C . 40 4
38 C < 33 2
39 T < 32 2
40 G < 31 2
41 A < 30 2
42 A < 29 2
43 A . 42 4
44 G . 43 4
-1 - . 56 1
-1 - . 55 1
-1 - . 54 1
-1 - . 53 1
-1 - . 52 1
-1 - . 51 1
-1 - . 50 1
-1 - . 49 1
-1 - . 48 1
-1 - . 47 1
-1 - . 46 1
45 A . 58 4
46 T . 58 16
47 G . 59 4
48 A . 60 2
49 T > 61 2
50 G . 62 2
51 T > 63 2
52 C . 64 2
53 T . 65 4
54 A . 66 4
55 C . 67 4
56 A . 68 4
57 T . 68 16
58 A . 69 4
59 A . 70 4
60 T . 71 4
61 A . 64 2
62 A < 63 2
63 G . 62 2
64 A < 61 2
65 C . 60 2
66 C < 8 2
67 G < 7 2
68 C . 6 2
69 C < 5 2
70 T < 4 2
71 T < 3 2
72 G < 2 2
73 A . 1 8
-1 # # -1 -1
65 ND7780_GUC 73
-1 # # -1 -1
0 T > 2 2
1 C > 3 2
2 T > 4 2
3 T > 5 2
4 C > 6 2
5 G > 7 2
6 G > 8 2
7 T . 9 4
8 A . 10 4
9 G > 13 2
10 T > 14 2
11 A > 15 2
12 T > 16 2
13 A . 17 4
14 G . 18 4
15 T . 19 4
16 G . 21 4
17 G . 22 4
18 T . 23 4
19 A . 23 16
20 A . 24 4
-1 - . 20 1
21 G < 16 2
22 T < 15 2
23 A < 14 2
24 T < 13 2
25 G . 26 4
26 T > 29 2
27 C > 30 2
28 C > 31 2
29 G > 32 2
30 C > 33 2
31 C . 34 4
32 T . 35 4
33 G . 36 4
34 T . 37 4
35 C . 38 4
36 A . 39 4
-1 - . 40 1
37 G < 33 2
38 C < 32 2
39 G < 31 2
40 G < 30 2
41 A < 29 2
42 A . 42 4
-1 - . 56 1
-1 - . 55 1
-1 - . 54 1
-1 - . 53 1
-1 - . 52 1
-1 - . 51 1
-1 - . 50 1
-1 - . 49 1
-1 - . 48 1
-1 - . 47 1
-1 - . 46 1
43 G . 58 4
44 A . 59 4
45 A . 60 2
46 C > 61 2
47 G > 62 2
48 G > 63 2
49 G > 64 2
50 T . 65 4
51 T . 66 4
52 C . 67 4
53 A . 68 4
54 A . 69 4
55 T . 70 4
56 T . 71 4
57 C < 64 2
58 C < 63 2
59 C < 62 2
60 G < 61 2
61 G . 60 2
-1 - . 43 1
62 C < 8 2
63 C < 7 2
64 G < 6 2
65 G < 5 2
66 A < 4 2
67 G < 3 2
68 A < 2 2
69 G . 1 8
70 C . 0 32
71 C . 0 32
72 A . 0 32
-1 # # -1 -1
65 ML7750_CAG 82
-1 # # -1 -1
0 G > 2 2
1 A > 3 2
2 T > 4 2
3 A > 5 2
4 T > 6 2
5 G > 7 2
6 G > 8 2
7 T . 9 4
8 G . 10 4
9 G > 13 2
10 C > 14 2
11 C > 15 2
12 G . 16 2
13 A . 17 4
14 G . 18 4
15 T . 19 4
16 G . 21 4
17 G . 22 4
18 T . 23 4
19 T . 23 16
20 A . 24 4
-1 - . 20 1
21 A . 16 2
22 G < 15 2
23 G < 14 2
24 C < 13 2
25 G . 26 4
26 T > 29 2
27 G > 30 2
28 G > 31 2
29 C > 32 2
30 G > 33 2
31 T . 34 4
32 C . 35 4
33 C . 36 4
34 A . 37 4
35 G . 38 4
36 G . 39 4
37 T . 40 4
38 T < 33 2
39 G < 32 2
40 C < 31 2
41 C < 30 2
42 A < 29 2
43 T . 42 4
44 G > 46 2
45 G > 47 2
46 G > 48 2
47 C > 49 2
48 A . 53 4
49 T . 54 4
50 T . 55 4
-1 - . 56 1
-1 - . 52 1
-1 - . 51 1
-1 - . 50 1
51 G < 49 2
52 C < 48 2
53 C < 47 2
54 C < 46 2
55 G . 58 4
56 C . 59 4
57 G > 60 2
58 C > 61 2
59 A > 62 2
60 G > 63 2
61 G > 64 2
62 T . 65 4
63 T . 66 4
64 C . 67 4
65 G . 68 4
66 A . 69 4
67 A . 70 4
68 C . 71 4
69 C < 64 2
70 C < 63 2
71 T < 62 2
72 G < 61 2
73 T < 60 2
-1 - . 43 1
74 C < 8 2
75 C < 7 2
76 A < 6 2
77 T < 5 2
78 G < 4 2
79 T < 3 2
80 C < 2 2
81 G . 1 8
-1 # # -1 -1
65 MG7641_TCC 71
-1 # # -1 -1
0 G > 2 2
1 C > 3 2
2 A > 4 2
3 T > 5 2
4 C > 6 2
5 G > 7 2
6 A > 8 2
7 T . 9 4
8 G . 10 4
9 G > 13 2
10 T > 14 2
11 G > 15 2
12 T > 16 2
13 A . 17 4
14 G . 18 4
15 C . 19 4
16 G . 21 4
17 G . 22 4
18 T . 23 4
19 A . 24 4
-1 - . 20 1
20 A < 16 2
21 C < 15 2
22 A < 14 2
23 T < 13 2
24 C . 26 4
25 A > 29 2
26 A > 30 2
27 T > 31 2
28 G > 32 2
29 C > 33 2
30 C . 34 4
31 T . 35 4
32 T . 36 4
33 C . 37 4
34 C . 38 4
35 A . 39 4
36 A . 40 4
37 G < 33 2
38 C < 32 2
39 A < 31 2
40 T < 30 2
41 T < 29 2
42 A . 42 4
43 G . 43 4
-1 - . 56 1
-1 - . 55 1
-1 - . 54 1
-1 - . 53 1
-1 - . 52 1
-1 - . 51 1
-1 - . 50 1
-1 - . 49 1
-1 - . 48 1
-1 - . 47 1
-1 - . 46 1
44 C . 58 4
45 T . 59 4
46 C > 60 2
47 C > 61 2
48 G > 62 2
49 G > 63 2
50 G > 64 2
51 T . 65 4
52 T . 66 4
53 C . 67 4
54 G . 68 4
55 A . 69 4
56 C . 70 4
57 T . 71 4
58 C < 64 2
59 C < 63 2
60 C < 62 2
61 G < 61 2
62 G < 60 2
63 T < 8 2
64 C < 7 2
65 G < 6 2
66 A < 5 2
67 T < 4 2
68 G < 3 2
69 C < 2 2
70 A . 1 8
-1 # # -1 -1
65 MT8710_TGT 73
-1 # # -1 -1
0 G > 2 2
1 C > 3 2
2 T > 4 2
3 A > 5 2
4 G > 6 2
5 T > 7 2
6 A > 8 2
7 T . 9 4
8 A . 10 4
9 G > 13 2
10 G . 14 2
11 T > 15 2
12 C > 16 2
13 A . 17 4
14 A . 18 4
15 T . 19 4
16 T . 20 4
17 G . 21 4
18 G . 22 4
19 T . 23 4
20 A . 24 4
21 G < 16 2
22 A < 15 2
23 G . 14 2
24 C < 13 2
25 A . 26 4
26 G > 29 2
27 C > 30 2
28 T > 31 2
29 G > 32 2
30 A > 33 2
31 T . 34 4
32 T . 35 4
33 T . 36 4
34 G . 37 4
35 T . 38 4
36 A . 39 4
37 A . 40 4
38 T < 33 2
39 C < 32 2
40 A < 31 2
41 G < 30 2
42 C < 29 2
43 C . 42 4
44 G . 43 4
-1 - . 56 1
-1 - . 55 1
-1 - . 54 1
-1 - . 53 1
-1 - . 52 1
-1 - . 51 1
-1 - . 50 1
-1 - . 49 1
-1 - . 48 1
-1 - . 47 1
-1 - . 46 1
45 G . 58 4
46 T . 58 16
47 T . 59 4
48 G > 60 2
49 C > 61 2
50 A > 62 2
51 G > 63 2
52 G > 64 2
53 T . 65 4
54 T . 66 4
55 C . 67 4
56 A . 68 4
57 A . 69 4
58 T . 70 4
59 T . 71 4
60 C < 64 2
61 C < 63 2
62 T < 62 2
63 G < 61 2
64 T < 60 2
65 T < 8 2
66 G < 7 2
67 C < 6 2
68 T < 5 2
69 A < 4 2
70 G < 3 2
71 C < 2 2
72 A . 1 8
-1 # # -1 -1
65 MY8511_GTA 73
-1 # # -1 -1
0 C > 2 2
1 C > 3 2
2 G > 4 2
3 A > 5 2
4 C > 6 2
5 C > 7 2
6 T > 8 2
7 T . 9 4
8 A . 10 4
9 G > 13 2
10 C > 14 2
11 T > 15 2
12 C > 16 2
13 A . 17 4
14 G . 18 4
15 T . 19 4
16 T . 20 4
17 G . 21 4
18 G . 22 4
19 T . 23 4
20 A . 24 4
21 G < 16 2
22 A < 15 2
23 G < 14 2
24 C < 13 2
25 G . 26 4
26 G > 29 2
27 A > 30 2
28 G > 31 2
29 G > 32 2
30 A > 33 2
31 C . 34 4
32 T . 35 4
33 G . 36 4
34 T . 37 4
35 A . 38 4
36 G . 39 4
37 A . 40 4
38 T < 33 2
39 C < 32 2
40 C < 31 2
41 T < 30 2
42 T < 29 2
43 A . 42 4
44 G . 43 4
-1 - . 56 1
-1 - . 55 1
-1 - . 54 1
-1 - . 53 1
-1 - . 52 1
-1 - . 51 1
-1 - . 50 1
-1 - . 49 1
-1 - . 48 1
-1 - . 47 1
-1 - . 46 1
45 G . 58 4
46 T . 58 16
47 C . 59 4
48 A > 60 2
49 T . 61 2
50 T > 62 2
51 G > 63 2
52 G > 64 2
53 T . 65 4
54 T . 66 4
55 C . 67 4
56 G . 68 4
57 A . 69 4
58 A . 70 4
59 T . 71 4
60 C < 64 2
61 C < 63 2
62 G < 62 2
63 C . 61 2
64 T < 60 2
65 A < 8 2
66 G < 7 2
67 G < 6 2
68 T < 5 2
69 C < 4 2
70 G < 3 2
71 G < 2 2
72 A . 1 8
-1 # # -1 -1
65 MG9241_GCC 71
-1 # # -1 -1
0 G > 2 2
1 C > 3 2
2 A > 4 2
3 T > 5 2
4 C > 6 2
5 G > 7 2
6 G > 8 2
7 T . 9 4
8 G . 10 4
9 G > 13 2
10 T > 14 2
11 T > 15 2
12 C > 16 2
13 A . 17 4
14 G . 18 4
15 T . 19 4
16 G . 21 4
17 G . 22 4
18 T . 23 4
19 A . 24 4
-1 - . 20 1
20 G < 16 2
21 A < 15 2
22 A < 14 2
23 T < 13 2
24 G . 26 4
25 C > 29 2
26 T > 30 2
27 C > 31 2
28 G > 32 2
29 C > 33 2
30 C . 34 4
31 T . 35 4
32 G . 36 4
33 C . 37 4
34 C . 38 4
35 A . 39 4
36 C . 40 4
37 G < 33 2
38 C < 32 2
39 G < 31 2
40 G < 30 2
41 G < 29 2
42 C . 42 4
43 G . 43 4
-1 - . 56 1
-1 - . 55 1
-1 - . 54 1
-1 - . 53 1
-1 - . 52 1
-1 - . 51 1
-1 - . 50 1
-1 - . 49 1
-1 - . 48 1
-1 - . 47 1
-1 - . 46 1
44 G . 58 4
45 C . 59 4
46 C . 60 2
47 C > 61 2
48 G > 62 2
49 G > 63 2
50 G > 64 2
51 T . 65 4
52 T . 66 4
53 C . 67 4
54 G . 68 4
55 A . 69 4
56 T . 70 4
57 T . 71 4
58 C < 64 2
59 C < 63 2
60 C < 62 2
61 G < 61 2
62 A . 60 2
63 C < 8 2
64 C < 7 2
65 G < 6 2
66 A < 5 2
67 T < 4 2
68 G < 3 2
69 C < 2 2
70 A . 1 8
-1 # # -1 -1
65 NA9230_IGC 76
-1 # # -1 -1
0 G > 2 2
1 G > 3 2
2 G > 4 2
3 G > 5 2
4 G > 6 2
5 C > 7 2
6 G > 8 2
7 T . 9 4
8 A . 10 4
9 G > 13 2
10 C > 14 2
11 T > 15 2
12 C > 16 2
13 A . 17 4
14 G . 18 4
15 A . 19 4
16 T . 20 4
17 G . 21 4
18 G . 22 4
19 T . 23 4
20 A . 24 4
21 G < 16 2
22 A < 15 2
23 G < 14 2
24 C < 13 2
25 G . 26 4
26 C > 29 2
27 T > 30 2
28 C > 31 2
29 G > 32 2
30 C > 33 2
31 T . 34 4
32 T . 35 4
33 A . 36 4
34 G . 37 4
35 C . 38 4
36 A . 39 4
37 T . 40 4
38 G < 33 2
39 T < 32 2
40 G < 31 2
41 A < 30 2
42 G < 29 2
43 A . 42 4
44 G . 43 4
-1 - . 56 1
-1 - . 55 1
-1 - . 54 1
-1 - . 53 1
-1 - . 52 1
-1 - . 51 1
-1 - . 50 1
-1 - . 49 1
-1 - . 48 1
-1 - . 47 1
-1 - . 46 1
45 G . 58 4
46 T . 58 16
47 A . 59 4
48 C > 60 2
49 C > 61 2
50 G > 62 2
51 G > 63 2
52 G > 64 2
53 A . 65 4
54 T . 66 4
55 C . 67 4
56 G . 68 4
57 A . 69 4
58 T . 70 4
59 A . 71 4
60 C < 64 2
61 C < 63 2
62 C < 62 2
63 G < 61 2
64 G < 60 2
65 C < 8 2
66 G < 7 2
67 C < 6 2
68 C < 5 2
69 T < 4 2
70 C < 3 2
71 C < 2 2
72 A . 1 8
73 C . 0 32
74 C . 0 32
75 A . 0 32
-1 # # -1 -1
65 MR9250_TCG 73
-1 # # -1 -1
0 G > 2 2
1 A > 3 2
2 C > 4 2
3 C > 5 2
4 G > 6 2
5 T > 7 2
6 G > 8 2
7 T . 9 4
8 G . 10 4
9 G > 13 2
10 C > 14 2
11 C > 15 2
12 C . 16 2
13 A . 17 4
14 A . 18 4
15 T . 19 4
16 G . 21 4
17 G . 22 4
18 A . 23 4
19 T . 23 16
20 A . 24 4
-1 - . 20 1
21 A . 16 2
22 G < 15 2
23 G < 14 2
24 C < 13 2
25 G . 26 4
26 T > 29 2
27 C > 30 2
28 G > 31 2
29 G > 32 2
30 A > 33 2
31 C . 34 4
32 T . 35 4
33 T . 36 4
34 C . 37 4
35 G . 38 4
36 G . 39 4
37 A . 40 4
38 T < 33 2
39 C < 32 2
40 C < 31 2
41 G < 30 2
42 A < 29 2
43 A . 42 4
44 G . 43 4
-1 - . 56 1
-1 - . 55 1
-1 - . 54 1
-1 - . 53 1
-1 - . 52 1
-1 - . 51 1
-1 - . 50 1
-1 - . 49 1
-1 - . 48 1
-1 - . 47 1
-1 - . 46 1
45 A . 58 4
46 T . 58 16
47 T . 59 4
48 G > 60 2
49 C > 61 2
50 A > 62 2
51 G > 63 2
52 G > 64 2
53 T . 65 4
54 T . 66 4
55 C . 67 4
56 G . 68 4
57 A . 69 4
58 G . 70 4
59 T . 71 4
60 C < 64 2
61 C < 63 2
62 T < 62 2
63 G < 61 2
64 T < 60 2
65 C < 8 2
66 A < 7 2
67 C < 6 2
68 G < 5 2
69 G < 4 2
70 T < 3 2
71 C < 2 2
72 G . 1 8
-1 # # -1 -1
65 MR7632_CCT 72
-1 # # -1 -1
0 G > 2 2
1 T > 3 2
2 T > 4 2
3 C > 5 2
4 C > 6 2
5 G > 7 2
6 T > 8 2
7 T . 9 4
8 G . 10 4
9 G > 13 2
10 C > 14 2
11 G > 15 2
12 T > 16 2
13 A . 17 4
14 A . 18 4
15 T . 19 4
16 G . 21 4
17 G . 22 4
18 T . 23 4
19 A . 24 4
-1 - . 20 1
20 A < 16 2
21 C < 15 2
22 G < 14 2
23 C < 13 2
24 G . 26 4
25 T > 29 2
26 C > 30 2
27 T > 31 2
28 C > 32 2
29 C > 33 2
30 C . 34 4
31 T . 35 4
32 C . 36 4
33 C . 37 4
34 T . 38 4
35 A . 39 4
36 A . 40 4
37 G < 33 2
38 G < 32 2
39 A < 31 2
40 G < 30 2
41 A < 29 2
42 A . 42 4
43 G . 43 4
-1 - . 56 1
-1 - . 55 1
-1 - . 54 1
-1 - . 53 1
-1 - . 52 1
-1 - . 51 1
-1 - . 50 1
-1 - . 49 1
-1 - . 48 1
-1 - . 47 1
-1 - . 46 1
44 A . 58 4
45 C . 58 16
46 T . 59 4
47 G > 60 2
48 C > 61 2
49 G > 62 2
50 G > 63 2
51 G > 64 2
52 T . 65 4
53 T . 66 4
54 C . 67 4
55 G . 68 4
56 A . 69 4
57 G . 70 4
58 T . 71 4
59 C < 64 2
60 C < 63 2
61 C < 62 2
62 G < 61 2
63 T < 60 2
64 A < 8 2
65 C < 7 2
66 G < 6 2
67 G < 5 2
68 A < 4 2
69 A < 3 2
70 C < 2 2
71 G . 1 8
-1 # # -1 -1
65 MA9290_TGC 72
-1 # # -1 -1
0 G > 2 2
1 G > 3 2
2 G > 4 2
3 G > 5 2
4 G > 6 2
5 T > 7 2
6 G > 8 2
7 T . 9 4
8 A . 10 4
9 G > 13 2
10 C > 14 2
11 T > 15 2
12 C > 16 2
13 A . 17 4
14 G . 18 4
15 T . 19 4
16 G . 21 4
17 G . 22 4
18 T . 23 4
19 A . 24 4
-1 - . 20 1
20 G < 16 2
21 A < 15 2
22 G < 14 2
23 C < 13 2
24 G . 26 4
25 C > 29 2
26 A > 30 2
27 T > 31 2
28 G > 32 2
29 C > 33 2
30 T . 34 4
31 T . 35 4
32 T . 36 4
33 G . 37 4
34 C . 38 4
35 A . 39 4
36 T . 40 4
37 G < 33 2
38 T < 32 2
39 A < 31 2
40 T < 30 2
41 G < 29 2
42 A . 42 4
43 G . 43 4
-1 - . 56 1
-1 - . 55 1
-1 - . 54 1
-1 - . 53 1
-1 - . 52 1
-1 - . 51 1
-1 - . 50 1
-1 - . 49 1
-1 - . 48 1
-1 - . 47 1
-1 - . 46 1
44 G . 58 4
45 T . 58 16
46 C . 59 4
47 T > 60 2
48 T > 61 2
49 G > 62 2
50 G > 63 2
51 G > 64 2
52 T . 65 4
53 T . 66 4
54 C . 67 4
55 A . 68 4
56 A . 69 4
57 T . 70 4
58 C . 71 4
59 C < 64 2
60 C < 63 2
61 C < 62 2
62 A < 61 2
63 G < 60 2
64 C < 8 2
65 A < 7 2
66 T < 6 2
67 C < 5 2
68 T < 4 2
69 C < 3 2
70 C < 2 2
71 A . 1 8
-1 # # -1 -1
65 NY8530_QPA&RY8531_GPA&RY8560_GPA&RY8600_GPA&RY8730_GPA 76
-1 # # -1 -1
0 C > 2 2
1 C > 3 2
2 G > 4 2
3 A > 5 2
4 C > 6 2
5 C > 7 2
6 T > 8 2
7 T . 9 4
8 A . 10 4
9 G > 13 2
10 C > 14 2
11 T > 15 2
12 C > 16 2
13 A . 17 4
14 G . 18 4
15 T . 19 4
16 T . 20 4
17 G . 21 4
18 G . 22 4
19 T . 23 4
20 A . 24 4
21 G < 16 2
22 A < 15 2
23 G < 14 2
24 C < 13 2
25 G . 26 4
26 G > 29 2
27 A > 30 2
28 G > 31 2
29 G > 32 2
30 A > 33 2
31 C . 34 4
32 T . 35 4
33 G . 36 4
34 T . 37 4
35 A . 38 4
36 G . 39 4
37 A . 40 4
38 T < 33 2
39 C < 32 2
40 C < 31 2
41 T < 30 2
42 T < 29 2
43 A . 42 4
44 G . 43 4
-1 - . 56 1
-1 - . 55 1
-1 - . 54 1
-1 - . 53 1
-1 - . 52 1
-1 - . 51 1
-1 - . 50 1
-1 - . 49 1
-1 - . 48 1
-1 - . 47 1
-1 - . 46 1
45 G . 58 4
46 T . 58 16
47 C . 59 4
48 A > 60 2
49 C > 61 2
50 T > 62 2
51 G > 63 2
52 G > 64 2
53 T . 65 4
54 T . 66 4
55 C . 67 4
56 G . 68 4
57 A . 69 4
58 A . 70 4
59 T . 71 4
60 C < 64 2
61 C < 63 2
62 G < 62 2
63 G < 61 2
64 T < 60 2
65 A < 8 2
66 G < 7 2
67 G < 6 2
68 T < 5 2
69 C < 4 2
70 G < 3 2
71 G < 2 2
72 A . 1 8
73 C . 0 32
74 C . 0 32
75 A . 0 32
-1 # # -1 -1
65 NF9330_;AA 76
-1 # # -1 -1
0 A . 0 16
1 G > 2 2
2 C > 3 2
3 C > 4 2
4 G > 5 2
5 A > 6 2
6 A > 7 2
7 A > 8 2
8 T . 9 4
9 A . 10 4
10 G > 13 2
11 C > 14 2
12 T > 15 2
13 C > 16 2
14 A . 17 4
15 G . 18 4
16 T . 19 4
17 T . 20 4
18 G . 21 4
19 G . 22 4
20 G . 23 4
21 A . 24 4
22 G < 16 2
23 A < 15 2
24 G < 14 2
25 C < 13 2
26 G . 26 4
27 T > 29 2
28 T > 30 2
29 A > 31 2
30 G > 32 2
31 A > 33 2
32 T . 35 4
33 G . 36 4
34 A . 37 4
35 A . 38 4
36 G . 39 4
37 A . 40 4
-1 - . 34 1
38 T < 33 2
39 C < 32 2
40 T < 31 2
41 A < 30 2
42 A < 29 2
43 A . 42 4
44 G . 43 4
-1 - . 56 1
-1 - . 55 1
-1 - . 54 1
-1 - . 53 1
-1 - . 52 1
-1 - . 51 1
-1 - . 50 1
-1 - . 49 1
-1 - . 48 1
-1 - . 47 1
-1 - . 46 1
45 G . 58 4
46 T . 58 16
47 C . 59 4
48 C > 60 2
49 C > 61 2
50 T > 62 2
51 G > 63 2
52 G > 64 2
53 T . 65 4
54 T . 66 4
55 C . 67 4
56 G . 68 4
57 A . 69 4
58 T . 70 4
59 C . 71 4
60 C < 64 2
61 C < 63 2
62 G < 62 2
63 G < 61 2
64 G < 60 2
65 T < 8 2
66 T < 7 2
67 T < 6 2
68 C < 5 2
69 G < 4 2
70 G < 3 2
71 C < 2 2
72 A . 1 8
73 C . 0 32
74 C . 0 32
75 A . 0 32
-1 # # -1 -1
65 MV9994_CAC 73
-1 # # -1 -1
0 G > 2 2
1 C > 3 2
2 T > 4 2
3 T > 5 2
4 C > 6 2
5 T > 7 2
6 G > 8 2
7 T . 9 4
8 A . 10 4
9 G > 13 2
10 T > 14 2
11 G > 15 2
12 T . 16 2
13 A . 17 4
14 G . 18 4
15 T . 19 4
16 G . 21 4
17 G . 22 4
18 T . 23 4
19 T . 23 16
20 A . 24 4
-1 - . 20 1
21 T . 16 2
22 C < 15 2
23 A < 14 2
24 C < 13 2
25 G . 26 4
26 T > 29 2
27 T > 30 2
28 C > 31 2
29 G > 32 2
30 C > 33 2
31 C . 34 4
32 T . 35 4
33 C . 36 4
34 A . 37 4
35 C . 38 4
36 A . 39 4
37 C . 40 4
38 G < 33 2
39 C < 32 2
40 G < 31 2
41 A < 30 2
42 A < 29 2
43 A . 42 4
44 G . 43 4
-1 - . 56 1
-1 - . 55 1
-1 - . 54 1
-1 - . 53 1
-1 - . 52 1
-1 - . 51 1
-1 - . 50 1
-1 - . 49 1
-1 - . 48 1
-1 - . 47 1
-1 - . 46 1
45 G . 58 4
46 T . 58 16
47 C . 59 4
48 C > 60 2
49 C > 61 2
50 C > 62 2
51 G > 63 2
52 G > 64 2
53 T . 65 4
54 T . 66 4
55 C . 67 4
56 G . 68 4
57 A . 69 4
58 A . 70 4
59 A . 71 4
60 C < 64 2
61 C < 63 2
62 G < 62 2
63 G < 61 2
64 G < 60 2
65 C < 8 2
66 A < 7 2
67 G < 6 2
68 A < 5 2
69 A < 4 2
70 G < 3 2
71 C < 2 2
72 A . 1 8
-1 # # -1 -1
65 NR9281_CCU 75
-1 # # -1 -1
0 G > 2 2
1 C > 3 2
2 C > 4 2
3 C > 5 2
4 C > 6 2
5 A > 7 2
6 G > 8 2
7 T . 9 4
8 G . 10 4
9 G > 13 2
10 C > 14 2
11 C > 15 2
12 T > 16 2
13 A . 17 4
14 A . 18 4
15 T . 19 4
16 G . 21 4
17 G . 22 4
18 A . 23 4
19 T . 23 16
20 A . 24 4
-1 - . 20 1
21 A < 16 2
22 G < 15 2
23 G < 14 2
24 C < 13 2
25 A . 26 4
26 T > 29 2
27 T > 30 2
28 G > 31 2
29 G > 32 2
30 C > 33 2
31 T . 35 4
32 C . 36 4
33 C . 37 4
34 T . 38 4
35 A . 39 4
36 A . 40 4
-1 - . 34 1
37 G < 33 2
38 C < 32 2
39 C < 31 2
40 A < 30 2
41 G < 29 2
42 G . 42 4
43 G . 43 4
-1 - . 56 1
-1 - . 55 1
-1 - . 54 1
-1 - . 53 1
-1 - . 52 1
-1 - . 51 1
-1 - . 50 1
-1 - . 49 1
-1 - . 48 1
-1 - . 47 1
-1 - . 46 1
44 A . 58 4
45 T . 58 16
46 T . 59 4
47 G > 60 2
48 T > 61 2
49 G > 62 2
50 G > 63 2
51 G > 64 2
52 T . 65 4
53 T . 66 4
54 C . 67 4
55 G . 68 4
56 A . 69 4
57 G . 70 4
58 T . 71 4
59 C < 64 2
60 C < 63 2
61 C < 62 2
62 A < 61 2
63 T < 60 2
64 C < 8 2
65 T < 7 2
66 G < 6 2
67 G < 5 2
68 G < 4 2
69 G < 3 2
70 T < 2 2
71 C . 1 8
72 C . 0 32
73 C . 0 32
74 A . 0 32
-1 # # -1 -1
65 MI9200_TAT 73
-1 # # -1 -1
0 G > 2 2
1 C > 3 2
2 C > 4 2
3 C > 5 2
4 C > 6 2
5 A > 7 2
6 T > 8 2
7 T . 9 4
8 G . 10 4
9 G > 13 2
10 C > 14 2
11 G > 15 2
12 C > 16 2
13 A . 17 4
14 G . 18 4
15 T . 19 4
16 C . 20 4
17 G . 21 4
18 G . 22 4
19 T . 23 4
20 T . 23 16
21 A . 24 4
22 G < 16 2
23 C < 15 2
24 G < 14 2
25 C < 13 2
26 G . 26 4
27 T > 29 2
28 G > 30 2
29 G > 31 2
30 T > 32 2
31 A > 33 2
32 C . 34 4
33 T . 35 4
34 T . 36 4
35 A . 37 4
36 T . 38 4
37 A . 39 4
-1 - . 40 1
38 T < 33 2
39 G < 32 2
40 C < 31 2
41 C < 30 2
42 A < 29 2
43 A . 42 4
44 G . 43 4
-1 - . 56 1
-1 - . 55 1
-1 - . 54 1
-1 - . 53 1
-1 - . 52 1
-1 - . 51 1
-1 - . 50 1
-1 - . 49 1
-1 - . 48 1
-1 - . 47 1
-1 - . 46 1
45 G . 58 4
46 T . 58 16
47 C . 59 4
48 G > 60 2
49 C > 61 2
50 C > 62 2
51 A > 63 2
52 G > 64 2
53 T . 65 4
54 T . 66 4
55 C . 67 4
56 G . 68 4
57 A . 69 4
58 G . 70 4
59 C . 71 4
60 C < 64 2
61 T < 63 2
62 G < 62 2
63 G < 61 2
64 C < 60 2
65 A < 8 2
66 T < 7 2
67 G < 6 2
68 G < 5 2
69 G < 4 2
70 G < 3 2
71 C < 2 2
72 A . 1 8
-1 # # -1 -1
65 MD9200_GTC 72
-1 # # -1 -1
0 T > 2 2
1 C > 3 2
2 C > 4 2
3 T > 5 2
4 C > 6 2
5 G > 7 2
6 G > 8 2
7 T . 9 4
8 A . 10 4
9 G > 13 2
10 T > 14 2
11 A > 15 2
12 T > 16 2
13 A . 17 4
14 G . 18 4
15 T . 19 4
16 G . 21 4
17 G . 22 4
18 T . 23 4
19 G . 23 16
20 A . 24 4
-1 - . 20 1
21 G < 16 2
22 T < 15 2
23 A < 14 2
24 T < 13 2
25 C . 26 4
26 C > 29 2
27 G > 30 2
28 C > 31 2
29 G > 32 2
30 T > 33 2
31 C . 34 4
32 T . 35 4
33 G . 36 4
34 T . 37 4
35 C . 38 4
36 A . 39 4
37 C . 40 4
38 A < 33 2
39 T < 32 2
40 G < 31 2
41 C < 30 2
42 G < 29 2
43 A . 42 4
44 G . 43 4
-1 - . 56 1
-1 - . 55 1
-1 - . 54 1
-1 - . 53 1
-1 - . 52 1
-1 - . 51 1
-1 - . 50 1
-1 - . 49 1
-1 - . 48 1
-1 - . 47 1
-1 - . 46 1
45 A . 58 4
46 C . 59 4
47 C > 60 2
48 C > 61 2
49 G > 62 2
50 G > 63 2
51 G > 64 2
52 T . 65 4
53 T . 66 4
54 C . 67 4
55 A . 68 4
56 A . 69 4
57 T . 70 4
58 T . 71 4
59 C < 64 2
60 C < 63 2
61 C < 62 2
62 G < 61 2
63 G < 60 2
64 C < 8 2
65 C < 7 2
66 G < 6 2
67 G < 5 2
68 G < 4 2
69 G < 3 2
70 A < 2 2
71 G . 1 8
-1 # # -1 -1
65 MD8511_GTC&DD8550_GTC 72
-1 # # -1 -1
0 G > 2 2
1 T > 3 2
2 C > 4 2
3 G > 5 2
4 T > 6 2
5 T > 7 2
6 G > 8 2
7 T . 9 4
8 A . 10 4
9 G > 13 2
10 T > 14 2
11 A > 15 2
12 T > 16 2
13 A . 17 4
14 G . 18 4
15 T . 19 4
16 G . 21 4
17 G . 22 4
18 T . 23 4
19 A . 23 16
20 A . 24 4
-1 - . 20 1
21 G < 16 2
22 T < 15 2
23 A < 14 2
24 T < 13 2
25 T . 26 4
26 C > 29 2
27 C > 30 2
28 C > 31 2
29 G > 32 2
30 C > 33 2
31 C . 34 4
32 T . 35 4
33 G . 36 4
34 T . 37 4
35 C . 38 4
36 A . 39 4
37 C . 40 4
38 G < 33 2
39 C < 32 2
40 G < 31 2
41 G < 30 2
42 G < 29 2
43 T . 42 4
44 G . 43 4
-1 - . 56 1
-1 - . 55 1
-1 - . 54 1
-1 - . 53 1
-1 - . 52 1
-1 - . 51 1
-1 - . 50 1
-1 - . 49 1
-1 - . 48 1
-1 - . 47 1
-1 - . 46 1
45 A . 58 4
46 C . 59 4
47 C > 60 2
48 C > 61 2
49 G > 62 2
50 G > 63 2
51 G > 64 2
52 T . 65 4
53 T . 66 4
54 C . 67 4
55 G . 68 4
56 A . 69 4
57 T . 70 4
58 C . 71 4
59 C < 64 2
60 C < 63 2
61 C < 62 2
62 G < 61 2
63 G < 60 2
64 C < 8 2
65 A < 7 2
66 A < 6 2
67 C < 5 2
68 G < 4 2
69 G < 3 2
70 C < 2 2
71 G . 1 8
-1 # # -1 -1
65 ML9241_CAG 83
-1 # # -1 -1
0 G > 2 2
1 T > 3 2
2 C > 4 2
3 A > 5 2
4 G > 6 2
5 G > 7 2
6 A > 8 2
7 T . 9 4
8 G . 10 4
9 G > 13 2
10 C > 14 2
11 C > 15 2
12 G . 16 2
13 A . 17 4
14 G . 18 4
15 T . 19 4
16 G . 21 4
17 G . 22 4
18 T . 23 4
19 C . 23 16
20 T . 23 16
21 A . 24 4
-1 - . 20 1
22 A . 16 2
23 G < 15 2
24 G < 14 2
25 C < 13 2
26 G . 26 4
27 C > 29 2
28 T > 30 2
29 G > 31 2
30 C > 32 2
31 G > 33 2
32 T . 34 4
33 T . 35 4
34 C . 36 4
35 A . 37 4
36 G . 38 4
37 G . 39 4
38 T . 40 4
39 C < 33 2
40 G < 32 2
41 C < 31 2
42 A < 30 2
43 G < 29 2
44 T . 42 4
45 C > 46 2
46 T > 47 2
47 A > 48 2
48 C > 49 2
49 T . 53 4
50 C . 54 4
51 T . 55 4
-1 - . 56 1
-1 - . 52 1
-1 - . 51 1
-1 - . 50 1
52 G < 49 2
53 T < 48 2
54 A < 47 2
55 G < 46 2
56 G . 58 4
57 C . 59 4
58 G > 60 2
59 T > 61 2
60 G > 62 2
61 G > 63 2
62 G > 64 2
63 T . 65 4
64 T . 66 4
65 C . 67 4
66 G . 68 4
67 A . 69 4
68 A . 70 4
69 T . 71 4
70 C < 64 2
71 C < 63 2
72 C < 62 2
73 A < 61 2
74 C < 60 2
-1 - . 43 1
75 T < 8 2
76 T < 7 2
77 C < 6 2
78 T < 5 2
79 G < 4 2
80 A < 3 2
81 C < 2 2
82 A . 1 8
-1 # # -1 -1
65 MS7572_AGA 82
-1 # # -1 -1
0 G > 2 2
1 A > 3 2
2 C > 4 2
3 A > 5 2
4 T > 6 2
5 C > 7 2
6 G > 8 2
7 T . 9 4
8 A . 10 4
9 G > 13 2
10 C > 14 2
11 A > 15 2
12 A . 16 2
13 A . 17 4
14 G . 18 4
15 T . 19 4
16 G . 21 4
17 G . 22 4
18 T . 23 4
19 C . 23 16
20 T . 23 16
21 A . 24 4
-1 - . 20 1
22 A . 16 2
23 T < 15 2
24 G < 14 2
25 C < 13 2
26 G . 26 4
27 T > 29 2
28 C > 30 2
29 T > 31 2
30 G > 32 2
31 A > 33 2
32 C . 34 4
33 T . 35 4
34 A . 36 4
35 G . 37 4
36 A . 38 4
37 A . 39 4
38 A . 40 4
39 T < 33 2
40 C < 32 2
41 A < 31 2
42 G < 30 2
43 A < 29 2
44 T . 42 4
45 C > 46 2
46 C > 47 2
47 C > 48 2
48 T > 49 2
49 T . 53 4
50 C . 54 4
-1 - . 56 1
-1 - . 55 1
-1 - . 52 1
-1 - . 51 1
-1 - . 50 1
51 G < 49 2
52 G < 48 2
53 G < 47 2
54 G < 46 2
55 G . 58 4
56 C . 59 4
57 G > 60 2
58 C > 61 2
59 A > 62 2
60 G > 63 2
61 G > 64 2
62 T . 65 4
63 T . 66 4
64 C . 67 4
65 G . 68 4
66 A . 69 4
67 A . 70 4
68 C . 71 4
69 C < 64 2
70 C < 63 2
71 T < 62 2
72 G < 61 2
73 C < 60 2
-1 - . 43 1
74 C < 8 2
75 G < 7 2
76 A < 6 2
77 T < 5 2
78 G < 4 2
79 T < 3 2
80 C < 2 2
81 G . 1 8
-1 # # -1 -1
65 NH7630_GUG 76
-1 # # -1 -1
0 G . 0 16
1 G > 2 2
2 C > 3 2
3 C > 4 2
4 A > 5 2
5 T > 6 2
6 C > 7 2
7 T > 8 2
8 T . 9 4
9 A . 10 4
10 G > 13 2
11 T > 14 2
12 A > 15 2
13 T > 16 2
14 A . 17 4
15 G . 18 4
16 T . 19 4
17 G . 21 4
18 G . 22 4
19 T . 23 4
20 T . 23 16
21 A . 24 4
-1 - . 20 1
22 G < 16 2
23 T < 15 2
24 A < 14 2
25 C < 13 2
26 A . 26 4
27 C > 29 2
28 A > 30 2
29 A > 31 2
30 C > 32 2
31 A > 33 2
32 T . 34 4
33 T . 35 4
34 G . 36 4
35 T . 37 4
36 G . 38 4
37 G . 39 4
38 C . 40 4
39 T < 33 2
40 G < 32 2
41 T < 31 2
42 T < 30 2
43 G < 29 2
44 A . 42 4
45 A . 43 4
-1 - . 56 1
-1 - . 55 1
-1 - . 54 1
-1 - . 53 1
-1 - . 52 1
-1 - . 51 1
-1 - . 50 1
-1 - . 49 1
-1 - . 48 1
-1 - . 47 1
-1 - . 46 1
46 A . 58 4
47 C . 59 4
48 C > 60 2
49 C > 61 2
50 T > 62 2
51 G > 63 2
52 G > 64 2
53 T . 65 4
54 T . 66 4
55 C . 67 4
56 G . 68 4
57 A . 69 4
58 T . 70 4
59 T . 71 4
60 C < 64 2
61 T < 63 2
62 A < 62 2
63 G < 61 2
64 G < 60 2
65 A < 8 2
66 G < 7 2
67 G < 6 2
68 T < 5 2
69 G < 4 2
70 G < 3 2
71 C < 2 2
72 A . 1 8
73 C . 0 32
74 C . 0 32
75 A . 0 32
-1 # # -1 -1
65 NY7630_GPA 78
-1 # # -1 -1
0 C > 2 2
1 T > 3 2
2 C > 4 2
3 T > 5 2
4 C > 6 2
5 G > 7 2
6 G > 8 2
7 T . 9 4
8 A . 10 4
9 G > 13 2
10 C > 14 2
11 C > 15 2
12 A . 16 2
13 A . 17 4
14 G . 18 4
15 T . 19 4
16 T . 20 4
17 G . 21 4
18 G . 22 4
19 T . 23 4
20 T . 23 16
21 T . 23 16
22 A . 24 4
23 A . 16 2
24 G < 15 2
25 G < 14 2
26 C < 13 2
27 G . 26 4
28 C > 29 2
29 A > 30 2
30 A > 31 2
31 G > 32 2
32 A > 33 2
33 C . 34 4
34 T . 35 4
35 G . 36 4
36 T . 37 4
37 A . 38 4
38 A . 39 4
39 A . 40 4
40 T < 33 2
41 C < 32 2
42 T < 31 2
43 T < 30 2
44 G < 29 2
45 A . 42 4
46 G . 43 4
-1 - . 56 1
-1 - . 55 1
-1 - . 54 1
-1 - . 53 1
-1 - . 52 1
-1 - . 51 1
-1 - . 50 1
-1 - . 49 1
-1 - . 48 1
-1 - . 47 1
-1 - . 46 1
47 A . 58 4
48 T . 58 16
49 C . 59 4
50 G > 60 2
51 G > 61 2
52 G > 62 2
53 C > 63 2
54 G > 64 2
55 T . 65 4
56 T . 66 4
57 C . 67 4
58 G . 68 4
59 A . 69 4
60 C . 70 4
61 T . 71 4
62 C < 64 2
63 G < 63 2
64 C < 62 2
65 C < 61 2
66 C < 60 2
67 C < 8 2
68 C < 7 2
69 G < 6 2
70 G < 5 2
71 G < 4 2
72 A < 3 2
73 G < 2 2
74 A . 1 8
75 C . 0 32
76 C . 0 32
77 A . 0 32
-1 # # -1 -1
65 MA8540_TGC 73
-1 # # -1 -1
0 G > 2 2
1 G > 3 2
2 G > 4 2
3 G > 5 2
4 A > 6 2
5 T > 7 2
6 G > 8 2
7 T . 9 4
8 A . 10 4
9 G > 13 2
10 C > 14 2
11 T > 15 2
12 C > 16 2
13 A . 17 4
14 T . 18 4
15 A . 19 4
16 T . 20 4
17 G . 21 4
18 G . 22 4
19 T . 23 4
20 A . 24 4
21 G < 16 2
22 A < 15 2
23 G < 14 2
24 C < 13 2
25 A . 26 4
26 C > 29 2
27 T > 30 2
28 C > 31 2
29 G > 32 2
30 A . 33 2
31 T . 34 4
32 T . 35 4
33 T . 36 4
34 G . 37 4
35 C . 38 4
36 A . 39 4
37 T . 40 4
38 G . 33 2
39 C < 32 2
40 G < 31 2
41 A < 30 2
42 G < 29 2
43 A . 42 4
44 G . 43 4
-1 - . 56 1
-1 - . 55 1
-1 - . 54 1
-1 - . 53 1
-1 - . 52 1
-1 - . 51 1
-1 - . 50 1
-1 - . 49 1
-1 - . 48 1
-1 - . 47 1
-1 - . 46 1
45 G . 58 4
46 C . 58 16
47 A . 59 4
48 C > 60 2
49 A > 61 2
50 G > 62 2
51 G > 63 2
52 G > 64 2
53 T . 65 4
54 T . 66 4
55 C . 67 4
56 G . 68 4
57 A . 69 4
58 T . 70 4
59 T . 71 4
60 C < 64 2
61 C < 63 2
62 C < 62 2
63 T < 61 2
64 G < 60 2
65 C < 8 2
66 A < 7 2
67 T < 6 2
68 C < 5 2
69 T < 4 2
70 C < 3 2
71 C < 2 2
72 A . 1 8
-1 # # -1 -1
65 MW9320_CCA 72
-1 # # -1 -1
0 G > 2 2
1 A > 3 2
2 C > 4 2
3 C > 5 2
4 T > 6 2
5 C > 7 2
6 G > 8 2
7 T . 9 4
8 G . 10 4
9 G > 13 2
10 C > 14 2
11 G > 15 2
12 C > 16 2
13 A . 17 4
14 A . 18 4
15 C . 19 4
16 G . 21 4
17 G . 22 4
18 T . 23 4
19 A . 24 4
-1 - . 20 1
20 G < 16 2
21 C < 15 2
22 G < 14 2
23 C < 13 2
24 G . 26 4
25 T > 29 2
26 C > 30 2
27 T > 31 2
28 G > 32 2
29 A > 33 2
30 C . 34 4
31 T . 35 4
32 C . 36 4
33 C . 37 4
34 A . 38 4
35 G . 39 4
36 A . 40 4
37 T < 33 2
38 C < 32 2
39 A < 31 2
40 G < 30 2
41 A < 29 2
42 A . 42 4
43 G . 43 4
-1 - . 56 1
-1 - . 55 1
-1 - . 54 1
-1 - . 53 1
-1 - . 52 1
-1 - . 51 1
-1 - . 50 1
-1 - . 49 1
-1 - . 48 1
-1 - . 47 1
-1 - . 46 1
44 G . 58 4
45 C . 58 16
46 T . 59 4
47 G > 60 2
48 C > 61 2
49 G > 62 2
50 T > 63 2
51 G > 64 2
52 T . 65 4
53 T . 66 4
54 C . 67 4
55 G . 68 4
56 A . 69 4
57 A . 70 4
58 T . 71 4
59 C < 64 2
60 A < 63 2
61 C < 62 2
62 G < 61 2
63 T < 60 2
64 C < 8 2
65 G < 7 2
66 G < 6 2
67 G < 5 2
68 G < 4 2
69 T < 3 2
70 C < 2 2
71 A . 1 8
-1 # # -1 -1
65 NE9160_3UC 75
-1 # # -1 -1
0 T > 2 2
1 C > 3 2
2 C > 4 2
3 C > 5 2
4 A > 6 2
5 C > 7 2
6 A > 8 2
7 T . 9 4
8 G . 10 4
9 G > 13 2
10 T > 14 2
11 C > 15 2
12 T > 16 2
13 A . 17 4
14 G . 18 4
15 C . 19 4
16 G . 21 4
17 G . 22 4
18 T . 23 4
19 T . 23 16
20 A . 24 4
-1 - . 20 1
21 G < 16 2
22 G < 15 2
23 A < 14 2
24 T < 13 2
25 T . 26 4
26 C > 29 2
27 C > 30 2
28 T > 31 2
29 G > 32 2
30 G > 33 2
31 T . 34 4
32 T . 35 4
33 T . 36 4
34 T . 37 4
35 C . 38 4
36 A . 39 4
37 C . 40 4
38 C < 33 2
39 C < 32 2
40 A < 31 2
41 G < 30 2
42 G < 29 2
43 C . 42 4
44 G . 43 4
-1 - . 56 1
-1 - . 55 1
-1 - . 54 1
-1 - . 53 1
-1 - . 52 1
-1 - . 51 1
-1 - . 50 1
-1 - . 49 1
-1 - . 48 1
-1 - . 47 1
-1 - . 46 1
45 G . 58 4
46 C . 59 4
47 C > 60 2
48 C > 61 2
49 G > 62 2
50 G > 63 2
51 G > 64 2
52 T . 65 4
53 T . 66 4
54 C . 67 4
55 G . 68 4
56 A . 69 4
57 C . 70 4
58 T . 71 4
59 C < 64 2
60 C < 63 2
61 C < 62 2
62 G < 61 2
63 G < 60 2
64 T < 8 2
65 G < 7 2
66 T < 6 2
67 G < 5 2
68 G < 4 2
69 G < 3 2
70 A < 2 2
71 A . 1 8
72 C . 0 32
73 C . 0 32
74 A . 0 32
-1 # # -1 -1
65 ML9330_CAG&DL9352_CAG 83
-1 # # -1 -1
0 G > 2 2
1 T > 3 2
2 C > 4 2
3 A > 5 2
4 G > 6 2
5 G > 7 2
6 A > 8 2
7 T . 9 4
8 G . 10 4
9 G > 13 2
10 C > 14 2
11 C > 15 2
12 G . 16 2
13 A . 17 4
14 G . 18 4
15 C . 19 4
16 G . 21 4
17 G . 22 4
18 T . 23 4
19 C . 23 16
20 T . 23 16
21 A . 24 4
-1 - . 20 1
22 A . 16 2
23 G < 15 2
24 G < 14 2
25 C < 13 2
26 G . 26 4
27 C > 29 2
28 T > 30 2
29 G > 31 2
30 C > 32 2
31 G > 33 2
32 T . 34 4
33 T . 35 4
34 C . 36 4
35 A . 37 4
36 G . 38 4
37 G . 39 4
38 T . 40 4
39 C < 33 2
40 G < 32 2
41 C < 31 2
42 A < 30 2
43 G < 29 2
44 T . 42 4
45 C > 46 2
46 T > 47 2
47 C > 48 2
48 C > 49 2
49 C . 53 4
50 C . 54 4
51 T . 55 4
-1 - . 56 1
-1 - . 52 1
-1 - . 51 1
-1 - . 50 1
52 G < 49 2
53 G < 48 2
54 A < 47 2
55 G < 46 2
56 G . 58 4
57 C . 59 4
58 G > 60 2
59 T > 61 2
60 G > 62 2
61 G > 63 2
62 G > 64 2
63 T . 65 4
64 T . 66 4
65 C . 67 4
66 G . 68 4
67 A . 69 4
68 A . 70 4
69 T . 71 4
70 C < 64 2
71 C < 63 2
72 C < 62 2
73 A < 61 2
74 C < 60 2
-1 - . 43 1
75 T < 8 2
76 C < 7 2
77 C < 6 2
78 T < 5 2
79 G < 4 2
80 A < 3 2
81 C < 2 2
82 A . 1 8
-1 # # -1 -1
65 MV9201_AAC 73
-1 # # -1 -1
0 G > 2 2
1 G > 3 2
2 T > 4 2
3 C > 5 2
4 T > 6 2
5 C > 7 2
6 G > 8 2
7 T . 9 4
8 G . 10 4
9 G > 13 2
10 T > 14 2
11 G > 15 2
12 T . 16 2
13 A . 17 4
14 G . 18 4
15 T . 19 4
16 G . 21 4
17 G . 22 4
18 T . 23 4
19 T . 23 16
20 A . 24 4
-1 - . 20 1
21 T . 16 2
22 C < 15 2
23 A < 14 2
24 C < 13 2
25 A . 26 4
26 T > 29 2
27 C > 30 2
28 T > 31 2
29 G > 32 2
30 T > 33 2
31 C . 34 4
32 T . 35 4
33 A . 36 4
34 A . 37 4
35 C . 38 4
36 A . 39 4
37 C . 40 4
38 A < 33 2
39 C < 32 2
40 A < 31 2
41 G < 30 2
42 A < 29 2
43 A . 42 4
44 G . 43 4
-1 - . 56 1
-1 - . 55 1
-1 - . 54 1
-1 - . 53 1
-1 - . 52 1
-1 - . 51 1
-1 - . 50 1
-1 - . 49 1
-1 - . 48 1
-1 - . 47 1
-1 - . 46 1
45 G . 58 4
46 T . 58 16
47 C . 59 4
48 G > 60 2
49 G > 61 2
50 T > 62 2
51 G > 63 2
52 G > 64 2
53 T . 65 4
54 T . 66 4
55 C . 67 4
56 G . 68 4
57 A . 69 4
58 G . 70 4
59 C . 71 4
60 C < 64 2
61 C < 63 2
62 G < 62 2
63 C < 61 2
64 C < 60 2
65 C < 8 2
66 G < 7 2
67 A < 6 2
68 G < 5 2
69 A < 4 2
70 T < 3 2
71 C < 2 2
72 A . 1 8
-1 # # -1 -1
65 MG7630_GCC 71
-1 # # -1 -1
0 G > 2 2
1 C > 3 2
2 G > 4 2
3 C > 5 2
4 A > 6 2
5 A > 7 2
6 G > 8 2
7 T . 9 4
8 G . 10 4
9 G > 13 2
10 T > 14 2
11 T > 15 2
12 T > 16 2
13 A . 17 4
14 G . 18 4
15 T . 19 4
16 G . 21 4
17 G . 22 4
18 T . 23 4
19 A . 24 4
-1 - . 20 1
20 A < 16 2
21 A < 15 2
22 A < 14 2
23 T < 13 2
24 C . 26 4
25 C > 29 2
26 A > 30 2
27 A > 31 2
28 C > 32 2
29 G > 33 2
30 T . 34 4
31 T . 35 4
32 G . 36 4
33 C . 37 4
34 C . 38 4
35 A . 39 4
36 T . 40 4
37 C < 33 2
38 G < 32 2
39 T < 31 2
40 T < 30 2
41 G < 29 2
42 G . 42 4
43 G . 43 4
-1 - . 56 1
-1 - . 55 1
-1 - . 54 1
-1 - . 53 1
-1 - . 52 1
-1 - . 51 1
-1 - . 50 1
-1 - . 49 1
-1 - . 48 1
-1 - . 47 1
-1 - . 46 1
44 C . 58 4
45 C . 59 4
46 C > 60 2
47 C > 61 2
48 C > 62 2
49 G > 63 2
50 G > 64 2
51 T . 65 4
52 T . 66 4
53 C . 67 4
54 G . 68 4
55 A . 69 4
56 T . 70 4
57 T . 71 4
58 C < 64 2
59 C < 63 2
60 G < 62 2
61 G < 61 2
62 G < 60 2
63 C < 8 2
64 T < 7 2
65 T < 6 2
66 G < 5 2
67 C < 4 2
68 G < 3 2
69 C < 2 2
70 A . 1 8
-1 # # -1 -1
65 MS8605_AGA 82
-1 # # -1 -1
0 G > 2 2
1 T > 3 2
2 G > 4 2
3 G > 5 2
4 A > 6 2
5 C > 7 2
6 G > 8 2
7 T . 9 4
8 G . 10 4
9 C > 13 2
10 C > 14 2
11 G > 15 2
12 G > 16 2
13 A . 17 4
14 G . 18 4
15 T . 19 4
16 G . 21 4
17 G . 22 4
18 T . 23 4
19 T . 23 16
20 A . 24 4
-1 - . 20 1
21 T < 16 2
22 C < 15 2
23 G < 14 2
24 G < 13 2
25 G . 26 4
26 C > 29 2
27 A > 30 2
28 T > 31 2
29 G > 32 2
30 A > 33 2
31 C . 34 4
32 T . 35 4
33 A . 36 4
34 G . 37 4
35 A . 38 4
36 A . 39 4
37 A . 40 4
38 T < 33 2
39 C < 32 2
40 A < 31 2
41 T < 30 2
42 G < 29 2
43 C . 42 4
44 G > 46 2
45 G > 47 2
46 G > 48 2
47 C > 49 2
48 T . 53 4
49 T . 54 4
50 T . 55 4
-1 - . 56 1
-1 - . 52 1
-1 - . 51 1
-1 - . 50 1
51 G < 49 2
52 C < 48 2
53 C < 47 2
54 C < 46 2
55 G . 58 4
56 C . 59 4
57 G > 60 2
58 C > 61 2
59 A > 62 2
60 G > 63 2
61 G > 64 2
62 T . 65 4
63 T . 66 4
64 C . 67 4
65 G . 68 4
66 A . 69 4
67 A . 70 4
68 T . 71 4
69 C < 64 2
70 C < 63 2
71 T < 62 2
72 G < 61 2
73 C < 60 2
-1 - . 43 1
74 C < 8 2
75 G < 7 2
76 T < 6 2
77 C < 5 2
78 C < 4 2
79 A < 3 2
80 C < 2 2
81 G . 1 8
-1 # # -1 -1
65 MM7570_CAT 72
-1 # # -1 -1
0 A > 2 2
1 G > 3 2
2 C > 4 2
3 T > 5 2
4 T > 6 2
5 C > 7 2
6 T > 8 2
7 T . 9 4
8 A . 10 4
9 A > 13 2
10 C > 14 2
11 T > 15 2
12 C > 16 2
13 A . 17 4
14 G . 18 4
15 G . 19 4
16 G . 21 4
17 G . 22 4
18 T . 23 4
19 A . 24 4
-1 - . 20 1
20 G < 16 2
21 A < 15 2
22 G < 14 2
23 T < 13 2
24 G . 26 4
25 C > 29 2
26 G > 30 2
27 A > 31 2
28 G > 32 2
29 G > 33 2
30 C . 34 4
31 C . 35 4
32 C . 36 4
33 A . 37 4
34 T . 38 4
35 A . 39 4
36 A . 40 4
37 C < 33 2
38 C < 32 2
39 T < 31 2
40 C < 30 2
41 G < 29 2
42 A . 42 4
43 G . 43 4
-1 - . 56 1
-1 - . 55 1
-1 - . 54 1
-1 - . 53 1
-1 - . 52 1
-1 - . 51 1
-1 - . 50 1
-1 - . 49 1
-1 - . 48 1
-1 - . 47 1
-1 - . 46 1
44 G . 58 4
45 T . 58 16
46 C . 59 4
47 C > 60 2
48 T > 61 2
49 A > 62 2
50 G > 63 2
51 G > 64 2
52 A . 65 4
53 T . 66 4
54 C . 67 4
55 G . 68 4
56 A . 69 4
57 A . 70 4
58 A . 71 4
59 C < 64 2
60 C < 63 2
61 T < 62 2
62 A < 61 2
63 G < 60 2
64 A < 8 2
65 G < 7 2
66 A < 6 2
67 A < 5 2
68 G < 4 2
69 C < 3 2
70 T < 2 2
71 A . 1 8
-1 # # -1 -1
65 NE9330_CUC&RE9990_CUC 75
-1 # # -1 -1
0 T > 2 2
1 C > 3 2
2 C > 4 2
3 C > 5 2
4 T > 6 2
5 G > 7 2
6 G > 8 2
7 T . 9 4
8 G . 10 4
9 G > 13 2
10 T > 14 2
11 C > 15 2
12 T > 16 2
13 A . 17 4
14 G . 18 4
15 T . 19 4
16 G . 21 4
17 G . 22 4
18 T . 23 4
19 T . 23 16
20 A . 24 4
-1 - . 20 1
21 G < 16 2
22 G < 15 2
23 A < 14 2
24 T < 13 2
25 T . 26 4
26 C > 29 2
27 G > 30 2
28 G > 31 2
29 C > 32 2
30 G > 33 2
31 C . 34 4
32 T . 35 4
33 C . 36 4
34 T . 37 4
35 C . 38 4
36 A . 39 4
37 C . 40 4
38 C < 33 2
39 G < 32 2
40 C < 31 2
41 C < 30 2
42 G < 29 2
43 C . 42 4
44 G . 43 4
-1 - . 56 1
-1 - . 55 1
-1 - . 54 1
-1 - . 53 1
-1 - . 52 1
-1 - . 51 1
-1 - . 50 1
-1 - . 49 1
-1 - . 48 1
-1 - . 47 1
-1 - . 46 1
45 G . 58 4
46 C . 59 4
47 C > 60 2
48 C > 61 2
49 G > 62 2
50 G > 63 2
51 G > 64 2
52 T . 65 4
53 T . 66 4
54 C . 67 4
55 G . 68 4
56 A . 69 4
57 T . 70 4
58 T . 71 4
59 C < 64 2
60 C < 63 2
61 C < 62 2
62 G < 61 2
63 G < 60 2
64 T < 8 2
65 C < 7 2
66 A < 6 2
67 G < 5 2
68 G < 4 2
69 G < 3 2
70 A < 2 2
71 A . 1 8
72 C . 0 32
73 C . 0 32
74 A . 0 32
-1 # # -1 -1
65 NK9241_)UU 76
-1 # # -1 -1
0 G > 2 2
1 C > 3 2
2 C > 4 2
3 C > 5 2
4 G > 6 2
5 G > 7 2
6 A > 8 2
7 T . 9 4
8 A . 10 4
9 G > 13 2
10 C > 14 2
11 T > 15 2
12 C > 16 2
13 A . 17 4
14 G . 18 4
15 T . 19 4
16 C . 20 4
17 G . 21 4
18 G . 22 4
19 T . 23 4
20 A . 24 4
21 G < 16 2
22 A < 15 2
23 G < 14 2
24 C < 13 2
25 A . 26 4
26 T > 29 2
27 T > 30 2
28 G > 31 2
29 G > 32 2
30 A > 33 2
31 C . 34 4
32 T . 35 4
33 T . 36 4
34 T . 37 4
35 T . 38 4
36 A . 39 4
37 A . 40 4
38 T < 33 2
39 C < 32 2
40 C < 31 2
41 A < 30 2
42 A < 29 2
43 G . 42 4
44 G . 43 4
-1 - . 56 1
-1 - . 55 1
-1 - . 54 1
-1 - . 53 1
-1 - . 52 1
-1 - . 51 1
-1 - . 50 1
-1 - . 49 1
-1 - . 48 1
-1 - . 47 1
-1 - . 46 1
45 G . 58 4
46 T . 58 16
47 C . 59 4
48 C > 60 2
49 A > 61 2
50 G > 62 2
51 G > 63 2
52 G > 64 2
53 T . 65 4
54 T . 66 4
55 C . 67 4
56 A . 68 4
57 A . 69 4
58 G . 70 4
59 T . 71 4
60 C < 64 2
61 C < 63 2
62 C < 62 2
63 T < 61 2
64 G < 60 2
65 T < 8 2
66 T < 7 2
67 C < 6 2
68 G < 5 2
69 G < 4 2
70 G < 3 2
71 C < 2 2
72 G . 1 8
73 C . 0 32
74 C . 0 32
75 A . 0 32
-1 # # -1 -1
65 MK7520_CTT 72
-1 # # -1 -1
0 G > 2 2
1 C > 3 2
2 C > 4 2
3 C > 5 2
4 T > 6 2
5 T > 7 2
6 C > 8 2
7 T . 9 4
8 A . 10 4
9 G > 13 2
10 C > 14 2
11 T > 15 2
12 C > 16 2
13 A . 17 4
14 G . 18 4
15 T . 19 4
16 C . 20 4
17 G . 21 4
18 G . 22 4
19 T . 23 4
20 A . 24 4
21 G < 16 2
22 G < 15 2
23 G < 14 2
24 C < 13 2
25 G . 26 4
26 C > 29 2
27 A > 30 2
28 C > 31 2
29 G > 32 2
30 G > 33 2
31 C . 34 4
32 T . 35 4
33 C . 36 4
34 T . 37 4
35 T . 38 4
36 A . 39 4
37 A . 40 4
38 C < 33 2
39 C < 32 2
40 G < 31 2
41 T < 30 2
42 G < 29 2
43 T . 42 4
44 G . 43 4
-1 - . 56 1
-1 - . 55 1
-1 - . 54 1
-1 - . 53 1
-1 - . 52 1
-1 - . 51 1
-1 - . 50 1
-1 - . 49 1
-1 - . 48 1
-1 - . 47 1
-1 - . 46 1
45 G . 58 4
46 T . 58 16
47 C . 59 4
48 G > 60 2
49 T > 61 2
50 G > 62 2
51 G > 63 2
52 G > 64 2
53 T . 65 4
54 T . 66 4
55 C . 67 4
56 G . 68 4
57 A . 69 4
58 G . 70 4
-1 - . 71 1
59 C < 64 2
60 C < 63 2
61 C < 62 2
62 A < 61 2
63 C < 60 2
64 G < 8 2
65 G < 7 2
66 G < 6 2
67 G < 5 2
68 G < 4 2
69 G < 3 2
70 T < 2 2
71 G . 1 8
-1 # # -1 -1
65 NF9240_#AA 76
-1 # # -1 -1
0 G > 2 2
1 C > 3 2
2 C > 4 2
3 G > 5 2
4 A > 6 2
5 A > 7 2
6 A > 8 2
7 T . 9 4
8 A . 10 4
9 G > 13 2
10 C > 14 2
11 T > 15 2
12 C > 16 2
13 A . 17 4
14 G . 18 4
15 T . 19 4
16 T . 20 4
17 G . 21 4
18 G . 22 4
19 G . 23 4
20 A . 24 4
21 G < 16 2
22 A < 15 2
23 G < 14 2
24 C < 13 2
25 G . 26 4
26 T > 29 2
27 T > 30 2
28 A > 31 2
29 G > 32 2
30 A > 33 2
31 C . 34 4
32 T . 35 4
33 G . 36 4
34 A . 37 4
35 A . 38 4
36 G . 39 4
37 A . 40 4
38 T < 33 2
39 C < 32 2
40 T < 31 2
41 A < 30 2
42 A < 29 2
43 A . 42 4
44 G . 43 4
-1 - . 56 1
-1 - . 55 1
-1 - . 54 1
-1 - . 53 1
-1 - . 52 1
-1 - . 51 1
-1 - . 50 1
-1 - . 49 1
-1 - . 48 1
-1 - . 47 1
-1 - . 46 1
45 G . 58 4
46 T . 58 16
47 C . 59 4
48 C > 60 2
49 C > 61 2
50 C > 62 2
51 G > 63 2
52 G > 64 2
53 T . 65 4
54 T . 66 4
55 C . 67 4
56 A . 68 4
57 A . 69 4
58 T . 70 4
59 C . 71 4
60 C < 64 2
61 C < 63 2
62 G < 62 2
63 G < 61 2
64 G < 60 2
65 T < 8 2
66 T < 7 2
67 T < 6 2
68 C < 5 2
69 G < 4 2
70 G < 3 2
71 C < 2 2
72 A . 1 8
73 C . 0 32
74 C . 0 32
75 A . 0 32
-1 # # -1 -1
65 MY7630_GTA 75
-1 # # -1 -1
0 C > 2 2
1 T > 3 2
2 C > 4 2
3 T > 5 2
4 C > 6 2
5 G > 7 2
6 G > 8 2
7 T . 9 4
8 A . 10 4
9 G > 13 2
10 C > 14 2
11 C > 15 2
12 A . 16 2
13 A . 17 4
14 G . 18 4
15 T . 19 4
16 T . 20 4
17 G . 21 4
18 G . 22 4
19 T . 23 4
20 T . 23 16
21 T . 23 16
22 A . 24 4
23 A . 16 2
24 G < 15 2
25 G < 14 2
26 C < 13 2
27 G . 26 4
28 C > 29 2
29 A > 30 2
30 A > 31 2
31 G > 32 2
32 A > 33 2
33 C . 34 4
34 T . 35 4
35 G . 36 4
36 T . 37 4
37 A . 38 4
38 A . 39 4
39 A . 40 4
40 T < 33 2
41 C < 32 2
42 T < 31 2
43 T < 30 2
44 G < 29 2
45 A . 42 4
46 G . 43 4
-1 - . 56 1
-1 - . 55 1
-1 - . 54 1
-1 - . 53 1
-1 - . 52 1
-1 - . 51 1
-1 - . 50 1
-1 - . 49 1
-1 - . 48 1
-1 - . 47 1
-1 - . 46 1
47 A . 58 4
48 T . 58 16
49 C . 59 4
50 G > 60 2
51 G > 61 2
52 G > 62 2
53 C > 63 2
54 G > 64 2
55 T . 65 4
56 T . 66 4
57 C . 67 4
58 G . 68 4
59 A . 69 4
60 C . 70 4
61 T . 71 4
62 C < 64 2
63 G < 63 2
64 C < 62 2
65 C < 61 2
66 C < 60 2
67 C < 8 2
68 C < 7 2
69 G < 6 2
70 G < 5 2
71 G < 4 2
72 A < 3 2
73 G < 2 2
74 A . 1 8
-1 # # -1 -1
65 NF8560_#AA 76
-1 # # -1 -1
0 G > 2 2
1 C > 3 2
2 G > 4 2
3 G > 5 2
4 G . 6 2
5 G > 7 2
6 A > 8 2
7 T . 9 4
8 A . 10 4
9 G > 13 2
10 C > 14 2
11 T > 15 2
12 C > 16 2
13 A . 17 4
14 G . 18 4
15 T . 19 4
16 T . 20 4
17 G . 21 4
18 G . 22 4
19 G . 23 4
20 A . 24 4
21 G < 16 2
22 A < 15 2
23 G < 14 2
24 C < 13 2
25 G . 26 4
26 T > 29 2
27 C > 30 2
28 A > 31 2
29 G > 32 2
30 A > 33 2
31 C . 34 4
32 T . 35 4
33 G . 36 4
34 A . 37 4
35 A . 38 4
36 G . 39 4
37 A . 40 4
38 T < 33 2
39 C < 32 2
40 T < 31 2
41 G < 30 2
42 A < 29 2
43 A . 42 4
44 G . 43 4
-1 - . 56 1
-1 - . 55 1
-1 - . 54 1
-1 - . 53 1
-1 - . 52 1
-1 - . 51 1
-1 - . 50 1
-1 - . 49 1
-1 - . 48 1
-1 - . 47 1
-1 - . 46 1
45 G . 58 4
46 T . 58 16
47 C . 59 4
48 A > 60 2
49 C > 61 2
50 G > 62 2
51 T > 63 2
52 G > 64 2
53 T . 65 4
54 T . 66 4
55 C . 67 4
56 G . 68 4
57 A . 69 4
58 T . 70 4
59 C . 71 4
60 C < 64 2
61 A < 63 2
62 C < 62 2
63 G < 61 2
64 T < 60 2
65 T < 8 2
66 C < 7 2
67 A . 6 2
68 C < 5 2
69 C < 4 2
70 G < 3 2
71 C < 2 2
72 A . 1 8
73 C . 0 32
74 C . 0 32
75 A . 0 32
-1 # # -1 -1
65 MS7570_TGA 82
-1 # # -1 -1
0 G > 2 2
1 A > 3 2
2 C > 4 2
3 A > 5 2
4 T > 6 2
5 C > 7 2
6 G > 8 2
7 T . 9 4
8 A . 10 4
9 G > 13 2
10 C > 14 2
11 G > 15 2
12 A . 16 2
13 A . 17 4
14 G . 18 4
15 T . 19 4
16 G . 21 4
17 G . 22 4
18 T . 23 4
19 C . 23 16
20 T . 23 16
21 A . 24 4
-1 - . 20 1
22 A . 16 2
23 C < 15 2
24 G < 14 2
25 C < 13 2
26 G . 26 4
27 T > 29 2
28 T > 30 2
29 T > 31 2
30 G > 32 2
31 A > 33 2
32 C . 34 4
33 T . 35 4
34 T . 36 4
35 G . 37 4
36 A . 38 4
37 A . 39 4
38 A . 40 4
39 T < 33 2
40 C < 32 2
41 A < 31 2
42 A < 30 2
43 A < 29 2
44 T . 42 4
45 C > 46 2
46 T > 47 2
47 C > 48 2
48 C > 49 2
49 T > 50 2
-1 - . 56 1
-1 - . 55 1
-1 - . 54 1
-1 - . 53 1
-1 - . 52 1
-1 - . 51 1
50 A < 50 2
51 G < 49 2
52 G < 48 2
53 A < 47 2
54 G < 46 2
55 G . 58 4
56 C . 59 4
57 G > 60 2
58 C > 61 2
59 A > 62 2
60 G > 63 2
61 G > 64 2
62 T . 65 4
63 T . 66 4
64 C . 67 4
65 G . 68 4
66 A . 69 4
67 A . 70 4
68 C . 71 4
69 C < 64 2
70 C < 63 2
71 T < 62 2
72 G < 61 2
73 C < 60 2
-1 - . 43 1
74 C < 8 2
75 G < 7 2
76 A < 6 2
77 T < 5 2
78 G < 4 2
79 T < 3 2
80 C < 2 2
81 G . 1 8
-1 # # -1 -1
65 MM9432_CAT 73
-1 # # -1 -1
0 A . 0 16
1 A > 2 2
2 G > 3 2
3 C > 4 2
4 A > 5 2
5 G > 6 2
6 A > 7 2
7 G > 8 2
8 T . 9 4
9 G . 10 4
10 G > 13 2
11 C > 14 2
12 G > 15 2
13 C > 16 2
14 A . 17 4
15 G . 18 4
16 C . 19 4
17 G . 21 4
18 G . 22 4
19 A . 23 4
20 A . 24 4
-1 - . 20 1
21 G < 16 2
22 C < 15 2
23 G < 14 2
24 T < 13 2
25 G . 26 4
26 C > 29 2
27 T > 30 2
28 G > 31 2
29 G > 32 2
30 G > 33 2
31 C . 34 4
32 C . 35 4
33 C . 36 4
34 A . 37 4
35 T . 38 4
36 A . 39 4
37 A . 40 4
38 C < 33 2
39 C < 32 2
40 C < 31 2
41 A < 30 2
42 G < 29 2
43 A . 42 4
44 G . 43 4
-1 - . 56 1
-1 - . 55 1
-1 - . 54 1
-1 - . 53 1
-1 - . 52 1
-1 - . 51 1
-1 - . 50 1
-1 - . 49 1
-1 - . 48 1
-1 - . 47 1
-1 - . 46 1
45 G . 58 4
46 T . 58 16
47 C . 59 4
48 G > 60 2
49 A > 61 2
50 T > 62 2
51 G > 63 2
52 G > 64 2
53 A . 65 4
54 T . 66 4
55 C . 67 4
56 G . 68 4
57 A . 69 4
58 T . 70 4
59 A . 71 4
60 C < 64 2
61 C < 63 2
62 A < 62 2
63 T < 61 2
64 C < 60 2
65 C < 8 2
66 T < 7 2
67 C < 6 2
68 T < 5 2
69 G < 4 2
70 C < 3 2
71 T < 2 2
72 A . 1 8
-1 # # -1 -1
65 ML8710_TAA 87
-1 # # -1 -1
0 G > 2 2
1 G > 3 2
2 G > 4 2
3 G > 5 2
4 A > 6 2
5 T > 7 2
6 G > 8 2
7 T . 9 4
8 G . 10 4
9 G > 13 2
10 T > 14 2
11 G > 15 2
12 G . 16 2
13 A . 17 4
14 A . 18 4
15 T . 19 4
16 G . 21 4
17 G . 22 4
18 T . 23 4
19 A . 24 4
20 G . 24 16
-1 - . 20 1
21 A . 16 2
22 C < 15 2
23 A < 14 2
24 C < 13 2
25 A . 26 4
26 A > 29 2
27 C > 30 2
28 A > 31 2
29 G > 32 2
30 A > 33 2
31 C . 34 4
32 T . 35 4
33 T . 36 4
34 A . 37 4
35 A . 38 4
36 A . 39 4
37 A . 40 4
38 T < 33 2
39 C < 32 2
40 T < 31 2
41 G < 30 2
42 T < 29 2
43 T . 42 4
44 G . 43 4
45 A . 46 2
46 T . 47 2
47 T > 48 2
48 C . 49 2
49 C . 50 2
50 T . 51 2
51 T . 53 4
52 T . 54 4
53 T . 55 4
-1 - . 56 1
-1 - . 52 1
54 T . 51 2
55 A . 50 2
56 A . 49 2
57 A < 48 2
58 T . 47 2
59 C . 46 2
60 G . 58 4
61 T . 59 4
62 G > 60 2
63 A > 61 2
64 G > 62 2
65 G > 63 2
66 G > 64 2
67 T . 65 4
68 T . 66 4
69 C . 67 4
70 A . 68 4
71 A . 69 4
72 G . 70 4
73 T . 71 4
74 C < 64 2
75 C < 63 2
76 C < 62 2
77 T < 61 2
78 C < 60 2
79 C < 8 2
80 A < 7 2
81 T < 6 2
82 C < 5 2
83 C < 4 2
84 C < 3 2
85 C < 2 2
86 A . 1 8
-1 # # -1 -1
65 MX7631_CAT 72
-1 # # -1 -1
0 A > 2 2
1 G > 3 2
2 C > 4 2
3 G > 5 2
4 C > 6 2
5 C > 7 2
6 G > 8 2
7 T . 9 4
8 G . 10 4
9 G > 13 2
10 C > 14 2
11 G > 15 2
12 C > 16 2
13 A . 17 4
14 G . 18 4
15 T . 19 4
16 G . 21 4
17 G . 22 4
18 A . 23 4
19 A . 24 4
-1 - . 20 1
20 G < 16 2
21 C < 15 2
22 G < 14 2
23 C < 13 2
24 G . 26 4
25 C > 29 2
26 A > 30 2
27 G > 31 2
28 G > 32 2
29 G > 33 2
30 C . 34 4
31 T . 35 4
32 C . 36 4
33 A . 37 4
34 T . 38 4
35 A . 39 4
36 A . 40 4
37 C < 33 2
38 C < 32 2
39 C < 31 2
40 T < 30 2
41 G < 29 2
42 A . 42 4
43 T . 43 4
-1 - . 56 1
-1 - . 55 1
-1 - . 54 1
-1 - . 53 1
-1 - . 52 1
-1 - . 51 1
-1 - . 50 1
-1 - . 49 1
-1 - . 48 1
-1 - . 47 1
-1 - . 46 1
44 G . 58 4
45 T . 58 16
46 C . 59 4
47 C > 60 2
48 T > 61 2
49 C > 62 2
50 G > 63 2
51 G > 64 2
52 A . 65 4
53 T . 66 4
54 C . 67 4
55 G . 68 4
56 A . 69 4
57 A . 70 4
58 A . 71 4
59 C < 64 2
60 C < 63 2
61 G < 62 2
62 A < 61 2
63 G < 60 2
64 C < 8 2
65 G < 7 2
66 G < 6 2
67 C < 5 2
68 G < 4 2
69 C < 3 2
70 T < 2 2
71 A . 1 8
-1 # # -1 -1
65 MY9240_GTA 73
-1 # # -1 -1
0 C > 2 2
1 C > 3 2
2 T > 4 2
3 T > 5 2
4 C > 6 2
5 G > 7 2
6 A > 8 2
7 T . 9 4
8 A . 10 4
9 G > 13 2
10 C > 14 2
11 T > 15 2
12 C > 16 2
13 A . 17 4
14 G . 18 4
15 T . 19 4
16 T . 20 4
17 G . 21 4
18 G . 22 4
19 T . 23 4
20 A . 24 4
21 G < 16 2
22 A < 15 2
23 G < 14 2
24 C < 13 2
25 G . 26 4
26 G > 29 2
27 T > 30 2
28 G > 31 2
29 G > 32 2
30 A > 33 2
31 C . 34 4
32 T . 35 4
33 G . 36 4
34 T . 37 4
35 A . 38 4
36 G . 39 4
37 A . 40 4
38 T < 33 2
39 C < 32 2
40 C < 31 2
41 A < 30 2
42 T < 29 2
43 A . 42 4
44 G . 43 4
-1 - . 56 1
-1 - . 55 1
-1 - . 54 1
-1 - . 53 1
-1 - . 52 1
-1 - . 51 1
-1 - . 50 1
-1 - . 49 1
-1 - . 48 1
-1 - . 47 1
-1 - . 46 1
45 G . 58 4
46 T . 58 16
47 C . 59 4
48 G > 60 2
49 C > 61 2
50 T > 62 2
51 G > 63 2
52 G > 64 2
53 T . 65 4
54 T . 66 4
55 C . 67 4
56 A . 68 4
57 A . 69 4
58 A . 70 4
59 T . 71 4
60 C < 64 2
61 C < 63 2
62 G < 62 2
63 G < 61 2
64 C < 60 2
65 T < 8 2
66 C < 7 2
67 G < 6 2
68 A < 5 2
69 A < 4 2
70 G < 3 2
71 G < 2 2
72 A . 1 8
-1 # # -1 -1
65 MX8550_CAT&DX8510_CAT 72
-1 # # -1 -1
0 A > 2 2
1 T > 3 2
2 C > 4 2
3 A > 5 2
4 G > 6 2
5 A > 7 2
6 G > 8 2
7 T . 9 4
8 G . 10 4
9 G > 13 2
10 C > 14 2
11 G > 15 2
12 C > 16 2
13 A . 17 4
14 G . 18 4
15 C . 19 4
16 G . 21 4
17 G . 22 4
18 A . 23 4
19 A . 24 4
-1 - . 20 1
20 G < 16 2
21 C < 15 2
22 G < 14 2
23 T < 13 2
24 G . 26 4
25 G > 29 2
26 T > 30 2
27 G > 31 2
28 G > 32 2
29 G > 33 2
30 C . 34 4
31 C . 35 4
32 C . 36 4
33 A . 37 4
34 T . 38 4
35 A . 39 4
36 A . 40 4
37 C < 33 2
38 C < 32 2
39 C < 31 2
40 A < 30 2
41 C < 29 2
42 A . 42 4
43 G . 43 4
-1 - . 56 1
-1 - . 55 1
-1 - . 54 1
-1 - . 53 1
-1 - . 52 1
-1 - . 51 1
-1 - . 50 1
-1 - . 49 1
-1 - . 48 1
-1 - . 47 1
-1 - . 46 1
44 G . 58 4
45 T . 58 16
46 C . 59 4
47 C > 60 2
48 C > 61 2
49 A > 62 2
50 G > 63 2
51 G > 64 2
52 A . 65 4
53 T . 66 4
54 C . 67 4
55 G . 68 4
56 A . 69 4
57 A . 70 4
58 A . 71 4
59 C < 64 2
60 C < 63 2
61 T < 62 2
62 G < 61 2
63 G < 60 2
64 C < 8 2
65 T < 7 2
66 C < 6 2
67 T < 5 2
68 G < 4 2
69 A < 3 2
70 T < 2 2
71 A . 1 8
-1 # # -1 -1
65 NL9990_.AA 86
-1 # # -1 -1
0 G > 2 2
1 T > 3 2
2 C > 4 2
3 A > 5 2
4 G > 6 2
5 G > 7 2
6 A > 8 2
7 T . 9 4
8 G . 10 4
9 G > 13 2
10 C > 14 2
11 C > 15 2
12 G . 16 2
13 A . 17 4
14 G . 18 4
15 T . 19 4
16 G . 21 4
17 G . 22 4
18 T . 23 4
19 C . 23 16
20 T . 23 16
21 A . 24 4
-1 - . 20 1
22 A . 16 2
23 G < 15 2
24 G < 14 2
25 C < 13 2
26 G . 26 4
27 C > 29 2
28 C > 30 2
29 A > 31 2
30 G > 32 2
31 A > 33 2
32 C . 34 4
33 T . 35 4
34 N . 36 4
35 A . 37 4
36 A . 38 4
37 G . 39 4
38 T . 40 4
39 T < 33 2
40 C < 32 2
41 T < 31 2
42 G < 30 2
43 G < 29 2
44 T . 42 4
45 C . 43 4
46 T > 46 2
47 C > 47 2
48 C > 48 2
49 G > 49 2
50 G . 50 2
-1 - . 56 1
-1 - . 55 1
-1 - . 54 1
-1 - . 53 1
-1 - . 52 1
-1 - . 51 1
51 A . 50 2
52 T < 49 2
53 G < 48 2
54 G < 47 2
55 A < 46 2
56 G . 58 4
57 C . 59 4
58 G > 60 2
59 T > 61 2
60 G > 62 2
61 G > 63 2
62 G > 64 2
63 T . 65 4
64 T . 66 4
65 C . 67 4
66 G . 68 4
67 A . 69 4
68 A . 70 4
69 T . 71 4
70 C < 64 2
71 C < 63 2
72 C < 62 2
73 A < 61 2
74 C < 60 2
75 T < 8 2
76 T < 7 2
77 C < 6 2
78 T < 5 2
79 G < 4 2
80 A < 3 2
81 C < 2 2
82 A . 1 8
83 C . 0 32
84 C . 0 32
85 A . 0 32
-1 # # -1 -1
65 NR7632_1CU 75
-1 # # -1 -1
0 G > 2 2
1 C > 3 2
2 T > 4 2
3 T > 5 2
4 G > 6 2
5 C > 7 2
6 G > 8 2
7 T . 9 4
8 G . 10 4
9 G > 13 2
10 C > 14 2
11 G > 15 2
12 T > 16 2
13 A . 17 4
14 A . 18 4
15 T . 19 4
16 G . 21 4
17 G . 22 4
18 C . 23 4
19 A . 24 4
-1 - . 20 1
20 A < 16 2
21 C < 15 2
22 G < 14 2
23 C < 13 2
24 G . 26 4
25 T > 29 2
26 C > 30 2
27 T > 31 2
28 G > 32 2
29 A > 33 2
30 C . 34 4
31 T . 35 4
32 T . 36 4
33 C . 37 4
34 T . 38 4
35 A . 39 4
36 A . 40 4
37 T < 33 2
38 C < 32 2
39 A < 31 2
40 G < 30 2
41 A < 29 2
42 A . 42 4
43 G . 43 4
-1 - . 56 1
-1 - . 55 1
-1 - . 54 1
-1 - . 53 1
-1 - . 52 1
-1 - . 51 1
-1 - . 50 1
-1 - . 49 1
-1 - . 48 1
-1 - . 47 1
-1 - . 46 1
44 A . 58 4
45 T . 58 16
46 T . 59 4
47 A > 60 2
48 T > 61 2
49 G > 62 2
50 G > 63 2
51 G > 64 2
52 T . 65 4
53 T . 66 4
54 C . 67 4
55 G . 68 4
56 A . 69 4
57 C . 70 4
58 C . 71 4
59 C < 64 2
60 C < 63 2
61 C < 62 2
62 A < 61 2
63 T < 60 2
64 C < 8 2
65 G < 7 2
66 T < 6 2
67 G < 5 2
68 A < 4 2
69 G < 3 2
70 T < 2 2
71 C . 1 8
72 C . 0 32
73 C . 0 32
74 A . 0 32
-1 # # -1 -1
65 MA9231_AGC 73
-1 # # -1 -1
0 G > 2 2
1 G > 3 2
2 G > 4 2
3 G > 5 2
4 G > 6 2
5 C > 7 2
6 G > 8 2
7 T . 9 4
8 A . 10 4
9 G > 13 2
10 C > 14 2
11 T > 15 2
12 C > 16 2
13 A . 17 4
14 G . 18 4
15 A . 19 4
16 T . 20 4
17 G . 21 4
18 G . 22 4
19 T . 23 4
20 A . 24 4
21 G < 16 2
22 A < 15 2
23 G < 14 2
24 C < 13 2
25 G . 26 4
26 C > 29 2
27 T > 30 2
28 C > 31 2
29 G > 32 2
30 C > 33 2
31 T . 34 4
32 T . 35 4
33 A . 36 4
34 G . 37 4
35 C . 38 4
36 A . 39 4
37 T . 40 4
38 G < 33 2
39 T < 32 2
40 G < 31 2
41 A < 30 2
42 G < 29 2
43 A . 42 4
44 G . 43 4
-1 - . 56 1
-1 - . 55 1
-1 - . 54 1
-1 - . 53 1
-1 - . 52 1
-1 - . 51 1
-1 - . 50 1
-1 - . 49 1
-1 - . 48 1
-1 - . 47 1
-1 - . 46 1
45 G . 58 4
46 T . 58 16
47 A . 59 4
48 C > 60 2
49 C > 61 2
50 G > 62 2
51 G > 63 2
52 G > 64 2
53 A . 65 4
54 T . 66 4
55 C . 67 4
56 G . 68 4
57 A . 69 4
58 T . 70 4
59 A . 71 4
60 C < 64 2
61 C < 63 2
62 C < 62 2
63 G < 61 2
64 G < 60 2
65 C < 8 2
66 G < 7 2
67 C < 6 2
68 C < 5 2
69 T < 4 2
70 C < 3 2
71 C < 2 2
72 A . 1 8
-1 # # -1 -1
65 MW7630_CCA 72
-1 # # -1 -1
0 G > 2 2
1 A > 3 2
2 A > 4 2
3 G > 5 2
4 C > 6 2
5 G > 7 2
6 G > 8 2
7 T . 9 4
8 G . 10 4
9 G > 13 2
10 C > 14 2
11 T > 15 2
12 C > 16 2
13 A . 17 4
14 A . 18 4
15 T . 19 4
16 G . 21 4
17 G . 22 4
18 T . 23 4
19 A . 24 4
-1 - . 20 1
20 G < 16 2
21 A < 15 2
22 G < 14 2
23 C < 13 2
24 T . 26 4
25 T > 29 2
26 T > 30 2
27 C > 31 2
28 G > 32 2
29 A > 33 2
30 C . 34 4
31 T . 35 4
32 C . 36 4
33 C . 37 4
34 A . 38 4
35 A . 39 4
36 A . 40 4
37 T < 33 2
38 C < 32 2
39 G < 31 2
40 A < 30 2
41 A < 29 2
42 G . 42 4
43 G . 43 4
-1 - . 56 1
-1 - . 55 1
-1 - . 54 1
-1 - . 53 1
-1 - . 52 1
-1 - . 51 1
-1 - . 50 1
-1 - . 49 1
-1 - . 48 1
-1 - . 47 1
-1 - . 46 1
44 G . 58 4
45 T . 58 16
46 T . 59 4
47 G > 60 2
48 C > 61 2
49 A > 62 2
50 G > 63 2
51 G > 64 2
52 T . 65 4
53 T . 66 4
54 C . 67 4
55 A . 68 4
56 A . 69 4
57 T . 70 4
58 T . 71 4
59 C < 64 2
60 C < 63 2
61 T < 62 2
62 G < 61 2
63 T < 60 2
64 C < 8 2
65 C < 7 2
66 G < 6 2
67 T < 5 2
68 T < 4 2
69 T < 3 2
70 C < 2 2
71 A . 1 8
-1 # # -1 -1
65 MM7500_CAT 74
-1 # # -1 -1
0 A > 2 2
1 G > 3 2
2 C > 4 2
3 G > 5 2
4 A > 6 2
5 A > 7 2
6 A > 8 2
7 T . 9 4
8 A . 10 4
9 G > 13 2
10 A > 14 2
11 G > 15 2
12 C > 16 2
13 A . 17 4
14 T . 18 4
15 A . 19 4
16 A . 20 4
17 G . 21 4
18 G . 22 4
19 A . 23 4
20 A . 23 16
21 A . 24 4
22 G < 16 2
23 T < 15 2
24 T < 14 2
25 C < 13 2
26 G . 26 4
27 T > 29 2
28 C > 30 2
29 G > 31 2
30 G > 32 2
31 A > 33 2
32 T . 34 4
33 T . 35 4
34 C . 36 4
35 A . 37 4
36 T . 38 4
37 G . 39 4
38 C . 40 4
39 T < 33 2
40 C < 32 2
41 C < 31 2
42 G < 30 2
43 A < 29 2
44 A . 42 4
45 G . 43 4
-1 - . 56 1
-1 - . 55 1
-1 - . 54 1
-1 - . 53 1
-1 - . 52 1
-1 - . 51 1
-1 - . 50 1
-1 - . 49 1
-1 - . 48 1
-1 - . 47 1
-1 - . 46 1
46 G . 58 4
47 T . 58 16
48 A . 59 4
49 A > 60 2
50 T . 61 2
51 C > 62 2
52 G > 63 2
53 G > 64 2
54 T . 65 4
55 T . 66 4
56 C . 67 4
57 A . 68 4
58 A . 69 4
59 T . 70 4
60 T . 71 4
61 C < 64 2
62 C < 63 2
63 G < 62 2
64 T . 61 2
65 T < 60 2
66 T < 8 2
67 T < 7 2
68 T < 6 2
69 C < 5 2
70 G < 4 2
71 C < 3 2
72 T < 2 2
73 T . 1 8
-1 # # -1 -1
65 NS7661_&GA 85
-1 # # -1 -1
0 G > 2 2
1 G > 3 2
2 T > 4 2
3 G > 5 2
4 C > 6 2
5 A > 7 2
6 A > 8 2
7 T . 9 4
8 G . 10 4
9 G > 13 2
10 C > 14 2
11 C > 15 2
12 G . 16 2
13 A . 17 4
14 G . 18 4
15 T . 19 4
16 G . 21 4
17 G . 22 4
18 T . 23 4
19 T . 23 16
20 A . 24 4
-1 - . 20 1
21 A . 16 2
22 G < 15 2
23 G < 14 2
24 C < 13 2
25 G . 26 4
26 A > 29 2
27 C > 30 2
28 G > 31 2
29 G > 32 2
30 A > 33 2
31 T . 34 4
32 T . 35 4
33 T . 36 4
34 G . 37 4
35 A . 38 4
36 A . 39 4
37 C . 40 4
38 T < 33 2
39 C < 32 2
40 C < 31 2
41 G < 30 2
42 T < 29 2
43 T . 42 4
44 G . 43 4
45 G > 46 2
46 G > 47 2
47 A > 48 2
48 T . 53 4
49 T . 54 4
50 C . 55 4
-1 - . 56 1
-1 - . 52 1
-1 - . 51 1
-1 - . 50 1
-1 - . 49 1
51 T < 48 2
52 C < 47 2
53 C < 46 2
54 C . 58 4
55 T . 58 16
56 C . 59 4
57 G > 60 2
58 C > 61 2
59 A > 62 2
60 G > 63 2
61 G > 64 2
62 T . 65 4
63 T . 66 4
64 C . 67 4
65 G . 68 4
66 A . 69 4
67 A . 70 4
68 T . 71 4
69 C < 64 2
70 C < 63 2
71 T < 62 2
72 G < 61 2
73 T < 60 2
74 T < 8 2
75 T < 7 2
76 G < 6 2
77 C < 5 2
78 A < 4 2
79 T < 3 2
80 C < 2 2
81 G . 1 8
82 C . 0 32
83 C . 0 32
84 A . 0 32
-1 # # -1 -1
65 NV9240_IAC 75
-1 # # -1 -1
0 G > 2 2
1 T > 3 2
2 T > 4 2
3 T > 5 2
4 C > 6 2
5 C > 7 2
6 G > 8 2
7 T . 9 4
8 G . 10 4
9 G > 13 2
10 T > 14 2
11 G > 15 2
12 T . 16 2
13 A . 17 4
14 G . 18 4
15 C . 19 4
16 G . 21 4
17 G . 22 4
18 T . 23 4
19 T . 23 16
20 A . 24 4
-1 - . 20 1
21 T . 16 2
22 C < 15 2
23 A < 14 2
24 C < 13 2
25 A . 26 4
26 T > 29 2
27 C > 30 2
28 T > 31 2
29 G > 32 2
30 C > 33 2
31 C . 34 4
32 T . 35 4
33 A . 36 4
34 A . 37 4
35 C . 38 4
36 A . 39 4
37 C . 40 4
38 G < 33 2
39 C < 32 2
40 A < 31 2
41 G < 30 2
42 A < 29 2
43 A . 42 4
44 G . 43 4
-1 - . 56 1
-1 - . 55 1
-1 - . 54 1
-1 - . 53 1
-1 - . 52 1
-1 - . 51 1
-1 - . 50 1
-1 - . 49 1
-1 - . 48 1
-1 - . 47 1
-1 - . 46 1
45 G . 58 4
46 C . 59 4
47 C > 60 2
48 C > 61 2
49 C > 62 2
50 G > 63 2
51 G > 64 2
52 T . 65 4
53 T . 66 4
54 C . 67 4
55 G . 68 4
56 A . 69 4
57 T . 70 4
58 C . 71 4
59 C < 64 2
60 C < 63 2
61 G < 62 2
62 G < 61 2
63 G < 60 2
64 C < 8 2
65 G < 7 2
66 G < 6 2
67 A < 5 2
68 A < 4 2
69 A < 3 2
70 C < 2 2
71 A . 1 8
72 C . 0 32
73 C . 0 32
74 A . 0 32
-1 # # -1 -1
65 MN7630_GTT 74
-1 # # -1 -1
0 G > 2 2
1 A > 3 2
2 C > 4 2
3 T > 5 2
4 C > 6 2
5 C > 7 2
6 A > 8 2
7 T . 9 4
8 G . 10 4
9 G > 13 2
10 C > 14 2
11 C > 15 2
12 A . 16 2
13 A . 17 4
14 G . 18 4
15 T . 19 4
16 T . 20 4
17 G . 21 4
18 G . 22 4
19 T . 23 4
20 T . 23 16
21 A . 24 4
22 A . 16 2
23 G < 15 2
24 G < 14 2
25 C < 13 2
26 G . 26 4
27 T > 29 2
28 G > 30 2
29 C > 31 2
30 G > 32 2
31 A > 33 2
32 C . 34 4
33 T . 35 4
34 G . 36 4
35 T . 37 4
36 T . 38 4
37 A . 39 4
38 A . 40 4
39 T < 33 2
40 C < 32 2
41 G < 31 2
42 C < 30 2
43 A < 29 2
44 A . 42 4
45 G . 43 4
-1 - . 56 1
-1 - . 55 1
-1 - . 54 1
-1 - . 53 1
-1 - . 52 1
-1 - . 51 1
-1 - . 50 1
-1 - . 49 1
-1 - . 48 1
-1 - . 47 1
-1 - . 46 1
46 A . 58 4
47 T . 58 16
48 C . 59 4
49 G > 60 2
50 T > 61 2
51 G > 62 2
52 A > 63 2
53 G > 64 2
54 T . 65 4
55 T . 66 4
56 C . 67 4
57 A . 68 4
58 A . 69 4
59 C . 70 4
60 C . 71 4
61 C < 64 2
62 T < 63 2
63 C < 62 2
64 A < 61 2
65 C < 60 2
66 T < 8 2
67 G < 7 2
68 G < 6 2
69 G < 5 2
70 G < 4 2
71 T < 3 2
72 C < 2 2
73 G . 1 8
-1 # # -1 -1
65 MW8510_CCA&RW8580_BCA 75
-1 # # -1 -1
0 G > 2 2
1 G > 3 2
2 A > 4 2
3 T > 5 2
4 C > 6 2
5 C > 7 2
6 G > 8 2
7 T . 9 4
8 G . 10 4
9 G > 13 2
10 C > 14 2
11 G > 15 2
12 C > 16 2
13 A . 17 4
14 A . 18 4
15 T . 19 4
16 G . 21 4
17 G . 22 4
18 T . 23 4
19 A . 24 4
-1 - . 20 1
20 G < 16 2
21 C < 15 2
22 G < 14 2
23 C < 13 2
24 G . 26 4
25 T > 29 2
26 C > 30 2
27 T > 31 2
28 G > 32 2
29 A > 33 2
30 C . 34 4
31 T . 35 4
32 C . 36 4
33 C . 37 4
34 A . 38 4
35 G . 39 4
36 A . 40 4
37 T < 33 2
38 C < 32 2
39 A < 31 2
40 G < 30 2
41 A < 29 2
42 A . 42 4
43 G . 43 4
-1 - . 56 1
-1 - . 55 1
-1 - . 54 1
-1 - . 53 1
-1 - . 52 1
-1 - . 51 1
-1 - . 50 1
-1 - . 49 1
-1 - . 48 1
-1 - . 47 1
-1 - . 46 1
44 G . 58 4
45 T . 58 16
46 T . 59 4
47 G > 60 2
48 C > 61 2
49 G > 62 2
50 T > 63 2
51 G > 64 2
52 T . 65 4
53 T . 66 4
54 C . 67 4
55 G . 68 4
56 A . 69 4
57 T . 70 4
58 T . 71 4
59 C < 64 2
60 A < 63 2
61 C < 62 2
62 G < 61 2
63 T < 60 2
64 C < 8 2
65 G < 7 2
66 G < 6 2
67 G < 5 2
68 T < 4 2
69 T < 3 2
70 C < 2 2
71 A . 1 8
72 C . 0 32
73 C . 0 32
74 A . 0 32
-1 # # -1 -1
65 MN7740_GTT 76
-1 # # -1 -1
0 T > 2 2
1 C > 3 2
2 C > 4 2
3 T > 5 2
4 C > 6 2
5 T > 7 2
6 G > 8 2
7 T . 9 4
8 A . 10 4
9 G > 13 2
10 T > 14 2
11 T > 15 2
12 C > 16 2
13 A . 17 4
14 G . 18 4
15 T . 19 4
16 C . 20 4
17 G . 21 4
18 G . 22 4
19 T . 23 4
20 A . 24 4
21 G < 16 2
22 A < 15 2
23 A < 14 2
24 C < 13 2
25 G . 26 4
26 G > 29 2
27 C > 30 2
28 G > 31 2
29 G > 32 2
30 A > 33 2
31 C . 34 4
32 T . 35 4
33 G . 36 4
34 T . 37 4
35 T . 38 4
36 A . 39 4
37 A . 40 4
38 T < 33 2
39 C < 32 2
40 C < 31 2
41 G < 30 2
42 T < 29 2
43 A . 42 4
44 T . 43 4
-1 - . 56 1
-1 - . 55 1
-1 - . 54 1
-1 - . 53 1
-1 - . 52 1
-1 - . 51 1
-1 - . 50 1
-1 - . 49 1
-1 - . 48 1
-1 - . 47 1
-1 - . 46 1
45 G . 58 4
46 T . 58 16
47 C . 59 4
48 A > 60 2
49 C > 61 2
50 T > 62 2
51 G > 63 2
52 G > 64 2
53 T . 65 4
54 T . 66 4
55 C . 67 4
56 G . 68 4
57 A . 69 4
58 G . 70 4
59 T . 71 4
60 C < 64 2
61 C < 63 2
62 A < 62 2
63 G < 61 2
64 T < 60 2
65 C < 8 2
66 A < 7 2
67 G < 6 2
68 A < 5 2
69 G < 4 2
70 G < 3 2
71 A < 2 2
72 G . 1 8
73 C . 0 32
74 C . 0 32
75 A . 0 32
-1 # # -1 -1
65 MK7640_CTT 75
-1 # # -1 -1
0 T > 2 2
1 C > 3 2
2 C > 4 2
3 C > 5 2
4 G > 6 2
5 A > 7 2
6 G > 8 2
7 T . 9 4
8 G . 10 4
9 G > 13 2
10 C > 14 2
11 T > 15 2
12 C > 16 2
13 A . 17 4
14 A . 18 4
15 T . 19 4
16 C . 20 4
17 G . 21 4
18 G . 22 4
19 T . 23 4
20 T . 23 16
21 T . 23 16
22 A . 24 4
23 G < 16 2
24 A < 15 2
25 G < 14 2
26 C < 13 2
27 G . 26 4
28 T > 29 2
29 C > 30 2
30 T > 31 2
31 G > 32 2
32 A > 33 2
33 C . 34 4
34 T . 35 4
35 C . 36 4
36 T . 37 4
37 T . 38 4
38 A . 39 4
39 A . 40 4
40 T < 33 2
41 C < 32 2
42 A < 31 2
43 G < 30 2
44 A < 29 2
45 A . 42 4
46 G . 43 4
-1 - . 56 1
-1 - . 55 1
-1 - . 54 1
-1 - . 53 1
-1 - . 52 1
-1 - . 51 1
-1 - . 50 1
-1 - . 49 1
-1 - . 48 1
-1 - . 47 1
-1 - . 46 1
47 G . 58 4
48 T . 58 16
49 T . 59 4
50 G > 60 2
51 C > 61 2
52 G > 62 2
53 A > 63 2
54 G > 64 2
55 T . 65 4
56 T . 66 4
57 C . 67 4
58 G . 68 4
59 A . 69 4
60 G . 70 4
61 T . 71 4
62 C < 64 2
63 T < 63 2
64 C < 62 2
65 G < 61 2
66 C < 60 2
67 C < 8 2
68 T < 7 2
69 T < 6 2
70 G < 5 2
71 G < 4 2
72 G < 3 2
73 A < 2 2
74 G . 1 8
-1 # # -1 -1
65 NR9280_CCG 76
-1 # # -1 -1
0 G > 2 2
1 A > 3 2
2 C > 4 2
3 C > 5 2
4 C > 6 2
5 A > 7 2
6 G > 8 2
7 T . 9 4
8 G . 10 4
9 G > 13 2
10 C > 14 2
11 C > 15 2
12 T > 16 2
13 A . 17 4
14 A . 18 4
15 T . 19 4
16 G . 21 4
17 G . 22 4
18 A . 23 4
19 T . 23 16
20 A . 24 4
-1 - . 20 1
21 A < 16 2
22 G < 15 2
23 G < 14 2
24 C < 13 2
25 A . 26 4
26 T > 29 2
27 C > 30 2
28 A > 31 2
29 G > 32 2
30 C > 33 2
31 C . 34 4
32 T . 35 4
33 C . 36 4
34 C . 37 4
35 G . 38 4
36 G . 39 4
37 A . 40 4
38 G < 33 2
39 C < 32 2
40 T < 31 2
41 G < 30 2
42 G < 29 2
43 G . 42 4
44 G . 43 4
-1 - . 56 1
-1 - . 55 1
-1 - . 54 1
-1 - . 53 1
-1 - . 52 1
-1 - . 51 1
-1 - . 50 1
-1 - . 49 1
-1 - . 48 1
-1 - . 47 1
-1 - . 46 1
45 A . 58 4
46 T . 58 16
47 T . 59 4
48 G > 60 2
49 T > 61 2
50 G > 62 2
51 G > 63 2
52 G > 64 2
53 T . 65 4
54 T . 66 4
55 C . 67 4
56 G . 68 4
57 A . 69 4
58 G . 70 4
59 T . 71 4
60 C < 64 2
61 C < 63 2
62 C < 62 2
63 A < 61 2
64 T < 60 2
65 C < 8 2
66 T < 7 2
67 G < 6 2
68 G < 5 2
69 G < 4 2
70 T < 3 2
71 C < 2 2
72 G . 1 8
73 C . 0 32
74 C . 0 32
75 A . 0 32
-1 # # -1 -1
65 ME7631_CTC 72
-1 # # -1 -1
0 T > 2 2
1 C > 3 2
2 C > 4 2
3 G > 5 2
4 A > 6 2
5 T . 7 2
6 G > 8 2
7 T . 9 4
8 A . 10 4
9 G > 13 2
10 T > 14 2
11 G > 15 2
12 T . 16 2
13 A . 17 4
14 A . 18 4
15 C . 19 4
16 G . 21 4
17 G . 22 4
18 C . 23 4
19 T . 23 16
20 A . 24 4
-1 - . 20 1
21 T . 16 2
22 C < 15 2
23 A < 14 2
24 C < 13 2
25 A . 26 4
26 T > 29 2
27 C > 30 2
28 A > 31 2
29 C > 32 2
30 G > 33 2
31 T . 34 4
32 T . 35 4
33 C . 36 4
34 T . 37 4
35 C . 38 4
36 A . 39 4
37 C . 40 4
38 C < 33 2
39 G < 32 2
40 T < 31 2
41 G < 30 2
42 G < 29 2
43 A . 42 4
44 G . 43 4
-1 - . 56 1
-1 - . 55 1
-1 - . 54 1
-1 - . 53 1
-1 - . 52 1
-1 - . 51 1
-1 - . 50 1
-1 - . 49 1
-1 - . 48 1
-1 - . 47 1
-1 - . 46 1
45 A . 58 4
46 C . 59 4
47 C > 60 2
48 G > 61 2
49 G > 62 2
50 G > 63 2
51 G > 64 2
52 T . 65 4
53 T . 66 4
54 C . 67 4
55 G . 68 4
56 A . 69 4
57 C . 70 4
58 T . 71 4
59 C < 64 2
60 C < 63 2
61 C < 62 2
62 C < 61 2
63 G < 60 2
64 C < 8 2
65 T . 7 2
66 T < 6 2
67 C < 5 2
68 G < 4 2
69 G < 3 2
70 A < 2 2
71 G . 1 8
-1 # # -1 -1
65 NL9401_CAG 85
-1 # # -1 -1
0 G > 2 2
1 T > 3 2
2 C > 4 2
3 A > 5 2
4 G > 6 2
5 G > 7 2
6 A > 8 2
7 T . 9 4
8 G . 10 4
9 G > 13 2
10 C > 14 2
11 C > 15 2
12 G . 16 2
13 A . 17 4
14 G . 18 4
15 C . 19 4
16 G . 21 4
17 G . 22 4
18 T . 23 4
19 T . 23 16
20 C . 23 16
21 A . 24 4
-1 - . 20 1
22 A . 16 2
23 G < 15 2
24 G < 14 2
25 C < 13 2
26 G . 26 4
27 C > 29 2
28 T > 30 2
29 G > 31 2
30 C > 32 2
31 G > 33 2
32 T . 34 4
33 T . 35 4
34 C . 36 4
35 A . 37 4
36 G . 38 4
37 G . 39 4
38 N . 40 4
39 C < 33 2
40 G < 32 2
41 C < 31 2
42 A < 30 2
43 G < 29 2
44 T . 42 4
45 C > 46 2
46 T > 47 2
47 C > 48 2
48 C > 49 2
49 C . 50 2
-1 - . 56 1
-1 - . 55 1
-1 - . 54 1
-1 - . 53 1
-1 - . 52 1
-1 - . 51 1
50 T . 50 2
51 G < 49 2
52 G < 48 2
53 A < 47 2
54 G < 46 2
55 G . 58 4
56 C . 59 4
57 G > 60 2
58 T > 61 2
59 G > 62 2
60 G > 63 2
61 G > 64 2
62 T . 65 4
63 T . 66 4
64 C . 67 4
65 G . 68 4
66 A . 69 4
67 A . 70 4
68 T . 71 4
69 C < 64 2
70 C < 63 2
71 C < 62 2
72 A < 61 2
73 C < 60 2
-1 - . 43 1
74 T < 8 2
75 T < 7 2
76 C < 6 2
77 T < 5 2
78 G < 4 2
79 A < 3 2
80 C < 2 2
81 A . 1 8
82 C . 0 32
83 C . 0 32
84 A . 0 32
-1 # # -1 -1
65 MI7630_AAT 74
-1 # # -1 -1
0 G > 2 2
1 G > 3 2
2 T > 4 2
3 C > 5 2
4 T > 6 2
5 C > 7 2
6 T > 8 2
7 T . 9 4
8 G . 10 4
9 G > 13 2
10 C > 14 2
11 C > 15 2
12 C . 16 2
13 A . 17 4
14 G . 18 4
15 T . 19 4
16 T . 20 4
17 G . 21 4
18 G . 22 4
19 T . 23 4
20 T . 23 16
21 A . 24 4
22 A . 16 2
23 G < 15 2
24 G < 14 2
25 C < 13 2
26 A . 26 4
27 C > 29 2
28 C > 30 2
29 G > 31 2
30 T > 32 2
31 G > 33 2
32 C . 34 4
33 T . 35 4
34 A . 36 4
35 A . 37 4
36 T . 38 4
37 A . 39 4
38 A . 40 4
39 C < 33 2
40 G < 32 2
41 C < 31 2
42 G < 30 2
43 G < 29 2
44 G . 42 4
45 G . 43 4
-1 - . 56 1
-1 - . 55 1
-1 - . 54 1
-1 - . 53 1
-1 - . 52 1
-1 - . 51 1
-1 - . 50 1
-1 - . 49 1
-1 - . 48 1
-1 - . 47 1
-1 - . 46 1
46 A . 58 4
47 T . 58 16
48 C . 59 4
49 A > 60 2
50 G > 61 2
51 C > 62 2
52 G > 63 2
53 G > 64 2
54 T . 65 4
55 T . 66 4
56 C . 67 4
57 G . 68 4
58 A . 69 4
59 T . 70 4
60 C . 71 4
61 C < 64 2
62 C < 63 2
63 G < 62 2
64 C < 61 2
65 T < 60 2
66 A < 8 2
67 G < 7 2
68 A < 6 2
69 G < 5 2
70 A < 4 2
71 C < 3 2
72 C < 2 2
73 A . 1 8
-1 # # -1 -1
65 MS7600_CAG 82
-1 # # -1 -1
0 G > 2 2
1 A > 3 2
2 T > 4 2
3 A > 5 2
4 C > 6 2
5 G > 7 2
6 A > 8 2
7 T . 9 4
8 G . 10 4
9 G > 13 2
10 C > 14 2
11 C > 15 2
12 G . 16 2
13 A . 17 4
14 G . 18 4
15 T . 19 4
16 G . 21 4
17 G . 22 4
18 T . 23 4
19 T . 23 16
20 A . 24 4
-1 - . 20 1
21 A . 16 2
22 G < 15 2
23 G < 14 2
24 C < 13 2
25 G . 26 4
26 A > 29 2
27 A > 30 2
28 G > 31 2
29 G > 32 2
30 A > 33 2
31 T . 34 4
32 G . 35 4
33 C . 36 4
34 A . 37 4
35 G . 38 4
36 G . 39 4
37 T . 40 4
38 T < 33 2
39 C < 32 2
40 C < 31 2
41 T < 30 2
42 T < 29 2
43 T . 42 4
44 G > 46 2
45 G > 47 2
46 G > 48 2
47 C > 49 2
48 A . 53 4
49 T . 54 4
50 T . 55 4
-1 - . 56 1
-1 - . 52 1
-1 - . 51 1
-1 - . 50 1
51 G < 49 2
52 C < 48 2
53 C < 47 2
54 C < 46 2
55 G . 58 4
56 C . 59 4
57 G > 60 2
58 C > 61 2
59 A > 62 2
60 G > 63 2
61 G > 64 2
62 T . 65 4
63 T . 66 4
64 C . 67 4
65 G . 68 4
66 A . 69 4
67 A . 70 4
68 C . 71 4
69 C < 64 2
70 C < 63 2
71 T < 62 2
72 G < 61 2
73 C < 60 2
-1 - . 43 1
74 T < 8 2
75 C < 7 2
76 G < 6 2
77 T < 5 2
78 G < 4 2
79 T < 3 2
80 C < 2 2
81 G . 1 8
-1 # # -1 -1
65 MR7590_ACG 72
-1 # # -1 -1
0 G > 2 2
1 G > 3 2
2 T > 4 2
3 C > 5 2
4 C > 6 2
5 G > 7 2
6 C > 8 2
7 T . 9 4
8 G . 10 4
9 G > 13 2
10 C > 14 2
11 T > 15 2
12 C > 16 2
13 A . 17 4
14 A . 18 4
15 T . 19 4
16 G . 21 4
17 G . 22 4
18 C . 23 4
19 A . 24 4
-1 - . 20 1
20 G < 16 2
21 A < 15 2
22 G < 14 2
23 C < 13 2
24 G . 26 4
25 T > 29 2
26 C > 30 2
27 T > 31 2
28 G > 32 2
29 A > 33 2
30 C . 34 4
31 T . 35 4
32 A . 36 4
33 C . 37 4
34 G . 38 4
35 A . 39 4
36 A . 40 4
37 T < 33 2
38 C < 32 2
39 A < 31 2
40 G < 30 2
41 G < 29 2
42 A . 42 4
43 G . 43 4
-1 - . 56 1
-1 - . 55 1
-1 - . 54 1
-1 - . 53 1
-1 - . 52 1
-1 - . 51 1
-1 - . 50 1
-1 - . 49 1
-1 - . 48 1
-1 - . 47 1
-1 - . 46 1
44 G . 58 4
45 T . 58 16
46 T . 59 4
47 C > 60 2
48 C > 61 2
49 A > 62 2
50 G > 63 2
51 G > 64 2
52 T . 65 4
53 T . 66 4
54 C . 67 4
55 G . 68 4
56 A . 69 4
57 C . 70 4
58 C . 71 4
59 C < 64 2
60 C < 63 2
61 T < 62 2
62 G < 61 2
63 G < 60 2
64 G < 8 2
65 T < 7 2
66 G < 6 2
67 G < 5 2
68 A < 4 2
69 T < 3 2
70 C < 2 2
71 G . 1 8
-1 # # -1 -1
65 ME9354_CTG&DQ9354_CTG&DQ9990_CTG 72
-1 # # -1 -1
0 G > 2 2
1 G > 3 2
2 T > 4 2
3 T > 5 2
4 C > 6 2
5 C > 7 2
6 A > 8 2
7 T . 9 4
8 G . 10 4
9 G > 13 2
10 T > 14 2
11 G > 15 2
12 T > 16 2
13 A . 17 4
14 A . 18 4
15 T . 19 4
16 G . 21 4
17 G . 22 4
18 T . 23 4
19 T . 23 16
20 A . 24 4
-1 - . 20 1
21 G < 16 2
22 C < 15 2
23 A < 14 2
24 C < 13 2
25 T . 26 4
26 C > 29 2
27 T > 30 2
28 G > 31 2
29 G > 32 2
30 A > 33 2
31 C . 34 4
32 T . 35 4
33 C . 36 4
34 T . 37 4
35 G . 38 4
36 A . 39 4
37 A . 40 4
38 T < 33 2
39 C < 32 2
40 C < 31 2
41 A < 30 2
42 G < 29 2
43 C . 42 4
44 G . 43 4
-1 - . 56 1
-1 - . 55 1
-1 - . 54 1
-1 - . 53 1
-1 - . 52 1
-1 - . 51 1
-1 - . 50 1
-1 - . 49 1
-1 - . 48 1
-1 - . 47 1
-1 - . 46 1
45 A . 58 4
46 T . 59 4
47 C > 60 2
48 C > 61 2
49 G > 62 2
50 A > 63 2
51 G > 64 2
52 T . 65 4
53 T . 66 4
54 C . 67 4
55 A . 68 4
56 A . 69 4
57 A . 70 4
58 T . 71 4
59 C < 64 2
60 T < 63 2
61 C < 62 2
62 G < 61 2
63 G < 60 2
64 T < 8 2
65 G < 7 2
66 G < 6 2
67 A < 5 2
68 A < 4 2
69 C < 3 2
70 C < 2 2
71 T . 1 8
-1 # # -1 -1
65 NL7630_?AA 85
-1 # # -1 -1
0 G > 2 2
1 G > 3 2
2 T > 4 2
3 T > 5 2
4 G > 6 2
5 T > 7 2
6 T > 8 2
7 T . 9 4
8 G . 10 4
9 G > 13 2
10 C > 14 2
11 C > 15 2
12 G . 16 2
13 A . 17 4
14 G . 18 4
15 C . 19 4
16 G . 21 4
17 G . 22 4
18 T . 23 4
19 C . 23 16
20 T . 23 16
21 A . 24 4
-1 - . 20 1
22 A . 16 2
23 G < 15 2
24 G < 14 2
25 C < 13 2
26 G . 26 4
27 C > 29 2
28 C > 30 2
29 T > 31 2
30 G > 32 2
31 A > 33 2
32 T . 34 4
33 T . 35 4
34 C . 36 4
35 A . 37 4
36 A . 38 4
37 G . 39 4
38 C . 40 4
39 T < 33 2
40 C < 32 2
41 A < 31 2
42 G < 30 2
43 G < 29 2
44 T . 42 4
45 A > 46 2
46 T > 47 2
47 C > 48 2
48 G . 49 2
49 T > 50 2
-1 - . 56 1
-1 - . 55 1
-1 - . 54 1
-1 - . 53 1
-1 - . 52 1
-1 - . 51 1
50 A < 50 2
51 A . 49 2
52 G < 48 2
53 A < 47 2
54 T < 46 2
55 G . 58 4
56 C . 59 4
57 A > 60 2
58 A > 61 2
59 G > 62 2
60 A > 63 2
61 G > 64 2
62 T . 65 4
63 T . 66 4
64 C . 67 4
65 G . 68 4
66 A . 69 4
67 A . 70 4
68 T . 71 4
69 C < 64 2
70 T < 63 2
71 C < 62 2
72 T < 61 2
73 T < 60 2
-1 - . 43 1
74 A < 8 2
75 G < 7 2
76 C < 6 2
77 A < 5 2
78 A < 4 2
79 C < 3 2
80 C < 2 2
81 A . 1 8
82 C . 0 32
83 C . 0 32
84 A . 0 32
-1 # # -1 -1
65 ML9204_CAA 91
-1 # # -1 -1
0 G > 2 2
1 C > 3 2
2 A > 4 2
3 C > 5 2
4 G > 6 2
5 G > 7 2
6 A > 8 2
7 T . 9 4
8 G . 10 4
9 G > 13 2
10 C > 14 2
11 C > 15 2
12 G . 16 2
13 A . 17 4
14 G . 18 4
15 T . 19 4
16 G . 21 4
17 G . 22 4
18 T . 23 4
19 C . 23 16
20 T . 23 16
21 A . 24 4
-1 - . 20 1
22 A . 16 2
23 G < 15 2
24 G < 14 2
25 C < 13 2
26 G . 26 4
27 C > 29 2
28 C > 30 2
29 A > 31 2
30 G > 32 2
31 A > 33 2
32 C . 34 4
33 T . 35 4
34 C . 36 4
35 A . 37 4
36 A . 38 4
37 G . 39 4
38 A . 39 16
39 T . 39 16
40 T . 39 16
41 G . 39 16
42 G . 39 16
43 G . 39 16
44 C . 39 16
45 G . 39 16
46 T . 40 4
47 T < 33 2
48 C < 32 2
49 T < 31 2
50 G < 30 2
51 G < 29 2
52 T . 42 4
53 A . 43 4
54 C > 46 2
55 T > 47 2
56 C > 48 2
57 G > 49 2
58 T > 50 2
-1 - . 56 1
-1 - . 55 1
-1 - . 54 1
-1 - . 53 1
-1 - . 52 1
-1 - . 51 1
59 A < 50 2
60 C < 49 2
61 G < 48 2
62 G < 47 2
63 G < 46 2
64 G . 58 4
65 C . 59 4
66 G > 60 2
67 T > 61 2
68 G > 62 2
69 G > 63 2
70 G > 64 2
71 T . 65 4
72 T . 66 4
73 C . 67 4
74 G . 68 4
75 A . 69 4
76 A . 70 4
77 T . 71 4
78 C < 64 2
79 C < 63 2
80 C < 62 2
81 A < 61 2
82 C < 60 2
83 T < 8 2
84 T < 7 2
85 C < 6 2
86 G < 5 2
87 T < 4 2
88 G < 3 2
89 C < 2 2
90 A . 1 8
-1 # # -1 -1
65 ME9240_CTC 72
-1 # # -1 -1
0 T > 2 2
1 C > 3 2
2 C > 4 2
3 T > 5 2
4 A > 6 2
5 T > 7 2
6 A > 8 2
7 T . 9 4
8 T . 10 4
9 G > 13 2
10 T > 14 2
11 C > 15 2
12 T > 16 2
13 A . 17 4
14 G . 18 4
15 T . 19 4
16 G . 21 4
17 G . 22 4
18 T . 23 4
19 T . 23 16
20 A . 24 4
-1 - . 20 1
21 G < 16 2
22 G < 15 2
23 A < 14 2
24 T < 13 2
25 A . 26 4
26 T > 29 2
27 C > 30 2
28 C > 31 2
29 G > 32 2
30 G > 33 2
31 C . 34 4
32 T . 35 4
33 C . 36 4
34 T . 37 4
35 C . 38 4
36 A . 39 4
37 C . 40 4
38 C < 33 2
39 C < 32 2
40 G < 31 2
41 G < 30 2
42 A < 29 2
43 A . 42 4
44 G . 43 4
-1 - . 56 1
-1 - . 55 1
-1 - . 54 1
-1 - . 53 1
-1 - . 52 1
-1 - . 51 1
-1 - . 50 1
-1 - . 49 1
-1 - . 48 1
-1 - . 47 1
-1 - . 46 1
45 G . 58 4
46 C . 59 4
47 C > 60 2
48 C > 61 2
49 G > 62 2
50 G > 63 2
51 G > 64 2
52 T . 65 4
53 T . 66 4
54 C . 67 4
55 A . 68 4
56 A . 69 4
57 T . 70 4
58 T . 71 4
59 C < 64 2
60 C < 63 2
61 C < 62 2
62 G < 61 2
63 G < 60 2
64 T < 8 2
65 A < 7 2
66 T < 6 2
67 G < 5 2
68 G < 4 2
69 G < 3 2
70 A < 2 2
71 A . 1 8
-1 # # -1 -1
65 ML7590_AAG 80
-1 # # -1 -1
0 G > 2 2
1 G > 3 2
2 C > 4 2
3 A > 5 2
4 A > 6 2
5 G > 7 2
6 A > 8 2
7 T . 9 4
8 G . 10 4
9 G > 13 2
10 C > 14 2
11 C > 15 2
12 G . 16 2
13 A . 17 4
14 G . 18 4
15 C . 19 4
16 G . 21 4
17 G . 22 4
18 T . 23 4
19 C . 23 16
20 T . 23 16
21 A . 24 4
-1 - . 20 1
22 A . 16 2
23 G < 15 2
24 G < 14 2
25 C < 13 2
26 G . 26 4
27 C > 29 2
28 C > 30 2
29 A > 31 2
30 C > 32 2
31 G > 33 2
32 T . 34 4
33 T . 35 4
34 A . 36 4
35 A . 37 4
36 G . 38 4
37 G . 39 4
38 C . 40 4
39 C < 33 2
40 G < 32 2
41 T < 31 2
42 G < 30 2
43 G < 29 2
44 T . 42 4
45 C > 46 2
46 C > 47 2
47 G . 48 2
48 A . 49 2
-1 - . 56 1
-1 - . 55 1
-1 - . 54 1
-1 - . 53 1
-1 - . 52 1
-1 - . 51 1
-1 - . 50 1
49 A . 49 2
50 A . 48 2
51 G < 47 2
52 G < 46 2
53 G . 58 4
54 C . 59 4
55 G > 60 2
56 T > 61 2
57 G > 62 2
58 G > 63 2
59 G > 64 2
60 T . 65 4
61 T . 66 4
62 C . 67 4
63 G . 68 4
64 A . 69 4
65 A . 70 4
66 T . 71 4
67 C < 64 2
68 C < 63 2
69 C < 62 2
70 A < 61 2
71 C < 60 2
-1 - . 43 1
72 T < 8 2
73 C < 7 2
74 T < 6 2
75 T < 5 2
76 G < 4 2
77 T < 3 2
78 C < 2 2
79 A . 1 8
-1 # # -1 -1
65 NR7631_1CU 75
-1 # # -1 -1
0 G > 2 2
1 C > 3 2
2 T > 4 2
3 C > 5 2
4 G > 6 2
5 C > 7 2
6 G > 8 2
7 T . 9 4
8 G . 10 4
9 G > 13 2
10 C > 14 2
11 G > 15 2
12 T > 16 2
13 A . 17 4
14 A . 18 4
15 T . 19 4
16 G . 21 4
17 G . 22 4
18 C . 23 4
19 A . 24 4
-1 - . 20 1
20 A < 16 2
21 C < 15 2
22 G < 14 2
23 C < 13 2
24 G . 26 4
25 T > 29 2
26 C > 30 2
27 T > 31 2
28 G > 32 2
29 A > 33 2
30 C . 34 4
31 T . 35 4
32 T . 36 4
33 C . 37 4
34 T . 38 4
35 A . 39 4
36 A . 40 4
37 T < 33 2
38 C < 32 2
39 A < 31 2
40 G < 30 2
41 A < 29 2
42 A . 42 4
43 G . 43 4
-1 - . 56 1
-1 - . 55 1
-1 - . 54 1
-1 - . 53 1
-1 - . 52 1
-1 - . 51 1
-1 - . 50 1
-1 - . 49 1
-1 - . 48 1
-1 - . 47 1
-1 - . 46 1
44 A . 58 4
45 T . 58 16
46 T . 59 4
47 A > 60 2
48 T > 61 2
49 G > 62 2
50 G > 63 2
51 G > 64 2
52 T . 65 4
53 T . 66 4
54 C . 67 4
55 G . 68 4
56 A . 69 4
57 C . 70 4
58 C . 71 4
59 C < 64 2
60 C < 63 2
61 C < 62 2
62 A < 61 2
63 T < 60 2
64 C < 8 2
65 G < 7 2
66 T < 6 2
67 G < 5 2
68 A < 4 2
69 G < 3 2
70 T < 2 2
71 G . 1 8
72 C . 0 32
73 C . 0 32
74 A . 0 32
-1 # # -1 -1
65 NT7631_IGU 75
-1 # # -1 -1
0 G > 2 2
1 C > 3 2
2 T > 4 2
3 T > 5 2
4 C > 6 2
5 T > 7 2
6 A > 8 2
7 T . 9 4
8 G . 10 4
9 G > 13 2
10 C > 14 2
11 C > 15 2
12 A . 16 2
13 A . 17 4
14 G . 18 4
15 T . 19 4
16 T . 20 4
17 G . 21 4
18 G . 22 4
19 T . 23 4
20 A . 24 4
21 A . 16 2
22 G < 15 2
23 G < 14 2
24 C < 13 2
25 G . 26 4
26 C > 29 2
27 C > 30 2
28 A > 31 2
29 C > 32 2
30 A > 33 2
31 T . 35 4
32 A . 36 4
33 G . 37 4
34 T . 38 4
35 A . 39 4
36 A . 40 4
-1 - . 34 1
37 T < 33 2
38 G < 32 2
39 T < 31 2
40 G < 30 2
41 G < 29 2
42 A . 42 4
43 G . 43 4
-1 - . 56 1
-1 - . 55 1
-1 - . 54 1
-1 - . 53 1
-1 - . 52 1
-1 - . 51 1
-1 - . 50 1
-1 - . 49 1
-1 - . 48 1
-1 - . 47 1
-1 - . 46 1
44 A . 58 4
45 T . 58 16
46 C . 59 4
47 G > 60 2
48 T > 61 2
49 C > 62 2
50 G > 63 2
51 G > 64 2
52 T . 65 4
53 T . 66 4
54 C . 67 4
55 A . 68 4
56 A . 69 4
57 A . 70 4
58 T . 71 4
59 C < 64 2
60 C < 63 2
61 G < 62 2
62 A < 61 2
63 C < 60 2
64 T < 8 2
65 G < 7 2
66 G < 6 2
67 A < 5 2
68 A < 4 2
69 G < 3 2
70 C < 2 2
71 A . 1 8
72 C . 0 32
73 C . 0 32
74 A . 0 32
-1 # # -1 -1
65 MQ7521_TTG 72
-1 # # -1 -1
0 G > 2 2
1 G > 3 2
2 G > 4 2
3 C > 5 2
4 G > 6 2
5 T . 7 2
6 G > 8 2
7 T . 9 4
8 A . 10 4
9 G > 13 2
10 C > 14 2
11 T > 15 2
12 C > 16 2
13 A . 17 4
14 G . 18 4
15 T . 19 4
16 G . 21 4
17 G . 22 4
18 T . 23 4
19 A . 24 4
-1 - . 20 1
20 G < 16 2
21 A < 15 2
22 G < 14 2
23 C < 13 2
24 G . 26 4
25 C > 29 2
26 C > 30 2
27 C . 30 16
28 T . 31 4
29 G > 32 2
30 T > 33 2
31 T . 34 4
32 T . 35 4
33 T . 36 4
34 G . 37 4
35 C . 38 4
36 A . 39 4
37 T . 40 4
38 A < 33 2
39 C < 32 2
40 G < 30 2
41 G < 29 2
42 A . 42 4
43 G . 43 4
-1 - . 56 1
-1 - . 55 1
-1 - . 54 1
-1 - . 53 1
-1 - . 52 1
-1 - . 51 1
-1 - . 50 1
-1 - . 49 1
-1 - . 48 1
-1 - . 47 1
-1 - . 46 1
44 G . 58 4
45 C . 58 16
46 C . 59 4
47 T > 60 2
48 A > 61 2
49 G > 62 2
50 G > 63 2
51 G > 64 2
52 T . 65 4
53 T . 66 4
54 C . 67 4
55 A . 68 4
56 A . 69 4
57 A . 70 4
58 C . 71 4
59 C < 64 2
60 C < 63 2
61 C < 62 2
62 T < 61 2
63 A < 60 2
64 C < 8 2
65 T . 7 2
66 C < 6 2
67 G < 5 2
68 T < 4 2
69 C < 3 2
70 C < 2 2
71 A . 1 8
-1 # # -1 -1
65 MF8510_GAA 73
-1 # # -1 -1
0 G > 2 2
1 C > 3 2
2 G > 4 2
3 G > 5 2
4 G . 6 2
5 G > 7 2
6 A > 8 2
7 T . 9 4
8 A . 10 4
9 G > 13 2
10 C > 14 2
11 T > 15 2
12 C > 16 2
13 A . 17 4
14 G . 18 4
15 T . 19 4
16 T . 20 4
17 G . 21 4
18 G . 22 4
19 G . 23 4
20 A . 24 4
21 G < 16 2
22 A < 15 2
23 G < 14 2
24 C < 13 2
25 G . 26 4
26 T > 29 2
27 C > 30 2
28 A > 31 2
29 G > 32 2
30 A > 33 2
31 C . 34 4
32 T . 35 4
33 G . 36 4
34 A . 37 4
35 A . 38 4
36 G . 39 4
37 A . 40 4
38 T < 33 2
39 C < 32 2
40 T < 31 2
41 G < 30 2
42 A < 29 2
43 A . 42 4
44 G . 43 4
-1 - . 56 1
-1 - . 55 1
-1 - . 54 1
-1 - . 53 1
-1 - . 52 1
-1 - . 51 1
-1 - . 50 1
-1 - . 49 1
-1 - . 48 1
-1 - . 47 1
-1 - . 46 1
45 G . 58 4
46 T . 58 16
47 C . 59 4
48 G > 60 2
49 C > 61 2
50 G > 62 2
51 T > 63 2
52 G > 64 2
53 T . 65 4
54 T . 66 4
55 C . 67 4
56 G . 68 4
57 A . 69 4
58 T . 70 4
59 C . 71 4
60 C < 64 2
61 A < 63 2
62 C < 62 2
63 G < 61 2
64 C < 60 2
65 T < 8 2
66 C < 7 2
67 A . 6 2
68 C < 5 2
69 C < 4 2
70 G < 3 2
71 C < 2 2
72 A . 1 8
-1 # # -1 -1
65 NG9230_GCC 74
-1 # # -1 -1
0 G > 2 2
1 C > 3 2
2 A > 4 2
3 T > 5 2
4 C > 6 2
5 G > 7 2
6 G > 8 2
7 T . 9 4
8 G . 10 4
9 G > 13 2
10 T > 14 2
11 T > 15 2
12 C > 16 2
13 A . 17 4
14 G . 18 4
15 T . 19 4
16 G . 21 4
17 G . 22 4
18 T . 23 4
19 A . 24 4
-1 - . 20 1
20 G < 16 2
21 A < 15 2
22 A < 14 2
23 T < 13 2
24 G . 26 4
25 C > 29 2
26 T > 30 2
27 C > 31 2
28 G > 32 2
29 C > 33 2
30 C . 34 4
31 T . 35 4
32 G . 36 4
33 C . 37 4
34 C . 38 4
35 A . 39 4
36 C . 40 4
37 G < 33 2
38 C < 32 2
39 G < 31 2
40 G < 30 2
41 G < 29 2
42 C . 42 4
43 G . 43 4
-1 - . 56 1
-1 - . 55 1
-1 - . 54 1
-1 - . 53 1
-1 - . 52 1
-1 - . 51 1
-1 - . 50 1
-1 - . 49 1
-1 - . 48 1
-1 - . 47 1
-1 - . 46 1
44 G . 58 4
45 C . 59 4
46 C > 60 2
47 C > 61 2
48 G > 62 2
49 G > 63 2
50 G > 64 2
51 T . 65 4
52 T . 66 4
53 C . 67 4
54 G . 68 4
55 A . 69 4
56 T . 70 4
57 T . 71 4
58 C < 64 2
59 C < 63 2
60 C < 62 2
61 G < 61 2
62 G < 60 2
63 C < 8 2
64 C < 7 2
65 G < 6 2
66 A < 5 2
67 T < 4 2
68 G < 3 2
69 C < 2 2
70 A . 1 8
71 C . 0 32
72 C . 0 32
73 A . 0 32
-1 # # -1 -1
65 NS9161_GCU 83
-1 # # -1 -1
0 G > 2 2
1 A > 3 2
2 C > 4 2
3 G > 5 2
4 A > 6 2
5 G > 7 2
6 G > 8 2
7 T . 9 4
8 G . 10 4
9 G > 13 2
10 C > 14 2
11 C > 15 2
12 G . 16 2
13 A . 17 4
14 G . 18 4
15 T . 19 4
16 G . 21 4
17 G . 22 4
18 T . 23 4
19 T . 23 16
20 A . 24 4
-1 - . 20 1
21 A . 16 2
22 G < 15 2
23 G < 14 2
24 C < 13 2
25 G . 26 4
26 A > 29 2
27 T > 30 2
28 G > 31 2
29 G > 32 2
30 A > 33 2
31 T . 35 4
32 G . 36 4
33 C . 37 4
34 T . 38 4
35 A . 39 4
36 A . 40 4
-1 - . 34 1
37 T < 33 2
38 C < 32 2
39 C < 31 2
40 A < 30 2
41 T < 29 2
42 T . 42 4
43 G > 46 2
44 T > 47 2
45 G > 48 2
46 C > 49 2
47 T . 53 4
48 T . 54 4
-1 - . 56 1
-1 - . 55 1
-1 - . 52 1
-1 - . 51 1
-1 - . 50 1
49 G < 49 2
50 C < 48 2
51 A < 47 2
52 C < 46 2
53 G . 58 4
54 C . 59 4
55 G > 60 2
56 T > 61 2
57 G > 62 2
58 G > 63 2
59 G > 64 2
60 T . 65 4
61 T . 66 4
62 C . 67 4
63 G . 68 4
64 A . 69 4
65 A . 70 4
66 T . 71 4
67 C < 64 2
68 C < 63 2
69 C < 62 2
70 A < 61 2
71 T < 60 2
-1 - . 43 1
72 C < 8 2
73 C < 7 2
74 T < 6 2
75 C < 5 2
76 G < 4 2
77 T < 3 2
78 C < 2 2
79 G . 1 8
80 C . 0 32
81 C . 0 32
82 A . 0 32
-1 # # -1 -1
65 ML9203_TAA 84
-1 # # -1 -1
0 A > 2 2
1 G > 3 2
2 C > 4 2
3 A > 5 2
4 C > 6 2
5 G > 7 2
6 A > 8 2
7 T . 9 4
8 G . 10 4
9 G > 13 2
10 C > 14 2
11 C > 15 2
12 G . 16 2
13 A . 17 4
14 G . 18 4
15 T . 19 4
16 G . 21 4
17 G . 22 4
18 T . 23 4
19 T . 23 16
20 A . 24 4
-1 - . 20 1
21 A . 16 2
22 G < 15 2
23 G < 14 2
24 C < 13 2
25 G . 26 4
26 T > 29 2
27 T > 30 2
28 G > 31 2
29 G > 32 2
30 A > 33 2
31 C . 34 4
32 T . 35 4
33 T . 36 4
34 A . 37 4
35 A . 38 4
36 G . 39 4
37 T . 40 4
38 T < 33 2
39 C < 32 2
40 C < 31 2
41 A < 30 2
42 A < 29 2
43 T . 42 4
44 G . 43 4
45 G > 46 2
46 T > 47 2
47 G > 48 2
48 G . 49 2
49 A . 53 4
50 T . 54 4
51 A . 55 4
-1 - . 56 1
-1 - . 52 1
-1 - . 51 1
-1 - . 50 1
52 A . 49 2
53 C < 48 2
54 A < 47 2
55 C < 46 2
56 C . 58 4
57 T . 58 16
58 C . 59 4
59 G > 60 2
60 T > 61 2
61 G > 62 2
62 G > 63 2
63 G > 64 2
64 T . 65 4
65 T . 66 4
66 C . 67 4
67 G . 68 4
68 A . 69 4
69 A . 70 4
70 C . 71 4
71 C < 64 2
72 C < 63 2
73 C < 62 2
74 A < 61 2
75 C < 60 2
76 T < 8 2
77 C < 7 2
78 G < 6 2
79 T < 5 2
80 G < 4 2
81 C < 3 2
82 T < 2 2
83 A . 1 8
-1 # # -1 -1
65 MD7630_GTC 71
-1 # # -1 -1
0 T > 2 2
1 C > 3 2
2 C > 4 2
3 G > 5 2
4 T > 6 2
5 G > 7 2
6 A > 8 2
7 T . 9 4
8 A . 10 4
9 G > 13 2
10 T > 14 2
11 T > 15 2
12 T > 16 2
13 A . 17 4
14 A . 18 4
15 T . 19 4
16 G . 21 4
17 G . 22 4
18 T . 23 4
19 C . 23 16
20 A . 24 4
-1 - . 20 1
21 G < 16 2
22 A < 15 2
23 A < 14 2
24 T < 13 2
25 G . 26 4
26 G > 29 2
27 G > 30 2
28 G > 32 2
29 C > 33 2
30 T . 34 4
31 T . 35 4
32 G . 36 4
33 T . 37 4
34 C . 38 4
35 G . 39 4
36 C . 40 4
37 G < 33 2
38 T < 32 2
39 G . 31 8
40 C < 30 2
41 C < 29 2
42 A . 42 4
43 G . 43 4
-1 - . 56 1
-1 - . 55 1
-1 - . 54 1
-1 - . 53 1
-1 - . 52 1
-1 - . 51 1
-1 - . 50 1
-1 - . 49 1
-1 - . 48 1
-1 - . 47 1
-1 - . 46 1
44 A . 58 4
45 T . 59 4
46 C > 60 2
47 G > 61 2
48 G > 62 2
49 G > 63 2
50 G > 64 2
51 T . 65 4
52 T . 66 4
53 C . 67 4
54 A . 68 4
55 A . 69 4
56 T . 70 4
57 T . 71 4
58 C < 64 2
59 C < 63 2
60 C < 62 2
61 C < 61 2
62 G < 60 2
63 T < 8 2
64 C < 7 2
65 G < 6 2
66 C < 5 2
67 G < 4 2
68 G < 3 2
69 A < 2 2
70 G . 1 8
-1 # # -1 -1
65 MS7530_AGA 81
-1 # # -1 -1
0 G > 2 2
1 A > 3 2
2 C > 4 2
3 A > 5 2
4 A > 6 2
5 T > 7 2
6 T > 8 2
7 T . 9 4
8 G . 10 4
9 T > 13 2
10 C > 14 2
11 C > 15 2
12 G . 16 2
13 A . 17 4
14 G . 18 4
15 T . 19 4
16 G . 21 4
17 G . 22 4
18 T . 23 4
19 T . 23 16
20 A . 24 4
-1 - . 20 1
21 A . 16 2
22 G < 15 2
23 G < 14 2
24 A < 13 2
25 G . 26 4
26 G > 29 2
27 A > 30 2
28 A > 31 2
29 G > 32 2
30 A > 33 2
31 C . 34 4
32 T . 35 4
33 A . 36 4
34 G . 37 4
35 A . 38 4
36 A . 39 4
37 A . 40 4
38 T < 33 2
39 C < 32 2
40 T < 31 2
41 T < 30 2
42 T < 29 2
43 T . 42 4
44 G > 46 2
45 G > 47 2
46 G > 48 2
47 T . 53 4
48 T . 54 4
49 T . 55 4
50 A . 56 4
-1 - . 52 1
-1 - . 51 1
-1 - . 50 1
-1 - . 49 1
51 C < 48 2
52 C < 47 2
53 C < 46 2
54 G . 58 4
55 C . 59 4
56 G > 60 2
57 C > 61 2
58 A > 62 2
59 G > 63 2
60 G > 64 2
61 T . 65 4
62 T . 66 4
63 C . 67 4
64 G . 68 4
65 A . 69 4
66 A . 70 4
67 T . 71 4
68 C < 64 2
69 C < 63 2
70 T < 62 2
71 G < 61 2
72 C < 60 2
-1 - . 43 1
73 A < 8 2
74 G < 7 2
75 T < 6 2
76 T < 5 2
77 G < 4 2
78 T < 3 2
79 C < 2 2
80 G . 1 8
-1 # # -1 -1
65 MM9240_CAT 72
-1 # # -1 -1
0 A > 2 2
1 G > 3 2
2 C > 4 2
3 A > 5 2
4 G > 6 2
5 A > 7 2
6 G > 8 2
7 T . 9 4
8 G . 10 4
9 G > 13 2
10 C > 14 2
11 G > 15 2
12 C > 16 2
13 A . 17 4
14 G . 18 4
15 T . 19 4
16 G . 21 4
17 G . 22 4
18 A . 23 4
19 A . 24 4
-1 - . 20 1
20 G < 16 2
21 C < 15 2
22 G < 14 2
23 T < 13 2
24 G . 26 4
25 C > 29 2
26 T > 30 2
27 G > 31 2
28 G > 32 2
29 T . 33 2
30 C . 34 4
31 C . 35 4
32 C . 36 4
33 A . 37 4
34 T . 38 4
35 A . 39 4
36 A . 40 4
37 C . 33 2
38 C < 32 2
39 C < 31 2
40 A < 30 2
41 G < 29 2
42 A . 42 4
43 G . 43 4
-1 - . 56 1
-1 - . 55 1
-1 - . 54 1
-1 - . 53 1
-1 - . 52 1
-1 - . 51 1
-1 - . 50 1
-1 - . 49 1
-1 - . 48 1
-1 - . 47 1
-1 - . 46 1
44 G . 58 4
45 T . 58 16
46 C . 59 4
47 C > 60 2
48 G > 61 2
49 A > 62 2
50 G > 63 2
51 G > 64 2
52 A . 65 4
53 T . 66 4
54 C . 67 4
55 G . 68 4
56 A . 69 4
57 A . 70 4
58 A . 71 4
59 C < 64 2
60 C < 63 2
61 T < 62 2
62 T < 61 2
63 G < 60 2
64 C < 8 2
65 T < 7 2
66 C < 6 2
67 T < 5 2
68 G < 4 2
69 C < 3 2
70 T < 2 2
71 A . 1 8
-1 # # -1 -1
65 MK8710_TTT 72
-1 # # -1 -1
0 G > 2 2
1 G > 3 2
2 G > 4 2
3 T > 5 2
4 T > 6 2
5 G > 7 2
6 C > 8 2
7 T . 9 4
8 A . 10 4
9 A > 13 2
10 C > 14 2
11 T > 15 2
12 C > 16 2
13 A . 17 4
14 A . 18 4
15 T . 19 4
16 G . 21 4
17 G . 22 4
18 T . 23 4
19 A . 24 4
-1 - . 20 1
20 G < 16 2
21 A < 15 2
22 G < 14 2
23 T < 13 2
24 A . 26 4
25 C . 29 2
26 T > 30 2
27 C > 31 2
28 G > 32 2
29 G > 33 2
30 C . 34 4
31 T . 35 4
32 T . 36 4
33 T . 37 4
34 T . 38 4
35 A . 39 4
36 A . 40 4
37 C < 33 2
38 C < 32 2
39 G < 31 2
40 A < 30 2
41 T . 29 2
42 T . 42 4
43 A . 43 4
-1 - . 56 1
-1 - . 55 1
-1 - . 54 1
-1 - . 53 1
-1 - . 52 1
-1 - . 51 1
-1 - . 50 1
-1 - . 49 1
-1 - . 48 1
-1 - . 47 1
-1 - . 46 1
44 G . 58 4
45 T . 58 16
46 T . 59 4
47 C > 60 2
48 C > 61 2
49 G > 62 2
50 G > 63 2
51 G > 64 2
52 T . 65 4
53 T . 66 4
54 C . 67 4
55 G . 68 4
56 A . 69 4
57 G . 70 4
58 T . 71 4
59 C < 64 2
60 C < 63 2
61 C < 62 2
62 G < 61 2
63 G < 60 2
64 G < 8 2
65 C < 7 2
66 A < 6 2
67 A < 5 2
68 C < 4 2
69 C < 3 2
70 C < 2 2
71 A . 1 8
-1 # # -1 -1
65 ME9990_TTC 72
-1 # # -1 -1
0 T > 2 2
1 C . 3 2
2 C > 4 2
3 C > 5 2
4 T > 6 2
5 G > 7 2
6 G > 8 2
7 T . 9 4
8 G . 10 4
9 G > 13 2
10 T > 14 2
11 C > 15 2
12 T > 16 2
13 A . 17 4
14 G . 18 4
15 T . 19 4
16 G . 21 4
17 G . 22 4
18 C . 23 4
19 T . 23 16
20 A . 24 4
-1 - . 20 1
21 G < 16 2
22 G < 15 2
23 A < 14 2
24 T < 13 2
25 T . 26 4
26 C > 29 2
27 G > 30 2
28 G > 31 2
29 C > 32 2
30 G > 33 2
31 C . 34 4
32 T . 35 4
33 T . 36 4
34 T . 37 4
35 C . 38 4
36 A . 39 4
37 C . 40 4
38 C < 33 2
39 G < 32 2
40 C < 31 2
41 C < 30 2
42 G < 29 2
43 C . 42 4
44 G . 43 4
-1 - . 56 1
-1 - . 55 1
-1 - . 54 1
-1 - . 53 1
-1 - . 52 1
-1 - . 51 1
-1 - . 50 1
-1 - . 49 1
-1 - . 48 1
-1 - . 47 1
-1 - . 46 1
45 C . 58 4
46 C . 59 4
47 C > 60 2
48 C > 61 2
49 G > 62 2
50 G > 63 2
51 G > 64 2
52 T . 65 4
53 T . 66 4
54 C . 67 4
55 G . 68 4
56 A . 69 4
57 T . 70 4
58 T . 71 4
59 C < 64 2
60 C < 63 2
61 C < 62 2
62 G < 61 2
63 G < 60 2
64 C < 8 2
65 C < 7 2
66 A < 6 2
67 G < 5 2
68 G < 4 2
69 A . 3 2
70 A < 2 2
71 T . 1 8
-1 # # -1 -1
65 MS9280_TGA 82
-1 # # -1 -1
0 G > 2 2
1 C > 3 2
2 A > 4 2
3 G > 5 2
4 C > 6 2
5 G > 7 2
6 A > 8 2
7 T . 9 4
8 G . 10 4
9 G > 13 2
10 C > 14 2
11 C > 15 2
12 G . 16 2
13 A . 17 4
14 G . 18 4
15 T . 19 4
16 G . 21 4
17 G . 22 4
18 T . 23 4
19 T . 23 16
20 A . 24 4
-1 - . 20 1
21 A . 16 2
22 G < 15 2
23 G < 14 2
24 C < 13 2
25 G . 26 4
26 T > 29 2
27 T > 30 2
28 G > 31 2
29 G > 32 2
30 A > 33 2
31 C . 34 4
32 T . 35 4
33 T . 36 4
34 G . 37 4
35 A . 38 4
36 A . 39 4
37 A . 40 4
38 T < 33 2
39 C < 32 2
40 C < 31 2
41 A < 30 2
42 A < 29 2
43 T . 42 4
44 G > 46 2
45 G > 47 2
46 G > 48 2
47 G > 49 2
48 T . 53 4
49 C . 54 4
50 T . 55 4
-1 - . 56 1
-1 - . 52 1
-1 - . 51 1
-1 - . 50 1
51 C < 49 2
52 C < 48 2
53 C < 47 2
54 C < 46 2
55 G . 58 4
56 C . 59 4
57 G > 60 2
58 C > 61 2
59 A > 62 2
60 G > 63 2
61 G > 64 2
62 T . 65 4
63 T . 66 4
64 C . 67 4
65 G . 68 4
66 A . 69 4
67 A . 70 4
68 C . 71 4
69 C < 64 2
70 C < 63 2
71 T < 62 2
72 G < 61 2
73 C < 60 2
-1 - . 43 1
74 T < 8 2
75 C < 7 2
76 G < 6 2
77 C < 5 2
78 T < 4 2
79 G < 3 2
80 C < 2 2
81 G . 1 8
-1 # # -1 -1
65 NP7650_&GG 75
-1 # # -1 -1
0 G > 2 2
1 G > 3 2
2 C > 4 2
3 C > 5 2
4 G > 6 2
5 C . 7 2
6 G > 8 2
7 T . 9 4
8 G . 10 4
9 G > 13 2
10 T > 14 2
11 C > 15 2
12 T . 16 2
13 A . 17 4
14 G . 18 4
15 T . 19 4
16 G . 21 4
17 G . 22 4
18 T . 23 4
19 A . 24 4
-1 - . 20 1
20 T . 16 2
21 G < 15 2
22 A < 14 2
23 T < 13 2
24 A . 26 4
25 C > 29 2
26 T > 30 2
27 C > 31 2
28 G > 32 2
29 C > 33 2
30 T . 34 4
31 T . 35 4
32 T . 36 4
33 G . 37 4
34 G . 38 4
35 G . 39 4
36 T . 40 4
37 G < 33 2
38 T < 32 2
39 G < 31 2
40 A < 30 2
41 G < 29 2
42 T . 42 4
43 G . 43 4
-1 - . 56 1
-1 - . 55 1
-1 - . 54 1
-1 - . 53 1
-1 - . 52 1
-1 - . 51 1
-1 - . 50 1
-1 - . 49 1
-1 - . 48 1
-1 - . 47 1
-1 - . 46 1
44 G . 58 4
45 T . 58 16
46 C . 59 4
47 C > 60 2
48 A > 61 2
49 G > 62 2
50 G > 63 2
51 G > 64 2
52 T . 65 4
53 T . 66 4
54 C . 67 4
55 A . 68 4
56 A . 69 4
57 T . 70 4
58 T . 71 4
59 C < 64 2
60 C < 63 2
61 C < 62 2
62 T < 61 2
63 G < 60 2
64 C < 8 2
65 T . 7 2
66 C < 6 2
67 G < 5 2
68 G < 4 2
69 C < 3 2
70 C < 2 2
71 C . 1 8
72 C . 0 32
73 C . 0 32
74 A . 0 32
-1 # # -1 -1
65 MS7641_TGA 82
-1 # # -1 -1
0 G > 2 2
1 T > 3 2
2 C > 4 2
3 A > 5 2
4 C > 6 2
5 T > 7 2
6 A > 8 2
7 T . 9 4
8 G . 10 4
9 T > 13 2
10 C > 14 2
11 C > 15 2
12 G . 16 2
13 A . 17 4
14 G . 18 4
15 T . 19 4
16 G . 21 4
17 G . 22 4
18 T . 23 4
19 T . 23 16
20 A . 24 4
-1 - . 20 1
21 A . 16 2
22 G < 15 2
23 G < 14 2
24 A < 13 2
25 G . 26 4
26 T > 29 2
27 T > 30 2
28 A > 31 2
29 G > 32 2
30 A > 33 2
31 C . 34 4
32 T . 35 4
33 T . 36 4
34 G . 37 4
35 A . 38 4
36 A . 39 4
37 A . 40 4
38 T < 33 2
39 C < 32 2
40 T < 31 2
41 A < 30 2
42 A < 29 2
43 T . 42 4
44 G > 46 2
45 G > 47 2
46 G > 48 2
47 C > 49 2
48 T . 53 4
49 C . 54 4
50 T . 55 4
-1 - . 56 1
-1 - . 52 1
-1 - . 51 1
-1 - . 50 1
51 G < 49 2
52 C < 48 2
53 C < 47 2
54 C < 46 2
55 G . 58 4
56 C . 59 4
57 G > 60 2
58 C > 61 2
59 A > 62 2
60 G > 63 2
61 G > 64 2
62 T . 65 4
63 T . 66 4
64 C . 67 4
65 A . 68 4
66 A . 69 4
67 A . 70 4
68 T . 71 4
69 C < 64 2
70 C < 63 2
71 T < 62 2
72 G < 61 2
73 C < 60 2
-1 - . 43 1
74 T < 8 2
75 G < 7 2
76 G < 6 2
77 T < 5 2
78 G < 4 2
79 A < 3 2
80 C < 2 2
81 G . 1 8
-1 # # -1 -1
65 MV7640_AAC 74
-1 # # -1 -1
0 G > 2 2
1 G > 3 2
2 T > 4 2
3 C > 5 2
4 G > 6 2
5 T > 7 2
6 G > 8 2
7 T . 9 4
8 G . 10 4
9 G > 13 2
10 T > 14 2
11 T > 15 2
12 T . 16 2
13 A . 17 4
14 G . 18 4
15 A . 19 4
16 T . 20 4
17 G . 21 4
18 G . 22 4
19 T . 23 4
20 T . 23 16
21 A . 24 4
22 T . 16 2
23 A < 15 2
24 A < 14 2
25 T < 13 2
26 T . 26 4
27 T > 29 2
28 C > 30 2
29 T > 31 2
30 G > 32 2
31 C > 33 2
32 T . 34 4
33 T . 35 4
34 A . 36 4
35 A . 37 4
36 C . 38 4
37 A . 39 4
38 C . 40 4
39 G < 33 2
40 C < 32 2
41 A < 31 2
42 G < 30 2
43 A < 29 2
44 C . 42 4
45 G . 43 4
-1 - . 56 1
-1 - . 55 1
-1 - . 54 1
-1 - . 53 1
-1 - . 52 1
-1 - . 51 1
-1 - . 50 1
-1 - . 49 1
-1 - . 48 1
-1 - . 47 1
-1 - . 46 1
46 G . 58 4
47 T . 58 16
48 C . 59 4
49 C > 60 2
50 C > 61 2
51 A > 62 2
52 A > 63 2
53 G > 64 2
54 T . 65 4
55 T . 66 4
56 C . 67 4
57 G . 68 4
58 A . 69 4
59 G . 70 4
60 T . 71 4
61 C < 64 2
62 T < 63 2
63 T < 62 2
64 G < 61 2
65 G < 60 2
66 C < 8 2
67 A < 7 2
68 C < 6 2
69 G < 5 2
70 A < 4 2
71 T < 3 2
72 C < 2 2
73 A . 1 8
-1 # # -1 -1
65 MG9300_GCC 69
-1 # # -1 -1
0 G > 2 2
1 C > 3 2
2 A > 4 2
3 T > 5 2
4 T > 6 2
5 G . 7 4
6 A . 8 4
7 T . 9 4
8 G . 10 4
9 G > 13 2
10 T > 14 2
11 T > 15 2
12 C > 16 2
13 A . 17 4
14 G . 18 4
15 T . 19 4
16 G . 21 4
17 G . 22 4
18 T . 23 4
19 A . 24 4
-1 - . 20 1
20 G < 16 2
21 A < 15 2
22 A < 14 2
23 T < 13 2
24 T . 26 4
25 C > 29 2
26 T > 30 2
27 C > 31 2
28 G > 32 2
29 C > 33 2
30 C . 34 4
31 T . 35 4
32 G . 36 4
33 C . 37 4
34 C . 38 4
35 A . 39 4
36 C . 40 4
37 G < 33 2
38 C < 32 2
39 G < 31 2
40 G < 30 2
41 G < 29 2
42 A . 42 4
43 G . 43 4
-1 - . 56 1
-1 - . 55 1
-1 - . 54 1
-1 - . 53 1
-1 - . 52 1
-1 - . 51 1
-1 - . 50 1
-1 - . 49 1
-1 - . 48 1
-1 - . 47 1
-1 - . 46 1
44 A . 58 4
45 C . 59 4
46 C > 60 2
47 G > 61 2
48 G > 62 2
49 G > 63 2
50 G > 64 2
51 T . 65 4
52 T . 66 4
53 C . 67 4
54 G . 68 4
55 A . 69 4
56 T . 70 4
57 T . 71 4
58 C < 64 2
59 C < 63 2
60 C < 62 2
61 C < 61 2
62 G < 60 2
63 A < 6 2
64 A < 5 2
65 T < 4 2
66 G < 3 2
67 C < 2 2
68 A . 1 8
-1 # # -1 -1
65 MS8514_AGA 82
-1 # # -1 -1
0 G > 2 2
1 T > 3 2
2 G > 4 2
3 G > 5 2
4 A > 6 2
5 C > 7 2
6 G > 8 2
7 T . 9 4
8 G . 10 4
9 C > 13 2
10 C > 14 2
11 G > 15 2
12 G > 16 2
13 A . 17 4
14 G . 18 4
15 T . 19 4
16 G . 21 4
17 G . 22 4
18 T . 23 4
19 T . 23 16
20 A . 24 4
-1 - . 20 1
21 T < 16 2
22 C < 15 2
23 G < 14 2
24 G < 13 2
25 G . 26 4
26 C > 29 2
27 A > 30 2
28 T > 31 2
29 A . 32 2
30 A > 33 2
31 C . 34 4
32 T . 35 4
33 A . 36 4
34 G . 37 4
35 A . 38 4
36 A . 39 4
37 A . 40 4
38 T < 33 2
39 C . 32 2
40 A < 31 2
41 T < 30 2
42 G < 29 2
43 T . 42 4
44 G > 46 2
45 G > 47 2
46 G > 48 2
47 C > 49 2
48 T . 53 4
49 T . 54 4
50 T . 55 4
-1 - . 56 1
-1 - . 52 1
-1 - . 51 1
-1 - . 50 1
51 G < 49 2
52 C < 48 2
53 C < 47 2
54 C < 46 2
55 G . 58 4
56 C . 59 4
57 G > 60 2
58 C > 61 2
59 A > 62 2
60 G > 63 2
61 G > 64 2
62 T . 65 4
63 T . 66 4
64 C . 67 4
65 G . 68 4
66 A . 69 4
67 A . 70 4
68 T . 71 4
69 C < 64 2
70 C < 63 2
71 T < 62 2
72 G < 61 2
73 C < 60 2
-1 - . 43 1
74 C < 8 2
75 G < 7 2
76 T < 6 2
77 T < 5 2
78 C < 4 2
79 A < 3 2
80 C < 2 2
81 G . 1 8
-1 # # -1 -1
65 MR9241_TCG1 73
-1 # # -1 -1
0 G > 2 2
1 A > 3 2
2 C > 4 2
3 C > 5 2
4 G > 6 2
5 T > 7 2
6 G > 8 2
7 T . 9 4
8 G . 10 4
9 G > 13 2
10 C > 14 2
11 C > 15 2
12 T > 16 2
13 A . 17 4
14 A . 18 4
15 T . 19 4
16 G . 21 4
17 G . 22 4
18 A . 23 4
19 T . 23 16
20 A . 24 4
-1 - . 20 1
21 A < 16 2
22 G < 15 2
23 G < 14 2
24 C < 13 2
25 G . 26 4
26 T > 29 2
27 C > 30 2
28 G > 31 2
29 G > 32 2
30 A > 33 2
31 C . 34 4
32 T . 35 4
33 T . 36 4
34 C . 37 4
35 G . 38 4
36 G . 39 4
37 A . 40 4
38 T < 33 2
39 C < 32 2
40 C < 31 2
41 G < 30 2
42 A < 29 2
43 A . 42 4
44 G . 43 4
-1 - . 56 1
-1 - . 55 1
-1 - . 54 1
-1 - . 53 1
-1 - . 52 1
-1 - . 51 1
-1 - . 50 1
-1 - . 49 1
-1 - . 48 1
-1 - . 47 1
-1 - . 46 1
45 A . 58 4
46 T . 58 16
47 T . 59 4
48 G > 60 2
49 C > 61 2
50 A > 62 2
51 G > 63 2
52 G > 64 2
53 T . 65 4
54 T . 66 4
55 C . 67 4
56 G . 68 4
57 A . 69 4
58 G . 70 4
59 T . 71 4
60 C < 64 2
61 C < 63 2
62 T < 62 2
63 G < 61 2
64 T < 60 2
65 C < 8 2
66 A < 7 2
67 C < 6 2
68 G < 5 2
69 G < 4 2
70 T < 3 2
71 C < 2 2
72 G . 1 8
-1 # # -1 -1
65 NQ7542_JUG 75
-1 # # -1 -1
0 G > 2 2
1 G > 3 2
2 T > 4 2
3 T > 5 2
4 G > 6 2
5 T > 7 2
6 A > 8 2
7 T . 9 4
8 G . 10 4
9 G > 13 2
10 T > 14 2
11 G > 15 2
12 T > 16 2
13 A . 17 4
14 G . 18 4
15 C . 19 4
16 G . 21 4
17 G . 22 4
18 T . 23 4
19 T . 23 16
20 A . 24 4
-1 - . 20 1
21 G < 16 2
22 C < 15 2
23 A < 14 2
24 C < 13 2
25 C . 26 4
26 G > 29 2
27 A > 30 2
28 G > 31 2
29 G > 32 2
30 A > 33 2
31 C . 34 4
32 T . 35 4
33 T . 36 4
34 T . 37 4
35 G . 38 4
36 A . 39 4
37 A . 40 4
38 T < 33 2
39 C < 32 2
40 C < 31 2
41 T < 30 2
42 C < 29 2
43 T . 42 4
44 G . 43 4
-1 - . 56 1
-1 - . 55 1
-1 - . 54 1
-1 - . 53 1
-1 - . 52 1
-1 - . 51 1
-1 - . 50 1
-1 - . 49 1
-1 - . 48 1
-1 - . 47 1
-1 - . 46 1
45 A . 58 4
46 C . 59 4
47 C > 60 2
48 T > 61 2
49 G > 62 2
50 G > 63 2
51 G > 64 2
52 T . 65 4
53 T . 66 4
54 C . 67 4
55 G . 68 4
56 A . 69 4
57 A . 70 4
58 T . 71 4
59 C < 64 2
60 C < 63 2
61 C < 62 2
62 A < 61 2
63 G < 60 2
64 T < 8 2
65 A < 7 2
66 C < 6 2
67 G < 5 2
68 A < 4 2
69 C < 3 2
70 C < 2 2
71 T . 1 8
72 C . 0 32
73 C . 0 32
74 A . 0 32
-1 # # -1 -1
65 MH7500_GTG 71
-1 # # -1 -1
0 A > 2 2
1 T > 3 2
2 A > 4 2
3 A > 5 2
4 A > 6 2
5 T > 7 2
6 A > 8 2
7 T . 9 4
8 A . 10 4
9 A > 13 2
10 T > 14 2
11 C > 15 2
12 T > 16 2
13 A . 17 4
14 A . 18 4
15 T . 19 4
16 G . 21 4
17 G . 22 4
18 T . 23 4
19 T . 23 16
20 A . 24 4
-1 - . 20 1
21 A < 16 2
22 G < 15 2
23 A < 14 2
24 T < 13 2
25 G . 26 4
26 A > 29 2
27 A > 30 2
28 G > 31 2
29 A > 32 2
30 A > 33 2
31 T . 34 4
32 T . 35 4
33 G . 36 4
34 T . 37 4
35 G . 38 4
36 G . 39 4
37 T . 40 4
38 T < 33 2
39 T < 32 2
40 C < 31 2
41 T < 30 2
42 T < 29 2
43 T . 42 4
44 T . 43 4
-1 - . 56 1
-1 - . 55 1
-1 - . 54 1
-1 - . 53 1
-1 - . 52 1
-1 - . 51 1
-1 - . 50 1
-1 - . 49 1
-1 - . 48 1
-1 - . 47 1
-1 - . 46 1
45 A . 58 4
46 T . 59 4
47 A > 60 2
48 T . 61 2
49 G > 62 2
50 A > 63 2
51 G > 64 2
52 T . 65 4
53 T . 66 4
54 C . 67 4
55 A . 68 4
56 A . 69 4
57 A . 70 4
58 T . 71 4
59 C < 64 2
60 T < 63 2
61 C < 62 2
62 T . 61 2
63 T < 60 2
64 T < 8 2
65 A < 7 2
66 T < 6 2
67 T < 5 2
68 T < 4 2
69 A < 3 2
70 T < 2 2
-1 - . 1 1
-1 # # -1 -1
65 NY7650_GPA 78
-1 # # -1 -1
0 C > 2 2
1 T > 3 2
2 C > 4 2
3 T > 5 2
4 C > 6 2
5 G > 7 2
6 G > 8 2
7 T . 9 4
8 G . 10 4
9 G > 13 2
10 C > 14 2
11 C > 15 2
12 A . 16 2
13 A . 17 4
14 G . 18 4
15 T . 19 4
16 T . 20 4
17 G . 21 4
18 G . 22 4
19 T . 23 4
20 T . 23 16
21 T . 23 16
22 A . 24 4
23 A . 16 2
24 G < 15 2
25 G < 14 2
26 C < 13 2
27 G . 26 4
28 T > 29 2
29 C > 30 2
30 A > 31 2
31 G > 32 2
32 A > 33 2
33 C . 34 4
34 T . 35 4
35 G . 36 4
36 T . 37 4
37 A . 38 4
38 A . 39 4
39 A . 40 4
40 T < 33 2
41 C < 32 2
42 T < 31 2
43 G < 30 2
44 A < 29 2
45 A . 42 4
46 C . 43 4
-1 - . 56 1
-1 - . 55 1
-1 - . 54 1
-1 - . 53 1
-1 - . 52 1
-1 - . 51 1
-1 - . 50 1
-1 - . 49 1
-1 - . 48 1
-1 - . 47 1
-1 - . 46 1
47 A . 58 4
48 T . 58 16
49 C . 59 4
50 G > 60 2
51 G > 61 2
52 G > 62 2
53 C > 63 2
54 G > 64 2
55 T . 65 4
56 T . 66 4
57 C . 67 4
58 G . 68 4
59 A . 69 4
60 A . 70 4
61 T . 71 4
62 C < 64 2
63 G < 63 2
64 C < 62 2
65 C < 61 2
66 C < 60 2
67 C < 8 2
68 C < 7 2
69 G < 6 2
70 A < 5 2
71 G < 4 2
72 A < 3 2
73 G < 2 2
74 A . 1 8
75 C . 0 32
76 C . 0 32
77 A . 0 32
-1 # # -1 -1
65 NS9991_UGA 84
-1 # # -1 -1
0 G > 2 2
1 T > 3 2
2 A > 4 2
3 G > 5 2
4 T > 6 2
5 C > 7 2
6 G > 8 2
7 T . 9 4
8 G . 10 4
9 G > 13 2
10 C > 14 2
11 C > 15 2
12 G . 16 2
13 A . 17 4
14 G . 18 4
15 T . 19 4
16 G . 21 4
17 G . 22 4
18 T . 23 4
19 T . 23 16
20 A . 24 4
-1 - . 20 1
21 A . 16 2
22 G < 15 2
23 G < 14 2
24 C < 13 2
25 G . 26 4
26 A > 29 2
27 T > 30 2
28 G > 31 2
29 G > 32 2
30 A > 33 2
31 C . 34 4
32 T . 35 4
33 T . 36 4
34 G . 37 4
35 A . 38 4
36 A . 39 4
37 A . 40 4
38 T < 33 2
39 C < 32 2
40 C < 31 2
41 A < 30 2
42 T < 29 2
43 T . 42 4
44 G . 43 4
45 G > 46 2
46 G > 47 2
47 G > 48 2
48 T . 53 4
49 T . 54 4
50 C . 55 4
-1 - . 56 1
-1 - . 52 1
-1 - . 51 1
-1 - . 50 1
-1 - . 49 1
51 C < 48 2
52 C < 47 2
53 C < 46 2
54 G . 58 4
55 C . 59 4
56 G > 60 2
57 C > 61 2
58 A > 62 2
59 G > 63 2
60 G > 64 2
61 T . 65 4
62 T . 66 4
63 C . 67 4
64 G . 68 4
65 A . 69 4
66 A . 70 4
67 T . 71 4
68 C < 64 2
69 C < 63 2
70 T < 62 2
71 G < 61 2
72 C < 60 2
73 C < 8 2
74 G < 7 2
75 A < 6 2
76 C < 5 2
77 T < 4 2
78 A < 3 2
79 C < 2 2
80 G . 1 8
81 C . 0 32
82 C . 0 32
83 A . 0 32
-1 # # -1 -1
65 ML9201_CAG 84
-1 # # -1 -1
0 G > 2 2
1 C > 3 2
2 C > 4 2
3 G > 5 2
4 T > 6 2
5 T > 7 2
6 C > 8 2
7 T . 9 4
8 G . 10 4
9 G > 13 2
10 C > 14 2
11 C > 15 2
12 G . 16 2
13 A . 17 4
14 G . 18 4
15 T . 19 4
16 G . 21 4
17 G . 22 4
18 T . 23 4
19 C . 23 16
20 T . 23 16
21 A . 24 4
-1 - . 20 1
22 A . 16 2
23 G < 15 2
24 G < 14 2
25 C < 13 2
26 G . 26 4
27 C > 29 2
28 T > 30 2
29 G > 31 2
30 C > 32 2
31 G > 33 2
32 T . 34 4
33 T . 35 4
34 C . 36 4
35 A . 37 4
36 G . 38 4
37 G . 39 4
38 T . 40 4
39 C < 33 2
40 G < 32 2
41 C < 31 2
42 A < 30 2
43 G < 29 2
44 T . 42 4
45 C > 46 2
46 C > 47 2
47 T > 48 2
48 C > 49 2
49 T . 53 4
50 C . 54 4
51 C . 55 4
52 G . 56 4
-1 - . 52 1
-1 - . 51 1
-1 - . 50 1
53 G < 49 2
54 A < 48 2
55 G < 47 2
56 G < 46 2
57 G . 58 4
58 C . 59 4
59 G > 60 2
60 C > 61 2
61 A > 62 2
62 G > 63 2
63 G > 64 2
64 T . 65 4
65 T . 66 4
66 C . 67 4
67 G . 68 4
68 A . 69 4
69 A . 70 4
70 T . 71 4
71 C < 64 2
72 C < 63 2
73 T < 62 2
74 G < 61 2
75 C < 60 2
-1 - . 43 1
76 G < 8 2
77 G < 7 2
78 A < 6 2
79 C < 5 2
80 G < 4 2
81 G < 3 2
82 C < 2 2
83 A . 1 8
-1 # # -1 -1
65 ME9358_TTG&DQ9353_TTG 72
-1 # # -1 -1
0 G > 2 2
1 G > 3 2
2 T > 4 2
3 C > 5 2
4 T > 6 2
5 C > 7 2
6 A > 8 2
7 T . 9 4
8 G . 10 4
9 G > 13 2
10 T > 14 2
11 G > 15 2
12 T > 16 2
13 A . 17 4
14 A . 18 4
15 T . 19 4
16 G . 21 4
17 G . 22 4
18 T . 23 4
19 T . 23 16
20 A . 24 4
-1 - . 20 1
21 G < 16 2
22 C < 15 2
23 A < 14 2
24 C < 13 2
25 T . 26 4
26 C > 29 2
27 T > 30 2
28 G > 31 2
29 G > 32 2
30 A > 33 2
31 C . 34 4
32 T . 35 4
33 T . 36 4
34 T . 37 4
35 G . 38 4
36 A . 39 4
37 A . 40 4
38 T < 33 2
39 C < 32 2
40 C < 31 2
41 A < 30 2
42 G < 29 2
43 C . 42 4
44 G . 43 4
-1 - . 56 1
-1 - . 55 1
-1 - . 54 1
-1 - . 53 1
-1 - . 52 1
-1 - . 51 1
-1 - . 50 1
-1 - . 49 1
-1 - . 48 1
-1 - . 47 1
-1 - . 46 1
45 A . 58 4
46 T . 59 4
47 C > 60 2
48 C > 61 2
49 G > 62 2
50 A > 63 2
51 G > 64 2
52 T . 65 4
53 T . 66 4
54 C . 67 4
55 G . 68 4
56 A . 69 4
57 G . 70 4
58 T . 71 4
59 C < 64 2
60 T < 63 2
61 C < 62 2
62 G < 61 2
63 G < 60 2
64 T < 8 2
65 G < 7 2
66 A < 6 2
67 G < 5 2
68 G < 4 2
69 C < 3 2
70 C < 2 2
71 T . 1 8
-1 # # -1 -1
65 MV7571_TAC 74
-1 # # -1 -1
0 G > 2 2
1 G > 3 2
2 T > 4 2
3 C > 5 2
4 G . 6 2
5 G > 7 2
6 A > 8 2
7 T . 9 4
8 G . 10 4
9 G > 13 2
10 T > 14 2
11 G > 15 2
12 T . 16 2
13 A . 17 4
14 G . 18 4
15 T . 19 4
16 C . 20 4
17 G . 21 4
18 G . 22 4
19 T . 23 4
20 T . 23 16
21 A . 24 4
22 T . 16 2
23 C < 15 2
24 A < 14 2
25 C < 13 2
26 G . 26 4
27 G > 29 2
28 T > 30 2
29 T > 31 2
30 G > 32 2
31 C > 33 2
32 T . 34 4
33 T . 35 4
34 T . 36 4
35 A . 37 4
36 C . 38 4
37 A . 39 4
38 C . 40 4
39 G < 33 2
40 C < 32 2
41 A < 31 2
42 A < 30 2
43 C < 29 2
44 A . 42 4
45 G . 43 4
-1 - . 56 1
-1 - . 55 1
-1 - . 54 1
-1 - . 53 1
-1 - . 52 1
-1 - . 51 1
-1 - . 50 1
-1 - . 49 1
-1 - . 48 1
-1 - . 47 1
-1 - . 46 1
46 G . 58 4
47 T . 58 16
48 C . 59 4
49 T > 60 2
50 C > 61 2
51 G > 62 2
52 A > 63 2
53 G > 64 2
54 T . 65 4
55 T . 66 4
56 C . 67 4
57 G . 68 4
58 A . 69 4
59 T . 70 4
60 C . 71 4
61 C < 64 2
62 T < 63 2
63 C < 62 2
64 G < 61 2
65 G < 60 2
66 T < 8 2
67 C < 7 2
68 G . 6 2
69 G < 5 2
70 A < 4 2
71 T < 3 2
72 C < 2 2
73 A . 1 8
-1 # # -1 -1
65 NK7631_)UU 76
-1 # # -1 -1
0 T > 2 2
1 C > 3 2
2 C > 4 2
3 T > 5 2
4 T > 6 2
5 G > 7 2
6 T > 8 2
7 T . 9 4
8 A . 10 4
9 G > 13 2
10 C > 14 2
11 T > 15 2
12 C > 16 2
13 A . 17 4
14 G . 18 4
15 T . 19 4
16 T . 20 4
17 G . 21 4
18 G . 22 4
19 T . 23 4
20 A . 24 4
21 G < 16 2
22 A < 15 2
23 G < 14 2
24 C < 13 2
25 G . 26 4
26 T > 29 2
27 T > 30 2
28 C > 31 2
29 G > 32 2
30 G > 33 2
31 C . 34 4
32 T . 35 4
33 T . 36 4
34 T . 37 4
35 T . 38 4
36 A . 39 4
37 A . 40 4
38 C < 33 2
39 C < 32 2
40 G < 31 2
41 A < 30 2
42 A < 29 2
43 A . 42 4
44 T . 43 4
-1 - . 56 1
-1 - . 55 1
-1 - . 54 1
-1 - . 53 1
-1 - . 52 1
-1 - . 51 1
-1 - . 50 1
-1 - . 49 1
-1 - . 48 1
-1 - . 47 1
-1 - . 46 1
45 G . 58 4
46 T . 58 16
47 C . 59 4
48 A > 60 2
49 G > 61 2
50 G > 62 2
51 G > 63 2
52 G > 64 2
53 T . 65 4
54 T . 66 4
55 C . 67 4
56 G . 68 4
57 A . 69 4
58 G . 70 4
59 C . 71 4
60 C < 64 2
61 C < 63 2
62 C < 62 2
63 C < 61 2
64 T < 60 2
65 A < 8 2
66 T < 7 2
67 G < 6 2
68 A < 5 2
69 G < 4 2
70 G < 3 2
71 A < 2 2
72 G . 1 8
73 C . 0 32
74 C . 0 32
75 A . 0 32
-1 # # -1 -1
65 MI7640_AAT 73
-1 # # -1 -1
0 G > 2 2
1 G > 3 2
2 T > 4 2
3 C > 5 2
4 G > 6 2
5 C > 7 2
6 A > 8 2
7 T . 9 4
8 A . 10 4
9 T > 14 2
10 G > 15 2
11 T . 16 2
12 A . 17 4
13 G . 18 4
14 T . 19 4
15 C . 20 4
16 G . 21 4
17 G . 22 4
18 T . 23 4
19 T . 23 16
20 A . 24 4
21 T . 16 2
22 C < 15 2
23 A < 14 2
24 T . 13 8
25 G . 26 4
26 T > 29 2
27 C > 30 2
28 G > 31 2
29 A > 32 2
30 T > 33 2
31 C . 34 4
32 T . 35 4
33 A . 36 4
34 A . 37 4
35 T . 38 4
36 A . 39 4
37 A . 40 4
38 G < 33 2
39 T < 32 2
40 C < 31 2
41 G < 30 2
42 A < 29 2
43 A . 42 4
44 T . 43 4
-1 - . 56 1
-1 - . 55 1
-1 - . 54 1
-1 - . 53 1
-1 - . 52 1
-1 - . 51 1
-1 - . 50 1
-1 - . 49 1
-1 - . 48 1
-1 - . 47 1
-1 - . 46 1
45 G . 58 4
46 T . 58 16
47 C . 59 4
48 G > 60 2
49 C > 61 2
50 C > 62 2
51 G > 63 2
52 G > 64 2
53 T . 65 4
54 T . 66 4
55 C . 67 4
56 G . 68 4
57 A . 69 4
58 A . 70 4
59 C . 71 4
60 C < 64 2
61 C < 63 2
62 G < 62 2
63 G < 61 2
64 C < 60 2
65 T < 8 2
66 G < 7 2
67 T < 6 2
68 G < 5 2
69 A < 4 2
70 C < 3 2
71 C < 2 2
72 A . 1 8
-1 # # -1 -1
65 MK7522_CTT 73
-1 # # -1 -1
0 G > 2 2
1 C > 3 2
2 C > 4 2
3 C > 5 2
4 T > 6 2
5 T > 7 2
6 C > 8 2
7 T . 9 4
8 A . 10 4
9 G > 13 2
10 C > 14 2
11 T > 15 2
12 C > 16 2
13 A . 17 4
14 G . 18 4
15 T . 19 4
16 C . 20 4
17 G . 21 4
18 G . 22 4
19 T . 23 4
20 A . 24 4
21 G < 16 2
22 A < 15 2
23 G < 14 2
24 C < 13 2
25 G . 26 4
26 C > 29 2
27 A > 30 2
28 C > 31 2
29 G > 32 2
30 G > 33 2
31 C . 34 4
32 T . 35 4
33 C . 36 4
34 T . 37 4
35 T . 38 4
36 A . 39 4
37 A . 40 4
38 C < 33 2
39 C < 32 2
40 G < 31 2
41 T < 30 2
42 G < 29 2
43 T . 42 4
44 G . 43 4
-1 - . 56 1
-1 - . 55 1
-1 - . 54 1
-1 - . 53 1
-1 - . 52 1
-1 - . 51 1
-1 - . 50 1
-1 - . 49 1
-1 - . 48 1
-1 - . 47 1
-1 - . 46 1
45 G . 58 4
46 T . 58 16
47 C . 59 4
48 G > 60 2
49 T > 61 2
50 G > 62 2
51 G > 63 2
52 G > 64 2
53 T . 65 4
54 T . 66 4
55 C . 67 4
56 G . 68 4
57 A . 69 4
58 G . 70 4
59 C . 71 4
60 C < 64 2
61 C < 63 2
62 C < 62 2
63 A < 61 2
64 C < 60 2
65 G < 8 2
66 G < 7 2
67 G < 6 2
68 G < 5 2
69 G < 4 2
70 G < 3 2
71 T < 2 2
72 G . 1 8
-1 # # -1 -1
65 MS8515_AGA 82
-1 # # -1 -1
0 G > 2 2
1 T > 3 2
2 G > 4 2
3 G > 5 2
4 A > 6 2
5 C > 7 2
6 G > 8 2
7 T . 9 4
8 G . 10 4
9 C > 13 2
10 C > 14 2
11 G > 15 2
12 G > 16 2
13 A . 17 4
14 G . 18 4
15 T . 19 4
16 G . 21 4
17 G . 22 4
18 T . 23 4
19 T . 23 16
20 A . 24 4
-1 - . 20 1
21 T < 16 2
22 C < 15 2
23 G < 14 2
24 G < 13 2
25 G . 26 4
26 C > 29 2
27 A > 30 2
28 T > 31 2
29 G > 32 2
30 A > 33 2
31 C . 34 4
32 T . 35 4
33 A . 36 4
34 G . 37 4
35 A . 38 4
36 A . 39 4
37 A . 40 4
38 T < 33 2
39 C < 32 2
40 A < 31 2
41 T < 30 2
42 G < 29 2
43 T . 42 4
44 G > 46 2
45 G > 47 2
46 G > 48 2
47 C > 49 2
48 T . 53 4
49 T . 54 4
50 T . 55 4
-1 - . 56 1
-1 - . 52 1
-1 - . 51 1
-1 - . 50 1
51 G < 49 2
52 C < 48 2
53 C < 47 2
54 C < 46 2
55 G . 58 4
56 C . 59 4
57 G > 60 2
58 C > 61 2
59 A > 62 2
60 C . 63 2
61 G > 64 2
62 T . 65 4
63 T . 66 4
64 C . 67 4
65 G . 68 4
66 A . 69 4
67 A . 70 4
68 T . 71 4
69 C < 64 2
70 C . 63 2
71 T < 62 2
72 G < 61 2
73 C < 60 2
-1 - . 43 1
74 C < 8 2
75 G < 7 2
76 T < 6 2
77 T < 5 2
78 C < 4 2
79 A < 3 2
80 C < 2 2
81 G . 1 8
-1 # # -1 -1
65 MD7631_GTC 72
-1 # # -1 -1
0 T > 2 2
1 C > 3 2
2 C > 4 2
3 G > 5 2
4 T > 6 2
5 G > 7 2
6 A > 8 2
7 T . 9 4
8 A . 10 4
9 G > 13 2
10 T > 14 2
11 T > 15 2
12 T > 16 2
13 A . 17 4
14 A . 18 4
15 T . 19 4
16 G . 21 4
17 G . 22 4
18 T . 23 4
19 C . 23 16
20 A . 24 4
-1 - . 20 1
21 G < 16 2
22 A < 15 2
23 A < 14 2
24 T < 13 2
25 G . 26 4
26 G > 29 2
27 G > 30 2
28 C > 31 2
29 G > 32 2
30 C > 33 2
31 T . 34 4
32 T . 35 4
33 G . 36 4
34 T . 37 4
35 C . 38 4
36 G . 39 4
37 C . 40 4
38 G < 33 2
39 T < 32 2
40 G < 31 2
41 C < 30 2
42 C < 29 2
43 A . 42 4
44 G . 43 4
-1 - . 56 1
-1 - . 55 1
-1 - . 54 1
-1 - . 53 1
-1 - . 52 1
-1 - . 51 1
-1 - . 50 1
-1 - . 49 1
-1 - . 48 1
-1 - . 47 1
-1 - . 46 1
45 A . 58 4
46 T . 59 4
47 C > 60 2
48 G > 61 2
49 G > 62 2
50 G > 63 2
51 G > 64 2
52 T . 65 4
53 T . 66 4
54 C . 67 4
55 A . 68 4
56 A . 69 4
57 T . 70 4
58 T . 71 4
59 C < 64 2
60 C < 63 2
61 C < 62 2
62 C < 61 2
63 G < 60 2
64 T < 8 2
65 C < 7 2
66 G < 6 2
67 C < 5 2
68 G < 4 2
69 G < 3 2
70 A < 2 2
71 G . 1 8
-1 # # -1 -1
65 NQ9160_CUG&RQ9280_CUG&RQ9330_CUG 75
-1 # # -1 -1
0 G > 2 2
1 G > 3 2
2 T > 4 2
3 T > 5 2
4 C > 6 2
5 C > 7 2
6 A > 8 2
7 T . 9 4
8 G . 10 4
9 G > 13 2
10 T > 14 2
11 G > 15 2
12 T > 16 2
13 A . 17 4
14 A . 18 4
15 T . 19 4
16 G . 21 4
17 G . 22 4
18 T . 23 4
19 T . 23 16
20 A . 24 4
-1 - . 20 1
21 G < 16 2
22 C < 15 2
23 A < 14 2
24 C < 13 2
25 T . 26 4
26 C > 29 2
27 T > 30 2
28 G > 31 2
29 G > 32 2
30 A > 33 2
31 C . 34 4
32 T . 35 4
33 C . 36 4
34 T . 37 4
35 G . 38 4
36 A . 39 4
37 A . 40 4
38 T < 33 2
39 C < 32 2
40 C < 31 2
41 A < 30 2
42 G < 29 2
43 C . 42 4
44 G . 43 4
-1 - . 56 1
-1 - . 55 1
-1 - . 54 1
-1 - . 53 1
-1 - . 52 1
-1 - . 51 1
-1 - . 50 1
-1 - . 49 1
-1 - . 48 1
-1 - . 47 1
-1 - . 46 1
45 A . 58 4
46 T . 59 4
47 C > 60 2
48 C > 61 2
49 G > 62 2
50 A > 63 2
51 G > 64 2
52 T . 65 4
53 T . 66 4
54 C . 67 4
55 A . 68 4
56 A . 69 4
57 A . 70 4
58 T . 71 4
59 C < 64 2
60 T < 63 2
61 C < 62 2
62 G < 61 2
63 G < 60 2
64 T < 8 2
65 G < 7 2
66 G < 6 2
67 A < 5 2
68 A < 4 2
69 C < 3 2
70 C < 2 2
71 T . 1 8
72 C . 0 32
73 C . 0 32
74 A . 0 32
-1 # # -1 -1
65 ME9230_TTC 72
-1 # # -1 -1
0 T > 2 2
1 C > 3 2
2 C > 4 2
3 C > 5 2
4 G > 6 2
5 T > 7 2
6 A > 8 2
7 T . 9 4
8 G . 10 4
9 G > 13 2
10 T > 14 2
11 C > 15 2
12 T > 16 2
13 A . 17 4
14 G . 18 4
15 T . 19 4
16 G . 21 4
17 G . 22 4
18 T . 23 4
19 T . 23 16
20 A . 24 4
-1 - . 20 1
21 G < 16 2
22 G < 15 2
23 A < 14 2
24 T < 13 2
25 A . 26 4
26 C > 29 2
27 C > 30 2
28 T > 31 2
29 G > 32 2
30 G > 33 2
31 C . 34 4
32 T . 35 4
33 T . 36 4
34 T . 37 4
35 C . 38 4
36 A . 39 4
37 C . 40 4
38 C < 33 2
39 C < 32 2
40 A < 31 2
41 G < 30 2
42 G < 29 2
43 A . 42 4
44 G . 43 4
-1 - . 56 1
-1 - . 55 1
-1 - . 54 1
-1 - . 53 1
-1 - . 52 1
-1 - . 51 1
-1 - . 50 1
-1 - . 49 1
-1 - . 48 1
-1 - . 47 1
-1 - . 46 1
45 G . 58 4
46 C . 59 4
47 T > 60 2
48 C > 61 2
49 G > 62 2
50 G > 63 2
51 G > 64 2
52 T . 65 4
53 T . 66 4
54 C . 67 4
55 G . 68 4
56 A . 69 4
57 T . 70 4
58 T . 71 4
59 C < 64 2
60 C < 63 2
61 C < 62 2
62 G < 61 2
63 G < 60 2
64 T < 8 2
65 A < 7 2
66 C < 6 2
67 G < 5 2
68 G < 4 2
69 G < 3 2
70 A < 2 2
71 A . 1 8
-1 # # -1 -1
65 MN9200_GTT 73
-1 # # -1 -1
0 G > 2 2
1 C > 3 2
2 T > 4 2
3 T > 5 2
4 C > 6 2
5 C > 7 2
6 G > 8 2
7 T . 9 4
8 G . 10 4
9 G > 13 2
10 C > 14 2
11 G > 15 2
12 C > 16 2
13 A . 17 4
14 A . 18 4
15 T . 19 4
16 A . 20 4
17 G . 21 4
18 G . 22 4
19 C . 23 4
20 A . 24 4
21 G < 16 2
22 C < 15 2
23 G < 14 2
24 C < 13 2
25 G . 26 4
26 T > 29 2
27 T > 30 2
28 C > 31 2
29 G > 32 2
30 G > 33 2
31 C . 34 4
32 T . 35 4
33 G . 36 4
34 T . 37 4
35 T . 38 4
36 A . 39 4
37 A . 40 4
38 C < 33 2
39 C < 32 2
40 G < 31 2
41 A < 30 2
42 A < 29 2
43 A . 42 4
44 G . 43 4
-1 - . 56 1
-1 - . 55 1
-1 - . 54 1
-1 - . 53 1
-1 - . 52 1
-1 - . 51 1
-1 - . 50 1
-1 - . 49 1
-1 - . 48 1
-1 - . 47 1
-1 - . 46 1
45 G . 58 4
46 T . 58 16
47 T . 59 4
48 G > 60 2
49 G > 61 2
50 T > 62 2
51 G > 63 2
52 G > 64 2
53 T . 65 4
54 T . 66 4
55 C . 67 4
56 G . 68 4
57 A . 69 4
58 G . 70 4
59 C . 71 4
60 C < 64 2
61 C < 63 2
62 A < 62 2
63 C < 61 2
64 C < 60 2
65 C < 8 2
66 G < 7 2
67 G < 6 2
68 G < 5 2
69 A < 4 2
70 G < 3 2
71 C < 2 2
72 G . 1 8
-1 # # -1 -1
65 MR7570_ACG 74
-1 # # -1 -1
0 G > 2 2
1 G > 3 2
2 G > 4 2
3 A > 5 2
4 C > 6 2
5 T > 7 2
6 A > 8 2
7 T . 9 4
8 A . 10 4
9 G > 13 2
10 T > 14 2
11 T > 15 2
12 T . 16 2
13 A . 17 4
14 G . 18 4
15 T . 19 4
16 T . 20 4
17 G . 21 4
18 G . 22 4
19 A . 23 4
20 T . 23 16
21 A . 24 4
22 T . 16 2
23 A < 15 2
24 A < 14 2
25 C < 13 2
26 G . 26 4
27 A > 29 2
28 C > 30 2
29 C > 31 2
30 G > 32 2
31 G > 33 2
32 C . 34 4
33 T . 35 4
34 A . 36 4
35 C . 37 4
36 G . 38 4
37 A . 39 4
38 A . 40 4
39 C < 33 2
40 C < 32 2
41 G < 31 2
42 G < 30 2
43 T < 29 2
44 A . 42 4
45 G . 43 4
-1 - . 56 1
-1 - . 55 1
-1 - . 54 1
-1 - . 53 1
-1 - . 52 1
-1 - . 51 1
-1 - . 50 1
-1 - . 49 1
-1 - . 48 1
-1 - . 47 1
-1 - . 46 1
46 G . 58 4
47 T . 58 16
48 C . 59 4
49 T > 60 2
50 C > 61 2
51 A > 62 2
52 G > 63 2
53 G > 64 2
54 T . 65 4
55 T . 66 4
56 C . 67 4
57 G . 68 4
58 A . 69 4
59 C . 70 4
60 C . 71 4
61 C < 64 2
62 C < 63 2
63 T < 62 2
64 G < 61 2
65 A < 60 2
66 T < 8 2
67 G < 7 2
68 G < 6 2
69 T < 5 2
70 C < 4 2
71 T < 3 2
72 C < 2 2
73 G . 1 8
-1 # # -1 -1
65 NX7630_CAU 75
-1 # # -1 -1
0 A > 2 2
1 G > 3 2
2 C > 4 2
3 G > 5 2
4 C > 6 2
5 C > 7 2
6 G > 8 2
7 T . 9 4
8 G . 10 4
9 G > 13 2
10 C > 14 2
11 G > 15 2
12 C > 16 2
13 A . 17 4
14 G . 18 4
15 T . 19 4
16 G . 21 4
17 G . 22 4
18 A . 23 4
19 A . 24 4
-1 - . 20 1
20 G < 16 2
21 C < 15 2
22 G < 14 2
23 C < 13 2
24 G . 26 4
25 C > 29 2
26 A > 30 2
27 G > 31 2
28 G > 32 2
29 G > 33 2
30 C . 34 4
31 T . 35 4
32 C . 36 4
33 A . 37 4
34 T . 38 4
35 A . 39 4
36 A . 40 4
37 C < 33 2
38 C < 32 2
39 C < 31 2
40 T < 30 2
41 G < 29 2
42 A . 42 4
43 T . 43 4
-1 - . 56 1
-1 - . 55 1
-1 - . 54 1
-1 - . 53 1
-1 - . 52 1
-1 - . 51 1
-1 - . 50 1
-1 - . 49 1
-1 - . 48 1
-1 - . 47 1
-1 - . 46 1
44 G . 58 4
45 T . 58 16
46 C . 59 4
47 C > 60 2
48 T > 61 2
49 C > 62 2
50 G > 63 2
51 G > 64 2
52 A . 65 4
53 T . 66 4
54 C . 67 4
55 G . 68 4
56 A . 69 4
57 A . 70 4
58 A . 71 4
59 C < 64 2
60 C < 63 2
61 G < 62 2
62 A < 61 2
63 G < 60 2
64 C < 8 2
65 G < 7 2
66 G < 6 2
67 C < 5 2
68 G < 4 2
69 C < 3 2
70 T < 2 2
71 A . 1 8
72 C . 0 32
73 C . 0 32
74 A . 0 32
-1 # # -1 -1
65 MX7630_CAT 72
-1 # # -1 -1
0 G > 2 2
1 G > 3 2
2 C > 4 2
3 G > 5 2
4 C > 6 2
5 C > 7 2
6 G > 8 2
7 T . 9 4
8 G . 10 4
9 G > 13 2
10 C > 14 2
11 G > 15 2
12 C > 16 2
13 A . 17 4
14 G . 18 4
15 T . 19 4
16 G . 21 4
17 G . 22 4
18 A . 23 4
19 A . 24 4
-1 - . 20 1
20 G < 16 2
21 C < 15 2
22 G < 14 2
23 C < 13 2
24 G . 26 4
25 C > 29 2
26 A > 30 2
27 G > 31 2
28 G > 32 2
29 G > 33 2
30 C . 34 4
31 T . 35 4
32 C . 36 4
33 A . 37 4
34 T . 38 4
35 A . 39 4
36 A . 40 4
37 C < 33 2
38 C < 32 2
39 C < 31 2
40 T < 30 2
41 G < 29 2
42 A . 42 4
43 T . 43 4
-1 - . 56 1
-1 - . 55 1
-1 - . 54 1
-1 - . 53 1
-1 - . 52 1
-1 - . 51 1
-1 - . 50 1
-1 - . 49 1
-1 - . 48 1
-1 - . 47 1
-1 - . 46 1
44 G . 58 4
45 T . 58 16
46 C . 59 4
47 C > 60 2
48 T > 61 2
49 C > 62 2
50 G > 63 2
51 G > 64 2
52 A . 65 4
53 T . 66 4
54 G . 67 4
55 G . 68 4
56 A . 69 4
57 A . 70 4
58 A . 71 4
59 C < 64 2
60 C < 63 2
61 G < 62 2
62 A < 61 2
63 G < 60 2
64 C < 8 2
65 G < 7 2
66 G < 6 2
67 C < 5 2
68 G < 4 2
69 C < 3 2
70 T < 2 2
71 A . 1 8
-1 # # -1 -1
65 MR7551_TCG 71
-1 # # -1 -1
0 G > 2 2
1 G > 3 2
2 C > 4 2
3 C > 5 2
4 T > 6 2
5 C > 7 2
6 T > 8 2
7 T . 9 4
8 G . 10 4
9 G > 13 2
10 C > 14 2
11 G > 15 2
12 C > 16 2
13 A . 17 4
14 A . 18 4
15 T . 19 4
16 G . 21 4
17 G . 22 4
18 A . 23 4
19 A . 24 4
-1 - . 20 1
20 G < 16 2
21 C < 15 2
22 G < 14 2
23 C < 13 2
24 A . 26 4
25 T > 29 2
26 C > 30 2
27 A > 31 2
28 G > 32 2
29 A > 33 2
30 C . 34 4
31 T . 35 4
32 T . 36 4
33 C . 37 4
34 G . 38 4
35 G . 39 4
36 A . 40 4
37 T < 33 2
38 C < 32 2
39 T < 31 2
40 G < 30 2
41 A < 29 2
42 G . 42 4
43 G . 43 4
-1 - . 56 1
-1 - . 55 1
-1 - . 54 1
-1 - . 53 1
-1 - . 52 1
-1 - . 51 1
-1 - . 50 1
-1 - . 49 1
-1 - . 48 1
-1 - . 47 1
-1 - . 46 1
44 G . 58 4
45 T . 59 4
46 T > 60 2
47 G > 61 2
48 C > 62 2
49 A > 63 2
50 G > 64 2
51 T . 65 4
52 T . 66 4
53 C . 67 4
54 G . 68 4
55 A . 69 4
56 T . 70 4
57 C . 71 4
58 C < 64 2
59 T < 63 2
60 G < 62 2
61 C < 61 2
62 A < 60 2
63 G < 8 2
64 G < 7 2
65 G < 6 2
66 G < 5 2
67 G < 4 2
68 T < 3 2
69 C < 2 2
70 G . 1 8
-1 # # -1 -1
65 MQ7730_TTG 72
-1 # # -1 -1
0 T > 2 2
1 A > 3 2
2 A > 4 2
3 A > 5 2
4 A > 6 2
5 A > 7 2
6 G > 8 2
7 T . 9 4
8 A . 10 4
9 G > 13 2
10 C > 14 2
11 C > 15 2
12 A . 16 2
13 A . 17 4
14 G . 18 4
15 T . 19 4
16 G . 21 4
17 G . 22 4
18 T . 23 4
19 A . 24 4
-1 - . 20 1
20 A . 16 2
21 G < 15 2
22 G < 14 2
23 C < 13 2
24 A . 26 4
25 A . 29 4
26 C > 30 2
27 G > 31 2
28 G > 32 2
29 A > 33 2
30 T . 34 4
31 T . 35 4
32 T . 36 4
33 T . 37 4
34 G . 38 4
35 A . 39 4
36 T . 40 4
37 T < 33 2
38 C < 32 2
39 C < 31 2
40 G < 30 2
41 A . 42 4
42 G . 43 4
43 A . 53 4
44 T . 54 4
-1 - . 56 1
-1 - . 55 1
-1 - . 52 1
-1 - . 51 1
-1 - . 50 1
-1 - . 49 1
-1 - . 48 1
-1 - . 47 1
-1 - . 46 1
45 A . 58 4
46 C . 59 4
47 A > 60 2
48 T . 61 2
49 A > 62 2
50 G > 63 2
51 G > 64 2
52 T . 65 4
53 T . 66 4
54 C . 67 4
55 G . 68 4
56 A . 69 4
57 A . 70 4
58 T . 71 4
59 C < 64 2
60 C < 63 2
61 T < 62 2
62 T . 61 2
63 T < 60 2
64 C < 8 2
65 T < 7 2
66 T < 6 2
67 T < 5 2
68 T < 4 2
69 T < 3 2
70 A < 2 2
71 A . 1 8
-1 # # -1 -1
65 NW8530_BCA 76
-1 # # -1 -1
0 G > 2 2
1 G > 3 2
2 A > 4 2
3 T > 5 2
4 C > 6 2
5 C > 7 2
6 G > 8 2
7 T . 9 4
8 G . 10 4
9 G > 13 2
10 C > 14 2
11 G > 15 2
12 C > 16 2
13 A . 17 4
14 A . 18 4
15 T . 19 4
16 T . 20 4
17 G . 21 4
18 G . 22 4
19 T . 23 4
20 A . 24 4
21 G < 16 2
22 C < 15 2
23 G < 14 2
24 C < 13 2
25 G . 26 4
26 T > 29 2
27 C > 30 2
28 T > 31 2
29 G > 32 2
30 A > 33 2
31 C . 34 4
32 T . 35 4
33 C . 36 4
34 C . 37 4
35 A . 38 4
36 G . 39 4
37 A . 40 4
38 T < 33 2
39 C < 32 2
40 A < 31 2
41 G < 30 2
42 A < 29 2
43 A . 42 4
44 G . 43 4
-1 - . 56 1
-1 - . 55 1
-1 - . 54 1
-1 - . 53 1
-1 - . 52 1
-1 - . 51 1
-1 - . 50 1
-1 - . 49 1
-1 - . 48 1
-1 - . 47 1
-1 - . 46 1
45 G . 58 4
46 T . 58 16
47 T . 59 4
48 G > 60 2
49 C > 61 2
50 G > 62 2
51 T > 63 2
52 G > 64 2
53 T . 65 4
54 T . 66 4
55 C . 67 4
56 G . 68 4
57 A . 69 4
58 T . 70 4
59 T . 71 4
60 C < 64 2
61 A < 63 2
62 C < 62 2
63 G < 61 2
64 T < 60 2
65 C < 8 2
66 G < 7 2
67 G < 6 2
68 G < 5 2
69 T < 4 2
70 C < 3 2
71 C < 2 2
72 A . 1 8
73 C . 0 32
74 C . 0 32
75 A . 0 32
-1 # # -1 -1
65 MQ7500_TTG 72
-1 # # -1 -1
0 T > 2 2
1 A > 3 2
2 G > 4 2
3 A > 5 2
4 A > 6 2
5 T > 7 2
6 A > 8 2
7 T . 9 4
8 A . 10 4
9 A > 13 2
10 C > 14 2
11 C > 15 2
12 A . 16 2
13 A . 17 4
14 A . 18 4
15 A . 19 4
16 G . 21 4
17 G . 22 4
18 T . 23 4
19 T . 23 16
20 A . 24 4
-1 - . 20 1
21 A . 16 2
22 G < 15 2
23 G < 14 2
24 T < 13 2
25 A . 26 4
26 A > 29 2
27 T > 30 2
28 G > 31 2
29 A > 32 2
30 A > 33 2
31 T . 34 4
32 T . 35 4
33 T . 36 4
34 T . 37 4
35 G . 38 4
36 C . 39 4
37 T . 40 4
38 T < 33 2
39 T < 32 2
40 C < 31 2
41 A < 30 2
42 T < 29 2
43 T . 42 4
44 A . 43 4
-1 - . 56 1
-1 - . 55 1
-1 - . 54 1
-1 - . 53 1
-1 - . 52 1
-1 - . 51 1
-1 - . 50 1
-1 - . 49 1
-1 - . 48 1
-1 - . 47 1
-1 - . 46 1
45 A . 58 4
46 T . 59 4
47 A > 60 2
48 T > 61 2
49 A > 62 2
50 G > 63 2
51 G > 64 2
52 T . 65 4
53 T . 66 4
54 C . 67 4
55 G . 68 4
56 A . 69 4
57 A . 70 4
58 T . 71 4
59 C < 64 2
60 C < 63 2
61 T < 62 2
62 A < 61 2
63 T < 60 2
64 T < 8 2
65 A < 7 2
66 T < 6 2
67 T < 5 2
68 C < 4 2
69 T < 3 2
70 A < 2 2
71 A . 1 8
-1 # # -1 -1
65 ME7570_TTC 72
-1 # # -1 -1
0 T > 2 2
1 C > 3 2
2 C > 4 2
3 T > 5 2
4 C > 6 2
5 A > 7 2
6 T > 8 2
7 T . 9 4
8 G . 10 4
9 G > 13 2
10 T > 14 2
11 G > 15 2
12 T > 16 2
13 A . 17 4
14 G . 18 4
15 T . 19 4
16 C . 20 4
17 G . 21 4
18 G . 22 4
19 T . 23 4
20 A . 24 4
21 A < 16 2
22 C < 15 2
23 A < 14 2
24 C < 13 2
25 T . 26 4
26 C > 29 2
27 T > 30 2
28 A > 31 2
29 G > 32 2
30 T > 33 2
31 C . 34 4
32 T . 35 4
33 T . 36 4
34 T . 37 4
35 C . 38 4
36 A . 39 4
37 C . 40 4
38 A < 33 2
39 C < 32 2
40 T < 31 2
41 G < 30 2
42 G < 29 2
43 T . 42 4
-1 - . 56 1
-1 - . 55 1
-1 - . 54 1
-1 - . 53 1
-1 - . 52 1
-1 - . 51 1
-1 - . 50 1
-1 - . 49 1
-1 - . 48 1
-1 - . 47 1
-1 - . 46 1
44 A . 58 4
45 C . 58 16
46 C . 59 4
47 T > 60 2
48 C > 61 2
49 G > 62 2
50 G > 63 2
51 G > 64 2
52 T . 65 4
53 T . 66 4
54 C . 67 4
55 G . 68 4
56 A . 69 4
57 T . 70 4
58 T . 71 4
59 C < 64 2
60 C < 63 2
61 C < 62 2
62 G < 61 2
63 A < 60 2
-1 - . 43 1
64 A < 8 2
65 T < 7 2
66 G < 6 2
67 G < 5 2
68 G < 4 2
69 G < 3 2
70 A < 2 2
71 G . 1 8
-1 # # -1 -1
65 MS7642_CGA 82
-1 # # -1 -1
0 G > 2 2
1 T > 3 2
2 C > 4 2
3 A > 5 2
4 C > 6 2
5 T > 7 2
6 A > 8 2
7 T . 9 4
8 G . 10 4
9 T > 13 2
10 C > 14 2
11 C > 15 2
12 G . 16 2
13 A . 17 4
14 G . 18 4
15 T . 19 4
16 G . 21 4
17 G . 22 4
18 T . 23 4
19 T . 23 16
20 A . 24 4
-1 - . 20 1
21 A . 16 2
22 G < 15 2
23 G < 14 2
24 A < 13 2
25 G . 26 4
26 T > 29 2
27 T > 30 2
28 A > 31 2
29 G > 32 2
30 A > 33 2
31 C . 34 4
32 T . 35 4
33 C . 36 4
34 G . 37 4
35 A . 38 4
36 A . 39 4
37 A . 40 4
38 T < 33 2
39 C < 32 2
40 T < 31 2
41 A < 30 2
42 A < 29 2
43 T . 42 4
44 G > 46 2
45 G > 47 2
46 G > 48 2
47 C > 49 2
48 T . 53 4
49 C . 54 4
50 T . 55 4
-1 - . 56 1
-1 - . 52 1
-1 - . 51 1
-1 - . 50 1
51 G < 49 2
52 C < 48 2
53 C < 47 2
54 C < 46 2
55 G . 58 4
56 C . 59 4
57 G > 60 2
58 C > 61 2
59 A > 62 2
60 G > 63 2
61 G > 64 2
62 T . 65 4
63 T . 66 4
64 C . 67 4
65 A . 68 4
66 A . 69 4
67 A . 70 4
68 T . 71 4
69 C < 64 2
70 C < 63 2
71 T < 62 2
72 G < 61 2
73 C < 60 2
-1 - . 43 1
74 T < 8 2
75 G < 7 2
76 G < 6 2
77 T < 5 2
78 G < 4 2
79 A < 3 2
80 C < 2 2
81 G . 1 8
-1 # # -1 -1
65 MC7640_GCA 73
-1 # # -1 -1
0 G > 2 2
1 G > 3 2
2 G > 4 2
3 G > 5 2
4 T > 6 2
5 C > 7 2
6 A > 8 2
7 T . 9 4
8 A . 10 4
9 G > 13 2
10 C > 14 2
11 T > 15 2
12 C > 16 2
13 A . 17 4
14 G . 18 4
15 T . 19 4
16 G . 21 4
17 G . 22 4
18 T . 23 4
19 T . 23 16
20 A . 24 4
-1 - . 20 1
21 G < 16 2
22 A < 15 2
23 G < 14 2
24 T < 13 2
25 G . 26 4
26 A . 29 2
27 G > 30 2
28 G > 31 2
29 G > 32 2
30 A > 33 2
31 T . 34 4
32 T . 35 4
33 G . 36 4
34 C . 37 4
35 A . 38 4
36 G . 39 4
37 A . 40 4
38 T < 33 2
39 C < 32 2
40 C < 31 2
41 C < 30 2
42 C . 29 2
43 A . 42 4
44 G . 43 4
-1 - . 56 1
-1 - . 55 1
-1 - . 54 1
-1 - . 53 1
-1 - . 52 1
-1 - . 51 1
-1 - . 50 1
-1 - . 49 1
-1 - . 48 1
-1 - . 47 1
-1 - . 46 1
45 G . 58 4
46 T . 58 16
47 C . 59 4
48 G > 60 2
49 C > 61 2
50 T > 62 2
51 G > 63 2
52 G > 64 2
53 T . 65 4
54 T . 66 4
55 C . 67 4
56 A . 68 4
57 A . 69 4
58 A . 70 4
59 T . 71 4
60 C < 64 2
61 C < 63 2
62 G < 62 2
63 G < 61 2
64 C < 60 2
65 T < 8 2
66 G < 7 2
67 G < 6 2
68 T < 5 2
69 C < 4 2
70 C < 3 2
71 C < 2 2
72 T . 1 8
-1 # # -1 -1
65 MQ7640_TTG 72
-1 # # -1 -1
0 G > 2 2
1 G > 3 2
2 T > 4 2
3 T > 5 2
4 G > 6 2
5 T > 7 2
6 A > 8 2
7 T . 9 4
8 G . 10 4
9 G > 13 2
10 T > 14 2
11 G > 15 2
12 T > 16 2
13 A . 17 4
14 A . 18 4
15 T . 19 4
16 G . 21 4
17 G . 22 4
18 T . 23 4
19 T . 23 16
20 A . 24 4
-1 - . 20 1
21 G < 16 2
22 C < 15 2
23 A < 14 2
24 C < 13 2
25 G . 26 4
26 T > 29 2
27 G > 30 2
28 A > 31 2
29 G > 32 2
30 A > 33 2
31 T . 34 4
32 T . 35 4
33 T . 36 4
34 T . 37 4
35 G . 38 4
36 A . 39 4
37 T . 40 4
38 T < 33 2
39 C < 32 2
40 T < 31 2
41 C < 30 2
42 G < 29 2
43 A . 42 4
44 G . 43 4
-1 - . 56 1
-1 - . 55 1
-1 - . 54 1
-1 - . 53 1
-1 - . 52 1
-1 - . 51 1
-1 - . 50 1
-1 - . 49 1
-1 - . 48 1
-1 - . 47 1
-1 - . 46 1
45 A . 58 4
46 C . 59 4
47 C > 60 2
48 T > 61 2
49 G > 62 2
50 G > 63 2
51 G > 64 2
52 T . 65 4
53 T . 66 4
54 C . 67 4
55 G . 68 4
56 A . 69 4
57 T . 70 4
58 T . 71 4
59 C < 64 2
60 C < 63 2
61 C < 62 2
62 A < 61 2
63 G < 60 2
64 T < 8 2
65 A < 7 2
66 C < 6 2
67 G < 5 2
68 A < 4 2
69 C < 3 2
70 C < 2 2
71 T . 1 8
-1 # # -1 -1
65 MF7730_GAA 71
-1 # # -1 -1
0 G > 2 2
1 T > 3 2
2 T > 4 2
3 G > 5 2
4 A > 6 2
5 A > 7 2
6 A > 8 2
7 T . 9 4
8 A . 10 4
9 G > 13 2
10 C > 14 2
11 T > 15 2
12 C > 16 2
13 A . 17 4
14 A . 18 4
15 T . 19 4
16 G . 21 4
17 G . 22 4
18 T . 23 4
19 A . 24 4
-1 - . 20 1
20 G < 16 2
21 A < 15 2
22 G < 14 2
23 C < 13 2
24 A . 26 4
25 A > 29 2
26 A > 30 2
27 G > 31 2
28 G > 32 2
29 A > 33 2
30 C . 34 4
31 T . 35 4
32 G . 36 4
33 A . 37 4
34 A . 38 4
35 G . 39 4
36 A . 40 4
37 T < 33 2
38 C < 32 2
39 C < 31 2
40 T < 30 2
41 T < 29 2
42 A . 42 4
-1 - . 56 1
-1 - . 55 1
-1 - . 54 1
-1 - . 53 1
-1 - . 52 1
-1 - . 51 1
-1 - . 50 1
-1 - . 49 1
-1 - . 48 1
-1 - . 47 1
-1 - . 46 1
43 A . 58 4
44 T . 58 16
45 T . 59 4
46 A > 60 2
47 T > 61 2
48 C > 62 2
49 A > 63 2
50 G > 64 2
51 T . 65 4
52 T . 66 4
53 C . 67 4
54 A . 68 4
55 A . 69 4
56 T . 70 4
57 T . 71 4
58 C < 64 2
59 T < 63 2
60 G < 62 2
61 A < 61 2
62 T < 60 2
-1 - . 43 1
63 T < 8 2
64 T < 7 2
65 T < 6 2
66 C < 5 2
67 A < 4 2
68 A < 3 2
69 C < 2 2
70 A . 1 8
-1 # # -1 -1
65 ML9202_AAG&DL9200_AAG 82
-1 # # -1 -1
0 G > 2 2
1 G > 3 2
2 A > 4 2
3 G > 5 2
4 A > 6 2
5 G > 7 2
6 A > 8 2
7 T . 9 4
8 G . 10 4
9 G > 13 2
10 C > 14 2
11 C > 15 2
12 G . 16 2
13 A . 17 4
14 G . 18 4
15 C . 19 4
16 G . 21 4
17 G . 22 4
18 T . 23 4
19 C . 23 16
20 T . 23 16
21 A . 24 4
-1 - . 20 1
22 A . 16 2
23 G < 15 2
24 G < 14 2
25 C < 13 2
26 G . 26 4
27 C > 29 2
28 T > 30 2
29 G > 31 2
30 G > 32 2
31 T > 33 2
32 T . 34 4
33 T . 35 4
34 A . 36 4
35 A . 37 4
36 G . 38 4
37 G . 39 4
38 C . 40 4
39 A < 33 2
40 C < 32 2
41 C < 31 2
42 A < 30 2
43 G < 29 2
44 T . 42 4
45 C > 46 2
46 C > 47 2
47 C > 48 2
48 T > 49 2
49 T . 53 4
50 C . 54 4
-1 - . 56 1
-1 - . 55 1
-1 - . 52 1
-1 - . 51 1
-1 - . 50 1
51 G < 49 2
52 G < 48 2
53 G < 47 2
54 G < 46 2
55 G . 58 4
56 C . 59 4
57 G > 60 2
58 T > 61 2
59 G > 62 2
60 G > 63 2
61 G > 64 2
62 T . 65 4
63 T . 66 4
64 C . 67 4
65 G . 68 4
66 A . 69 4
67 A . 70 4
68 T . 71 4
69 C < 64 2
70 C < 63 2
71 C < 62 2
72 A < 61 2
73 C < 60 2
-1 - . 43 1
74 T < 8 2
75 C < 7 2
76 T < 6 2
77 C < 5 2
78 T < 4 2
79 T < 3 2
80 C < 2 2
81 A . 1 8
-1 # # -1 -1
65 NF7780_#AA 75
-1 # # -1 -1
0 G > 2 2
1 C > 3 2
2 C > 4 2
3 G > 5 2
4 A > 6 2
5 C > 7 2
6 T > 8 2
7 T . 9 4
8 A . 10 4
9 G > 13 2
10 C > 14 2
11 T > 15 2
12 C > 16 2
13 A . 17 4
14 G . 18 4
15 T . 19 4
16 T . 20 4
17 G . 21 4
18 G . 22 4
19 G . 23 4
20 A . 24 4
21 G < 16 2
22 A < 15 2
23 G < 14 2
24 C < 13 2
25 G . 26 4
26 T > 29 2
27 T > 30 2
28 A > 31 2
29 G > 32 2
30 A > 33 2
31 C . 34 4
32 T . 35 4
33 G . 36 4
34 A . 37 4
35 A . 38 4
36 G . 39 4
37 A . 40 4
38 T < 33 2
39 C < 32 2
40 T < 31 2
41 A < 30 2
42 A < 29 2
43 A . 42 4
44 G . 43 4
-1 - . 56 1
-1 - . 55 1
-1 - . 54 1
-1 - . 53 1
-1 - . 52 1
-1 - . 51 1
-1 - . 50 1
-1 - . 49 1
-1 - . 48 1
-1 - . 47 1
-1 - . 46 1
45 G . 58 4
46 T . 59 4
47 C > 60 2
48 C > 61 2
49 T > 62 2
50 G > 63 2
51 G > 64 2
52 T . 65 4
53 T . 66 4
54 C . 67 4
55 G . 68 4
56 A . 69 4
57 T . 70 4
58 C . 71 4
59 C < 64 2
60 C < 63 2
61 G < 62 2
62 G < 61 2
63 G < 60 2
64 A < 8 2
65 G < 7 2
66 T < 6 2
67 C < 5 2
68 G < 4 2
69 G < 3 2
70 C < 2 2
71 A . 1 8
72 C . 0 32
73 C . 0 32
74 A . 0 32
-1 # # -1 -1
65 NZ9280_1CA&RZ9990_NCA 87
-1 # # -1 -1
0 G > 2 2
1 C > 3 2
2 C > 4 2
3 C > 5 2
4 G > 6 2
5 G > 7 2
6 A > 8 2
7 T . 9 4
8 N . 10 4
9 C > 13 2
10 C > 14 2
11 T > 15 2
12 C > 16 2
13 A . 17 4
14 G . 18 4
15 T . 19 4
16 G . 21 4
17 G . 22 4
18 T . 23 4
19 C . 23 16
20 T . 24 4
-1 - . 20 1
21 G < 16 2
22 G < 15 2
23 G < 14 2
24 G < 13 2
25 T . 26 4
26 G > 29 2
27 C > 30 2
28 A > 31 2
29 G > 32 2
30 G > 33 2
31 C . 34 4
32 T . 35 4
33 T . 36 4
34 C . 37 4
35 A . 38 4
36 A . 39 4
37 A . 40 4
38 C < 33 2
39 C < 32 2
40 T < 31 2
41 G < 30 2
42 T < 29 2
43 A . 42 4
44 G > 46 2
45 C . 47 2
46 T > 48 2
47 G > 49 2
48 T . 53 4
49 C . 54 4
50 T . 55 4
51 A . 56 4
52 G . 52 32
-1 - . 52 1
-1 - . 51 1
-1 - . 50 1
53 C < 49 2
54 G < 48 2
55 A . 47 2
56 C < 46 2
57 A . 58 4
58 G . 59 4
59 A > 60 2
60 G . 61 2
61 T > 62 2
62 G > 63 2
63 G > 64 2
64 T . 65 4
65 T . 66 4
66 C . 67 4
67 A . 68 4
68 A . 69 4
69 T . 70 4
70 T . 71 4
71 C < 64 2
72 C < 63 2
73 A < 62 2
74 N . 61 2
75 T < 60 2
-1 - . 43 1
76 T < 8 2
77 T < 7 2
78 C < 6 2
79 G < 5 2
80 G < 4 2
81 G < 3 2
82 C < 2 2
83 G . 1 8
84 C . 0 32
85 C . 0 32
86 A . 0 32
-1 # # -1 -1
65 ME9241_CTC 72
-1 # # -1 -1
0 T > 2 2
1 C > 3 2
2 C > 4 2
3 C > 5 2
4 A > 6 2
5 T > 7 2
6 A > 8 2
7 T . 9 4
8 T . 10 4
9 G > 13 2
10 T > 14 2
11 C > 15 2
12 T > 16 2
13 A . 17 4
14 G . 18 4
15 T . 19 4
16 G . 21 4
17 G . 22 4
18 T . 23 4
19 T . 23 16
20 A . 24 4
-1 - . 20 1
21 G < 16 2
22 G < 15 2
23 A < 14 2
24 T < 13 2
25 A . 26 4
26 T > 29 2
27 C > 30 2
28 C > 31 2
29 G > 32 2
30 G > 33 2
31 C . 34 4
32 T . 35 4
33 C . 36 4
34 T . 37 4
35 C . 38 4
36 A . 39 4
37 C . 40 4
38 C < 33 2
39 C < 32 2
40 G < 31 2
41 G < 30 2
42 A < 29 2
43 A . 42 4
44 G . 43 4
-1 - . 56 1
-1 - . 55 1
-1 - . 54 1
-1 - . 53 1
-1 - . 52 1
-1 - . 51 1
-1 - . 50 1
-1 - . 49 1
-1 - . 48 1
-1 - . 47 1
-1 - . 46 1
45 G . 58 4
46 C . 59 4
47 C > 60 2
48 C > 61 2
49 G > 62 2
50 G > 63 2
51 G > 64 2
52 T . 65 4
53 T . 66 4
54 C . 67 4
55 A . 68 4
56 A . 69 4
57 T . 70 4
58 T . 71 4
59 C < 64 2
60 C < 63 2
61 C < 62 2
62 G < 61 2
63 G < 60 2
64 T < 8 2
65 A < 7 2
66 T < 6 2
67 G < 5 2
68 G < 4 2
69 G < 3 2
70 A < 2 2
71 A . 1 8
-1 # # -1 -1
65 MA7570_AGC 73
-1 # # -1 -1
0 G > 2 2
1 G > 3 2
2 G > 4 2
3 G > 5 2
4 A > 6 2
5 A > 7 2
6 G > 8 2
7 T . 9 4
8 A . 10 4
9 G > 13 2
10 C > 14 2
11 T > 15 2
12 C > 16 2
13 A . 17 4
14 G . 18 4
15 A . 19 4
16 T . 20 4
17 G . 21 4
18 G . 22 4
19 T . 23 4
20 A . 24 4
21 G < 16 2
22 A < 15 2
23 G < 14 2
24 C < 13 2
25 G . 26 4
26 C > 29 2
27 T > 30 2
28 C > 31 2
29 G > 32 2
30 C > 33 2
31 T . 34 4
32 T . 35 4
33 A . 36 4
34 G . 37 4
35 C . 38 4
36 A . 39 4
37 T . 40 4
38 G < 33 2
39 C < 32 2
40 G < 31 2
41 A < 30 2
42 G < 29 2
43 A . 42 4
44 G . 43 4
-1 - . 56 1
-1 - . 55 1
-1 - . 54 1
-1 - . 53 1
-1 - . 52 1
-1 - . 51 1
-1 - . 50 1
-1 - . 49 1
-1 - . 48 1
-1 - . 47 1
-1 - . 46 1
45 G . 58 4
46 T . 58 16
47 A . 59 4
48 A > 60 2
49 A > 61 2
50 G > 62 2
51 G > 63 2
52 G > 64 2
53 T . 65 4
54 T . 66 4
55 C . 67 4
56 G . 68 4
57 A . 69 4
58 T . 70 4
59 A . 71 4
60 C < 64 2
61 C < 63 2
62 C < 62 2
63 T < 61 2
64 T < 60 2
65 C < 8 2
66 T < 7 2
67 T < 6 2
68 C < 5 2
69 C < 4 2
70 T < 3 2
71 C < 2 2
72 A . 1 8
-1 # # -1 -1
65 MG8560_GCC 71
-1 # # -1 -1
0 G > 2 2
1 C > 3 2
2 A > 4 2
3 C > 5 2
4 C > 6 2
5 A > 7 2
6 G > 8 2
7 T . 9 4
8 G . 10 4
9 G > 13 2
10 T > 14 2
11 C . 15 2
12 T > 16 2
13 A . 17 4
14 G . 18 4
15 T . 19 4
16 G . 21 4
17 G . 22 4
18 T . 23 4
19 A . 24 4
-1 - . 20 1
20 G < 16 2
21 A . 15 2
22 A < 14 2
23 T < 13 2
24 A . 26 4
25 G . 29 2
26 T > 30 2
27 A > 31 2
28 C > 32 2
29 C > 33 2
30 C . 34 4
31 T . 35 4
32 G . 36 4
33 C . 37 4
34 C . 38 4
35 A . 39 4
36 C . 40 4
37 G < 33 2
38 G < 32 2
39 T < 31 2
40 A < 30 2
41 G . 29 2
42 A . 42 4
43 G . 43 4
-1 - . 56 1
-1 - . 55 1
-1 - . 54 1
-1 - . 53 1
-1 - . 52 1
-1 - . 51 1
-1 - . 50 1
-1 - . 49 1
-1 - . 48 1
-1 - . 47 1
-1 - . 46 1
44 A . 58 4
45 C . 59 4
46 C > 60 2
47 C > 61 2
48 G > 62 2
49 G > 63 2
50 G > 64 2
51 T . 65 4
52 T . 66 4
53 C . 67 4
54 G . 68 4
55 A . 69 4
56 T . 70 4
57 T . 71 4
58 C < 64 2
59 C < 63 2
60 C < 62 2
61 G < 61 2
62 G < 60 2
63 C < 8 2
64 T < 7 2
65 G < 6 2
66 G < 5 2
67 T < 4 2
68 G < 3 2
69 C < 2 2
70 A . 1 8
-1 # # -1 -1
65 NS7660_CAG 84
-1 # # -1 -1
0 G > 2 2
1 A > 3 2
2 C > 4 2
3 A > 5 2
4 C > 6 2
5 C > 7 2
6 G > 8 2
7 T . 9 4
8 G . 10 4
9 G > 13 2
10 C > 14 2
11 C > 15 2
12 C . 16 2
13 A . 17 4
14 G . 18 4
15 T . 19 4
16 G . 21 4
17 G . 22 4
18 T . 23 4
19 T . 23 16
20 A . 24 4
-1 - . 20 1
21 C . 16 2
22 G < 15 2
23 G < 14 2
24 C < 13 2
25 G . 26 4
26 T . 29 2
27 T > 30 2
28 G > 31 2
29 G > 32 2
30 A > 33 2
31 C . 34 4
32 G . 35 4
33 C . 36 4
34 A . 37 4
35 G . 38 4
36 A . 39 4
37 A . 40 4
38 T < 33 2
39 C < 32 2
40 C < 31 2
41 A < 30 2
42 T . 29 2
43 T . 42 4
44 G > 46 2
45 A > 47 2
46 G > 48 2
47 C > 49 2
48 T . 53 4
49 T . 54 4
-1 - . 56 1
-1 - . 55 1
-1 - . 52 1
-1 - . 51 1
-1 - . 50 1
50 G < 49 2
51 C < 48 2
52 T < 47 2
53 C < 46 2
54 G . 58 4
55 C . 59 4
56 G > 60 2
57 C > 61 2
58 G > 62 2
59 G > 63 2
60 G > 64 2
61 T . 65 4
62 T . 66 4
63 C . 67 4
64 G . 68 4
65 A . 69 4
66 A . 70 4
67 T . 71 4
68 C < 64 2
69 C < 63 2
70 C < 62 2
71 G < 61 2
72 T < 60 2
-1 - . 43 1
73 C < 8 2
74 G < 7 2
75 G < 6 2
76 T < 5 2
77 G < 4 2
78 T < 3 2
79 C < 2 2
80 T . 1 8
81 C . 0 32
82 C . 0 32
83 A . 0 32
-1 # # -1 -1
65 MT9990_TGT 73
-1 # # -1 -1
0 G > 2 2
1 G > 3 2
2 C > 4 2
3 T > 5 2
4 C > 6 2
5 C > 7 2
6 A > 8 2
7 T . 9 4
8 A . 10 4
9 G > 13 2
10 C > 14 2
11 T > 15 2
12 C > 16 2
13 A . 17 4
14 G . 18 4
15 G . 19 4
16 G . 21 4
17 G . 22 4
18 T . 23 4
19 T . 23 16
20 A . 24 4
-1 - . 20 1
21 G < 16 2
22 A < 15 2
23 G < 14 2
24 C < 13 2
25 A . 26 4
26 C > 29 2
27 T > 30 2
28 G > 31 2
29 G > 32 2
30 T > 33 2
31 C . 34 4
32 T . 35 4
33 T . 36 4
34 G . 37 4
35 T . 38 4
36 A . 39 4
37 A . 40 4
38 A < 33 2
39 C < 32 2
40 C < 31 2
41 A < 30 2
42 G < 29 2
43 G . 42 4
44 G . 43 4
-1 - . 56 1
-1 - . 55 1
-1 - . 54 1
-1 - . 53 1
-1 - . 52 1
-1 - . 51 1
-1 - . 50 1
-1 - . 49 1
-1 - . 48 1
-1 - . 47 1
-1 - . 46 1
45 G . 58 4
46 T . 58 16
47 C . 59 4
48 G > 60 2
49 C > 61 2
50 G > 62 2
51 A > 63 2
52 G > 64 2
53 T . 65 4
54 T . 66 4
55 C . 67 4
56 A . 68 4
57 A . 69 4
58 T . 70 4
59 T . 71 4
60 C < 64 2
61 T < 63 2
62 C < 62 2
63 G < 61 2
64 C < 60 2
65 T < 8 2
66 G < 7 2
67 G < 6 2
68 G < 5 2
69 G < 4 2
70 C < 3 2
71 T < 2 2
72 T . 1 8
-1 # # -1 -1
65 NR8670_CCG 76
-1 # # -1 -1
0 G > 2 2
1 A > 3 2
2 C > 4 2
3 C > 5 2
4 G > 6 2
5 C > 7 2
6 G > 8 2
7 T . 9 4
8 G . 10 4
9 G > 13 2
10 C > 14 2
11 C > 15 2
12 T > 16 2
13 A . 17 4
14 A . 18 4
15 T . 19 4
16 G . 21 4
17 G . 22 4
18 A . 23 4
19 T . 23 16
20 A . 24 4
-1 - . 20 1
21 A < 16 2
22 G < 15 2
23 G < 14 2
24 C < 13 2
25 G . 26 4
26 C > 29 2
27 T > 30 2
28 C > 31 2
29 G > 32 2
30 C > 33 2
31 C . 34 4
32 T . 35 4
33 C . 36 4
34 C . 37 4
35 G . 38 4
36 G . 39 4
37 A . 40 4
38 G < 33 2
39 C < 32 2
40 G < 31 2
41 G < 30 2
42 G < 29 2
43 A . 42 4
44 G . 43 4
-1 - . 56 1
-1 - . 55 1
-1 - . 54 1
-1 - . 53 1
-1 - . 52 1
-1 - . 51 1
-1 - . 50 1
-1 - . 49 1
-1 - . 48 1
-1 - . 47 1
-1 - . 46 1
45 A . 58 4
46 T . 58 16
47 T . 59 4
48 C > 60 2
49 T > 61 2
50 G > 62 2
51 G > 63 2
52 G > 64 2
53 T . 65 4
54 T . 66 4
55 C . 67 4
56 G . 68 4
57 A . 69 4
58 C . 70 4
59 T . 71 4
60 C < 64 2
61 C < 63 2
62 C < 62 2
63 A < 61 2
64 G < 60 2
65 C < 8 2
66 G < 7 2
67 T < 6 2
68 G < 5 2
69 G < 4 2
70 T < 3 2
71 C < 2 2
72 G . 1 8
73 C . 0 32
74 C . 0 32
75 A . 0 32
-1 # # -1 -1
65 MY8512_GTA 73
-1 # # -1 -1
0 C > 2 2
1 C > 3 2
2 G > 4 2
3 A > 5 2
4 C > 6 2
5 C > 7 2
6 T > 8 2
7 T . 9 4
8 A . 10 4
9 G > 13 2
10 C > 14 2
11 T > 15 2
12 C . 16 2
13 T . 17 4
14 G . 18 4
15 T . 19 4
16 T . 20 4
17 G . 21 4
18 G . 22 4
19 T . 23 4
20 A . 24 4
21 T . 16 2
22 A < 15 2
23 G < 14 2
24 C < 13 2
25 G . 26 4
26 G > 29 2
27 A > 30 2
28 G > 31 2
29 G > 32 2
30 A > 33 2
31 C . 34 4
32 T . 35 4
33 G . 36 4
34 T . 37 4
35 A . 38 4
36 G . 39 4
37 A . 40 4
38 T < 33 2
39 C < 32 2
40 C < 31 2
41 T < 30 2
42 T < 29 2
43 A . 42 4
44 G . 43 4
-1 - . 56 1
-1 - . 55 1
-1 - . 54 1
-1 - . 53 1
-1 - . 52 1
-1 - . 51 1
-1 - . 50 1
-1 - . 49 1
-1 - . 48 1
-1 - . 47 1
-1 - . 46 1
45 G . 58 4
46 T . 58 16
47 C . 59 4
48 A > 60 2
49 C > 61 2
50 T > 62 2
51 G > 63 2
52 G > 64 2
53 T . 65 4
54 T . 66 4
55 C . 67 4
56 G . 68 4
57 A . 69 4
58 A . 70 4
59 T . 71 4
60 T < 64 2
61 C < 63 2
62 G < 62 2
63 G < 61 2
64 T < 60 2
65 A < 8 2
66 G < 7 2
67 G < 6 2
68 T < 5 2
69 C < 4 2
70 G < 3 2
71 G < 2 2
72 A . 1 8
-1 # # -1 -1
65 NF7590_#AA 76
-1 # # -1 -1
0 G > 2 2
1 C > 3 2
2 G > 4 2
3 G > 5 2
4 G . 6 2
5 T > 7 2
6 T > 8 2
7 T . 9 4
8 A . 10 4
9 G > 13 2
10 C > 14 2
11 T > 15 2
12 C > 16 2
13 A . 17 4
14 G . 18 4
15 T . 19 4
16 T . 20 4
17 G . 21 4
18 G . 22 4
19 G . 23 4
20 A . 24 4
21 G < 16 2
22 A < 15 2
23 G < 14 2
24 C < 13 2
25 G . 26 4
26 T > 29 2
27 C > 30 2
28 A > 31 2
29 G > 32 2
30 A > 33 2
31 C . 34 4
32 T . 35 4
33 G . 36 4
34 A . 37 4
35 A . 38 4
36 G . 39 4
37 A . 40 4
38 T < 33 2
39 C < 32 2
40 T < 31 2
41 G < 30 2
42 A < 29 2
43 A . 42 4
44 G . 43 4
-1 - . 56 1
-1 - . 55 1
-1 - . 54 1
-1 - . 53 1
-1 - . 52 1
-1 - . 51 1
-1 - . 50 1
-1 - . 49 1
-1 - . 48 1
-1 - . 47 1
-1 - . 46 1
45 G . 58 4
46 T . 58 16
47 C . 59 4
48 G > 60 2
49 T > 61 2
50 G > 62 2
51 T > 63 2
52 G > 64 2
53 T . 65 4
54 T . 66 4
55 C . 67 4
56 G . 68 4
57 A . 69 4
58 T . 70 4
59 C . 71 4
60 C < 64 2
61 A < 63 2
62 C < 62 2
63 A < 61 2
64 C < 60 2
65 A < 8 2
66 A < 7 2
67 A . 6 2
68 C < 5 2
69 C < 4 2
70 G < 3 2
71 C < 2 2
72 A . 1 8
73 C . 0 32
74 C . 0 32
75 A . 0 32
-1 # # -1 -1
65 MD8510_GTC 72
-1 # # -1 -1
0 G > 2 2
1 T > 3 2
2 C > 4 2
3 G > 5 2
4 T > 6 2
5 T > 7 2
6 G > 8 2
7 T . 9 4
8 A . 10 4
9 G > 13 2
10 T > 14 2
11 A > 15 2
12 T > 16 2
13 A . 17 4
14 G . 18 4
15 T . 19 4
16 G . 21 4
17 G . 22 4
18 T . 23 4
19 A . 23 16
20 A . 24 4
-1 - . 20 1
21 G < 16 2
22 T < 15 2
23 A < 14 2
24 T < 13 2
25 T . 26 4
26 C > 29 2
27 C > 30 2
28 C > 31 2
29 G > 32 2
30 C . 33 2
31 C . 34 4
32 T . 35 4
33 G . 36 4
34 T . 37 4
35 C . 38 4
36 A . 39 4
37 C . 40 4
38 C . 33 2
39 C < 32 2
40 G < 31 2
41 G < 30 2
42 G < 29 2
43 T . 42 4
44 G . 43 4
-1 - . 56 1
-1 - . 55 1
-1 - . 54 1
-1 - . 53 1
-1 - . 52 1
-1 - . 51 1
-1 - . 50 1
-1 - . 49 1
-1 - . 48 1
-1 - . 47 1
-1 - . 46 1
45 A . 58 4
46 C . 59 4
47 C > 60 2
48 C > 61 2
49 G > 62 2
50 G > 63 2
51 G > 64 2
52 T . 65 4
53 T . 66 4
54 C . 67 4
55 G . 68 4
56 A . 69 4
57 T . 70 4
58 C . 71 4
59 C < 64 2
60 C < 63 2
61 C < 62 2
62 G < 61 2
63 G < 60 2
64 C < 8 2
65 A < 7 2
66 A < 6 2
67 C < 5 2
68 G < 4 2
69 G < 3 2
70 C < 2 2
71 G . 1 8
-1 # # -1 -1
65 MV7631_AAC 74
-1 # # -1 -1
0 G > 2 2
1 G > 3 2
2 T > 4 2
3 T > 5 2
4 T > 6 2
5 C > 7 2
6 G > 8 2
7 T . 9 4
8 G . 10 4
9 G > 13 2
10 T > 14 2
11 C > 15 2
12 T . 16 2
13 A . 17 4
14 G . 18 4
15 T . 19 4
16 C . 20 4
17 G . 21 4
18 G . 22 4
19 T . 23 4
20 T . 23 16
21 A . 24 4
22 T . 16 2
23 G < 15 2
24 G < 14 2
25 C < 13 2
26 A . 26 4
27 T > 29 2
28 C > 30 2
29 T > 31 2
30 G > 32 2
31 C > 33 2
32 T . 34 4
33 T . 35 4
34 A . 36 4
35 A . 37 4
36 C . 38 4
37 A . 39 4
38 C . 40 4
39 G < 33 2
40 C < 32 2
41 A < 31 2
42 G < 30 2
43 A < 29 2
44 A . 42 4
45 C . 43 4
-1 - . 56 1
-1 - . 55 1
-1 - . 54 1
-1 - . 53 1
-1 - . 52 1
-1 - . 51 1
-1 - . 50 1
-1 - . 49 1
-1 - . 48 1
-1 - . 47 1
-1 - . 46 1
46 G . 58 4
47 T . 58 16
48 C . 59 4
49 C > 60 2
50 C > 61 2
51 C > 62 2
52 A > 63 2
53 G > 64 2
54 T . 65 4
55 T . 66 4
56 C . 67 4
57 G . 68 4
58 A . 69 4
59 T . 70 4
60 C . 71 4
61 C < 64 2
62 T < 63 2
63 G < 62 2
64 G < 61 2
65 G < 60 2
66 C < 8 2
67 G < 7 2
68 A < 6 2
69 A < 5 2
70 A < 4 2
71 T < 3 2
72 C < 2 2
73 G . 1 8
-1 # # -1 -1
65 ML7770_CAG 82
-1 # # -1 -1
0 G > 2 2
1 A > 3 2
2 T > 4 2
3 A > 5 2
4 C > 6 2
5 G > 7 2
6 A > 8 2
7 T . 9 4
8 G . 10 4
9 G > 13 2
10 C > 14 2
11 C > 15 2
12 G . 16 2
13 A . 17 4
14 G . 18 4
15 T . 19 4
16 G . 21 4
17 G . 22 4
18 T . 23 4
19 T . 23 16
20 A . 24 4
-1 - . 20 1
21 A . 16 2
22 G < 15 2
23 G < 14 2
24 C < 13 2
25 G . 26 4
26 A > 29 2
27 A > 30 2
28 G > 31 2
29 G > 32 2
30 A > 33 2
31 T . 34 4
32 G . 35 4
33 C . 36 4
34 A . 37 4
35 G . 38 4
36 G . 39 4
37 T . 40 4
38 T < 33 2
39 C < 32 2
40 C < 31 2
41 T < 30 2
42 T < 29 2
43 T . 42 4
44 G > 46 2
45 G > 47 2
46 G > 48 2
47 C > 49 2
48 T . 53 4
49 C . 54 4
50 T . 55 4
-1 - . 56 1
-1 - . 52 1
-1 - . 51 1
-1 - . 50 1
51 G < 49 2
52 C < 48 2
53 C < 47 2
54 C < 46 2
55 G . 58 4
56 C . 59 4
57 G > 60 2
58 C > 61 2
59 A > 62 2
60 G > 63 2
61 G > 64 2
62 T . 65 4
63 T . 66 4
64 C . 67 4
65 G . 68 4
66 A . 69 4
67 A . 70 4
68 C . 71 4
69 C < 64 2
70 C < 63 2
71 T < 62 2
72 G < 61 2
73 C < 60 2
-1 - . 43 1
74 T < 8 2
75 C < 7 2
76 G < 6 2
77 T < 5 2
78 G < 4 2
79 T < 3 2
80 C < 2 2
81 G . 1 8
-1 # # -1 -1
65 NL7660_BAA 85
-1 # # -1 -1
0 G > 2 2
1 G > 3 2
2 C > 4 2
3 C > 5 2
4 G > 6 2
5 T > 7 2
6 T > 8 2
7 T . 9 4
8 G . 10 4
9 G > 13 2
10 C > 14 2
11 C > 15 2
12 G . 16 2
13 A . 17 4
14 G . 18 4
15 T . 19 4
16 G . 21 4
17 G . 22 4
18 T . 23 4
19 C . 23 16
20 T . 23 16
21 A . 24 4
-1 - . 20 1
22 A . 16 2
23 G < 15 2
24 G < 14 2
25 C < 13 2
26 G . 26 4
27 T > 29 2
28 C > 30 2
29 T > 31 2
30 G > 32 2
31 A > 33 2
32 C . 34 4
33 T . 35 4
34 C . 36 4
35 A . 37 4
36 A . 38 4
37 G . 39 4
38 A . 40 4
39 T < 33 2
40 C < 32 2
41 A < 31 2
42 G < 30 2
43 A < 29 2
44 T . 42 4
45 C > 46 2
46 T > 47 2
47 C > 48 2
48 G . 49 2
49 T > 50 2
-1 - . 56 1
-1 - . 55 1
-1 - . 54 1
-1 - . 53 1
-1 - . 52 1
-1 - . 51 1
50 A < 50 2
51 A . 49 2
52 G < 48 2
53 A < 47 2
54 G < 46 2
55 G . 58 4
56 C . 59 4
57 G > 60 2
58 T > 61 2
59 G > 62 2
60 T > 63 2
61 G > 64 2
62 T . 65 4
63 T . 66 4
64 C . 67 4
65 G . 68 4
66 A . 69 4
67 A . 70 4
68 C . 71 4
69 C < 64 2
70 A < 63 2
71 C < 62 2
72 A < 61 2
73 C < 60 2
-1 - . 43 1
74 A < 8 2
75 G < 7 2
76 C < 6 2
77 G < 5 2
78 G < 4 2
79 T < 3 2
80 C < 2 2
81 A . 1 8
82 C . 0 32
83 C . 0 32
84 A . 0 32
-1 # # -1 -1
65 MP9200_TGG&DP9202_TGG 72
-1 # # -1 -1
0 G > 2 2
1 G > 3 2
2 C > 4 2
3 C > 5 2
4 G > 6 2
5 A > 7 2
6 A > 8 2
7 T . 9 4
8 G . 10 4
9 G > 13 2
10 T > 14 2
11 C > 15 2
12 T . 16 2
13 A . 17 4
14 G . 18 4
15 T . 19 4
16 G . 21 4
17 G . 22 4
18 T . 23 4
19 A . 24 4
-1 - . 20 1
20 T . 16 2
21 G < 15 2
22 A < 14 2
23 T < 13 2
24 T . 26 4
25 C > 29 2
26 T > 30 2
27 C > 31 2
28 G > 32 2
29 C > 33 2
30 T . 34 4
31 T . 35 4
32 T . 36 4
33 G . 37 4
34 G . 38 4
35 G . 39 4
36 T . 40 4
37 G < 33 2
38 C < 32 2
39 G < 31 2
40 A < 30 2
41 G < 29 2
42 A . 42 4
43 G . 43 4
-1 - . 56 1
-1 - . 55 1
-1 - . 54 1
-1 - . 53 1
-1 - . 52 1
-1 - . 51 1
-1 - . 50 1
-1 - . 49 1
-1 - . 48 1
-1 - . 47 1
-1 - . 46 1
44 G . 58 4
45 T . 58 16
46 C . 59 4
47 C > 60 2
48 C > 61 2
49 G > 62 2
50 G > 63 2
51 G > 64 2
52 T . 65 4
53 T . 66 4
54 C . 67 4
55 A . 68 4
56 A . 69 4
57 T . 70 4
58 C . 71 4
59 C < 64 2
60 C < 63 2
61 C < 62 2
62 G < 61 2
63 G < 60 2
64 T < 8 2
65 T < 7 2
66 C < 6 2
67 G < 5 2
68 G < 4 2
69 C < 3 2
70 C < 2 2
71 C . 1 8
-1 # # -1 -1
65 MG9201_TCC 72
-1 # # -1 -1
0 G > 2 2
1 C > 3 2
2 G > 4 2
3 T > 5 2
4 T > 6 2
5 C > 7 2
6 G > 8 2
7 T . 9 4
8 G . 10 4
9 G > 13 2
10 T > 14 2
11 G > 15 2
12 T > 16 2
13 A . 17 4
14 A . 18 4
15 T . 19 4
16 G . 21 4
17 G . 22 4
18 T . 23 4
19 C . 23 16
20 A . 24 4
-1 - . 20 1
21 G < 16 2
22 C < 15 2
23 A < 14 2
24 T < 13 2
25 G . 26 4
26 G > 29 2
27 A > 30 2
28 T > 31 2
29 G > 32 2
30 C > 33 2
31 C . 34 4
32 T . 35 4
33 T . 36 4
34 C . 37 4
35 C . 38 4
36 A . 39 4
37 A . 40 4
38 G < 33 2
39 C < 32 2
40 A < 31 2
41 T < 30 2
42 T < 29 2
43 C . 42 4
44 G . 43 4
-1 - . 56 1
-1 - . 55 1
-1 - . 54 1
-1 - . 53 1
-1 - . 52 1
-1 - . 51 1
-1 - . 50 1
-1 - . 49 1
-1 - . 48 1
-1 - . 47 1
-1 - . 46 1
45 A . 58 4
46 C . 59 4
47 G > 60 2
48 G > 61 2
49 G > 62 2
50 G > 63 2
51 G > 64 2
52 T . 65 4
53 T . 66 4
54 C . 67 4
55 G . 68 4
56 A . 69 4
57 T . 70 4
58 T . 71 4
59 C < 64 2
60 C < 63 2
61 C < 62 2
62 C < 61 2
63 C < 60 2
64 C < 8 2
65 G < 7 2
66 A < 6 2
67 A < 5 2
68 C < 4 2
69 G < 3 2
70 C < 2 2
71 A . 1 8
-1 # # -1 -1
65 MV7570_AAC 74
-1 # # -1 -1
0 G > 2 2
1 T > 3 2
2 T > 4 2
3 C > 5 2
4 G > 6 2
5 G > 7 2
6 A > 8 2
7 T . 9 4
8 G . 10 4
9 G > 13 2
10 T > 14 2
11 G > 15 2
12 T . 16 2
13 A . 17 4
14 G . 18 4
15 T . 19 4
16 C . 20 4
17 G . 21 4
18 G . 22 4
19 T . 23 4
20 T . 23 16
21 A . 24 4
22 T . 16 2
23 C < 15 2
24 A < 14 2
25 C < 13 2
26 G . 26 4
27 A > 29 2
28 A > 30 2
29 T > 31 2
30 C > 32 2
31 C > 33 2
32 T . 34 4
33 T . 35 4
34 A . 36 4
35 A . 37 4
36 C . 38 4
37 A . 39 4
38 C . 40 4
39 G < 33 2
40 G < 32 2
41 A < 31 2
42 T < 30 2
43 T < 29 2
44 A . 42 4
45 G . 43 4
-1 - . 56 1
-1 - . 55 1
-1 - . 54 1
-1 - . 53 1
-1 - . 52 1
-1 - . 51 1
-1 - . 50 1
-1 - . 49 1
-1 - . 48 1
-1 - . 47 1
-1 - . 46 1
46 G . 58 4
47 T . 58 16
48 C . 59 4
49 G > 60 2
50 T > 61 2
51 G > 62 2
52 G > 63 2
53 G > 64 2
54 T . 65 4
55 T . 66 4
56 C . 67 4
57 G . 68 4
58 A . 69 4
59 T . 70 4
60 T . 71 4
61 C < 64 2
62 C < 63 2
63 C < 62 2
64 G < 61 2
65 C < 60 2
66 T < 8 2
67 C < 7 2
68 T < 6 2
69 G < 5 2
70 A < 4 2
71 A < 3 2
72 T < 2 2
73 A . 1 8
-1 # # -1 -1
65 NR9282_3CP 75
-1 # # -1 -1
0 G > 2 2
1 G > 3 2
2 C > 4 2
3 T > 5 2
4 C > 6 2
5 C > 7 2
6 G > 8 2
7 T . 9 4
8 G . 10 4
9 G > 13 2
10 C > 14 2
11 G > 15 2
12 C > 16 2
13 A . 17 4
14 A . 18 4
15 T . 19 4
16 G . 21 4
17 G . 22 4
18 A . 23 4
19 T . 23 16
20 A . 24 4
-1 - . 20 1
21 G < 16 2
22 C < 15 2
23 G < 14 2
24 C < 13 2
25 A . 26 4
26 T > 29 2
27 T > 30 2
28 G > 31 2
29 G > 32 2
30 A > 33 2
31 T . 34 4
32 T . 35 4
33 C . 36 4
34 T . 37 4
35 A . 39 4
36 A . 40 4
-1 - . 38 1
37 T < 33 2
38 T < 32 2
39 C < 31 2
40 A < 30 2
41 A < 29 2
42 A . 42 4
43 G . 43 4
-1 - . 56 1
-1 - . 55 1
-1 - . 54 1
-1 - . 53 1
-1 - . 52 1
-1 - . 51 1
-1 - . 50 1
-1 - . 49 1
-1 - . 48 1
-1 - . 47 1
-1 - . 46 1
44 G . 58 4
45 T . 58 16
46 T . 59 4
47 C > 60 2
48 C > 61 2
49 G > 62 2
50 G > 63 2
51 G > 64 2
52 T . 65 4
53 T . 66 4
54 C . 67 4
55 G . 68 4
56 A . 69 4
57 G . 70 4
58 T . 71 4
59 C < 64 2
60 C < 63 2
61 C < 62 2
62 G < 61 2
63 G < 60 2
64 C < 8 2
65 G < 7 2
66 G < 6 2
67 A < 5 2
68 G < 4 2
69 T < 3 2
70 C < 2 2
71 G . 1 8
72 C . 0 32
73 C . 0 32
74 A . 0 32
-1 # # -1 -1
65 MZ9330_TCA 83
-1 # # -1 -1
0 C > 2 2
1 G > 3 2
2 C > 4 2
3 C > 6 2
4 G > 7 2
5 A > 8 2
6 T . 9 4
7 G . 10 4
8 A . 10 16
9 T . 10 16
10 C > 13 2
11 C > 14 2
12 T > 15 2
13 C > 16 2
14 A . 17 4
15 G . 18 4
16 T . 19 4
17 G . 21 4
18 G . 22 4
19 T . 23 4
20 C . 23 16
21 T . 24 4
-1 - . 20 1
22 G < 16 2
23 G < 15 2
24 G < 14 2
25 G < 13 2
26 T . 26 4
27 G > 29 2
28 C > 30 2
29 A > 31 2
30 G > 32 2
31 G > 33 2
32 C . 34 4
33 T . 35 4
34 T . 36 4
35 C . 37 4
36 A . 38 4
37 A . 39 4
38 A . 40 4
39 C < 33 2
40 C < 32 2
41 T < 31 2
42 G < 30 2
43 T < 29 2
44 A . 42 4
45 G . 43 4
46 C > 46 2
47 T > 47 2
48 G > 48 2
49 T > 49 2
50 T . 53 4
51 T . 54 4
52 A . 55 4
53 G . 56 4
54 C . 56 16
55 G . 56 16
-1 - . 52 1
-1 - . 51 1
-1 - . 50 1
56 A < 49 2
57 C < 48 2
58 A < 47 2
59 G < 46 2
60 A . 58 4
61 G . 61 4
62 T > 62 2
63 G > 63 2
64 G > 64 2
65 T . 65 4
66 T . 66 4
67 C . 67 4
68 A . 68 4
69 A . 69 4
70 T . 70 4
71 T . 71 4
72 C < 64 2
73 C < 63 2
74 A < 62 2
-1 - . 60 1
-1 - . 59 1
75 T < 8 2
76 T < 7 2
77 G < 6 2
78 G . 5 8
79 G < 4 2
80 C < 3 2
81 G < 2 2
82 G . 1 8
-1 # # -1 -1
65 NV7630_IAC 77
-1 # # -1 -1
0 G > 2 2
1 G > 3 2
2 T > 4 2
3 T > 5 2
4 T > 6 2
5 C > 7 2
6 G > 8 2
7 T . 9 4
8 G . 10 4
9 G > 13 2
10 T > 14 2
11 C > 15 2
12 T . 16 2
13 A . 17 4
14 G . 18 4
15 T . 19 4
16 C . 20 4
17 G . 21 4
18 G . 22 4
19 T . 23 4
20 T . 23 16
21 A . 24 4
22 T . 16 2
23 G < 15 2
24 G < 14 2
25 C < 13 2
26 A . 26 4
27 T > 29 2
28 C > 30 2
29 T > 31 2
30 G > 32 2
31 C > 33 2
32 T . 34 4
33 T . 35 4
34 A . 36 4
35 A . 37 4
36 C . 38 4
37 A . 39 4
38 C . 40 4
39 G < 33 2
40 C < 32 2
41 A < 31 2
42 G < 30 2
43 A < 29 2
44 A . 42 4
45 C . 43 4
-1 - . 56 1
-1 - . 55 1
-1 - . 54 1
-1 - . 53 1
-1 - . 52 1
-1 - . 51 1
-1 - . 50 1
-1 - . 49 1
-1 - . 48 1
-1 - . 47 1
-1 - . 46 1
46 G . 58 4
47 T . 58 16
48 C . 59 4
49 C > 60 2
50 C > 61 2
51 C > 62 2
52 A > 63 2
53 G > 64 2
54 T . 65 4
55 T . 66 4
56 C . 67 4
57 G . 68 4
58 A . 69 4
59 T . 70 4
60 C . 71 4
61 C < 64 2
62 T < 63 2
63 G < 62 2
64 G < 61 2
65 G < 60 2
66 C < 8 2
67 G < 7 2
68 A < 6 2
69 A < 5 2
70 A < 4 2
71 T < 3 2
72 C < 2 2
73 A . 1 8
74 C . 0 32
75 C . 0 32
76 A . 0 32
-1 # # -1 -1
65 NV9220_IAC&RV9330_IAC 76
-1 # # -1 -1
0 G > 2 2
1 T > 3 2
2 T > 4 2
3 T > 5 2
4 C > 6 2
5 C > 7 2
6 G > 8 2
7 T . 9 4
8 A . 10 4
9 G > 13 2
10 T > 14 2
11 G > 15 2
12 T . 16 2
13 A . 17 4
14 G . 18 4
15 T . 19 4
16 G . 21 4
17 G . 22 4
18 T . 23 4
19 T . 23 16
20 A . 24 4
-1 - . 20 1
21 T . 16 2
22 C < 15 2
23 A < 14 2
24 C < 13 2
25 G . 26 4
26 T > 29 2
27 T > 30 2
28 C > 31 2
29 G > 32 2
30 C > 33 2
31 C . 34 4
32 T . 35 4
33 A . 36 4
34 A . 37 4
35 C . 38 4
36 A . 39 4
37 C . 40 4
38 G < 33 2
39 C < 32 2
40 G < 31 2
41 A < 30 2
42 A < 29 2
43 A . 42 4
44 G . 43 4
-1 - . 56 1
-1 - . 55 1
-1 - . 54 1
-1 - . 53 1
-1 - . 52 1
-1 - . 51 1
-1 - . 50 1
-1 - . 49 1
-1 - . 48 1
-1 - . 47 1
-1 - . 46 1
45 G . 58 4
46 T . 58 16
47 C . 59 4
48 C > 60 2
49 C > 61 2
50 C > 62 2
51 G > 63 2
52 G > 64 2
53 T . 65 4
54 T . 66 4
55 C . 67 4
56 G . 68 4
57 A . 69 4
58 A . 70 4
59 A . 71 4
60 C < 64 2
61 C < 63 2
62 G < 62 2
63 G < 61 2
64 G < 60 2
65 C < 8 2
66 G < 7 2
67 G < 6 2
68 A < 5 2
69 A < 4 2
70 A < 3 2
71 C < 2 2
72 A . 1 8
73 C . 0 32
74 C . 0 32
75 A . 0 32
-1 # # -1 -1
65 MP9240_TGG 72
-1 # # -1 -1
0 G > 2 2
1 G > 3 2
2 C > 4 2
3 T > 5 2
4 C > 6 2
5 A > 7 2
6 A > 8 2
7 T . 9 4
8 G . 10 4
9 G > 13 2
10 T > 14 2
11 C > 15 2
12 T . 16 2
13 A . 17 4
14 G . 18 4
15 G . 19 4
16 G . 21 4
17 G . 22 4
18 T . 23 4
19 A . 24 4
-1 - . 20 1
20 T . 16 2
21 G < 15 2
22 A < 14 2
23 T < 13 2
24 T . 26 4
25 C > 29 2
26 T > 30 2
27 C > 31 2
28 G > 32 2
29 C > 33 2
30 T . 34 4
31 T . 35 4
32 T . 36 4
33 G . 37 4
34 G . 38 4
35 G . 39 4
36 T . 40 4
37 G < 33 2
38 C < 32 2
39 G < 31 2
40 A < 30 2
41 G < 29 2
42 A . 42 4
43 G . 43 4
-1 - . 56 1
-1 - . 55 1
-1 - . 54 1
-1 - . 53 1
-1 - . 52 1
-1 - . 51 1
-1 - . 50 1
-1 - . 49 1
-1 - . 48 1
-1 - . 47 1
-1 - . 46 1
44 G . 58 4
45 T . 58 16
46 C . 59 4
47 C > 60 2
48 C > 61 2
49 G > 62 2
50 G > 63 2
51 G > 64 2
52 T . 65 4
53 T . 66 4
54 C . 67 4
55 A . 68 4
56 A . 69 4
57 A . 70 4
58 T . 71 4
59 C < 64 2
60 C < 63 2
61 C < 62 2
62 G < 61 2
63 G < 60 2
64 T < 8 2
65 T < 7 2
66 G < 6 2
67 A < 5 2
68 G < 4 2
69 C < 3 2
70 C < 2 2
71 C . 1 8
-1 # # -1 -1
65 MA9201_CGC 72
-1 # # -1 -1
0 G > 2 2
1 G > 3 2
2 G > 4 2
3 G > 5 2
4 G > 6 2
5 C > 7 2
6 A > 8 2
7 T . 9 4
8 A . 10 4
9 G > 13 2
10 C > 14 2
11 T > 15 2
12 C > 16 2
13 A . 17 4
14 G . 18 4
15 G . 19 4
16 G . 21 4
17 G . 22 4
18 T . 23 4
19 A . 24 4
-1 - . 20 1
20 G < 16 2
21 A < 15 2
22 C . 14 32
23 G < 14 2
24 C < 13 2
25 G . 26 4
26 T > 30 2
27 C > 31 2
28 G > 32 2
29 C > 33 2
30 T . 34 4
31 T . 35 4
32 C . 36 4
33 G . 37 4
34 C . 38 4
35 A . 39 4
36 T . 40 4
37 G < 33 2
38 C < 32 2
39 G < 31 2
40 A < 30 2
41 G . 29 8
42 A . 42 4
43 A . 43 4
-1 - . 56 1
-1 - . 55 1
-1 - . 54 1
-1 - . 53 1
-1 - . 52 1
-1 - . 51 1
-1 - . 50 1
-1 - . 49 1
-1 - . 48 1
-1 - . 47 1
-1 - . 46 1
44 G . 58 4
45 T . 58 16
46 C . 59 4
47 C > 60 2
48 G > 61 2
49 G > 62 2
50 G > 63 2
51 G > 64 2
52 T . 65 4
53 T . 66 4
54 C . 67 4
55 A . 68 4
56 A . 69 4
57 T . 70 4
58 T . 71 4
59 C < 64 2
60 C < 63 2
61 C < 62 2
62 C < 61 2
63 G < 60 2
64 T < 8 2
65 G < 7 2
66 C < 6 2
67 C < 5 2
68 T < 4 2
69 C < 3 2
70 C < 2 2
71 A . 1 8
-1 # # -1 -1
65 NX7590_CAU 75
-1 # # -1 -1
0 A > 2 2
1 G > 3 2
2 C > 4 2
3 T > 5 2
4 G > 6 2
5 C > 7 2
6 A > 8 2
7 T . 9 4
8 G . 10 4
9 G > 13 2
10 C > 14 2
11 G > 15 2
12 C > 16 2
13 A . 17 4
14 G . 18 4
15 C . 19 4
16 G . 21 4
17 G . 22 4
18 A . 23 4
19 A . 24 4
-1 - . 20 1
20 G < 16 2
21 C < 15 2
22 G < 14 2
23 C < 13 2
24 G . 26 4
25 C > 29 2
26 N . 30 2
27 G > 31 2
28 G > 32 2
29 G > 33 2
30 C . 34 4
31 T . 35 4
32 C . 36 4
33 A . 37 4
34 T . 38 4
35 A . 39 4
36 A . 40 4
37 C < 33 2
38 C < 32 2
39 C < 31 2
40 G . 30 2
41 G < 29 2
42 A . 42 4
43 G . 43 4
-1 - . 56 1
-1 - . 55 1
-1 - . 54 1
-1 - . 53 1
-1 - . 52 1
-1 - . 51 1
-1 - . 50 1
-1 - . 49 1
-1 - . 48 1
-1 - . 47 1
-1 - . 46 1
44 G . 58 4
45 T . 58 16
46 C . 59 4
47 A > 60 2
48 C > 61 2
49 T > 62 2
50 C > 63 2
51 G > 64 2
52 A . 65 4
53 T . 66 4
54 C . 67 4
55 G . 68 4
56 A . 69 4
57 A . 70 4
58 A . 71 4
59 C < 64 2
60 G < 63 2
61 A < 62 2
62 G < 61 2
63 T < 60 2
64 T < 8 2
65 G < 7 2
66 C < 6 2
67 A < 5 2
68 G < 4 2
69 C < 3 2
70 T < 2 2
71 A . 1 8
72 C . 0 32
73 C . 0 32
74 A . 0 32
-1 # # -1 -1
65 MX9290_CAT 72
-1 # # -1 -1
0 A > 2 2
1 G > 3 2
2 C > 4 2
3 A > 5 2
4 G > 6 2
5 A > 7 2
6 G > 8 2
7 T . 9 4
8 G . 10 4
9 G > 13 2
10 C > 14 2
11 G > 15 2
12 C > 16 2
13 A . 17 4
14 G . 18 4
15 C . 19 4
16 G . 21 4
17 G . 22 4
18 A . 23 4
19 A . 24 4
-1 - . 20 1
20 G < 16 2
21 C < 15 2
22 G < 14 2
23 T < 13 2
24 G . 26 4
25 C > 29 2
26 T > 30 2
27 G > 31 2
28 G > 32 2
29 G > 33 2
30 C . 34 4
31 C . 35 4
32 C . 36 4
33 A . 37 4
34 T . 38 4
35 A . 39 4
36 A . 40 4
37 C < 33 2
38 C < 32 2
39 C < 31 2
40 A < 30 2
41 G < 29 2
42 A . 42 4
43 G . 43 4
-1 - . 56 1
-1 - . 55 1
-1 - . 54 1
-1 - . 53 1
-1 - . 52 1
-1 - . 51 1
-1 - . 50 1
-1 - . 49 1
-1 - . 48 1
-1 - . 47 1
-1 - . 46 1
44 G . 58 4
45 T . 58 16
46 C . 59 4
47 G > 60 2
48 A > 61 2
49 T > 62 2
50 G > 63 2
51 G > 64 2
52 A . 65 4
53 T . 66 4
54 C . 67 4
55 G . 68 4
56 A . 69 4
57 A . 70 4
58 A . 71 4
59 C < 64 2
60 C < 63 2
61 A < 62 2
62 T < 61 2
63 T < 60 2
64 C < 8 2
65 T < 7 2
66 C < 6 2
67 T < 5 2
68 G < 4 2
69 C < 3 2
70 T < 2 2
71 A . 1 8
-1 # # -1 -1
65 MR9204_TCG 73
-1 # # -1 -1
0 G > 2 2
1 G > 3 2
2 C > 4 2
3 C > 5 2
4 G > 6 2
5 C > 7 2
6 G > 8 2
7 T . 9 4
8 G . 10 4
9 G > 13 2
10 C > 14 2
11 C > 15 2
12 T > 16 2
13 A . 17 4
14 A . 18 4
15 T . 19 4
16 G . 21 4
17 G . 22 4
18 A . 23 4
19 T . 23 16
20 A . 24 4
-1 - . 20 1
21 A < 16 2
22 G < 15 2
23 G < 14 2
24 C < 13 2
25 A . 26 4
26 C > 29 2
27 C > 30 2
28 A > 31 2
29 G > 32 2
30 A > 33 2
31 C . 34 4
32 T . 35 4
33 T . 36 4
34 C . 37 4
35 G . 38 4
36 A . 39 4
37 A . 40 4
38 T < 33 2
39 C < 32 2
40 T < 31 2
41 G < 30 2
42 G < 29 2
43 G . 42 4
44 G . 43 4
-1 - . 56 1
-1 - . 55 1
-1 - . 54 1
-1 - . 53 1
-1 - . 52 1
-1 - . 51 1
-1 - . 50 1
-1 - . 49 1
-1 - . 48 1
-1 - . 47 1
-1 - . 46 1
45 A . 58 4
46 T . 58 16
47 T . 59 4
48 G > 60 2
49 C > 61 2
50 A > 62 2
51 G > 63 2
52 G > 64 2
53 T . 65 4
54 T . 66 4
55 C . 67 4
56 G . 68 4
57 A . 69 4
58 G . 70 4
59 T . 71 4
60 C < 64 2
61 C < 63 2
62 T < 62 2
63 G < 61 2
64 C < 60 2
65 C < 8 2
66 G < 7 2
67 T < 6 2
68 G < 5 2
69 G < 4 2
70 T < 3 2
71 C < 2 2
72 G . 1 8
-1 # # -1 -1
65 MA9411_AGC 73
-1 # # -1 -1
0 G > 2 2
1 G > 3 2
2 G > 4 2
3 G > 5 2
4 G > 6 2
5 C > 7 2
6 G > 8 2
7 T . 9 4
8 A . 10 4
9 G > 13 2
10 C > 14 2
11 T > 15 2
12 C > 16 2
13 A . 17 4
14 G . 18 4
15 A . 19 4
16 T . 20 4
17 G . 21 4
18 G . 22 4
19 T . 23 4
20 A . 24 4
21 G < 16 2
22 A < 15 2
23 G < 14 2
24 C < 13 2
25 G . 26 4
26 C > 29 2
27 T > 30 2
28 C > 31 2
29 G > 32 2
30 C > 33 2
31 T . 34 4
32 T . 35 4
33 A . 36 4
34 G . 37 4
35 C . 38 4
36 A . 39 4
37 T . 40 4
38 G < 33 2
39 C < 32 2
40 G < 31 2
41 A < 30 2
42 G < 29 2
43 A . 42 4
44 G . 43 4
-1 - . 56 1
-1 - . 55 1
-1 - . 54 1
-1 - . 53 1
-1 - . 52 1
-1 - . 51 1
-1 - . 50 1
-1 - . 49 1
-1 - . 48 1
-1 - . 47 1
-1 - . 46 1
45 G . 58 4
46 T . 58 16
47 A . 59 4
48 C > 60 2
49 G > 61 2
50 G > 62 2
51 G > 63 2
52 G > 64 2
53 A . 65 4
54 T . 66 4
55 C . 67 4
56 G . 68 4
57 A . 69 4
58 T . 70 4
59 A . 71 4
60 C < 64 2
61 C < 63 2
62 C < 62 2
63 C < 61 2
64 G < 60 2
65 C < 8 2
66 G < 7 2
67 C < 6 2
68 T < 5 2
69 T < 4 2
70 C < 3 2
71 C < 2 2
72 A . 1 8
-1 # # -1 -1
65 MS8513_AGA 82
-1 # # -1 -1
0 G > 2 2
1 T > 3 2
2 G > 4 2
3 G > 5 2
4 A > 6 2
5 C > 7 2
6 A . 8 2
7 T . 9 4
8 G . 10 4
9 C > 13 2
10 C > 14 2
11 G > 15 2
12 G > 16 2
13 A . 17 4
14 G . 18 4
15 T . 19 4
16 G . 21 4
17 G . 22 4
18 T . 23 4
19 G . 23 16
20 A . 24 4
-1 - . 20 1
21 T < 16 2
22 C < 15 2
23 G < 14 2
24 G < 13 2
25 G . 26 4
26 C > 29 2
27 A > 30 2
28 T > 31 2
29 A . 32 2
30 A > 33 2
31 C . 34 4
32 T . 35 4
33 A . 36 4
34 G . 37 4
35 A . 38 4
36 A . 39 4
37 A . 40 4
38 T < 33 2
39 C . 32 2
40 A < 31 2
41 T < 30 2
42 G < 29 2
43 T . 42 4
44 G > 46 2
45 G > 47 2
46 G > 48 2
47 C > 49 2
48 T . 53 4
49 T . 54 4
50 T . 55 4
-1 - . 56 1
-1 - . 52 1
-1 - . 51 1
-1 - . 50 1
51 G < 49 2
52 C < 48 2
53 C < 47 2
54 C < 46 2
55 G . 58 4
56 C . 59 4
57 G > 60 2
58 C > 61 2
59 A > 62 2
60 G . 63 2
61 G > 64 2
62 T . 65 4
63 T . 66 4
64 C . 67 4
65 G . 68 4
66 A . 69 4
67 A . 70 4
68 T . 71 4
69 C < 64 2
70 A . 63 2
71 T < 62 2
72 G < 61 2
73 C < 60 2
-1 - . 43 1
74 C . 8 2
75 G < 7 2
76 T < 6 2
77 T < 5 2
78 T < 4 2
79 A < 3 2
80 C < 2 2
81 G . 1 8
-1 # # -1 -1
65 MI9240_AAT 74
-1 # # -1 -1
0 G > 2 2
1 G > 3 2
2 C > 4 2
3 C > 5 2
4 C > 6 2
5 A > 7 2
6 T > 8 2
7 T . 9 4
8 A . 10 4
9 G > 13 2
10 C > 14 2
11 T > 15 2
12 C > 16 2
13 A . 17 4
14 G . 18 4
15 T . 19 4
16 T . 20 4
17 G . 21 4
18 G . 22 4
19 T . 23 4
20 T . 23 16
21 A . 24 4
22 G < 16 2
23 A < 15 2
24 G < 14 2
25 C < 13 2
26 G . 26 4
27 T > 29 2
28 C > 30 2
29 G > 31 2
30 T > 32 2
31 G > 33 2
32 C . 34 4
33 T . 35 4
34 A . 36 4
35 A . 37 4
36 T . 38 4
37 A . 39 4
38 A . 40 4
39 C < 33 2
40 G < 32 2
41 C < 31 2
42 G < 30 2
43 A < 29 2
44 A . 42 4
45 G . 43 4
-1 - . 56 1
-1 - . 55 1
-1 - . 54 1
-1 - . 53 1
-1 - . 52 1
-1 - . 51 1
-1 - . 50 1
-1 - . 49 1
-1 - . 48 1
-1 - . 47 1
-1 - . 46 1
46 G . 58 4
47 T . 58 16
48 C . 59 4
49 G > 60 2
50 C . 61 2
51 G > 62 2
52 G > 63 2
53 G > 64 2
54 T . 65 4
55 T . 66 4
56 C . 67 4
57 G . 68 4
58 A . 69 4
59 T . 70 4
60 C . 71 4
61 C < 64 2
62 C < 63 2
63 C < 62 2
64 T . 61 2
65 C < 60 2
66 A < 8 2
67 T < 7 2
68 G < 6 2
69 G < 5 2
70 G < 4 2
71 C < 3 2
72 C < 2 2
73 A . 1 8
-1 # # -1 -1
65 MA9413_AGC 73
-1 # # -1 -1
0 G > 2 2
1 G > 3 2
2 G > 4 2
3 G > 5 2
4 G > 6 2
5 C . 7 2
6 G > 8 2
7 T . 9 4
8 A . 10 4
9 G > 13 2
10 C > 14 2
11 T > 15 2
12 C > 16 2
13 A . 17 4
14 G . 18 4
15 A . 19 4
16 T . 20 4
17 G . 21 4
18 G . 22 4
19 T . 23 4
20 A . 24 4
21 G < 16 2
22 A < 15 2
23 G < 14 2
24 C < 13 2
25 G . 26 4
26 C > 29 2
27 T > 30 2
28 C > 31 2
29 G > 32 2
30 C > 33 2
31 T . 34 4
32 T . 35 4
33 A . 36 4
34 G . 37 4
35 C . 38 4
36 A . 39 4
37 T . 40 4
38 G < 33 2
39 C < 32 2
40 G < 31 2
41 A < 30 2
42 G < 29 2
43 A . 42 4
44 G . 43 4
-1 - . 56 1
-1 - . 55 1
-1 - . 54 1
-1 - . 53 1
-1 - . 52 1
-1 - . 51 1
-1 - . 50 1
-1 - . 49 1
-1 - . 48 1
-1 - . 47 1
-1 - . 46 1
45 G . 58 4
46 T . 58 16
47 A . 59 4
48 C > 60 2
49 G > 61 2
50 G > 62 2
51 G > 63 2
52 G > 64 2
53 A . 65 4
54 T . 66 4
55 C . 67 4
56 G . 68 4
57 A . 69 4
58 T . 70 4
59 A . 71 4
60 C < 64 2
61 C < 63 2
62 C < 62 2
63 C < 61 2
64 G < 60 2
65 C < 8 2
66 C . 7 2
67 C < 6 2
68 T < 5 2
69 T < 4 2
70 C < 3 2
71 C < 2 2
72 A . 1 8
-1 # # -1 -1
65 MF7640_GAA 73
-1 # # -1 -1
0 G > 2 2
1 T > 3 2
2 C > 4 2
3 G > 5 2
4 C > 6 2
5 A > 7 2
6 A > 8 2
7 T . 9 4
8 G . 10 4
9 G > 13 2
10 T > 14 2
11 G > 15 2
12 T > 16 2
13 A . 17 4
14 G . 18 4
15 T . 19 4
16 T . 20 4
17 G . 21 4
18 G . 22 4
19 G . 23 4
20 A . 24 4
21 G < 16 2
22 C < 15 2
23 A < 14 2
24 T < 13 2
25 G . 26 4
26 A > 29 2
27 C > 30 2
28 A > 31 2
29 G > 32 2
30 A > 33 2
31 C . 34 4
32 T . 35 4
33 G . 36 4
34 A . 37 4
35 A . 38 4
36 G . 39 4
37 A . 40 4
38 T < 33 2
39 C < 32 2
40 T < 31 2
41 G < 30 2
42 T < 29 2
43 T . 42 4
44 G . 43 4
-1 - . 56 1
-1 - . 55 1
-1 - . 54 1
-1 - . 53 1
-1 - . 52 1
-1 - . 51 1
-1 - . 50 1
-1 - . 49 1
-1 - . 48 1
-1 - . 47 1
-1 - . 46 1
45 G . 58 4
46 T . 58 16
47 C . 59 4
48 A > 60 2
49 T > 61 2
50 C > 62 2
51 G > 63 2
52 G > 64 2
53 T . 65 4
54 T . 66 4
55 C . 67 4
56 G . 68 4
57 A . 69 4
58 T . 70 4
59 C . 71 4
60 C < 64 2
61 C < 63 2
62 G < 62 2
63 G < 61 2
64 T < 60 2
65 T < 8 2
66 T < 7 2
67 G < 6 2
68 T < 5 2
69 G < 4 2
70 A < 3 2
71 C < 2 2
72 A . 1 8
-1 # # -1 -1
65 NI7630_IAU 77
-1 # # -1 -1
0 G > 2 2
1 G > 3 2
2 T > 4 2
3 C > 5 2
4 T > 6 2
5 C > 7 2
6 T > 8 2
7 T . 9 4
8 G . 10 4
9 G > 13 2
10 C > 14 2
11 C > 15 2
12 C . 16 2
13 A . 17 4
14 G . 18 4
15 T . 19 4
16 T . 20 4
17 G . 21 4
18 G . 22 4
19 T . 23 4
20 T . 23 16
21 A . 24 4
22 A . 16 2
23 G < 15 2
24 G < 14 2
25 C < 13 2
26 A . 26 4
27 C > 29 2
28 C > 30 2
29 G > 31 2
30 T > 32 2
31 G > 33 2
32 C . 34 4
33 T . 35 4
34 A . 36 4
35 A . 37 4
36 T . 38 4
37 A . 39 4
38 A . 40 4
39 C < 33 2
40 G < 32 2
41 C < 31 2
42 G < 30 2
43 G < 29 2
44 G . 42 4
45 G . 43 4
-1 - . 56 1
-1 - . 55 1
-1 - . 54 1
-1 - . 53 1
-1 - . 52 1
-1 - . 51 1
-1 - . 50 1
-1 - . 49 1
-1 - . 48 1
-1 - . 47 1
-1 - . 46 1
46 A . 58 4
47 T . 58 16
48 C . 59 4
49 A > 60 2
50 G > 61 2
51 C > 62 2
52 G > 63 2
53 G > 64 2
54 T . 65 4
55 T . 66 4
56 C . 67 4
57 G . 68 4
58 A . 69 4
59 T . 70 4
60 C . 71 4
61 C < 64 2
62 C < 63 2
63 G < 62 2
64 C < 61 2
65 T < 60 2
66 A < 8 2
67 G < 7 2
68 A < 6 2
69 G < 5 2
70 A < 4 2
71 C < 3 2
72 C < 2 2
73 A . 1 8
74 C . 0 32
75 C . 0 32
76 A . 0 32
-1 # # -1 -1
65 ML9351_CAG 83
-1 # # -1 -1
0 G > 2 2
1 T > 3 2
2 C > 4 2
3 A > 5 2
4 G > 6 2
5 G > 7 2
6 A > 8 2
7 T . 9 4
8 G . 10 4
9 G > 13 2
10 C > 14 2
11 C > 15 2
12 G . 16 2
13 A . 17 4
14 G . 18 4
15 T . 19 4
16 G . 21 4
17 G . 22 4
18 T . 23 4
19 C . 23 16
20 T . 23 16
21 A . 24 4
-1 - . 20 1
22 A . 16 2
23 G < 15 2
24 G < 14 2
25 C < 13 2
26 G . 26 4
27 C > 29 2
28 T > 30 2
29 G > 31 2
30 C > 32 2
31 G > 33 2
32 T . 34 4
33 T . 35 4
34 C . 36 4
35 A . 37 4
36 G . 38 4
37 G . 39 4
38 T . 40 4
39 C < 33 2
40 G < 32 2
41 C < 31 2
42 A < 30 2
43 G < 29 2
44 T . 42 4
45 C > 46 2
46 T > 47 2
47 C > 48 2
48 C > 49 2
49 C . 53 4
50 C . 54 4
51 T . 55 4
-1 - . 56 1
-1 - . 52 1
-1 - . 51 1
-1 - . 50 1
52 G < 49 2
53 G < 48 2
54 A < 47 2
55 G < 46 2
56 G . 58 4
57 C . 59 4
58 G > 60 2
59 T > 61 2
60 G > 62 2
61 G > 63 2
62 G > 64 2
63 T . 65 4
64 T . 66 4
65 C . 67 4
66 G . 68 4
67 A . 69 4
68 A . 70 4
69 T . 71 4
70 C < 64 2
71 C < 63 2
72 C < 62 2
73 A < 61 2
74 C < 60 2
-1 - . 43 1
75 T < 8 2
76 C < 7 2
77 C < 6 2
78 T < 5 2
79 G < 4 2
80 A < 3 2
81 C < 2 2
82 A . 1 8
-1 # # -1 -1
65 NS7632_IGA 85
-1 # # -1 -1
0 G > 2 2
1 G > 3 2
2 C > 4 2
3 A > 5 2
4 A > 6 2
5 C > 7 2
6 T > 8 2
7 T . 9 4
8 G . 10 4
9 G > 13 2
10 C > 14 2
11 C > 15 2
12 G . 16 2
13 A . 17 4
14 G . 18 4
15 T . 19 4
16 G . 21 4
17 G . 22 4
18 T . 23 4
19 T . 23 16
20 A . 24 4
-1 - . 20 1
21 A . 16 2
22 G < 15 2
23 G < 14 2
24 C < 13 2
25 G . 26 4
[truncated: 196,949 more chars]
