# Supplementary material for: Initiator tRNA genes template the 3′ CCA end at high frequencies in bacteria
Source: BMC Genomics. 2016 Dec 8;17:1003. doi: 10.1186/s12864-016-3314-x (PMC5143459; doi:10.1186/s12864-016-3314-x)
Supplement: Additional file 6: — Installation code-base for the TFAM program. (ZIP 819 kb) [file 12864_2016_3314_MOESM6_ESM.zip › tfam_lib-1.04/lib/TRNA2-arch.cm]

### cove V2
75 	nodes
### node 0 type 6
1  -1
0.80303 0.00000 0.00000 0.13636 0.04545 0.01515 
0.00000 0.00000 0.00000 0.00000 0.00000 0.00000 
0.00000 0.00000 0.00000 0.00000 0.00000 0.00000 
0.00000 0.00000 0.00000 0.00000 0.00000 0.00000 
0.33333 0.00000 0.00000 0.33333 0.16667 0.16667 
0.33333 0.00000 0.00000 0.33333 0.00000 0.33333 
0.16667 0.16667 0.50000 0.16667 # INSL
0.25000 0.25000 0.25000 0.25000 # INSR
0.00000 0.00000 0.00000 0.00000 # MATP
0.00000 0.00000 0.00000 0.00000 # MATP
0.00000 0.00000 0.00000 0.00000 # MATP
0.00000 0.00000 0.00000 0.00000 # MATP
0.00000 0.00000 0.00000 0.00000 # MATL
0.00000 0.00000 0.00000 0.00000 # MATR
### node 1 type 3
2  -1
0.96429 0.00000 0.00000 0.01786 0.00000 0.01786 
0.00000 0.00000 0.00000 0.00000 0.00000 0.00000 
0.00000 0.00000 0.00000 0.00000 0.00000 0.00000 
0.08333 0.00000 0.00000 0.83333 0.00000 0.08333 
0.00000 0.00000 0.00000 0.00000 0.00000 0.00000 
0.33333 0.00000 0.00000 0.33333 0.00000 0.33333 
0.00000 0.00000 0.00000 0.00000 # INSL
0.25000 0.25000 0.25000 0.25000 # INSR
0.00000 0.00000 0.00000 0.00000 # MATP
0.00000 0.00000 0.00000 0.00000 # MATP
0.00000 0.00000 0.00000 0.00000 # MATP
0.00000 0.00000 0.00000 0.00000 # MATP
0.00000 0.00000 0.00000 0.00000 # MATL
0.76923 0.07692 0.07692 0.07692 # MATR
### node 2 type 3
3  -1
0.94643 0.00000 0.00000 0.03571 0.00000 0.01786 
0.00000 0.00000 0.00000 0.00000 0.00000 0.00000 
0.00000 0.00000 0.00000 0.00000 0.00000 0.00000 
0.08333 0.00000 0.00000 0.83333 0.00000 0.08333 
0.00000 0.00000 0.00000 0.00000 0.00000 0.00000 
0.33333 0.00000 0.00000 0.33333 0.00000 0.33333 
0.00000 0.00000 0.00000 0.00000 # INSL
0.25000 0.25000 0.25000 0.25000 # INSR
0.00000 0.00000 0.00000 0.00000 # MATP
0.00000 0.00000 0.00000 0.00000 # MATP
0.00000 0.00000 0.00000 0.00000 # MATP
0.00000 0.00000 0.00000 0.00000 # MATP
0.00000 0.00000 0.00000 0.00000 # MATL
0.07692 0.76923 0.07692 0.07692 # MATR
### node 3 type 3
4  -1
0.01818 0.00000 0.00000 0.96364 0.00000 0.01818 
0.00000 0.00000 0.00000 0.00000 0.00000 0.00000 
0.00000 0.00000 0.00000 0.00000 0.00000 0.00000 
0.07692 0.00000 0.00000 0.84615 0.00000 0.07692 
0.00000 0.00000 0.00000 0.00000 0.00000 0.00000 
0.33333 0.00000 0.00000 0.33333 0.00000 0.33333 
0.00000 0.00000 0.00000 0.00000 # INSL
0.25000 0.25000 0.25000 0.25000 # INSR
0.00000 0.00000 0.00000 0.00000 # MATP
0.00000 0.00000 0.00000 0.00000 # MATP
0.00000 0.00000 0.00000 0.00000 # MATP
0.00000 0.00000 0.00000 0.00000 # MATP
0.00000 0.00000 0.00000 0.00000 # MATL
0.07143 0.71429 0.07143 0.14286 # MATR
### node 4 type 3
5  -1
0.20000 0.20000 0.20000 0.20000 0.00000 0.20000 
0.00000 0.00000 0.00000 0.00000 0.00000 0.00000 
0.00000 0.00000 0.00000 0.00000 0.00000 0.00000 
0.01493 0.94030 0.01493 0.01493 0.00000 0.01493 
0.00000 0.00000 0.00000 0.00000 0.00000 0.00000 
0.20000 0.20000 0.20000 0.20000 0.00000 0.20000 
0.00000 0.00000 0.00000 0.00000 # INSL
0.25000 0.25000 0.25000 0.25000 # INSR
0.00000 0.00000 0.00000 0.00000 # MATP
0.00000 0.00000 0.00000 0.00000 # MATP
0.00000 0.00000 0.00000 0.00000 # MATP
0.00000 0.00000 0.00000 0.00000 # MATP
0.00000 0.00000 0.00000 0.00000 # MATL
0.63636 0.04545 0.21212 0.10606 # MATR
### node 5 type 1
6  -1
0.16667 0.16667 0.16667 0.16667 0.16667 0.16667 
0.01471 0.92647 0.01471 0.01471 0.01471 0.01471 
0.16667 0.16667 0.16667 0.16667 0.16667 0.16667 
0.16667 0.16667 0.16667 0.16667 0.16667 0.16667 
0.16667 0.16667 0.16667 0.16667 0.16667 0.16667 
0.20000 0.20000 0.20000 0.20000 0.00000 0.20000 
0.25000 0.25000 0.25000 0.25000 # INSL
0.25000 0.25000 0.25000 0.25000 # INSR
0.01282 0.01282 0.01282 0.05128 # MATP
0.01282 0.01282 0.03846 0.01282 # MATP
0.01282 0.74359 0.01282 0.01282 # MATP
0.01282 0.01282 0.01282 0.01282 # MATP
0.25000 0.25000 0.25000 0.25000 # MATL
0.25000 0.25000 0.25000 0.25000 # MATR
### node 6 type 1
7  -1
0.16667 0.16667 0.16667 0.16667 0.16667 0.16667 
0.01471 0.92647 0.01471 0.01471 0.01471 0.01471 
0.16667 0.16667 0.16667 0.16667 0.16667 0.16667 
0.16667 0.16667 0.16667 0.16667 0.16667 0.16667 
0.16667 0.16667 0.16667 0.16667 0.16667 0.16667 
0.20000 0.20000 0.20000 0.20000 0.00000 0.20000 
0.25000 0.25000 0.25000 0.25000 # INSL
0.25000 0.25000 0.25000 0.25000 # INSR
0.01282 0.01282 0.01282 0.01282 # MATP
0.01282 0.01282 0.39744 0.01282 # MATP
0.01282 0.39744 0.01282 0.01282 # MATP
0.03846 0.01282 0.01282 0.01282 # MATP
0.25000 0.25000 0.25000 0.25000 # MATL
0.25000 0.25000 0.25000 0.25000 # MATR
### node 7 type 1
8  -1
0.16667 0.16667 0.16667 0.16667 0.16667 0.16667 
0.01471 0.92647 0.01471 0.01471 0.01471 0.01471 
0.16667 0.16667 0.16667 0.16667 0.16667 0.16667 
0.16667 0.16667 0.16667 0.16667 0.16667 0.16667 
0.16667 0.16667 0.16667 0.16667 0.16667 0.16667 
0.20000 0.20000 0.20000 0.20000 0.00000 0.20000 
0.25000 0.25000 0.25000 0.25000 # INSL
0.25000 0.25000 0.25000 0.25000 # INSR
0.01282 0.01282 0.01282 0.05128 # MATP
0.01282 0.01282 0.33333 0.01282 # MATP
0.01282 0.25641 0.01282 0.17949 # MATP
0.03846 0.01282 0.01282 0.01282 # MATP
0.25000 0.25000 0.25000 0.25000 # MATL
0.25000 0.25000 0.25000 0.25000 # MATR
### node 8 type 1
9  -1
0.16667 0.16667 0.16667 0.16667 0.16667 0.16667 
0.01471 0.92647 0.01471 0.01471 0.01471 0.01471 
0.16667 0.16667 0.16667 0.16667 0.16667 0.16667 
0.16667 0.16667 0.16667 0.16667 0.16667 0.16667 
0.16667 0.16667 0.16667 0.16667 0.16667 0.16667 
0.20000 0.20000 0.20000 0.20000 0.00000 0.20000 
0.25000 0.25000 0.25000 0.25000 # INSL
0.25000 0.25000 0.25000 0.25000 # INSR
0.01282 0.01282 0.01282 0.05128 # MATP
0.01282 0.01282 0.41026 0.01282 # MATP
0.01282 0.29487 0.01282 0.02564 # MATP
0.06410 0.01282 0.02564 0.01282 # MATP
0.25000 0.25000 0.25000 0.25000 # MATL
0.25000 0.25000 0.25000 0.25000 # MATR
### node 9 type 1
10  -1
0.16667 0.16667 0.16667 0.16667 0.16667 0.16667 
0.01471 0.92647 0.01471 0.01471 0.01471 0.01471 
0.16667 0.16667 0.16667 0.16667 0.16667 0.16667 
0.16667 0.16667 0.16667 0.16667 0.16667 0.16667 
0.16667 0.16667 0.16667 0.16667 0.16667 0.16667 
0.20000 0.20000 0.20000 0.20000 0.00000 0.20000 
0.25000 0.25000 0.25000 0.25000 # INSL
0.25000 0.25000 0.25000 0.25000 # INSR
0.01282 0.01282 0.01282 0.06410 # MATP
0.01282 0.01282 0.48718 0.01282 # MATP
0.01282 0.16667 0.01282 0.01282 # MATP
0.08974 0.01282 0.05128 0.01282 # MATP
0.25000 0.25000 0.25000 0.25000 # MATL
0.25000 0.25000 0.25000 0.25000 # MATR
### node 10 type 1
11  -1
0.16667 0.16667 0.16667 0.16667 0.16667 0.16667 
0.01471 0.92647 0.01471 0.01471 0.01471 0.01471 
0.16667 0.16667 0.16667 0.16667 0.16667 0.16667 
0.16667 0.16667 0.16667 0.16667 0.16667 0.16667 
0.16667 0.16667 0.16667 0.16667 0.16667 0.16667 
0.20000 0.20000 0.20000 0.20000 0.00000 0.20000 
0.25000 0.25000 0.25000 0.25000 # INSL
0.25000 0.25000 0.25000 0.25000 # INSR
0.01282 0.01282 0.01282 0.05128 # MATP
0.01282 0.01282 0.32051 0.01282 # MATP
0.01282 0.38462 0.01282 0.01282 # MATP
0.05128 0.01282 0.05128 0.01282 # MATP
0.25000 0.25000 0.25000 0.25000 # MATL
0.25000 0.25000 0.25000 0.25000 # MATR
### node 11 type 1
12  -1
0.25000 0.00000 0.25000 0.00000 0.25000 0.25000 
0.01515 0.00000 0.95455 0.00000 0.01515 0.01515 
0.25000 0.00000 0.25000 0.00000 0.25000 0.25000 
0.25000 0.00000 0.25000 0.00000 0.25000 0.25000 
0.25000 0.00000 0.25000 0.00000 0.25000 0.25000 
0.33333 0.00000 0.33333 0.00000 0.00000 0.33333 
0.25000 0.25000 0.25000 0.25000 # INSL
0.25000 0.25000 0.25000 0.25000 # INSR
0.01282 0.01282 0.01282 0.14103 # MATP
0.01282 0.01282 0.01282 0.01282 # MATP
0.01282 0.61538 0.01282 0.05128 # MATP
0.03846 0.01282 0.01282 0.01282 # MATP
0.25000 0.25000 0.25000 0.25000 # MATL
0.25000 0.25000 0.25000 0.25000 # MATR
### node 12 type 2
13  -1
0.33333 0.00000 0.33333 0.00000 0.33333 0.00000 
0.00000 0.00000 0.00000 0.00000 0.00000 0.00000 
0.03077 0.00000 0.95385 0.00000 0.01538 0.00000 
0.00000 0.00000 0.00000 0.00000 0.00000 0.00000 
0.33333 0.00000 0.33333 0.00000 0.33333 0.00000 
0.00000 0.00000 0.00000 0.00000 0.00000 0.00000 
0.25000 0.25000 0.25000 0.25000 # INSL
0.00000 0.00000 0.00000 0.00000 # INSR
0.00000 0.00000 0.00000 0.00000 # MATP
0.00000 0.00000 0.00000 0.00000 # MATP
0.00000 0.00000 0.00000 0.00000 # MATP
0.00000 0.00000 0.00000 0.00000 # MATP
0.01515 0.03030 0.01515 0.93939 # MATL
0.00000 0.00000 0.00000 0.00000 # MATR
### node 13 type 2
14  -1
0.66667 0.00000 0.00000 0.00000 0.33333 0.00000 
0.00000 0.00000 0.00000 0.00000 0.00000 0.00000 
0.96825 0.00000 0.00000 0.00000 0.03175 0.00000 
0.00000 0.00000 0.00000 0.00000 0.00000 0.00000 
0.66667 0.00000 0.00000 0.00000 0.33333 0.00000 
0.00000 0.00000 0.00000 0.00000 0.00000 0.00000 
0.40000 0.20000 0.20000 0.20000 # INSL
0.00000 0.00000 0.00000 0.00000 # INSR
0.00000 0.00000 0.00000 0.00000 # MATP
0.00000 0.00000 0.00000 0.00000 # MATP
0.00000 0.00000 0.00000 0.00000 # MATP
0.00000 0.00000 0.00000 0.00000 # MATP
0.52308 0.06154 0.38462 0.03077 # MATL
0.00000 0.00000 0.00000 0.00000 # MATR
### node 14 type 0
15  28
0.00000 0.00000 0.00000 0.00000 0.00000 0.00000 
0.00000 0.00000 0.00000 0.00000 0.00000 0.00000 
0.00000 0.00000 0.00000 0.00000 0.00000 0.00000 
0.00000 0.00000 0.00000 0.00000 0.00000 0.00000 
0.00000 0.00000 0.00000 0.00000 0.00000 0.00000 
0.00000 0.00000 0.00000 0.00000 0.00000 0.00000 
0.00000 0.00000 0.00000 0.00000 # INSL
0.00000 0.00000 0.00000 0.00000 # INSR
0.00000 0.00000 0.00000 0.00000 # MATP
0.00000 0.00000 0.00000 0.00000 # MATP
0.00000 0.00000 0.00000 0.00000 # MATP
0.00000 0.00000 0.00000 0.00000 # MATP
0.00000 0.00000 0.00000 0.00000 # MATL
0.00000 0.00000 0.00000 0.00000 # MATR
### node 15 type 4
16  -1
0.01515 0.95455 0.01515 0.01515 0.00000 0.00000 
0.00000 0.00000 0.00000 0.00000 0.00000 0.00000 
0.00000 0.00000 0.00000 0.00000 0.00000 0.00000 
0.00000 0.00000 0.00000 0.00000 0.00000 0.00000 
0.00000 0.00000 0.00000 0.00000 0.00000 0.00000 
0.00000 0.00000 0.00000 0.00000 0.00000 0.00000 
0.00000 0.00000 0.00000 0.00000 # INSL
0.00000 0.00000 0.00000 0.00000 # INSR
0.00000 0.00000 0.00000 0.00000 # MATP
0.00000 0.00000 0.00000 0.00000 # MATP
0.00000 0.00000 0.00000 0.00000 # MATP
0.00000 0.00000 0.00000 0.00000 # MATP
0.00000 0.00000 0.00000 0.00000 # MATL
0.00000 0.00000 0.00000 0.00000 # MATR
### node 16 type 1
17  -1
0.16667 0.16667 0.16667 0.16667 0.16667 0.16667 
0.01471 0.92647 0.01471 0.01471 0.01471 0.01471 
0.16667 0.16667 0.16667 0.16667 0.16667 0.16667 
0.16667 0.16667 0.16667 0.16667 0.16667 0.16667 
0.16667 0.16667 0.16667 0.16667 0.16667 0.16667 
0.20000 0.20000 0.20000 0.20000 0.00000 0.20000 
0.25000 0.25000 0.25000 0.25000 # INSL
0.25000 0.25000 0.25000 0.25000 # INSR
0.01282 0.01282 0.01282 0.01282 # MATP
0.01282 0.01282 0.07692 0.01282 # MATP
0.01282 0.53846 0.01282 0.21795 # MATP
0.01282 0.01282 0.01282 0.01282 # MATP
0.25000 0.25000 0.25000 0.25000 # MATL
0.25000 0.25000 0.25000 0.25000 # MATR
### node 17 type 1
18  -1
0.16667 0.16667 0.16667 0.16667 0.16667 0.16667 
0.01471 0.92647 0.01471 0.01471 0.01471 0.01471 
0.16667 0.16667 0.16667 0.16667 0.16667 0.16667 
0.16667 0.16667 0.16667 0.16667 0.16667 0.16667 
0.16667 0.16667 0.16667 0.16667 0.16667 0.16667 
0.20000 0.20000 0.20000 0.20000 0.00000 0.20000 
0.25000 0.25000 0.25000 0.25000 # INSL
0.25000 0.25000 0.25000 0.25000 # INSR
0.01282 0.01282 0.01282 0.01282 # MATP
0.01282 0.01282 0.50000 0.01282 # MATP
0.01282 0.10256 0.01282 0.01282 # MATP
0.23077 0.01282 0.01282 0.01282 # MATP
0.25000 0.25000 0.25000 0.25000 # MATL
0.25000 0.25000 0.25000 0.25000 # MATR
### node 18 type 1
19  -1
0.16667 0.16667 0.16667 0.16667 0.16667 0.16667 
0.01471 0.92647 0.01471 0.01471 0.01471 0.01471 
0.16667 0.16667 0.16667 0.16667 0.16667 0.16667 
0.16667 0.16667 0.16667 0.16667 0.16667 0.16667 
0.16667 0.16667 0.16667 0.16667 0.16667 0.16667 
0.20000 0.20000 0.20000 0.20000 0.00000 0.20000 
0.25000 0.25000 0.25000 0.25000 # INSL
0.25000 0.25000 0.25000 0.25000 # INSR
0.01282 0.03846 0.01282 0.01282 # MATP
0.01282 0.01282 0.28205 0.01282 # MATP
0.01282 0.15385 0.01282 0.02564 # MATP
0.35897 0.01282 0.01282 0.01282 # MATP
0.25000 0.25000 0.25000 0.25000 # MATL
0.25000 0.25000 0.25000 0.25000 # MATR
### node 19 type 1
20  -1
0.25000 0.00000 0.25000 0.00000 0.25000 0.25000 
0.01515 0.00000 0.95455 0.00000 0.01515 0.01515 
0.25000 0.00000 0.25000 0.00000 0.25000 0.25000 
0.25000 0.00000 0.25000 0.00000 0.25000 0.25000 
0.25000 0.00000 0.25000 0.00000 0.25000 0.25000 
0.33333 0.00000 0.33333 0.00000 0.00000 0.33333 
0.25000 0.25000 0.25000 0.25000 # INSL
0.25000 0.25000 0.25000 0.25000 # INSR
0.02564 0.02564 0.01282 0.03846 # MATP
0.01282 0.02564 0.30769 0.01282 # MATP
0.11538 0.01282 0.01282 0.01282 # MATP
0.02564 0.02564 0.16667 0.16667 # MATP
0.25000 0.25000 0.25000 0.25000 # MATL
0.25000 0.25000 0.25000 0.25000 # MATR
### node 20 type 2
21  -1
0.33333 0.00000 0.33333 0.00000 0.33333 0.00000 
0.00000 0.00000 0.00000 0.00000 0.00000 0.00000 
0.01538 0.00000 0.96923 0.00000 0.01538 0.00000 
0.00000 0.00000 0.00000 0.00000 0.00000 0.00000 
0.33333 0.00000 0.33333 0.00000 0.33333 0.00000 
0.00000 0.00000 0.00000 0.00000 0.00000 0.00000 
0.25000 0.25000 0.25000 0.25000 # INSL
0.00000 0.00000 0.00000 0.00000 # INSR
0.00000 0.00000 0.00000 0.00000 # MATP
0.00000 0.00000 0.00000 0.00000 # MATP
0.00000 0.00000 0.00000 0.00000 # MATP
0.00000 0.00000 0.00000 0.00000 # MATP
0.95455 0.01515 0.01515 0.01515 # MATL
0.00000 0.00000 0.00000 0.00000 # MATR
### node 21 type 2
22  -1
0.33333 0.00000 0.33333 0.00000 0.33333 0.00000 
0.00000 0.00000 0.00000 0.00000 0.00000 0.00000 
0.01538 0.00000 0.96923 0.00000 0.01538 0.00000 
0.00000 0.00000 0.00000 0.00000 0.00000 0.00000 
0.33333 0.00000 0.33333 0.00000 0.33333 0.00000 
0.00000 0.00000 0.00000 0.00000 0.00000 0.00000 
0.25000 0.25000 0.25000 0.25000 # INSL
0.00000 0.00000 0.00000 0.00000 # INSR
0.00000 0.00000 0.00000 0.00000 # MATP
0.00000 0.00000 0.00000 0.00000 # MATP
0.00000 0.00000 0.00000 0.00000 # MATP
0.00000 0.00000 0.00000 0.00000 # MATP
0.01515 0.01515 0.95455 0.01515 # MATL
0.00000 0.00000 0.00000 0.00000 # MATR
### node 22 type 2
23  -1
0.33333 0.00000 0.33333 0.00000 0.33333 0.00000 
0.00000 0.00000 0.00000 0.00000 0.00000 0.00000 
0.18462 0.00000 0.80000 0.00000 0.01538 0.00000 
0.00000 0.00000 0.00000 0.00000 0.00000 0.00000 
0.33333 0.00000 0.33333 0.00000 0.33333 0.00000 
0.00000 0.00000 0.00000 0.00000 0.00000 0.00000 
0.25000 0.25000 0.25000 0.25000 # INSL
0.00000 0.00000 0.00000 0.00000 # INSR
0.00000 0.00000 0.00000 0.00000 # MATP
0.00000 0.00000 0.00000 0.00000 # MATP
0.00000 0.00000 0.00000 0.00000 # MATP
0.00000 0.00000 0.00000 0.00000 # MATP
0.07576 0.54545 0.03030 0.34848 # MATL
0.00000 0.00000 0.00000 0.00000 # MATR
### node 23 type 2
24  -1
0.07143 0.00000 0.85714 0.00000 0.07143 0.00000 
0.00000 0.00000 0.00000 0.00000 0.00000 0.00000 
0.01852 0.00000 0.16667 0.00000 0.81481 0.00000 
0.00000 0.00000 0.00000 0.00000 0.00000 0.00000 
0.02174 0.00000 0.95652 0.00000 0.02174 0.00000 
0.00000 0.00000 0.00000 0.00000 0.00000 0.00000 
0.17021 0.23404 0.02128 0.57447 # INSL
0.00000 0.00000 0.00000 0.00000 # INSR
0.00000 0.00000 0.00000 0.00000 # MATP
0.00000 0.00000 0.00000 0.00000 # MATP
0.00000 0.00000 0.00000 0.00000 # MATP
0.00000 0.00000 0.00000 0.00000 # MATP
0.07273 0.67273 0.01818 0.23636 # MATL
0.00000 0.00000 0.00000 0.00000 # MATR
### node 24 type 2
25  -1
0.33333 0.00000 0.33333 0.00000 0.33333 0.00000 
0.00000 0.00000 0.00000 0.00000 0.00000 0.00000 
0.01538 0.00000 0.96923 0.00000 0.01538 0.00000 
0.00000 0.00000 0.00000 0.00000 0.00000 0.00000 
0.33333 0.00000 0.33333 0.00000 0.33333 0.00000 
0.00000 0.00000 0.00000 0.00000 0.00000 0.00000 
0.25000 0.25000 0.25000 0.25000 # INSL
0.00000 0.00000 0.00000 0.00000 # INSR
0.00000 0.00000 0.00000 0.00000 # MATP
0.00000 0.00000 0.00000 0.00000 # MATP
0.00000 0.00000 0.00000 0.00000 # MATP
0.00000 0.00000 0.00000 0.00000 # MATP
0.01515 0.01515 0.95455 0.01515 # MATL
0.00000 0.00000 0.00000 0.00000 # MATR
### node 25 type 2
26  -1
0.33333 0.00000 0.33333 0.00000 0.33333 0.00000 
0.00000 0.00000 0.00000 0.00000 0.00000 0.00000 
0.01538 0.00000 0.96923 0.00000 0.01538 0.00000 
0.00000 0.00000 0.00000 0.00000 0.00000 0.00000 
0.33333 0.00000 0.33333 0.00000 0.33333 0.00000 
0.00000 0.00000 0.00000 0.00000 0.00000 0.00000 
0.25000 0.25000 0.25000 0.25000 # INSL
0.00000 0.00000 0.00000 0.00000 # INSR
0.00000 0.00000 0.00000 0.00000 # MATP
0.00000 0.00000 0.00000 0.00000 # MATP
0.00000 0.00000 0.00000 0.00000 # MATP
0.00000 0.00000 0.00000 0.00000 # MATP
0.01515 0.01515 0.95455 0.01515 # MATL
0.00000 0.00000 0.00000 0.00000 # MATR
### node 26 type 2
27  -1
0.33333 0.00000 0.33333 0.00000 0.33333 0.00000 
0.00000 0.00000 0.00000 0.00000 0.00000 0.00000 
0.01538 0.00000 0.50769 0.00000 0.47692 0.00000 
0.00000 0.00000 0.00000 0.00000 0.00000 0.00000 
0.01961 0.00000 0.60784 0.00000 0.37255 0.00000 
0.00000 0.00000 0.00000 0.00000 0.00000 0.00000 
0.25000 0.46154 0.01923 0.26923 # INSL
0.00000 0.00000 0.00000 0.00000 # INSR
0.00000 0.00000 0.00000 0.00000 # MATP
0.00000 0.00000 0.00000 0.00000 # MATP
0.00000 0.00000 0.00000 0.00000 # MATP
0.00000 0.00000 0.00000 0.00000 # MATP
0.12121 0.25758 0.13636 0.48485 # MATL
0.00000 0.00000 0.00000 0.00000 # MATR
### node 27 type 2
-1  -1
0.50000 0.00000 0.00000 0.00000 0.50000 0.00000 
0.00000 0.00000 0.00000 0.00000 0.00000 0.00000 
0.98438 0.00000 0.00000 0.00000 0.01562 0.00000 
0.00000 0.00000 0.00000 0.00000 0.00000 0.00000 
0.50000 0.00000 0.00000 0.00000 0.50000 0.00000 
0.00000 0.00000 0.00000 0.00000 0.00000 0.00000 
0.25000 0.25000 0.25000 0.25000 # INSL
0.00000 0.00000 0.00000 0.00000 # INSR
0.00000 0.00000 0.00000 0.00000 # MATP
0.00000 0.00000 0.00000 0.00000 # MATP
0.00000 0.00000 0.00000 0.00000 # MATP
0.00000 0.00000 0.00000 0.00000 # MATP
0.92424 0.01515 0.04545 0.01515 # MATL
0.00000 0.00000 0.00000 0.00000 # MATR
### node 28 type 5
29  -1
0.01538 0.00000 0.96923 0.00000 0.01538 0.00000 
0.00000 0.00000 0.00000 0.00000 0.00000 0.00000 
0.00000 0.00000 0.00000 0.00000 0.00000 0.00000 
0.00000 0.00000 0.00000 0.00000 0.00000 0.00000 
0.16667 0.16667 0.16667 0.16667 0.16667 0.16667 
0.00000 0.00000 0.00000 0.00000 0.00000 0.00000 
0.25000 0.25000 0.25000 0.25000 # INSL
0.00000 0.00000 0.00000 0.00000 # INSR
0.00000 0.00000 0.00000 0.00000 # MATP
0.00000 0.00000 0.00000 0.00000 # MATP
0.00000 0.00000 0.00000 0.00000 # MATP
0.00000 0.00000 0.00000 0.00000 # MATP
0.00000 0.00000 0.00000 0.00000 # MATL
0.00000 0.00000 0.00000 0.00000 # MATR
### node 29 type 2
30  -1
0.50000 0.00000 0.00000 0.00000 0.50000 0.00000 
0.00000 0.00000 0.00000 0.00000 0.00000 0.00000 
0.98438 0.00000 0.00000 0.00000 0.01562 0.00000 
0.00000 0.00000 0.00000 0.00000 0.00000 0.00000 
0.50000 0.00000 0.00000 0.00000 0.50000 0.00000 
0.00000 0.00000 0.00000 0.00000 0.00000 0.00000 
0.25000 0.25000 0.25000 0.25000 # INSL
0.00000 0.00000 0.00000 0.00000 # INSR
0.00000 0.00000 0.00000 0.00000 # MATP
0.00000 0.00000 0.00000 0.00000 # MATP
0.00000 0.00000 0.00000 0.00000 # MATP
0.00000 0.00000 0.00000 0.00000 # MATP
0.10606 0.03030 0.77273 0.09091 # MATL
0.00000 0.00000 0.00000 0.00000 # MATR
### node 30 type 0
31  44
0.00000 0.00000 0.00000 0.00000 0.00000 0.00000 
0.00000 0.00000 0.00000 0.00000 0.00000 0.00000 
0.00000 0.00000 0.00000 0.00000 0.00000 0.00000 
0.00000 0.00000 0.00000 0.00000 0.00000 0.00000 
0.00000 0.00000 0.00000 0.00000 0.00000 0.00000 
0.00000 0.00000 0.00000 0.00000 0.00000 0.00000 
0.00000 0.00000 0.00000 0.00000 # INSL
0.00000 0.00000 0.00000 0.00000 # INSR
0.00000 0.00000 0.00000 0.00000 # MATP
0.00000 0.00000 0.00000 0.00000 # MATP
0.00000 0.00000 0.00000 0.00000 # MATP
0.00000 0.00000 0.00000 0.00000 # MATP
0.00000 0.00000 0.00000 0.00000 # MATL
0.00000 0.00000 0.00000 0.00000 # MATR
### node 31 type 4
32  -1
0.01515 0.95455 0.01515 0.01515 0.00000 0.00000 
0.00000 0.00000 0.00000 0.00000 0.00000 0.00000 
0.00000 0.00000 0.00000 0.00000 0.00000 0.00000 
0.00000 0.00000 0.00000 0.00000 0.00000 0.00000 
0.00000 0.00000 0.00000 0.00000 0.00000 0.00000 
0.00000 0.00000 0.00000 0.00000 0.00000 0.00000 
0.00000 0.00000 0.00000 0.00000 # INSL
0.00000 0.00000 0.00000 0.00000 # INSR
0.00000 0.00000 0.00000 0.00000 # MATP
0.00000 0.00000 0.00000 0.00000 # MATP
0.00000 0.00000 0.00000 0.00000 # MATP
0.00000 0.00000 0.00000 0.00000 # MATP
0.00000 0.00000 0.00000 0.00000 # MATL
0.00000 0.00000 0.00000 0.00000 # MATR
### node 32 type 1
33  -1
0.16667 0.16667 0.16667 0.16667 0.16667 0.16667 
0.01471 0.92647 0.01471 0.01471 0.01471 0.01471 
0.16667 0.16667 0.16667 0.16667 0.16667 0.16667 
0.16667 0.16667 0.16667 0.16667 0.16667 0.16667 
0.16667 0.16667 0.16667 0.16667 0.16667 0.16667 
0.20000 0.20000 0.20000 0.20000 0.00000 0.20000 
0.25000 0.25000 0.25000 0.25000 # INSL
0.25000 0.25000 0.25000 0.25000 # INSR
0.01282 0.01282 0.01282 0.08974 # MATP
0.01282 0.01282 0.52564 0.01282 # MATP
0.01282 0.07692 0.01282 0.01282 # MATP
0.08974 0.01282 0.07692 0.01282 # MATP
0.25000 0.25000 0.25000 0.25000 # MATL
0.25000 0.25000 0.25000 0.25000 # MATR
### node 33 type 1
34  -1
0.16667 0.16667 0.16667 0.16667 0.16667 0.16667 
0.01471 0.92647 0.01471 0.01471 0.01471 0.01471 
0.16667 0.16667 0.16667 0.16667 0.16667 0.16667 
0.16667 0.16667 0.16667 0.16667 0.16667 0.16667 
0.16667 0.16667 0.16667 0.16667 0.16667 0.16667 
0.20000 0.20000 0.20000 0.20000 0.00000 0.20000 
0.25000 0.25000 0.25000 0.25000 # INSL
0.25000 0.25000 0.25000 0.25000 # INSR
0.01282 0.01282 0.01282 0.12821 # MATP
0.01282 0.01282 0.44872 0.01282 # MATP
0.01282 0.07692 0.01282 0.05128 # MATP
0.14103 0.01282 0.02564 0.01282 # MATP
0.25000 0.25000 0.25000 0.25000 # MATL
0.25000 0.25000 0.25000 0.25000 # MATR
### node 34 type 1
35  -1
0.16667 0.16667 0.16667 0.16667 0.16667 0.16667 
0.01471 0.92647 0.01471 0.01471 0.01471 0.01471 
0.16667 0.16667 0.16667 0.16667 0.16667 0.16667 
0.16667 0.16667 0.16667 0.16667 0.16667 0.16667 
0.16667 0.16667 0.16667 0.16667 0.16667 0.16667 
0.20000 0.20000 0.20000 0.20000 0.00000 0.20000 
0.25000 0.25000 0.25000 0.25000 # INSL
0.25000 0.25000 0.25000 0.25000 # INSR
0.01282 0.01282 0.01282 0.05128 # MATP
0.01282 0.01282 0.12821 0.01282 # MATP
0.01282 0.52564 0.01282 0.01282 # MATP
0.14103 0.01282 0.01282 0.01282 # MATP
0.25000 0.25000 0.25000 0.25000 # MATL
0.25000 0.25000 0.25000 0.25000 # MATR
### node 35 type 1
36  -1
0.16667 0.16667 0.16667 0.16667 0.16667 0.16667 
0.01471 0.92647 0.01471 0.01471 0.01471 0.01471 
0.16667 0.16667 0.16667 0.16667 0.16667 0.16667 
0.16667 0.16667 0.16667 0.16667 0.16667 0.16667 
0.16667 0.16667 0.16667 0.16667 0.16667 0.16667 
0.20000 0.20000 0.20000 0.20000 0.00000 0.20000 
0.25000 0.25000 0.25000 0.25000 # INSL
0.25000 0.25000 0.25000 0.25000 # INSR
0.01282 0.01282 0.01282 0.01282 # MATP
0.01282 0.01282 0.17949 0.01282 # MATP
0.01282 0.62821 0.01282 0.02564 # MATP
0.01282 0.01282 0.01282 0.01282 # MATP
0.25000 0.25000 0.25000 0.25000 # MATL
0.25000 0.25000 0.25000 0.25000 # MATR
### node 36 type 1
37  -1
0.25000 0.00000 0.25000 0.00000 0.25000 0.25000 
0.01515 0.00000 0.95455 0.00000 0.01515 0.01515 
0.25000 0.00000 0.25000 0.00000 0.25000 0.25000 
0.25000 0.00000 0.25000 0.00000 0.25000 0.25000 
0.25000 0.00000 0.25000 0.00000 0.25000 0.25000 
0.33333 0.00000 0.33333 0.00000 0.00000 0.33333 
0.25000 0.25000 0.25000 0.25000 # INSL
0.25000 0.25000 0.25000 0.25000 # INSR
0.01282 0.01282 0.01282 0.24359 # MATP
0.01282 0.01282 0.33333 0.01282 # MATP
0.01282 0.23077 0.01282 0.02564 # MATP
0.02564 0.01282 0.01282 0.01282 # MATP
0.25000 0.25000 0.25000 0.25000 # MATL
0.25000 0.25000 0.25000 0.25000 # MATR
### node 37 type 2
38  -1
0.33333 0.00000 0.33333 0.00000 0.33333 0.00000 
0.00000 0.00000 0.00000 0.00000 0.00000 0.00000 
0.01538 0.00000 0.96923 0.00000 0.01538 0.00000 
0.00000 0.00000 0.00000 0.00000 0.00000 0.00000 
0.33333 0.00000 0.33333 0.00000 0.33333 0.00000 
0.00000 0.00000 0.00000 0.00000 0.00000 0.00000 
0.25000 0.25000 0.25000 0.25000 # INSL
0.00000 0.00000 0.00000 0.00000 # INSR
0.00000 0.00000 0.00000 0.00000 # MATP
0.00000 0.00000 0.00000 0.00000 # MATP
0.00000 0.00000 0.00000 0.00000 # MATP
0.00000 0.00000 0.00000 0.00000 # MATP
0.01515 0.75758 0.01515 0.21212 # MATL
0.00000 0.00000 0.00000 0.00000 # MATR
### node 38 type 2
39  -1
0.33333 0.00000 0.33333 0.00000 0.33333 0.00000 
0.00000 0.00000 0.00000 0.00000 0.00000 0.00000 
0.01538 0.00000 0.96923 0.00000 0.01538 0.00000 
0.00000 0.00000 0.00000 0.00000 0.00000 0.00000 
0.33333 0.00000 0.33333 0.00000 0.33333 0.00000 
0.00000 0.00000 0.00000 0.00000 0.00000 0.00000 
0.25000 0.25000 0.25000 0.25000 # INSL
0.00000 0.00000 0.00000 0.00000 # INSR
0.00000 0.00000 0.00000 0.00000 # MATP
0.00000 0.00000 0.00000 0.00000 # MATP
0.00000 0.00000 0.00000 0.00000 # MATP
0.00000 0.00000 0.00000 0.00000 # MATP
0.01515 0.01515 0.01515 0.95455 # MATL
0.00000 0.00000 0.00000 0.00000 # MATR
### node 39 type 2
40  -1
0.33333 0.00000 0.33333 0.00000 0.33333 0.00000 
0.00000 0.00000 0.00000 0.00000 0.00000 0.00000 
0.01538 0.00000 0.96923 0.00000 0.01538 0.00000 
0.00000 0.00000 0.00000 0.00000 0.00000 0.00000 
0.33333 0.00000 0.33333 0.00000 0.33333 0.00000 
0.00000 0.00000 0.00000 0.00000 0.00000 0.00000 
0.25000 0.25000 0.25000 0.25000 # INSL
0.00000 0.00000 0.00000 0.00000 # INSR
0.00000 0.00000 0.00000 0.00000 # MATP
0.00000 0.00000 0.00000 0.00000 # MATP
0.00000 0.00000 0.00000 0.00000 # MATP
0.00000 0.00000 0.00000 0.00000 # MATP
0.01515 0.28788 0.27273 0.42424 # MATL
0.00000 0.00000 0.00000 0.00000 # MATR
### node 40 type 2
41  -1
0.33333 0.00000 0.33333 0.00000 0.33333 0.00000 
0.00000 0.00000 0.00000 0.00000 0.00000 0.00000 
0.01538 0.00000 0.96923 0.00000 0.01538 0.00000 
0.00000 0.00000 0.00000 0.00000 0.00000 0.00000 
0.33333 0.00000 0.33333 0.00000 0.33333 0.00000 
0.00000 0.00000 0.00000 0.00000 0.00000 0.00000 
0.25000 0.25000 0.25000 0.25000 # INSL
0.00000 0.00000 0.00000 0.00000 # INSR
0.00000 0.00000 0.00000 0.00000 # MATP
0.00000 0.00000 0.00000 0.00000 # MATP
0.00000 0.00000 0.00000 0.00000 # MATP
0.00000 0.00000 0.00000 0.00000 # MATP
0.27273 0.15152 0.31818 0.25758 # MATL
0.00000 0.00000 0.00000 0.00000 # MATR
### node 41 type 2
42  -1
0.33333 0.00000 0.33333 0.00000 0.33333 0.00000 
0.00000 0.00000 0.00000 0.00000 0.00000 0.00000 
0.01538 0.00000 0.96923 0.00000 0.01538 0.00000 
0.00000 0.00000 0.00000 0.00000 0.00000 0.00000 
0.33333 0.00000 0.33333 0.00000 0.33333 0.00000 
0.00000 0.00000 0.00000 0.00000 0.00000 0.00000 
0.25000 0.25000 0.25000 0.25000 # INSL
0.00000 0.00000 0.00000 0.00000 # INSR
0.00000 0.00000 0.00000 0.00000 # MATP
0.00000 0.00000 0.00000 0.00000 # MATP
0.00000 0.00000 0.00000 0.00000 # MATP
0.00000 0.00000 0.00000 0.00000 # MATP
0.16667 0.34848 0.18182 0.30303 # MATL
0.00000 0.00000 0.00000 0.00000 # MATR
### node 42 type 2
43  -1
0.33333 0.00000 0.33333 0.00000 0.33333 0.00000 
0.00000 0.00000 0.00000 0.00000 0.00000 0.00000 
0.01538 0.00000 0.87692 0.00000 0.10769 0.00000 
0.00000 0.00000 0.00000 0.00000 0.00000 0.00000 
0.00877 0.00000 0.06140 0.00000 0.92982 0.00000 
0.00000 0.00000 0.00000 0.00000 0.00000 0.00000 
0.26957 0.19130 0.29565 0.24348 # INSL
0.00000 0.00000 0.00000 0.00000 # INSR
0.00000 0.00000 0.00000 0.00000 # MATP
0.00000 0.00000 0.00000 0.00000 # MATP
0.00000 0.00000 0.00000 0.00000 # MATP
0.00000 0.00000 0.00000 0.00000 # MATP
0.54545 0.01515 0.42424 0.01515 # MATL
0.00000 0.00000 0.00000 0.00000 # MATR
### node 43 type 2
-1  -1
0.50000 0.00000 0.00000 0.00000 0.50000 0.00000 
0.00000 0.00000 0.00000 0.00000 0.00000 0.00000 
0.98438 0.00000 0.00000 0.00000 0.01562 0.00000 
0.00000 0.00000 0.00000 0.00000 0.00000 0.00000 
0.50000 0.00000 0.00000 0.00000 0.50000 0.00000 
0.00000 0.00000 0.00000 0.00000 0.00000 0.00000 
0.25000 0.25000 0.25000 0.25000 # INSL
0.00000 0.00000 0.00000 0.00000 # INSR
0.00000 0.00000 0.00000 0.00000 # MATP
0.00000 0.00000 0.00000 0.00000 # MATP
0.00000 0.00000 0.00000 0.00000 # MATP
0.00000 0.00000 0.00000 0.00000 # MATP
0.80303 0.13636 0.03030 0.03030 # MATL
0.00000 0.00000 0.00000 0.00000 # MATR
### node 44 type 5
45  -1
0.01538 0.00000 0.96923 0.00000 0.01538 0.00000 
0.00000 0.00000 0.00000 0.00000 0.00000 0.00000 
0.00000 0.00000 0.00000 0.00000 0.00000 0.00000 
0.00000 0.00000 0.00000 0.00000 0.00000 0.00000 
0.16667 0.16667 0.16667 0.16667 0.16667 0.16667 
0.00000 0.00000 0.00000 0.00000 0.00000 0.00000 
0.25000 0.25000 0.25000 0.25000 # INSL
0.00000 0.00000 0.00000 0.00000 # INSR
0.00000 0.00000 0.00000 0.00000 # MATP
0.00000 0.00000 0.00000 0.00000 # MATP
0.00000 0.00000 0.00000 0.00000 # MATP
0.00000 0.00000 0.00000 0.00000 # MATP
0.00000 0.00000 0.00000 0.00000 # MATL
0.00000 0.00000 0.00000 0.00000 # MATR
### node 45 type 2
46  -1
0.33333 0.00000 0.33333 0.00000 0.33333 0.00000 
0.00000 0.00000 0.00000 0.00000 0.00000 0.00000 
0.15385 0.00000 0.83077 0.00000 0.01538 0.00000 
0.00000 0.00000 0.00000 0.00000 0.00000 0.00000 
0.33333 0.00000 0.33333 0.00000 0.33333 0.00000 
0.00000 0.00000 0.00000 0.00000 0.00000 0.00000 
0.25000 0.25000 0.25000 0.25000 # INSL
0.00000 0.00000 0.00000 0.00000 # INSR
0.00000 0.00000 0.00000 0.00000 # MATP
0.00000 0.00000 0.00000 0.00000 # MATP
0.00000 0.00000 0.00000 0.00000 # MATP
0.00000 0.00000 0.00000 0.00000 # MATP
0.39394 0.18182 0.06061 0.36364 # MATL
0.00000 0.00000 0.00000 0.00000 # MATR
### node 46 type 2
47  -1
0.90909 0.00000 0.00000 0.00000 0.09091 0.00000 
0.00000 0.00000 0.00000 0.00000 0.00000 0.00000 
0.98182 0.00000 0.00000 0.00000 0.01818 0.00000 
0.00000 0.00000 0.00000 0.00000 0.00000 0.00000 
0.50000 0.00000 0.00000 0.00000 0.50000 0.00000 
0.00000 0.00000 0.00000 0.00000 0.00000 0.00000 
0.25000 0.25000 0.25000 0.25000 # INSL
0.00000 0.00000 0.00000 0.00000 # INSR
0.00000 0.00000 0.00000 0.00000 # MATP
0.00000 0.00000 0.00000 0.00000 # MATP
0.00000 0.00000 0.00000 0.00000 # MATP
0.00000 0.00000 0.00000 0.00000 # MATP
0.10526 0.07018 0.70175 0.12281 # MATL
0.00000 0.00000 0.00000 0.00000 # MATR
### node 47 type 0
48  60
0.00000 0.00000 0.00000 0.00000 0.00000 0.00000 
0.00000 0.00000 0.00000 0.00000 0.00000 0.00000 
0.00000 0.00000 0.00000 0.00000 0.00000 0.00000 
0.00000 0.00000 0.00000 0.00000 0.00000 0.00000 
0.00000 0.00000 0.00000 0.00000 0.00000 0.00000 
0.00000 0.00000 0.00000 0.00000 0.00000 0.00000 
0.00000 0.00000 0.00000 0.00000 # INSL
0.00000 0.00000 0.00000 0.00000 # INSR
0.00000 0.00000 0.00000 0.00000 # MATP
0.00000 0.00000 0.00000 0.00000 # MATP
0.00000 0.00000 0.00000 0.00000 # MATP
0.00000 0.00000 0.00000 0.00000 # MATP
0.00000 0.00000 0.00000 0.00000 # MATL
0.00000 0.00000 0.00000 0.00000 # MATR
### node 48 type 4
49  -1
0.81818 0.15152 0.01515 0.01515 0.00000 0.00000 
0.00000 0.00000 0.00000 0.00000 0.00000 0.00000 
0.00000 0.00000 0.00000 0.00000 0.00000 0.00000 
0.00000 0.00000 0.00000 0.00000 0.00000 0.00000 
0.00000 0.00000 0.00000 0.00000 0.00000 0.00000 
0.00000 0.00000 0.00000 0.00000 0.00000 0.00000 
0.00000 0.00000 0.00000 0.00000 # INSL
0.00000 0.00000 0.00000 0.00000 # INSR
0.00000 0.00000 0.00000 0.00000 # MATP
0.00000 0.00000 0.00000 0.00000 # MATP
0.00000 0.00000 0.00000 0.00000 # MATP
0.00000 0.00000 0.00000 0.00000 # MATP
0.00000 0.00000 0.00000 0.00000 # MATL
0.00000 0.00000 0.00000 0.00000 # MATR
### node 49 type 1
50  -1
0.91525 0.01695 0.01695 0.01695 0.01695 0.01695 
0.06667 0.66667 0.06667 0.06667 0.06667 0.06667 
0.16667 0.16667 0.16667 0.16667 0.16667 0.16667 
0.16667 0.16667 0.16667 0.16667 0.16667 0.16667 
0.16667 0.16667 0.16667 0.16667 0.16667 0.16667 
0.20000 0.20000 0.20000 0.20000 0.00000 0.20000 
0.25000 0.25000 0.25000 0.25000 # INSL
0.25000 0.25000 0.25000 0.25000 # INSR
0.04000 0.04000 0.04000 0.04000 # MATP
0.04000 0.04000 0.12000 0.04000 # MATP
0.04000 0.28000 0.04000 0.08000 # MATP
0.04000 0.04000 0.04000 0.04000 # MATP
0.25000 0.25000 0.25000 0.25000 # MATL
0.25000 0.25000 0.25000 0.25000 # MATR
### node 50 type 1
51  -1
0.91525 0.01695 0.01695 0.01695 0.01695 0.01695 
0.06667 0.66667 0.06667 0.06667 0.06667 0.06667 
0.16667 0.16667 0.16667 0.16667 0.16667 0.16667 
0.16667 0.16667 0.16667 0.16667 0.16667 0.16667 
0.16667 0.16667 0.16667 0.16667 0.16667 0.16667 
0.20000 0.20000 0.20000 0.20000 0.00000 0.20000 
0.25000 0.25000 0.25000 0.25000 # INSL
0.25000 0.25000 0.25000 0.25000 # INSR
0.04000 0.04000 0.04000 0.08000 # MATP
0.04000 0.04000 0.16000 0.04000 # MATP
0.04000 0.24000 0.04000 0.04000 # MATP
0.04000 0.04000 0.04000 0.04000 # MATP
0.25000 0.25000 0.25000 0.25000 # MATL
0.25000 0.25000 0.25000 0.25000 # MATR
### node 51 type 1
52  -1
0.91525 0.01695 0.01695 0.01695 0.01695 0.01695 
0.53333 0.20000 0.06667 0.06667 0.06667 0.06667 
0.16667 0.16667 0.16667 0.16667 0.16667 0.16667 
0.16667 0.16667 0.16667 0.16667 0.16667 0.16667 
0.16667 0.16667 0.16667 0.16667 0.16667 0.16667 
0.20000 0.20000 0.20000 0.20000 0.00000 0.20000 
0.25000 0.25000 0.25000 0.25000 # INSL
0.25000 0.25000 0.25000 0.25000 # INSR
0.04000 0.04000 0.04000 0.08000 # MATP
0.04000 0.04000 0.28000 0.04000 # MATP
0.04000 0.04000 0.04000 0.04000 # MATP
0.08000 0.04000 0.08000 0.04000 # MATP
0.25000 0.25000 0.25000 0.25000 # MATL
0.25000 0.25000 0.25000 0.25000 # MATR
### node 52 type 1
53  -1
0.92424 0.01515 0.01515 0.01515 0.01515 0.01515 
0.12500 0.37500 0.12500 0.12500 0.12500 0.12500 
0.16667 0.16667 0.16667 0.16667 0.16667 0.16667 
0.16667 0.16667 0.16667 0.16667 0.16667 0.16667 
0.16667 0.16667 0.16667 0.16667 0.16667 0.16667 
0.20000 0.20000 0.20000 0.20000 0.00000 0.20000 
0.25000 0.25000 0.25000 0.25000 # INSL
0.25000 0.25000 0.25000 0.25000 # INSR
0.05556 0.05556 0.05556 0.05556 # MATP
0.05556 0.05556 0.11111 0.05556 # MATP
0.05556 0.05556 0.05556 0.05556 # MATP
0.11111 0.05556 0.05556 0.05556 # MATP
0.25000 0.25000 0.25000 0.25000 # MATL
0.25000 0.25000 0.25000 0.25000 # MATR
### node 53 type 1
54  -1
0.92424 0.01515 0.01515 0.01515 0.01515 0.01515 
0.37500 0.12500 0.12500 0.12500 0.12500 0.12500 
0.16667 0.16667 0.16667 0.16667 0.16667 0.16667 
0.16667 0.16667 0.16667 0.16667 0.16667 0.16667 
0.16667 0.16667 0.16667 0.16667 0.16667 0.16667 
0.20000 0.20000 0.20000 0.20000 0.00000 0.20000 
0.25000 0.25000 0.25000 0.25000 # INSL
0.25000 0.25000 0.25000 0.25000 # INSR
0.05556 0.05556 0.05556 0.05556 # MATP
0.05556 0.05556 0.16667 0.05556 # MATP
0.05556 0.05556 0.05556 0.05556 # MATP
0.05556 0.05556 0.05556 0.05556 # MATP
0.25000 0.25000 0.25000 0.25000 # MATL
0.25000 0.25000 0.25000 0.25000 # MATR
### node 54 type 1
55  -1
0.92647 0.01471 0.01471 0.01471 0.01471 0.01471 
0.16667 0.16667 0.16667 0.16667 0.16667 0.16667 
0.16667 0.16667 0.16667 0.16667 0.16667 0.16667 
0.16667 0.16667 0.16667 0.16667 0.16667 0.16667 
0.16667 0.16667 0.16667 0.16667 0.16667 0.16667 
0.20000 0.20000 0.20000 0.20000 0.00000 0.20000 
0.25000 0.25000 0.25000 0.25000 # INSL
0.25000 0.25000 0.25000 0.25000 # INSR
0.06250 0.06250 0.06250 0.06250 # MATP
0.06250 0.06250 0.06250 0.06250 # MATP
0.06250 0.06250 0.06250 0.06250 # MATP
0.06250 0.06250 0.06250 0.06250 # MATP
0.25000 0.25000 0.25000 0.25000 # MATL
0.25000 0.25000 0.25000 0.25000 # MATR
### node 55 type 1
56  -1
0.81818 0.00000 0.10606 0.00000 0.01515 0.06061 
0.25000 0.00000 0.25000 0.00000 0.25000 0.25000 
0.25000 0.00000 0.25000 0.00000 0.25000 0.25000 
0.25000 0.00000 0.25000 0.00000 0.25000 0.25000 
0.25000 0.00000 0.25000 0.00000 0.25000 0.25000 
0.16667 0.00000 0.66667 0.00000 0.00000 0.16667 
0.25000 0.25000 0.25000 0.25000 # INSL
0.42857 0.14286 0.28571 0.14286 # INSR
0.06250 0.06250 0.06250 0.06250 # MATP
0.06250 0.06250 0.06250 0.06250 # MATP
0.06250 0.06250 0.06250 0.06250 # MATP
0.06250 0.06250 0.06250 0.06250 # MATP
0.25000 0.25000 0.25000 0.25000 # MATL
0.25000 0.25000 0.25000 0.25000 # MATR
### node 56 type 2
57  -1
0.96429 0.00000 0.01786 0.00000 0.01786 0.00000 
0.00000 0.00000 0.00000 0.00000 0.00000 0.00000 
0.08333 0.00000 0.83333 0.00000 0.08333 0.00000 
0.00000 0.00000 0.00000 0.00000 0.00000 0.00000 
0.33333 0.00000 0.33333 0.00000 0.33333 0.00000 
0.00000 0.00000 0.00000 0.00000 0.00000 0.00000 
0.25000 0.25000 0.25000 0.25000 # INSL
0.00000 0.00000 0.00000 0.00000 # INSR
0.00000 0.00000 0.00000 0.00000 # MATP
0.00000 0.00000 0.00000 0.00000 # MATP
0.00000 0.00000 0.00000 0.00000 # MATP
0.00000 0.00000 0.00000 0.00000 # MATP
0.07692 0.07692 0.69231 0.15385 # MATL
0.00000 0.00000 0.00000 0.00000 # MATR
### node 57 type 2
58  -1
0.96429 0.00000 0.01786 0.00000 0.01786 0.00000 
0.00000 0.00000 0.00000 0.00000 0.00000 0.00000 
0.08333 0.00000 0.83333 0.00000 0.08333 0.00000 
0.00000 0.00000 0.00000 0.00000 0.00000 0.00000 
0.33333 0.00000 0.33333 0.00000 0.33333 0.00000 
0.00000 0.00000 0.00000 0.00000 0.00000 0.00000 
0.25000 0.25000 0.25000 0.25000 # INSL
0.00000 0.00000 0.00000 0.00000 # INSR
0.00000 0.00000 0.00000 0.00000 # MATP
0.00000 0.00000 0.00000 0.00000 # MATP
0.00000 0.00000 0.00000 0.00000 # MATP
0.00000 0.00000 0.00000 0.00000 # MATP
0.07692 0.15385 0.07692 0.69231 # MATL
0.00000 0.00000 0.00000 0.00000 # MATR
### node 58 type 2
59  -1
0.96429 0.00000 0.01786 0.00000 0.01786 0.00000 
0.00000 0.00000 0.00000 0.00000 0.00000 0.00000 
0.16667 0.00000 0.75000 0.00000 0.08333 0.00000 
0.00000 0.00000 0.00000 0.00000 0.00000 0.00000 
0.33333 0.00000 0.33333 0.00000 0.33333 0.00000 
0.00000 0.00000 0.00000 0.00000 0.00000 0.00000 
0.25000 0.25000 0.25000 0.25000 # INSL
0.00000 0.00000 0.00000 0.00000 # INSR
0.00000 0.00000 0.00000 0.00000 # MATP
0.00000 0.00000 0.00000 0.00000 # MATP
0.00000 0.00000 0.00000 0.00000 # MATP
0.00000 0.00000 0.00000 0.00000 # MATP
0.53846 0.15385 0.07692 0.23077 # MATL
0.00000 0.00000 0.00000 0.00000 # MATR
### node 59 type 2
-1  -1
0.98214 0.00000 0.00000 0.00000 0.01786 0.00000 
0.00000 0.00000 0.00000 0.00000 0.00000 0.00000 
0.90000 0.00000 0.00000 0.00000 0.10000 0.00000 
0.00000 0.00000 0.00000 0.00000 0.00000 0.00000 
0.50000 0.00000 0.00000 0.00000 0.50000 0.00000 
0.00000 0.00000 0.00000 0.00000 0.00000 0.00000 
0.25000 0.25000 0.25000 0.25000 # INSL
0.00000 0.00000 0.00000 0.00000 # INSR
0.00000 0.00000 0.00000 0.00000 # MATP
0.00000 0.00000 0.00000 0.00000 # MATP
0.00000 0.00000 0.00000 0.00000 # MATP
0.00000 0.00000 0.00000 0.00000 # MATP
0.25000 0.16667 0.50000 0.08333 # MATL
0.00000 0.00000 0.00000 0.00000 # MATR
### node 60 type 5
61  -1
0.03077 0.00000 0.95385 0.00000 0.01538 0.00000 
0.00000 0.00000 0.00000 0.00000 0.00000 0.00000 
0.00000 0.00000 0.00000 0.00000 0.00000 0.00000 
0.00000 0.00000 0.00000 0.00000 0.00000 0.00000 
0.16667 0.16667 0.16667 0.16667 0.16667 0.16667 
0.00000 0.00000 0.00000 0.00000 0.00000 0.00000 
0.25000 0.25000 0.25000 0.25000 # INSL
0.00000 0.00000 0.00000 0.00000 # INSR
0.00000 0.00000 0.00000 0.00000 # MATP
0.00000 0.00000 0.00000 0.00000 # MATP
0.00000 0.00000 0.00000 0.00000 # MATP
0.00000 0.00000 0.00000 0.00000 # MATP
0.00000 0.00000 0.00000 0.00000 # MATL
0.00000 0.00000 0.00000 0.00000 # MATR
### node 61 type 2
62  -1
0.25000 0.00000 0.25000 0.00000 0.50000 0.00000 
0.00000 0.00000 0.00000 0.00000 0.00000 0.00000 
0.01562 0.00000 0.25000 0.00000 0.73438 0.00000 
0.00000 0.00000 0.00000 0.00000 0.00000 0.00000 
0.01961 0.00000 0.94118 0.00000 0.03922 0.00000 
0.00000 0.00000 0.00000 0.00000 0.00000 0.00000 
0.03846 0.28846 0.07692 0.59615 # INSL
0.00000 0.00000 0.00000 0.00000 # INSR
0.00000 0.00000 0.00000 0.00000 # MATP
0.00000 0.00000 0.00000 0.00000 # MATP
0.00000 0.00000 0.00000 0.00000 # MATP
0.00000 0.00000 0.00000 0.00000 # MATP
0.36923 0.03077 0.47692 0.12308 # MATL
0.00000 0.00000 0.00000 0.00000 # MATR
### node 62 type 2
63  -1
0.20000 0.20000 0.20000 0.20000 0.20000 0.00000 
0.00000 0.00000 0.00000 0.00000 0.00000 0.00000 
0.01493 0.94030 0.01493 0.01493 0.01493 0.00000 
0.00000 0.00000 0.00000 0.00000 0.00000 0.00000 
0.20000 0.20000 0.20000 0.20000 0.20000 0.00000 
0.00000 0.00000 0.00000 0.00000 0.00000 0.00000 
0.25000 0.25000 0.25000 0.25000 # INSL
0.00000 0.00000 0.00000 0.00000 # INSR
0.00000 0.00000 0.00000 0.00000 # MATP
0.00000 0.00000 0.00000 0.00000 # MATP
0.00000 0.00000 0.00000 0.00000 # MATP
0.00000 0.00000 0.00000 0.00000 # MATP
0.01515 0.95455 0.01515 0.01515 # MATL
0.00000 0.00000 0.00000 0.00000 # MATR
### node 63 type 1
64  -1
0.16667 0.16667 0.16667 0.16667 0.16667 0.16667 
0.01471 0.92647 0.01471 0.01471 0.01471 0.01471 
0.16667 0.16667 0.16667 0.16667 0.16667 0.16667 
0.16667 0.16667 0.16667 0.16667 0.16667 0.16667 
0.16667 0.16667 0.16667 0.16667 0.16667 0.16667 
0.20000 0.20000 0.20000 0.20000 0.00000 0.20000 
0.25000 0.25000 0.25000 0.25000 # INSL
0.25000 0.25000 0.25000 0.25000 # INSR
0.01282 0.01282 0.01282 0.06410 # MATP
0.01282 0.01282 0.32051 0.01282 # MATP
0.01282 0.30769 0.01282 0.06410 # MATP
0.03846 0.01282 0.07692 0.01282 # MATP
0.25000 0.25000 0.25000 0.25000 # MATL
0.25000 0.25000 0.25000 0.25000 # MATR
### node 64 type 1
65  -1
0.16667 0.16667 0.16667 0.16667 0.16667 0.16667 
0.01471 0.92647 0.01471 0.01471 0.01471 0.01471 
0.16667 0.16667 0.16667 0.16667 0.16667 0.16667 
0.16667 0.16667 0.16667 0.16667 0.16667 0.16667 
0.16667 0.16667 0.16667 0.16667 0.16667 0.16667 
0.20000 0.20000 0.20000 0.20000 0.00000 0.20000 
0.25000 0.25000 0.25000 0.25000 # INSL
0.25000 0.25000 0.25000 0.25000 # INSR
0.01282 0.01282 0.01282 0.07692 # MATP
0.01282 0.01282 0.46154 0.01282 # MATP
0.01282 0.11538 0.01282 0.05128 # MATP
0.14103 0.01282 0.02564 0.01282 # MATP
0.25000 0.25000 0.25000 0.25000 # MATL
0.25000 0.25000 0.25000 0.25000 # MATR
### node 65 type 1
66  -1
0.16667 0.16667 0.16667 0.16667 0.16667 0.16667 
0.01471 0.92647 0.01471 0.01471 0.01471 0.01471 
0.16667 0.16667 0.16667 0.16667 0.16667 0.16667 
0.16667 0.16667 0.16667 0.16667 0.16667 0.16667 
0.16667 0.16667 0.16667 0.16667 0.16667 0.16667 
0.20000 0.20000 0.20000 0.20000 0.00000 0.20000 
0.25000 0.25000 0.25000 0.25000 # INSL
0.25000 0.25000 0.25000 0.25000 # INSR
0.01282 0.01282 0.01282 0.05128 # MATP
0.01282 0.01282 0.10256 0.01282 # MATP
0.01282 0.64103 0.01282 0.01282 # MATP
0.02564 0.01282 0.03846 0.01282 # MATP
0.25000 0.25000 0.25000 0.25000 # MATL
0.25000 0.25000 0.25000 0.25000 # MATR
### node 66 type 1
67  -1
0.16667 0.16667 0.16667 0.16667 0.16667 0.16667 
0.01471 0.92647 0.01471 0.01471 0.01471 0.01471 
0.16667 0.16667 0.16667 0.16667 0.16667 0.16667 
0.16667 0.16667 0.16667 0.16667 0.16667 0.16667 
0.16667 0.16667 0.16667 0.16667 0.16667 0.16667 
0.20000 0.20000 0.20000 0.20000 0.00000 0.20000 
0.25000 0.25000 0.25000 0.25000 # INSL
0.25000 0.25000 0.25000 0.25000 # INSR
0.01282 0.01282 0.01282 0.03846 # MATP
0.01282 0.01282 0.01282 0.01282 # MATP
0.01282 0.76923 0.01282 0.01282 # MATP
0.02564 0.01282 0.01282 0.01282 # MATP
0.25000 0.25000 0.25000 0.25000 # MATL
0.25000 0.25000 0.25000 0.25000 # MATR
### node 67 type 1
68  -1
0.25000 0.00000 0.25000 0.00000 0.25000 0.25000 
0.01515 0.00000 0.95455 0.00000 0.01515 0.01515 
0.25000 0.00000 0.25000 0.00000 0.25000 0.25000 
0.25000 0.00000 0.25000 0.00000 0.25000 0.25000 
0.25000 0.00000 0.25000 0.00000 0.25000 0.25000 
0.33333 0.00000 0.33333 0.00000 0.00000 0.33333 
0.25000 0.25000 0.25000 0.25000 # INSL
0.25000 0.25000 0.25000 0.25000 # INSR
0.01282 0.01282 0.01282 0.01282 # MATP
0.01282 0.01282 0.01282 0.01282 # MATP
0.01282 0.80769 0.01282 0.01282 # MATP
0.01282 0.01282 0.01282 0.01282 # MATP
0.25000 0.25000 0.25000 0.25000 # MATL
0.25000 0.25000 0.25000 0.25000 # MATR
### node 68 type 2
69  -1
0.33333 0.00000 0.33333 0.00000 0.33333 0.00000 
0.00000 0.00000 0.00000 0.00000 0.00000 0.00000 
0.01538 0.00000 0.96923 0.00000 0.01538 0.00000 
0.00000 0.00000 0.00000 0.00000 0.00000 0.00000 
0.33333 0.00000 0.33333 0.00000 0.33333 0.00000 
0.00000 0.00000 0.00000 0.00000 0.00000 0.00000 
0.25000 0.25000 0.25000 0.25000 # INSL
0.00000 0.00000 0.00000 0.00000 # INSR
0.00000 0.00000 0.00000 0.00000 # MATP
0.00000 0.00000 0.00000 0.00000 # MATP
0.00000 0.00000 0.00000 0.00000 # MATP
0.00000 0.00000 0.00000 0.00000 # MATP
0.01515 0.01515 0.01515 0.95455 # MATL
0.00000 0.00000 0.00000 0.00000 # MATR
### node 69 type 2
70  -1
0.33333 0.00000 0.33333 0.00000 0.33333 0.00000 
0.00000 0.00000 0.00000 0.00000 0.00000 0.00000 
0.01538 0.00000 0.96923 0.00000 0.01538 0.00000 
0.00000 0.00000 0.00000 0.00000 0.00000 0.00000 
0.33333 0.00000 0.33333 0.00000 0.33333 0.00000 
0.00000 0.00000 0.00000 0.00000 0.00000 0.00000 
0.25000 0.25000 0.25000 0.25000 # INSL
0.00000 0.00000 0.00000 0.00000 # INSR
0.00000 0.00000 0.00000 0.00000 # MATP
0.00000 0.00000 0.00000 0.00000 # MATP
0.00000 0.00000 0.00000 0.00000 # MATP
0.00000 0.00000 0.00000 0.00000 # MATP
0.01515 0.03030 0.01515 0.93939 # MATL
0.00000 0.00000 0.00000 0.00000 # MATR
### node 70 type 2
71  -1
0.33333 0.00000 0.33333 0.00000 0.33333 0.00000 
0.00000 0.00000 0.00000 0.00000 0.00000 0.00000 
0.01538 0.00000 0.96923 0.00000 0.01538 0.00000 
0.00000 0.00000 0.00000 0.00000 0.00000 0.00000 
0.33333 0.00000 0.33333 0.00000 0.33333 0.00000 
0.00000 0.00000 0.00000 0.00000 0.00000 0.00000 
0.25000 0.25000 0.25000 0.25000 # INSL
0.00000 0.00000 0.00000 0.00000 # INSR
0.00000 0.00000 0.00000 0.00000 # MATP
0.00000 0.00000 0.00000 0.00000 # MATP
0.00000 0.00000 0.00000 0.00000 # MATP
0.00000 0.00000 0.00000 0.00000 # MATP
0.01515 0.93939 0.03030 0.01515 # MATL
0.00000 0.00000 0.00000 0.00000 # MATR
### node 71 type 2
72  -1
0.33333 0.00000 0.33333 0.00000 0.33333 0.00000 
0.00000 0.00000 0.00000 0.00000 0.00000 0.00000 
0.01538 0.00000 0.96923 0.00000 0.01538 0.00000 
0.00000 0.00000 0.00000 0.00000 0.00000 0.00000 
0.33333 0.00000 0.33333 0.00000 0.33333 0.00000 
0.00000 0.00000 0.00000 0.00000 0.00000 0.00000 
0.25000 0.25000 0.25000 0.25000 # INSL
0.00000 0.00000 0.00000 0.00000 # INSR
0.00000 0.00000 0.00000 0.00000 # MATP
0.00000 0.00000 0.00000 0.00000 # MATP
0.00000 0.00000 0.00000 0.00000 # MATP
0.00000 0.00000 0.00000 0.00000 # MATP
0.59091 0.01515 0.37879 0.01515 # MATL
0.00000 0.00000 0.00000 0.00000 # MATR
### node 72 type 2
73  -1
0.33333 0.00000 0.33333 0.00000 0.33333 0.00000 
0.00000 0.00000 0.00000 0.00000 0.00000 0.00000 
0.01538 0.00000 0.96923 0.00000 0.01538 0.00000 
0.00000 0.00000 0.00000 0.00000 0.00000 0.00000 
0.33333 0.00000 0.33333 0.00000 0.33333 0.00000 
0.00000 0.00000 0.00000 0.00000 0.00000 0.00000 
0.25000 0.25000 0.25000 0.25000 # INSL
0.00000 0.00000 0.00000 0.00000 # INSR
0.00000 0.00000 0.00000 0.00000 # MATP
0.00000 0.00000 0.00000 0.00000 # MATP
0.00000 0.00000 0.00000 0.00000 # MATP
0.00000 0.00000 0.00000 0.00000 # MATP
0.95455 0.01515 0.01515 0.01515 # MATL
0.00000 0.00000 0.00000 0.00000 # MATR
### node 73 type 2
74  -1
0.33333 0.00000 0.33333 0.00000 0.33333 0.00000 
0.00000 0.00000 0.00000 0.00000 0.00000 0.00000 
0.01538 0.00000 0.96923 0.00000 0.01538 0.00000 
0.00000 0.00000 0.00000 0.00000 0.00000 0.00000 
0.33333 0.00000 0.33333 0.00000 0.33333 0.00000 
0.00000 0.00000 0.00000 0.00000 0.00000 0.00000 
0.25000 0.25000 0.25000 0.25000 # INSL
0.00000 0.00000 0.00000 0.00000 # INSR
0.00000 0.00000 0.00000 0.00000 # MATP
0.00000 0.00000 0.00000 0.00000 # MATP
0.00000 0.00000 0.00000 0.00000 # MATP
0.00000 0.00000 0.00000 0.00000 # MATP
0.84848 0.01515 0.09091 0.04545 # MATL
0.00000 0.00000 0.00000 0.00000 # MATR
### node 74 type 2
-1  -1
0.50000 0.00000 0.00000 0.00000 0.50000 0.00000 
0.00000 0.00000 0.00000 0.00000 0.00000 0.00000 
0.98438 0.00000 0.00000 0.00000 0.01562 0.00000 
0.00000 0.00000 0.00000 0.00000 0.00000 0.00000 
0.50000 0.00000 0.00000 0.00000 0.50000 0.00000 
0.00000 0.00000 0.00000 0.00000 0.00000 0.00000 
0.25000 0.25000 0.25000 0.25000 # INSL
0.00000 0.00000 0.00000 0.00000 # INSR
0.00000 0.00000 0.00000 0.00000 # MATP
0.00000 0.00000 0.00000 0.00000 # MATP
0.00000 0.00000 0.00000 0.00000 # MATP
0.00000 0.00000 0.00000 0.00000 # MATP
0.01515 0.06061 0.01515 0.90909 # MATL
0.00000 0.00000 0.00000 0.00000 # MATR
