# Supplementary material for: Initiator tRNA genes template the 3′ CCA end at high frequencies in bacteria
Source: BMC Genomics. 2016 Dec 8;17:1003. doi: 10.1186/s12864-016-3314-x (PMC5143459; doi:10.1186/s12864-016-3314-x)
Supplement: Additional file 6: — Installation code-base for the TFAM program. (ZIP 819 kb) [file 12864_2016_3314_MOESM6_ESM.zip › tfam_lib-1.04/lib/TRNA2-euk.cm]

### cove V2
72 	nodes
### node 0 type 6
1  -1
0.01220 0.00000 0.00000 0.96748 0.00407 0.01626 
0.00000 0.00000 0.00000 0.00000 0.00000 0.00000 
0.00000 0.00000 0.00000 0.00000 0.00000 0.00000 
0.00000 0.00000 0.00000 0.00000 0.00000 0.00000 
0.25000 0.00000 0.00000 0.25000 0.25000 0.25000 
0.08333 0.00000 0.00000 0.33333 0.00000 0.58333 
0.25000 0.25000 0.25000 0.25000 # INSL
0.30769 0.53846 0.07692 0.07692 # INSR
0.00000 0.00000 0.00000 0.00000 # MATP
0.00000 0.00000 0.00000 0.00000 # MATP
0.00000 0.00000 0.00000 0.00000 # MATP
0.00000 0.00000 0.00000 0.00000 # MATP
0.00000 0.00000 0.00000 0.00000 # MATL
0.00000 0.00000 0.00000 0.00000 # MATR
### node 1 type 3
2  -1
0.14286 0.42857 0.14286 0.14286 0.00000 0.14286 
0.00000 0.00000 0.00000 0.00000 0.00000 0.00000 
0.00000 0.00000 0.00000 0.00000 0.00000 0.00000 
0.00408 0.98367 0.00408 0.00408 0.00000 0.00408 
0.00000 0.00000 0.00000 0.00000 0.00000 0.00000 
0.20000 0.20000 0.20000 0.20000 0.00000 0.20000 
0.00000 0.00000 0.00000 0.00000 # INSL
0.25000 0.25000 0.25000 0.25000 # INSR
0.00000 0.00000 0.00000 0.00000 # MATP
0.00000 0.00000 0.00000 0.00000 # MATP
0.00000 0.00000 0.00000 0.00000 # MATP
0.00000 0.00000 0.00000 0.00000 # MATP
0.00000 0.00000 0.00000 0.00000 # MATL
0.50000 0.06148 0.36066 0.07787 # MATR
### node 2 type 1
3  -1
0.16667 0.16667 0.16667 0.16667 0.16667 0.16667 
0.00403 0.97984 0.00403 0.00403 0.00403 0.00403 
0.16667 0.16667 0.16667 0.16667 0.16667 0.16667 
0.16667 0.16667 0.16667 0.16667 0.16667 0.16667 
0.16667 0.16667 0.16667 0.16667 0.16667 0.16667 
0.20000 0.20000 0.20000 0.20000 0.00000 0.20000 
0.25000 0.25000 0.25000 0.25000 # INSL
0.25000 0.25000 0.25000 0.25000 # INSR
0.00388 0.00388 0.00388 0.05039 # MATP
0.00388 0.00388 0.06202 0.00388 # MATP
0.00388 0.67054 0.00388 0.04651 # MATP
0.12791 0.00388 0.00388 0.00388 # MATP
0.25000 0.25000 0.25000 0.25000 # MATL
0.25000 0.25000 0.25000 0.25000 # MATR
### node 3 type 1
4  -1
0.16667 0.16667 0.16667 0.16667 0.16667 0.16667 
0.00403 0.97984 0.00403 0.00403 0.00403 0.00403 
0.16667 0.16667 0.16667 0.16667 0.16667 0.16667 
0.16667 0.16667 0.16667 0.16667 0.16667 0.16667 
0.16667 0.16667 0.16667 0.16667 0.16667 0.16667 
0.20000 0.20000 0.20000 0.20000 0.00000 0.20000 
0.25000 0.25000 0.25000 0.25000 # INSL
0.25000 0.25000 0.25000 0.25000 # INSR
0.00388 0.00388 0.00388 0.04651 # MATP
0.01163 0.00388 0.40310 0.01163 # MATP
0.00388 0.23256 0.00388 0.08140 # MATP
0.17442 0.00388 0.00775 0.00388 # MATP
0.25000 0.25000 0.25000 0.25000 # MATL
0.25000 0.25000 0.25000 0.25000 # MATR
### node 4 type 1
5  -1
0.16667 0.16667 0.16667 0.16667 0.16667 0.16667 
0.00403 0.97984 0.00403 0.00403 0.00403 0.00403 
0.16667 0.16667 0.16667 0.16667 0.16667 0.16667 
0.16667 0.16667 0.16667 0.16667 0.16667 0.16667 
0.16667 0.16667 0.16667 0.16667 0.16667 0.16667 
0.20000 0.20000 0.20000 0.20000 0.00000 0.20000 
0.25000 0.25000 0.25000 0.25000 # INSL
0.25000 0.25000 0.25000 0.25000 # INSR
0.00388 0.00388 0.00388 0.08915 # MATP
0.00388 0.00388 0.51938 0.00388 # MATP
0.00388 0.10465 0.00775 0.05426 # MATP
0.17054 0.00388 0.01938 0.00388 # MATP
0.25000 0.25000 0.25000 0.25000 # MATL
0.25000 0.25000 0.25000 0.25000 # MATR
### node 5 type 1
6  -1
0.16667 0.16667 0.16667 0.16667 0.16667 0.16667 
0.00403 0.97984 0.00403 0.00403 0.00403 0.00403 
0.16667 0.16667 0.16667 0.16667 0.16667 0.16667 
0.16667 0.16667 0.16667 0.16667 0.16667 0.16667 
0.16667 0.16667 0.16667 0.16667 0.16667 0.16667 
0.20000 0.20000 0.20000 0.20000 0.00000 0.20000 
0.25000 0.25000 0.25000 0.25000 # INSL
0.25000 0.25000 0.25000 0.25000 # INSR
0.00388 0.00388 0.00388 0.16667 # MATP
0.00775 0.00388 0.27132 0.00775 # MATP
0.00388 0.15891 0.00775 0.04264 # MATP
0.19380 0.00388 0.11628 0.00388 # MATP
0.25000 0.25000 0.25000 0.25000 # MATL
0.25000 0.25000 0.25000 0.25000 # MATR
### node 6 type 1
7  -1
0.16667 0.16667 0.16667 0.16667 0.16667 0.16667 
0.00403 0.97984 0.00403 0.00403 0.00403 0.00403 
0.16667 0.16667 0.16667 0.16667 0.16667 0.16667 
0.16667 0.16667 0.16667 0.16667 0.16667 0.16667 
0.16667 0.16667 0.16667 0.16667 0.16667 0.16667 
0.20000 0.20000 0.20000 0.20000 0.00000 0.20000 
0.25000 0.25000 0.25000 0.25000 # INSL
0.25000 0.25000 0.25000 0.25000 # INSR
0.00388 0.00775 0.00388 0.12403 # MATP
0.00388 0.00388 0.36047 0.00388 # MATP
0.01163 0.18992 0.01163 0.07364 # MATP
0.13178 0.00388 0.05814 0.00775 # MATP
0.25000 0.25000 0.25000 0.25000 # MATL
0.25000 0.25000 0.25000 0.25000 # MATR
### node 7 type 1
8  -1
0.16667 0.16667 0.16667 0.16667 0.16667 0.16667 
0.00403 0.97984 0.00403 0.00403 0.00403 0.00403 
0.16667 0.16667 0.16667 0.16667 0.16667 0.16667 
0.16667 0.16667 0.16667 0.16667 0.16667 0.16667 
0.16667 0.16667 0.16667 0.16667 0.16667 0.16667 
0.20000 0.20000 0.20000 0.20000 0.00000 0.20000 
0.25000 0.25000 0.25000 0.25000 # INSL
0.25000 0.25000 0.25000 0.25000 # INSR
0.00388 0.00388 0.01163 0.11628 # MATP
0.00388 0.00388 0.28682 0.00775 # MATP
0.00388 0.23256 0.00388 0.09302 # MATP
0.12016 0.00388 0.07752 0.02713 # MATP
0.25000 0.25000 0.25000 0.25000 # MATL
0.25000 0.25000 0.25000 0.25000 # MATR
### node 8 type 1
9  -1
0.25000 0.00000 0.25000 0.00000 0.25000 0.25000 
0.00407 0.00000 0.98780 0.00000 0.00407 0.00407 
0.25000 0.00000 0.25000 0.00000 0.25000 0.25000 
0.25000 0.00000 0.25000 0.00000 0.25000 0.25000 
0.25000 0.00000 0.25000 0.00000 0.25000 0.25000 
0.33333 0.00000 0.33333 0.00000 0.00000 0.33333 
0.25000 0.25000 0.25000 0.25000 # INSL
0.25000 0.25000 0.25000 0.25000 # INSR
0.00388 0.00775 0.00388 0.29070 # MATP
0.00388 0.00388 0.05426 0.00388 # MATP
0.00388 0.38372 0.00388 0.03101 # MATP
0.19380 0.00388 0.00388 0.00388 # MATP
0.25000 0.25000 0.25000 0.25000 # MATL
0.25000 0.25000 0.25000 0.25000 # MATR
### node 9 type 2
10  -1
0.33333 0.00000 0.33333 0.00000 0.33333 0.00000 
0.00000 0.00000 0.00000 0.00000 0.00000 0.00000 
0.00816 0.00000 0.96735 0.00000 0.02449 0.00000 
0.00000 0.00000 0.00000 0.00000 0.00000 0.00000 
0.12500 0.00000 0.75000 0.00000 0.12500 0.00000 
0.00000 0.00000 0.00000 0.00000 0.00000 0.00000 
0.11111 0.11111 0.66667 0.11111 # INSL
0.00000 0.00000 0.00000 0.00000 # INSR
0.00000 0.00000 0.00000 0.00000 # MATP
0.00000 0.00000 0.00000 0.00000 # MATP
0.00000 0.00000 0.00000 0.00000 # MATP
0.00000 0.00000 0.00000 0.00000 # MATP
0.00407 0.00407 0.00407 0.98780 # MATL
0.00000 0.00000 0.00000 0.00000 # MATR
### node 10 type 2
11  -1
0.66667 0.00000 0.00000 0.00000 0.33333 0.00000 
0.00000 0.00000 0.00000 0.00000 0.00000 0.00000 
0.97531 0.00000 0.00000 0.00000 0.02469 0.00000 
0.00000 0.00000 0.00000 0.00000 0.00000 0.00000 
0.85714 0.00000 0.00000 0.00000 0.14286 0.00000 
0.00000 0.00000 0.00000 0.00000 0.00000 0.00000 
0.33333 0.33333 0.11111 0.22222 # INSL
0.00000 0.00000 0.00000 0.00000 # INSR
0.00000 0.00000 0.00000 0.00000 # MATP
0.00000 0.00000 0.00000 0.00000 # MATP
0.00000 0.00000 0.00000 0.00000 # MATP
0.00000 0.00000 0.00000 0.00000 # MATP
0.42041 0.01224 0.55510 0.01224 # MATL
0.00000 0.00000 0.00000 0.00000 # MATR
### node 11 type 0
12  25
0.00000 0.00000 0.00000 0.00000 0.00000 0.00000 
0.00000 0.00000 0.00000 0.00000 0.00000 0.00000 
0.00000 0.00000 0.00000 0.00000 0.00000 0.00000 
0.00000 0.00000 0.00000 0.00000 0.00000 0.00000 
0.00000 0.00000 0.00000 0.00000 0.00000 0.00000 
0.00000 0.00000 0.00000 0.00000 0.00000 0.00000 
0.00000 0.00000 0.00000 0.00000 # INSL
0.00000 0.00000 0.00000 0.00000 # INSR
0.00000 0.00000 0.00000 0.00000 # MATP
0.00000 0.00000 0.00000 0.00000 # MATP
0.00000 0.00000 0.00000 0.00000 # MATP
0.00000 0.00000 0.00000 0.00000 # MATP
0.00000 0.00000 0.00000 0.00000 # MATL
0.00000 0.00000 0.00000 0.00000 # MATR
### node 12 type 4
13  -1
0.00407 0.98780 0.00407 0.00407 0.00000 0.00000 
0.00000 0.00000 0.00000 0.00000 0.00000 0.00000 
0.00000 0.00000 0.00000 0.00000 0.00000 0.00000 
0.00000 0.00000 0.00000 0.00000 0.00000 0.00000 
0.00000 0.00000 0.00000 0.00000 0.00000 0.00000 
0.00000 0.00000 0.00000 0.00000 0.00000 0.00000 
0.00000 0.00000 0.00000 0.00000 # INSL
0.00000 0.00000 0.00000 0.00000 # INSR
0.00000 0.00000 0.00000 0.00000 # MATP
0.00000 0.00000 0.00000 0.00000 # MATP
0.00000 0.00000 0.00000 0.00000 # MATP
0.00000 0.00000 0.00000 0.00000 # MATP
0.00000 0.00000 0.00000 0.00000 # MATL
0.00000 0.00000 0.00000 0.00000 # MATR
### node 13 type 1
14  -1
0.16667 0.16667 0.16667 0.16667 0.16667 0.16667 
0.00403 0.97984 0.00403 0.00403 0.00403 0.00403 
0.16667 0.16667 0.16667 0.16667 0.16667 0.16667 
0.16667 0.16667 0.16667 0.16667 0.16667 0.16667 
0.16667 0.16667 0.16667 0.16667 0.16667 0.16667 
0.20000 0.20000 0.20000 0.20000 0.00000 0.20000 
0.25000 0.25000 0.25000 0.25000 # INSL
0.25000 0.25000 0.25000 0.25000 # INSR
0.00388 0.00388 0.00388 0.01163 # MATP
0.00388 0.00388 0.04264 0.00388 # MATP
0.00388 0.64341 0.00775 0.23256 # MATP
0.02326 0.00388 0.00388 0.00388 # MATP
0.25000 0.25000 0.25000 0.25000 # MATL
0.25000 0.25000 0.25000 0.25000 # MATR
### node 14 type 1
15  -1
0.16667 0.16667 0.16667 0.16667 0.16667 0.16667 
0.00403 0.97984 0.00403 0.00403 0.00403 0.00403 
0.16667 0.16667 0.16667 0.16667 0.16667 0.16667 
0.16667 0.16667 0.16667 0.16667 0.16667 0.16667 
0.16667 0.16667 0.16667 0.16667 0.16667 0.16667 
0.20000 0.20000 0.20000 0.20000 0.00000 0.20000 
0.25000 0.25000 0.25000 0.25000 # INSL
0.25000 0.25000 0.25000 0.25000 # INSR
0.00388 0.00388 0.00388 0.00388 # MATP
0.00775 0.00388 0.60853 0.00388 # MATP
0.00388 0.01550 0.00388 0.00388 # MATP
0.31008 0.00388 0.01550 0.00388 # MATP
0.25000 0.25000 0.25000 0.25000 # MATL
0.25000 0.25000 0.25000 0.25000 # MATR
### node 15 type 1
16  -1
0.16667 0.16667 0.16667 0.16667 0.16667 0.16667 
0.00403 0.97984 0.00403 0.00403 0.00403 0.00403 
0.16667 0.16667 0.16667 0.16667 0.16667 0.16667 
0.16667 0.16667 0.16667 0.16667 0.16667 0.16667 
0.16667 0.16667 0.16667 0.16667 0.16667 0.16667 
0.20000 0.20000 0.20000 0.20000 0.00000 0.20000 
0.25000 0.25000 0.25000 0.25000 # INSL
0.25000 0.25000 0.25000 0.25000 # INSR
0.00388 0.01550 0.00388 0.10078 # MATP
0.01163 0.00388 0.28295 0.00388 # MATP
0.00388 0.25581 0.00388 0.00388 # MATP
0.27519 0.00388 0.02326 0.00388 # MATP
0.25000 0.25000 0.25000 0.25000 # MATL
0.25000 0.25000 0.25000 0.25000 # MATR
### node 16 type 1
17  -1
0.25000 0.00000 0.25000 0.00000 0.25000 0.25000 
0.00407 0.00000 0.98780 0.00000 0.00407 0.00407 
0.25000 0.00000 0.25000 0.00000 0.25000 0.25000 
0.25000 0.00000 0.25000 0.00000 0.25000 0.25000 
0.25000 0.00000 0.25000 0.00000 0.25000 0.25000 
0.33333 0.00000 0.33333 0.00000 0.00000 0.33333 
0.25000 0.25000 0.25000 0.25000 # INSL
0.25000 0.25000 0.25000 0.25000 # INSR
0.03488 0.00388 0.00775 0.00775 # MATP
0.03101 0.00775 0.38372 0.00775 # MATP
0.13566 0.01163 0.00388 0.02713 # MATP
0.03876 0.00388 0.13566 0.15891 # MATP
0.25000 0.25000 0.25000 0.25000 # MATL
0.25000 0.25000 0.25000 0.25000 # MATR
### node 17 type 2
18  -1
0.33333 0.00000 0.33333 0.00000 0.33333 0.00000 
0.00000 0.00000 0.00000 0.00000 0.00000 0.00000 
0.00408 0.00000 0.99184 0.00000 0.00408 0.00000 
0.00000 0.00000 0.00000 0.00000 0.00000 0.00000 
0.33333 0.00000 0.33333 0.00000 0.33333 0.00000 
0.00000 0.00000 0.00000 0.00000 0.00000 0.00000 
0.25000 0.25000 0.25000 0.25000 # INSL
0.00000 0.00000 0.00000 0.00000 # INSR
0.00000 0.00000 0.00000 0.00000 # MATP
0.00000 0.00000 0.00000 0.00000 # MATP
0.00000 0.00000 0.00000 0.00000 # MATP
0.00000 0.00000 0.00000 0.00000 # MATP
0.97561 0.00407 0.01220 0.00813 # MATL
0.00000 0.00000 0.00000 0.00000 # MATR
### node 18 type 2
19  -1
0.33333 0.00000 0.33333 0.00000 0.33333 0.00000 
0.00000 0.00000 0.00000 0.00000 0.00000 0.00000 
0.00816 0.00000 0.98776 0.00000 0.00408 0.00000 
0.00000 0.00000 0.00000 0.00000 0.00000 0.00000 
0.33333 0.00000 0.33333 0.00000 0.33333 0.00000 
0.00000 0.00000 0.00000 0.00000 0.00000 0.00000 
0.25000 0.25000 0.25000 0.25000 # INSL
0.00000 0.00000 0.00000 0.00000 # INSR
0.00000 0.00000 0.00000 0.00000 # MATP
0.00000 0.00000 0.00000 0.00000 # MATP
0.00000 0.00000 0.00000 0.00000 # MATP
0.00000 0.00000 0.00000 0.00000 # MATP
0.14228 0.00407 0.84146 0.01220 # MATL
0.00000 0.00000 0.00000 0.00000 # MATR
### node 19 type 2
20  -1
0.50000 0.00000 0.25000 0.00000 0.25000 0.00000 
0.00000 0.00000 0.00000 0.00000 0.00000 0.00000 
0.66803 0.00000 0.32787 0.00000 0.00410 0.00000 
0.00000 0.00000 0.00000 0.00000 0.00000 0.00000 
0.33333 0.00000 0.33333 0.00000 0.33333 0.00000 
0.00000 0.00000 0.00000 0.00000 0.00000 0.00000 
0.25000 0.25000 0.25000 0.25000 # INSL
0.00000 0.00000 0.00000 0.00000 # INSR
0.00000 0.00000 0.00000 0.00000 # MATP
0.00000 0.00000 0.00000 0.00000 # MATP
0.00000 0.00000 0.00000 0.00000 # MATP
0.00000 0.00000 0.00000 0.00000 # MATP
0.03265 0.13878 0.06939 0.75918 # MATL
0.00000 0.00000 0.00000 0.00000 # MATR
### node 20 type 2
21  -1
0.00602 0.00000 0.98795 0.00000 0.00602 0.00000 
0.00000 0.00000 0.00000 0.00000 0.00000 0.00000 
0.01220 0.00000 0.96341 0.00000 0.02439 0.00000 
0.00000 0.00000 0.00000 0.00000 0.00000 0.00000 
0.25000 0.00000 0.50000 0.00000 0.25000 0.00000 
0.00000 0.00000 0.00000 0.00000 0.00000 0.00000 
0.20000 0.20000 0.20000 0.40000 # INSL
0.00000 0.00000 0.00000 0.00000 # INSR
0.00000 0.00000 0.00000 0.00000 # MATP
0.00000 0.00000 0.00000 0.00000 # MATP
0.00000 0.00000 0.00000 0.00000 # MATP
0.00000 0.00000 0.00000 0.00000 # MATP
0.02410 0.36145 0.04819 0.56627 # MATL
0.00000 0.00000 0.00000 0.00000 # MATR
### node 21 type 2
22  -1
0.33333 0.00000 0.33333 0.00000 0.33333 0.00000 
0.00000 0.00000 0.00000 0.00000 0.00000 0.00000 
0.00408 0.00000 0.99184 0.00000 0.00408 0.00000 
0.00000 0.00000 0.00000 0.00000 0.00000 0.00000 
0.33333 0.00000 0.33333 0.00000 0.33333 0.00000 
0.00000 0.00000 0.00000 0.00000 0.00000 0.00000 
0.25000 0.25000 0.25000 0.25000 # INSL
0.00000 0.00000 0.00000 0.00000 # INSR
0.00000 0.00000 0.00000 0.00000 # MATP
0.00000 0.00000 0.00000 0.00000 # MATP
0.00000 0.00000 0.00000 0.00000 # MATP
0.00000 0.00000 0.00000 0.00000 # MATP
0.00407 0.00407 0.98780 0.00407 # MATL
0.00000 0.00000 0.00000 0.00000 # MATR
### node 22 type 2
23  -1
0.33333 0.00000 0.33333 0.00000 0.33333 0.00000 
0.00000 0.00000 0.00000 0.00000 0.00000 0.00000 
0.00408 0.00000 0.99184 0.00000 0.00408 0.00000 
0.00000 0.00000 0.00000 0.00000 0.00000 0.00000 
0.33333 0.00000 0.33333 0.00000 0.33333 0.00000 
0.00000 0.00000 0.00000 0.00000 0.00000 0.00000 
0.25000 0.25000 0.25000 0.25000 # INSL
0.00000 0.00000 0.00000 0.00000 # INSR
0.00000 0.00000 0.00000 0.00000 # MATP
0.00000 0.00000 0.00000 0.00000 # MATP
0.00000 0.00000 0.00000 0.00000 # MATP
0.00000 0.00000 0.00000 0.00000 # MATP
0.00407 0.00407 0.97967 0.01220 # MATL
0.00000 0.00000 0.00000 0.00000 # MATR
### node 23 type 2
24  -1
0.33333 0.00000 0.33333 0.00000 0.33333 0.00000 
0.00000 0.00000 0.00000 0.00000 0.00000 0.00000 
0.01224 0.00000 0.44898 0.00000 0.53878 0.00000 
0.00000 0.00000 0.00000 0.00000 0.00000 0.00000 
0.01250 0.00000 0.81875 0.00000 0.16875 0.00000 
0.00000 0.00000 0.00000 0.00000 0.00000 0.00000 
0.02484 0.17391 0.06211 0.73913 # INSL
0.00000 0.00000 0.00000 0.00000 # INSR
0.00000 0.00000 0.00000 0.00000 # MATP
0.00000 0.00000 0.00000 0.00000 # MATP
0.00000 0.00000 0.00000 0.00000 # MATP
0.00000 0.00000 0.00000 0.00000 # MATP
0.10569 0.05285 0.04065 0.80081 # MATL
0.00000 0.00000 0.00000 0.00000 # MATR
### node 24 type 2
-1  -1
0.80000 0.00000 0.00000 0.00000 0.20000 0.00000 
0.00000 0.00000 0.00000 0.00000 0.00000 0.00000 
0.99585 0.00000 0.00000 0.00000 0.00415 0.00000 
0.00000 0.00000 0.00000 0.00000 0.00000 0.00000 
0.50000 0.00000 0.00000 0.00000 0.50000 0.00000 
0.00000 0.00000 0.00000 0.00000 0.00000 0.00000 
0.25000 0.25000 0.25000 0.25000 # INSL
0.00000 0.00000 0.00000 0.00000 # INSR
0.00000 0.00000 0.00000 0.00000 # MATP
0.00000 0.00000 0.00000 0.00000 # MATP
0.00000 0.00000 0.00000 0.00000 # MATP
0.00000 0.00000 0.00000 0.00000 # MATP
0.96708 0.00823 0.00412 0.02058 # MATL
0.00000 0.00000 0.00000 0.00000 # MATR
### node 25 type 5
26  -1
0.00408 0.00000 0.99184 0.00000 0.00408 0.00000 
0.00000 0.00000 0.00000 0.00000 0.00000 0.00000 
0.00000 0.00000 0.00000 0.00000 0.00000 0.00000 
0.00000 0.00000 0.00000 0.00000 0.00000 0.00000 
0.16667 0.16667 0.16667 0.16667 0.16667 0.16667 
0.00000 0.00000 0.00000 0.00000 0.00000 0.00000 
0.25000 0.25000 0.25000 0.25000 # INSL
0.00000 0.00000 0.00000 0.00000 # INSR
0.00000 0.00000 0.00000 0.00000 # MATP
0.00000 0.00000 0.00000 0.00000 # MATP
0.00000 0.00000 0.00000 0.00000 # MATP
0.00000 0.00000 0.00000 0.00000 # MATP
0.00000 0.00000 0.00000 0.00000 # MATL
0.00000 0.00000 0.00000 0.00000 # MATR
### node 26 type 2
27  -1
0.50000 0.00000 0.00000 0.00000 0.50000 0.00000 
0.00000 0.00000 0.00000 0.00000 0.00000 0.00000 
0.99590 0.00000 0.00000 0.00000 0.00410 0.00000 
0.00000 0.00000 0.00000 0.00000 0.00000 0.00000 
0.50000 0.00000 0.00000 0.00000 0.50000 0.00000 
0.00000 0.00000 0.00000 0.00000 0.00000 0.00000 
0.25000 0.25000 0.25000 0.25000 # INSL
0.00000 0.00000 0.00000 0.00000 # INSR
0.00000 0.00000 0.00000 0.00000 # MATP
0.00000 0.00000 0.00000 0.00000 # MATP
0.00000 0.00000 0.00000 0.00000 # MATP
0.00000 0.00000 0.00000 0.00000 # MATP
0.18293 0.03659 0.60163 0.17886 # MATL
0.00000 0.00000 0.00000 0.00000 # MATR
### node 27 type 0
28  41
0.00000 0.00000 0.00000 0.00000 0.00000 0.00000 
0.00000 0.00000 0.00000 0.00000 0.00000 0.00000 
0.00000 0.00000 0.00000 0.00000 0.00000 0.00000 
0.00000 0.00000 0.00000 0.00000 0.00000 0.00000 
0.00000 0.00000 0.00000 0.00000 0.00000 0.00000 
0.00000 0.00000 0.00000 0.00000 0.00000 0.00000 
0.00000 0.00000 0.00000 0.00000 # INSL
0.00000 0.00000 0.00000 0.00000 # INSR
0.00000 0.00000 0.00000 0.00000 # MATP
0.00000 0.00000 0.00000 0.00000 # MATP
0.00000 0.00000 0.00000 0.00000 # MATP
0.00000 0.00000 0.00000 0.00000 # MATP
0.00000 0.00000 0.00000 0.00000 # MATL
0.00000 0.00000 0.00000 0.00000 # MATR
### node 28 type 4
29  -1
0.00407 0.98374 0.00813 0.00407 0.00000 0.00000 
0.00000 0.00000 0.00000 0.00000 0.00000 0.00000 
0.00000 0.00000 0.00000 0.00000 0.00000 0.00000 
0.00000 0.00000 0.00000 0.00000 0.00000 0.00000 
0.00000 0.00000 0.00000 0.00000 0.00000 0.00000 
0.00000 0.00000 0.00000 0.00000 0.00000 0.00000 
0.00000 0.00000 0.00000 0.00000 # INSL
0.00000 0.00000 0.00000 0.00000 # INSR
0.00000 0.00000 0.00000 0.00000 # MATP
0.00000 0.00000 0.00000 0.00000 # MATP
0.00000 0.00000 0.00000 0.00000 # MATP
0.00000 0.00000 0.00000 0.00000 # MATP
0.00000 0.00000 0.00000 0.00000 # MATL
0.00000 0.00000 0.00000 0.00000 # MATR
### node 29 type 1
30  -1
0.16667 0.16667 0.16667 0.16667 0.16667 0.16667 
0.00405 0.97976 0.00405 0.00405 0.00405 0.00405 
0.14286 0.28571 0.14286 0.14286 0.14286 0.14286 
0.16667 0.16667 0.16667 0.16667 0.16667 0.16667 
0.16667 0.16667 0.16667 0.16667 0.16667 0.16667 
0.20000 0.20000 0.20000 0.20000 0.00000 0.20000 
0.25000 0.25000 0.25000 0.25000 # INSL
0.25000 0.25000 0.25000 0.25000 # INSR
0.00389 0.00389 0.00778 0.07393 # MATP
0.00389 0.00389 0.39689 0.00389 # MATP
0.00389 0.03113 0.00389 0.10506 # MATP
0.30350 0.01167 0.03891 0.00389 # MATP
0.20000 0.40000 0.20000 0.20000 # MATL
0.25000 0.25000 0.25000 0.25000 # MATR
### node 30 type 1
31  -1
0.16667 0.16667 0.16667 0.16667 0.16667 0.16667 
0.00403 0.97984 0.00403 0.00403 0.00403 0.00403 
0.16667 0.16667 0.16667 0.16667 0.16667 0.16667 
0.16667 0.16667 0.16667 0.16667 0.16667 0.16667 
0.16667 0.16667 0.16667 0.16667 0.16667 0.16667 
0.20000 0.20000 0.20000 0.20000 0.00000 0.20000 
0.25000 0.25000 0.25000 0.25000 # INSL
0.25000 0.25000 0.25000 0.25000 # INSR
0.00388 0.00388 0.00388 0.14729 # MATP
0.00388 0.00388 0.29845 0.00388 # MATP
0.00388 0.10465 0.00388 0.00775 # MATP
0.35659 0.00388 0.04264 0.00775 # MATP
0.25000 0.25000 0.25000 0.25000 # MATL
0.25000 0.25000 0.25000 0.25000 # MATR
### node 31 type 1
32  -1
0.16667 0.16667 0.16667 0.16667 0.16667 0.16667 
0.00403 0.97984 0.00403 0.00403 0.00403 0.00403 
0.16667 0.16667 0.16667 0.16667 0.16667 0.16667 
0.16667 0.16667 0.16667 0.16667 0.16667 0.16667 
0.16667 0.16667 0.16667 0.16667 0.16667 0.16667 
0.20000 0.20000 0.20000 0.20000 0.00000 0.20000 
0.25000 0.25000 0.25000 0.25000 # INSL
0.25000 0.25000 0.25000 0.25000 # INSR
0.00775 0.00388 0.00388 0.22481 # MATP
0.00388 0.00775 0.24031 0.00388 # MATP
0.00388 0.26744 0.00388 0.00388 # MATP
0.20930 0.00388 0.00388 0.00775 # MATP
0.25000 0.25000 0.25000 0.25000 # MATL
0.25000 0.25000 0.25000 0.25000 # MATR
### node 32 type 1
33  -1
0.16667 0.16667 0.16667 0.16667 0.16667 0.16667 
0.00403 0.97984 0.00403 0.00403 0.00403 0.00403 
0.16667 0.16667 0.16667 0.16667 0.16667 0.16667 
0.16667 0.16667 0.16667 0.16667 0.16667 0.16667 
0.16667 0.16667 0.16667 0.16667 0.16667 0.16667 
0.20000 0.20000 0.20000 0.20000 0.00000 0.20000 
0.25000 0.25000 0.25000 0.25000 # INSL
0.25000 0.25000 0.25000 0.25000 # INSR
0.00388 0.01163 0.00388 0.00775 # MATP
0.00388 0.00388 0.14341 0.00388 # MATP
0.00388 0.74419 0.00388 0.03101 # MATP
0.00775 0.00388 0.01938 0.00388 # MATP
0.25000 0.25000 0.25000 0.25000 # MATL
0.25000 0.25000 0.25000 0.25000 # MATR
### node 33 type 1
34  -1
0.25000 0.00000 0.25000 0.00000 0.25000 0.25000 
0.00407 0.00000 0.98780 0.00000 0.00407 0.00407 
0.25000 0.00000 0.25000 0.00000 0.25000 0.25000 
0.25000 0.00000 0.25000 0.00000 0.25000 0.25000 
0.25000 0.00000 0.25000 0.00000 0.25000 0.25000 
0.33333 0.00000 0.33333 0.00000 0.00000 0.33333 
0.25000 0.25000 0.25000 0.25000 # INSL
0.25000 0.25000 0.25000 0.25000 # INSR
0.00388 0.00388 0.00775 0.37209 # MATP
0.00388 0.00388 0.24419 0.00388 # MATP
0.00388 0.25969 0.00388 0.00775 # MATP
0.04651 0.00775 0.01550 0.01163 # MATP
0.25000 0.25000 0.25000 0.25000 # MATL
0.25000 0.25000 0.25000 0.25000 # MATR
### node 34 type 2
35  -1
0.33333 0.00000 0.33333 0.00000 0.33333 0.00000 
0.00000 0.00000 0.00000 0.00000 0.00000 0.00000 
0.00408 0.00000 0.99184 0.00000 0.00408 0.00000 
0.00000 0.00000 0.00000 0.00000 0.00000 0.00000 
0.33333 0.00000 0.33333 0.00000 0.33333 0.00000 
0.00000 0.00000 0.00000 0.00000 0.00000 0.00000 
0.25000 0.25000 0.25000 0.25000 # INSL
0.00000 0.00000 0.00000 0.00000 # INSR
0.00000 0.00000 0.00000 0.00000 # MATP
0.00000 0.00000 0.00000 0.00000 # MATP
0.00000 0.00000 0.00000 0.00000 # MATP
0.00000 0.00000 0.00000 0.00000 # MATP
0.00407 0.77236 0.00407 0.21951 # MATL
0.00000 0.00000 0.00000 0.00000 # MATR
### node 35 type 2
36  -1
0.33333 0.00000 0.33333 0.00000 0.33333 0.00000 
0.00000 0.00000 0.00000 0.00000 0.00000 0.00000 
0.00408 0.00000 0.99184 0.00000 0.00408 0.00000 
0.00000 0.00000 0.00000 0.00000 0.00000 0.00000 
0.33333 0.00000 0.33333 0.00000 0.33333 0.00000 
0.00000 0.00000 0.00000 0.00000 0.00000 0.00000 
0.25000 0.25000 0.25000 0.25000 # INSL
0.00000 0.00000 0.00000 0.00000 # INSR
0.00000 0.00000 0.00000 0.00000 # MATP
0.00000 0.00000 0.00000 0.00000 # MATP
0.00000 0.00000 0.00000 0.00000 # MATP
0.00000 0.00000 0.00000 0.00000 # MATP
0.00407 0.04878 0.00407 0.94309 # MATL
0.00000 0.00000 0.00000 0.00000 # MATR
### node 36 type 2
37  -1
0.33333 0.00000 0.33333 0.00000 0.33333 0.00000 
0.00000 0.00000 0.00000 0.00000 0.00000 0.00000 
0.00408 0.00000 0.99184 0.00000 0.00408 0.00000 
0.00000 0.00000 0.00000 0.00000 0.00000 0.00000 
0.33333 0.00000 0.33333 0.00000 0.33333 0.00000 
0.00000 0.00000 0.00000 0.00000 0.00000 0.00000 
0.25000 0.25000 0.25000 0.25000 # INSL
0.00000 0.00000 0.00000 0.00000 # INSR
0.00000 0.00000 0.00000 0.00000 # MATP
0.00000 0.00000 0.00000 0.00000 # MATP
0.00000 0.00000 0.00000 0.00000 # MATP
0.00000 0.00000 0.00000 0.00000 # MATP
0.20325 0.30894 0.24797 0.23984 # MATL
0.00000 0.00000 0.00000 0.00000 # MATR
### node 37 type 2
38  -1
0.33333 0.00000 0.33333 0.00000 0.33333 0.00000 
0.00000 0.00000 0.00000 0.00000 0.00000 0.00000 
0.00408 0.00000 0.99184 0.00000 0.00408 0.00000 
0.00000 0.00000 0.00000 0.00000 0.00000 0.00000 
0.33333 0.00000 0.33333 0.00000 0.33333 0.00000 
0.00000 0.00000 0.00000 0.00000 0.00000 0.00000 
0.25000 0.25000 0.25000 0.25000 # INSL
0.00000 0.00000 0.00000 0.00000 # INSR
0.00000 0.00000 0.00000 0.00000 # MATP
0.00000 0.00000 0.00000 0.00000 # MATP
0.00000 0.00000 0.00000 0.00000 # MATP
0.00000 0.00000 0.00000 0.00000 # MATP
0.24797 0.17073 0.23984 0.34146 # MATL
0.00000 0.00000 0.00000 0.00000 # MATR
### node 38 type 2
39  -1
0.33333 0.00000 0.33333 0.00000 0.33333 0.00000 
0.00000 0.00000 0.00000 0.00000 0.00000 0.00000 
0.00408 0.00000 0.99184 0.00000 0.00408 0.00000 
0.00000 0.00000 0.00000 0.00000 0.00000 0.00000 
0.33333 0.00000 0.33333 0.00000 0.33333 0.00000 
0.00000 0.00000 0.00000 0.00000 0.00000 0.00000 
0.25000 0.25000 0.25000 0.25000 # INSL
0.00000 0.00000 0.00000 0.00000 # INSR
0.00000 0.00000 0.00000 0.00000 # MATP
0.00000 0.00000 0.00000 0.00000 # MATP
0.00000 0.00000 0.00000 0.00000 # MATP
0.00000 0.00000 0.00000 0.00000 # MATP
0.29268 0.25203 0.17886 0.27642 # MATL
0.00000 0.00000 0.00000 0.00000 # MATR
### node 39 type 2
40  -1
0.33333 0.00000 0.33333 0.00000 0.33333 0.00000 
0.00000 0.00000 0.00000 0.00000 0.00000 0.00000 
0.00408 0.00000 0.86122 0.00000 0.13469 0.00000 
0.00000 0.00000 0.00000 0.00000 0.00000 0.00000 
0.00167 0.00000 0.05500 0.00000 0.94333 0.00000 
0.00000 0.00000 0.00000 0.00000 0.00000 0.00000 
0.31947 0.18636 0.20466 0.28952 # INSL
0.00000 0.00000 0.00000 0.00000 # INSR
0.00000 0.00000 0.00000 0.00000 # MATP
0.00000 0.00000 0.00000 0.00000 # MATP
0.00000 0.00000 0.00000 0.00000 # MATP
0.00000 0.00000 0.00000 0.00000 # MATP
0.71545 0.00813 0.27236 0.00407 # MATL
0.00000 0.00000 0.00000 0.00000 # MATR
### node 40 type 2
-1  -1
0.50000 0.00000 0.00000 0.00000 0.50000 0.00000 
0.00000 0.00000 0.00000 0.00000 0.00000 0.00000 
0.99590 0.00000 0.00000 0.00000 0.00410 0.00000 
0.00000 0.00000 0.00000 0.00000 0.00000 0.00000 
0.50000 0.00000 0.00000 0.00000 0.50000 0.00000 
0.00000 0.00000 0.00000 0.00000 0.00000 0.00000 
0.25000 0.25000 0.25000 0.25000 # INSL
0.00000 0.00000 0.00000 0.00000 # INSR
0.00000 0.00000 0.00000 0.00000 # MATP
0.00000 0.00000 0.00000 0.00000 # MATP
0.00000 0.00000 0.00000 0.00000 # MATP
0.00000 0.00000 0.00000 0.00000 # MATP
0.62195 0.23171 0.00407 0.14228 # MATL
0.00000 0.00000 0.00000 0.00000 # MATR
### node 41 type 5
42  -1
0.00408 0.00000 0.99184 0.00000 0.00408 0.00000 
0.00000 0.00000 0.00000 0.00000 0.00000 0.00000 
0.00000 0.00000 0.00000 0.00000 0.00000 0.00000 
0.00000 0.00000 0.00000 0.00000 0.00000 0.00000 
0.16667 0.16667 0.16667 0.16667 0.16667 0.16667 
0.00000 0.00000 0.00000 0.00000 0.00000 0.00000 
0.25000 0.25000 0.25000 0.25000 # INSL
0.00000 0.00000 0.00000 0.00000 # INSR
0.00000 0.00000 0.00000 0.00000 # MATP
0.00000 0.00000 0.00000 0.00000 # MATP
0.00000 0.00000 0.00000 0.00000 # MATP
0.00000 0.00000 0.00000 0.00000 # MATP
0.00000 0.00000 0.00000 0.00000 # MATL
0.00000 0.00000 0.00000 0.00000 # MATR
### node 42 type 2
43  -1
0.33333 0.00000 0.33333 0.00000 0.33333 0.00000 
0.00000 0.00000 0.00000 0.00000 0.00000 0.00000 
0.20000 0.00000 0.79592 0.00000 0.00408 0.00000 
0.00000 0.00000 0.00000 0.00000 0.00000 0.00000 
0.33333 0.00000 0.33333 0.00000 0.33333 0.00000 
0.00000 0.00000 0.00000 0.00000 0.00000 0.00000 
0.25000 0.25000 0.25000 0.25000 # INSL
0.00000 0.00000 0.00000 0.00000 # INSR
0.00000 0.00000 0.00000 0.00000 # MATP
0.00000 0.00000 0.00000 0.00000 # MATP
0.00000 0.00000 0.00000 0.00000 # MATP
0.00000 0.00000 0.00000 0.00000 # MATP
0.55691 0.09350 0.09350 0.25610 # MATL
0.00000 0.00000 0.00000 0.00000 # MATR
### node 43 type 2
44  -1
0.98000 0.00000 0.00000 0.00000 0.02000 0.00000 
0.00000 0.00000 0.00000 0.00000 0.00000 0.00000 
0.99490 0.00000 0.00000 0.00000 0.00510 0.00000 
0.00000 0.00000 0.00000 0.00000 0.00000 0.00000 
0.50000 0.00000 0.00000 0.00000 0.50000 0.00000 
0.00000 0.00000 0.00000 0.00000 0.00000 0.00000 
0.25000 0.25000 0.25000 0.25000 # INSL
0.00000 0.00000 0.00000 0.00000 # INSR
0.00000 0.00000 0.00000 0.00000 # MATP
0.00000 0.00000 0.00000 0.00000 # MATP
0.00000 0.00000 0.00000 0.00000 # MATP
0.00000 0.00000 0.00000 0.00000 # MATP
0.07071 0.02020 0.87374 0.03535 # MATL
0.00000 0.00000 0.00000 0.00000 # MATR
### node 44 type 0
45  57
0.00000 0.00000 0.00000 0.00000 0.00000 0.00000 
0.00000 0.00000 0.00000 0.00000 0.00000 0.00000 
0.00000 0.00000 0.00000 0.00000 0.00000 0.00000 
0.00000 0.00000 0.00000 0.00000 0.00000 0.00000 
0.00000 0.00000 0.00000 0.00000 0.00000 0.00000 
0.00000 0.00000 0.00000 0.00000 0.00000 0.00000 
0.00000 0.00000 0.00000 0.00000 # INSL
0.00000 0.00000 0.00000 0.00000 # INSR
0.00000 0.00000 0.00000 0.00000 # MATP
0.00000 0.00000 0.00000 0.00000 # MATP
0.00000 0.00000 0.00000 0.00000 # MATP
0.00000 0.00000 0.00000 0.00000 # MATP
0.00000 0.00000 0.00000 0.00000 # MATL
0.00000 0.00000 0.00000 0.00000 # MATR
### node 45 type 4
46  -1
0.78455 0.20325 0.00813 0.00407 0.00000 0.00000 
0.00000 0.00000 0.00000 0.00000 0.00000 0.00000 
0.00000 0.00000 0.00000 0.00000 0.00000 0.00000 
0.00000 0.00000 0.00000 0.00000 0.00000 0.00000 
0.00000 0.00000 0.00000 0.00000 0.00000 0.00000 
0.00000 0.00000 0.00000 0.00000 0.00000 0.00000 
0.00000 0.00000 0.00000 0.00000 # INSL
0.00000 0.00000 0.00000 0.00000 # INSR
0.00000 0.00000 0.00000 0.00000 # MATP
0.00000 0.00000 0.00000 0.00000 # MATP
0.00000 0.00000 0.00000 0.00000 # MATP
0.00000 0.00000 0.00000 0.00000 # MATP
0.00000 0.00000 0.00000 0.00000 # MATL
0.00000 0.00000 0.00000 0.00000 # MATR
### node 46 type 1
47  -1
0.97475 0.00505 0.00505 0.00505 0.00505 0.00505 
0.01818 0.90909 0.01818 0.01818 0.01818 0.01818 
0.14286 0.14286 0.28571 0.14286 0.14286 0.14286 
0.16667 0.16667 0.16667 0.16667 0.16667 0.16667 
0.16667 0.16667 0.16667 0.16667 0.16667 0.16667 
0.20000 0.20000 0.20000 0.20000 0.00000 0.20000 
0.25000 0.25000 0.25000 0.25000 # INSL
0.25000 0.25000 0.25000 0.25000 # INSR
0.01538 0.01538 0.01538 0.03077 # MATP
0.01538 0.01538 0.26154 0.01538 # MATP
0.01538 0.41538 0.01538 0.03077 # MATP
0.09231 0.01538 0.01538 0.01538 # MATP
0.20000 0.20000 0.40000 0.20000 # MATL
0.25000 0.25000 0.25000 0.25000 # MATR
### node 47 type 1
48  -1
0.97475 0.00505 0.00505 0.00505 0.00505 0.00505 
0.05455 0.87273 0.01818 0.01818 0.01818 0.01818 
0.14286 0.14286 0.28571 0.14286 0.14286 0.14286 
0.16667 0.16667 0.16667 0.16667 0.16667 0.16667 
0.16667 0.16667 0.16667 0.16667 0.16667 0.16667 
0.20000 0.20000 0.20000 0.20000 0.00000 0.20000 
0.25000 0.25000 0.25000 0.25000 # INSL
0.25000 0.25000 0.25000 0.25000 # INSR
0.01538 0.01538 0.01538 0.01538 # MATP
0.06154 0.01538 0.15385 0.01538 # MATP
0.01538 0.35385 0.01538 0.01538 # MATP
0.20000 0.01538 0.04615 0.03077 # MATP
0.20000 0.20000 0.40000 0.20000 # MATL
0.25000 0.25000 0.25000 0.25000 # MATR
### node 48 type 1
49  -1
0.97500 0.00500 0.00500 0.00500 0.00500 0.00500 
0.16981 0.75472 0.01887 0.01887 0.01887 0.01887 
0.14286 0.14286 0.28571 0.14286 0.14286 0.14286 
0.16667 0.16667 0.16667 0.16667 0.16667 0.16667 
0.16667 0.16667 0.16667 0.16667 0.16667 0.16667 
0.20000 0.20000 0.20000 0.20000 0.00000 0.20000 
0.25000 0.25000 0.25000 0.25000 # INSL
0.25000 0.25000 0.25000 0.25000 # INSR
0.01587 0.01587 0.01587 0.06349 # MATP
0.01587 0.03175 0.33333 0.01587 # MATP
0.01587 0.30159 0.01587 0.01587 # MATP
0.04762 0.01587 0.06349 0.01587 # MATP
0.20000 0.20000 0.40000 0.20000 # MATL
0.25000 0.25000 0.25000 0.25000 # MATR
### node 49 type 1
50  -1
0.97596 0.00481 0.00481 0.00481 0.00481 0.00481 
0.77778 0.13333 0.02222 0.02222 0.02222 0.02222 
0.14286 0.14286 0.28571 0.14286 0.14286 0.14286 
0.16667 0.16667 0.16667 0.16667 0.16667 0.16667 
0.16667 0.16667 0.16667 0.16667 0.16667 0.16667 
0.20000 0.20000 0.20000 0.20000 0.00000 0.20000 
0.25000 0.25000 0.25000 0.25000 # INSL
0.25000 0.25000 0.25000 0.25000 # INSR
0.01818 0.01818 0.01818 0.01818 # MATP
0.03636 0.01818 0.41818 0.01818 # MATP
0.01818 0.20000 0.01818 0.01818 # MATP
0.07273 0.01818 0.07273 0.01818 # MATP
0.20000 0.20000 0.20000 0.40000 # MATL
0.25000 0.25000 0.25000 0.25000 # MATR
### node 50 type 1
51  -1
0.97934 0.00413 0.00413 0.00413 0.00413 0.00413 
0.45455 0.18182 0.09091 0.09091 0.09091 0.09091 
0.14286 0.28571 0.14286 0.14286 0.14286 0.14286 
0.16667 0.16667 0.16667 0.16667 0.16667 0.16667 
0.16667 0.16667 0.16667 0.16667 0.16667 0.16667 
0.20000 0.20000 0.20000 0.20000 0.00000 0.20000 
0.25000 0.25000 0.25000 0.25000 # INSL
0.25000 0.25000 0.25000 0.25000 # INSR
0.04762 0.04762 0.04762 0.04762 # MATP
0.04762 0.04762 0.09524 0.04762 # MATP
0.04762 0.04762 0.04762 0.04762 # MATP
0.09524 0.04762 0.19048 0.04762 # MATP
0.40000 0.20000 0.20000 0.20000 # MATL
0.25000 0.25000 0.25000 0.25000 # MATR
### node 51 type 1
52  -1
0.97967 0.00407 0.00407 0.00407 0.00407 0.00407 
0.25000 0.25000 0.12500 0.12500 0.12500 0.12500 
0.16667 0.16667 0.16667 0.16667 0.16667 0.16667 
0.16667 0.16667 0.16667 0.16667 0.16667 0.16667 
0.16667 0.16667 0.16667 0.16667 0.16667 0.16667 
0.20000 0.20000 0.20000 0.20000 0.00000 0.20000 
0.25000 0.25000 0.25000 0.25000 # INSL
0.25000 0.25000 0.25000 0.25000 # INSR
0.05556 0.05556 0.05556 0.05556 # MATP
0.05556 0.05556 0.05556 0.05556 # MATP
0.05556 0.05556 0.11111 0.05556 # MATP
0.05556 0.05556 0.05556 0.11111 # MATP
0.25000 0.25000 0.25000 0.25000 # MATL
0.25000 0.25000 0.25000 0.25000 # MATR
### node 52 type 1
53  -1
0.78776 0.00000 0.19592 0.00000 0.00408 0.01224 
0.20000 0.00000 0.20000 0.00000 0.20000 0.40000 
0.25000 0.00000 0.25000 0.00000 0.25000 0.25000 
0.25000 0.00000 0.25000 0.00000 0.25000 0.25000 
0.25000 0.00000 0.25000 0.00000 0.25000 0.25000 
0.16667 0.00000 0.66667 0.00000 0.00000 0.16667 
0.25000 0.25000 0.25000 0.25000 # INSL
0.14286 0.14286 0.57143 0.14286 # INSR
0.05882 0.05882 0.05882 0.05882 # MATP
0.05882 0.05882 0.11765 0.05882 # MATP
0.05882 0.05882 0.05882 0.05882 # MATP
0.05882 0.05882 0.05882 0.05882 # MATP
0.25000 0.25000 0.25000 0.25000 # MATL
0.25000 0.25000 0.25000 0.25000 # MATR
### node 53 type 2
54  -1
0.98974 0.00000 0.00513 0.00000 0.00513 0.00000 
0.00000 0.00000 0.00000 0.00000 0.00000 0.00000 
0.01887 0.00000 0.96226 0.00000 0.01887 0.00000 
0.00000 0.00000 0.00000 0.00000 0.00000 0.00000 
0.33333 0.00000 0.33333 0.00000 0.33333 0.00000 
0.00000 0.00000 0.00000 0.00000 0.00000 0.00000 
0.25000 0.25000 0.25000 0.25000 # INSL
0.00000 0.00000 0.00000 0.00000 # INSR
0.00000 0.00000 0.00000 0.00000 # MATP
0.00000 0.00000 0.00000 0.00000 # MATP
0.00000 0.00000 0.00000 0.00000 # MATP
0.00000 0.00000 0.00000 0.00000 # MATP
0.09259 0.16667 0.11111 0.62963 # MATL
0.00000 0.00000 0.00000 0.00000 # MATR
### node 54 type 2
55  -1
0.98974 0.00000 0.00513 0.00000 0.00513 0.00000 
0.00000 0.00000 0.00000 0.00000 0.00000 0.00000 
0.09434 0.00000 0.88679 0.00000 0.01887 0.00000 
0.00000 0.00000 0.00000 0.00000 0.00000 0.00000 
0.33333 0.00000 0.33333 0.00000 0.33333 0.00000 
0.00000 0.00000 0.00000 0.00000 0.00000 0.00000 
0.25000 0.25000 0.25000 0.25000 # INSL
0.00000 0.00000 0.00000 0.00000 # INSR
0.00000 0.00000 0.00000 0.00000 # MATP
0.00000 0.00000 0.00000 0.00000 # MATP
0.00000 0.00000 0.00000 0.00000 # MATP
0.00000 0.00000 0.00000 0.00000 # MATP
0.07407 0.37037 0.03704 0.51852 # MATL
0.00000 0.00000 0.00000 0.00000 # MATR
### node 55 type 2
56  -1
0.98995 0.00000 0.00503 0.00000 0.00503 0.00000 
0.00000 0.00000 0.00000 0.00000 0.00000 0.00000 
0.65306 0.00000 0.32653 0.00000 0.02041 0.00000 
0.00000 0.00000 0.00000 0.00000 0.00000 0.00000 
0.33333 0.00000 0.33333 0.00000 0.33333 0.00000 
0.00000 0.00000 0.00000 0.00000 0.00000 0.00000 
0.25000 0.25000 0.25000 0.25000 # INSL
0.00000 0.00000 0.00000 0.00000 # INSR
0.00000 0.00000 0.00000 0.00000 # MATP
0.00000 0.00000 0.00000 0.00000 # MATP
0.00000 0.00000 0.00000 0.00000 # MATP
0.00000 0.00000 0.00000 0.00000 # MATP
0.18000 0.12000 0.04000 0.66000 # MATL
0.00000 0.00000 0.00000 0.00000 # MATR
### node 56 type 2
-1  -1
0.99563 0.00000 0.00000 0.00000 0.00437 0.00000 
0.00000 0.00000 0.00000 0.00000 0.00000 0.00000 
0.94118 0.00000 0.00000 0.00000 0.05882 0.00000 
0.00000 0.00000 0.00000 0.00000 0.00000 0.00000 
0.50000 0.00000 0.00000 0.00000 0.50000 0.00000 
0.00000 0.00000 0.00000 0.00000 0.00000 0.00000 
0.25000 0.25000 0.25000 0.25000 # INSL
0.00000 0.00000 0.00000 0.00000 # INSR
0.00000 0.00000 0.00000 0.00000 # MATP
0.00000 0.00000 0.00000 0.00000 # MATP
0.00000 0.00000 0.00000 0.00000 # MATP
0.00000 0.00000 0.00000 0.00000 # MATP
0.26316 0.10526 0.47368 0.15789 # MATL
0.00000 0.00000 0.00000 0.00000 # MATR
### node 57 type 5
58  -1
0.01224 0.00000 0.98367 0.00000 0.00408 0.00000 
0.00000 0.00000 0.00000 0.00000 0.00000 0.00000 
0.00000 0.00000 0.00000 0.00000 0.00000 0.00000 
0.00000 0.00000 0.00000 0.00000 0.00000 0.00000 
0.16667 0.16667 0.16667 0.16667 0.16667 0.16667 
0.00000 0.00000 0.00000 0.00000 0.00000 0.00000 
0.25000 0.25000 0.25000 0.25000 # INSL
0.00000 0.00000 0.00000 0.00000 # INSR
0.00000 0.00000 0.00000 0.00000 # MATP
0.00000 0.00000 0.00000 0.00000 # MATP
0.00000 0.00000 0.00000 0.00000 # MATP
0.00000 0.00000 0.00000 0.00000 # MATP
0.00000 0.00000 0.00000 0.00000 # MATL
0.00000 0.00000 0.00000 0.00000 # MATR
### node 58 type 2
59  -1
0.20000 0.00000 0.60000 0.00000 0.20000 0.00000 
0.00000 0.00000 0.00000 0.00000 0.00000 0.00000 
0.00412 0.00000 0.39918 0.00000 0.59671 0.00000 
0.00000 0.00000 0.00000 0.00000 0.00000 0.00000 
0.00676 0.00000 0.97973 0.00000 0.01351 0.00000 
0.00000 0.00000 0.00000 0.00000 0.00000 0.00000 
0.00671 0.05369 0.02013 0.91946 # INSL
0.00000 0.00000 0.00000 0.00000 # INSR
0.00000 0.00000 0.00000 0.00000 # MATP
0.00000 0.00000 0.00000 0.00000 # MATP
0.00000 0.00000 0.00000 0.00000 # MATP
0.00000 0.00000 0.00000 0.00000 # MATP
0.20492 0.02459 0.75820 0.01230 # MATL
0.00000 0.00000 0.00000 0.00000 # MATR
### node 59 type 2
60  -1
0.20000 0.20000 0.20000 0.20000 0.20000 0.00000 
0.00000 0.00000 0.00000 0.00000 0.00000 0.00000 
0.00405 0.98381 0.00405 0.00405 0.00405 0.00000 
0.00000 0.00000 0.00000 0.00000 0.00000 0.00000 
0.20000 0.20000 0.20000 0.20000 0.20000 0.00000 
0.00000 0.00000 0.00000 0.00000 0.00000 0.00000 
0.25000 0.25000 0.25000 0.25000 # INSL
0.00000 0.00000 0.00000 0.00000 # INSR
0.00000 0.00000 0.00000 0.00000 # MATP
0.00000 0.00000 0.00000 0.00000 # MATP
0.00000 0.00000 0.00000 0.00000 # MATP
0.00000 0.00000 0.00000 0.00000 # MATP
0.02846 0.82520 0.01626 0.13008 # MATL
0.00000 0.00000 0.00000 0.00000 # MATR
### node 60 type 1
61  -1
0.16667 0.16667 0.16667 0.16667 0.16667 0.16667 
0.00403 0.95968 0.00403 0.00403 0.00403 0.02419 
0.16667 0.16667 0.16667 0.16667 0.16667 0.16667 
0.16667 0.16667 0.16667 0.16667 0.16667 0.16667 
0.16667 0.16667 0.16667 0.16667 0.16667 0.16667 
0.10000 0.60000 0.10000 0.10000 0.00000 0.10000 
0.25000 0.25000 0.25000 0.25000 # INSL
0.11111 0.66667 0.11111 0.11111 # INSR
0.00388 0.00388 0.00388 0.08527 # MATP
0.00775 0.00388 0.40310 0.00388 # MATP
0.00388 0.37209 0.00388 0.05426 # MATP
0.02326 0.00388 0.01938 0.00388 # MATP
0.25000 0.25000 0.25000 0.25000 # MATL
0.25000 0.25000 0.25000 0.25000 # MATR
### node 61 type 1
62  -1
0.16667 0.16667 0.16667 0.16667 0.16667 0.16667 
0.00403 0.97984 0.00403 0.00403 0.00403 0.00403 
0.16667 0.16667 0.16667 0.16667 0.16667 0.16667 
0.16667 0.16667 0.16667 0.16667 0.16667 0.16667 
0.16667 0.16667 0.16667 0.16667 0.16667 0.16667 
0.20000 0.20000 0.20000 0.20000 0.00000 0.20000 
0.25000 0.25000 0.25000 0.25000 # INSL
0.25000 0.25000 0.25000 0.25000 # INSR
0.00388 0.00388 0.00388 0.07364 # MATP
0.00388 0.00388 0.53488 0.00775 # MATP
0.00388 0.10465 0.00388 0.02326 # MATP
0.18992 0.00775 0.02713 0.00388 # MATP
0.25000 0.25000 0.25000 0.25000 # MATL
0.25000 0.25000 0.25000 0.25000 # MATR
### node 62 type 1
63  -1
0.16667 0.16667 0.16667 0.16667 0.16667 0.16667 
0.00403 0.97984 0.00403 0.00403 0.00403 0.00403 
0.16667 0.16667 0.16667 0.16667 0.16667 0.16667 
0.16667 0.16667 0.16667 0.16667 0.16667 0.16667 
0.16667 0.16667 0.16667 0.16667 0.16667 0.16667 
0.20000 0.20000 0.20000 0.20000 0.00000 0.20000 
0.25000 0.25000 0.25000 0.25000 # INSL
0.25000 0.25000 0.25000 0.25000 # INSR
0.00388 0.00388 0.00388 0.18605 # MATP
0.00388 0.00388 0.10078 0.00388 # MATP
0.00388 0.49225 0.00388 0.00388 # MATP
0.09690 0.00388 0.06977 0.01550 # MATP
0.25000 0.25000 0.25000 0.25000 # MATL
0.25000 0.25000 0.25000 0.25000 # MATR
### node 63 type 1
64  -1
0.16667 0.16667 0.16667 0.16667 0.16667 0.16667 
0.00403 0.97984 0.00403 0.00403 0.00403 0.00403 
0.16667 0.16667 0.16667 0.16667 0.16667 0.16667 
0.16667 0.16667 0.16667 0.16667 0.16667 0.16667 
0.16667 0.16667 0.16667 0.16667 0.16667 0.16667 
0.20000 0.20000 0.20000 0.20000 0.00000 0.20000 
0.25000 0.25000 0.25000 0.25000 # INSL
0.25000 0.25000 0.25000 0.25000 # INSR
0.00388 0.00775 0.00388 0.09302 # MATP
0.00388 0.00775 0.01163 0.00775 # MATP
0.00775 0.77907 0.00388 0.01938 # MATP
0.03488 0.00775 0.00388 0.00388 # MATP
0.25000 0.25000 0.25000 0.25000 # MATL
0.25000 0.25000 0.25000 0.25000 # MATR
### node 64 type 1
65  -1
0.25000 0.00000 0.25000 0.00000 0.25000 0.25000 
0.00407 0.00000 0.98780 0.00000 0.00407 0.00407 
0.25000 0.00000 0.25000 0.00000 0.25000 0.25000 
0.25000 0.00000 0.25000 0.00000 0.25000 0.25000 
0.25000 0.00000 0.25000 0.00000 0.25000 0.25000 
0.33333 0.00000 0.33333 0.00000 0.00000 0.33333 
0.25000 0.25000 0.25000 0.25000 # INSL
0.25000 0.25000 0.25000 0.25000 # INSR
0.00388 0.00388 0.00388 0.00775 # MATP
0.00388 0.00388 0.00388 0.00388 # MATP
0.00388 0.93023 0.00388 0.01163 # MATP
0.00388 0.00388 0.00388 0.00388 # MATP
0.25000 0.25000 0.25000 0.25000 # MATL
0.25000 0.25000 0.25000 0.25000 # MATR
### node 65 type 2
66  -1
0.33333 0.00000 0.33333 0.00000 0.33333 0.00000 
0.00000 0.00000 0.00000 0.00000 0.00000 0.00000 
0.00408 0.00000 0.99184 0.00000 0.00408 0.00000 
0.00000 0.00000 0.00000 0.00000 0.00000 0.00000 
0.33333 0.00000 0.33333 0.00000 0.33333 0.00000 
0.00000 0.00000 0.00000 0.00000 0.00000 0.00000 
0.25000 0.25000 0.25000 0.25000 # INSL
0.00000 0.00000 0.00000 0.00000 # INSR
0.00000 0.00000 0.00000 0.00000 # MATP
0.00000 0.00000 0.00000 0.00000 # MATP
0.00000 0.00000 0.00000 0.00000 # MATP
0.00000 0.00000 0.00000 0.00000 # MATP
0.08537 0.00407 0.00407 0.90650 # MATL
0.00000 0.00000 0.00000 0.00000 # MATR
### node 66 type 2
67  -1
0.33333 0.00000 0.33333 0.00000 0.33333 0.00000 
0.00000 0.00000 0.00000 0.00000 0.00000 0.00000 
0.00408 0.00000 0.99184 0.00000 0.00408 0.00000 
0.00000 0.00000 0.00000 0.00000 0.00000 0.00000 
0.33333 0.00000 0.33333 0.00000 0.33333 0.00000 
0.00000 0.00000 0.00000 0.00000 0.00000 0.00000 
0.25000 0.25000 0.25000 0.25000 # INSL
0.00000 0.00000 0.00000 0.00000 # INSR
0.00000 0.00000 0.00000 0.00000 # MATP
0.00000 0.00000 0.00000 0.00000 # MATP
0.00000 0.00000 0.00000 0.00000 # MATP
0.00000 0.00000 0.00000 0.00000 # MATP
0.00407 0.00407 0.00407 0.98780 # MATL
0.00000 0.00000 0.00000 0.00000 # MATR
### node 67 type 2
68  -1
0.33333 0.00000 0.33333 0.00000 0.33333 0.00000 
0.00000 0.00000 0.00000 0.00000 0.00000 0.00000 
0.00408 0.00000 0.99184 0.00000 0.00408 0.00000 
0.00000 0.00000 0.00000 0.00000 0.00000 0.00000 
0.33333 0.00000 0.33333 0.00000 0.33333 0.00000 
0.00000 0.00000 0.00000 0.00000 0.00000 0.00000 
0.25000 0.25000 0.25000 0.25000 # INSL
0.00000 0.00000 0.00000 0.00000 # INSR
0.00000 0.00000 0.00000 0.00000 # MATP
0.00000 0.00000 0.00000 0.00000 # MATP
0.00000 0.00000 0.00000 0.00000 # MATP
0.00000 0.00000 0.00000 0.00000 # MATP
0.00407 0.97967 0.00813 0.00813 # MATL
0.00000 0.00000 0.00000 0.00000 # MATR
### node 68 type 2
69  -1
0.33333 0.00000 0.33333 0.00000 0.33333 0.00000 
0.00000 0.00000 0.00000 0.00000 0.00000 0.00000 
0.00408 0.00000 0.99184 0.00000 0.00408 0.00000 
0.00000 0.00000 0.00000 0.00000 0.00000 0.00000 
0.33333 0.00000 0.33333 0.00000 0.33333 0.00000 
0.00000 0.00000 0.00000 0.00000 0.00000 0.00000 
0.25000 0.25000 0.25000 0.25000 # INSL
0.00000 0.00000 0.00000 0.00000 # INSR
0.00000 0.00000 0.00000 0.00000 # MATP
0.00000 0.00000 0.00000 0.00000 # MATP
0.00000 0.00000 0.00000 0.00000 # MATP
0.00000 0.00000 0.00000 0.00000 # MATP
0.22764 0.00407 0.76016 0.00813 # MATL
0.00000 0.00000 0.00000 0.00000 # MATR
### node 69 type 2
70  -1
0.33333 0.00000 0.33333 0.00000 0.33333 0.00000 
0.00000 0.00000 0.00000 0.00000 0.00000 0.00000 
0.00408 0.00000 0.99184 0.00000 0.00408 0.00000 
0.00000 0.00000 0.00000 0.00000 0.00000 0.00000 
0.33333 0.00000 0.33333 0.00000 0.33333 0.00000 
0.00000 0.00000 0.00000 0.00000 0.00000 0.00000 
0.25000 0.25000 0.25000 0.25000 # INSL
0.00000 0.00000 0.00000 0.00000 # INSR
0.00000 0.00000 0.00000 0.00000 # MATP
0.00000 0.00000 0.00000 0.00000 # MATP
0.00000 0.00000 0.00000 0.00000 # MATP
0.00000 0.00000 0.00000 0.00000 # MATP
0.98780 0.00407 0.00407 0.00407 # MATL
0.00000 0.00000 0.00000 0.00000 # MATR
### node 70 type 2
71  -1
0.33333 0.00000 0.33333 0.00000 0.33333 0.00000 
0.00000 0.00000 0.00000 0.00000 0.00000 0.00000 
0.00816 0.00000 0.98776 0.00000 0.00408 0.00000 
0.00000 0.00000 0.00000 0.00000 0.00000 0.00000 
0.33333 0.00000 0.33333 0.00000 0.33333 0.00000 
0.00000 0.00000 0.00000 0.00000 0.00000 0.00000 
0.25000 0.25000 0.25000 0.25000 # INSL
0.00000 0.00000 0.00000 0.00000 # INSR
0.00000 0.00000 0.00000 0.00000 # MATP
0.00000 0.00000 0.00000 0.00000 # MATP
0.00000 0.00000 0.00000 0.00000 # MATP
0.00000 0.00000 0.00000 0.00000 # MATP
0.43496 0.05691 0.13821 0.36992 # MATL
0.00000 0.00000 0.00000 0.00000 # MATR
### node 71 type 2
-1  -1
0.66667 0.00000 0.00000 0.00000 0.33333 0.00000 
0.00000 0.00000 0.00000 0.00000 0.00000 0.00000 
0.99588 0.00000 0.00000 0.00000 0.00412 0.00000 
0.00000 0.00000 0.00000 0.00000 0.00000 0.00000 
0.50000 0.00000 0.00000 0.00000 0.50000 0.00000 
0.00000 0.00000 0.00000 0.00000 0.00000 0.00000 
0.25000 0.25000 0.25000 0.25000 # INSL
0.00000 0.00000 0.00000 0.00000 # INSR
0.00000 0.00000 0.00000 0.00000 # MATP
0.00000 0.00000 0.00000 0.00000 # MATP
0.00000 0.00000 0.00000 0.00000 # MATP
0.00000 0.00000 0.00000 0.00000 # MATP
0.10612 0.24490 0.00816 0.64082 # MATL
0.00000 0.00000 0.00000 0.00000 # MATR
