# Supplementary material for: Initiator tRNA genes template the 3′ CCA end at high frequencies in bacteria
Source: BMC Genomics. 2016 Dec 8;17:1003. doi: 10.1186/s12864-016-3314-x (PMC5143459; doi:10.1186/s12864-016-3314-x)
Supplement: Additional file 6: — Installation code-base for the TFAM program. (ZIP 819 kb) [file 12864_2016_3314_MOESM6_ESM.zip › tfam_lib-1.04/MANIFEST]

tfam_lib.c
tfam_lib_wrap.c
tfam_lib.pm
covemf-2.4.4/align.c
covemf-2.4.4/align2model_main.c
covemf-2.4.4/align_main.c
covemf-2.4.4/alignf.c
covemf-2.4.4/alignFromFile_main.c
covemf-2.4.4/alignio.c
covemf-2.4.4/alignm.c
covemf-2.4.4/build_main.c
covemf-2.4.4/COPYING
covemf-2.4.4/dbviterbi.c
covemf-2.4.4/debug.c
covemf-2.4.4/DEMO
covemf-2.4.4/Demos/7SL-euk.cm
covemf-2.4.4/Demos/7SL-euk.fa
covemf-2.4.4/Demos/fig5.fa
covemf-2.4.4/Demos/fig5.slx
covemf-2.4.4/Demos/K11H3frag.fa
covemf-2.4.4/Demos/sim100.fa
covemf-2.4.4/Demos/sim100.slx
covemf-2.4.4/Demos/sim65.fa
covemf-2.4.4/Demos/sim65.slx
covemf-2.4.4/Demos/test100.fa
covemf-2.4.4/Demos/test100.slx
covemf-2.4.4/Demos/trna1415.slx
covemf-2.4.4/Demos/TRNA2.cm
covemf-2.4.4/Demos/yeast-phe.fa
covemf-2.4.4/emit.c
covemf-2.4.4/emit_main.c
covemf-2.4.4/fast-dbviterbi.c
covemf-2.4.4/fastmodelmaker.c
covemf-2.4.4/FILES
covemf-2.4.4/funcs.h
covemf-2.4.4/GNULICENSE
covemf-2.4.4/gnuregex.c
covemf-2.4.4/gnuregex.h
covemf-2.4.4/Guide.tex
covemf-2.4.4/INSTALL
covemf-2.4.4/interleaved.c
covemf-2.4.4/iupac.c
covemf-2.4.4/konings.c
covemf-2.4.4/lengthdist.c
covemf-2.4.4/Makefile
covemf-2.4.4/Makefile.maspar
covemf-2.4.4/maspar.h
covemf-2.4.4/maxmodelmaker.c
covemf-2.4.4/misc.c
covemf-2.4.4/model.c
covemf-2.4.4/modelmaking.c
covemf-2.4.4/mp-dbviterbi.m
covemf-2.4.4/mpcovels_main.c
covemf-2.4.4/mpviterbi.m
covemf-2.4.4/msf.c
covemf-2.4.4/prior.c
covemf-2.4.4/prior.h
covemf-2.4.4/probify.c
covemf-2.4.4/README
covemf-2.4.4/revcomp.c
covemf-2.4.4/save.c
covemf-2.4.4/scan_main.c
covemf-2.4.4/score_main.c
covemf-2.4.4/scorestack.c
covemf-2.4.4/selex.c
covemf-2.4.4/smallviterbi.c
covemf-2.4.4/sqerror.c
covemf-2.4.4/sqfuncs.h
covemf-2.4.4/sqio.c
covemf-2.4.4/squid.h
covemf-2.4.4/sre_ctype.c
covemf-2.4.4/sre_math.c
covemf-2.4.4/sre_string.c
covemf-2.4.4/stack.c
covemf-2.4.4/structcheck_main.c
covemf-2.4.4/structs.c
covemf-2.4.4/structs.h
covemf-2.4.4/Testsuite/2mer.cm
covemf-2.4.4/Testsuite/2mer.fa
covemf-2.4.4/Testsuite/2mer.slx
covemf-2.4.4/Testsuite/K11H3frag.fa
covemf-2.4.4/Testsuite/mpbmark-rev.fa
covemf-2.4.4/Testsuite/mpbmark.fa
covemf-2.4.4/Testsuite/multitest.fa
covemf-2.4.4/Testsuite/r17.cm
covemf-2.4.4/Testsuite/r17.slx
covemf-2.4.4/Testsuite/Run_Tests
covemf-2.4.4/Testsuite/sim65.cm
covemf-2.4.4/Testsuite/SIM65.slx
covemf-2.4.4/Testsuite/simp_bifurc.cm
covemf-2.4.4/Testsuite/simp_bifurc.fa
covemf-2.4.4/Testsuite/simp_bifurc.slx
covemf-2.4.4/Testsuite/TESTCOMMANDS
covemf-2.4.4/Testsuite/TRNA.cm
covemf-2.4.4/trace.c
covemf-2.4.4/train_main.c
covemf-2.4.4/types.c
covemf-2.4.4/version.h
covemf-2.4.4/viterbi.c
inc/Module/Install.pm
inc/Module/Install/Base.pm
inc/Module/Install/Can.pm
inc/Module/Install/Fetch.pm
inc/Module/Install/Makefile.pm
inc/Module/Install/MakeMaker.pm
inc/Module/Install/Metadata.pm
inc/Module/Install/Scripts.pm
inc/Module/Install/Win32.pm
Changes
INSTALL
lib/Bio/UnivAln.pm
lib/TFAM-bact0.2.coveam
lib/TFAM-euka0.1.coveam
lib/TFAM-arch0.1.coveam
lib/TRNA2-bact.cm
lib/TRNA2-euk.cm
lib/TRNA2-arch.cm
Makefile.PL
MANIFEST			This list of files
CHANGES
META.yml
README
tfam.in
TODO
utilities/sprinzl-2000/README
utilities/sprinzl-2000/comment.txt
utilities/sprinzl-2000/referenc.txt
utilities/sprinzl-2000/sprinzl.howto
utilities/sprinzl-2000/sprinzl2fas
utilities/sprinzl-2000/sprinzlDB.txt
utilities/sprinzl-2000/sprinzlDBheader.txt
utilities/sprinzl-2000/sprinzlIDS.txt
MODELS.txt
