# Supplementary material for: Initiator tRNA genes template the 3′ CCA end at high frequencies in bacteria
Source: BMC Genomics. 2016 Dec 8;17:1003. doi: 10.1186/s12864-016-3314-x (PMC5143459; doi:10.1186/s12864-016-3314-x)
Supplement: Additional file 6: — Installation code-base for the TFAM program. (ZIP 819 kb) [file 12864_2016_3314_MOESM6_ESM.zip › tfam_lib-1.04/META.yml]

name: tfam_lib
version: 1.3
author: David H. Ardell <http://www.lcb.uu.se/~dave>
license: academic free
distribution_type: module
requires:
  perl: 5.004
  Bio::SeqIO: 1.2.3
  IO::File: 0.8
no_index:
  directory:
    - inc
generated_by: Module::Install version 0.36
