# Supplementary material for: Initiator tRNA genes template the 3′ CCA end at high frequencies in bacteria
Source: BMC Genomics. 2016 Dec 8;17:1003. doi: 10.1186/s12864-016-3314-x (PMC5143459; doi:10.1186/s12864-016-3314-x)
Supplement: Additional file 6: — Installation code-base for the TFAM program. (ZIP 819 kb) [file 12864_2016_3314_MOESM6_ESM.zip › tfam_lib-1.04/MODELS.txt]

MODELS 

TFAM 1.0 provides new models for tRNA classification.
The latest bacterial model provided here is called “bacterial TFAM
model 0.2.”  The bacterial model of earlier versions of TFAM 
has been complemented and corrected by genomic tDNA sequences from 46
proteobacterial species classified on the basis of 
clustering to known methionine elongator, unmodified isoleucine elongator, initiator, 
and lysylated isoleucine (kIle) elongator tRNAs. This data, generously provided by Paul 
Higgs is an extension to the dataset analyzed in (1).
 
A full description of how we used these proteobacterial sequences to 
modify bacterial TFAM model 0.1 from (2) is provided here, and in 
supplementary data to our (2007) Web Server article in 
Nucleic Acids Research, and summarized here and at the TFAM Web Server.

The kIle model is more general than just proteobacterial but does 
not score well for kIle tRNAs from Cyanobacteria, Bacteroidetes, Aquificiae, 
Actinobacteria, Chlamydia/Verrucomicrobia group, Planctomycetes or Thermotogae. 

Bacterial TFAM model 0.2 also provides the five selenocysteine sequences from the 
year 2000 release of the Sprinzl Search Server http://www.uni- 
bayreuth.de/departments/biochemie/trna/,  that were removed in bacterial TFAM 
model 0.1. This selenocysteine model is not very general. It can fail
to recognize true Sel-Cys tRNAs. Its use is intended to help distinguish
falsely predicted Sel-Cys tRNAs such as called by tRNAscan-SE for
firmicutes with an altered genetic code. 

In TFAM 1.0 we introduce first-cut versions of eukaryotic and archaeal 
TFAM models, each given version numbers 0.1, with the main purpose of enabling 
convenient and automated initiator tRNA identification in all phylogenetic domains. 
THE USE OF THE ARCHAEAL AND EUKARYOTIC 0.1 MODELS FOR ANY BUT
INITIATOR CLASSIFICATION HAS NOT BEEN TESTED IN ANY WAY.


1. Tang, B., Boisvert, P. & Higgs, P.G. (2004) Comparison of tRNA and rRNA 
Phylogenies in Proteobacteria: Implications for the Frequency of Horizontal 
Gene Transfer. arXiv:q-bio.PE/0404030. 
2. Ardell, D.H. & Andersson, S.G. (2006) TFAM detects co-evolution of tRNA 
identity rules with lateral transfer of histidyl-tRNA synthetase. Nucleic Acids 
Res., 34, 893-904. 

DESCRIPTION OF HOW THE BACTERIAL MODEL 0.2 WAS MADE:

1. The 184 sequences in section A were made into a TFAM model and the model 
sequences in the MSDB/Bacterial model 0.1 (from Ardell and Andersson (2006) ) 
were scored against this model. 
2. Checking only the Met, iMet and Ile sequences in the MSDB, 14 Ile model 
sequences in the MSDB were classified as kIle and 1 Ile was classified as Met in this 
procedure. The following14 Ile sequences were accordingly changed to kIle: 
Sequence DI1140_CAT&DI1180_CAT&RI1140_}AU:  ** 12.00 (J), - 
14.11 (I), -29.35 (M), -55.84 (X), 
Sequence DI1200_CAT:  ** 27.79 (J), -11.75 (M), -21.69 (I), 
-78.00 (X), 
Sequence DI1230_CAT:  ** 18.73 (J), -14.04 (I), -22.70 (M), 
-56.53 (X), 
Sequence DI1260_CAT:  ** 17.23 (J), -24.46 (M), -25.91 (I), 
-60.27 (X), 
Sequence DI1480_CAT:  ** 23.81 (J), -11.02 (I), -19.66 (M), 
-74.30 (X), 
Sequence DI1542_CAT&DM1540_CAT&RI1540_}AU:  ** 23.30 (J), - 
9.93 (I), -24.53 (M), -75.73 (X), 
Sequence DI1661_CAT&RI1662_}AU:  ** 34.49 (J), -17.81 (M), 
-36.30 (I), -86.19 (X), 
Sequence DI1950_CAT:  ** 28.14 (J), -19.69 (M), -34.38 (I), 
-71.71 (X), 
Sequence DI2000_CAT&DM2004_CAT:  ** 32.35 (J), -16.53 (M), 
-41.24 (I), -72.14 (X), 
Sequence DI2140_CAT:  ** 18.03 (J),  3.92 (M),  1.37 (X), - 
47.29 (I), 
Sequence DI1150_CAT:  ** 23.50 (J), -11.23 (M), -18.89 (I), 
-75.59 (X), 
Sequence DI1271_CAT:  ** 12.16 (J), -15.62 (M), -21.68 (I), 
-70.52 (X), 
Sequence DI1280_CAT:  ** 16.53 (J), -19.33 (I), -20.58 (M), 
-81.36 (X), 
Sequence DI1511_CAT:  ** 23.04 (J), -17.90 (M), -18.83 (I), 
-66.89 (X), 
3. The newly modified MSDB (655 sequences) of the last step was combined with the 
184 sequences in section A to give 839 sequences. 
4. 80 redundant sequences were removed to give 759 sequences.

5. 5 Selenocysteine sequences from the 2000 Sprinzl Search Server release were added 
to give 764 final sequences in Bacterial TFAM model 0.2. 

DESCRIPTION OF HOW THE ARCHAEAL TFAM MODEL 0.1 WAS MADE. 

1. 220 sequences annotations from the 2000 Sprinzl Search Server release of the Sprinzl 
database were downloaded on February 23, 2006 from http://www.uni- 
bayreuth.de/departments/biochemie/trna/. 
2. Seven redundant sequences were removed. 
3. Six sequences from two bacterial species Ruminobacter amylo.  and Thermotoga 
maritima were removed. 
4. A resubstitution analysis was performed on the resulting dataset of 207 sequences (the 
model was run on itself). Thhe identity of three sequences were changed on the basis of 
discordant annotations with TFAM and other evidence: 
a. DM0340 was changed to an initiator because it derived from a genome project 
(Archaeoglobus fulgidus) and had a very strong scoring profile as follows: 
Sequence DM0340_CAT:  ** 12.27 (X), -2.05 (M), -21.47 (R), -29.09 (Q), -33.32 
(V), -33.57 (P), -35.94 (I), -37.32 (W), -38.22 (H), -38.35 (T), -39.28 (G), -39.32 
(K), -40.28 (E), -44.46 (Y), -44.98 (F), -45.24 (D), -46.22 (C), -46.92 (N), -53.22 
(S), -54.27 (A), -67.77 (L), -84.69 (Z), 
b. DX0860 in Sulfolobus sulfataricus was changed to an elongator Met because it 
lacked A1, which is a conserved archaeal identity determinant shared also by a 
congeneric sequence in this dataset. The change on the basis of the absence of this 
element was also supported by Pedulla (et al.)  (2005) Nucleic Acids Res. 33, 
1804:C1812. 
c. DM0900 was changed to an initiator on the basis of similarity in scoring 
pattern and presence of the A1 element. 
Sequence DM0900_CAT:  ** 12.70 (X),  2.76 (M), -22.08 (R), -29.93 (K), -33.60 
(W), -34.27 (T), -34.35 (Q), -37.47 (I), -38.74 (H), -39.69 (N), -39.86 (V), - 
40.87 (G), -41.99 (F), -42.96 (E), -43.28 (P), -43.48 (C), -44.93 (Y), -45.68 (D), - 
47.84 (S), -53.16 (A), -56.78 (L), -84.33 (Z),


DESCRIPTION OF HOW THE EUKARYOTIC TFAM MODEL 0.1 WAS MADE. 

Eukaryotic model sequences were converted and used as-is without
changed from the sprinzl 2000 database. See the files and programs
under "utilities" in the tfam build directory.
