# Supplementary material for: Initiator tRNA genes template the 3′ CCA end at high frequencies in bacteria
Source: BMC Genomics. 2016 Dec 8;17:1003. doi: 10.1186/s12864-016-3314-x (PMC5143459; doi:10.1186/s12864-016-3314-x)
Supplement: Additional file 6: — Installation code-base for the TFAM program. (ZIP 819 kb) [file 12864_2016_3314_MOESM6_ESM.zip › tfam_lib-1.04/README]

NAME
    tfam - tRNA family classifier

SYNOPSIS
    tfam <multifasta-file of tDNAs> <outfile>

    OR

    tfam -f <coveaf-file> <outfile>

DESCRIPTION
    tfam uses profile analysis (primary structural information) to classify
    the family, or functional identity, of a set of unaligned "query" tDNA
    sequences provided in its input. tfam uses information from the entire
    sequence, not just the anticodon, to make this classification.

    The tfam executable script is part of the TFAM package, which also
    provides models of tRNA identity. These models are called 'tFAMs' and
    reside in a file called a "coveam file".

    In TFAM 1.0, the bacterial model is updated to version 0.2, which
    provides improved ability to detect lysylated isoleucine tRNAs (that
    have a methionine anticodon) in limited taxa, and there are two new
    models provided for the purpose of identifying initiator tRNAs in
    eukaryotes and archaea. More detail on these models is provided below.
    The bacterial model is default and the other models are selected by
    options.

    TFAM 1.0 is also available as a Web Server at http://tfam.lcb.uu.se

  How tfam Works
    tfam uses annotated tDNAs and tRNAs provided in its input coveam file to
    dynamically generate log-odds profile models for 21 or 22 tRNA families
    depending on the mode: 20 or 21 canonical types of elongators (one for
    most every amino acid, and in the bacterial model, two for isoleucine),
    and one initiator type of tRNA. These models, called tFAMs, are then
    used to annotate a set of input query tDNA sequences.

    First, tfam co-aligns the query tDNA sequences with the model sequences
    in the coveam file using structural information through a program called
    'coveaf', also provided with tfam.

    After co-alignment, positions that do not contribute information (called
    "nondiagnostic positions" in tfam output) are removed. That way, new
    sequences that contain atypical insertions that are not represented in
    the model sequences do not distort tFAM scores. Additional positions in
    the final alignment (such as the anticodon positions) can be removed
    from contributing to tFAM scores using the -x option, see below.

    Then, log-odds profile weight matrices ("models" or "tFAMs") are
    calculated from the aligned model sequences. The model for each family
    weighs the odds of one of five characters (A,C,G,T, or -) occuring in
    sequences of that family against all sequences not of that family for
    each position. This creates, for each family and at any position, a
    "score" for any character in a query sequence that has been co-aligned
    to the model sequences.

    New in TFAM 1.0, the data sequences can be in DNA or RNA upper-case or
    lower-case alphabets.

    tfam scores each query sequence against all tRNA function models,
    summing the evidence over positions. tfam then outputs an annotation of
    the tRNA identity by taking the top tFAM score for each query sequence
    input as well as the scores of each query sequence against all models.
    tfam can also make aligned sequence output files that sort the query
    sequences by their annotated types when the -s option is invoked.

    You can create alternative models for use with tfam, see below for how.

    Unobserved states at certain positions of certain tFAMs are corrected by
    a method called "pseudocounts." The pseudocount method causes the
    importance of unobserved states to vary with the number of sequences
    used to make each model. Information such as the number of sequences
    used to make each model, and the occurrence of illegal characters in
    model sequences are output in a file ending '.MODEL.log'.

    TFAM uses covariance models provided with tRNAscan-SE (Lowe T.M. and
    S.R. Eddy (1997) Nucl. Acids Res. 25(5):955-964) distributed under terms
    of the GNU General Public License version 2, as well as the COVEMF
    package modified and distributed from the COVE package v.2.4.2 (Eddy &
    Durbin, Nucl. Acids Res. 1994, 22: 2079-2088) under terms of the GNU
    General Public License version 2

  Sequence Input Format
    tfam expects its query tDNA sequence input file to be a multi-fasta file
    of unaligned tDNA sequences. The input sequences may be mixed upper- and
    lowercase. Sequence characters other than {A,C,G,T,U,a,c,g,t,u} are
    ignored. They do not contribute to the models nor the scores of data
    sequences. Such "bad" characters are reported in program output, for
    models in a file called MODEL.log.

    You can optionally feed tfam input with certain identifiers, from which
    it will recognize the annotated identity of the tRNAs and notify you of
    conflicts with its own predictions. There are four kinds of formats
    recognized:

    GtRDB
        tfam recognizes the format of fasta files saved from the Genomic
        tRNA Database (GtRDB, see website below).

    Sprinzl
        The translated Sprinzl identifier formats are:

        >[D|R][A-Z]nnnn

        or

        >[D|R][A-Z]nnnn_XXX

        where [D|R] means either "D" or "R" (DNA or RNA), [A-Z] means the
        annotated type of tRNA (1-letter aa code, with 'X' as initiator),
        nnnn means the Sprinzl taxonomic id (an integer of length 4)
        followed by an optional underscore '_' and a string of three
        characters specifying an anticodon in a DNA alphabet.

        An example of a translated Sprinzl identifier is:

        >DH1000_GTG

        which means "His-tDNA from taxon id 1000 with anticodon GTG".

        The installation package for TFAM 1.0 includes a package of the
        original Sprinzl Database (2000 release) in the "utilities"
        directory. A utility provided with the database called "sprinzl2fas"
        can parse the sprinzl database file, translating the modified
        nucleotide codes and produce a fasta file you can input to TFAM that
        has this input format. The utility also lets you select certain
        kinds of tRNAs by class or taxonomy. See "README" file in
        "utilities/sprinzl-2000" under the installation directory tree.

    tRNAscan-SE
        The translated tRNAscan-SE format is as follows:

        >Yyyy[A-Z?$#]XXXggggggg

        Where Yyyy is a taxonomic ID for the genome analyzed (one capital
        letter followed by three of any character), [A-Z?$#] is a
        one-character code for type of tRNA (either a one-letter aa code,
        'X' for initiator, 'Z' for selenocysteine, 'J' for lysylated
        isoleucine tRNA, ? for 'undetermined', '$' for 'pseudo-tRNA', or '#'
        for 'unalignable' or 'UAR anticodon'), 'XXX' is an anticodon string
        in the DNA alphabet, and 'gggggg' is an arbitrary-length string of
        integers indicating the genome location of the tDNA.

        An example of this format is:

        >BsisHGTG-3171484

        which means "His-tDNA from taxon id Bsis with anticodon GTG and at
        position -3171484" (the negative refers to strand and can be
        ignored).

    Simple
        Finally, you can provide ids in the simple formats:

        >Bee-K-9

        >K-9

        >Lys-9

        >Bee-Lys-9

        in other words, an optional taxonomic identifier of uppercase
        letters, lowercase letters or underscores ("_"), followed by the
        functional annotation and an integer.

        The functional annotation in this case are the standard one- or
        three-letter codes and 'X' / 'iMet' / 'fMet' for initiator, 'Sec' /
        'Sec(p)' / 'Sec(e)' / 'Z' for selenocysteine tRNAs, 'kIle' / 'J' for
        lysidinylated isoleucine tRNAs, 'Pseudo' / '$' for pseudo-tRNAs,
        'Undet' / '?' for undetermined tRNAs

    An identifier not in one of the four previous formats is allowed but the
    annatated identity of the tRNA will not be parsed and mismatches will
    not be reported.

    Identifiers MUST BE UNIQUE for every sequence input to TFAM.

    If you use the -t output option for tabular output, sequence ids longer
    than 20 characters will be truncated in the output.

  Models
   Bacterial TFAM model 0.2
    This is the default model against which input sequences are scored. It
    is an update of the model provided in earlier versions of TFAM,
    supplemented and corrected by proteobacterial annotated sequences for
    the 4 tRNAs charged with isoleucine or methionine (the standard
    elongators, the lysylated isoleucine elongator and the initiator).

    There are two additional classes defined in the Bacterial TFAM 0.2
    model, the lysylated isoleucine class (with symbol "J") and the
    selenocysteine model (with symbol "Z").

    The selenocysteine model is not very general and can fail to recognize
    true Sel-Cys tRNAs, nonetheless, the model is useful to distinguish
    falsely predicted Sel-Cys tRNAs such as called by tRNAscan-SE for
    firmicutes with an altered genetic code.

    The J model is more general than only for proteobacterial but does not
    score well for J tRNAs from Cyanobacteria, Bacteroidetes, Aquificiae,
    Actinobacteria, Chlamydia/Verrucomicrobia group, Planctomycetes or
    Thermotogae. This is probably because the determinants for this class
    are divergent in bacteria.

   Archaeal TFAM model 0.1
    This is a preliminary archaeal model provided and tested only for the
    purpose of identifying initiator tRNAs. Its use for any other purpose is
    highly experimental! It was derived from the Sprinzl 2000 release with
    some minor corrections.

   Eukaryotic TFAM model 0.1
    This is a preliminary eukaryotic model provided and tested only for the
    purpose of identifying initiator tRNAs. Its use for any other purpose is
    highly experimental! It was derived from the Sprinzl 2000 release
    without any corrections.

    For more details about how these models were made and tested, please see
    "MODELS.txt" provided with the TFAM installation package, the "Help"
    page of the TFAM Web Server or the Taquist et al. (2007) Nucleic Acids
    Res. article describing the TFAM Web Server.

  tfam Output
    There are two output formats for tfam:

    sorted
        The first and default format outputs, for each tRNA sequence input,
        (to the user-designated output file <output>, see SYNOPSIS) a score
        against each of models of tRNA identity selected: one for each of
        the 20 types of elongator tRNAs and one for initiator tRNAs. The
        scores are sorted in decreasing order and appear on one line as
        follows:

        Sequence BsisHGTG-3171484: 27.13 (H), -11.83 (Q), -18.86 (D), ...

        If there is a mismatch between the annotated identity of a tRNA and
        the identity predicted by tfam, the scores are preceded by a '**' as
        follows:

        Sequence AtshHGTG606854: ** -3.32 (I), -9.84 (H), ...

        The symbols for the models are the standard IUPAC one-letter amino
        acid codes, and the symbol 'X', which stands for 'initiator tRNA',
        "J" for lysylated isoleucine tRNA, and 'Z' for selenocysteine. For
        models "J" and "Z", these predictions are statistical and have known
        weaknesses. Use at your own risk!

    tabular
        A tabular output format can be selected with the -t option. Here the
        output will be nicely collated in columns and the data will not be
        sorted. Sequence ids longer than 20 characters will be truncated!

    In addition, with the -s option, tfam will make a set of at most 21
    multi-fasta files, one for each tFAM model, containing the sequences
    classified as belonging to that family. The sequences in all of these
    files are structurally aligned to one another. The names of these files
    are "<output>.<model-symbol>.fas".

    tfam also makes a file called "<output>.coveaf" which contains all the
    co-aligned model and query sequences. You can use this file to find
    positions to exclude in a subsequent run of tfam using the -x option, in
    which you can input the coveaf file directly with the -f option to save
    time and work.

    Currently tfam will overwrite existing output files. So be careful and
    run tfam in a fresh directory!

OPTIONS
    The following are command-line options for tfam:

    *   -h Print short usage information and quit

    *   -A Use the Archael model to classify tRNA initiators (default is
        bacterial; CAUTION, preliminary, see documentation above)

    *   -E Use the Eukaryotic model to classify tRNA initiators (default is
        bacterial; CAUTION, perliminary, see documentation above)

    *   -c _file_ Use alternative cm file _file_ containing a SCFG model of
        tRNA structure (default is TRNA2-prok.cm). Should be the same as was
        used to make the coveam model input with option -m.

    *   -m _file_ Use alternative coveam file _file_ containing pre-aligned
        model sequences for tRNA families (default is blue.coveam for
        bacterial tDNAs).

    *   -f _file_ Use coveaf file _file_, in SELEX format, directly, instead
        of making a new coalignment file.

    *   -t Tabular output format (default is sorted, old-style format)

    *   -s Output sorted aligned sequences to independent fasta files.

    *   -o Print Academic Free License Conditions for Using, Copying and
        Redistribution of tfam

    *   -x _positions_ Exclude positions _positions_. _positions_ is a
        sequence of comma-separated ranges of digits referring to columns in
        a coveaf output file from a prior run. The offset is 1, so the first
        column is position '1'. Example: '1,33-36,45'

MAKING AND USING YOUR OWN MODELS
    To make your own classification models, prepare a multi-fasta sequence
    file containing unaligned model sequences. Identifiers for these
    sequences should be either in the translated Sprinzl or tRNAscan-SE
    formats defined above, with the following modifications:

    For Translated Sprinzl-style identifiers, the leading "D" should be
    replaced by "M" and the leading "R" should be replaced by "N".

    For Translated tRNAscan-SE-style identifiers, the identifier should be
    prepended with "M_". Using the previous examples but making them as
    model sequences, their names would be:

    >MH1000_GTG

    and

    >M_BsisHGTG-3171484

    After this sequence file has been prepared, use:

       coveam -o <out.coveam> <cm-file> <seqfile>

    Where <seqfile> is the file you have prepared and <cm-file> is a
    covariance model file, provided either with TFAM, tRNAscan-SE or one
    you've made yourself with Sean Eddy's COVE package. To see more usage
    information for coveam, try running it without arguments.

    You can then use this coveam file as follows:

    tfam -c <cm-file> -m <coveam-file> <seq-file> <out-file>

    In principle, you could use tfam with fewer types of model sequences and
    even for other types of RNA sequences. Up to 26 types of models are
    supported in tfam, with A through Z as possible model codes. There is
    however, no guarantee your results will make sense unless the RNAs you
    are studying are quite conserved in structure, as tRNAs are.

EXAMPLES
    Running tfam to classify bacterial tDNAs in a file "bac_tDNA.fas",
    making output-files that begin with bac.tfam:

         tfam bac_tDNA.fas bac.tfam

    After the previous run, having inspected bac.tfam.coveaf and found that
    the anticodon is in positions 46, 48, and 49 (because of gaps), and
    re-running the analysis without those positions:

         tfam -f bac_tDNA.tfam.coveaf -x 46,48-49 bac.noac.tfam

PREREQUISITES
    tfam requires that the program coveaf be in your path.

    In default operation tfam must be able to read certain support files.
    The locations of these files is determined at installation time. If they
    are no longer where tfam expects to be, you should reinstall tfam.

    Other library prerequisites, see file 'INSTALL' under a tfam build tree.

AUTHOR
    David H. Ardell, for email visit http://www.lcb.uu.se/~dave

SEE ALSO
    *   TFAM Web Server : http://tfam.lcb.uu.se

    *   TFAM website : http://www.lcb.uu.se/~dave/TFAM

    *   COVEMF website : http://www.lcb.uu.se/~dave/COVEMF

    *   GtRDB website : http://rna.wustl.edu/GtRDB

    *   Sprinzl DB website :
        http://www.uni-bayreuth.de/departments/biochemie/sprinzl/trna/

CITING
    If you publish work using results from TFAM, please cite:

    Ardell and Andersson (2006). TFAM detects co-evolution of tRNA identity
    rules with lateral transfer of histidyl-tRNA synthetase. Nucl. Acids
    Res. 34(3):893-904

    If you mainly just use the structural alignments of tRNAs generated from
    TFAM please additionally cite:

    Lowe, T.M. and S.R. Eddy (1997). tRNAscan-SE: a program for improved
    detection of transfer RNA genes in genomic sequence. Nucl. Acids Res.
    25(5):955-964

COPYRIGHT
    The TFAM package, tfam software and documentation, and tFAM models
    provided with TFAM are Copyright � 2001-2007 by David H. Ardell. All
    rights reserved. This is free software; see the source for copying
    conditions. There is NO warranty; not even for MERCHANTABILITY or
    FITNESS FOR A PARTICULAR PURPOSE.

LICENSE
    Distributed under the terms of the Academic Free License v. 2.0 by
    Lawrence E. Rosen. Please see <http://rosenlaw.com/afl2.0.html> or
    <http://www.opensource.org/licenses/academic.php>.
