# Supplementary material for: Initiator tRNA genes template the 3′ CCA end at high frequencies in bacteria
Source: BMC Genomics. 2016 Dec 8;17:1003. doi: 10.1186/s12864-016-3314-x (PMC5143459; doi:10.1186/s12864-016-3314-x)
Supplement: Additional file 6: — Installation code-base for the TFAM program. (ZIP 819 kb) [file 12864_2016_3314_MOESM6_ESM.zip › tfam_lib-1.04/tfam.in]

#!/usr/bin/perl -w
## Copyright (C) 2001-2007 by David H. Ardell
#
#    This program is free software; you can redistribute it and/or modify
#    it under the terms of the GNU General Public License as published by
#    the Free Software Foundation; either version 2 of the License, or
#    (at your option) any later version.
#
#    This program is distributed in the hope that it will be useful,
#    but WITHOUT ANY WARRANTY; without even the implied warranty of
#    MERCHANTABILITY or FITNESS FOR A PARTICULAR PURPOSE.  See the
#    GNU General Public License for more details.
#
#    You should have received a copy of the GNU General Public License
#    along with this program; if not, write to the Free Software
#    Foundation, Inc., 51 Franklin St, Fifth Floor, Boston, MA  02110-1301  USA
#
#    Contact information: http://www.lcb.uu.se/~dave

# TFAM 
# http://www.lcb.uu.se/~dave/TFAM
# PURPOSE: TO CLASSIFY THE IDENTITY OF tRNAS
# INPUT: The program accepts: 
#           1) a coveam file 
#              The coveam file is made from "coveam <covea-model> <seq-file>", see 
#               COVEMF package distributed with tfam (a default coveam is provided) or
#               http://www.lcb.uu.se/~dave/COVEMF
#              The program expects to be able to parse the ids of the sequences.
#           2) a fasta file of unaligned tRNAs.
#           3) The covea model file used to generate the coveam file (default provided).
# It runs a program called coveaf, distributed with tfam, that must be in the path
# OUTPUT: A set of scores for each unaligned tRNA. A coveaf file of the model-data alignment in selex format.
# one may use the "sreformat" utility part of the cove package to convert this to other formats and inspect the alignment
# can also reformat selex in bioperl
# KNOWN BUGS: EVERY tRNA MUST HAVE A UNIQUE ID. Indicated by the program reporting an inconsistent length to the model
# data alignment ("wrong dims")
# KNOWN FEATURES: the program can be run with model sequences for a subset of isoacceptor classes.
# but there must be more than one model class (for the positive and negative to work)

## $Header: /Users/dave/mybin/TFAM/RCS/tfam.in,v 1.4 2012/07/29 03:46:13 dave Exp $
## $Log: tfam.in,v $
## Revision 1.4  2012/07/29 03:46:13  dave
## Fixed the covemf "getline" compilation bug, naming conflict with stdio.h
##
## Revision 1.3  2007/04/03 11:27:28  dave
## Fixed a bug in the last version that expanded the code "P" to "Phe" in tabular output.
##
## Added autodetection of anticodons to detect conflicts with tfam classifications (-a).
## Alternative genetic codes can be used to translate codons inferred from anticodons (-g _int_).
## Also anticodons can be automatically excluded from scoring -X.
## -a and -X can be used together or separately.
##
## Docmentation updated.
##
## Revision 1.2  2007/02/18 22:34:08  dave
## migrate to GPL (dummy version number change here)
##
## Revision 0.4  2007/02/18 22:29:31  dave
## move to GPL
## changes for web compatibility
## archaeal and eukaryotic models
##
## Revision 0.3  2006/08/31 17:17:23  dave
## This version removes the standardization code of v 0.02
## which was experimental
## and references yuan.coveam, addinfg a tRNA Ile model (lysidynaltesd)
## most important, it removes the PDL dependency and uses a SWIG Matrix module instead
## written by Helena Taaquist
##

## Revision 0.4 / version 1.0 changes
## relaxed input mode supported, sequences can be named anything but the names must be unique. Supported name formats
## can cause the detection of mismatches.
## U is allowed in data sequences
## Additional simpler name format allowed: \w+-tRNA-\d+-[A-Z?$] or \w+-tRNA-\d+-Met etc.
## GTrDB format tested
## Models upgraded: TFAM-bact0.2, TFAM-euk0.1 and TFAM-arch0.1

## Revision/Version 1.2 changes: migrate to GPL

use lib "XX_LIB_XX";
## dependence on PDL removed in v 0.03 by H. Taaquist
use Bio::AlignIO;
use Bio::SeqIO;
use Bio::Seq; ## New in 1.3, finds and translates the anticodon
use Bio::SimpleAlign;
use Bio::UnivAln;
use Getopt::Std;
use IO::File;
use tfam_lib; ## added by Helena Taaquist in v 0.03
use File::Find; ##CWEB
## The presence of architecture dependent files at install forces all lib files into an arch-specific directory. ##CWEB
## We don't know what that is at build time. To find our default model files now, we need to search the lib directory at compile time. ##CWEB
my ($def_coveam,$def_cm) = (undef,undef);
my ($bact_coveam,$euk_coveam,$arch_coveam) = qw/TFAM-bact0.2.coveam TFAM-euka0.1.coveam TFAM-arch0.1.coveam/;
my ($bact_cm,$euk_cm,$arch_cm) = qw/TRNA2-bact.cm TRNA2-euk.cm TRNA2-arch.cm/;
my ($def_coveam_base,$def_cm_base) = ($bact_coveam,$bact_cm); #CWEB
find sub{if($_ eq $def_coveam_base){$def_coveam = $File::Find::name}elsif($_ eq $def_cm_base){$def_cm = $File::Find::name}}, qw| XX_LIB_XX |; ##CWEB
require 5.004;
use vars qw($VERSION $DESC $PROGRAM_NAME $OPTIONS $USAGE %neg %scores $opt_A $input $class $cmfile); 
$VERSION = do { my @r = (q$Revision: 1.4 $ =~ /\d+/g); sprintf "%d."."%02d" x $#r, @r };
$EUKA_TFAM_MODEL_VERSION = 0.1;
$ARCH_TFAM_MODEL_VERSION = 0.1;
$BACT_TFAM_MODEL_VERSION = 0.2;
$DESC    = "";
$PROGRAM_NAME   = $0;
$PROGRAM_NAME   =~ s|^\/.*\/||;

## DATA SECTION

%aa1 = ('ala' => 'A',
	'arg' => 'R',
	'asn' => 'N',
	'asp' => 'D',
	'cys' => 'C',
	'gln' => 'Q',
	'glu' => 'E',
	'glt' => 'E',
	'gly' => 'G',
	'his' => 'H',
	'ile' => 'I',
	'leu' => 'L',
	'lys' => 'K',
	'met' => 'M',
	'phe' => 'F',
	'pro' => 'P',
	'sec(p)' => 'Z',
	'sec(e)' => 'Z',
	'sec' =>  'Z',
	'pseudo' => '$',
	'ser' => 'S',
	'thr' => 'T',
	'trp' => 'W',
	'tyr' => 'Y',
	'val' => 'V',
	'imet' => 'X',
	'fmet' => 'X',
	'kIle' => 'J',
	'undet' => '?',
	'???'  => '?'
       );

## v.3, experimental STANDARDIZATION OPTIONS WERE REMOVED

## END DATA SECTION

## OPTIONS SECTION
$OPTIONS = "-h help";
# Command-line options:
$opt_h   = undef;                     ## help
$opt_c   = undef;                   ## user-defined cm file
$opt_m   = undef;               ## user-defined coveam file
$opt_o   = undef;                     ## print license
$opt_s   = undef;                     ## output aligned sequence files with annotations
$opt_x   = undef;                     ## exclude positions
$opt_f   = undef;                     ## use coveaf file
$opt_C   = undef;                     ## base-composition negative model (default pos/neg) models
$opt_S   = undef;                     ## all-sequences negative model (default pos/neg) models
$opt_E   = undef;                     ## NEW in ver. 1.0: experimental eukaryotic mode
$opt_A   = undef;                     ## NEW in ver. 1.0: experimental archaeal mode
$opt_t   = undef;                     ## NEW in ver. 1.0: tabular format, don't sort scores
$opt_a   = undef;                     ## NEW in ver. 1.3: parse anticodons for identity annotations
$opt_X   = undef;                     ## NEW in ver. 1.3: autodetect anticodon and exclude from scores;
$opt_g   = 1;                         ## NEW in ver. 1.3: genetic code table for translating codons (defaault SGC)

&getopts('hc:m:osx:f:CSEAtaXg:');
$opt_h and do { 
    &print_help;
    die;
};
$opt_o and do { 
    &print_license;
    die;
};
if (!$opt_f and @ARGV != 2) {
  &print_help;
  die "Wrong number of arguments to TFAM";
}
elsif ($opt_f and @ARGV != 1) {
  &print_help;
  die "Wrong number of arguments to TFAM";
}

if ($opt_f) {
  $outfile    = $ARGV[0];
}
else {
  $seqfile    = $ARGV[0];
  $outfile    = $ARGV[1];
}

## END OPTIONS
## reference added, copyright updated
## START OF USER INTERACTION
## NOTE TO ARDELL GROUP: DO NOT REMOVE OR CHANGE THE NEXT LINE, IT CAUSES INSERTION OF CODE FOR THE WEB VERSION
## WLOG 
print STDERR<<"START_MESSAGE";

           $PROGRAM_NAME v $VERSION
   Copyright (C) 2001-2007 David H. Ardell 
   Additional code in version 1.0 written by Helena Taaquist

   Freely distributed under the GNU General Public License (GPL) 
   This program is distributed in the hope that it will be useful,
   but WITHOUT ANY WARRANTY; without even the implied warranty of
   MERCHANTABILITY or FITNESS FOR A PARTICULAR PURPOSE.  
   Execute \'$PROGRAM_NAME -o\' to see a copy of the
   GNU General Public License for more details.

   If you use this software please cite:
   D.H. Ardell & S.G.E. Andersson (2006). TFAM detects co-evolution 
   of tRNA identity rules after lateral transfer of Histidyl-tRNA 
   synthetase. Nucleic Acids Research  34(3):893-904. 

   Execute \'$PROGRAM_NAME -h\' for help and warnings about usage.

   $PROGRAM_NAME redistributes and uses COVEMF modified from the 
   COVE package v.2.4.2 [Eddy and Durbin (1994), Nucleic Acids Res. 
   22:2079-2088] and (by default) the covariance models distributed 
   with tRNAscan-SE [Lowe and Eddy (1997), Nucleic Acids Res. 
   25:955-964] redistributed here under the terms of the GNU GPL.

STARTING EXECUTION:
+-+-+-+-+-+-+-+-+-+

START_MESSAGE

### REPORT IMPORTANT OPTIONS
$running_mode = "BACTERIAL";
$running_mode = ($opt_E ? "EUKARYOTIC CYTOPLASMIC (EXPERIMENTAL)" : $running_mode);
$running_mode = ($opt_A ? "ARCHAEAL (EXPERIMENTAL)" : $running_mode);
$running_mode = ($opt_m ? "USER-DEFINED" : $running_mode);
$running_model = "BACTERIAL TFAM MODEL 0.2";
$running_model = ($opt_E ? "EUKARYOTIC TFAM MODEL 0.1" : $running_model);
$running_model = ($opt_A ? "ARCHAEAL TFAM MODEL 0.1" : $running_model);
$running_model = ($opt_m ? "A USER-DEFINED MODEL" : $running_model);
print STDERR (join '',"$PROGRAM_NAME: TFAM IS RUNNING IN $running_mode CLASSIFICATION MODE WITH ",$running_model,"\n") unless ($opt_f);
print STDERR "$PROGRAM_NAME: TFAM IS USING A PRECOMPUTED COVEAF FILE.\n" if ($opt_f);

### SET MODELS
$opt_c   ||= $def_cm;                   ## assign default if not user-defined cm file
$opt_m   ||= $def_coveam;               ## assign default if not user-defined coveam file
if ($opt_E) {
  $opt_c =~ s|/[\-\w\.]+$|/$euk_cm|;    ## why these are regexes?
  $opt_m =~ s|/[\-\w\.]+$|/$euk_coveam|;  
}
elsif ($opt_A) {
  $opt_c =~ s|/[\-\w\.]+$|/$arch_cm|; 
  $opt_m =~ s|/[\-\w\.]+$|/$arch_coveam|;  
}
$cmfile     = $opt_c;
$coveamfile = $opt_m;

### PARSE EXCLUDED POSITIONS
if ($opt_x) {
  my @tmp = split ',', $opt_x;
  for my $i (0 .. $#tmp) {
    if ($tmp[$i] =~ /-/) {
      my ($start,$stop) = split '-',$tmp[$i];
      die "ERROR: arg to -x must be a comma-separated list of integers or integer-spans, such as '20,34-36,45-46'.\n" 
	unless ($start =~ /\d+/ and $stop =~ /\d+/);
      push @excluded_positions, ($start .. $stop);
    } 
    else {
      die "ERROR: arg to -x must be a comma-separated list of integers or integer-spans, such as '20,34-36,45-46'.\n" 
	unless ($tmp[$i] =~ /\d+/);
      push @excluded_positions, $tmp[$i];
    }
  }
  print join ' ',"$PROGRAM_NAME: ALIGNMENT POSITIONS EXCLUDED FROM CONSIDERATION:",@excluded_positions,"\n";
  map { $excluded{$_}++ } @excluded_positions;
}


################################################### BEGIN HELPER SUBROUTINES
###############
sub parseID {
###############
  my $id = shift;
  if ($id =~ /^\s*[DR]([A-Z])(\d\d\d\d)\w?_(...)[\s,:&]*/) { ## sprinzl untranslated
     return {aa => $1, id => $2, ac => $3, coord => undef, type => 'data'};
  } 
  elsif ($id =~ /^\s*[DR]([A-Z])(\d\d\d\d)\w?[\s,:&]*/) { ## sprinzl untranslated no anticodon
     return {aa => $1, id => $2, coord => undef, type => 'data'};
  } 
  elsif ($id =~ /^\s*[MN]([A-Z])(\d\d\d\d)\w?_(...)[\s,:&]*/) { ## sprinzl untranslated, M = DNA, N = RNA
     return {aa => $1, id => $2, ac => $3, coord => undef, type => 'model'};
  } 
  elsif ($id =~ /^\s*M_([A-Z]...)([A-Z?\$\#])([A-Z?]{3})([\d-]+)[\s,:&]*/) { ## tSE2fas.. comma is from added info during fileconv
    return {aa => $2, id => $1, ac => $3, coord => $4, type => 'model'};
  }  
  elsif ($id =~ /^\s*([A-Z]...)([A-Z?\$\#])([A-Z?]{3})([\d-]+)[\s,:&]*/) { ## tSE2fas.. comma is from added info during fileconv
    return {aa => $2, id => $1, ac => $3, coord => $4, type => 'data'};
  }
  elsif ($id =~ /^[^\.]+\.trna\d+-([\w(\)]{3,6})[ACGT\?]{3}/) { ## GtRDB, modified in v.1.0 SHOULD BE TESTED
    return {aa => (exists $aa1{lc $1} ?  $aa1{lc $1} : "?"), type => 'data'};
  }
  elsif ($id =~ /^\s*\w*-?(tRNA-)?([A-Z?\$])-\d+/) { # SIMPLE
    return {aa => $2, type => 'data'};
  }
  elsif ($id =~ /^\s*\w*-?(tRNA-)?([A-Za-z\(\)]{3,7})-\d+/) { #SIMPLE
    return {aa => (exists $aa1{lc $2} ?  $aa1{lc $2} : "?"), type => 'data'};
  }
  else {
    return {aa => undef, type => 'data'};
  }
}

# Bio::UNIVALN HELPER FUNCTIONS 
# CHAR COUNTS FOR SCORING SEQUENCES
#-----------------------
sub get_freqs {
#-----------------------
  my @chars = @{ $_[0] };
  my %freqs = ();
  ## map uc, @chars; # THIS SHOULD BE UNECESSARY BECAUSE WE UPPERCASE THE WHOLE ALIGNMENT
  map $freqs{$_}++, @chars;
  return (\%freqs);
}

# GAP PROPORTIONS FOR ANTICODON DETERMINATION IN CLOOP
#-----------------------
sub get_gap_proportions {
#-----------------------
  my @chars = @{ $_[0] };
  my $size = scalar (@chars);
  my $gaps = 0;
  map {$gaps++ if ($_ eq '-')} @chars;
  return ($gaps/$size);
}

# HELPER FUNCTIONS FOR CREATING AND ACCESSING C FORMAT ARRAYS TO SWIG INTERFACE 
#create_matrix and get_matrix calls helper functions in swig interface, matrix.i 
#to translate perl 2d arrays into C format. The resulting arrays are used to call
#C functions in matrix.c These functions are made accessible from tfam by swig 
#created TFAM::Matrix.pm module 
#
#----------------------
sub create_matrix {
#----------------------    
   $refAoA = shift; 
    $cols = shift;
    $rows = shift;
    
    $matdim_star = tfam_lib::double_twod($cols); 
    for ($i=0; $i<$cols; $i++) {
	$matdim_star[$i] = tfam_lib::double_oned($rows); 
	for ($j=0; $j<$rows; $j++) {
	    $val = $$refAoA[$j][$i]; 
	    tfam_lib::double_set_ed($matdim_star[$i], $j, $val);
	   
	}
	tfam_lib::double_set_td($matdim_star, $i, $matdim_star[$i] );
    }
    return $matdim_star;
}

#----------------------
sub get_matrix{
#---------------------- 
    my $p_mat = shift;
    
    my @mat = ();  
    for (my $i = 0; $i < $cols; $i++) { 
	my $matdim = tfam_lib::matdim_get($p_mat, $i); 
	for (my $j = 0; $j < $rows; $j++) {
	    my $val = tfam_lib::double_get($matdim, $j);
	    $mat[$i][$j]=  $val; 	    
	}
    } 
    
    return \@mat;
}

#----------------------
sub destroy_matrix{
#---------------------- 
    my $destroy = shift;

    tfam_lib::double_destroy($destroy, $cols);

}

#GET 2D ARRAY DIMENSIONS
#---------------------- 
sub get_dims{
#---------------------- 
#for performance reasons get_dims uses only length of first row to assess no of columns, rather than
#looping over entire structure. 
    my $r_tmp = shift;
    my $d = ();
    @tmp  = @{ $r_tmp };  
    $d[0] = $#{ $tmp[0] } +1; 
    $d[1] = $#tmp +1;
    return @d;
}


################################################### END SUBROUTINES


################################################### BEGIN MAIN

# GENERATE ALIGNMENT
unless ($opt_f) {
  print STDERR "$PROGRAM_NAME: Making secondary structure alignment of tRNAs in ";
  print STDERR "$seqfile and ";
  print STDERR "$coveamfile.\n";
}
unless ($opt_f) { ## MAKE COVEAF FILE ##CWEB
  print STDERR "$PROGRAM_NAME: Executing coveaf.\n"; ##CWEB
  system("coveaf -o $seqfile.coveaf $cmfile $coveamfile $seqfile"); ##CWEB
  print STDERR "$PROGRAM_NAME: Loading alignment.\n"; ##CWEB
  $aln = Bio::AlignIO->new(-file => "$seqfile.coveaf", '-format'=>'selex')->next_aln() ##CWEB
    or die "Could not get output file $seqfile.coveaf expected from executing coveaf.\n"; ##CWEB
} ##CWEB
else { ## READ IN COVEAF FILE ##CWEB
  print STDERR "$PROGRAM_NAME: Attempting to read coveaf file $opt_f.\n";
  $aln = Bio::AlignIO->new(-file => "$opt_f", '-format'=>'selex')->next_aln() 
    or die "Could not read in coveaf file $opt_f.\n";
}  ##CWEB
$length = $aln->length(); ## AT THE TIME OF WRITING, THIS IS VULNERABLE TO WHEN TWO SEQs HAVE SAME NAME,START,END
print STDERR "\n$PROGRAM_NAME: The length of the alignment was $length.\n";
  
# MAP GAP CHARACTERS TO '-' AND MAKE ALL UPPERCASES
$aln->map_chars('\.','-');
$aln->uppercase();
$univ_aln = Bio::UnivAln->new( -seqs => [$aln->each_seq()] );

# FIND ANTICODON POSITIONS IF -a OPTION
if ($opt_a or $opt_X) {
  print STDERR "$PROGRAM_NAME: Parsing consensus-structure and alignment to autodetect anticodon positions.\n";
  unless ($opt_f) { ##CWEB
    open (COVEAF, "$seqfile.coveaf") or die "Could not open $seqfile.coveaf to parse consensus structure line\n"; ##CWEB
  } ##CWEB
  else { ##CWEB
    open (COVEAF, "$opt_f") or die "Could not open $opt_f to parse consensus structure line\n";
  } ##CWEB
  my @a = ();
  ## GET CONSENSUS STRUCTURE LINE
  $cs = undef; # Consensus structure
  while (<COVEAF>) {
    if (/^#=CS/) { # Consensus structure line
      chomp;
      @a = split /\s+/,$_;
      $cs .= $a[1];
    }
  }
  close COVEAF;
  unless ($cs) {
    $anticodon_detection_error = 1;
    print STDERR "$PROGRAM_NAME: Consensus structure information not found. Parsing identifiers for sequence annotations.\n";
  }
  else {
    my ($ad,$dloop,$dc,$cloop,$cvt,$tloop,$ta) = split /(>\.+<)/,$cs;
    unless ($cloop){
      $anticodon_detection_error = 1;
      print STDERR "$PROGRAM_NAME: Couldn't parse consensus structure information. Parsing identifiers for sequence annotations.\n";
    }
    else {
      $cloop_begin = length ($ad) + length ($dloop) + length ($dc) + 2; ## 
      $cloop_end   = $cloop_begin + length ($cloop) - 3;
      $cloop = new Bio::UnivAln( -seqs => scalar( $univ_aln->seqs([],[$cloop_begin..$cloop_end])));
      my @gap_props = $cloop->map_c(\&get_gap_proportions);
      my @canonical_cloop;
      for (0..$#gap_props) {
	push @canonical_cloop, $_ if ($gap_props[$_] < 0.35);
      }
      unless (@canonical_cloop == 7) {
	$anticodon_detection_error = 1;
	print STDERR "$PROGRAM_NAME: Couldn't locate anticodon positions in the input data. Parsing identifiers for sequence annotations.\n";
      }
      @anticodon_positions = map {$cloop_begin + $_ - 1} @canonical_cloop[2..4];
    }
  }
}

## exclude autodetected anticodon if possible
if ($opt_X) { 
  unless ($anticodon_detection_error ) { ## as long as it wasn't switched off, if autodetection failed
    print join ' ',"$PROGRAM_NAME: AUTODETECTED ANTICODON POSITIONS EXCLUDED FROM CONSIDERATION:",@anticodon_positions,"\n";
    map { $excluded{$_}++ } @anticodon_positions;
  }
  else {
    print join ' ',"$PROGRAM_NAME: AUTODETECTION OF ANTICODON POSITIONS FAILED; ANTICODON NOT EXCLUDED FROM SCORING\n";
  }
}


# PARSE IDS OF SEQUENCES

print STDERR "$PROGRAM_NAME: Parsing sequence IDs.\n";
@ids = @{ $univ_aln->row_ids() };
map { push @{ $type{  ${&parseID($_)}{'type'} }}, $_} @ids; ## GET ARRAYS OF IDS OF MODEL AND DATA SEQUENCES
die "$PROGRAM_NAME: FATAL: No model sequences in alignment.\n" unless (grep {/model/} keys %type);  
die "$PROGRAM_NAME: FATAL: No data sequences in alignment!\n" unless (grep {/data/} keys %type);  
map { push @{  $pos{  ${&parseID($_)}{'aa'}   }}, $_} @{ $type{'model'} }; ## GET ARRAYS OF IDS OF EACH POSITIVE MODEL

if ($opt_C) { ## COMPOSITION ALTERNATIVE MODEL
  ## there is no negative model generated here, but below
}
elsif ($opt_S) { ## STATIC ALTERNATIVE MODEL
  foreach my $key (keys %pos) {
    push @{  $neg{$key} }, @{ $type{'model'} }; 
  }
}
else { ## default negative model does not include positive sequences
  foreach my $key (keys %pos) {
    map { push @{  $neg{$key} }, $_ if ${&parseID($_)}{'aa'} ne $key } @{ $type{'model'} }; ## GET ARRAYS OF IDS OF EACH NEGATIVE MODEL
  }
}

# COMPUTE ANTICODON-BASED IDENTITIES IF -a
# WE DO THIS HERE BECAUSE THE POSITIONS COMPUTED OF THE ANTICODON REFER 
# TO THE UNCHANGED INPUT ALIGNMENT
@data_seqs = $univ_aln->seqs({ids => (join ' ',@{ $type{'data'} })},[]);
@data_ids  = @{ $type{'data'} };
if ($opt_a and not $anticodon_detection_error) {
  foreach my $i (0..$#data_seqs ) {
    my $sequence = $data_seqs[$i];
    my $name = $data_ids[$i];
    my @sequence = ();
    @sequence = @{ $sequence };
    my $anticodon = join "",@sequence[@anticodon_positions];
    my $bioseq = new Bio::Seq(-seq=>$anticodon);
    $bioseq->alphabet("rna");
    $ac_id{$name} = $bioseq->revcom->translate("*","X",0,$opt_g)->seq;
   } 
}

# GET COLUMNS NOT ALL GAPPED IN THE MODEL SEQUENCES  
print STDERR "$PROGRAM_NAME: Removing columns with non-diagnostic insertions from the data.\n";
$model = new Bio::UnivAln( -seqs => scalar( 
					   $univ_aln->seqs( 
							   {ids => (join ' ',@{ $type{'model'} })} 
							   , 
							   [] 
							  )
					  )
			 );
@non_allgap_model_columns = @{ $model->no_allgap_inds() };
print STDERR "$PROGRAM_NAME: ",scalar(@non_allgap_model_columns)," of these were diagnostic.\n";

## NOW EXCLUDE ADDITIONAL POSITIONS IF THE USER SO WISHES
@active_columns = grep { ! exists $excluded{$_} } @non_allgap_model_columns;
print STDERR "$PROGRAM_NAME: ",scalar(@active_columns)," of these were not excluded.\n";
$univ_aln->inplace(1);
$univ_aln->seqs([],\@active_columns);
$univ_aln->inplace(0);

#RECOMPUTE DATA SEQUENCES AFTER ALIGNMENT REDUCTION
@data_seqs = $univ_aln->seqs({ids => (join ' ',@{ $type{'data'} })},[]);


# MAKE MODEL MATRICES 
print STDERR "$PROGRAM_NAME: Computing models.\n";
print STDERR "$PROGRAM_NAME: There are ", scalar(keys %pos), " models to be tested.\n"; 
$length = scalar(@active_columns);
print STDERR "$PROGRAM_NAME: The length of these models is $length.\n"; 

#-----------------------
# MAIN MAKE MODEL MATRICES
#-----------------------

@states = qw(A C G T -);

open (LOG,"> $outfile.MODEL.log") or die "could not open $outfile.MODEL.log\n";
foreach my $model (sort keys %pos) {
  foreach my $persuasion ( qw/pos neg/ ) {
      next if ($persuasion eq 'neg' and $opt_C);
      my $model_aln = Bio::UnivAln->new( -seqs => scalar( 
						 $univ_aln->seqs(
								 {ids => (join ' ',@{ $$persuasion{$model} })} 
								 , 
								 [] 
								)
						)
				       );
      my @model_seqs = $model_aln->seqs;
      my $N = scalar(@model_seqs);
      @freqhashrefs = $model_aln->map_c(\&get_freqs);
      if ($opt_C ) { ## PERSUASION MUST BE POSITIVE IF WE REACH HERE AND opt_C
	foreach $freqhashref (@freqhashrefs) {
	  foreach $state (@states) {
	    $counts{$state} += (exists $$freqhashref{$state} ? $$freqhashref{$state} : 0);
	  }
	}
      }
      my $column = 0;
      print LOG "Model $model ($persuasion) is made of $N sequences and ",scalar(@freqhashrefs)," columns.\n";
      print LOG "The probability of unobserved states, neglecting bad symbols,  will be ",(1 / ($N + 5)),".\n"; #The following columns received pseudocounts: ";
      my @TWO_D_array = ();
      foreach $freqhashref (@freqhashrefs) {
	$column++;
	my $bad_symbol = 0;
	my $pseudocount = 0;
      ##      print LOG ">$column : ",(join " ", sort keys %$freqhashref),"\n";
    CHECKEXIST: foreach $state (@states) {
	unless (exists $$freqhashref{$state}) {
	  $pseudocount = 1;
	  last CHECKEXIST;
	}
      }
      foreach $key (sort keys %$freqhashref) { ## CHECK BAD SYMBOLS
	unless ($key =~ /[ACGT-]/) {
	  print LOG "\t Bad symbol $key at column $column.\n";
	  $bad_symbol++;
	}
      }
      my @ONE_D_array = ();
      foreach $state (@states) {
	#print OUT 
	push @ONE_D_array, (
			 ( 
			  (exists $$freqhashref{$state} ? $$freqhashref{$state} : 0 ) 
			  + 
			  $pseudocount) 
			 / 
			 ($N 
			  -
			  $bad_symbol
			  + 
			  (5 * $pseudocount)
			 )
			);
      } ## STATE
      push @TWO_D_array,\@ONE_D_array;
    } ## FREQHASHREF
    #CREATE MATRIX
  
    
    if ($persuasion eq 'pos') {
	@dims = get_dims(\@TWO_D_array); 
	die "wrong dims ($dims[0] $dims[1])!\n" unless ($dims[0] == 5 && $dims[1] == $length);  
	$score_matrix_C{$model} = create_matrix(\@TWO_D_array, $dims[0], $dims[1]); 

    }
    elsif ($persuasion eq 'neg') { ## persuasion eq 'neg'
	@dims = get_dims(\@TWO_D_array); 
	die "wrong dims ($dims[0] $dims[1])!\n" unless ($dims[0] == 5 && $dims[1] == $length);
	my $denom = create_matrix(\@TWO_D_array, $dims[0], $dims[1]); 
	$score_matrix_C{$model} =tfam_lib::divide($score_matrix_C{$model}, $denom, $dims[0], $dims[1]);
	$score_matrix_C{$model} = tfam_lib::log_array($score_matrix_C{$model}, $dims[0], $dims[1]);
	destroy_matrix($denom);
      
    }
  } ## PERSUASION
} ## MODEL

if ($opt_C) {
  my $comp = [values %counts];
  map {$sum += $_} @$comp;
  map {$_ /= $sum} @$comp;
  for (1..$length) {
    push @TWO_D,$comp;
  }
  @dims = get_dims(\@TWO_D);
  die "wrong dims ($dims[0] $dims[1])!\n" unless ($dims[0] == 5 && $dims[1] == $length);
  
  my $denom = create_matrix(\@TWO_D, $dims[0], $dims[1]);   
  foreach my $model (sort keys %pos) {
      $score_matrix_C{$model} = tfam_lib::divide($score_matrix_C{$model}, $denom, $dims[0], $dims[1]);
      $score_matrix_C{$model} = tfam_lib::log_array($score_matrix_C{$model}, $dims[0], $dims[1]);
  }
  destroy_matrix($denom);
}

## ADDED BY HT
foreach $model (sort keys %pos) {
    die "wrong dims in argument to get_matrix ($dims[0] $dims[1])!\n" unless ($dims[0] == 5 && $dims[1] == $length);
    $score_matrix{$model} = get_matrix($score_matrix_C{$model}, $dims[0], $dims[1]);
}


print STDERR "$PROGRAM_NAME: Scoring Sequences.\n";
unless (open (OUT, ">$outfile")) {
  warn "could not open outfile $outfile.\n";
  *OUT = *STDOUT;
}


%class_name = qw/ A Ala C Cys D Asp E Glu F Phe G Gly H His I Ile J kIle K Lys L Leu M Met N Asn P Pro Q Gln R Arg S Ser T Thr V Val W Trp X iMet Y Tyr Z SelCy $ Pseudo ? Undet/; 

%bioperl_expand = qw/ A Ala C Cys D Asp E Glu F Phe G Gly H His I Ile K Lys L Leu M Met N Asn P Pro Q Gln R Arg S Ser T Thr V Val W Trp X Undet Y Tyr * Stop/; 


if ($opt_t) { ##PRINT HEADER

  $format_top  = "format OUT_TOP = \n"
        . ($opt_f ? "|PRECOMPUTED COVEAF FILE: $opt_f\n" : "|$running_model\n") 
        . "|ANNOTATION INPUT: " . ($opt_a ? "ANTICODON" : "SEQUENCE ID") . "\n"
        . "|SEQUENCE             CLASS INPUT MATCH"
        . (join " ", map {sprintf "%7s",$class_name{$_}} (sort keys %pos)). "\n"
	. "|-------------------- ----- ----- -----"
	  . " -------" x scalar(keys %pos) . "\n.\n";
  eval $format_top;
  die $@ if $@;
  
  $format  = "format OUT = \n"
    . "@>>>>>>>>>>>>>>>>>>> @>>>> @>>>> @>>>>"
      . " @###.##" x scalar(keys %pos) . "\n"
	. '$name,$class,$input,$match,' . (join ',', map {"\$scores{\"$_\"}"} (sort keys %pos)) . "\n.\n";
  
  eval $format;
  die $@ if $@;

  $ofh = select (OUT);
  $^L = ""; ##SET FORMFEED CHARACTER TO NULL IN TAB OUTPUT
  $=  = 200; ##SET NUMBER OF LINES PER-PAGE TO 200 
  select ($ofh);
}


%state2num = ('A' => 0, 'C' => 1, 'G' => 2, 'T' => 3, 'U' => 3, '-' => 4); ## CHANGED TO ALLOW U IN VER. 1.0
unless ($opt_t) {
  print OUT ($opt_f ? "#Scored from user-supplied coveaf file $opt_f\n" : "#Scored against $running_model\n");
}
foreach my $sequence ( @data_seqs ) {
  $name = shift @data_ids;
  my $parse = parseID($name);
  die "ID $name is unparsible.\n" unless ($parse);
  my $saa = $$parse{'aa'};
  if ($opt_a and not $anticodon_detection_error) {
    $saa = $ac_id{$name};
  }
  %scores = ();
  my @sequence = ();
  @sequence = @{ $sequence };
  
  ## MAIN SEQUENCE SCORING LOOP
  for($i=0;$i < @sequence; $i++){ 
    if ($sequence[$i] =~ /[ACGUT-]/) { ## CHANGED IN VER 1.0 TO ALLOW U
      foreach $model (sort keys %pos) {
	die "no dims in scoring sequences ($dims[0] $dims[1])!\n" unless ($dims[0] == 5 && $dims[1] == $length);
	$cur_mod_mat  =  $score_matrix{$model};
	$scores{$model} += $$cur_mod_mat[$state2num{$sequence[$i]}][$i]; 
      }
    }
    else {
      print "Skipping bad character $sequence[$i] in sequence $name at aligned position $i.\n"
    }
  }

  ## OUTPUT SCORES 
  @sorted_keys = (sort {$scores{$b} <=> $scores{$a}} keys %scores);
  $paa = $sorted_keys[0]; ## "predicted aa"

  if ($opt_s) { ## MAKE SEQUENCE FILES
    print STDERR "$PROGRAM_NAME: Printing alignment files of query sequences.\n";
    unless (exists $seqfile{"all"}) {
      $seqfile{'all'} = new IO::File "> $outfile.aln.fas";
    }
    unless (exists $seqfile{$paa}) {
      $seqfile{$paa} = new IO::File "> $outfile.$paa.fas";
    }
    print {$seqfile{$paa}} ">$name TFAM:$paa\n";
    print {$seqfile{$paa}} join '',@sequence,"\n";
    print {$seqfile{'all'}} ">$name TFAM:$paa\n";
    print {$seqfile{'all'}} join '',@sequence,"\n";
  }  

  unless ($opt_t) { ## TABULAR FORMAT. OTHERWISE PRINT OLD-STYLE OUTPUT FORMAT
    print OUT "\nSequence $name: ";
    unless ($saa and $paa eq $saa) { ## NEW IN V. 1.0: only print mismatch if saa is defined
      print OUT " ** ";
    }
    foreach $aa (@sorted_keys) {
      printf OUT '%5.2f',$scores{$aa};
      print OUT " ($aa), "
    }
    print OUT "\n";
  }
  else { ## TABULAR FORMAT
    @scores = map {$scores{$_}} (sort keys %scores);
    $class = $class_name{$paa};
    if ($opt_a and not $anticodon_detection_error) {
      if ( exists  $bioperl_expand{$ac_id{$name}}) {
	$input =  $bioperl_expand{$ac_id{$name}};
      }
      else {
	print STDERR "$PROGRAM_NAME: ERROR: Unknown Bioperl translation code $ac_id{$name}\n";
	$input =  "Undet";
      }
    }
    else {
      $input = $saa ? $class_name{$saa} : "undet";
    }
    $match = "undet";
    if ($saa) {
      if ($paa ne $saa) { ## NEW IN V. 1.0: only print mismatch if saa is defined
	$match = "NO";
      }
      else {
	$match = "yes";
      }  
    }
    write OUT; ## FORMATS ARE SET ABOVE
  }
}


  
close OUT;
print STDERR "$PROGRAM_NAME: Finished. Goodbye.\n";

################################################### END MAIN


#-----------------------
sub print_help {
#-----------------------
    print STDERR << "QQ_HELP_QQ";
$PROGRAM_NAME version $VERSION
$DESC
   Usage: $PROGRAM_NAME <seqfile> <outfile> OR $PROGRAM_NAME -f <coveaf-file> <outfile>
    Args: <seqfile> existing multifasta file of tRNA sequences
          <outfile> name of desired output file
   Input: A multifasta file of tRNA sequences with a certain naming convention (see below)
  Output: 1) A profile analysis of tRNA identity to file specified in argument
          2) a coveaf file of aligned data and model tRNAs
          3) a MODEL.log file that reports information about the model creation.
  
  Default model: bacterial TFAM model $BACT_TFAM_MODEL_VERSION and TRNA2-bact.cm

 Options:-h           this help 
         -E           use Eukaryotic TFAM model $EUKA_TFAM_MODEL_VERSION (and corresponding cm file) (experimental: only initiator tRNA classification tested).
         -A           use Archaeal   TFAM model $ARCH_TFAM_MODEL_VERSION (and corresponding cm file) (experimental: only initiator tRNA classification tested).
         -m <file>    use a custom TFAM model (coveam) file containing pre-aligned model sequences for tRNA families 
         -c <file>    use a custom covariance model (cm) file of tRNA structure (default is TRNA2-bact.cm).
         -f <file>    input a coveaf file output from a previous run of TFAM to run with different options 
         -t           tabular format output (new in v.1.0: easier to parse; default old-style output sorts scores for each sequence). 
         -s           output sequence alignment files for each predicted family of tRNA       
         -o           prints GNU General Public License Conditions for Using, Copying and Redistribution of TFAM
         -x <string>  exclude positions (offset of 1, refer to columns in a coveaf output file from a prior run)
         -a           autodetect anticodons for identity annotations
         -X           autodetect anticodons and exclude them for scoring
         -g <int>     NCBI genetic code ID to interpret anticodons/codons 
                      Standard => #1 (default)
		      Vertebrate Mitochondrial => #2 
		      Yeast Mitochondrial => #3 
		      Mold, Protozoan, and CoelenterateMitochondrial 
                         and Mycoplasma/Spiroplasma => #4
		      Invertebrate Mitochondrial => #5 
		      Ciliate, Dasycladacean and Hexamita Nuclear,# 6 
		      Echinoderm Mitochondrial => #9 
		      Euplotid Nuclear => #10
		      "Bacterial" => # 11
		      Alternative Yeast Nuclear => # 12
		      Ascidian Mitochondrial => # 13
		      Flatworm Mitochondrial => # 14
		      Blepharisma Nuclear => # 15
		      Chlorophycean Mitochondrial => # 16
                      Trematode Mitochondrial => # 21
                      Scenedesmus obliquus Mitochondrial => #22
                      Thraustochytrium Mitochondrial => #23

use 'man tfam' for more help.
QQ_HELP_QQ
}


#-----------------------
sub print_license {
#-----------------------
    print STDERR <<"QQ_LICENSE_QQ";
		    GNU GENERAL PUBLIC LICENSE
		       Version 2, June 1991

 Copyright (C) 1989, 1991 Free Software Foundation, Inc.,
 51 Franklin Street, Fifth Floor, Boston, MA 02110-1301 USA
 Everyone is permitted to copy and distribute verbatim copies
 of this license document, but changing it is not allowed.

			    Preamble

  The licenses for most software are designed to take away your
freedom to share and change it.  By contrast, the GNU General Public
License is intended to guarantee your freedom to share and change free
software--to make sure the software is free for all its users.  This
General Public License applies to most of the Free Software
Foundation's software and to any other program whose authors commit to
using it.  (Some other Free Software Foundation software is covered by
the GNU Lesser General Public License instead.)  You can apply it to
your programs, too.

  When we speak of free software, we are referring to freedom, not
price.  Our General Public Licenses are designed to make sure that you
have the freedom to distribute copies of free software (and charge for
this service if you wish), that you receive source code or can get it
if you want it, that you can change the software or use pieces of it
in new free programs; and that you know you can do these things.

  To protect your rights, we need to make restrictions that forbid
anyone to deny you these rights or to ask you to surrender the rights.
These restrictions translate to certain responsibilities for you if you
distribute copies of the software, or if you modify it.

  For example, if you distribute copies of such a program, whether
gratis or for a fee, you must give the recipients all the rights that
you have.  You must make sure that they, too, receive or can get the
source code.  And you must show them these terms so they know their
rights.

  We protect your rights with two steps: (1) copyright the software, and
(2) offer you this license which gives you legal permission to copy,
distribute and/or modify the software.

  Also, for each author's protection and ours, we want to make certain
that everyone understands that there is no warranty for this free
software.  If the software is modified by someone else and passed on, we
want its recipients to know that what they have is not the original, so
that any problems introduced by others will not reflect on the original
authors' reputations.

  Finally, any free program is threatened constantly by software
patents.  We wish to avoid the danger that redistributors of a free
program will individually obtain patent licenses, in effect making the
program proprietary.  To prevent this, we have made it clear that any
patent must be licensed for everyone's free use or not licensed at all.

  The precise terms and conditions for copying, distribution and
modification follow.

		    GNU GENERAL PUBLIC LICENSE
   TERMS AND CONDITIONS FOR COPYING, DISTRIBUTION AND MODIFICATION

  0. This License applies to any program or other work which contains
a notice placed by the copyright holder saying it may be distributed
under the terms of this General Public License.  The "Program", below,
refers to any such program or work, and a "work based on the Program"
means either the Program or any derivative work under copyright law:
that is to say, a work containing the Program or a portion of it,
either verbatim or with modifications and/or translated into another
language.  (Hereinafter, translation is included without limitation in
the term "modification".)  Each licensee is addressed as "you".

Activities other than copying, distribution and modification are not
covered by this License; they are outside its scope.  The act of
running the Program is not restricted, and the output from the Program
is covered only if its contents constitute a work based on the
Program (independent of having been made by running the Program).
Whether that is true depends on what the Program does.

  1. You may copy and distribute verbatim copies of the Program's
source code as you receive it, in any medium, provided that you
conspicuously and appropriately publish on each copy an appropriate
copyright notice and disclaimer of warranty; keep intact all the
notices that refer to this License and to the absence of any warranty;
and give any other recipients of the Program a copy of this License
along with the Program.

You may charge a fee for the physical act of transferring a copy, and
you may at your option offer warranty protection in exchange for a fee.

  2. You may modify your copy or copies of the Program or any portion
of it, thus forming a work based on the Program, and copy and
distribute such modifications or work under the terms of Section 1
above, provided that you also meet all of these conditions:

    a) You must cause the modified files to carry prominent notices
    stating that you changed the files and the date of any change.

    b) You must cause any work that you distribute or publish, that in
    whole or in part contains or is derived from the Program or any
    part thereof, to be licensed as a whole at no charge to all third
    parties under the terms of this License.

    c) If the modified program normally reads commands interactively
    when run, you must cause it, when started running for such
    interactive use in the most ordinary way, to print or display an
    announcement including an appropriate copyright notice and a
    notice that there is no warranty (or else, saying that you provide
    a warranty) and that users may redistribute the program under
    these conditions, and telling the user how to view a copy of this
    License.  (Exception: if the Program itself is interactive but
    does not normally print such an announcement, your work based on
    the Program is not required to print an announcement.)

These requirements apply to the modified work as a whole.  If
identifiable sections of that work are not derived from the Program,
and can be reasonably considered independent and separate works in
themselves, then this License, and its terms, do not apply to those
sections when you distribute them as separate works.  But when you
distribute the same sections as part of a whole which is a work based
on the Program, the distribution of the whole must be on the terms of
this License, whose permissions for other licensees extend to the
entire whole, and thus to each and every part regardless of who wrote it.

Thus, it is not the intent of this section to claim rights or contest
your rights to work written entirely by you; rather, the intent is to
exercise the right to control the distribution of derivative or
collective works based on the Program.

In addition, mere aggregation of another work not based on the Program
with the Program (or with a work based on the Program) on a volume of
a storage or distribution medium does not bring the other work under
the scope of this License.

  3. You may copy and distribute the Program (or a work based on it,
under Section 2) in object code or executable form under the terms of
Sections 1 and 2 above provided that you also do one of the following:

    a) Accompany it with the complete corresponding machine-readable
    source code, which must be distributed under the terms of Sections
    1 and 2 above on a medium customarily used for software interchange; or,

    b) Accompany it with a written offer, valid for at least three
    years, to give any third party, for a charge no more than your
    cost of physically performing source distribution, a complete
    machine-readable copy of the corresponding source code, to be
    distributed under the terms of Sections 1 and 2 above on a medium
    customarily used for software interchange; or,

    c) Accompany it with the information you received as to the offer
    to distribute corresponding source code.  (This alternative is
    allowed only for noncommercial distribution and only if you
    received the program in object code or executable form with such
    an offer, in accord with Subsection b above.)

The source code for a work means the preferred form of the work for
making modifications to it.  For an executable work, complete source
code means all the source code for all modules it contains, plus any
associated interface definition files, plus the scripts used to
control compilation and installation of the executable.  However, as a
special exception, the source code distributed need not include
anything that is normally distributed (in either source or binary
form) with the major components (compiler, kernel, and so on) of the
operating system on which the executable runs, unless that component
itself accompanies the executable.

If distribution of executable or object code is made by offering
access to copy from a designated place, then offering equivalent
access to copy the source code from the same place counts as
distribution of the source code, even though third parties are not
compelled to copy the source along with the object code.

  4. You may not copy, modify, sublicense, or distribute the Program
except as expressly provided under this License.  Any attempt
otherwise to copy, modify, sublicense or distribute the Program is
void, and will automatically terminate your rights under this License.
However, parties who have received copies, or rights, from you under
this License will not have their licenses terminated so long as such
parties remain in full compliance.

  5. You are not required to accept this License, since you have not
signed it.  However, nothing else grants you permission to modify or
distribute the Program or its derivative works.  These actions are
prohibited by law if you do not accept this License.  Therefore, by
modifying or distributing the Program (or any work based on the
Program), you indicate your acceptance of this License to do so, and
all its terms and conditions for copying, distributing or modifying
the Program or works based on it.

  6. Each time you redistribute the Program (or any work based on the
Program), the recipient automatically receives a license from the
original licensor to copy, distribute or modify the Program subject to
these terms and conditions.  You may not impose any further
restrictions on the recipients' exercise of the rights granted herein.
You are not responsible for enforcing compliance by third parties to
this License.

  7. If, as a consequence of a court judgment or allegation of patent
infringement or for any other reason (not limited to patent issues),
conditions are imposed on you (whether by court order, agreement or
otherwise) that contradict the conditions of this License, they do not
excuse you from the conditions of this License.  If you cannot
distribute so as to satisfy simultaneously your obligations under this
License and any other pertinent obligations, then as a consequence you
may not distribute the Program at all.  For example, if a patent
license would not permit royalty-free redistribution of the Program by
all those who receive copies directly or indirectly through you, then
the only way you could satisfy both it and this License would be to
refrain entirely from distribution of the Program.

If any portion of this section is held invalid or unenforceable under
any particular circumstance, the balance of the section is intended to
apply and the section as a whole is intended to apply in other
circumstances.

It is not the purpose of this section to induce you to infringe any
patents or other property right claims or to contest validity of any
such claims; this section has the sole purpose of protecting the
integrity of the free software distribution system, which is
implemented by public license practices.  Many people have made
generous contributions to the wide range of software distributed
through that system in reliance on consistent application of that
system; it is up to the author/donor to decide if he or she is willing
to distribute software through any other system and a licensee cannot
impose that choice.

This section is intended to make thoroughly clear what is believed to
be a consequence of the rest of this License.

  8. If the distribution and/or use of the Program is restricted in
certain countries either by patents or by copyrighted interfaces, the
original copyright holder who places the Program under this License
may add an explicit geographical distribution limitation excluding
those countries, so that distribution is permitted only in or among
countries not thus excluded.  In such case, this License incorporates
the limitation as if written in the body of this License.

  9. The Free Software Foundation may publish revised and/or new versions
of the General Public License from time to time.  Such new versions will
be similar in spirit to the present version, but may differ in detail to
address new problems or concerns.

Each version is given a distinguishing version number.  If the Program
specifies a version number of this License which applies to it and "any
later version", you have the option of following the terms and conditions
either of that version or of any later version published by the Free
Software Foundation.  If the Program does not specify a version number of
this License, you may choose any version ever published by the Free Software
Foundation.

  10. If you wish to incorporate parts of the Program into other free
programs whose distribution conditions are different, write to the author
to ask for permission.  For software which is copyrighted by the Free
Software Foundation, write to the Free Software Foundation; we sometimes
make exceptions for this.  Our decision will be guided by the two goals
of preserving the free status of all derivatives of our free software and
of promoting the sharing and reuse of software generally.

			    NO WARRANTY

  11. BECAUSE THE PROGRAM IS LICENSED FREE OF CHARGE, THERE IS NO WARRANTY
FOR THE PROGRAM, TO THE EXTENT PERMITTED BY APPLICABLE LAW.  EXCEPT WHEN
OTHERWISE STATED IN WRITING THE COPYRIGHT HOLDERS AND/OR OTHER PARTIES
PROVIDE THE PROGRAM "AS IS" WITHOUT WARRANTY OF ANY KIND, EITHER EXPRESSED
OR IMPLIED, INCLUDING, BUT NOT LIMITED TO, THE IMPLIED WARRANTIES OF
MERCHANTABILITY AND FITNESS FOR A PARTICULAR PURPOSE.  THE ENTIRE RISK AS
TO THE QUALITY AND PERFORMANCE OF THE PROGRAM IS WITH YOU.  SHOULD THE
PROGRAM PROVE DEFECTIVE, YOU ASSUME THE COST OF ALL NECESSARY SERVICING,
REPAIR OR CORRECTION.

  12. IN NO EVENT UNLESS REQUIRED BY APPLICABLE LAW OR AGREED TO IN WRITING
WILL ANY COPYRIGHT HOLDER, OR ANY OTHER PARTY WHO MAY MODIFY AND/OR
REDISTRIBUTE THE PROGRAM AS PERMITTED ABOVE, BE LIABLE TO YOU FOR DAMAGES,
INCLUDING ANY GENERAL, SPECIAL, INCIDENTAL OR CONSEQUENTIAL DAMAGES ARISING
OUT OF THE USE OR INABILITY TO USE THE PROGRAM (INCLUDING BUT NOT LIMITED
TO LOSS OF DATA OR DATA BEING RENDERED INACCURATE OR LOSSES SUSTAINED BY
YOU OR THIRD PARTIES OR A FAILURE OF THE PROGRAM TO OPERATE WITH ANY OTHER
PROGRAMS), EVEN IF SUCH HOLDER OR OTHER PARTY HAS BEEN ADVISED OF THE
POSSIBILITY OF SUCH DAMAGES.

		     END OF TERMS AND CONDITIONS

	    How to Apply These Terms to Your New Programs

  If you develop a new program, and you want it to be of the greatest
possible use to the public, the best way to achieve this is to make it
free software which everyone can redistribute and change under these terms.

  To do so, attach the following notices to the program.  It is safest
to attach them to the start of each source file to most effectively
convey the exclusion of warranty; and each file should have at least
the "copyright" line and a pointer to where the full notice is found.

    <one line to give the program's name and a brief idea of what it does.>
    Copyright (C) <year>  <name of author>

    This program is free software; you can redistribute it and/or modify
    it under the terms of the GNU General Public License as published by
    the Free Software Foundation; either version 2 of the License, or
    (at your option) any later version.

    This program is distributed in the hope that it will be useful,
    but WITHOUT ANY WARRANTY; without even the implied warranty of
    MERCHANTABILITY or FITNESS FOR A PARTICULAR PURPOSE.  See the
    GNU General Public License for more details.

    You should have received a copy of the GNU General Public License along
    with this program; if not, write to the Free Software Foundation, Inc.,
    51 Franklin Street, Fifth Floor, Boston, MA 02110-1301 USA.

Also add information on how to contact you by electronic and paper mail.

If the program is interactive, make it output a short notice like this
when it starts in an interactive mode:

    Gnomovision version 69, Copyright (C) year name of author
    Gnomovision comes with ABSOLUTELY NO WARRANTY; for details type `show w'.
    This is free software, and you are welcome to redistribute it
    under certain conditions; type `show c' for details.

The hypothetical commands `show w' and `show c' should show the appropriate
parts of the General Public License.  Of course, the commands you use may
be called something other than `show w' and `show c'; they could even be
mouse-clicks or menu items--whatever suits your program.

You should also get your employer (if you work as a programmer) or your
school, if any, to sign a "copyright disclaimer" for the program, if
necessary.  Here is a sample; alter the names:

  Yoyodyne, Inc., hereby disclaims all copyright interest in the program
  `Gnomovision' (which makes passes at compilers) written by James Hacker.

  <signature of Ty Coon>, 1 April 1989
  Ty Coon, President of Vice

This General Public License does not permit incorporating your program into
proprietary programs.  If your program is a subroutine library, you may
consider it more useful to permit linking proprietary applications with the
library.  If this is what you want to do, use the GNU Lesser General
Public License instead of this License.
QQ_LICENSE_QQ
}

=pod

=head1 NAME

tfam - tRNA family classifier

=head1 SYNOPSIS

tfam <multifasta-file of tDNAs> <outfile> 

OR 

tfam -f <coveaf-file> <outfile>

=head1 DESCRIPTION

tfam uses profile analysis (primary structural information) to
classify the family, or functional identity, of a set of
unaligned "query" tDNA sequences provided in its input. tfam uses
information from the entire sequence, not just the anticodon, to
make this classification.

The tfam executable script is part of the TFAM package, which also
provides models of tRNA identity. These models are called 'tFAMs' and
reside in a file called a "coveam file". 

In TFAM 1.0, the bacterial model is updated to version 0.2, which provides
improved ability to detect lysylated isoleucine tRNAs (that have a methionine 
anticodon) in limited taxa, and there are two new models provided for the 
purpose of identifying initiator tRNAs in eukaryotes and archaea. More detail
on these models is provided below. The bacterial model is default and the 
other models are selected by options.

TFAM 1.0 is also available as a Web Server at http://tfam.lcb.uu.se

=head2 How tfam Works

tfam uses annotated tDNAs and tRNAs provided in its input coveam file
to dynamically generate log-odds profile models for 21 or 22 tRNA
families depending on the mode: 20 or 21 canonical types of elongators 
(one for most every amino acid, and in the bacterial model, two for 
isoleucine), and one initiator type of tRNA. 
These models, called tFAMs, are then used to annotate a set of input 
query tDNA sequences.

First, tfam co-aligns the query tDNA sequences with the model
sequences in the coveam file using structural information through a
program called 'coveaf', also provided with tfam.

After co-alignment, positions that do not contribute information
(called "nondiagnostic positions" in tfam output) are removed. That
way, new sequences that contain atypical insertions that are not
represented in the model sequences do not distort tFAM scores.
Additional positions in the final alignment (such as the anticodon
positions) can be removed from contributing to tFAM scores using the
-x or -X options, see below.

Then, log-odds profile weight matrices ("models" or "tFAMs") are
calculated from the aligned model sequences.  The model for each
family weighs the odds of one of five characters (A,C,G,T, or -)
occuring in sequences of that family against all sequences not of that
family for each position. This creates, for each family and at any
position, a "score" for any character in a query sequence that has
been co-aligned to the model sequences.

New in TFAM 1.0, the data sequences can be in DNA or RNA upper-case or
lower-case alphabets.

tfam scores each query sequence against all tRNA function models, summing the
evidence over positions. tfam then outputs an annotation of the tRNA
identity by taking the top tFAM score for each query sequence input as
well as the scores of each query sequence against all models. tfam can
also make aligned sequence output files that sort the query sequences
by their annotated types when the -s option is invoked.

You can create alternative models for use with tfam, see below for how.

Unobserved states at certain positions of certain tFAMs are corrected
by a method called "pseudocounts." The pseudocount method causes the
importance of unobserved states to vary with the number of sequences
used to make each model. Information such as the number of sequences
used to make each model, and the occurrence of illegal characters in
model sequences are output in a file ending '.MODEL.log'.

TFAM uses covariance models provided with tRNAscan-SE (Lowe T.M. and S.R. Eddy (1997)
Nucl. Acids Res. 25(5):955-964) distributed under terms of the GNU General Public License
version 2, as well as the COVEMF package modified and distributed from the COVE package v.2.4.2
  (Eddy & Durbin, Nucl. Acids Res. 1994, 22: 2079-2088) under terms of the GNU General Public 
License version 2

=head2 Classification Conflict Reporting

TFAM can tell you when its predictions conflict with either a pre-existing 
annotation or a self-computed anticodon-based identity annotation. 
To compare tfam's predictions against pre-existing identity annotations, 
you must use certain kinds of identifiers described in the next section. To get
tfam to auto-detect anticodons and use them to find conflicts, see the -a and -C 
options below.

=head2 Sequence Input Format

tfam expects its query tDNA sequence input file to be a multi-fasta
file of unaligned tDNA sequences. The input sequences may be mixed
upper- and lowercase. Sequence characters other than {A,C,G,T,U,a,c,g,t,u} 
are ignored. They do not contribute to the models nor the scores of data
sequences. Such "bad" characters are reported in program output, for
models in a file called MODEL.log.

You can optionally give tfam sequence input with certain kinds of 
sequence identifiers, from which it will recognize the annotated identity 
of the tRNAs and notify you of conflicts with its own predictions. 

There are four kinds of formats recognized:

=over

=item GtRDB 

tfam recognizes the format of fasta files saved from the Genomic tRNA Database 
(GtRDB, see website below). 

=item Sprinzl

The translated Sprinzl identifier formats are:

>[D|R][A-Z]nnnn

or

>[D|R][A-Z]nnnn_XXX

where [D|R] means either "D" or "R" (DNA or RNA), [A-Z] means the
annotated type of tRNA (1-letter aa code, with 'X' as initiator),
nnnn means the Sprinzl taxonomic id (an integer of length 4)
followed by an optional underscore '_' and a string of three characters
specifying an anticodon in a DNA alphabet. 

An example of a translated Sprinzl identifier is:

>DH1000_GTG

which means "His-tDNA from taxon id 1000 with anticodon GTG".

The installation package for TFAM 1.0 includes a package of the 
original Sprinzl Database (2000 release) in the "utilities"
directory. A utility provided with the database called "sprinzl2fas" can
parse the sprinzl database file, translating the modified nucleotide
codes and produce a fasta file you can input to TFAM that has 
this input format. The utility also lets you select certain kinds of
tRNAs by class or taxonomy. See "README" file in "utilities/sprinzl-2000"
under the installation directory tree.

=item tRNAscan-SE

The translated tRNAscan-SE format is as follows:

>Yyyy[A-Z?$#]XXXggggggg

Where Yyyy is a taxonomic ID for the genome analyzed (one capital
letter followed by three of any character), [A-Z?$#] is a
one-character code for type of tRNA (either a one-letter aa code, 'X'
for initiator, 'Z' for selenocysteine, 'J' for lysylated isoleucine tRNA, 
? for 'undetermined', '$' for 'pseudo-tRNA', or '#' for
'unalignable' or 'UAR anticodon'), 'XXX' is an anticodon string in the
DNA alphabet, and 'gggggg' is an arbitrary-length string of integers
indicating the genome location of the tDNA. 

An example of this format is:

>BsisHGTG-3171484

which means "His-tDNA from taxon id Bsis with anticodon GTG and at
position -3171484" (the negative refers to strand and can be ignored).

=item Simple 

Finally, you can provide ids in the simple formats:

>Bee-K-9

>K-9

>Lys-9

>Bee-Lys-9

in other words, an optional taxonomic identifier of uppercase letters, 
lowercase letters or underscores ("_"), followed by the functional
annotation and an integer.

The functional annotation in this case are the standard one- or 
three-letter codes and 
'X' / 'iMet' / 'fMet' for initiator, 
'Sec' / 'Sec(p)' / 'Sec(e)' / 'Z' for selenocysteine tRNAs,
'kIle' / 'J' for lysidinylated isoleucine tRNAs,
'Pseudo' / '$' for pseudo-tRNAs,
'Undet' / '?' for undetermined tRNAs

=back

An identifier not in one of the four previous formats is allowed but the
annatated identity of the tRNA will not be parsed and mismatches will not
be reported.

Identifiers MUST BE UNIQUE for every sequence input to TFAM.

WARNING: AVOID IDs THAT BEGIN WITH "M_" or "M[A-Z][0-9]{4}" (see below 
for details).

If you use the -t output option for tabular output, sequence ids longer than 
20 characters will be truncated in the output.

=head2 Models

=head3 Bacterial TFAM model 0.2

This is the default model against which input sequences are scored.
It is an update of the model provided in earlier versions of TFAM, 
supplemented and corrected by proteobacterial annotated sequences for 
the 4 tRNAs charged with isoleucine or methionine (the standard elongators, the
lysylated isoleucine elongator and the initiator). 

There are two additional classes defined in the Bacterial TFAM 0.2 model, the 
lysylated isoleucine class (with symbol "J") and the selenocysteine model (with 
symbol "Z").

The selenocysteine model is not very general and can fail to recognize true Sel-Cys tRNAs, 
nonetheless, the model is useful to distinguish falsely predicted Sel-Cys tRNAs such as 
called by tRNAscan-SE for firmicutes with an altered genetic code.
 
The J model is more general than only for proteobacterial but does not score well for J 
tRNAs from Cyanobacteria, Bacteroidetes, Aquificiae, Actinobacteria, Chlamydia/Verrucomicrobia group,
Planctomycetes or Thermotogae. This is probably because the determinants for this class are 
divergent in bacteria.

=head3 Archaeal TFAM model 0.1

This is a preliminary archaeal model provided and tested only for the 
purpose of identifying initiator tRNAs. Its use for any other purpose
is highly experimental! It was derived from the Sprinzl 2000 release
with some minor corrections.

=head3 Eukaryotic TFAM model 0.1

This is a preliminary eukaryotic model provided and tested only for the 
purpose of identifying initiator tRNAs. Its use for any other purpose
is highly experimental! It was derived from the Sprinzl 2000 release
without any corrections.

For more details about how these models were made and tested, please
see "MODELS.txt" provided with the TFAM installation package, the
"Help" page of the TFAM Web Server or the Taquist et al. (2007) 
Nucleic Acids Res. article describing the TFAM Web Server. 

=head2 tfam Output

There are two output formats for tfam:

=over

=item sorted 

The first and default format outputs, for each tRNA sequence input,
(to the user-designated output file <output>, see SYNOPSIS) 
a score against each of models of tRNA identity selected: one for each 
of the 20 types of elongator tRNAs and
one for initiator tRNAs.  The scores are sorted in decreasing order
and appear on one line as follows:

Sequence BsisHGTG-3171484: 27.13 (H), -11.83 (Q), -18.86 (D), ...

If there is a mismatch between the annotated identity of a tRNA and
the identity predicted by tfam, the scores are preceded by a '**' as
follows:

Sequence AtshHGTG606854:  ** -3.32 (I), -9.84 (H), ...

The symbols for the models are the standard IUPAC one-letter amino
acid codes, and the symbol 'X', which stands for 'initiator tRNA',
"J" for lysylated isoleucine tRNA, and 'Z' for selenocysteine. 
For models "J" and "Z", these predictions are statistical 
and have known weaknesses. Use at your own risk!

There is an important CHANGE from earlier versions of TFAM in the
default output format. The model used to scored the sequences is
printed on the first line beginning with a hash comment-style 
character "#". Because a hash might appear in identifiers though not
at their beginnings, it is safest to filter the output file matching
to lines that don't have a hash character anchored as the first 
character.

=item tabular

A tabular output format can be selected with the -t option. Here 
the output will be nicely collated in columns and the data will not be
sorted. Sequence ids longer than 20 characters will be truncated!

=back

In addition, with the -s option, tfam will make a set of at most 21
multi-fasta files, one for each tFAM model, containing the sequences
classified as belonging to that family. The sequences in all of these
files are structurally aligned to one another. The names of these
files are "<output>.<model-symbol>.fas".

tfam also makes a file called "<output>.coveaf" which contains all the
co-aligned model and query sequences. You can use this file to find
positions to exclude in a subsequent run of tfam using the -x option,
in which you can input the coveaf file directly with the -f option to
save time and work.

Currently tfam will overwrite existing output files. So be careful and
run tfam in a fresh directory!

=head1 OPTIONS

The following are command-line options for tfam:

=over 4

=item * 

B<-h> Print short usage information and quit

=item * 

B<-A> Use the Archael model to classify tRNA initiators (default is bacterial; CAUTION, preliminary, see documentation above)

=item * 

B<-E> Use the Eukaryotic model to classify tRNA initiators (default is bacterial; CAUTION, perliminary, see documentation above)

=item *

B<-c _file_> Use alternative cm file _file_ containing a SCFG model of tRNA structure (default is TRNA2-prok.cm). Should be the same as was used to make the coveam model input with option -m. 

=item *

B<-m _file_> Use alternative coveam file _file_ containing pre-aligned model sequences for tRNA families (default is blue.coveam for bacterial tDNAs).

=item *

B<-f _file_> Use coveaf file _file_, in SELEX format, directly, instead
of making a new coalignment file.

=item *

B<-t> Tabular output format (default is sorted, old-style format)

=item *

B<-s> Output sorted aligned sequences to independent fasta files.

=item *

B<-o> Print Academic Free License Conditions for Using, Copying and Redistribution of tfam
         
=item *

B<-x _positions_> Exclude positions _positions_. _positions_ is a sequence of comma-separated ranges of digits referring to columns in a coveaf output file from a prior run. The offset is 1, so the first column is position '1'. Example: '1,33-36,45'

=item *

B<-a> Auto-detect anticodons to compare against TFAM predictions. The anticodon-loop is found from the consensus structure output in the coveaf file, and alignment positions with gap-content less than 35% are computed. If there are seven such positions, the middle three are reverse-complemented and translated. 

=item *

B<-X> Auto-detect anticodons and exclude them from TFAM scoring.

=item *

B<-g _integer_> Use Bioperl genetic code #_int_ to translate anticodons/codons. To get the code #s, try "tfam -h" or "perldoc Bio::Tools::CodonTable"

=back

=head1 MAKING AND USING YOUR OWN MODELS

To make your own classification models, prepare a multi-fasta sequence
file containing unaligned model sequences. Identifiers for these
sequences should be either in the translated Sprinzl or tRNAscan-SE
formats defined above, with the following modifications:

For Translated Sprinzl-style identifiers, the leading "D" should be
replaced by "M" and the leading "R" should be replaced by "N". 

For Translated tRNAscan-SE-style identifiers, the identifier should be
prepended with "M_". Using the previous examples but making them as model
sequences, their names would be:

>MH1000_GTG

and

>M_BsisHGTG-3171484

After this sequence file has been prepared, use:

   coveam -o <out.coveam> <cm-file> <seqfile>

Where <seqfile> is the file you have prepared and <cm-file> is a
covariance model file, provided either with TFAM, tRNAscan-SE or one
you've made yourself with Sean Eddy's COVE package. To see more
usage information for coveam, try running it without arguments.

You can then use this coveam file as follows:

tfam -c <cm-file> -m <coveam-file> <seq-file> <out-file>

In principle, you could use tfam with fewer types of model sequences
and even for other types of RNA sequences. Up to 26 types of models
are supported in tfam, with A through Z as possible model codes. There
is however, no guarantee your results will make sense unless the RNAs
you are studying are quite conserved in structure, as tRNAs are.

=head1 EXAMPLES

Running tfam to classify bacterial tDNAs in a file "bac_tDNA.fas",
making output-files that begin with bac.tfam:

     tfam bac_tDNA.fas bac.tfam

After the previous run, having inspected bac.tfam.coveaf and found that
the anticodon is in positions 46, 48, and 49 (because of gaps), and
re-running the analysis without those positions:

     tfam -f bac_tDNA.tfam.coveaf -x 46,48-49 bac.noac.tfam

But now you can do this automatically from a single run, using auto-detection
of anticodons:

     tfam -X bac_tDNA.fas bac.tfam

The tabular output is much better for parsing and will be the default output
in future versions:

     tfam -t bac_tDNA.fas bac.tfam

Taking anticodon-based translations as identities to compare against
TFAM classifications:

     tfam -at bac_tDNA.fas bac.tfam

The same, but using the Euplotes nuclear genetic code and the Eukaryotic TFAM model:

     tfam -Eatg 6 eup_tDNA.fas eup.tfam


=head1 PREREQUISITES

tfam requires that the program coveaf be in your path. 

In default operation tfam must be able to read certain support files. 
The locations of these files is determined at
installation time. If they are no longer where tfam expects to be, you
should reinstall tfam.

Other library prerequisites, see file 'INSTALL' under a tfam build tree.

=head1 AUTHOR

David H. Ardell, for email visit http://www.lcb.uu.se/~dave

=head1 SEE ALSO

=over 4

=item * 

TFAM Web Server    : http://tfam.lcb.uu.se

=item * 

TFAM website       : http://www.lcb.uu.se/~dave/TFAM

=item * 

COVEMF website     : http://www.lcb.uu.se/~dave/COVEMF

=item * 

GtRDB website      : http://rna.wustl.edu/GtRDB

=item * 

Sprinzl DB website : http://www.uni-bayreuth.de/departments/biochemie/sprinzl/trna/

=back

=head1 CITING

If you publish work using results from TFAM, please cite:

Ardell and Andersson (2006). TFAM detects co-evolution of tRNA identity rules 
with lateral transfer of histidyl-tRNA synthetase. Nucl. Acids Res. 34(3):893-904

If you mainly just use the structural alignments of tRNAs generated from TFAM
please additionally cite:

Lowe, T.M. and S.R. Eddy (1997). tRNAscan-SE: a program for improved detection of 
transfer RNA genes in genomic sequence. Nucl. Acids Res. 25(5):955-964

=head1 COPYRIGHT

The TFAM package, tfam software and documentation, and tFAM models 
provided with TFAM are Copyright � 2001-2007
by David H. Ardell.  All rights reserved. This is free software; see
the source for copying conditions.  There is NO warranty; not even for
MERCHANTABILITY or FITNESS FOR A PARTICULAR PURPOSE.

=head1 LICENSE

Distributed under the terms of the GNU General Public Licence v. 2
http://www.gnu.org/licenses/gpl.html

=cut
