# Supplementary material for: Initiator tRNA genes template the 3′ CCA end at high frequencies in bacteria
Source: BMC Genomics. 2016 Dec 8;17:1003. doi: 10.1186/s12864-016-3314-x (PMC5143459; doi:10.1186/s12864-016-3314-x)
Supplement: Additional file 6: — Installation code-base for the TFAM program. (ZIP 819 kb) [file 12864_2016_3314_MOESM6_ESM.zip › tfam_lib-1.04/tfam_lib.pm]

# This file was created automatically by SWIG 1.3.29.
# Don't modify this file, modify the SWIG interface instead.
package tfam_lib;
require Exporter;
require DynaLoader;
@ISA = qw(Exporter DynaLoader);
package tfam_libc;
bootstrap tfam_lib;
package tfam_lib;
@EXPORT = qw( );

# ---------- BASE METHODS -------------

package tfam_lib;

sub TIEHASH {
    my ($classname,$obj) = @_;
    return bless $obj, $classname;
}

sub CLEAR { }

sub FIRSTKEY { }

sub NEXTKEY { }

sub FETCH {
    my ($self,$field) = @_;
    my $member_func = "swig_${field}_get";
    $self->$member_func();
}

sub STORE {
    my ($self,$field,$newval) = @_;
    my $member_func = "swig_${field}_set";
    $self->$member_func($newval);
}

sub this {
    my $ptr = shift;
    return tied(%$ptr);
}


# ------- FUNCTION WRAPPERS --------

package tfam_lib;

*log = *tfam_libc::log;
*divide = *tfam_libc::divide;
*log_array = *tfam_libc::log_array;
*double_destroy = *tfam_libc::double_destroy;
*double_get = *tfam_libc::double_get;
*matdim_get = *tfam_libc::matdim_get;
*double_oned = *tfam_libc::double_oned;
*double_twod = *tfam_libc::double_twod;
*double_set_ed = *tfam_libc::double_set_ed;
*double_set_td = *tfam_libc::double_set_td;

# ------- VARIABLE STUBS --------

package tfam_lib;

1;
