# Supplementary material for: Initiator tRNA genes template the 3′ CCA end at high frequencies in bacteria
Source: BMC Genomics. 2016 Dec 8;17:1003. doi: 10.1186/s12864-016-3314-x (PMC5143459; doi:10.1186/s12864-016-3314-x)
Supplement: Additional file 6: — Installation code-base for the TFAM program. (ZIP 819 kb) [file 12864_2016_3314_MOESM6_ESM.zip › tfam_lib-1.04/utilities/sprinzl-2000/comment.txt]

________________________________________________________________________________________


Explanation of comments

________________________________________________________________________________________

  65 TT                        insertion in position 65: instead _ should be TT

  e3 TATT                      insertion in position e3: instead _ should be TATT

  59 .AorT                     unknown nucleotide 59 is either A or T

  60 .-orC                     unknown nucleotide 60 is deletion of C

  sup                          supressor tRNA

  Leu-tRNA                     tRNA is acylated by Leu

  also elong                   tRNA is both initiator and elongator

  22 "also=                    two different types (" and =) of position 22

  49 50 can be ?               nucleotides 49 and 50 can be modified to ? (5-Methylcytidine)

  48 or 49 ?                   nucleotide 48 or 49 is modified to ? (5-Methylcytidine)

  another function             tRNA is not involved in ribosomal protein synthesis

  imported from cyto           tRNA is of cytoplasm origin

  precursor                    tRNA is not mature

  (Z?)                         tRNA may have selenocysteine specificity


DA0980	29  AFTER RESIDUE 29 INTERVENING SEQUENCE OF 16 BP                       
DA0981	29  AFTER RESIDUE 29 INTERVENING SEQUENCE OF 16 BP                       
DA2180	0   DNA OF CYANELLES (PHOTOSYNTHETIC ORGANELLES)                         
DA2220	0   DNA OF CYANELLES (PHOTOSYNTHETIC ORGANELLES)                         
DA2521	65 TT
DA2600	38  AFTER RESIDUE 38 INTERVENING SEQUENCE OF 768 BP                      
DA2610	37  INTERVENING SEQUENCE OF 780 B
	38  AFTER RESIDUE 38 INTERVENING SEQUENCE OF UNIDENTIFIED LENGTH
DA2700	38  AFTER RESIDUE 38 INTRON OF 812 BASES                                 
DA2720	36  AFTER RESIDUE 36,37 OR 38 INTERVENING SEQUENCE OF 806 BP             
DA2840	38  AFTER RESIDUE 38 INTERVENING SEQUENCE OF UNIDENTIFIED LENGTH         
DA2920	37  AFTER RESIDUE 37 INTERVENING SEQUENCE OF 710 BP                      
DA3280	37  AFTER RESIDUE 37 INTERVENING SEQUENCE OF 816 BP                      
DA3680	0   STRAIN 164                                                                   
	THE SECONDARY STRUCTURE IS NOT ESTABLISHED                                   
DA3681	0   STRAIN 427                                                                   
	THE SECONDARY STRUCTURE IS NOT ESTABLISHED                                   
DA5451	26  TACT
	44  CGTG
	9 BP IN ANTICOD STEM
DA5500	26  CATCA
	44  CATG
	9 BP IN ANTICOD STEM
DA5550	54  AAA
DC0500	47 CC
DC3880	SEVEN BASE PAIRS IN THE ANTICODON STEM
	26 GT
	44 AT
DC3881	SEVEN BASE PAIRS IN THE ANTICODON STEM
	26 GT
	44 AT
DC3920	SEVEN BASE PAIRS IN THE ANTICODON STEM
	26 CC
	41 TT
	44 GG
DC4000	27 AT
DC4050	28 TT
DC4060	ANTICODON STEM HAS TWO ADDITIONAL PAIRS THEREFORE THERE ARE INSERTIONS:
	26  ATG
	44  TAA
DC4830	26  ATT IN THIS CELL
	44  TAA IN THIS CELL
	EIGHT BASE PAIRS IN THE ANTICODON STEM
DC4990	POSSIBLE ERROR
DC5280	60 CC
DC5281	60 CC
DC5450	26  CT
	44  CA
	7 BP IN ANTICOD STEM
DC5550	60  TT
DC9330	THREE GENES WITH IDENTICAL SEQUENCE FOUND
DD3660	8   TT
DD4120	9   A
DD4980	32 AT
	57 TC
DD5000	57 CC
DD5020	57 AC
DD5281	59  . IS EITHER A OR T
	69  . IS EITHER - OR C
DE1340	AUTHORS FOUND THREE IDENTICAL GENES                                  
DE1780	ANOTHER D-STEM CAN BE FORMED: 14-20A,13-20B,12-21,11-22
DE2180	O   DNA OF CYANELLES (PHOTOSYNTHETIC ORGANELLES)                         
DE4110	7 BP. IN THE ANTICODON STEM
	26  AT
	44  GT
DE5080	25  INSERTION CC                                                                 
DF0860	36  AFTER RESIDUE 36 OR 37 INTERVENING SEQUENCE OF 18 BP                 
DF1230	51 CC
DF4000	51 GT
DF4080	51 GT
DF4720	THE SECONDARY STRUCTURE MAY NOT BE CORRECTLY ESTABLISHED                     
DF7590	37  AFTER RESIDUE 37 INTERVENING SEQUENCE OF 16 BP
DF7630	37  AFTER RESIDUE 37 OR 38 INTERVENING SEQUENCE OF 18 OR 19 BP
	R.STUCKA ET AL. 1991, NUCL.ACIDS RES. 19, 179 SHOW IDENTICAL
	STRUCTUR EXCEPT TWO POSITIONS IN THE INTRON
DF7631	37  AFTER RESIDUE 37 OR 38 INTERVENING SEQUENCE OF 18 BP.
DF7632	AFTER POS. 38 AND POS. 45 INTRONS OF 7 AND 13 BP, RESPECTIVELY
DF7633	AFTER POS. 38 AND POS. 45 INTRONS OF 7 AND 13 BP, RESPECTIVELY
DF9350	47 GT
DG0260	43 CG
	49 GT
DG0860	36  AFTER RESIDUE 36 OR 37 INTERVENING SEQUENCE OF 15 BP                 
DG0960	46  AFTER RESIDUE 46 OR 47 INTERVENING SEQUENCE OF 18 BP                 
DG1481	PROBABLY USED IN THE SYNTHESIS OF THE PEPTIDOGLYCAN
DG1482	PROBABLY USED IN THE SYNTHESIS OF THE PEPTIDOGLYCAN
DG1483	PROBABLY USED IN THE SYNTHESIS OF THE PEPTIDOGLYCAN
DG1541	20  . IS EITHER A OR T
DG2180	0   DNA OF CYANELLES (PHOTOSYNTHETIC ORGANELLES)                         
DG2601	24  AFTER RESIDUE 24 INTERVENING SEQUENCE OF 593 BP
DG2641	24  AFTER RESIDUE 24 INTERVENING SEQUENCE OF 677 BP                      
DG2681	24  AFTER RESIDUE 24 INTERVENING SEQUENCE OF 676 BP                      
DG2700	24  AFTER RESIDUE 24 INTRON OF 78 BASES                                  
DG2920	24  AFTER RESIDUE 24 INTERVENING SEQUENCE OF 691 BPP                     
DG4841	33  TT
DG4980	57 AG
DG9300	66  PROBABLY SEQUENCING ERROR
	67  PROBABLY SEQUENCING ERROR
DH1140	0   IN POSITION 0 ADDITIONAL BASE G                                      
DH4410	POSSIBLE ERROR
DH4760	7 BP IN ANTICOD STEM
DH5080	8 GT
DH5360	60 AC
DH9200	38  ADDITIONAL G
DI0660	0   ANTICODON CAU AFTER MODIFICATION ON C-34 PROBABLY                    
	RECOGNISES ILE CODONS (YOKOYAMA, NATURE 336, 179)                    
DI1550	26 GG
	44 GG
DI1950	36  AFTER RESIDUE 36 INTERVENING SEQUENCE OF 205 BP
DI2180	0   DNA OF CYANELLES (PHOTOSYNTHETIC ORGANELLES)                         
DI2220	0   DNA OF CYANELLES (PHOTOSYNTHETIC ORGANELLES)                         
DI2521	DEVIATION FROM USUAL ALIGNEMENT
DI2540	57 AA
DI2600	42 GC
DI2601	38  AFTER RESIDUE 38 INTERVENING SEQUENCE OF 886 BP                      
DI2610	37  INTERVENING SEQUENCE OF 939B
DI2620	38  AFTER RESIDUE 38 INTERVENING SEQUENCE OF UNIDENTIFIED LENGTH         
DI2700	42 GT
DI2701	38  AFTER RESIDUE 38 INTRON OF 947 BASES                                 
DI2720	38  AFTER RESIDUE 38 INTERVENING SEQUENCE OF 949 BP                      
DI2760	42 GC
DI2840	38  AFTER RESIDUE 38 INTERVENING SEQUENCE OF UNIDENTIFIED LENGTH         
DI2920	37  AFTER RESIDUE 37 INTERVENING SEQUENCE OF 707 BP                      
DI2921	42 GC
DI3080	42 GT
DI3220	42 GC
DI3280	42 GC
DI3281	36  AFTER RESIDUE 37 INTERVENING SEQUENCE OF 729 BP                      
DI4820	60  IN THIS POSITION TWO NUCLEOTIDES TA
DI5030	65 INSERTION OF TC
DI5050	66  POSITION 66 UNCERTAIN
DI5220	60 AAC
DI5500	60  AGC
DI7631	37  AFTER RESIDUE 37 INTERVENING SEQUENCE OF 60 BP
DI9200	38  ADDITIONAL C
DK2600	38  AFTER RESIDUE 38 INTERVENING SEQUENCE OF 2111 BP                     
DK2920	38  AFTER RESIDUE 38 INTERVENING SEQUENCE OF 2526 BP                     
DK3200	38  AFTER RESIDUE 38 INTERVENING SEQUENCE OF 2447 BP.                    
DK3240	38  AFTER RESIDUE 38 INTERVENING SEQUENCE OF 2574 BP                     
DK4000	51  TT
DK4030	9   AUTHORS LEFT POSITION BLANK FOR BETTER PAIRING OF POSITIONS 10-14            
	WITH 21-25. NOTE THAT POSITIONS 14/21 ARE ALSO PAIRED                        
DK4760	60 GT
DK4761	61  TT
	53  AA
DK4810	37 INSERTION TGTATAGCAGGTA AFTER NUCLEOTIDE 37
DK4811	38 INSERTION GTATACGTCGCATAAGAAA AFTER NUCLEOTIDE 38
DK4812	37  INSERTION TGGATAGCAGGTA AFTER NUCLEOTIDE 37
DK4840	60 CA
DK4880	60 AC
DK5000	60  CAC
DK5030	SECONDARY STRUCTURE IN THE D-REGION IS NOT ESTABLISHED
DK5050	60 THIS POSITION CONTAINS TWO NUCLEOTIDES AC
DK5370	60  AAC
DK5380	54 TCC
DK5610	60  CGC
DK5720	60  CAC
DK5730	60  CAC
DK5800	60  CAC
DK5840	60  CCT
DK5880	60 CAC
DK7520	73  BASE NOT DETERMINED
DK7630	38  AFTER RESIDUE 38 INTERVENING SEQUENCE OF 23 BP
DK7640	37  AFTER RESIDUE 37 INTERVENING SEQUENCE OF 8 BP
DK9202	POSSIBLE ERROR (POS. 18 AND 19)
DL0860	37  AFTER RESIDUE 37 INTERVENING SEQUENCE OF 15 BP                       
DL0981	34  AFTER RESIDUE 34 OR 35 INTERVENING SEQUENCE OF 18 BP                 
DL1545	POSITION E14 CONTAINS TWO NUCLEOTIDES CC
	POSITION E5 CONTAINS TWO NUCLEOTIDES GA
DL2180	0   DNA OF CYANELLES (PHOTOSYNTHETIC ORGANELLES)                         
	34  AFTER RESIDUE 34 INTERVENING SEQUENCE OF 232 BP                      
DL2601	34  AFTER RESIDUE 34 INTERVENING SEQUENCE OF 315 BP                      
DL2701	34  AFTER RESIDUE 34 INTRON OF 40 BASES                                  
DL2720	34  AFTER RESIDUE 34 INTERVENING SEQUENCE OF 458 BP
DL2921	34  AFTER RESIDUE 34 INTERVENING SEQUENCE OF 503 BP                      
DL3200	17 GG
DL3361	34  AFTER RESIDUE 34 INTERVENING SEQUENCE OF 451 BP                      
DL3400	34  AFTER RESIDUE 34 INTERVENING SEQUENCE OF 450 BP                      
DL3840	THE HOMOLOGOUS SEQUENCE FROM MITO TETRAHYMENA MALACCENSIS IS THE SAME
DL4820	60  AA
DL4821	65 THIS POSITION CONTAINS THREE NUCLEOTIDES AAT
DL5030	68 TWO NUCLEOTIDES IN THIS POSITION CC
DL5050	DIFFERENT SECONDARY STRUCTURE WAS SUGGESTED IN ORIGINAL PUBLICATION
DL5381	ERROR IN GENE ASSIGNEMENT; GENE OVERLAPS WITH NADH5
DL7590	37  AFTER RESIDUE 37 INTERVENING SEQUENCE OF 27 BP
DL7630	37  AFTER RESIDUE 37 INTERVENING SEQUENCE OF 32 OR 33 BP
DL9204	38  ADDITIONAL C
DL9240	37  AFTER RESIDUE 37 INTERVENING SEQUENCE OF 38 (LEU A) OR 45 (LEU B) BP
DM0260	47  TA
DM0652	INTERVENING SEQUENCE OF 35 BP
DM0680	34  COULD ALSO BE AN LEUCINE-ACCEPTING-TRNA
	9 AA
DM4030	50  THIS POSITION CONTAINS THREE NUCLEOTIDES TTC
DM4070	50  THIS POSITION CONTAINS THREE NUCLEOTIDES TTC
DM4073	50  TTT
DM4100	50  THIS POSITION CONTAINS THREE NUCLEOTIDES TTC
DM4140	50 THIS POSITION CONTAINS THREE NUCLEOTIDES TTC
DM4410	END OF SEQUENCE MISSING
DM4500	FORMYL-METHIONIN                                                     
DM8550	37  AFTER RESIDUE 37 INTERVENING SEQUENCE OF 11 BP
DN4460	IN THE ALTERNATIVE SECONDARY STRUCTURE OTHER PAIRS ARE POSSIBLE:
	20B-13, 21-12, 22-11, 23-10 WITH G24-G25 BEING BULGED OUT
DN4620	17A TT
DN5120	0   PROBABLY NO PAIR 26-44. INSTEAD PAIR 12-23 IN THE D-STEM                     
	58  G OR A                                                                       
	60  A OR G                                                                       
DN5280	54 AA
	60 TT
DN5340	60 AT
	SIX PAIRS IN THE T-STEM
DN5350	60 AT
	SIX PAIRS IN THE T-STEM
DN5881	7 BP IN ANTICODON STEM
DP2600	0   HAS AN INCOMPLETE AMINOACYL- AND DIHYDRURIDIN STEM STRUCTURE
DP4410	39  MISSING
	44  MISSING
DP4620	4  TT
DP4840	8 BP IN ANTICODON STEM; POSSIBLE ERROR; SPECIFICITY UNCLEAR
DP5000	60 GT
DP5080	65 AT
DP5240	THE SECONDARY STRUCTURE IS NOT PROPERLY ESTABLISHED
DP7630	37  AFTER RESIDUE 37 INTERVENING SEQUENCE OF 31 BP
DP7631	AFTER POS. 38 INTRON OF 31 BP
DQ1200	76  IN ORIGINAL PAPER UNDERLINED TRNA-GENE TO LONG                       
DQ3670	8 BP IN ANTICODON STEM
	26  GTTA IN POSITION 26
	44  GGT IN POSITION 44
DQ4070	50 GT
DQ4441	0   NOT SURE WETHER THIS GENE IS TRANSCRIBED                             
DQ5320	30 AA
DR1420	36  AFTER RESIDUE 36 INTERVENEING SEQUENCE OF 237 BP
DR3621	17  TT
DR4640	9  TWO NUCLEOTIDES AA IN THIS BOX
	0   THE ANTICODON STEM PROBABLY HAS 7 BASE PAIRS INCLUDING PAIR 25-45            
DR4800	65 CC
DR4820	25  AFTER POSITION 25 AN ADDITIONAL A
DR5500	POSSIBLE ERROR
DR9990	34  INOSINE IN MATURE TRNA
	55  PSEUDOURIDINE IN MATURE TRNA
DS0260	E13 HAS TWO NUCLEOTIDES: GC
DS0261	9 AA
	E3 TWO NUCLEOTIDES CA
DS0860	37  AFTER RESIDUE 37 INTERVENING SEQUENCE OF 25 BP                       
DS1200	45 TWO NUCLEOTIDES AG
DS1201	45 TWO NUCLEOTIDES AG
DS1202	45 TWO NUCLEOTIDES AG
DS1203	45 FOUR NUCLEOTIDES ACAG
DS1230	45 AG
DS1250	17A TC
	45 AG
DS1480	45 INSERTION IN THIS POSITION AG
DS1481	45  TWO NUCLEOTIDES AG
DS1541	46  E.F.WAWROUSEK ET AL. FIND FOUR G                                     
DS2003	E3  AA
DS2180	0   DNA OF CYANELLES (PHOTOSYNTHETIC ORGANELLES)                         
DS2922	E24 AT
DS3200	E24 AT
DS3280	E3 TATT
DS4070	THIS TRNA-SER WAS ERRONEOUSLY IDENTIFIED BY THE AUTHORS AS TRNA-VAL
DS4071	POSSIBLE ERROR
DS4501	42  GROUP II INTRON BETWEEN POSITION 42 AND 43                           
DS4620	000 NINE BASE PAIRS IN THE ANTICODON STEM:25-45;24-E11;23-E12
DS4640	000 FROM THE FAMILY OF TRNAS WITH NINE BASE PAIRS IN THE ANTICODON STEM          
	SEE FOOTNOTE TO DS4620                                                       
DS4641	000 FROM THE FAMILY OF TRNAS WITH 9 BASE PAIRS IN THE ANTICODON STEM             
	SEE FOOTNOTE TO DS4620                                                       
DS4680	000 FROM THE FAMILY WITH NINE BASE PAIRS IN THE ANTICODON STEM
	SEE FOOTNOTE TO DS4620
DS4681	000 FROM THE FAMILY OF TRNAS WITH NINE BASE PAIRS IN THE ANTICODON STEM
	SEE FOOTNOTE TO DS4620
DS4700	0   AC-STEM HAS 9 BASE PAIRS, D-STEM-3 PAIRS AND T-STEM 6 PAIRS                  
	0   D-STEM:GTT-AAC  AC-STEM:ATAATAGGG-CTTTGTTAT  T-STEM: AAATGG-CCATTT           
DS4762	53  GG
	61  CC
	9 BP  IN ANTICOD STEM, 6 BP IN T-STEM
DS4800	0   FROM THE FAMILY OF TRNAS WITH NINE BASE PAIRS IN THE ANTICODON STEM. PAIRS:
	0   25-45,24-E11,23-E12,22-E13,20B-10,47-65,48-64,49-63,50-62,51-61,52-60
	0   I.E. ONE PAIR IN THE D-STEM AND SIX IN THE T-STEM
	59  TT
	53  GG
DS4821	65  POSITION 65 CONTAINS TWO NUCLEOTIDES TA
	49  POSITION 49 CONTAINS TWO NUCLEOTIDES TA
	THIS TRNA IS FROM THE FAMILY OF TRNAS WITH NINE BASE PAIRS IN THE
	ANTICODON STEM
DS4840	53  GG
	61  CC
	9 BP IN ANTICODON STEM
DS4841	POSSIBLE ERROR
DS4880	0   SEE FOOTNOTE TO DS4800
	NINE BASE PAIRS IN THE ANTICODON STEM
	65 TT
	49 TA
	SIX BASE PAIRS IN THE T-STEM
DS4991	49  CC
	65  GG
	8 BP IN ANTICODON STEM, 6 BP IN T-STEM
DS5001	0   SEE FOORNOTE TO DS4800
	NINE BASE PAIRS IN THE ANTICODON STEM
	SIX BASE PAIRS IN THE T-STEM
	65 AG
	49 CT
DS5010	49 TWO NUCLEOTIDES TA
	65 TWO NUCLEOTIDES TT
	NINE BASE PAIRS IN THE ANTICODON STEM
	SIX BASE PAIRS IN THE T-STEM
DS5031	49 TWO NUCLEOTIDES CC
	65 TWO NUCLEOTIDES GG
	FROM THE FAMILY OF TRNAS WITH NINE BASE PAIRS IN THE ANTICODON STEM
DS5041	0   SEE FOOTNOTE TO DS4800
	NINE BASE PAIRS IN THE ANTICODON STEM
	SIX BASE PAIRS IN THE T-STEM
	65 TG
	49 CT
DS5050	49 TWO NUCLEOTIDES TA
	65 TWO NUCLEOTIDES TT
	NINE BASE PAIRS IN THE ANTICODON STEM
	SIX BASE PAIRS IN THE T-STEM
DS5081	0   SEE FOOTNOTE TO DS4800
	NINE BASE PAIRS IN THE ANTICODON STEM
	65 TG
	49 CT
	SIX BASE PAIRS IN THE T-STEM
DS5120	0   SECONDARY STRUCTURE IS NOT ESTABLISHED                                       
DS5211	NINE BASE PAIRS IN THE ANTICODON STEM, INCLUDING 25-45,24-E11,23-E12
	TWO PAIRS IN THE D-STEM: 13-22 AND 14-21
DS5221	0   AC-STEM HAS 8 BASE PAIRS INCLUDING 25-45 AND 24-E11                          
	59  INSERTION AA                                                                 
DS5280	0   PAIR 25-45 BELONGS TO THE ANTICODON STEM, PAIR 14-21 BELONGS TO THE D-STEM   
DS5281	000 FROM THE FAMILY OF TRNAS WITH NINE BASE PAIRS IN THE ANTICODON STEM          
	60  INSERTION IN THE T-LOOP ACA                                                  
DS5282	0   SEE FOOTNOTE TO DS5280                                                       
DS5320	26  T.YOKOGAWA ET AL. 1991, NUCL.ACIDS RES. 19, 6101-6105                        
	SEE FOOTNOTE TO DS5280                                                       
DS5321	000 FROM THE FAMILY WITH NINE BASE PAIRS IN THE ANTICODON STEM                   
	60  INSERTION IN THE T-LOOP AA                                                   
DS5340	SEVEN BASE PAIRS IN THE ANTICODON STEM
	26  AT
	44  GG
DS5341	FROM THE FAMILY OF TRNAS WITH 9 BASE PAIRS IN THE ANTICODON STEM
	60  AGC
DS5350	SEVEN BASE PAIRS IN THE ANTICODON STEM
	26 AT
	44 GG
DS5351	60 AGC
DS5360	26  T.YOKOGAWA ET AL. 1991, NUCL.ACIDS. RES 19, 6101-6105
	SEE FOOTNOTE TO DS5280
	SEVEN BASE PAIRS IN THE ANTICODON STEM
DS5361	000 FROM THE FAMILY OF TRNAS WITH NINE BASE PAIRS IN THE ANTICODON STEM
	42  TA
	60  AG
DS5370	SEVEN BASE PAIRS IN THE ANTICODON STEM
	26 GT
	44 TT
DS5371	60 AA
DS5380	SEVEN BASE PAIRS IN THE ANTICODON STEM
	26 GT
	44 TT
DS5381	FROM THE FAMILY OF NINE BASE PAIRS IN THE ANTICODON STEM
	60 AA
DS5440	7 BP IN ANTICOD STEM
DS5441	55  TT
	9 BP IN ANTICOD STEM
DS5450	53  AG
	61  CC
	8 BP IN ANTICOD STEM
DS5500	8 BP IN ANTICODON STEM
DS5550	38  AA
	7 BP IN ANTICOD STEM
DS5550	60  ACT, 9 BP IN ANTICOD STEM
DS5590	53  AC, 9 BP IN ANTICODON STEM
DS5610	SEVEN BASE PAIRS IN THE ANTICODON STEM
	26 GG
	44 TT
DS5620	000 FROM THE FAMILY OF TRNAS WITH NINE BASE PAIRS IN THE ANTICODON STEM
	60  AT
DS5630	000 FROM THE FAMILY OF TRNAS WITH NINE BASE PAIRS IN THE ANTICODON STEM
	60  INSERTION AT
DS5640	000 FROM THE FAMILY OF TRNAS WITH NINE BASE PAIRS IN THE ANTICODON STEM
	60  INSERTION AC
DS5650	000 FROM THE FAMILY OF TRNAS WITH NINE BASE PAIRS IN THE ANTICODON STEM
	60  INSERTION AC IN POSITION 60
DS5660	000 FROM THE FAMILY OF TRNAS WITH NINE BASE PAIRS IN THE ANTICODON STEM
	60  INSERTION AA IN POSITION 60
DS5670	9 BP IN ANTICODON STEM
	60  AC
DS5680	000 FROM THE FAMILY OF TRNAS WITH NINE BASE PAIRS IN THE ANTICODON STEM
	60  INSERTION AA IN POSITION 60
DS5700	000 FROM THE FAMILY OF TRNAS WITH NINE BASE PAIRS IN THE ANTICODON STEM
	28  INSERTION AT
	60  INSERTION AA
DS5720	000 FROM THE FAMILY OF TRNAS WITH NINE BASE PAIRS IN THE ANTICODON STEM          
	60  INSERTION AA                                                                 
DS5721	SEVEN BASE PAIRS IN THE ANTICODON STEM
	26 GG
	44 TT
DS5730	SEVEN BASE PAIRS IN THE ANTICODON STEM
	26 GG
	44  TT
DS5760	000 FROM THE FAMILY OF TRNAS WITH NINE BASE PAIRS IN THE ANTICODON STEM          
	60  INSERTION AA                                                                 
DS5800	000 FROM THE FAMILY OF TRNAS WITH NINE BASE PAIRS IN THE ANTICODON STEM
	60  INSERTION AA
DS5840	000 FROM THE FAMILY OF TRNAS WITH NINE BASE PAIRS IN THE ANTICODON STEM          
	60  INSERTION AA                                                                 
DS5842	SEVEN BASE PAIRS IN THE ANTICODON STEM
	26 GG
	44 TT
DS5880	26  T.YOKOGAWA ET AL. 1991, NUCL.ACIDS RES. 19, 6101-6105
	SEE FOOTNOTE TO DS5280
	SEVEN BASE PAIRS IN THE ANTICODON STEM
DS5881	57  . IS EITHER A OR G                                                           
	000 FROM THE FAMILY OF TRNAS WITH NINE BASE PAIRS IN THE ANTICODON STEM          
	60  INSERTION AA                                                                 
DS7631	37  AFTER RESIDUE 37 INTERVENING SEQUENCE OF 19 BP
DS7632	37  AFTER RESIDUE 37 INTERVENING SEQUENCE OF 19 BP
DS7634	37  AFTER RESIDUE 37 INTERVENING SEQUENCE OF 19 BPP
DS7640	37  AFTER RESIDUE 37 INTERVENING SEQUENCE OF 15 BP
DS7641	37  AFTER RESIDUE 37 INTERVENING SEQUENCE OF 15 BP
DS7642	37  AFTER RESIDUE 37 INTERVENING SEQUENCE OF 16 BP
DS7660	37  AFTER RESIDUE 37 INTERVENING SEQUENCE OF 15 BP
DS8513	20B TT
DS8680	0   TRITICUM VULGARE VAR. ARIA
DT1660	38  MAY BE A INSTEAD OF G     KOMINE ET AL 1992 NAR 20, 4098             
	44  MAY BE A INSTEAD OF G     KOMINE ET AL 1992 NAR 20, 4098             
	CORRECTED FILE EXISTS AS DT1664                                      
DT1662	67  N IS EITHER G OR C                                                           
DT1664	CORRECTED VERSION OF FILE DT1660
DT2722	MANY UNMATCHED BP
DT4000	0   A LEUCINE TRNA ENCODES FOR THREONINE
	32 TT
DT4081	26 GT
DT4110	26 TWO NUCLEOTIDES AT
DT4820	THE T-STEM AND LOOP ARE EXTENDED:
	53 THIS POSITION CONTAINS FOUR NUCLEOTIDES TAAA
	61 THIS POSITION CONTAINS THREE NUCLEOTIDES ATA
DT4840	33  TT
	SPECIFICITY UNCLEAR
DT4891	58 CC
DT4980	0   SIX PAIRS IN THE T-STEM INCLUDING 54-60
	55  INSERTION TTT
	SEVEN BASE PAIRS IN THE ANTICODON STEM
	26 AG
	44 AA
DT4990	60  CC
DT5040	26  SEVEN BASE PAIRS IN THE ANTICODON STEM: 26 GC PAIRS WITH 44G-45A             
DT5200	62 CC
DT5240	58  THIS POSITION CONTAINS TWO NUCLEOTIDES CC
DT5281	39  . IS EITHER G OR A
	59  . IS EITHER - OR C
DT5330	58 THIS POSITION CONTAINS TWO NUCLEOTIDES CC
DT5340	54 CAA
DT5350	54 CAA
DT5360	60 AA
DT5500	26  TA
	44  TA
	60  GC
	7 BP IN ANTICOD STEM
DT5550	D STEM IS NOT CLEAR
DT7571	37  AFTER POSITION 37 IS AN INTRON WITH 15 BASES
DV1481	42  DELETION IN POSITION 42
DV2601	38  AFTER RESIDUE 38 INTERVENING SEQUENCE OF 530 BP                      
DV2640	36  AFTER RESIDUE 36,37 OR 38 INTERVENING SEQUENCE OF 597 BP             
DV2700	38  AFTER RESIDUE 38 INTRON OF 97 BASES                                  
DV2720	36  AFTER RESIDUE 36, 37 OR 38 INTERVENING SEQUENCE OF 603 BP            
DV2921	36  AFTER RESIDUE 36 OR 37 INTERVENING SEQUENCE OF 571 BP                
DV5220	60 AC
DV7520	7   INSERTION GG
DV7640	37  AFTER POSITION 37 AN INTRON WITH 9 BASES
DV9200	38  ADDITIONAL C
DW0260	AN ADDITONAL PAIR IN THE ANTICODON STEM
	26 THREE NUCLEOTIDES IN THE BOX AAA
	44 TWO NUCLEOTIDES IN THE BOX TG
DW0460	37  AFTER RESIDUE 37 OR 38 INTERVENING SEQUENCE OF 103 BPP               
DW0500	37  AFTER RESIDUE 37 OR 38 INTERVENING SEQUENCE OF 105 BPP
DW0650	INTERVENING SEQUENCE OF 33 BP
DW3760	13  . IS EITHER T OR C
	20  . IS EITHER T OR A
DW5020	30  IN POSITION 30 BASE MISSING                                          
DW5070	AN ADDITIONAL T BETWEEN 20B AND 21
DW5080	59 AA
DW5120	10  . IS EITHER G OR T
DW5130	55 TWO NUCLEOTIDES AA
DW5140	55 TWO NUCLEOTIDES TA
DW5220	21  CA
DW7570	37  AFTER RESIDUE 37 INTERVENING SEQUENCE OF 13 BP
DW7630	36  AFTER RESIDUE 36 OR 37 INTERVENING SEQUENCE OF 34 BP
DW7631	AFTER POS. 38 INTRON OF 34 BP
DX0260	47 GA
DX0860	37  AFTER RESIDUE 37 INTERVENING SEQUENCE OF 18 BP                       
DX0980	36  AFTER RESIDUE 36,37 OR 38 INTERVENING SEQUENCE OF 20 BP
	38  . IS EITHER G OR A
DX2140	33  INTRON BETWEEN 33 AND 34
DX3720	0   EIGHT BASE PAIRS IN THE ANTICODON STEM INCLUDING 24-45 ADN 23-E11; THREE PAIS
	THE D-STEM INCLUDING 14-21                                                   
DX3800	0   SEE FOOTNOTE TO DX3720
	43  INSERTION TT
DX3840	0   8 BASE PAIRS IN THE ANTICODON STEM, SEE FOOTNOTE TO DX3720                   
	44  INSERTION AA                                                                 
DX4980	51 AA
DX5020	51 AA
DX5040	51 AA
DX5120	0   ELONGATOR AND INITIATOR TRNA MAY ORIGINATE FROM IDENTICAL GENE
DX5320	0   ELONGATOR AND INITIATOR TRNA MAY ORIGINATE FROM IDENTICAL GENE
DX5360	0   ELONGATOR AND INITIATOR TRNA MAY ORIGINATE FROM IDENTICAL GENE
DX5880	0   ELONGATOR AND INITIATOR TRNA MAY ORIGINATE FROM IDENTICAL GENE       
DY0260	17 TWO NUCLEOTIDES GT
	24 TWO NUCLEOTIDES CA
DY2520	47 TT
DY4060	46 TWO NUCLEOTIDES CT
DY4120	UNCOMPLETE
DY4240	9  AC
DY5030	0   SPECIFITY NOT CLEAR
DY7520	THE SECONDARY STRUCTURE IN THE VARIABLE REGION IS NOT ESTABLISHED
DY7570	37  AFTER POSITION 37 IS AN INTRON WITH 11 BASES
DY7630	37  AFTER RESIDUE 37 INTERVENING SEQUENCE OF 14 BP
DY7631	AFTER POS. 38 INTRON OF 14 BP
DY8510	37  AFTER RESIDUE 37 INTERVENING SEQUENCE OF 12 BP
DY8511	37  AFTER RESIDUE 37 INTERVENING SEQUENCE OF 12 BASES
DY8512	37  AFTER RESIDUE 37 INTERVENING SEQUENCE OF 7 BASES
DY8513	37  AFTER RESIDUE 37 INTERVENING SEQUENCE OF 12 BASES
DY8600	37  AFTER RESIDUE 37 INTERVENING SEQUENCE OF 13 BP
DY8601	37  AFTER RESIDUE 37 INTERVENING SEQUENCE OF 13 BP - 23 BP (7 DIFFERENT
	INTRONS)
DY9200	38  ADDITIONAL T
DY9240	37  AFTER RESIDUE 37 INTERVENING SEQUENCE OF 20, 21 OR
	113 BP (IN SIX IDENTICAL GENES)
DY9290	37  AFTER RESIDUE 37 INTERVENING SEQUENCE OF 13 BP
DY9291	37  AFTER RESIDUE 37 INTERVENING SEQUENCE OF 12 BP
DY9990	37  AFTER RESIDUE 37 OR 38 INTERVENING SEQUENCE OF 21 BP                 
DY9991	37  AFTER RESIDUE 37 OR 38 INTERVENING SEQUENCE OF 21 BP                 
DZ0650	7   GGG
	66  CCC
	NINE BP IN ACCEPTOR STEM
DZ1430	5   AFTER 5 NUCLEOTID 5A: T
	67  AFTER 67 NUCLEOTID 67A: A
	AFTER E17: GGG
	AFTER E5: CCC
	45 THREE NUCLEOTIDES TGG
DZ1440	5  TWO NUCLEOTIDES GC
	68 TWO NUCLEOTIDES GC
DZ1660	0   SELENOCYSTEIN INSERTING TRNA
	1  GG
	E3 CA
	72 CC
DZ9200	0   SELENOCYSTEIN INSERTING TRNA
	9   GAA
	64  CC
DZ9240	0   SELENOCYSTEIN INSERTING TRNA
	9   GAA
	64  CC
DZ9281	0   SELENOCYSTEIN-INSERTING OPAL SUPPRESSOR TRNA
	9 GAT
	64 CC
DZ9290	0   SELENOCYSTEIN INSERTING TRNA
	9   GAC
	63  CC
DZ9320	0   UGA SUPPRESSOR TRNA
	9 GAC
	64 CC
DZ9330	SELENOCYSTEINE INSERTING TRNA
	5   AFTER POSITION 5 INSERTION OF G
	67  AFTER POSITION 67 INSERTION OF C
	64  AFTER POSITION 64 INSERTION OF C
RA0500	48  PARTIALLY C
RA0501	48  PARTIALLY C
RA0502	48  PARTIALLY C
RA1140	8   N IS A PARTIALLY MODIFIED URIDINE                                    
RA1660	8   PARTIALLY MODIFIED                                                   
	46  PARTIALLY G7                                                         
RA1661	8   PARTIALLY MODIFIED
	NO GENE CORRESPONDNING TO THIS TRNA IS FOUND
RA3920	40  N IS A MODIFIED U                                                    
	49  PARTIALLY MODIFIED                                                   
RA7630	47  PARTIALLY MODIFIED
RA9230	40  PARTIALLY MODIFIED
RC0500	47  TWO NUCLEOTIDES CC
RC1140	8   PARTIALLY MODIFIED URIDINE
	22 " ALSO =
RD0260	54  PARTIALLY U                                                          
	65  PARTIALLY MODIFIED                                                   
RD0500	54  PARTIALLY F
RD1140	8   PARTIALLY MODIFIED URIDINE
RD7780	26  PROBABLY MODIFIED
	38  PROBABLY MODIFIED
	48  PROBABLY MODIFIED
	49  PROBABLY MODIFIED
	58  PROBABLY MODIFIED
RD9220	58  PARTIALLY A                                                          
RE0500	34  PARTIALLY C
	54  PARTIALLY F
RE0501	49  PARTIALLY C
RE1140	22 " ALSO =
RE2140	0   PARTICIPATES IN THE CHLOROPHYLL BIOSYNTHESIS                                 
	34  N IS A MODIFIED U                                                            
RE2440	34  N IN POSTION 34 IS A MODIFIED URIDINE
RE4800	34  PROBABLY MODIFIED                                                    
RE5360	34  PROBABLY MODIFIED                                                    
RE9240	32  PARTIALLY C
	49  C IS C5(?) IN POS. 49 AND/OR 50
RF1580	8   DEGREE OF MODIFIKATION IS 60 PERCENT
	54  DEGREE OF MODIFIKATION TO P  IS 10 PERCENT
	37  + ALSO *
RF2520	37  IS PROBABLY *                                                        
	47  . IS PROBABLY A DERIVATIVE OF 4(ABU)3U                               
RF4000	51 GU
RF4360	20B DERIVATIVE OF X
	37  + OR *
RF4400	37 + OR *
RF7560	47  . IS A MODIFIED NUCLEOTIDE
RF7590	37  IS A DERIVATIVE OF Y
RF7640	10  IS PROBABLY L
	26  IS PROBABLY L
	47  IS PROBABLY A MODIFIED U
	40  IS PROBABLY A NOT MODIFIED C AND NOT m5C = ?
RF8530	37  IS PROBABLY W
RF8540	37  IS Y OR W
RF8590	37  IS PROBABLY W
RF9220	47  PARTIALLY U                                                          
	54  PARTIALLY U                                                          
RF9230	32  PARTIALLY C
	47  PARTIALLY U
	48  MODIFICATION EITHER IN POSITION 48 OR 49
RF9231	32  PARTIALLY C
	47  PARTIALLY U
	48  MODIFICATION EITHER IN POSITION 48 OR 49
RF9240	32  PARTIALLY C
	47  PARTIALLY U
RF9290	37  IS PROBABLY W
RF9330	32  PARTIALLY C
	34  PARTIALLY G
	37  IS A UNDERMODIFIED WYBUTOSINE
RF9330	32  PARTIALLY C
	34  PARTIALLY G
RF9990	47  PARTIALLY MODIFIED                                                   
RG0220	34  PROBABLY MODIFIED                                                    
RG1140	8   PARTIALLY MODIFIED URIDINE                                           
RG1380	0   PROBABLY NOT ACTIVE IN PROTEIN SYNTHESIS                             
RG1381	0   PROBABLY NOT ACTIVE IN PROTEIN SYNTHESIS                             
RG1660	8   PROBABLY MODIFIED                                                    
RG1662	34  N IS A MODIFIED U                                                    
RG1700	18  PARTIALLY G                                                          
RG4000	34  PARTIALLY MODIFIED, PROBABLY TO !                                    
RG4800	29  PARTIALLY MODIFIED                                                   
	30  PARTIALLY MODIFIED                                                   
RG7630	4   TENTATIVELY IDENTIFIED
RG7631	34  . IS A MODIFIED NUCLEOTIDE
RG8560	48  PARTIALLY MODIFIED
RG9990	4   PARTIALLY C                                                          
	6   PARTIALLY G                                                          
	32  PARTIALLY U                                                          
	58  PARTIALLY A                                                          
RG9991	6   PARTIALLY G                                                          
RH0380	9   . IS A MODIFIED NUCLEOTIDE                                           
	54  PARTIALLY P                                                          
RH9460	16  PARTIALLY U                                                          
RH9990	0   5'TERMINAL NUCLEOTIDE IS A METHYLATED G
	58  N IS PROBABLY "
RI0501	15  PARTIALLY MODIFIED
RI1140	8   PARTIALLY MODIFIED URIDINE                                           
RI1580	54  PARTIALLY T                                                          
RI1662	18  PARTIALLY G                                                          
RI3280	46  PARTIALLY G                                                          
RI3281	34  < IS PROBABLY A MODIFIED C
	42  GC
RI4310	34  < IS A C7-LIKE HYPERMODIFIED NUCLEOTIDE                              
RI4311	34  . IS A LYSIDINE-LIKE HYPERMODIFIED NUCLEOTIDE
	5   UU
RI9230	47  POSSIBLY D
RK0501	34  PARTIALLY C
	39  PARTIALLY U
	52  PARTIALLY U
RK1540	37  CAN BE 6 OR [
RK4000	51  UU
RK4800	60  AC
RK7630	0   HAPLOID
	9   PARTIALLY G
	58  PARTIALLY A
RK7631	34  IS A DERIVATIVE OF )
RK9160	36  N IS PROBABLY A MODIFIED U                                           
RK9161	36  N IS PROBABLY A MODIFIED U                                           
RK9240	54  N IS PROBABLY \
	55  PARTIALLY U
RK9241	34  IS PROBABLY )
	37  PARTIALLY MODIFIED
RK9330	27  PARTIALLY U
	37  H IS PROBABLY A PRECURSOR OF 6
	54  PARTIALLY U,T,P
RK9331	36  N IS A MODIFIED U
	37  IS EITHER 6 OR A DERIVATIVE OF 6
RL0501	57  PARTIALLY A
RL0504	34  IS PROBABLY 5
RL1140	34  PARTIALLY MODIFIED ALSO CAN BE C
	22  " CAN ALSO =
RL1141	8   PARTIALLY MODIFIED URIDINE
	22  " CAN ALSO =
RL1142	8   N IS A PARTIALLY MODIFIED URIDINE
	22  " CAN ALSO =
RL2120	8   PROBABLY 4
RL3160	37  + OR *
RL3161	37  H + OR  ' (ZEATIN)                                                   
RL4310	34  . IS AN UNIDENTIFIED MODIFIED NUCLEOTIDE                             
RL4400	0   IMPORTED FROM CYTOPLASMA                                             
	34  . IS AN MODIFIED NUCLEOTIDE                                          
RL4401	0   IMPORTED FROM CYTOPLASMA                                             
	34  . IS AN MODIFIED NUCLEOTIDE                                          
RL4402	0   IMPORTED FROM CYTOPLASM                                              
	34  . IS A MODIFIED NUCLEOTIDE                                           
	E24 . IS A MODIFIED NUCLEOTIDE                                           
RL4403	34  . IS AN UNIDENTIFIED MODIFIED NUCLEOTIDE                             
RL5360	34  N IS A MODIFIED U                                                    
RL8570	34  . IS A MODIFIED NUCLEOTIDE
RL8571	34  . IS A MODIFIED NUCLEOTIDE
RL8572	34  . IS A MODIFIED NUCLEOTIDE
	E24 . IS A MODIFIED NUCLEOTIDE
RL8573	34  . IS AN UNIDENTIFIED MODIFIED NUCLEOTIDE
RL9160	10  PARTIALLY G                                                          
	12  PARTIALLY C                                                          
	45  PARTIALLY U                                                          
RL9161	10  PARTIALLY G                                                          
	12  PARTIALLY C                                                          
	45  PARTIALLY U                                                          
RL9281	2'O-methyl-5-formylcytidin as new modified base (>)
RL9990	0   PRECURSOR                                                            
	34  . IS A MODIFIED NUCLEOTIDE                                           
RM0100	20  N IS PROBABLY A MODIFIED U                                           
RM1140	8   N IS A PARTIALLY MODIFIED URIDINE                                    
RM1540	46  PARTIALLY G                                                          
	47  PARTIALLY U                                                          
RM1580	54  MODIFIED AS SHOWN, WHEN GROWTH AT 80 DEGREES, UNMODIFIED T WHEN      
	GROWTH AT 55 DEGREES                                                 
RM1660	16  PARTIALLY U                                                          
	18  PARTIALLY G                                                          
RM2530	37  PROBABLY A MODIFIED A                                                
RM2560	27  IS PROBABLY U                                                        
RM4400	0   ELONGATION- AND INITIATION-TRNA MAY ORIGINATE FROM IDENTICAL GENE
RM7630	47  PARTIALLY U
RM9220	34  PARTIALLY MODIFIED                                                   
RN0500	15  ONLY PARTIALLY MODIFIED
	48  PARTIALLY C
RN1140	8   PARTIALLY MODIFIED URIDINE                                           
RN8560	34  PARTIALLY MODIFIED
RN9160	54  . IS AN UNKNOWN MODIFIED NUCLEOTIDE                                  
RN9161	54  . IS AN UNKNOWN MODIFIED NUCLEOTIDE                                  
RP0220	8   PARTIALLY U                                                          
RP0500	34  PARTIALLY C
	38  PARTIALLY U
	48  PARTIALLY C
	55  PARTIALLY U
RP0501	55  PARTIALLY U
RP0502	15  ONLY PARTIALLY MODIFIED
	48  PARTIALLY C
	49  PARTIALLY C
RP1140	47  PARTIALLY MODIFIED                                                   
RP1700	32  PARTIALLY U                                                          
RP1702	32  PARTIALLY U                                                          
	65  PARTIALLY U                                                          
RP3280	10  IS PROBABLY A MODIFIED G                                             
RP7630	34  IS PROBABLY A MODIFIED U
RP7631	27  IS C OR ?
	29  IS C OR ?
	48  IS C OR ?
	49  IS C OR ?
RP7650	34  K.OGAWA, T.KONDO, M.KAWAKAMI, S.TAKEMURA (1983)
	NUCL. ACIDS SYMP. SER. 12, 131-132
RQ0260	54  PARTIALLY U                                                          
RQ0380	9   . IS A MODIFIED NUCLEOTIDE                                           
RQ0500	34  PARTIALLY A MODIFIED C
RQ1140	8   PARTIALLY MODIFIED URIDINE                                           
RQ1661	34  N IS PROBABLY 2                                                      
RQ2640	18  PARTIALLY MODIFIED
	34  IS PROBABLY !
	37 + ALSO *
RQ4800	34  PROBABLY MODIFIED                                                    
RQ7540	32  IS PROBABLY A DERIVATIVE OF C
RQ9160	16  PARTIALLY U                                                          
	50  PARTIALLY C                                                          
RQ9990	34  PROBABLY A MODIFIED U                                                
RQ9991	34  PROBABLY A MODIFIED U                                                
RR0220	                                                                      
RR0500	57  PARTIALLY A
RR0501	55  PARTIALLY U
RR0502	26  PARTIALLY G
RR1140	8   PARTIALLY MODIFIED U                                                 
RR1660	20  PARTIALLY U
	PROBABLY ERROR
RR1661	20  PARTIALLY U                                                          
RR2530	37  PROBABLY MODIFIED A                                                  
RR5280	49  PARTIALLY G                                                          
RR9281	37  G.KEITH (1984) NUCL. ACIDS RES. 12, 6358                             
RR9282	37  G.KEITH (1984) NUCL. ACIDS RES. 12, 6358                                     
	54  PARTIALLY P                                                                  
RS0501	34  PARTIALLY C
RS1140	8   PARTIALLY MODIFIED U
	22 " ALSO =
RS1141	8   N IS A PARTIALLY MODIFIED U
	22 " ALSO =
RS1541	45 AG
RS1664	32  Y.YAMADA, H.ISHIKURA (1975) BIOCHIM. BIOPHYS. ACTA 402, 285-287      
RS4000	                                                                      
	                                                                      
RS4640	FROM THE FAMILY OF TRNAS WITH NINE BASE PAIRS IN THE ANTICODON STEM
RS4800	0   3 INCONSISTENCIES WITH THE GENE SEQUENCE DS4800                              
RS5360	0   FROM THE FAMILY OF TRNAS WITH NINE BASE PAIRS IN THE ANTICODON STEM          
	42  INSERTION UA                                                                 
	60  INSERTION AG                                                                 
RS5361	49  PARTIALLY MODIFIED                                                           
	0   FROM THE FAMILY OF TRNAS WITH NINE BASE PAIRS IN THE ANTICODON STEM          
	42  INSERTION UA                                                                 
	60  INSERTION AG                                                                 
RS5362	26  SEVEN BASE PAIRS IN THE ANTICODON STEM INCLUDING 26-44 AND 25-45             
	37  POSITION 37 IS PARTLY + PARTLY [                                             
	SEE FOOTNOTE TO DS5280                                                       
RS5880	0   FROM THE FAMILY OF TRNAS WITH NINE BASE PAIRS IN THE ANTICODON STEM          
	60  INSERTION AA                                                                 
RS6230	000 FROM THE FAMILY OF TRNAS WITH NINE BASE PAIRS IN THE ANTICODON STEM
	60  INSERTION AA
RS7630	32  < IS PROBABLY '(C6)
RT0501	15  PARTIALLY MODIFIED
RT1540	20  PARTIALLY U                                                          
RT4000	32 UU
RT5360	60 AA
RT7630	48  PARTIALLY C
RT7631	48  PARTIALLY C
RV0501	55  PARTIALLY U
RV1180	8   PROBABLY U4                                                          
RV3920	37  + OR *
RV4800	37  PARTIALLY A                                                          
RV7631	1O  PARTIALLY G
RV7632	34  N.YAMAMOTO ET AL. (1985) J. BIOCHEM. 97, 361-364
RV9220	32  PARTIALLY C                                                          
	38  PARTIALLY C                                                          
	48  PARTIALLY C                                                          
	49  PARTIALLY C                                                          
RV9240	20  PARTIALLY MODIFIED
	49  PROBABLY ?
RV9242	26  PARTIALLY MODIFIED
	48  PARTIALLY MODIFIED
	26  MODIF. L
RV9330	27  PARTIALLY C
	32  PARTIALLY C
	38  PARTIALLY C
	43  PARTIALLY G
RV9990	34  . IS I OR C                                                                  
RW1140	34  PARTIALLY MODIFIED                                                   
RW3160	36  + OR *
RW3280	37  + OR *
RW3840	37  + ALSO *
	55  U ALSO P
RW4000	37  + OR *
RW4400	47  . IS A MODIFIED NUCLEOTIDE
	37  + OR *
RW7630	65  PARTIALLY U
RW8530	58  PARTIALLY A
RW9280	7   PARTIALLY G                                                          
	16  PARTIALLY C                                                          
	34  PARTIALLY C                                                          
	46  PARTIALLY G                                                          
	47  PARTIALLY C                                                          
	57  PARTIALLY A                                                          
RX0540	57  Z.YAMAIZUMI ET AL. (1982) NUCL. ACIDS SYMP. SER. 11, 209-213         
RX0820	9   . IS A MODIFIED NUCLEOTIDE
	26  ; IS PROBABLY |
	57  Z.YAMAIZUMI ET AL. (1982) NUCL. ACIDS SYMP. SER. 11, 209-213
RX0900	32  PARTIALLY C
	57  H IS PROBABLY I
RX1180	17  PARTIALLY U                                                          
RX3920	38  N IS PROBABLY P
RX4000	72  PARTIALLY U                                                          
RX4400	0   ELONGATION- AND INITIATION-TRNA MAY ORIGINATE FROM IDENTICAL GEN
RX4800	0   ELONGATION- AND INITIATION-TRNA MAY ORIGINATE FROM IDENTICAL GEN
RX5360	0   ELONGATION- AND INITIATION-TRNA MAY ORIGINATE FROM IDENTICAL GEN
RX7560	64  ; IS PROBABLY #
RX7590	28  . IS A MODIFIED PYRIMIDINE: < OR N
	47  PARTIALLY U
RX7630	64  N IS O-RIBOSYL-ADENOSIN
RX8560	28  PARTIALLY U
RX9290	48  R.A.KOSKI ET AL. ONLY FIND C
RX9310	26  PARTIALLY L
RX9990	26  PARTIALLY DEFICIENT                                                  
RY0500	32  PARTIALLY C
RY1140	22 " ALSO CAN =
RY2560	37  PARTIALLY *                                                          
RY3920	37  H IS PROBABLY + (A4)
	47  PROBABLY MODIFIED
	48  PROBABLY MODIFIED
RY4000	17  A PARTIALLY U                                                        
RY4400	18  PARTIALLY MODIFIED
	34  . IS A MODIFIED NUCLEOTIDE
	37  + OR *
RY7560	47  . IS A MODIFIED NUCLEOTIDE
RY7640	27  PARTIALLY P
RY8530	34  PARTIALLY G
	47  PROBABLY X
RY8531	47  PROBABLY X
RY8600	47  PROBABLY X
RY8601	47  PROBABLY X
RY9240	34  PARTIALLY MODIFIED
	54  PARTIALLY MODIFIED
RY9990	17  PARTIALLY MODIFIED                                                   
RZ1665	0   SELENOCYSTEIN-INSERTING OPAL SUPPRESSOR SERINE TRNA
	1  GG
	E3 CA
	72 CC
RZ9280	9 THREE NUCLEOTIDES GAU
	64 TWO NUCLEOTIDES CC
RZ9330	34  N IS PROBABLY A MODIFIED U
	9 GAU
	64 CC
RZ9990	34  N IS PROBABLY A MODIFIED U
	9  GAU
	64 CC
RZ9990	34  N IS PROBABLY A MODIFIED U
	9  GAU
	64 CC
