# Supplementary material for: Initiator tRNA genes template the 3′ CCA end at high frequencies in bacteria
Source: BMC Genomics. 2016 Dec 8;17:1003. doi: 10.1186/s12864-016-3314-x (PMC5143459; doi:10.1186/s12864-016-3314-x)
Supplement: Additional file 6: — Installation code-base for the TFAM program. (ZIP 819 kb) [file 12864_2016_3314_MOESM6_ESM.zip › tfam_lib-1.04/utilities/sprinzl-2000/README]

All but two files in this directory are directly from the original version
of the "2000" release of the Sprinzl tRNA and tDNA Database, on which the
work in 

Ardell and Andersson (2006) Nucl. Acids Res. 
and
Freyhult, Moulton and Ardell (2006) Nucl. Acids Res. 

is based. It is distributed on the permission of Mathias Sprinzl. Further
redistribution of all data in this directory requires permission of Mathias
Sprinzl, except for the program sprinzl2fas and file sprinzl.howto which are
copyright David H. Ardell (2003) which is distributed under the Gnu General
Public License.

The original data and resources describing it come from a cut and paste of
all data from a very useful search server interface which is available here:

http://www.staff.uni-bayreuth.de/~btc914/search/index.html

An excel spreadsheet containing a current update of tRNA and tDNA data is
available here:

http://www.uni-bayreuth.de/departments/biochemie/trna/

But the use of sprinzl2fas on later versions of the Sprinzl database has not
been tested and is likely to have bugs.

If you use these resources or the data (except for sprinzl2fas) in this
directory please cite:

Sprinzl and Vassilenko (2005) Nucleic Acids Res. D139-40

If you use sprinzl2fas, please cite

Ardell and Andersson (2006) TFAM detects co-evolution of tRNA identity rules
after lateral transfer of Histidyl-tRNA synthetase. Nucl. Acids Res.
34(3):893-904. 

The following describes the files in this directory:

README                 this file
comment.txt	       comments about the entries in sprinzlDB.txt
referenc.txt	       references for the entries in sprinzlDB.txt
sprinzl.howto	       a UNIX recipe for converting the data to tDNAs in Fasta
		       including back-translation of RNA modification codes
sprinzl2fas	       a Perl script that accomplishes the same, adding
		       ability to select data
sprinzlDB.txt	       the database
sprinzlDBheader.txt    the database header
sprinzlIDS.txt	       translation of the species codes in the database
