# Supplementary material for: Initiator tRNA genes template the 3′ CCA end at high frequencies in bacteria
Source: BMC Genomics. 2016 Dec 8;17:1003. doi: 10.1186/s12864-016-3314-x (PMC5143459; doi:10.1186/s12864-016-3314-x)
Supplement: Additional file 6: — Installation code-base for the TFAM program. (ZIP 819 kb) [file 12864_2016_3314_MOESM6_ESM.zip › tfam_lib-1.04/utilities/sprinzl-2000/referenc.txt]

DA0260    V.N.KSENZENKO ET AL. (1987) NUCLEIC ACIDS RES. 15, 5480-5481
DA0310    KAMEKURA,M., DAYLL-SMITH,M.L., UPASANI,V., VENTOSA,A. AND KATES,M. (1997) INT. J. SYST. BACTERIOL. 47, 853-857
DA0320    KAMEKURA,M., DAYLL-SMITH,M.L., UPASANI,V., VENTOSA,A. AND KATES,M. (1997) INT. J. SYST. BACTERIOL. 47, 853-857
DA0330    KAMEKURA,M., DYALL-SMITH,M.L., UPASANI,V., VENTOSA,A. AND KATES,M. (1997) INT. J. SYST. BACTERIOL. 47, 853-857
DA0340    L.ACHENBACH-RICHTER, C.R.WOESE (1988) SYSTEM. APPL. MICROBIOL. 10, 211-214
DA0341    KLENK ET AL. (1997) NATURE 390, 364-370
DA0342    KLENK ET AL. (1997) NATURE 390, 364-370
DA0350    KAMEKURA,M., DYALL-SMITH,M.L., UPASANI,V., VENTOSA,A. AND KATES,M. (1997) INT. J. SYST. BACTERIOL. 47, 853-857
DA0360    KAMEKURA,M., DYALL-SMITH,M.L., UPASANI,V., VENTOSA,A. AND KATES,M. (1997) INT. J. SYST. BACTERIOL. 47, 853-857
DA0370    KAMEKURA,M., DYALL-SMITH,M.L., UPASANI,V., VENTOSA,A. AND KATES,M. (1997) INT. J. SYST. BACTERIOL. 47, 853-857
DA0380    I.HUI, P.P.DENNIS (1985) J. BIOL. CHEM. 260, 899-906
DA0390    KAMEMURA,M., DYALL-SMITH,M.L., UPASANI,V., VENTOSA,A. AND KATES,M. (1997) INT. J. SYST. BACTERIOL. 47, 853-857
DA0420    A.S.MANKIN, V.K.KAGRAMANOVA (1986) MOL. GEN. GENET. 202, 152-161
DA0580    K.LECHNER, G.WICH, A.BOECK (1985) SYSTEM. APPL. MICROBIOL. 6, 157-163
DA0620    L.OSTERGAARD ET AL. (1987) SYSTEM. APPL. MICROBIOL. 9, 199-209
DA0650    C. BULT ET AL. (1996) SCIENCE 273, 1058-1073
DA0651    C. BULT ET AL. (1996) SCIENCE 273, 1058-1073
DA0660    M.JARSCH, A.BOECK (1983) NUCLEIC ACIDS RES. 11, 7537-7544
DA0670    R.EGGEN, H.HARMSEN, W.M.DE VOS (1990) NUCLEIC ACIDS RES. 18, 1306-1306
DA0680    E.S.HAAS, J.W.BROWN, C.J.DANIELS, J.N.REEVE (1990) GENE 90, 51-59
DA0780    L.ACHENBACH-RICHTER, C.R.WOESE (1988) SYSTEM. APPL. MICROBIOL. 10, 211-214
DA0940    L.ACHENBACH-RICHTER, C.R.WOESE (1988) SYSTEM. APPL. MICROBIOL. 10, 211-214
DA0980    G.WICH, W.LEINFELDER, A.BOECK (1987) EMBO J. 6, 523-528
DA0981    G.WICH, W.LEINFELDER, A.BOECK (1987) EMBO J. 6, 523-528
DA1110    V.ROUX, D.RAOULT (1995) GENE 156, 107-111
DA1130    V.ROUX, D.RAOULT (1995) GENE 156, 107-111
DA1140    A.MUTO, Y.ANDACHI, H.YUZAWA, F.YAMAO, S.OSAWA (1990) NUCLEIC ACIDS RES. 18, 5037-5043
DA1150    C.M.FRASER ET AL. (1995) SCIENCE 270, 397-403
DA1160    TRCEK,J. (1998) GENBANK, ACC.: ACC78331
DA1170    SIVERS,M., ALONSO,L., GIANOTTI,S., BOESCH,C. AND TEUBER,M. (1996) FEMS MICROBIOL. LETT. 142, 43-48
DA1180    T.SAMUELSSON, P.ELIAS, F.LUSTIG, Y.S.GUINDY (1985) BIOCHEM. J. 232, 223-228
DA1190    TRCEK,J. (1998) GENBANK, ACC.: AHA7832
DA1200    P.SIMONEAU, C.LI, S.LOECHEL, R.WENZEL, R.HERRMANN, P.HU (1993) NUCLEIC ACIDS RES. 21, 4967-4974
DA1210    TRCEK,J. (1998) GENBANK, ACC.: ALI7833
DA1211    TRCEK,J. (1998) GENBANK, ACC.: APA7834
DA1230    R.TANAKA, Y.ANDACHI, A.MUTO (1991) NUCLEIC ACIDS RES. 19, 6787-6792
DA1231    T.NAKAGAWA, TUEMORI, K.ASADA, I.KATO, R.HARASAWA (1992) J. BACTERIOL. 174, 8163-8165
DA1240    SIEVERS,M., ALONSO,L., GIANOTTI,S., BOESCH,C. AND TEUBER,M. (1996) FEMS MICROBIOL. LETT. 142, 43-48
DA1260    M.J.ROGERS, A.A.STEINMETZ, R.T.WALKER (1986) NUCLEIC ACIDS RES. 14, 3145
DA1270    FRASER ET AL. (1998) SCIENCE 281, 375-388
DA1271    FRASER ET AL. (1998) SCIENCE 281, 375-388
DA1272    FRASER ET AL. (1998) SCIENCE 281, 375-388
DA1280    A.GAZUMYAN, J.SCHWARTZ, D.LIVERIS, I.SCHWARTZ (1994) GENE 146, 57-65
DA1290    MUELLER,M. (1993) GENBANK, ACC.: BSALA
DA1320    TYLER ET AL: (1995) CLIN. DIAGN. LAB. IMMUNOL. 2, 448-453
DA1330    THIELE,D., WILLEMS,H. AND KRAUSS,H. (1994) EUR. J. EPIDEMIOL. 10, 421-426
DA1370    TRCEK,J. (1998) GENBANK, ACC.: GOX7763
DA1470    L.SECHI, L.DANEO-MOORE (1993) J. BACTERIOL. 175, 3213-3219
DA1480    C.GREEN, B.VOLD (1993) J. BACTERIOL. 175, 5091-5096
DA1500    NOUR,M. (1996) GENBANK, ACC.: LBZ75475
DA1510    TOMB ET AL. (1997) NATURE 388, 539-547
DA1511    TOMB ET AL. (1997) NATURE 388, 539-547
DA1530    C.CHIARUTTINI, M.MILET (1993) J. MOL. BIOL. 230, 57-76
DA1531    M.MINNICK, J.STRANGE, K.WILLIAMS (1994) GENE 143, 149-150
DA1532    C.BRANLANT (1995) CURR.MICROBIOL. 31, 270-278
DA1540    E.F.WAWROUSEK, N.NARASIMHAN, J.N.HANSEN (1984) J. BIOL. CHEM 259, 3694-3702
DA1541    K.LOUGHNEY, E.LUND, J.E.DAHLBERG (1982) NUCLEIC ACIDS RES. 10, 1607-1624
	E.F.WAWROUSEK, J.N.HANSEN (1983) J. BIOL. CHEM. 258, 291-298
DA1542    C.J.GREEN, G.C.STEWART, M.A.HOLLIS, B.S.VOLD, K.F.BOTT (1985) GENE 37, 261-266
DA1543    N.OGASAWARA, S.MORIYA, H.YOSHIKAWA (1983) NUCLEIC ACIDS RES. 11, 6301-6318
DA1550    NOER,M. (1996) GENBANK, ACC.: LAZ75466
DA1590    NOUR,M. (1996) GENBANK, ACC.: LCZ75478
DA1600    O.ANDRESSON, O.FRIDJONSSON (1994) J. BACTERIOL. 176, 6165-6169
DA1610    NOUR,M. (1996) GENBANK, ACC.: LCZ75469
DA1620    A.VENEGAS, E.HEVIA, H.SANCHEZ (1988) NUCLEIC ACIDS RES. 16, 8179-8179
DA1640    NOUR,M. (1996) GENBANK, ACC.: LHZ75482
DA1650    NOUR,M. (1996) GENBANK, ACC.: LLZ75492
DA1660    R.A.YOUNG, R.MACKLIS, J.A.STEITZ (1979) J. BIOL. CHEM. 254, 3264-3271
DA1661    Y.KOMINE, T.ADACHI, H.INOKUCHI, H.OZEKI (1990) J. MOL. BIOL. 212, 579-598
DA1670    NOUR,M. (1996) GENBANK, ACC.: LCZ75494
DA1710    COLE,S.T. (1997) GENBANK, ACC.: MLCB1770
DA1730    A.WILMOTTE, J.NEEFS, R.DEWACHTER (1994) MICROBIOLOGY 140, 2159-2164
DA1780    A.EAST, M.COLLINS (1993) FEMS-MICROBIOL. LETT. 106, 129-133
DA1790    TAJIMA,K., NAGAMINE,T., AMINOV,R., OGATA,K., SUGIURA,M., MINATO,H. AND BENNO,Y. (1998) EMBL: AB003402
DA1810    TYLER S.D., STRATHDEE C.A., ROZEE K.R., JOHNSON W.M. (1995) CLIN. DIAGN. LAB. IMMUNOL. 2, 448-453
DA1820    P.J.HOUSIAUX, D.F.HILL, G.B.PETERSEN (1988) NUCLEIC ACIDS RES. 16, 2721-2721
DA1830    TYLER S.D., STRATHDEE C.A., ROZEE K.R., JOHNSON W.M. (1995) CLIN. DIAGN. LAB. IMMUNOL. 2, 448-453
DA1840    S.GILL ET AL. (1994) CAN. J. MICROBIOL. 40, 541-547
DA1850    TYLER S.D., STRATHDEE C.A., ROZEE K.R., JOHNSON W.M. (1995) CLIN. DIAGN. LAB. IMMUNOL. 2, 448-453
DA1860    A.RASHTCHIAN, M.SCHAFFER (1986) NUCLEIC ACIDS RES. 14, 5560-5560
DA1880    TYLER S.D., STRATHDEE C.A., ROZEE K.R., JOHNSON W.M. (1995) CLIN. DIAGN. LAB. IMMUNOL. 2, 448-453
DA1890    J.FEINGOLD, V.BELLOFATTO, L.SHAPIRO, K.AMEMIYA (1985) J. BACTERIOL. 163, 155-166
DA1900    P.N.RIJPENS ET AL. (1996) APPL. ENVIRON. MICROBIOL. 62, 1683-1688
DA1910    P.N.RIJPENS ET AL. (1996) APPL. ENVIRON. MICROBIOL. 62, 1683-1688
DA1920    V.ROUX, D.RAOULT (1995) GENE 156, 107-111
DA1921    P.N.RIJPENS ET AL. (1996) APPL. ENVIRON. MICROBIOL. 62, 1683-1688
DA1960    P.N.RIJPENS ET AL. (1996) APPL. ENVIRON. MICROBIOL. 62, 1683-1688
DA1970    TYLER S.D., STRATHDEE C.A., ROZEE K.R., JOHNSON W.M. (1995) CLIN. DIAGN. LAB. IMMUNOL. 2, 448-453
DA1990    TYLER S.D., STRATHDEE C.A., ROZEE K.R., JOHNSON W.M. (1995) CLIN. DIAGN. LAB. IMMUNOL. 2, 448-453
DA2000    FLEISCHMANN ET AL. (1995) SCIENCE 269, 496-512
DA2001    R.D.FLEISCHMANN ET AL. (1995) SCIENCE 269, 496-512
DA2080    TYLER S.D., STRATHDEE C.A., ROZEE K.R., JOHNSON W.M. (1995) CLIN. DIAGN. LAB. IMMUNOL. 2, 448-453
DA2100    S.E.WILLIAMSON, W.F.DOOLITTLE (1983) NUCLEIC ACIDS RES. 11, 225-235
	N.TOMIOKA, M.SUGIURA (1983) MOL. GEN. GENET. 191, 46-50
DA2140    T.KANEKO ET AL. (1995) DNA RES. 2, 153-166
DA2141    T.KANEKO ET AL. (1995) DNA RES. 2, 153-166
DA2142    T.KANEKO ET AL. (1995) DNA RES. 2, 153-166
DA2160    C.BRANLANT (1995) CURR.MICROBIOL. 31, 270-278
DA2170    C.M.BACOT, R.H.REEVES (1991) J.BACTERIOL. 173, 4234-4236
DA2180    I.JANSSEN, H.MUCKE, W.LOEFFELHARDT, H.J.BOHNERT (1987) PLANT MOL. BIOL. 9, 479-484
DA2220    Y.MARKOWICZ, R.MACHE, S.LOISEAUX-DE GOER (1988) PLANT MOL. BIOL. 10, 465-469
DA2400    I.JANSSEN ET AL. (1987) PLANT MOL.BIOL. 9, 479-484
DA2410    Y.MARKOWICZ ET AL. (1988) PLANT MOL.BIOL. 10, 465-469
DA2440    M.SCHNEIDER, J.D.ROCHAIX (1986) PLANT MOL. BIOL. 6, 265-270
DA2450    SCHREINER,M., GEISERT,M., OED,M., ARENDES,J., GUNGERICH,U., BRETER,H.J., STUBER,K. AND WEINBLUM,D. (1995) J. MOL. EVOL. 40, 428-442
DA2470    KOWALLIK;K.V., STOEBE,B., SCHAFFRAN,I., KROTH-PANCIC,P. AND FREIER,U. (1995) PLANT MOL. BIOL. REP. 13, 336-342
DA2480    T.YAMADA, M.SHIMAJI (1987) MOL. GEN. GENET. 208, 377-383
DA2510    G.GOCKEL ET AL. (1994) CURR. GENET. 26, 256-262
DA2520    L.GRAF, H.KOESSEL, E.STUTZ (1980) NATURE 286, 908-910
	R.B.HALLICK ET AL. (1984) PLANT. MOL. BIOL. 3, 169-175
DA2521    M.R.EL-GEWELY, R.B.HELLING, J.G.TH.DIBBITS (1984) MOL. GEN. GENET. 194, 432-443
DA2540    S.DOUGLAS AND D.DURNFORD (1990) DNA SEQUENCE-J.DNA SEQUENCING AND MAPPING VOL.1, 55-62
DA2570    U.MAID, K.ZETSCHE (1991) PLANT MOL.BIOL. 16, 537-546
DA2580    U.MAID, K.ZETSCHE (1991) PLANT MOL.BIOL. 16, 537-546
DA2590    T.P.DELANEY AND R.A.CATTOLICO (1989) CURR.GENET. 15, 221-229
DA2600    K.OHYAMA ET AL. (1988) J. MOL. BIOL. 203, 281-298
DA2610    G.HABERHAUSEN, K.ZETSCHE (1994) PLANT MOL. BIOL. 24, 217-222
DA2620    J.R.MANHART, J.D.PALMER (1990) NATURE 345, 268-270
DA2670    KNAUF,U. (1997) GENBANK, ACC.: AJ222802
DA2700    J.HIRATSUKA ET AL. (1989) MOL.GEN.GENET. 217, 185-194
DA2720    W.KOCH, K.EDWARDS, H.KOESSEL (1981) CELL 25, 203-213
DA2721    K.NECKERMANN (1995) J.MOL.BIOL. 251, 614-628
DA2840    G.DE LANVERSIN, D.T.N.PILLAY, B.JACQ (1987) PLANT MOL. BIOL. 10, 65-82
DA2920    M.SUGIURA, K.SHINOZAKI, M.OHME IN:NATO ASI SER; SER. A 83 (1985) (MOL. FORM FUNCT. PLANT GENOME) 325-334
DA3220    J.TSUDZUKI ET AL (1994) CURR. GENET. 26, 153-158
DA3280    O.MASSENET, P.MARTINEZ, P.SEYER, J.-F.BRIAT (1987) PLANT MOL. BIOL. 10, 53-63
DA3600    G.WOLFF ET AL. (1994) J. MOL. BIOL. 237, 75-86
DA3620    C.LEBLANC ET AL. (1995) J.MOL.BIOL. 250, 484-495
DA3650    K.V.KOWALLIK, B.STOEBE, U.FREIER ET AL. (1995) PLANT MOL.BIOL.REP. 13, 336-342
DA3680    B.F.DE VRIES ET AL. (1988) MOL. BIOCHEM. PARASITOL. 27, 71-82
DA3681    B.F.DE VRIES ET AL. (1988) MOL. BIOCHEM. PARASITOL. 27, 71-82
DA3750    YOSHIDA,K. (1993) INTERNATIONAL BOTANICAL CONGRESS 503, 503-503
DA3880    H.G.KOECHEL, C.M. LAZARUS, N.BASAK, H.KUENTZEL (1981) CELL 23, 625-633
DA3920    M.R.GREEN, M.F.GRIMM, R.R.GOEWERT, R.A.COLLINS (1981) J. BIOL. CHEM. 256, 2027-2034
DA4000    R.BORDONNE, G.DIRHEIMER, R.P.MARTIN (1987) NUCLEIC ACIDS RES. 15, 7381-7394
DA4001    S.G.BONITZ, A.TZAGOLOFF (1980) J. BIOL. CHEM. 255, 9075-9081
DA4070    T.SEKITO, K.OKAMOTO, H.KITANO, K.YOSHIDA (1995) YEAST 11, 1317-1321
DA4080    G.D.CLARK-WALKER, C.R.MCARTHUR, K.S.SRIPRAKASH (1985) EMBO J. 4, 465-473
DA4110    C.TORTAJADA, S.FERRER, D.RAMON (1993) FEMS-MICROBIOL. LETT. 109, 151-157
DA4410    CECI,L.R. (1995) GENBANK, ACC.: X87209
DA4500    K.ODA ET AL. (1992) NUCLEIC ACIDS RES. 20, 3773-3777
DA4600    HATZOGLOU,E., RODAKIS,G.C. AND LECANIDOU,R. (1995) GENETICS 140, 1353-1366
DA4620    J.R.GAREY AND D.R.WOLSTENHOLME (1989) J.MOL.EVOL. 28, 374-387
DA4640    D.R.WOLSTENHOLME ET AL. (1987) PROC. NATL. ACAD. SCI. USA 84, 1324-1328
DA4660    DI GIORGT,C., MARTIRADONNA,A., LANAVE,C. AND SACCONE,C. (1996) MOL. PHYLOGENET. EVOL. 5, 323-332
DA4680    R.OKIMOTO, J.L.MACFARLANE, D.O.CLARY, D.R.WOLSTENHOLME (1992) GENETICS 130, 471-498
DA4690    KUMAZAWA Y., NISHIDA M. (1995) MOL. BIOL. EVOL. 12, 759-772
DA4700    R.J.HOFFMANN, J.L.BOORE, W.M.BROWN (1992) GENETICS 131, 397-412
DA4730    GACHELIN ET AL. (1997) MOL. BIOL. EVOL. 14, 807-813
DA4740    KUMAZAWA Y., NISHIDA M. (1995) MOL. BIOL. EVOL. 12, 759-772
DA4750    KUMAZAWA Y., NISHIDA M. (1995) MOL. BIOL. EVOL. 12, 759-772
DA4760    P.K.FLOOK, C.H.F.ROWELL, G.GELLISSEN (1995) J.MOL.EVOL. 41, 928-941
DA4800    D.T.DUBIN, C-C.HSUCHEN, L.E.TILLOTSON (1986) CURR. GENET. 10, 701-707
DA4820    R.CROZIER, Y.CROZIER (1993) GENETICS 133, 97-117
DA4840    D.L.LEWIS, C.L.FARR, L.S.KAGUNI (1995) INSECT MOL.BIOL. 4, 263-278
DA4850    MURAKAMI,M., YAMASHITA,Y. AND FUJITANI,H. (1998) ZOOLOG. SCI. 15, 335-337
DA4860    KUMAZAWA Y., NISHIDA M. (1995) MOL. BIOL. EVOL. 12, 759-772
DA4870    XU,X. AND ARNASON,U. (1997) MOL. PHYLOGENET. EVOL. 7, 189-194
DA4880    D.O.CLARY, D.R.WOLSTENHOLME (1985) J. MOL. EVOL. 22, 252-271
DA4900    KUMAZAWA Y., NISHIDA M. (1995) MOL. BIOL. EVOL. 12, 759-772
DA4910    KUMAZAWA Y., NISHIDA M. (1995) MOL. BIOL. EVOL. 12, 759-772
DA4920    KUMAZAWA Y., NISHIDA M. (1995) MOL. BIOL. EVOL. 12, 759-772
DA4930    KUMAZAWA Y., NISHIDA M. (1995) MOL. BIOL. EVOL. 12, 759-772
DA4950    ARNASON,U., GULLBERG,A. AND JANKE,A. (1997) MOL. BIOL. EVOL. 14, 762-768
DA4980    H.T.JACOBS, S.ASAKAWA, T.ARAKI, K.MIURA, M.J.SMITH, K.WATANABE (1989) CURR. GENET. 15, 193-206
DA4990    R.ZARDOYA, A.MEYER (1996) GENETICS 142, 1249-1263
DA5000    H.T.JACOBS, S.ASAKAWA, T.ARAKI, K.MIURA, M.J.SMITH, K.WATANABE (1989) CURR. GENET. 15, 193-206
DA5010    D.R.FROHLICH, A.S.ROBINSON, M.A.WELLS (1993) INSECT MOL. BIOL. 1, 165-169
DA5020    H.T.JACOBS, S.ASAKAWA, T.ARAKI, K.MIURA, M.J.SMITH, K.WATANABE (1989) CURR. GENET. 15, 193-206
DA5030    Y.CHANG, F.HUANG, T.LO (1994) J. MOL. EVOL. 38, 138-155
DA5040    P.CANTATORE ET AL. (1988) CURR. GENET. 13, 91-96
DA5050    S.MITCHELL, A.COCKBURN, J.SEAWRIGHT (1993) GENOME 36, 1058-1073
DA5070    V.RAMIREZ, P.SAVOIE, R.MORAIS (1993) J. MOL. EVOL. 37, 273-280
DA5080    H.T.JACOBS, D.J.ELLIOTT, V.B.MATH, A.FARQUHARSON (1988) J. MOL. BIOL. 202, 185-217
DA5110    K.LONERGAN, M.GRAY (1993) SCIENCE 259, 812-816
DA5120    B.A.ROE, D.P.MA, R.K.WILSON, J.F.H.WONG (1985) J. BIOL. CHEM. 260, 9759-9774
DA5130    G.SEUTIN, F.LANG, D.MINDELL, R.MORAIS (1994) MOL. BIOL. EVOL. 11, 329-340
DA5131    JANKE A., ARNASON U. (1997) MOL. BIOL. EVOL. 14, 1266-1272
DA5140    G.SEUTIN, F.LANG, D.MINDELL, R.MORAIS (1994) MOL. BIOL. EVOL. 11, 329-340
DA5150    G.SEUTIN, F.LANG, D.MINDELL, R.MORAIS (1994) MOL. BIOL. EVOL. 11, 329-340
DA5160    H.FUJII, T.SHIMADA, Y.GOTO, T.OKAZAKI (1988) J. BIOCHEM. 103, 474-481
DA5170    G.SEUTIN, F.LANG, D.MINDELL, R.MORAIS (1994) MOL. BIOL. EVOL. 11, 329-340
DA5180    G.SEUTIN, F.LANG, D.MINDELL, R.MORAIS (1994) MOL. BIOL. EVOL. 11, 329-340
DA5190    G.SEUTIN, F.LANG, D.MINDELL, R.MORAIS (1994) MOL. BIOL. EVOL. 11, 329-340
DA5210    C.TZENG, C.HUI, S.SHEN, P.HUANG (1992) NUCLEIC ACIDS RES. 20, 4853-4858
DA5220    P.DESJARDINS AND R.MORAIS (1990) J.MOL.BIOL. 212, 599-634
DA5280    P.CANTATORE ET AL. (1982) NUCLEIC ACIDS RES. 10, 3279-3289; R.GROSSKOPF, H.FELDMANN (1981) CURR. GENET. 4, 191-196
	G.PEPE ET AL. (1983) BIOCHEM. INT. 6, 553-563
	M.TAIRA ET AL. (1983) NUCLEIC ACIDS RES. 2, 1635-1643
DA5320    M.J.BIBB, R.A.VAN ETTEN, C.T.WRIGHT, M.W.WALBERG, D.A.CLAYTON (1981) CELL 26, 167-180
DA5340    U.ARNASON, A.GULLBERG, B.WIDEGREN (1991) J. MOL. EVOL. 33, 556-568
DA5350    U.ARNASON, A.GULLBERG (1993) J. MOL. EVOL 37, 312-322
DA5360    S.ANDERSON ET AL. (1982) J. MOL. BIOL. 156, 683-717
DA5370    U.ARNASON, A.GULLBERG, E.JOHNSSON, C.LEDJE (1993) J. MOL. EVOL. 37, 323-330
DA5380    U.ARNASON, E.JOHNSSON (1992) J. MOL. EVOL. 34, 493-505
DA5390    JOHANSEN,S. AND BAKKE,I. (1996) MOL. MARINE BIOL. BIOTECHNOL. 5, 203-214
DA5391    S.JOHANSEN, P.H.GUDDAL, T.JOHANSEN (1990) NUCLEIC ACIDS RES. 18, 411-419
DA5440    X.XU, A.JANKE, U.ARNASON (1996) MOL.BIOL.EVOL. 13, 1167-1173
DA5450    KUMAZAWA Y., NISHIDA M. (1995) MOL. BIOL. EVOL. 12, 759-772
DA5451    Y.KUMAZAWA, M.NISHIDA (1995) MOL.BIOL.EVOL. 12, 759-772
DA5470    XU,X., JANKE,A. AND ARNASON,U. (1996) J. MOL. EVOL. 43, 438-446
DA5480    XU,X. AND ARNASON,U. (1994) GENE 148, 357-362
DA5500    Y.KUMAZAWA, M.NISHIDA (1995) MOL.BIOL.EVOL. 12, 759-772
DA5501    KUMAZAWA Y., NISHIDA M. (1995) MOL. BIOL. EVOL. 12, 759-772
DA5510    KUMAZAWA Y., NISHIDA M. (1995) MOL. BIOL. EVOL. 12, 759-772
DA5530    ARNASON,U., GULLBERG,A. AND XU,X. (1996) HEREDITAS 124, 185-189
DA5550    U.ARNASON ET AL. (1995) J.MOL.EVOL. 41, 952-957
DA5610    S.HORAI ET AL. (1992) J. MOL. EVOL. 35, 32-43
DA5670    ARNASON,U., GULLBERG,A. AND JANKE,A. (1998) J. MOL. EVOL. 47, 718-727
DA5690    DLABRE,C., BARRIEL,V., TILLER,S., JANVIER,R. AND GACHELIN,G. (1997) MOL. BIOL. EVOL. 14, 807-813
DA5720    S.HORAI ET AL. (1992) J. MOL. EVOL. 35, 32-43
DA5730    S.HORAI ET AL. (1992) J. MOL. EVOL. 35, 32-43
DA5750    KUMAZAWA Y., NISHIDA M. (1995) MOL. BIOL. EVOL. 12, 759-772
DA5800    S.HORAI ET AL. (1992) J. MOL. EVOL 35, 32-43
DA5840    S.HORAI ET AL. (1992) J. MOL. EVOL. 35, 32-43
DA5850    JANKE,A., XU,X. AND ARNASON,U. (1997) PROC. NATL. ACAD. SCI. U.S.A. 94, 1276-1281
DA5870    DELARBRE,C., BARRIEL,V., TRILLER,S., JANVIER,R. AND GACHELIN,G. (1997) MOL. BIOL. EVOL. 14, 807-813
DA5880    S.ANDERSON ET AL. (1981) NATURE 290, 457-465
DA5881    R.A.BUCKLAND ET AL. (1996) GENOMICS 35, 164-171
DA6010    GISSI,C., GULLBERG,A. AND ARNASON,U. (1998) GENOMICS 50, 161-169
DA6060    SELLOS,D.Y. (1995) GENBANK:MPM55KB
DA6090    HARLID,A., JANKE,A. AND ARNASON,U. (1998) J. MOL. EVOL. 46, 669-679
DA6110    GACHELIN ET AL. (1998) GENETICS 150, 331-344
DA7500    M.GARDNER ET AL. (1994) GENE 144, 307-308
DA7570    J.HOFMANN ET AL. (1991) J.MOL.BIOL. 222, 537-552
DA7600    PERREAU,V.M., SANTOS,M.A. AND TUITE,M.F. (1997) MOL. MICROBIOL. 25, 229-236
DA7630    H.J.DRABKIN, U.L.RAJBHANDARY (1985) J. BIOL. CHEM. 260, 5596-5602
DA7631    F.CREUSOT, M.GAISNE, J.VERDIERE, P.P.SLONIMSKI (1989) NUCLEIC ACIDS RES. 17, 1865-1866
DA7640    R.M.KUHN, L.CLARKE AND J.CARBON (1991) PROC.NATL.ACAD.SCI. USA 88, 1306-1310
DA7730    DENNY,P., PREISER,P., WILLIAMSON,D. AND WILSON,I. (1998) PROTIST 149, 51-59
DA8510    K.AKAMA, S.TANIFUJI (1990) PLANT MOL. BIOL. 15, 337-346
DA8540    CARNEIRO,V.T., DIETRICH,A., MARECHAL-DROUARD,L., COSSET,A. PELLETIER,G. AND SMALL,I. (1994) PLANT MOL. BIOL. 26, 1843-1853
DA8610    SMALL,I.D. (1993) GENBANK, ACC.: STBRTNX
DA9200    R.WILSON ET AL. (1994) NATURE 368, 32-38
DA9201    R.WILSON ET AL. (1994) NATURE 368, 32-38
DA9202    R.WILSON ET AL. (1994) NATURE 368, 32-38
DA9230    O.HAGENBUECHLE, D.LARSON, G.I.HALL, K.U.SPRAGUE (1979) CELL 18, 1217-1229
	R.L.GARBER, L.P.GAGE (1979) CELL 18, 817-828
	D.G.MORTON, K.U.SPRAGUE (1982) MOL. CELL. BIOL. 1524-1531
DA9231    D.C.UNDERWOOD ET AL. (1988) MOL. CELL. BIOL. 8, 5504-5512
DA9240    R.DELOTTO, P.SCHEDL (1984) J. MOL. BIOL. 179, 587-605
DA9290    F.MUELLER, S.G.CLARKSON, D.J.GALAS (1987) NUCLEIC ACIDS RES. 15, 7191-7191
DA9320    J.MEZQUITA, C.MEZQUITA (1992) NUCLEIC ACIDS RES. 20, 5477
DA9321    J.MEZQUITA, C.MEZQUITA (1992) NUCLEIC ACIDS RES. 20, 5477
DA9330    T.RUSSO ET AL. (1986) EUR. J. BIOCHEM. 158, 437-442
DA9360    UEDA ET AL. (1997) GENBANK, ACC.: AB008930
DA9380    BRIGOTTI,M., KEITH,G., PALLANCA,A., CARNICELLI,D., ALVERGNA,P., DIRHEIMER,G., MONTANARO,L. AND SPIRTI,S. (1998) FEBS LETT. 431, 259-262
DA9410    E.LUCIANO, G.CANDELAS (1996) GENE 171, 301-302
DA9411    E.LUCIANO, G.CANDELAS (1996) GENE 171, 301-302
DA9412    E.LUCIANO, G.CANDELAS (1996) GENE 171, 301-302
DA9413    E.LUCIANO, G.CANDELAS (1996) GENE 171, 301-302
DA9990    R.A.BUCKLAND (1996) GENOMICS 35, 164-171
DC0010    BOWDEN,R.J., SIMAS,J.P., DAVIS,A.J. AND EFSTATHIOU,S. (1997) J. GEN. VIROL. 78 (PT 7)1675-1687
DC0262    V.KSENZENKO, K.WILKENS, W.RUEGER, M.SHLYAPNIKOV (1992) NUCLEIC ACIDS RES. 20, 6104
DC0340    KLENK ET AL. (1997) NATURE 390, 364-370
DC0380    I.HUI, P.P.DENNIS (1985) J. BIOL. CHEM. 260, 899-906
DC0500    C.J.DANIELS ET. AL. (1985) MOL. GEN. GENET. 198, 270-274
DC0650    C. BULT ET AL. (1996) SCIENCE 273, 1058-1073
DC1140    A.MUTO, Y.ANDACHI, H.YUZAWA, F.YAMAO, S.OSAWA (1990) NUCLEIC ACIDS RES. 18, 5037-5043
DC1150    C.M.FRASER ET AL. (1995) SCIENCE 270, 397-403
DC1200    P.SIMONEAU, C.LI, S.LOECHEL, R.WENZEL, R.HERRMANN, P.HU (1993) NUCLEIC ACIDS RES. 21, 4967-4974
DC1230    R.TANAKA, Y.ANDACHI, A.MUTO (1991) NUCLEIC ACIDS RES. 19, 6787-6792
DC1260    M.J.ROGERS, A.A.STEINMETZ, R.T.WALKER (1986) NUCLEIC ACIDS RES. 14, 3145
DC1270    FRASER ET AL. (1998) SCIENCE 281, 375-388
DC1350    R.SEDLMEIER, H.SCHMIEGER (1990) NUCLEIC ACIDS RES. 18, 4027-4027
DC1480    C.GREEN, B.VOLD (1993) J. BACTERIOL. 175, 5091-5096
DC1510    TOMB ET AL. (1997) NATURE 388, 539-547
DC1540    E.F.WAWROUSEK, N.NARASIMHAN, J.N.HANSEN (1984) J. BIOL. CHEM. 259, 3694-3702
DC1660    Y.KOMINE, T.ADACHI, H.INOKUCHI, H.OZEKI (1990) J. MOL. BIOL. 212, 579-598
DC2000    R.D.FlEISCHMANN (1995) SCIENCE 269, 496-512
DC2140    T.KANEKO ET AL. (1995) DNA RES. 2, 153-166
DC2440    G.P.ONEILL, A.SCHOEN, H.CHOW, M.CHEN, Y.KIM, D.SOELL (1990) NUCLEIC ACIDS RES. 18, 5893-5893
DC2470    KOWALLIK,K.V., STOEBE,B., SCHAFFRAN,I., KROTH-PANCIC,P. AND FREIER,U. (1995) PLANT MOL. BIOL. REP. 13, 336-342
DC2510    G.GOCKEL ET AL. (1994) CURR. GENET. 26, 256-262
DC2520    R.B.HALLICK ET AL. (1984) PLANT. MOL. BIOL 3, 169-175
DC2600    K.OHYAMA ET AL. (1988) J. MOL. BIOL. 203, 281-298
DC2680    F.QUIGLEY, J.M.GRIENENBERGER, J.H.WEIL (1985) PLANT MOL. BIOL. 4, 305-310
DC2700    J.HIRATSUKA ET AL. (1989) MOL.GEN.GENET. 217, 185-194
DC2720    A.MEINKE, G.L.IGLOI, H.KOESSEL (1988) NUCLEIC ACIDS RES. 16, 5696-5696
DC2760    INADA,H. (1993) GENBANK, ACC.: D17336
DC2920    T.WAKASUGI, M.OHME, K.SHINOZAKI, M.SUGIURA (1986) PLANT MOL. BIOL. 7, 385-392
DC3220    J.TSUDZUKI ET AL. (1994) CURR. GENET. 26, 153-158
DC3280    G.S.HUDSON, T.A.HOLTON, P.R.WHITFELD, W.BOTTOMLEY (1988) J. MOL. BIOL. 200, 639-654
DC3600    G.WOLFF ET AL. (1994) J. MOL. BIOL. 237, 75-86
DC3620    C.LEBLANC ET AL. (1995) J.MOL.BIOl. 250, 484-495
DC3650    K.V.KOWALLIK, B.STOEBE, U.FREIER ET AL. (1995) PLANT MOL.BIOL.REP. 13, 336-342
DC3660    P.PREISER ET AL. (1995) NUCLEIC ACIDS RES. 23, 4329-4336
DC3750    YOSHIDA,K. (1993) INTERANTIONAL BOTANICAL CONGRESS 503, 503-504
DC3880    T.A.BROWN, R.B.WARING, C.SCAZZOCCHIO, R.W.DAVIES (1985) CURR. GENET. 9, 113-117
DC3881    T.A.BROWN, R.B.WARING, C.SCAZZOCCHIO, R.W.DAVIES (1985) CURR. GENET. 9, 113-117
DC3920    H.DE VRIES, P.HAIMA, M.BRINKER, J.C.DE JONGE (1985) FEBS LETT. 179, 337-342
DC4000    J.L.BOS, K.A.OSINGA, G.VAN DER HORST, P.BORST (1979) NUCLEIC ACIDS RES. 6, 3255-3266
	R.E.BERLANI, C.PENTELLA, G.MACINO, A.TZAGOLOFF (1980) J. BACTERIOL. 141, 1086-1097
DC4050    C.M.HARDY, G.D.CLARK-WALKER (1989) NUCLEIC ACIDS RES. 17, 1762-1762
DC4060    J.NOSEK, H.FUKUHARA (1994) GENE 142, 307-308
DC4070    K.OKAMOTO, K.SUZUKI, K.YOSHIDA (1992) NUCLEIC ACIDS RES. 20, 2373
DC4080    G.D.CLARK-WALKER, C.R.MCARTHUR, K.S.SRIPRAKASH (1985) EMBO J. 4, 465-473
DC4300    S.IZUCHI, M.SUGITA (1989) NUCLEIC ACIDS RES. 17, 1248-1248
DC4360    S.BINDER ET AL. (1994) MOL. GEN. GENET. 244, 67-74
DC4410    L.CECI, M.AMBROSINI, S.FIORELLA, R.GALLERANI (1994) BIOCHEM. MOL. BIOL. INT. 32, 1161-1172
DC4440    P.B.M.JOYCE, M.W.GRAY (1989) NUCLEIC ACIDS RES. 17, 5461-5476
DC4460    NAKAZONO M., HIRAI A. (1993) MOL. GENET. 236, 341-346
DC4480    H.WINTZ, J.-M.GRIENENBERGER, J.-H.WEIL, D.M.LONSDALE (1988) CURR. GENET. 13, 247-254
DC4500    K.ODA ET AL. (1992) NUCLEIC ACIDS RES. 20, 3773-3777
DC4600    HATZOGLOU,E., RODAKIS,G.C. AND LECANIDOU,R. (1995) GENETICS 140, 1353-1366
DC4640    D.R.WOLSTENHOLME ET AL. (1987) PROC. NATL. ACAD. SCI. USA 84, 1324-1328
DC4660    DE GIORGI,C., MARTIRADONNA,A., LANAVE,C. AND SACCONE,C. (1996) MOL. PHYLOGENET. EVOL. 5, 323-332
DC4680    D.R.WOLSTENHOLME ET AL. (1987) PROC. NATL. ACAD. SCI. USA 84, 1324-1328
DC4690    KUMAZAWA Y., NISHIDA M. (1995) MOL. BIOL. EVOL. 12, 759-772
DC4700    R.J.HOFFMANN, J.L.BOORE, W.M.BROWN (1992) GENETICS 131, 397-412
DC4730    GACHELIN ET AL. (1997) MOL. BIOL. EVOL. 14, 807-813
DC4740    KUMAZAWA Y., NISHIDA M. (1995) MOL. BIOL. EVOL. 12, 759-772
DC4750    KUMAZAWA Y., NISHIDA M. (1995) MOL. BIOL. EVOL. 12, 759-772
DC4760    P.K.FLOOK, C.H.F.ROWELL, G.GELLISSEN (1995) J.MOL.EVOL. 41, 928-941
DC4810    TOMITA K., UEDA T., WATANABE K. (1996) NUCLEIC ACIDS RES. 24, 4987-4991
DC4820    R.CROZIER, Y.CROZIER (1993) GENETICS 133, 97-117
DC4830    T.VANRAAY, T.CREASE (1994) CURR. GENET. 25, 66-72
DC4840    M.H.L.DE BRUIJN (1983) NATURE 304, 234-241
DC4841    D.L.LEWIS, C.L.FARR, L.S.KAGUNI (1995) INSECT MOL.BIOL. 4, 263-278
DC4850    MURAKAMI,M., YAMASHITA,Y. AND FUJITANI,H. (1998) ZOOLOG. SCI. 15, 335-337
DC4860    KUMAZAWA Y., NISHIDA M. (1995) MOL. BIOL. EVOL. 12, 759-772
DC4870    XU,X. AND ARNASON,U. (1997) MOL. PHYLOGENET. EVOL. 7, 189-194
DC4880    D.O.CLARY, D.R.WOLSTENHOLME (1985) J. MOL. EVOL. 22, 252-271
DC4900    KUMAZAWA Y., NISHIDA M. (1995) MOL. BIOL. EVOL. 12, 759-772
DC4910    KUMAZAWA Y., NISHIDA M. (1995) MOL. BIOL. EVOL. 12, 759-772
DC4920    KUMAZAWA Y., NISHIDA M. (1995) MOL. BIOL. EVOL. 12, 759-772
DC4930    KUMAZAWA Y., NISHIDA M. (1995) MOL. BIOL. EVOL. 12, 759-772
DC4950    ARNASON,U., GULLBERG,A. AND JANKE,A. (1997) MOL. BIOL. EVOL. 14, 762-768
DC4980    H.T.JACOBS, S.ASAKAWA, T.ARAKI, K.MIURA, M.J.SMITH, K.WATANABE (1989) CURR. GENET. 15, 193-206
DC4990    R.ZARDOYA, A.MEYER (1996) GENETICS 142, 1249-1263
DC5000    H.T.JACOBS, S.ASAKAWA, T.ARAKI, K.MIURA, M.J.SMITH, K.WATANABE (1989) CURR. GENET. 15, 193-206
DC5020    H.T.JACOBS, S.ASAKAWA, T.ARAKI, K.MIURA, M.J.SMITH, K.WATANABE (1989) CURR. GENET. 15, 193-206
DC5030    Y.CHANG, F.HUANG, T.LO (1994) J. MOL. EVOL. 38, 138-155
DC5040    P.CANTATORE ET AL. (1988) CURR. GENET. 13, 91-96
DC5050    S.MITCHELL, A.COCKBURN, J.SEAWRIGHT (1993) GENOME 36, 1058-1073
DC5070    V.RAMIREZ, P.SAVOIE, R.MORAIS (1993) J. MOL. EVOL. 37, 273-280
DC5080    H.T.JACOBS, D.J.ELLIOTT, V.B.MATH, A.FARQUHARSON (1988) J. MOL. BIOL. 202, 185-217
DC5120    B.A.ROE, D.P.MA, R.K.WILSON, J.F.H.WONG (1985) J. BIOL. CHEM. 260, 9759-9774
DC5130    G.SEUTIN, F.LANG, D.MINDELL, R.MORAIS (1994) MOL. BIOL. EVOL. 11, 329-340
DC5131    KUMAZAWA Y., NISHIDA M. (1995) MOL. BIOL. EVOL. 12, 759-772
DC5132    KUMAZAWA Y., NISHIDA M. (1995) MOL. BIOL. EVOL. 12, 759-772
DC5133    JANKE A., ARNASON U. (1997) MOL. BIOL. EVOL. 14, 1266-1272
DC5140    G.SEUTIN, F.LANG, D.MITCHELL, R.MORAIS (1994) MOL. BIOL. EVOL. 11, 329-340
DC5150    G.SEUTIN, F.LANG, D.MINDELL, R.MORAIS (1994) MOL. BIOL. EVOL. 11, 329-340
DC5160    Y.YONEYAMA (1987) J. NIPPON MED. SCH. 54, 429-440
DC5170    G.SEUTIN, F.LANG, D.MINDELL, R.MORAIS (1994) MOL. BIOL. EVOL. 11, 329-340
DC5180    G.SEUTIN, F.LANG, D.MINDELL, R.MORAIS (1994) MOL. BIOL. EVOL. 11, 329-340
DC5190    G.SEUTIN, F.LANG, D.MINDELL, R.MORAIS (1994) MOL. BIOL. EVOL. 11, 329-340
DC5210    C.TZENG, C.HUI, S.SHEN, P.HUANG (1992) NUCLEIC ACIDS RES. 20, 4853-4858
DC5220    P.DESJARDINS AND R.MORAIS (1990) J.MOL.BIOL. 212, 599-634
DC5280    P.CANTATORE ET AL. (1982) NUCLEIC ACIDS RES. 10, 3279-3289
	G.PEPE ET AL. (1983) BIOCHEM. INT. 6, 553-563
DC5281    M.TAIRA, E.YOSHIDA, M.KOBAYASHI, K.YAGINUMA, K.KOIKE (1983) NUCLEIC ACIDS RES. 11, 1635-1643
	R.GROSSKOPF, H.FELDMANN (1981) CURR. GENET. 4, 191-196
DC5320    M.J.BIBB, R.A.VAN ETTEN, C.T.WRIGHT, M.W.WALBERG, D.A.CLAYTON (1981) CELL 26, 167-180
DC5340    U.ARNASON, A.GULLBERG, B.WIDEGREN (1991) J. MOL. EVOL. 33, 556-568
DC5350    U.ARNASON, A.GOLLBERG (1993) J. MOL. EVOL. 37, 312-322
DC5360    S.ANDERSON ET AL. (1982) J. MOL. BIOL. 156, 683-717
DC5370    U.ARNASON, A.GULLBERG, E.JOHNSSON, C.LEDJE (1993) J. MOL. EVOL. 37, 323-330
DC5380    U.ARNASON, E.JOHNSSON (1992) J. MOL. EVOL. 34, 493-505
DC5390    JOHANSEN,S. AND BAKKE,I. (1996) MOL. MARINE BIOL. BIOTECHNOL. 5, 203-214
DC5391    S.JOHANSEN, P.H.GUDDAL, T.JOHANSEN (1990) NUCLEIC ACIDS RES. 18, 411-419
DC5440    X.XU, A.JANKE, U.ARNASON (1996) MOL.BIOL.EVOL. 13, 1167-1173
DC5450    Y.KUMAZAWA, M.NISHIDA (1995) MOL.BIOL.EVOL. 12, 759-772
DC5451    KUMAZAWA Y., NISHIDA M. (1995) MOL. BIOL. EVOL. 12, 759-772
DC5470    XU,X., JANKE,A. AND ARNASON,U. (1996) J. MOL. EVOL. 43, 438-446
DC5480    XU,X. AND ARNASON,U. (1994) GENE 148, 357-362
DC5500    KUMAZAWA Y., NISHIDA M. (1995) MOL. BIOL. EVOL. 12, 759-772
DC5510    KUMAZAWA Y., NISHIDA M. (1995) MOL. BIOL. EVOL. 12, 759-772
DC5530    ARNASON,U., GULLBERG,A. AND XU,X. (1996) HEREDITAS 124, 185-189
DC5550    A.KRETTEK, A.GULLBERG, U.ARNASON (1995) J.MOL.EVOL. 41, 952-957
DC5610    S.HORAI ET AL. (1992) J. MOL. EVOL. 35, 32-43
DC5670    ARNASON,U., GULLBERG,A. AND JANKE,A. (1998) J. MOL. EVOL. 47, 718-727
DC5690    DELABRE,C., BARRIEL,V., TILLER,S., JANVIER,R. AND GACHELIN,G. (1997) MOL. BIOL. EVOL. 14, 807-813
DC5720    S.HORAI ET AL. (1992) J. MOL. EVOL. 35, 32-43
DC5730    S.HORAI ET AL. (1992) J. MOL. EVOL. 35, 32-43
DC5750    KUMAZAWA Y., NISHIDA M. (1995) MOL. BIOL. EVOL. 12, 759-772
DC5800    S.HORAI ET AL. (1992) J. MOL. EVOL. 35, 32-43
DC5840    S.HORAI ET AL. (1992) J. MOL. EVOL. 35, 32-43
DC5850    JANKE,A., XU,X. AND ARNASON,U. (1997) PROC. NATL. ACAD. SCI. U.S.A. 94, 1276-1281
DC5870    DELARBRE,C., BARRIEL,V., TRILLER,S., JANVIER,R. AND GACHELIN,G. (1997) MOL. BIOL. EVOL. 14, 807-813
DC5880    S.ANDERSON ET AL. (1981) NATURE 290, 457-465
DC5890    BINDER,S., MARCHFELDER,A. AND BRENNICKE,A. (1994) MOL. GEN. GENET. 244, 67-74
DC6010    GISSI,C., GULLBERG,A. AND ARNASON,U. (1998) GENOMICS 50, 161-169
DC6090    HARLID,A., JANKE,A. AND ARNASON,U. (1998) J. MOL. EVOL. 46, 669-679
DC6110    GACHELIN ET AL. (1998) GENETICS 150, 331-344
DC7500    PREISER,P., WILLIAMSON,D.H. AND WILSON,R.J. (1995) NUCLEIC ACIDS RES. 23 (21) 4329-4336
DC7630    F.S.GENBAUFFE, G.E.CHISHOLM, T.G.COOPER (1984) J. BIOL. CHEM. 259, 10518-10525
DC7640    MURPHY,L. AND HARRIS,D. (1997) GENBANK, ACC.: SPAC15A10
DC8510    FUTAMURA N., MORI H., SHINOHARA K. (1998) PLANT PHYSIOL. 116, 446
DC8600    URBAN,C., SMITH,K.N. AND BEIER,H. (1996) PLANT MOL. BIOL. 32, 549-552
DC8690    A.PAVESI ET AL. (1994) NUCLEIC ACIDS RES. 22, 1247-1256
DC8710    OHTA,N. (1997) J. PLANT RES. 110, 235-245
DC9300    C.BAADER, P.SCHUCHERT (1992) NUCLEIC ACIDS RES. 20, 5837
DC9330    L.WOOD, N.HATZENBUHLER, R.PETERSON, G.VOGELI (1991) GENE 98, 249-252
DC9331    L.WOOD, N.HATZENBUHLER, R.PETERSON, G.VOGELI (1991) GENE 98, 249-252
DC9420    GRIMM M., BRUENEN-NIEWELER C., JUNKER V., HECKMANN K., BEIER H. (1998) NUCLEIC ACIDS RES. 26, 4557-4565
DD0260    M.G.SHLYAPNIKOV, V.N.KSENZENKO, N.M.KRYUKOV, A.A.BAYEV (1986) EUR. J. BIOCHEM. 156, 285-289
DD0340    KLENK ET AL. (1997) NATURE 390, 364-370
DD0650    C. BULT ET AL. (1996) SCIENCE 273, 1058-1073
DD0660    G.WICH, M.JARSCH, A.BOECK (1984) MOL. GEN. GENET. 196, 146-151
DD0680    E.S.HAAS, C.J.DANIELS, J.N.REEVE (1989) GENE 77, 253-263
DD0740    G.WICH, L.SIBOLD, A.BOECK (1987) Z. NATURFORSCH. 42C, 373-380
DD0940    ZHOU W., GUPTA E.; EMBL DATABASE(1992)
DD1140    A.MUTO, Y.ANDACHI, H.YUZAWA, F.YAMAO, S.OSAWA (1990) NUCLEIC ACIDS RES. 18, 5037-5043
DD1150    C.M.FRASER ET AL. (1995) SCIENCE 270, 397-403
DD1180    T.SAMUELSSON, P.ELIAS, F.LUSTIG, Y.S.GUINDY (1985) BIOCHEM. J.  232, 223-228
DD1200    P.SIMONEAU, C.LI, S.LOECHEL, R.WENZEL, R.HERRMANN, P.HU (1993) NUCLEIC ACIDS RES. 21, 4967-4974
DD1230    R.TANAKA, Y.ANDACHI, A.MUTO (1991) NUCLEIC ACIDS RES. 19, 6787-6792
DD1260    M.J.ROGERS, A.A.STEINMETZ, R.T.WALKER (1986) NUCLEIC ACIDS RES. 14, 3145-3145
DD1270    FRASER ET AL. (1998) SCIENCE 281, 375-388
DD1280    FRASER ET AL. (1997) NATURE 390 (11) 580-586
DD1350    R.SEDLMEIER, G.LINTI, K.GREGOR, H.SCHMIEGER (1993) GENE 132, 125-130
DD1480    C.GREEN, B.VOLD (1993) J. BACTERIOL. 175, 5091-5096
DD1481    C.GREEN, B.VOLD (1993) J. BACTERIOL. 175, 5091-5096
DD1500    A.C.PITTET, H.HOTTINGER (1989) NUCLEIC ACIDS RES. 17, 4873-4873
DD1510    TOMB ET AL. (1997) NATURE 388, 539-547
DD1540    Y.YAMADA, M.OHKI, H.ISHIKURA (1983) NUCLEIC ACIDS RES. 11, 3037-3045
	C.J.GREEN, G.C.STEWART, M.A.HOLLIS, B.S.VOLD, K.F.BOTT (1985) GENE 37, 261-266
DD1570    P.S.FINK ET AL. (1991) NUCLEIC ACIDS RES. 19, 6334
DD1660    R.A.YOUNG (1979) J. BIOL. CHEM. 254, 12725-12731
	T.SEKIYA, M.MORI, N.TAKAHASHI, S.NISHIMURA (1980) NUCLEIC ACIDS RES. 8, 3809-3827
	W.R.FOLK, H.HOFSTETTER, M.L.BIRNSTIEL (1982) NUCLEIC ACIDS RES. 10, 7153-7162
DD2000    R.D.FLEISCHMANN ET AL. (1995) SCIENCE 269, 496-512
DD2001    R.D.FLEISCHMANN ET AL. (1995) SCIENCE 269, 496-512
DD2002    R.D.FLEISCHMANN ET AL. (1995) SCIENCE 269, 496-512
DD2140    T.KANEKO ET AL. (1995) DNA RES. 2, 153-166
DD2440    G.P.ONEILL, A.SCHOEN, H.CHOW, M.CHEN, Y.KIM, D.SOELL (1990) NUCLEIC ACIDS RES. 18, 5893-5893
DD2470    KOWALIK,K.V., STOEBE,B., SCHAFFRAN,I., KROTH-PANCIC,P. AND FREIER,U. (1995) PLANT MOL. BIOL. REP. 13, 336-342
DD2490    A.VERA, M.SUGITA (1993) NUCLEIC ACIDS RES. 21, 2517
DD2510    G.GOCKEL ET AL. (1994) CURR. GENET. 26, 256-262
DD2520    T.MANZARA, J.X. HU, C.A.PRICE, R.B.HALLICK (1987) PLANT MOL. BIOL. 8, 327-336
DD2600    K.OHYAMA ET AL. (1988) J. MOL. BIOL. 203, 281-298
DD2680    F.QUIGLEY, J.M.GRIENENBERGER, J.H.WEIL (1985) PLANT MOL. BIOL. 4, 305-310
DD2700    J.HIRATSUKA ET AL. (1989) MOL.GEN.GENET. 217, 185-194
DD2720    K.NECKERMANN (1995) J.MOL.BIOL. 251, 614-628
DD2920    M.OHME, T.KAMOGASHIRA, K.SHINOZAKI, M.SUGIURA (1985) NUCLEIC ACIDS RES. 13,1045-1056
DD3200    O.F.RASMUSSEN, B.M.STUMMANN, W.HENNINGSEN (1984) NUCLEIC ACIDS RES. 12, 9143-9153
DD3220    J.TSUDZUKI ET AL. (1994) CURR. GENET. 26, 153-158
DD3280    K.HOLSCHUH, W.BOTTOMLEY, P.R.WHITFELD (1983) NUCLEIC ACIDS RES. 11, 8547-8554
DD3600    G.WOLFF ET AL. (1994) J. MOL. BIOL. 237, 75-86
DD3650    K.V.KOWALLIK, B.STOEBE, U.FREIER ET AL. (1995) PLANT MOL.BIOL.REP. 13, 336-342
DD3660    P.PREISER ET AL. (1995) NUCLEIC ACIDS RES. 23, 4329-4336
DD3750    YOSHIDA,K. (1993) INTERNATIONAL BOTANICAL CONGRESS 503, 503-504
DD3780
DD3880    H.G.KOECHEL, C.M.LAZARUS, N.BASAK, H.KUENTZEL (1981) CELL 23, 625-633
DD3960    D.J.CUMMINGS, I.A.MACNEIL, J.DOMENICO,, E.T.MATSUURA (1985) J. MOL. BIOL. 185, 659-680
DD4000    S.G.BONITZ, A.TZAGOLOFF (1980) J. BIOL. CHEM. 255,9075-9081
	D.L.MILLER, D.R.NAJARIAM, J.R.FOLSE, N.C.MARTIN (1981) J. BIOL. CHEM. 256, 9774-9777
	D.L.MILLER, N.C.MARTIN (1981) CURR. GENET. 4, 135-143
DD4070    T.SEKITO, K.OKAMOTO, H.KITANO, K.YOSHIDA (1995) YEAST 11, 1317-1321
DD4080    G.D.CLARK-WALKER, C.R.MCARTHUR, K.S.SRIPRAKASH (1985) EMBO J. 4, 465-473
DD4120    C.DE BIEVRE, B.DUJON (1995) CURR. GENET. 28. 553-559
DD4440    P.B.M.JOYCE, D.F.SPENCER, L.BONEN, M.W.GRAY (1988) PLANT MOL. BIOL. 10, 251-262
DD4480    T.D.PARKS, W.G.DOUGHERTY, C.S.LEVINGS III, D.H.TIMOTHY (1985) CURR. GENET. 9, 517-519
DD4500    K.ODA ET AL. (1992) NUCLEIC ACIDS RES. 20, 3773-3777
DD4600    HATZOGLOU,E., RODAKIS,G.C. AND LECANIDOU,R. (1995) GENETICS 140, 1353-1366
DD4620    J.R.GAREY AND D.R.WOLSTENHOLME (1989) J.MOL.EVOL 28, 374-387
DD4640    D.R.WOLSTENHOLME ET AL. (1987) PROC. NATL. ACAD. SCI. USA 84,1324-1328
DD4660    DE GIORGI,C., MARTIRADONNA,A., LANAVE,C. AND SACCONE,C. (1996) MOL. PHYLGENET. EVOL. 5, 323-332
DD4680    D.R.WOLSTENHOLME ET AL. (1987) PROC. NATL. ACAD. SCI. USA 84, 1324-1328
DD4700    R.J.HOFFMANN, J.L.BOORE, W.M.BROWN (1992) GENETICS 131, 397-412
DD4730    SYRUYT,N., DELABRE,C., GACHELIN,G. AND LAUDET,V. (1998) NUCLEIC ACIDS RES. 26 (13) 3279-3285
DD4760    H.-R.HAUCKE, G.GELLISSEN (1988) CURR. GENET. 14, 471-476
DD4761    P.K.FLOOK, C.H.F.ROWELL, G.GELLISSEN (1995) J.MOL.EVOL. 41, 928-941
DD4820    R.CROZIER, Y.CROZIER (1993) GENETICS 133, 97-117
DD4821    R.CROZIER, Y.CROZIER (1993) GENETICS 133, 97-117
DD4840    M.H.L.DE BRUIJN (1983) NATURE 304, 234-241
DD4850    MURAKAMI,M., YAMASHITA,Y. AND FUJITANI,H. (1998) ZOOLOG. SCI. 15, 335-337
DD4870    XU,X. AND ARNASON,U. (1997) MOL. PHYLOGENET. EVOL. 7, 189-194
DD4880    D.O.CLARY, D.R.WOLSTENHOLME (1985) J. MOL. EVOL. 22, 252-271
DD4950    ARNASON,U., GULLBERG,A. AND JANKE,A. (1997) MOL. BIOL. EVOL. 14, 762-76
DD4980    H.T.JACOBS, S.ASAKAWA, T.ARAKI, K.MIURA, M.J.SMITH, K.WATANABE (1989) CURR. GENET. 15, 193-206
DD4990    R.ZARDOYA, A.MEYER (1996) GENETICS 142, 1249-1263
DD5000    H.T.JACOBS, S.ASAKAWA, T.ARAKI, K.MIURA, M.J.SMITH, K.WATANABE (1989) CURR. GENET. 15, 193-206
DD5020    H.T.JACOBS, S.ASAKAWA, T.ARAKI, K.MIURA, M.J.SMITH, K.WATANABE (1989) CURR. GENET. 15, 193-206
DD5030    Y.CHANG, F.HUANG, T.LO (1994) J. MOL. EVOL. 38, 138-155
DD5040    P.CANTATORE ET AL. (1988) CURR. GENET. 13, 91-96
DD5050    S.MITCHELL, A.COCKBURN, J.SEAWRIGHT (1993) GENOME 36, 1058-1073
DD5070    V.RAMIREZ, P.SAVOIE, R.MORAIS (1993) J. MOL. EVOL. 37, 273-280
DD5080    H.T.JACOBS, D.J.ELLIOTT, V.B.MATH, A.FARQUHARSON (1988) J. MOL. BIOL. 202, 185-217
DD5110    K.LONERGAN, M.GRAY (1993) SCIENCE 259, 812-816
DD5120    B.A.ROE, D.P.MA, R.K.WILSON, J.F.H.WONG (1985) J. BIOL. CHEM. 260, 9759-9774
DD5130    JANKE A.; ARNASON U. (1997) MOL. BIOL. EVOL. 14, 1266-1272
DD5210    C.TZENG, C.HUI, S.SHEN,, P.HUANG (1992) NUCLEIC ACIDS RES. 20, 4853-4858
DD5220    Y.H.W.LEE, L.L.LIAW, T.T.YUNG, S.J.LO (1989) NUCLEIC ACIDS RES. 17, 9477-9477
DD5230    A.JANKE, S.PAABO (1993) NUCLEIC ACIDS RES. 21, 1523-1525
DD5260    A.JANKE, S.PAABO (1993) NUCLEIC ACIDS RES. 21, 1523-1525
DD5270    A.JANKE, S.PAABO (1993) NUCLEIC ACIDS RES. 21, 1523-1525
DD5280    R.GROSSKOPF, H.FELDMANN (1981) CURR. GENET. 4,151-158
DD5281    P.CANTATORE ET AL. (1982) NUCLEIC ACIDS RES. 10, 3279-3289
	G.PEPE ET AL. (1983) BIOCHEM. INT. 6, 553-563
DD5290    A.JANKE, S.PAABO (1993) NUCLEIC ACIDS RES. 21, 1523-1525
DD5300    A.JANKE, S.PAABO (1993) NUCLEIC ACIDS RES. 21, 1523-1525
DD5320    M.J.BIBB, R.A.VAN ETTEN, C.T.WRIGHT, M.W.WALBERG, D.A.CLAYTON (1981) CELL 26, 167-180
DD5340    U.ARNASON, A.GULLBERG, B.WIDEGREN (1991) J. MOL. EVOL. 33, 556-568
DD5350    U.ARNASON, A.GOLLBERG (1993) J. MOL. EVOL. 37, 312-322
DD5360    S.ANDERSON ET AL. (1982) J. MOL. BIOL. 156, 683-717
DD5370    U.ARNASON, A.GULLBERG, E.JOHNSSON, C.LEDJE (1993) J. MOL. EVOL. 37, 323-330
DD5380    U.ARNASON, E.JOHNSSON (1992) J. MOL. EVOL. 34, 493-505
DD5390    S.JOHANSEN, T.JOHANSEN (1994) BIOCHIM. BIOPHYS. ACTA 1218, 213-217
DD5391    S.JOHANSEN, I.BAKKE (1996) MOL.MARINE BIOL.BIOTECHNOL. 0, 0-0
DD5440    X.XU, A.JANKE, U.ARNASON (1996) MOL.BIOL.EVOL. 13, 1167-1173
DD5470    XU,X., JANKE,A. AND ARNASON,U. (1996) J. MOL. EVOL. 43, 438-4
DD5480    XU,X. AND ARNASON,U. (1994) GENE 148, 357-362
DD5530    RNASON,U., GULLBERG,A. AND XU,X. (1996) HEREDITAS 124, 185-189
DD5550    A.KRETTEK, A.GULLBERG, U.ARNASON (1995) J.MOL.EVOL. 41, 952-957
DD5610    S.HORAI ET AL. (1992) J. MOL. EVOL. 35, 32-43
DD5670    ARNASON,U., GULLBERG,A. AND JANKE,A. (1998) J. MOL. EVOL. 47, 718-727
DD5720    S.HORAI ET AL. (1992) J. MOL. EVOL. 35, 32-43
DD5730    S.HORAI ET AL. (1992) J. MOL. EVOL. 35, 32-43
DD5800    S.HORAI ET AL. (1992) J. MOL. EVOL. 35, 32-43
DD5840    S.HORAI ET AL. (1992) J. MOL. EVOL. 35, 32-43
DD5850    JANKE,A., XU,X. AND ARNASON,U. (1997) PROC. NATL. ACAD. SCI. U.S.A. 94, 1276-1281
DD5880    S.ANDERSON ET AL. (1981) NATURE 290, 457-465
DD6010    GISSI,C., GULLBERG,A. AND ARNASON,U. (1998) GENOMICS 50, 161-169
DD6040    SAITOH,K. (1997) GENBANK-DATABASE: AB00675
DD6090    HARLID,A., JANKE,A. AND ARNASON,U. (1998) J. MOL. EVOL. 46, 669-679
DD6110    GACHELIN ET AL. (1998) GENETICA 150, 331-344
DD7500    PREISER,P., WILLIAMSON,D.H. AND WILSON,R.J. (1995) NUCLEIC ACIDS RES. 23 (21) 4329-4336
DD7600    PERREAU,V.M., SANTOS,M.A. AND TUITE,M.F. (1997) MOL. MICROBIOL. 25, 229-236
DD7610    A.RUMP, P.KARLOVSKY (1991) GENE 102, 51-56
DD7630    A.PAVESI ET AL. (1994) NUCLEIC ACIDS RES. 22, 1247-1256
DD7631    H.J.DRABKIN, U.L.RAJBHANDARY (1985) J. BIOL. CHEM. 260, 5596-5602
DD7640    J.MAO ET AL. (1982) NUCLEIC ACIDS RES. 10, 487-500
DD8510    AKAMA K.; EMBL DATABASE(1997)
DD8511    AKAMA K.; EMBL DATABASE(1997)
DD8550    C.WALDRON, N.WILLS, R.F.GESTELAND (1985) J. MOL. APPL. GENET. 3, 7-17
DD9200    T.A.TRANQUILLA, R.CORTESE, D.MELTON, J.D.SMITH (1982) NUCLEIC ACIDS RES. 10, 7919-7934
DD9240    G.DAS, D.HENNING, R.REDDY (1986) NUCLEIC ACIDS RES. 14, 7816-7816
DD9320    J.MEZQUITA, C.MEZQUITA (1992) NUCLEIC ACIDS RES. 20, 5477
DD9330    J.E.LOONEY, J.D.HARDING (1983) NUCLEIC ACIDS RES. 11, 8761-8775
DD9350    K.SHIBUYA, S.NOGUCHI, M.YAMAKI, S.NISHIMURA, T.SEKIYA (1985) J. BIOCHEM. 97, 1719-1725
DE0260    V.KSENZENKO, K.WILKENS, W.RUEGER, M.SHLYAPNIKOV (1992) NUCLEIC ACIDS RES. 20, 6104
DE0340    KLENK ET AL. (1997) NATURE 390, 364-370
DE0341    KLENK ET AL. (1997) NATURE 390, 364-370
DE0400    CANN,I.K. AND ISHINO,Y. (1998) FEMS MICROBIOL. LETT. 160 82) 199-204
DE0650    C. BULT ET AL. (1996) SCIENCE 273, 1058-1073
DE0660    G.WICH, L.SIBOLD, A.BOECK. (1986) SYSTEM. APPL. MICROBIOL. 7, 18-25
DE0680    E.S.HAAS, C.J.DANIELS, J.N.REEVE (1989) GENE 77, 253-263
DE0700    B.MARTENS, H.SPIEGL, E.STACKEBRANDT (1987) SYSTEM.APPL.MICROBIOL. 9, 224-230
DE1140    A.MUTO, Y.ANDACHI, H.YUZAWA, F.YAMAO, S.OSAWA (1990) NUCLEIC ACIDS RES. 18, 5037-5043
DE1150    C.M.FRASER ET AL. (1995) SCIENCE 270, 397-403
DE1180    T.SAMUELSSON ET AL. (1987) PROC. NATL. ACAD. SCI. USA 84, 3166-3170
DE1200    P.SIMONEAU, C.LI, S.LOECHEL, R.WENZEL, R.HERRMANN, P.HU (1993) NUCLEIC ACIDS RES. 21, 4967-4974
DE1201    P.SIMONEAU, C.LI, S.LOECHEL,, R.WENZEL, R.HERRMANN, P.HU (1993) NUCLEIC ACIDS RES. 21, 4967-4974
DE1230    R.TANAKA, Y.ANDACHI, A.MUTO (1991) NUCLEIC ACIDS RES. 19, 6787-6792
DE1270    FRASER ET AL. (1998) SCIENCE 281, 375-388
DE1271    FRASER ET AL. (1998) SCIENCE 281, 375-388
DE1280    FRASER ET AL. (1997) NATURE 390, 580-586
DE1340    M.PLOHL AND V.GAMULIN (1990) MOL.GEN.GENET. 222, 129-134
DE1350    R.SEDLMEIER, G.LINTI, K.GREGOR, H.SCHMIEGER (1993) GENE 132, 125-130
DE1351    R.SEDLMEIER, G.LINTI, K.GREGOR, H.SCHMIEGER (1993) GENE 132, 125-130
DE1460    A.EAST, D.ALLAWAY, M.COLLINS (1992) FEMS-MICROBIOL. LETT. 74, 57-62
DE1490    GU,X.X. ET AL (1998) MICROBIOLOGY 144 (PT 4) 1013-1019
DE1500    A.C.PITTET, H.HOTTINGER (1989) NUCLEIC ACIDS RES. 17, 4873-4873
DE1510    TOMB ET AL. (1997) NATURE 388, 539-547
DE1511    TOMB ET AL. (1997) NATURE 388, 539-547
DE1530    D.NILSSON, E.JOHANSEN (1994) BIOCHIM. BIOPHYS. ACTA 1219, 141-144
DE1540    Y.YAMADA, M.OHKI, H.ISHIKURA (1983) NUCLEIC ACIDS RES. 11, 3037-3045
	C.J.GREEN, G.C.STEWART, M.A.HOLLIS, B.S.VOLD, K.F.BOTT (1985) GENE 37, 261-266
DE1541    LIU H., HAGA K., YASUMOTOK., OHASHI K., YOSHIKAWA H., TAKAHATA N. (1997) MICROBIOLOGY 143, 763-2767
DE1570    P.S.FINK ET AL. (1991) NUCLEIC ACIDS RES. 19, 6334
DE1660    J.BROSIUS, T.J.DULL, D.D.SLEETER, H.F.NOLLER (1981) J. MOL. BIOL. 148, 107-127
	E.A.MORGAN, T.IKEMURA, L.E.POST, M.NOMURA (1980) IN:TRANSFER RNA, D.SOELL, J.ABELSON, P.SCHIMMEL (ED) COLD SPRING HARB. 259-266
DE1780    A.EAST, M.COLLINS (1993) FEMS-MICROBIOL. LETT. 106, 129-133
DE2000    R.D.FLEISCHMANN ET AL. (1995) SCIENCE 269, 496-512
DE2040    QU,L.H. (1997) GENBANK, ACC.: SEZ96978
DE2140    KANEKO ET AL. (1996) DNA RES. 3, 109-136
DE2180    J.-L.EVRARD, M.KUNTZ, N.A.STRAUS, J.-H.WEIL (1988) GENE 71, 115-122
DE2440    G.P.ONEILL, A.SCHOEN, H.CHOW, M.CHEN, Y.KIM, D.SOELL (1990) NUCLEIC ACIDS RES. 18, 5893-5893
DE2470    KOWALLIK,K.V., STOEBE,B., SCHAFFRAN,I., KROTH-PANCIC,P. AND FEIER,U. (1995) PLANT MOL. BIOL. REP. 13, 336-342
DE2500    T.MASUDA, Y.KOMINE, H.INOKUCHI, C.GAMINI, KANNANGARA, H.TSUJI (1992) PLANT. PHYSIOL. BIOCHEM. 30, 235-243
DE2520    R.B.HALLICK ET AL.(1984) PLANT. MOL. BIOL. 3, 169-175
DE2600    K.OHYAMA ET AL. (1988) J. MOL. BIOL. 203, 281-298
DE2680    F.QUIGLEY, J.H.WEIL (1985) CURR. GENET. 9, 495-503
DE2700    J.HIRATSUKA ET AL. (1989) MOL.GEN.GENET. 217, 185-194
DE2720    K.NECKERMANN (1995) J.MOl.BIOL. 251, 614-628
DE2920    M.OHME, T.KAMOGASHIRA, K.SHINOZAKI, M.SUGIURA (1985) NUCLEIC ACIDS RES. 13, 1045-1056
DE3200    D.R.SHAPIRO, K.K.TEWARI (1986) PLANT MOL BIOL. 6, 1-12
DE3220    J.TSUDZUKI ET AL. (1994) CURR. GENET. 26, 153-158
DE3280    K.HOLSCHUH, W.BOTTOMLEY, P.R.WITHFELD (1984) PLANT MOL. BIOL. 3, 313-317
DE3360    J.H.WEIL, G.BONNARD, M.KUNTZ, A.STEINMETZ IN:NATO ASI SER; SER. A 83 (1985) (MOL. FORM FUNCT. PLANT GENOME) 313-324
DE3600    G.WOLFF ET AL. (1994) J. MOL. BIOL. 237, 75-86
DE3620    O.RICHARD ET AL. (1995) J.MOL.BIOL. 250, 484-495
DE3650    K.V.KOWALLIK, B.STOEBE, U.FREIER ET AL. (1995) PLANT MOL.BIOL.REP. 13, 336-342
DE3660    P.PREISER ET AL. (1995) NUCLEIC ACIDS RES. 23, 4329-4336
DE3740    YAMAMOTO H., NARUSE A., OHSAKI T., SEKIGUCHI J. (1995) J. BIOCHEM. 117, 888-896
DE3750
DE3800    Y.SUYAMA, F.JENNEY (1989) NUCLEIC ACIDS RES. 17, 803-803
DE3870    S.BRETAGNE (1995) J.CLIN.MICROBIOL. 33, 1164-1168
DE3880    H.G.KOECHEL, C.M.LAZARUS, N.BASAK, H.KUENTZEL (1981) CELL 23, 625-633
DE4000    F.G.NOBREGA, A.TZAGOLOFF (1980) FEBS LETT. 113, 52-54
DE4060    J.NOSEK, H.FUKUHARA (1994) GENE 142, 307-308
DE4070    K.OKAMOTO, K.SUZUKI, K.YOSHIDA (1992) NUCLEIC ACIDS RES. 20, 2373
DE4080    G.D.CLARK-WALKER, C.R.MCARTHUR, K.S.SRIPRAKASH (1985) EMBO J. 4, 465-473
DE4110    C.TORTAJADA, S.FERRER, D.RAMON (1993) FEMS-MICROBIOL. LETT. 109, 151-157
DE4240    H.C.CHEN, H.WINTZ, J.H.WEIL, D.T.N.PILLAY (1989) NUCLEIC ACIDS RES. 17, 2613-2621
DE4280    H.WINTZ, H.-C.CHEN, D.T.N.PILLAY (1987) NUCLEIC ACIDS RES. 15, 10588-105
DE4410    L.R.CECI ET AL. (1995) DNA SEQ. 364, 179-181
DE4440    J.M.GUALBERTO, C.DOMON, J.H.WEIL, J.M.GRIENENBERGER (1989) NUCLEIC ACIDS RES. 17, 3586-3586
DE4480    A.SANGARE, J.H.WEIL, J.M.GRIENENBERGER (1989) NUCLEIC ACIDS RES. 17, 5837-5837
DE4500    K.ODA ET AL. (1992) NUCLEIC ACIDS RES. 20, 3773-3777
DE4600    HATZOGLOU,E., RODAKIS,G.C. AND LECANIDOU,R. (1995) GENETICS 140, 1353-1366
DE4640    D.R.WOLSTENHOLME ET AL. (1987) PROC. NATL. ACAD. SCI. USA 84, 1324-1328
DE4660    DE GIORGI,C., MARTIRADONNA,A., LANAVE,C. AND SACCONE,C. (1996) MOL. PHYLOGENET. EVOL. 5, 332-323
DE4680    R.OKIMOTO, J.L.MACFARLANE, D.O.CLARY, D.R.WOLSTENHOLME (1992) GENETICS 130, 471-498
DE4700    R.J.HOFFMANN, J.L.BOORE, W.M.BROWN (1992) GENETICS 131, 397-412
DE4710    CAMPELL,N.J.H. (1998) GENBANK:BMI6038
DE4720    B.BATUECAS ET AL. (1988) NUCLEIC ACIDS RES. 16, 6515-6529
DE4760    P.K.FLOOK, C.H.F.ROWELL, G.GELLISSEN (1995) J.MOL.EVOL. 41, 928-941
DE4800    D.T.DUBIN, C.-C.HSUCHEN, L.E.TILLOTSON (1986) CURR. GENET. 10, 701-707
DE4810    WATANABE K.; EMBL DATABASE(1993)
DE4820    R.CROZIER, Y.CROZIER (1993) GENETICS 133, 97-117
DE4840    D.L.LEWIS, C.L.FARR, L.S.KAGUNI (1995) INSECT MOL.BIOL. 4, 263-278
DE4850    JANKE,A., XU,X. AND ARNASON,U. (1997) PROC. NATL. ACAD. SCI. U.S.A. 94, 1276-1281
DE4880    D.O.CLARY, D.R.WOLSTENHOLME (1985) J. MOL. EVOL. 22, 252-271
DE4950    ARNASON,U., GULLBERG,A. AND JANKE,A. (1997) MOL. BIOL. EVOL. 14, 762-768
DE4980    H.T.JACOBS, S.ASAKAWA, T.ARAKI, K.MIURA, M.J.SMITH, K.WATANABE (1989) CURR. GENET. 15, 193-206
DE4990    R.ZARDOYA, A.MEYER (1996) GENETICS 142, 1249-1263
DE5000    JACOBS H.T., ASAWAKA S., ARAKI T., MIURA K., SMITH M.J., WATANABE K. (1989) CURR. GENET. 15, 193-206
DE5010    D.R.FROHLICH, A.S.ROBINSON, M.A.WELLS (1993) INSECT MOL. BIOL. 1, 165-169
DE5030    Y.CHANG, F.HUANG, T.LO (1994) J. MOL. EVOL. 38, 138-155
DE5040    P.CANTATORE ET AL. (1988) CURR. GENET. 13, 91-96
DE5050    S.MITCHELL, A.COCKBURN, J.SEAWRIGHT (1993) GENOME 36, 1058-1072
DE5070    V.RAMIREZ, P.SAVOIE, R.MORAIS (1993) J. MOL. EVOL. 37, 273-280
DE5080    H.T.JACOBS, D.J.ELLIOTT, V.B.MATH, A.FARQUHARSON (1988) J. MOL. BIOL. 202, 185-217
DE5110    K.LONERGAN, M.GRAY (1993) NUCLEIC ACIDS RES. 21, 4402
DE5120    B.A.ROE, D.P.MA, R.K.WILSON, J.F.H.WONG (1985) J. BIOL. CHEM. 260, 9759-9774
	D.DUNON-BLUTEAU, M.VOLOVITCH, G.BRUN (1985) GENE 36, 65-78
DE5130    JANKE A., ARNASON U. (1997) MOL. BIOL. EVOL. 14, 1266-1272
DE5190    G.SEUTIN, F.LANG, D.MINDELL, R.MORAIS (1994) MOL. BIOL. EVOL. 11, 329-340
DE5210    C.TZENG, C.HUI, S.SHEN, P.HUANG (1992) NUCLEIC ACIDS RES. 20, 4853-4858
DE5220    P.DESJARDINS AND R.MORAIS (1990) J.MOL.BIOL. 212, 599-634
DE5280    G.GOERTZ, H.FELDMANN (1982) CURR. GENET. 5, 221-225
	K.KOIKE ET AL. (1982) GENE 20, 177-185
DE5310    D.STANTON, L.DAEHLER, C.MORITZ, W.BROWN (1993) GENETICS 137, 233-241
DE5320    M.J.BIBB, R.A.VAN ETTEN, C.T.WRIGHT, M.W.WALBERG, D.A.CLAYTON (1981) CELL 26, 167-180
DE5340    U.ARNASON, A.GOLLBERG, B.WIDEGREN (1991) J. MOL. EVOL. 33, 556-568
DE5350    U.ARNASON, A.GOLLBERG (1993) J. MOL. EVOL. 37, 312-322
DE5360    S.ANDERSON ET AL. (1982) J. MOL. BIOL. 156, 683-717
DE5370    U.ARNASON, A.GULLBERG, E.JOHNSSON, C.LEDJE (1993) J. MOL. EVOL. 37, 323-330
DE5380    U.ARNASON, E.JOHNSSON (1992) J. MOL. EVOL. 34, 493-505
DE5390    S.JOHANSEN, T.JOHANSEN (1994) BIOCHIM. BIOPHYS. ACTA 1218, 213-217
DE5440    X.XU, A.JANKE, U.ARNASON (1996) MOL.BIOL.EVOL. 13, 1167-1173
DE5470    XU,X., JANKE,A. AND ARNASON,U. (1996) J. MOL. EVOL. 43, 438-446
DE5480    XU,X. AND ARNASON,U. (1994) GENE 148, 357-362
DE5530    ARNASON,U., GULLBERG,A. AND XU,X. (1996) HEREDITAS 124, 185-189
DE5550    A.KRETTEK, A.GULLBERG, U.ARNASON (1995) J.MOL.EVOL. 41, 952-957
DE5610    S.HORAI ET AL. (1992) J. MOL. EVOL. 35, 32-43
DE5670    ARNASON,U., GULLBERG,A. AND JANKE,A. (1998) J. MOL. EVOL. 47, 718-727
DE5710    TAGLIAVINI,J., TIZI,R., CONTERIO,F., MARIOTTINI,P. AND GANDOLFI,G. (1994) BOLL. ZOOL. 61, 331-333
DE5720    S.HORAI ET AL. (1992) J. MOL. EVOL. 35, 32-43
DE5721    U.ARNASON, X.XU (1996) J.MOL.EVOL. 42, 145-152
DE5730    S.HORAI ET AL. (1992) J. MOL. EVOL. 35, 32-43
DE5731    HORAI S., HAYASAKA K., KONDO R., TSUGANE K., TAKAHATA N. (1995) PROC.NATL.ACAD.SCI. 92, 532-536
DE5740    MARIOTTINI,P. (1994) GENBANK-DATABASE:MILZTRGLU
DE5800    S.HORAI ET AL. (1992) J. MOL. EVOL. 35, 32-43
DE5801    X.XU, U.ARNASON (1996) MOL.BIOL.EVOL. 13, 691-698
DE5840    S.HORAI ET AL. (1992) J. MOL. EVOL. 35, 32-43
DE5841    S.HORAI ET AL. (1995) PROC.NATL.ACAD.SCI. USA 92, 532-536
DE5850    JANKE,A., XU,X. AND ARNASON,U. (1997) PROC. NATL. ACAD. SCI. U.S.A. 94, 1276-1281
DE5880    S.ANDERSON ET AL. (1981) NATURE 290, 457-465
DE5881    S.HORAI ET AL. (1992) J. MOL. EVOL. 35, 32-43
DE6010    GISSI,C., GULLBERG,A. AND ARNASON,U. (1998) GENOMICS 50, 161-169
DE6090    HARLID,A., JANKE,A. AND ARNASON,U. (1998) J. MOL. EVOL. 46, 669-679
DE6110    GACHELIN ET AL. (1998) GENETICS 150, 331-344
DE7500    PREISER,P., WILLIAMSON,D.H. AND WILSON,R.J. (1995) NUCLEIC ACIDS RES. 23 (21) 4329-4436
DE7570    T.DINGERMANN ET.AL. (1986) NUCLEIC ACIDS RES. 14, 1127-1127
DE7630    A.EIGEL, H.FELDMANN (1982) EMBO J. 1, 1245-1250
	F.S.GENBAUFFE, G.E.CHISHOLM, T.G.COOPER (1984) J. BIOL. CHEM. 25, 10518-10525
	S.D.TUCKER, E.J.MURGOLA (1985) BIOCHIMIE 67, 1053-1057
DE7631    R.STUCKA, J.HAUBER, H.FELDMANN (1987) CURR. GENET. 12, 323-328
DE7632    A.GOFFEAU ET AL. (1996) SCIENCE 274, 546-567
DE7640    V.GAMULIN ET AL. (1983) NUCLEIC ACIDS RES. 11, 8537-8546
DE7641    R.M.KUHN, L.CLARKE AND J.CARBON (1991) PROC.NATL.ACAD.SCI. USA 88, 1306-1310
DE8510    AKAMA K.; EMBL DATABASE(1997)
DE9200    R.WILSON ET AL. (1994) NATURE 368, 32-38
DE9201    R.WILSON ET AL. (1994) NATURE 368, 32-38
DE9230    J.CORLET, S.G.CLARKSON, A.FOURNIER, M.A.GUERIN, (1986) NUCLEIC ACIDS RES. 14, 1916-1916
DE9240    H.A.HOSBACH, M.SILBERKLANG, B.J.MC CARTHY (1980) CELL 21, 169-178
DE9241    H.A.HOSBACH, M.SILBERKLANG, B.J.MC CARTHY (1980) CELL 21, 169-178
DE9242    Z.K.INDIK, K.D.TARTOF (1982) NUCLEIC ACIDS RES. 10, 4159-4172
DE9330    J.E.LOONEY, J.D.HARDING (1983) NUCLEIC ACIDS RES. 11, 8761-8775
DE9350    T.SEKIYA, Y.KUCHINO, S.NISHIMURA (1981) NUCLEIC ACIDS RES. 9, 2239-2250
DE9351    A.ROSEN, S.SARID, V.DANIEL (1984) NUCLEIC ACIDS RES. 12, 4893-4906
DE9352    A.ROSEN, S.SARID, V.DANIEL (1984) NUCLEIC ACIDS RES. 12, 4893-4906
DE9353    F.NEMOTO ET AL. (1994) GENE 145, 189-196
DE9354    F.NEMOTO ET AL. (1994) GENE 145, 189-196
DE9355    F.NEMOTO ET AL. (1994) GENE 145, 189-196
DE9356    F.NEMOTO ET AL. (1994) GENE 145, 189-196
DE9357    F.NEMOTO ET AL. (1994) GENE 145, 189-196
DE9358    F.NEMOTO ET AL. (1994) GENE 145, 189-196
DE9990    J.P.GODDARD, M.SQUIRE, M.BIENZ, J.D.SMITH (1983) NUCLEIC ACIDS RES. 11, 2551-2562
DE9991    E.S.GONOS, J.P.GODDARD (1990) NUCLEIC ACIDS RES. 18, 6705-6705
DF0260    V.KSENZENKO ET AL. (1992) NUCLEIC ACIDS RES. 20, 6104
DF0340    KLENK ET AL. (1997) NATURE 390, 364-370
DF0650    C. BULT ET AL. (1996) SCIENCE 273, 1058-1073
DF0660    G.WICH, L.SIBOLD, A.BOECK (1986) SYSTEM. APPL. MICROBIOL. 7, 18-25
DF0860    B.P.KAINE (1987) J. MOL. EVOL. 25, 248-254
DF1140    A.MUTO, Y.ANDACHI, H.YUZAWA, F.YAMAO, S.OSAWA (1990) NUCLEIC ACIDS RES. 18, 5037-5043
DF1150    C.M.FRASER ET AL. (1995) SCIENCE 270, 397-403
DF1180    T.SAMUELSSON, P.ELIAS, F.LUSTIG, Y.S.GUINDY (1985) BIOCHEM. J. 232, 223-228
DF1230    R.TANAKA, Y.ANDACHI, A.MUTO (1991) NUCLEIC ACIDS RES. 19, 6787-6792
DF1260    M.J.ROGERS, A.A.STEINMETZ, R.T.WALKER (1986) NUCLEIC ACIDS RES. 14, 3145-3145
DF1270    FRASER ET AL. (1998) SCIENCE 281, 375-388
DF1280    FRASER ET AL. (1997) NATURE 390 (11) 580-586
DF1281    FRASER ET AL. (1997) NATURE 390 (11) 580-586
DF1480    C.GREEN, B.VOLD (1993) J. BACTERIOL. 175, 5091-5096
DF1510    TOMB ET AL. (1997) NATURE 388, 539-547
DF1530    D.NILSSON, E.JOHANSEN (1994) BIOCHIM. BIOPHYS. ACTA 1219, 141-144
DF1540    Y.YAMADA, M.OHKI, H.ISHIKURA (1983) NUCLEIC ACIDS RES. 11, 3037-3045
	C.J.GREEN, G.C.STEWART, M.A.HOLLIS, B.S.VOLD, K.F.BOTT (1985) GENE 37, 261-266
DF1541    Y.YAMADA, M.OHKI, H.ISHIKURA (1983) NUCLEIC ACIDS RES. 11, 3037-3045
DF1660    R.K.WILSON, T.BROWN, B.A.ROE (1986) NUCLEIC ACIDS RES. 14, 5937
DF2000    R.D.FlEISCHMANN ET AL. (1995) SCIENCE 269, 496-512
DF2001    FLEISCHMANN ET AL. (1995) SCIENCE 269, 496-512
DF2120    STANLEY J., VASSILENKO S. (1978) NATURE 274, 87-89
DF2140    T.KANEKO ET AL. (1995) DNA RES. 2, 153-166
DF2470    KOWALLIK,K.V., STOEBE,B., SCHAFFRAN,I., KROTH-PANCIC,P. AND FREIER,U. (1995) PLANT MOL. BIOL. REP. 13, 336-342
DF2520    R.B.HALLICK ET AL. (1984) PLANT. MOL. BIOL. 3, 169-175
DF2600    K.OHYAMA ET AL. (1988) J. MOL. BIOL. 203, 281-298
DF2700    J.HIRATSUKA ET AL. (1989) MOL.GEN.GENET. 217, 185-194
DF2720    A.A.STEINMETZ, E.T.KREBBERS, Z.SCHWARZ, E.J.GUBBINS, L.BOGORAD (1983) J. BIOL. CHEM. 258, 5503-5511
DF2920    K.YAMADA, K.SHINOZAKI, M.SUGIURA (1986) PLANT MOL. BIOL. 6, 193-199
DF3220    J.TSUDZUKI ET AL. (1994) CURR. GENET. 26, 153-158
DF3280    LIN,C.H. AND WU,C.Y. (1995) GENBANK, ACC.: SOTRNAPLE
DF3360    J.H.WEIL, G.BONNARD, M.KUNTZ, A.STEINMETZ IN:NATO ASI SER; SER. A 83 (1985) (MOL. FORM FUNCT. PLANT GENOME) 313-324
DF3600    G.WOLFF ET AL. (1994) J. MOL. BIOL. 237, 75-86
DF3650    K.V.KOWALLIK, B.STOEBE, U.FREIER ET AL. (1995) PLANT MOL.BIOL.REP. 13, 336-342
DF3750    
DF3770    A.E.PRITCHARD, J.J.SEILHAMER, R.MAHALINGAM, C.L.SABLE, S.E.VENUTI,, D.J.CUMMINGS (1990) NUCLEIC ACIDS RES. 18, 173-180
DF3800    Y.SUYAMA (1985) NUCLEIC ACIDS RES. 13, 3273-3284
DF3880    H.G.KOECHEL, C.M.LAZARUS, N.BASAK, H.KUENTZEL (1981) CELL 23, 625-633
DF4000    D.L.MILLER, N.C.MARTIN, H.D.PHAM, J.E.DONELSON (1979) J. BIOL. CHEM. 254, 11735-11740
DF4060    J.NOSEK, H.FUKUHARA (1994) GENE 142, 307-308
DF4070    T.SEKITO, K.OKAMOTO, H.KITANO, K.YOSHIDA (1995) YEAST 11, 1317-1321
DF4080    G.D.CLARK-WALKER, C.R.MCARTHUR, K.S.SRIPRAKASH (1985) EMBO J. 4, 465-473
DF4110    C.TORTAJADA, S.FERRER, D.RAMON (1993) FEMS-MICROBIOL. LETT. 109, 151-157
DF4360    S.BINDER ET AL. (1990) CURR.GENET. 17, 353-358
DF4440    P.B.M.JOYCE, M.W.GRAY (1989) NUCLEIC ACIDS RES. 17, 5461-5476
DF4460    M.NAKAZONO, A.HIRAI (1993) MOL. GEN. GENET. 236, 341-346
DF4500    K.ODA ET AL. (1992) NUCLEIC ACIDS RES. 20, 3773-3777
DF4600    HATZOGLOU,E., RODAKIS,G.C. AND LECANIDOU,R. (1995) GENETICS 140, 1353-1366
DF4640    D.R.WOLSTENHOLME ET AL. (1987) PROC. NATL. ACAD. SCI. USA 84, 1324-1328
DF4660    DE GIORGI,C., MARTIRADONNA,A., LANAVE,C. AND SACCONE,C. (1996) MOL. PHYLOGENET. EVOL. 5, 323-332
DF4680    R.OKIMOTO, J.L.MACFARLANE, D.O.CLARY, D.R.WOLSTENHOLME (1992) GENETICS 130, 471-498
DF4700    R.J.HOFFMANN, J.L.BOORE, W.M.BROWN (1992) GENETICS 131, 397-412
DF4720    B.BATUECAS ET AL. (1988) NUCLEIC ACIDS RES. 16, 6515-6529
DF4730    SYRUYT,N., DELARBRE,C., GACHELIN,G. AND LAUDET,V. (1998) NUCLEIC ACIDS RES. 26 (13) 3279-3285
DF4760    P.K.FLOOK, C.H.F.ROWELL, G.GELLISSEN G. (1995) J.MOL.EVOL. 41, 928-941
DF4800    D.T.DUBIN, C.C.HSUCHEN, L.E.TILLOTSON (1986) CURR. GENET. 10, 701-707
DF4820    R.CROZIER, Y.CROZIER (1993) GENETICS 133, 97-117
DF4840    D.L.LEWIS, C.L.FARR, L.S.KAGUNI (1995) INSECT MOL.BIOL. 4, 263-278
DF4850    MURAKAMI,M., YAMASHITA,Y. AND FUJITANI,H. (1998) ZOOLOG. SCI. 15, 335-337
DF4870    XU,X. AND ARNASON,U. (1997) MOL. PHYLOGENET. EVOL. 7, 189-194
DF4880    D.O.CLARY, D.R.WOLSTENHOLME (1985) J. MOL. EVOL. 22, 252-271
DF4890    DOUZERY,E. AND RANDI,E. (1997) MOL. BIOL. EVOL. 14 (11) 1154-1166
DF4990    R.ZARDOYA, A.MEYER (1996) GENETICS 142, 1249-1263
DF5000    JACOBS H.T., ASAWAKA S., ARAKI T., MIURA K., SMITH M.J., WATANABE K. (1989) CURR. GENET. 15, 193-206
DF5010    D.R.FROHLICH, A.S.ROBINSON, M.A.WELLS (1993) INSECT MOL. BIOL. 1, 165-169
DF5030    Y.CHANG, F.HUANG, T.LO (1994) J. MOL. EVOL. 38, 138-155
DF5040    P.CANTATORE ET AL. (1987) GENE 53, 41-54
DF5041    P.CANTATORE ET AL. (1988) CURR. GENET. 13, 91-96
DF5050    S.MITCHELL, A.COCKBURN, J.SEAWRIGHT (1993) GENOME 36, 1058-1073
DF5060    T.J.DIGBY, M.W.GRAY, C.B.LAZIER (1992) GENE 113, 197-204
DF5070    V.RAMIREZ, P.SAVOIE, R.MORAIS (1993) J. MOL. EVOL. 37, 273-280
DF5080    H.T.JACOBS, D.J.ELLIOTT, V.B.MATH, A.FARQUHARSON (1988) J. MOL. BIOL. 202, 185-217
DF5120    S.S.CAIRNS, D.F.BOGENHAGEN (1986) J. BIOL. CHEM. 261, 8481-8487
DF5121    B.A.ROE, D.P.MA, R.K.WILSON, J.F.H.WONG (1985) J. BIOL. CHEM. 260, 9759-9774
	D.DUNON-BLUTEAU, M.VOLOVITCH, G.BRUN (1985) GENE 36, 65-78
DF5130    JANKE A., ARNASON U. (1997) MOL. BIOL. EVOL. 14, 1266-1272
DF5160    Y.YONEYAMA (1987) J. NIPPON MED. SCH. 54, 429-440
DF5200    S.O.SOUTHERN, P.J.SOUTHERN, A.E.DIZON (1988) J. MOL. EVOL. 28, 32-42
DF5210    C.TZENG, C.HUI, S.SHEN, P.HUANG (1992) NUCLEIC ACIDS RES. 20, 4853-4858
DF5220    P.DESJARDINS AND R.MORAIS (1990) J.MOL.BIOL. 212, 599-634
DF5250    M.JAMA, Y.ZHANG, R.ABDI AMAN, O.RYDER (1993) NUCLEIC ACIDS RES. 21, 4392
DF5280    M.KOBAYASHI, T.SEKI, K.YAGINUMA, K.KOIKE (1981) GENE 16, 297-307
	R.G.GROSSKOPF, H.FELDMANN (1981) CURR. GENET. 4, 191-196
DF5320    M.J.BIBB, R.A.VAN ETTEN, C.T.WRIGHT, M.W.WALBERG, D.A.CLAYTON (1981) CELL 26, 167-180
DF5340    U.ARNASON, A.GULLBERG, B.WIDEGREN (1991) J. MOL. EVOL. 33, 556-568
DF5350    U.ARNASON, A.GULLBERG (1993) J. MOL. EVOL. 37, 312-322
DF5360    S.ANDERSON ET AL. (1982) J. MOL. BIOL. 156, 683-717
DF5370    U.ARNASON, A.GULLBERG, E.JOHNSSON, C.LEDJE (1993) J. MOL. EVOL. 37, 323-330
DF5380    U.ARNASON, E.JOHNSSON (1992) J. MOL. EVOL. 34, 493-505
DF5390    JOHANSEN,S. AND BAKKE,I. (1996) MOL. MARINE BIOL. BIOTECHNOL. 5, 203-214
	S.JOHANSEN, P.H.GUDDAL, T.JOHANSEN (1990) NUCLEIC ACIDS RES. 18, 411-419
DF5440    X.XU, A.JANKE, U.ARNASON (1996) MOL.BIOL.EVOL. 13, 1167-1173
DF5470    XU,X., JANKE,A. AND ARNASON,U. (1996) J. MOL. EVOL. 43, 438-446
DF5480    XU,X. AND ARANSON,U. (1994) GENE 148, 357-362
DF5520    DOUZERY,E. AND RANDI,E. (1997) MOL. BIOL. EVOL. 14 (11) 1154-1166
DF5530
DF5550    U.ARNASON ET AL. (1995) J.MOL.EVOL. 41, 952-957
DF5600    E.M.KARAWYA, R.G.MARTIN (1987) BIOCHIM. BIOPHYS. ACTA 909, 30-34
DF5670    ARNASON,U., GULLBERG,A. AND JANKE,A. (1998) J. MOL. EVOL. 47, 718-727
DF5720    U.ARNASON, X.XU (1996) J.MOL.EVOL. 42, 145-152
DF5730    HORAI S., HAYASAKA K., KONDO R., TSUGANE K., TAKAHATA N. (1995) PROC.NATL.ACAD.SCI. 92, 532-536
DF5731    HIXSON,J.E. AND BROWN,W.M. (1986) MOL. BIOL. EVOL. 3, 1-18
DF5770    BABE,Y. (1997) GENBANK-DATABASE: AB006673
DF5840    S.HORAI ET AL. (1995) PROC.NATL.ACAD.SCI. USA 92, 532-536
DF5850    JANKE,A., XU,X. AND ARNASON,U. (1997) PROC. NATL. ACAD. SCI. U.S.A. 94, 1276-1281
DF5860    DOUZERY,E. AND RANDI,E. (1997) MOL. BIOL. EVOL. 14 (11) 1154-1166
DF5880    S.ANDERSON ET AL. (1981) NATURE 290, 457-465
	S.CREWS, G.ATTARDI (1980) CELL 19, 775-784
	D.O.CHANG, D.A.CLAYTON (1984) CELL 36, 635-643
DF5900    M.W.ALLARD ET AL. (1992) PROC.NATL.ACAD.SCI. USA 89, 3972-3976
DF5910    M.W.ALLARD ET AL. (1992) PROC.NATL.ACAD.SCI. USA 89, 3972-3976
DF5920    M.W.ALLARD ET AL. (1992) PROC.NATL.ACAD.SCI. USA 89, 3972-3976
DF5930    M.W.ALLARD ET AL. (1992) PROC.NATL.ACAD.SCI. USA 89, 3972-3976
DF5940    M.W.ALLARD ET AL. (1992) PROC.NATL.ACAD.SCI. USA 89, 3972-3976
DF5950    M.W.ALLARD ET AL. (1992) PROC.NATL.ACAD.SCI. USA 89, 3972-3976
DF5960    M.W.ALLARD ET AL. (1992) PROC.NATL.ACAD.SCI. USA 89, 3972-3976
DF5970    M.W.ALLARD ET AL. (1992) PROC.NATL.ACAD.SCI. USA 89, 3972-3976
DF5980    M.W.ALLARD ET AL. (1992) PROC.NATL.ACAD.SCI. USA 89, 3972-3976
DF6010    GISSI,C., GULLBERG,A. AND ARNASON,U. (1998) GENOMICS 50, 161-169
DF6040    SAITOH,K. (1997) GENBANK-DATABASE: AB000667
DF6110    GACHELIN ET AL. (1998) GENETICS 150, 331-344
DF6160    YAMAGATA,T. (1998) EMBELNEW:AB011390
DF6200    TAKEDA K., ONISHI A., ISHIDA N., KAWAKAMI K., KOMATSU M., INUMARU S. (1995) ANIM. GENET. 26, 321-326
DF7590    E.SELKER, C.YANOFSKY (1980) NUCLEIC ACIDS RES. 8, 1033-1042
DF7630    P.VALENZUELA, A.VENEGAS, F.WEINBERG, R.BISHOP, W.J.RUTTER (1978) PROC. NATL. ACAD. SCI. USA 75, 190-194
	P.BULL ET AL. (1987) DNA 6, 353-362
DF7631    P.BULL ET AL. (1987) DNA 6, 353-362
DF7632    A.GOFFEAU ET AL. (1996) SCIENCE 274, 546-567
DF7633    A.GOFFEAU ET AL. (1996) SCIENCE 274, 546-567
DF7640    V.GAMULIN ET AL. (1983) NUCLEIC ACIDS RES. 11, 8537-8546
DF7641    WOOD V., RAJANDREAM M.A., BARRELL B.G., LELAURE V., GALIBERT F.; EMBL DATABASE(1998)
DF7730    DENNY ET AL. (1998) PROTIST 149, 51-59
DF8510    K.AKAMA, S.TANIFUJI (1990) PLANT MOL. BIOL. 14, 337-346
DF9240    W.R.ADDISON ET AL. (1982) J. BIOL. CHEM. 257, 670-673
DF9290    F.MUELLER, S.G.CLARKSON (1980) CELL 19, 345-353
DF9300    C.BAADER, P.SCHUCHERT (1992) NUCLEIC ACIDS RES. 20, 5837
DF9320    J.MEZQUITA, C.MEZQUITA (1992) NUCLEIC ACIDS RES. 20, 5477
DF9350    A.ROSEN, V.DANIEL (1988) GENE 69, 275-283
DG0000    YAMADA,T. AND NISHIDA,K. (1998) EMBLNEW: AB011501
DG0010    BOWDEN,R.J., SIMAS,J.P., DAVIS,A. AND EFSTATHIOU,S. (1997) J. GEN. VIROL. 78 (PT 7) 1675-1687
DG0011    BOWDEN,R.J., SIMAS,J.P., DAVIS,A.J. AND EFSTATHIOU,S. (1997) J. GEN. VIROL. 78 (PT 7) 1675-1687
DG0220    J.BROIDA, J.ABELSON (1985) J. MOL. BIOL. 185, 545-563
DG0260    V.N.KSENZENKO ET AL. (1987) NUCLEIC ACIDS RES. 15, 5480-5481
DG0340    KLENK ET AL. (1997) NATURE 390, 364-370
DG0341    KLENK ET AL. (1997) NATURE 390, 364-370
DG0650    C. BULT ET AL. (1996) SCIENCE 273, 1058-1073
DG0651    C. BULT ET AL. (1996) SCIENCE 273, 1058-1073
DG0860    B.P.KAINE (1987) J. MOL. EVOL. 25, 248-254
DG0960    J.KJEMS, H.LEFFERS, T.OLESEN, R.A.GARRETT (1989) J. BIOL. CHEM. 264, 17834-17837
DG1140    A.MUTO, Y.ANDACHI, H.YUZAWA, F.YAMAO, S.OSAWA (1990) NUCLEIC ACIDS RES. 18, 5037-5043
DG1150    C.M.FRASER ET AL. (1995) SCIENCE 270, 397-403
DG1151    C.M.FRASER ET AL. (1995) SCIENCE 270, 397-403
DG1180    T.SAMUELSSON, T.BOREN, T.-I.JOHANSEN, F.LUSTIG (1988) J. BIOL. CHEM. 263, 13692-13699
DG1200    P.SIMONEAU, R.WENZEL, R.HERRMANN, P.C.HU (1990) NUCLEIC ACIDS RES. 18, 2814-2814
DG1201    P.SIMONEAU, C.LI, S.LOECHEL, R.WENZEL, R.HERRMANN, P.HU (1993) NUCLEIC ACIDS RES. 21, 4967-4974
DG1230    R.TANAKA, Y.ANDACHI, A.MUTO (1991) NUCLEIC ACIDS RES. 19, 6787-6792
DG1270    FRASER ET AL. (1998) SCIENCE 281, 375-388
DG1271    FRASER ET AL. (1998) SCIENCE 281, 375-388
DG1280    FRASER ET AL. (1997) NATURE 390 (11) 580-586
DG1281    FRASER ET AL. (1997) NATURE 390, 580-586
DG1350    R.SEDLMEIER, H.SCHMIEGER (1990) NUCLEIC ACIDS RES. 18, 4027-4027
DG1351    R.SEDLMEIER ET AL. (1994) J. BACTERIOL. 176, 5550-5553
DG1480    C.GREEN, B.VOLD (1993) J. BACTERIOL. 175, 5091-5096
DG1481    C.GREEN, B.VOLD (1993) J. BACTERIOL. 175, 5091-5096
DG1482    C.GREEN, B.VOLD (1993) J. BACTERIOL. 175, 5091-5096
DG1483    C.GREEN, B.VOLD (1993) J. BACTERIOL. 175, 5091-5096
DG1500    A.C.PITTET, H.HOTTINGER (1989) NUCLEIC ACIDS RES. 17, 4873-4873
DG1510    TOMB ET AL. (1997) NATURE 388, 539-547
DG1511    TOMB ET AL. (1997) NATURE 388, 539-547
DG1530    D.NILSSON, E.JOHANSEN (1994) BIOCHIM. BIOPHYS. ACTA 1219, 141-144
DG1540    C.J.GREEN, G.C.STEWART, M.A.HOLLIS, B.S.VOLD, K.F.BOTT (1985) GENE 37, 261-266
DG1541    E.F.WAWROUSEK, J.N.HANSEN (1983) J. BIOL. CHEM. 258, 291-298
	C.J.GREEN, G.C.STEWART, M.A.HOLLIS, B.S.VOLD, K.F.BOTT (1985) GENE 37, 261-266
DG1541    SADAIE Y., YATA K., FUJITA M., SAGAI H., ITAYA M., KASAKARA Y., OGASAWARA N. (1997) MICROBIOLOGY 143, 1861-1866
DG1542    C.J.GREEN, B.S.VOLD (1992) J.BACTERIOL. 174, 3147-3151
DG1580    D.VOGEL ET AL. (1987) BIOCHEM. INT. 14, 167-175
DG1581    M.WEISSHAAR, R.AHMADIAN, M.SPRINZL, M.SATOH, A.KUSHIRO, K.TOMITA (1990) NUCLEIC ACIDS RES. 18, 1902-1902
DG1630    L.BREMAUD ET AL. (1995) NUCLEIC ACIDS RES. 23, 1737-1743
DG1660    G.AN, J.D.FRIESEN (1980) GENE 12, 33-39
	L.HUDSON, J.ROSSI, A.LANDY (1981) NATURE 294, 422-427
	A.MIYAJIMA, T.YOKOTA, Y.TAKEBE, N.NAKAMURA, Y.KAZIRO (1983) J. BIOCHEM. 93, 1101-1108
DG1661    S.D.TUCKER, E.J.MURGOLA (1985) BIOCHIMIE 67, 1053-1057
DG1662    Y.KOMINE, T.ADACHI, H.INOKUCHI, H.OZEKI (1990) J. MOL. BIOL. 212, 579-598
DG1820    M.A.HUGHES, D.S.JONES (1988) NUCLEIC ACIDS RES. 16, 7193-7193
DG1860    GIEGERICH,G. (1998) GENBANK, ACC.: CJY17167
DG1870    S.G.ANDERSSON (1995) J. BACTERIOL. 177, 4171-4175
DG1930    D.GEELEN, K.GOETHALS ET AL. (1995) GENE 164, 107-111
DG2000    M.A.HAUSER, J.J.SCOCCA (1990) NUCLEIC ACIDS RES. 18, 5305-5305
DG2001    FLEISCHMANN ET AL. (1995) SCIENCE 269, 496-512
DG2002    FLEISCHMANN ET AL. (1995) SCIENCE 269, 496-512
DG2010    RAVATN ET AL. (1998) J. BACTERIOL. 180 (IN PRESS)
DG2140    T.KANEKO ET AL. (1995) DNA RES. 2, 153-166
DG2141    T.KANEKO ET AL. (1995) DNA RES. 2, 153-166
DG2142    T.KANEKO ET AL. (1995) DNA RES. 2, 153-166
DG2180    M.KUNTZ, J.-L.EVRARD, J.-H.WEIL (1988) NUCLEIC ACIDS RES. 16, 8733-8733
DG2440    D.ZHANG, R.J.SPREITZER (1989) NUCLEIC ACIDS RES. 17, 8873-8873
DG2470    KOWALLIK,K.V., STOEBE,B., SCHAFFRAN,I., KROTH-PANCIC,P. AND FREIER,U. (1995) PLANT MOL. BIOL. REP. 13, 336-342
DG2471    KOWALLIK,K.V., STOEBE,B., SCHAFFRAN,I., KROTH-PANCIC,P. AND FREIER,U. (1995) PLANT MOL. BIOL. REP. 13, 336-342
DG2510    G.GOCKEL ET AL. (1994) CURR. GENET. 26, 256-262
DG2520    R.B.HALLICK ET AL. (1984) PLANT. MOL. BIOL. 3, 169-175
DG2521    R.B.HALLICK ET AL. (1984) PLANT. MOL. BIOL. 3, 169-175
DG2600    K.UMESONO, H.INOKUCHI, K.OHYAMA, H.OZEKI (1984) NUCLEIC ACIDS RES. 12, 9551-9565
DG2601    K.OHYAMA ET AL. (1988) J. MOL. BIOL. 203, 281-298
DG2640    R.P.OLIVER, C.POULSEN (1984) CARLSBERG RES. COMMUN. 49, 647-673
DG2641    R.P.OLIVER, C.POULSEN (1984) CARLSBERG RES. COMMUN. 49, 647-673
DG2680    F.QUIGLEY, J.H.WEIL (1985) CURR. GENET. 9, 495-503
	F.QUIGLEY, J.M.GRIENENBERGER, J.H.WEIL (1985) PLANT MOL. BIOL. 4, 305-310
DG2681    F.QUIGLEY, J.H.WEIL (1985) CURR. GENET. 9, 495-503
DG2700    J.HIRATSUKA ET AL. (1989) MOL.GEN.GENET. 217, 185-194
DG2701    J.HIRATSUKA ET AL. (1989) MOL.GEN.GENET. 217, 185-194
DG2720    R.M.MAIER ET Al. (1995) J.MOL.BIOL. 251, 614-628
DG2722    S.RODERMEL (1992) NUCLEIC ACIDS RES. 20, 5844
DG2920    M.SUGIURA, K.SHINOZAKI, M.OHME IN:NATO ASI SER; SER. A 83 (1985) (MOL. FORM FUNCT. PLANT GENOME) 325-334
DG2921    M.SUGIURA, K.SHINOZAKI, M.OHME IN:NATO ASI SER; SER. A 83 (1985) (MOL. FORM FUNCT. PLANT GENOME) 325-334
DG3200    J.LEHMBECK, B.M.STUMMANN, K.W.HENNINGSEN (1987) NUCLEIC ACIDS RES. 15, 3630-3630
DG3220    J.TSUDZUKI ET AL. (1994) CURR. GENET. 26, 153-158
DG3221    J.TSUDZUKI ET AL. (1994) CURR. GENET. 26, 153-158
DG3600    G.WOLFF ET AL. (1994) J. MOL. BIOL. 237, 75-86
DG3601    G.WOLFF ET AL. (1994) J. MOL. BIOL. 237, 75-86
DG3620    O.RICHARD ET AL. (1995) J.MOL.BIOL. 250, 484-495
DG3621    C.LEBLANC ET AL. (1995) J.MOL.BIOL. 250, 484-495
DG3650    K.V.KOWALLIK, B.STOEBE, U.FREIER ET AL. (1995) PLANT MOL.BIOL.REP. 13, 336-342
DG3651    K.V.KOWALLIK, B.STOEBE, U.FREIER ET AL. (1995) PLANT MOL.BIOL.REP. 13, 336-342
DG3660    P.PREISER ET AL. (1995) NUCLEIC ACIDS RES. 23, 4329-4336
DG3661    P.PREISER ET AL. (1995) NUCLEIC ACIDS RES. 23, 4329-4336
DG3750    YOSHIDA,K. (1993) INTERNATIONAL BOTANICAL CONGRESS 503, 503-504
DG3880    H.G.KOECHEL, C.M.LAZARUS, N.BASAK, H.KUENTZEL (1981) CELL 23, 625-633
DG3881    H.G.KOECHEL, C.M.LAZARUS, N.BASAK, H.KUENTZEL (1981) CELL 23, 625-633
DG4000    S.G.BONITZ, A.TZAGOLOFF (1980) J. BIOL. CHEM. 255, 9075-9081
	D.L.MILLER, N.C.MARTIN (1981) CURR. GENET. 4, 135-143
DG4040    B.F.LANG ET AL. (1983) IN: MITOCHONDRIA 1983, R.J.SCHWEYEN, K.WOLF, F.KAUDEWITZ (ED) WALTER DE GRUYTER BERLIN PP.313-329
DG4060    J.NOSEK, H.FUKUHARA (1994) GENE 142, 307-308
DG4070    K.OKAMOTO, K.SUZUKI, K.YOSHIDA (1992) NUCLEIC ACIDS RES. 20, 2373
DG4080    G.D.CLARK-WALKER, C.R.MCARTHUR, K.S.SRIPRAKASH (1985) EMBO J. 4, 465-473
DG4120    C.DE BIEVRE, B.DUJON (1995) CURR. GENET. 28, 553-559
DG4310    MARECHAL-DROUARD,L. (1997) GENBANK, ACC.: AJ001728
DG4320    E.BARTNIK, P.BORSUK (1986) NUCLEIC ACIDS RES. 14, 2407-2407
DG4360    S.BINDER ET AL. (1990) CURR.GENET. 17, 353-358
DG4410    CECI,L.R. (1995) GENBANK; ACC.: X86698
DG4500    K.ODA ET AL. (1992) NUCLEIC ACIDS RES. 20, 3773-3777
DG4501    K.ODA ET AL. (1992) NUCLEIC ACIDS RES. 20, 3773-3777
DG4600    HATZOGLOU,E., RODAKIS,G.C. AND LECANIDOU,R. (1995) GENETICS 140, 1353-1366
DG4640    D.R.WOLSTENHOLME ET AL. (1987) PROC. NATL. ACAD. SCI. USA 84, 1324-1328
DG4660    DE GIORGI,C., MARTIRADONNA,A., LANAVE,C. AND SACCONE,C. (1996) MOL. PHYLOGENET. EVOL. 5, 323-332
DG4680    D.R.WOLSTENHOLME ET AL. (1987) PROC. NATL. ACAD. SCI. USA 84, 1324-1328
DG4700    R.J.HOFFMANN, J.L.BOORE, W.M.BROWN (1992) GENETICS 131, 397-412
DG4730    SYRUYT,N., DELABRE,C., GACHELIN,G. AND LAUDIT,V. (1998) NUCLEIC ACIDS RES. 26 (13) 3279-3285
DG4760    H.-R.HAUCKE, G.GELLISSEN (1988) CURR. GENET. 14, 471-476
DG4800    D.T.DUBIN, C.C.HSUCHEN, L.E.TILLOTSON (1986) CURR. GENET. 10, 701-707
DG4820    R.CROZIER, Y.CROZIER (1993) GENETICS 133, 97-117
DG4840    D.R.WOLSTENHOLME, D.O.CLARY (1985) GENETICS 109, 725-744
DG4841    D.L.LEWIS, C.L.FARR, L.S.KAGUNI (1995) INSECT MOL.BIOL. 4, 263-278
DG4850    JANKE,A., XU,X. AND ARNASON,U. (1997) PROC. NATL. ACAD. SCI. U.S.A. 94, 1276-1281
DG4870    XU,X. AND ARNASON,U. (1997) MOL. PHYLOGENET. EVOL. 7, 189-194
DG4880    D.O.CLARY, D.R.WOLSTENHOLME (1985) J. MOL. EVOL. 22, 252-271
DG4950    ARNASON,U., GULLBERG,A. AND JANKE,A. (1997) MOL. BIOL. EVOL. 14, 762-768
DG4980    H.T.JACOBS, S.ASAKAWA, T.ARAKI, K.MIURA, M.J.SMITH, K.WATANABE (1989) CURR. GENET. 15, 193-206
DG4990    R.ZARDOYA, A.MEYER (1996) GENETICS 142, 1249-1263
DG5000    H.T.JACOBS, S.ASAKAWA, T.ARAKI, K.I.MIURA, M.J.SMITH, K.WATANABE (1989) CURR. GENET. 15, 193-206
DG5020    H.T.JACOBS, S.ASAKAWA, T.ARAKI, K.MIURA, M.J.SMITH, K.WATANABE (1989) CURR. GENET. 15, 193-206
DG5030    Y.CHANG, F.HUANG, T.LO (1994) J. MOL. EVOL. 38, 138-155
DG5040    P.CANTATORE ET AL. (1988) CURR. GENET. 13, 91-96
	P.CANTATORE (1989) PERSONAL COM.
DG5050    S.MITCHELL, A.COCKBURN, J.SEAWRIGHT (1993) GENOME 36, 1058-1073
DG5080    H.T.JACOBS, D.J.ELLIOTT, V.B.MATH, A.FARQUHARSON (1988) J. MOL. BIOL. 202, 185-217
DG5120    B.A.ROE, D.P.MA, R.K.WILSON, J.F.H.WONG (1985) J. BIOL. CHEM. 260, 9759-9774
DG5130    JANKE A., ARNASON U. (1997) MOL. BIOL. EVOL. 14, 1266-1272
DG5210    C.TZENG, C.HUI, S.SHEN, P.HUANG (1992) NUCLEIC ACIDS RES. 20, 4853-4858
DG5220    P.DESJARDINS AND R.MORAIS (1990) J.MOL.BIOL. 212, 599-634
DG5280    P.CANTATORE ET AL. (1982) NUCLEIC ACIDS RES. 10, 3279-3289
	R.GROSSKOPF, H.FELDMANN (1981) CURR. GENET. 4, 151-158
	G.PEPE ET AL. (1983) BIOCHEM. INT. 6, 553-563
DG5320    M.J.BIBB, R.A.VAN ETTEN, C.T.WRIGHT, M.W.WALBERG, D.A.CLAYTON (1981) CELL 26, 167-180
DG5340    U.ARNASON, A.GOLLBERG, B.WIDEGREN (1991) J. MOL. EVOL. 33, 556-568
DG5350    U.ARNASON, A.GOLLBERG (1993) J. MOL. EVOL. 37, 312-322
DG5360    S.ANDERSON ET AL. (1982) J. MOL. BIOL. 156, 683-717
DG5370    U.ARNASON, A.GULLBERG, E.JOHNSSON, C.LEDJE (1993) J. MOL. EVOL. 37, 323-330
DG5380    U.ARNASON, E.JOHNSSON (1992) J. MOL. EVOL. 34, 493-505
DG5390    JOHANSEN,S. AND BAKKE,I. (1996) MOL. MARINE BIOL. BIOTECHNOL. 5, 203-214
DG5391    S.JOHANSEN, P.H.GUDDAL, T.JOHANSEN (1990) NUCLEIC ACIDS RES. 18, 411-419
DG5440    X.XU, A.JANKE, U.ARNASON (1996) MOL.BIOL.EVOL. 13, 1167-1173
DG5470
DG5480    XU,X. AND ARNASON,U. (1994) GENE 148, 357-362
DG5530    ARNASON,U., GULLBERG,A. AND XU,X. (1996) HEREDITAS 124, 185-189
DG5550    A.KETTEK, A.GULLBERG, U.ARNASON (1995) J.MOL.EVOL. 41, 952-957
DG5670    ARNASON,U., GULLBERG,A. AND JANKE,A. (1998) J. MOL. EVOL. 47, 718-727
DG5720    U.ARNASON, X.XU (1996) J.MOL.EVOL. 42, 145-152
DG5730    HORAI S., HAYASAKA K., KONDO R., TSUGANE K., TAKAHATA N. (1995) PROC.NATL.ACAD.SCI. 92, 532-536
DG5800    X.XU, U.ARNASON (1996) MOL.BIOL.EVOL. 13, 691-698
DG5840    S.HORAI ET AL. (1995) PROC.NATL.ACAD.SCI. USA 92, 532-536
DG5850    JANKE,A., XU,X. AND ARNASON,U. (1997) PROC. NATL. ACAD. SCI. U.S.A. 94, 1276-1281
DG5880    S.ANDERSON ET AL. (1981) NATURE 290, 457-465
DG6010    GISSI,C., GULLBERG,A. AND ARNASON,U. (1998) GENOMICS 50, 161-169
DG6040    SAITOH K.; EMBL DATABASE(1997)
DG6090    HARLID,A., JANKE,A. AND ARNASON,U. (1998) J. MOL. EVOL. 46, 669-679
DG6110    GACHELIN ET AL. (1998) GENETICS 150, 331-344
DG7500    PREISER,P., WILLIAMSON,D.H. AND WILSON,R.J. (1995) NUCLEIC ACIDS RES. 23(21) 4329-4336
DG7501    PREISER,P., WILLIAMSON,D.H. AND WILLSON,R.J. (1995) NUCLEIC ACIDS RES. 23 (21) 4329-4336
DG7550    X.SHI, D.CHEN, Y.SUYAMA (1994) MOL. BIOCHEM. PARASITOL. 65, 23-37
DG7630    H.J.DRABKIN, U.L.RAJBHANDARY (1985) J. BIOL. CHEM. 260, 5596-5602
DG7631    G.HEUSDEN, W.KONIG, Q.AART, J,BERG, H.STEENSMA (1993) YEAST 9, 1107-1110
DG7640    LYNE,M., RAJANDREAM,M.A., BARRELL,B.G. AND VOLCKART,G. (1998) GENBANK, ACC.: SPBC29A3
DG7641    LYNE M., RAJANDREAM M.A., BARRELL B.G., BECK A., BORZYM K., KLAGES S., LANGER I., REINHARDT R.; EMBL DATABASE(1998)
DG8510    AKAMA K.; EMBL DATABASE(1997)
DG8511    DUCHENE A.M.; EMBL DATABASE(1998)
DG8560    NUC,P., NUC,K., SZWEYKOWSKA-KULINSKA,Z. AND PAWELKIEWICZ,J. (1997) ACTA BIOCHEM. POL. 44, 259-274
DG8570    DUCHENE A.M.; EMBL DATABASE(1998)
DG8650    D.-P.MA, Y.-W.YANG (1988) NUCLEIC ACIDS RES. 16, 3588-3588
DG8660    P.S.REDDY, J.D.PADAYATTY (1988) PLANT MOL. BIOL. 11, 575-583
DG9200    R.WILSON ET AL. (1994) NATURE 368, 32-38
DG9201    R.WILSON ET AL. (1994) NATURE 368, 32-38
DG9230    A.FOURNIER ET AL.(1984) EMBO J. 3, 1547-1552
DG9240    N.D.HERSHEY, N.DAVIDSON (1980) NUCLEIC ACIDS RES. 8, 4899-4910
DG9241    Y.B.MENG ET AL. (1988) NUCLEIC ACIDS RES. 16, 7189-7189
DG9300    C.BAADER, P.SCHUCHERT (1992) NUCLEIC ACIDS RES. 20, 5837
DG9330    J.C.HU, B.D.COTE, E.LUND, J.E.DAHLBERG (1983) NUCLEIC ACIDS RES. 11, 4809-4821
	J.E.LOONEY, J.D.HARDING (1983) NUCLEIC ACIDS RES. 11, 8761-8775
	M.J.MORRY, J.D.HARDING (1986) MOL. CELL. BIOL. 6, 105-115
DG9350    T.SEKIYA, Y.KUCHINO, S.NISHIMURA (1981) NUCLEIC ACIDS RES. 9, 2239-2250
	A.ROSEN, S.SARID, V.DANIEL (1984) NUCLEIC ACIDS RES. 12, 4893-4906
DG9351    A.ROSEN, S.SARID, V.DANIEL (1984) NUCLEIC ACIDS RES. 12, 4893-4906
DG9990    I.L.PIRTLE, R.D.SHORTRIDGE, R.M.PIRTLE (1986) GENE 43, 155-167
DG9991    R.D.SHORTRIDGE, I.L.PIRTLE, R.M.PIRTLE (1985) GENE 33, 269-277
DG9992    Y.KACAR, H.THOMANN, H.GROSS (1992) DNA AND CELL BIOL. 11, 781-790
DH0260    V.N.KSENZENKO ET AL. (1987) NUCLEIC ACIDS RES. 15, 5480-5481
DH0340    KLENK ET AL. (1997) NATURE 390, 364-370
DH0650    C. BULT ET AL. (1996) SCIENCE 273, 1058-1073
DH0660    G.WICH, L.SIBOLD, A.BOECK (1986) SYSTEM. APPL. MICROBIOL. 7, 18-25
DH0680    E.S.HAAS, C.J.DANIELS, J.N.REEVE (1989) GENE 77, 253-263
DH1140    A.MUTO, Y.ANDACHI, H.YUZAWA, F.YAMAO, S.OSAWA (1990) NUCLEIC ACIDS RES. 18, 5037-5043
DH1150    C.M.FRASER ET AL. (1995) SCIENCE 270, 397-403
DH1200    P.SIMONEAU, C.LI, S.LOECHEL, R.WENZEL, R.HERRMANN, P.HU (1993) NUCLEIC ACIDS RES. 21, 4967-4974
DH1230    R.TANAKA, Y.ANDACHI, A.MUTO (1991) NUCLEIC ACIDS RES. 19, 6787-6792
DH1270    FRASER ET AL. (1998) SCIENCE 281, 375-388
DH1280    FRASER ET AL. (1997) NATURE 390 (11) 580-586
DH1480    C.GREEN, B.VOLD (1993) J. BACTERIOL. 175, 5091-5096
DH1510    TOMB ET AL. (1997) NATURE 388, 539-547
DH1540    E.F.WAWROUSEK, N.NARASIMHAN, J.N.HANSEN (1984) J. BIOL. CHEM. 259, 3694-3702
DH1541    C.J.GREEN, G.C.STEWART, M.A.HOLLIS, B.S.VOLD, K.F.BOTT (1985) GENE 37,261-266
DH1660    O.ORELLANA, L.COOLEY, D.SOELL (1986) MOL. CELL. BIOL. 6, 525-529
DH1700    L.BOSSI (1983) MOL. GEN. GENET. 192, 163-170
DH1740    S.GIROUX, R.CEDERGREN (1988) PROC. NATL. ACAD. SCI. USA 85, 9101-9105
DH1780    X.-R.GU, S.GIROUX, R.CEDERGREN (1988) NUCLEIC ACIDS RES. 16, 10936-10936
DH2000    R.D.FLEISCHMANN ET AL. (1995) SCIENCE 269, 496-512
DH2140    T.KANEKO ET AL. (1995) DNA RES. 2, 153-166
DH2180    M.BAUM, A. SCHOEN (1996) FEBS LETT. 382, 60-64
DH2470    KOMALLIK,K.V., STOEBE,B., SCHAFFRAN,I., KROTH-PANCIC,P. AND FREIER,U. (1995) PLANT MOL. BIOL. REP. 13, 366-342
DH2520    R.B.HALLICK ET AL. (1984) PLANT. MOL. BIOL. 3, 169-175
DH2600    K.OHYAMA ET AL. (1988) J. MOL. BIOL. 203, 281-298
DH2610    D.B�MMER, G.HABERHAUSEN, K.ZETSCHE (1993) CURR. GENET. 24, 171-176
DH2690    FRY,J., DIETRICH,A., COSSET,A., DESPREZ,T. AND MARECHAL-DROUARD,L. (1997) CURR. GENET. 32, 358-360
DH2700    J.HIRATSUKA ET AL. (1989) MOL.GEN.GENET. 217, 185-194
DH2720    Z.SCHWARZ, S.O.JOLLY, A.A.STEINMETZ, L.BOGORAD (1981) PROC. NATL. ACAD. SCI. USA 78, 3423-3427
DH2721    K.NECKERMANN (1995) J.MOL.BIOL. 251, 614-628
DH2880    J.ALDRICH, B.W.CHERNEY, E.MERLIN, L.CHRISTOPHERSON (1988) CURR. GENET. 14, 137-146
DH2920    M.SUGIURA, K.SHINOZAKI, M.OHME IN:NATO ASI SER; SER. A 83 (1985) (MOL. FORM FUNCT. PLANT GENOME) 325-334
DH2960    G.ZURAWSKI, W.BOTTOMLEY, P.R.WITHFELD (1984) NUCLEIC ACIDS RES. 12, 6547-6558
DH3020    T.N.ULMASOV, M.K.GULOV, K.A.ALIEV, V.M.ANDRIANOV, E.S.PIRUZIAN (1990) NUCLEIC ACIDS RES. 18, 186-186
DH3120    J.ALDRICH, B.W.CHERNEY, E.MERLIN, L.CHRISTOPHERSON (1988) CURR. GENET. 14, 137-146
DH3160    O.CARELSE, C.CHETSANGA, M.MUBUMBITA (1994) PLANT SCI. 98, 47-52
DH3170    M.AMBROSINI, L.CECI, S.FIORELLA, R.GALLERANI (1992) PLANT MOL. BIOL. 20, 1-4
DH3200    D.R.SHAPIRO, K.K.TEWARI (1986) PLANT MOL. BIOL. 6, 1-12
DH3220    J.TSUDZUKI ET AL. (1994) CURR. GENET. 26, 153-158
DH3230    J.LIDHOLM AND P.GUSTAFSSON (1991) NUCLEIC ACIDS RES. 19, 2881-2887
DH3240    J.NICKELSEN, G.LINK (1990) NUCLEIC ACIDS RES. 18, 1051-1051
DH3280    G.ZURAWSKI, W.BOTTOMLEY, P.R.WHITFELD (1984) NUCLEIC ACIDS RES. 12, 6547-6558
DH3360    F.HERDENBERGER, D.T.N.PILLAY, A.STEINMETZ (1990) NUCLEIC ACIDS RES. 18, 1297-1297
DH3600    G.WOLFF ET AL. (1994) J. MOL. BIOL. 237, 75-86
DH3620    C.LEBLANC ET AL. (1995) J.MOL.BIOL. 250, 484-495
DH3650    K.V.KOWALLIK, B.STOEBE, U.FREIER ET AL. (1995) PLANT MOL.BIOL.REP. 13, 336-342
DH3660    P.PREISER ET AL. (1995) NUCLEIC ACIDS RES. 23, 4329-4336
DH3690    T. HARTSHORNE, N. AGABIAN (1994) NUCLEIC ACIDS RES. 22, 3354-3364
DH3750    YOSHIDA,K. (1993) INTERNATIONAL BOTANICAL CONGRESS 503, 503-504
DH3800    Y.SUYAMA (1985) NUCLEIC ACIDS RES. 13, 3273-3284
DH3880    R.NETZKER, H.G.KOECHEL, N.BAZAK, H.KUENTZEL (1982) NUCLEIC ACIDS RES. 10, 4783-4794
DH4000    J.L.BOS, K.A.OSINGA, G.VAN DER HORST, P.BORST (1979) NUCLEIC ACIDS RES. 6, 3255-3266
	R.E.BERLANI, C.PENTELLA, G.MACINO, A.TZAGOLOFF (1980) J. BACTERIOL. 141, 1086-1097
DH4040    B.F.LANG ET AL. (1983) IN: MITOCHONDRIA 1983, R.J.SCHWEYEN, K.WOLF, F.KAUDEWITZ (ED) WALTER DE GRUYTER BERLIN PP.313-329
	D.R.MASSARDO (1990) NUCLEIC ACIDS RES. 18, 6429-6429
DH4060    J.NOSEK, H.FUKUHARA (1994) GENE 142, 307-308
DH4070    T.SEKITO, K.OKAMOTO, K.SUZUKI, K.YOSHIDA (1993) NUCLEIC ACIDS RES 21, 3589
DH4080    G.D.CLARK-WALKER, C.R.MCARTHUR, K.S.SRIPRAKASH (1985) EMBO J. 4, 465-473
DH4250    KOLL,F. (1996) GENBANK-DATABASE: MTPCTRNAS
DH4310    FEY,J., DIETRICH,A., COSSET,A., DESPREZ,T. AND MARECHAL-DROUARD,L. (1997)
DH4360    S.BINDER ET AL. (1990) CURR.GENET. 17, 353-358
DH4410    L.R.CECI ET AL. (1995) DNA SEQ. 364, 179-181
DH4460    M.NAKAZONO, A.HIRAI (1993) MOL. GEN. GENET. 236, 341-346
DH4461    NAKAZONO M., HIRAI A. (1993) MOL. GEN. GENET. 236, 341-346
DH4480    K.P.IAMS, J.E.HECKMAN, J.H.SINCLAIR (1985) PLANT MOL. BIOL. 4, 225-232
DH4500    K.ODA ET AL. (1992) NUCLEIC ACIDS RES. 20, 3773-3777
DH4520    L.MARECHAL-DROUARD ET AL. (1996) NUCLEIC ACIDS RES. 24, 3229-3234
DH4521    L.MARECHAL-DROUARD, R.KUMAR ET AL. (1996) NUCLEIC ACIDS RES. 24, 3229-3234
DH4600    HATZOGLOU,E., RODAKIS,G.C. AND LECANIDOU,R. (1995) GENETICS 140, 1353-1366
DH4640    D.R.WOLSTENHOLME ET AL. (1987) PROC. NATL. ACAD. SCI. USA 84, 1324-1328
DH4660    DE GIORGI,C., MARTIRADONNA,A., LANAVE,C. AND SACCONE,C. (1996) MOL. PHYLOGENET. EVOL. 5, 323-332
DH4680    D.R.WOLSTENHOLME ET AL. (1987) PROC. NATL. ACAD. SCI. USA 84, 1324-1328
DH4700    R.J.HOFFMANN, J.L.BOORE, W.M.BROWN (1992) GENETICS 131, 397-412
DH4730    SYRUYT,N., DELABRE,C., GACHELIN,G. AND LAUDIT,V. (1998) NUCLEIC ACIDS RES. 26 (13) 3279-3285
DH4740    KUMAZAWA Y., NISHIDA M. (1995) MOL. BIOL. EVOL. 12, 759-772
DH4750    KUMAZAWA Y., NISHIDA M. (1995) MOL. BIOL. EVOL. 12, 759-772
DH4760    P.K.FLOOK, C.H.F.ROWELL, G.GELLISSEN (1995) J.MOL.EVOL. 41, 928-941
DH4820    R.CROZIER, Y.CROZIER (1993) GENETICS 133, 97-117
DH4840    D.L.LEWIS, C.L.FARR, L.S.KAGUNI (1995) INSECT MOL.BIOL. 4, 263-278
DH4850    MURAKAMI,M., YAMASHITA,Y. AND FUJITANI,H. (1998) ZOOLOG. SCI. 15, 335-337
DH4860    KUMAZAWA Y., NISHIDA M. (1995) MOL. BIOL. EVOL. 12, 759-772
DH4870    XU,X. AND ARNASON,U. (1997) MOL. PHYLOGENET. EVOL. 7, 189-194
DH4880    D.O.CLARY, D.R.WOLSTENHOLME (1985) J. MOL. EVOL. 22, 252-271
DH4920    KUMAZAWA Y., NISHIDA M. (1995) MOL. BIOL. EVOL. 12, 759-772
DH4930    KUMAZAWA Y., NISHIDA M. (1995) MOL. BIOL. EVOL. 12, 759-772
DH4940    GISSI,C., GULLBERG,A. AND ARNASON,U. (1998) GENOMICS 50, 161-169
DH4950    ARNASON,U., GULLBERG,A. AND JANKE,A. (1997) MOL. BIOL. EVOL. 14, 762-768
DH4990    R.ZARDOYA, A.MEYER (1996) GENETICS 142, 1249-1263
DH5000    H.HIMENO ET AL. (1987) GENE 56, 219-230
DH5030    Y.CHANG, F.HUANG, T.LO (1994) J. MOL. EVOL. 38, 138-155
DH5040    P.CANTATORE ET AL. (1988) CURR. GENET. 13, 91-96
DH5050    S.MITCHELL, A.COCKBURN, J.SEAWRIGHT (1993) GENOME 36, 1058-1073
DH5080    H.T.JACOBS, D.J.ELLIOTT, V.B.MATH, A.FARQUHARSON (1988) J. MOL. BIOL. 202, 185-217
DH5120    B.A.ROE, D.P.MA, R.K.WILSON, J.F.H.WONG (1985) J. BIOL. CHEM. 260, 9759-9774
DH5130    JANKE A., ARNASON U. (1997) MOL. BIOL. EVOL. 14, 1266-1272
DH5210    C.TZENG, C.HUI, S.SHEN, P.HUANG (1992) NUCLEIC ACIDS RES. 20, 4853-4858
DH5220    P.DESJARDINS AND R.MORAIS (1990) J.MOL.BIOL. 212, 599-634
DH5280    R.GROSSKOPF, H.FELDMANN (1981) CURR. GENET. 4, 191-196
DH5320    M.J.BIBB, R.A.VAN ETTEN, C.T.WRIGHT, M.W.WALBERG, D.A.CLAYTON (1981) CELL 26, 167-180
DH5340    U.ARNASON, A.GOLLBERG, B.WIDEGREN (1991) J. MOL. EVOL. 33, 556-568
DH5350    U.ARNASON, A.GOLLBERG (1993) J. MOL. EVOL. 37, 312-322
DH5360    S.ANDERSON ET AL. (1982) J. MOL. BIOL. 156, 683-717
DH5380    U.ARNASON, E. JOHNSSON (1992) J. MOL. EVOL. 34, 493-505
DH5390    JOHANSEN,S. AND BAKKE,I. (1996) MOL. MARINE BIOL. BIOTECHNOL. 5, 203-214
	S.JOHANSEN, P.H.GUDDAL, T.JOHANSEN (1990) NUCLEIC ACIDS RES. 18, 411-419
DH5391    S.JOHANSEN, P.H.GUDDAL, T.JOHANSEN (1990) NUCLEIC ACIDS RES. 18, 411-419
DH5440    X.XU, A.JANKE, U.ARNASON (1996) MOL.BIOL.EVOL. 13, 1167-1173
DH5450    Y.KUMAZAWA, M.NISHIDA (1995) MOL.BIOL.EVOL. 12, 759-772
DH5470    XU,X., JANKE,A. AND ARNASON,U. (1996) J. MOL. EVOL. 43, 438-446
DH5480    XU,X. AND ARNASON,U. (1994) GENE 148, 357-362
DH5490    HAYASAKA K., FUJII K., HORAI S. (1996) MOL. BIOL. EVOL. 13, 1044-1053
DH5500    Y.KUMAZAWA, M.NISHIDA (1995) MOL.BIOL.EVOL. 12, 759-772
DH5501    KUMAZAWA Y., NISHIDA M. (1995) MOL. BIOL. EVOL. 12, 759-772
DH5510    KUMAZAWA Y., NISHIDA M. (1995) MOL. BIOL. EVOL. 12, 759-772
DH5530    ANRASON,U., GULLBERG,A. AND XU,X. (1996) HEREDITAS 124, 185-189
DH5550    A.KRETTEK, A.GULLBERG, U.ARNASON (1995) J.MOL.EVOL. 41, 952-957
DH5560    K.HAYASAKA, K.FUJII, S.HORAI (1996) MOL.BIOL.EVOL. 13, 1044-1053
DH5570    K.HAYASAKA, K.FUJII, S.HORAI (1996) MOL.BIOL.EVOL. 13, 1044-1053
DH5580    K.HAYASAKA, K.FUJII, S.HORAI (1996) MOL.BIOL.EVOL. 13, 1044-1053
DH5590    K.HAYASAKA, K.FUJII, S.HORAI (1996) MOL.BIOL.EVOL. 13, 1044-1053
DH5620    K.HAYASAKA, T.GOJOBORI, S.HORAI (1988) MOL. BIOL. EVOL. 5, 626-644
DH5630    K.HAYASAKA, T.GOJOBORI, S.HORAI (1988) MOL. BIOL. EVOL. 5, 626-644
DH5640    K.HAYASAKA, T.GOJOBORI, S.HORAI (1988) MOL. BIOL. EVOL. 5, 626-644
DH5650    K.HAYASAKA, T.GOJOBORI, S.HORAI (1988) MOL. BIOL. EVOL. 5, 626-644
DH5660    K.HAYASAKA, T.GOJOBORI, S.HORAI (1988) MOL. BIOL. EVOL. 5, 626-644
DH5670    S.HORAI (1996) MOL.BIOL.EVOL. 13, 1044-1053
DH5680    K.HAYASAKA, T.GOJOBORI, S.HORAI (1988) MOL. BIOL. EVOL. 5, 626-644
DH5700    K.HAYASAKA, T.GOJOBORI, S.HORAI (1988) MOL. BIOL. EVOL. 5, 626-644
DH5720    W.M.BROWN, E.M.PRAGER, A.WANG, A.C.WILSON (1982) J.MOL.EVOL. 18, 225-239
DH5730    HORAI S., HAYASAKA K., KONDO R., TSUGANE K., TAKAHATA N. (1995) PROC.NATL.ACAD.SCI. 92, 532-536
DH5760    W.M.BROWN, E.M.PRAGER, A.WANG, A.C.WILSON (1982) J. MOL. EVOL. 18, 225-239
DH5780    HAYASAKA K., FUJII K., HORAI S. (1996) MOL. BIOL. EVOL. 13, 1044-1053
DH5790    HAYASAKA K., FUJII K., HORAI S. (1996) MOL. BIOL. EVOL. 13, 1044-1053
DH5800    W.M.BROWN, E.M.PRAGER, A.WANG, A.C.WILSON (1982) J. MOL. EVOL. 18, 225-239
DH5810    HAYASAKA K., FUJII K., HORAI S. (1996) MOL. BIOL. EVOL. 13, 1044-1053
DH5820    HAYASAKA K., FUJII K., HORAI S. (1996) MOL. BIOL. EVOL. 13, 1044-1053
DH5830    HAYASAKA K., FUJII K., HORAI S. (1996) MOL. BIOL. EVOL. 13, 1044-1053
DH5840    W.M.BROWN, E.M.PRAGER, A.WANG, A.C.WILSON (1982) J. MOL. EVOL. 18, 225-239
DH5850    JANKE,A., XU,X. AND ARNASON,U. (1997) PROC. NATL. ACAD. SCI. U.S.A. 94, 1276-1281
DH5880    S.ANDERSON ET AL. (1981) NATURE 290, 457-465
	W.M.BROWN, E.M.PRAGER, A.WANG, A.C.WILSON (1982) J. MOL. EVOL. 18, 225-239
DH6090    HARLID,A., JANKE,A. AND ARNASON,U. (1998) J. MOL. EVOL. 46, 669-679
DH6110    GACHELIN ET AL. (1998) GENETICS 150, 331-344
DH7500    PREISER,P., WILLIANSON,D.H. AND WILLSON,R.J. (1995) NUCLEIC ACIDS RES. 23 (21) 4329-4336
DH7570    J.HOFMANN ET AL. (1991) J.MOL.BIOL. 222, 537-552
DH7630    F.DEL REY, T.F.DONAHUE, G.R.FINK (1983) J. BIOL. CHEM. 258, 8175-8182
DH7640    V.GAMULIN ET AL. (1983) NUCLEIC ACIDS RES. 11, 8537-8546
DH9200    R.WILSON (1994) NATURE 368, 32-38
DH9240    L.COOLEY, B.APPEL, D.SOELL (1982) PROC. NATL. ACAD. SCI. USA 79, 6475-6479
DH9330    M.J.MORRY, J.D.HARDING (1986) MOL. CELL. BIOL. 6, 105-115
DI0000    YAMADA,T. AND NISHIDA,K. (1998) EMBLNEW: AB011501
DI0220    J.BROIDA, J.ABELSON (1985) J. MOL. BIOL. 185, 545-563
DI0260    V.N.KSENZENKO ET AL. (1987) NUCLEIC ACIDS RES. 15, 5480-5481
DI0340    KLENK ET AL. (1997) NATURE 390, 364-370
DI0650    C. BULT ET AL. (1996) SCIENCE 273, 1058-1073
DI0660    G.WICH, L.SIBOLD, A.BOECK (1986) SYSTEM. APPL. MICROBIOL. 7, 18-25
DI0680    E.S.HAAS, C.J.DANIELS, J.N.REEVE (1989) GENE 77, 253-263
DI1100    M.MINNICK, J.STRANGE, K.WILLIAMS (1994) GENE 143, 149-150
DI1110    V.ROUX, D.RAOULT (1995) GENE 156, 107-111
DI1120    V.ROUX, D.RAOULT (1995) GENE 156, 107-111
DI1130    V.ROUX, D.RAOULT (1995) GENE 156, 107-111
DI1140    A.MUTO, Y.ANDACHI, H.YUZAWA, F.YAMAO, S.OSAWA (1990) NUCLEIC ACIDS RES. 18, 5037-5043
DI1141    A.MUTO, Y.ANDACHI, H.YUZAWA, F.YAMAO, S.OSAWA (1990) NUCLEIC ACIDS RES. 18, 5037-5043
DI1150    C.M.FRASER ET AL. (1995) SCIENCE 270, 397-403
DI1151    C.M.FRASER ET AL. (1995) SCIENCE 270, 397-403
DI1160    TRCEK,J. (1998) GENBANK, ACC.: ACC7831
DI1170    SIEVERS,M., ALONSO,L., GIANOTTI,S., BOESCH,C. AND TEUBER,M. (1996) FEMS MICROBIOL. LETT. 142, 43-48
DI1180    T.SAMUELSSON, P.ELIAS, F.LUSTIG, Y.S.GUINDY (1985) BIOCHEM. J. 232, 223-228
DI1190    TRCEK,J. (1998) GENBANK, ACC.: AHA7832
DI1200    P.SIMONEAU, C.LI, S.LOECHEL, R.WENZEL, R.HERRMANN, P.HU (1993) NUCLEIC ACIDS RES. 21, 4967-4974
DI1201    P.SIMONEAU, C.LI, S.LOECHEL, R.WENZEL, R.HERRMANN, P.HU (1993) NUCLEIC ACIDS. RES. 21, 4967-4974
DI1210    TRCEK,J. (1998) GENBANK, ACC.: APA7834
DI1211    TRCEK,J. (1998) GENBANK, ACC.: ALI7833
DI1230    R.TANAKA, Y.ANDACHI, A.MUTO (1991) NUCLEIC ACIDS RES. 19, 6787-6792
DI1230    T.NAKAGAWA, T.UEMORI, K.ASADA, I.KATO, R.HARASAWA (1992) J. BACTERIOL. 174 8163-8165
DI1240    SIEVERS,M., ALONSO,L., GIANOTTI,S., BOESCH,C. AND TEUBER,M. (1996) FEMS MICROBIOL. LETT. 142, 43-48
DI1260    M.J.ROGERS, A.A.STEINMETZ, R.T.WALKER (1986) NUCLEIC ACIDS RES. 14, 3145-3145
DI1270    FRASER ET AL. (1998) SCIENCE 281, 375-388
DI1280    A.GAZUMYAN, J.SCHWARTZ, D.LIVERIS, I.SCHWARTZ (1994) GENE 146, 57-65
DI1280    FRASER ET AL. (1997) NATURE 390 (11) 580-586
DI1320    TYLER ET AL. (1995) CLIN. DIAGN. LAB. IMMUNOL. 2, 448-453
DI1330    THIELE,D., WILLEMS,H. AND KRAUSS,H. (1995) GENBANK, ACC.: CBILEALA
DI1370    TRCEK,J. (1998) GENBAKN, ACC.: GOX7763
DI1480    C.GREEN, B.VOLD (1993) J. BACTERIOL. 175, 5091-5096
DI1500    NOUR,M. (1996) GENBANK, ACC.: LBZ75475
DI1510    TOMB ET AL. (1997) NATURE 388, 539-547
DI1530    D.NILSSON, E.JOHANSEN (1994) BIOCHIM. BIOPHYS. ACTA 1219, 141-144
DI1540    C.J.GREEN, G.C.STEWART, M.A.HOLLIS, B.S.VOLD, K.F.BOTT (1985) GENE 37, 261-266
DI1541    C.J.GREEN, G.C.STEWART, M.A.HOLLIS, B.S.VOLD, K.F.BOTT (1985) GENE 37, 261-266
DI1542    C.J.GREEN, G.C.STEWART, M.A.HOLLIS, B.S.VOLD, K.F.BOTT (1985) GENE 37, 261-266
DI1550    NOUR,M. (1996) GENBANK, ACC.: LAZ75466
DI1590    NOUR,M. (1996) GENBANK, ACC.: LCZ75478
DI1600    O.ANDRESSON, O.FRIDJONSSON (1994) J BACTERIOL. 176, 6165-6169
DI1610    NOUR,M. (1996) GENBANK, ACC.: LCZ75469
DI1620    A.VENEGAS, E.HEVIA, H.SANCHEZ (1988) NUCLEIC ACIDS RES. 16, 8179-8179
DI1640    NOUR,M. (1996) GENBANK, ACC.: LHZ75482
DI1660    R.A.YOUNG, R.MACKLIS, J.A.STEITZ (1979) J. BIOL. CHEM. 254, 3264-3271
DI1661    T.MURAMATSU ET AL. (1988) NATURE 336, 179-181
DI1710    COLE,S.T. (1997) GENBANK, ACC.: MLCB1770
DI1730    A.WILMOTTE, J.NEEFS, R.DEWACHTER (1994) MICROBIOLOGY 140, 2159-2164
DI1760    DAIRE,X. (1993) GENBANK, ACC.: MLOFDNA
DI1770    DE LA RUE,S.J. (1998) GENBANK, ACC.: PSY18129
DI1780    A.EAST, M.COLLINS (1993) FEMS-MICROBIOL. LETT. 106, 129-133
DI1790    TAJIMA K.; EMBL DATABASE(1997)
DI1810    TYLER S.D., STRATHDEE C.A., ROZEE K.R., JOHNSON W.M. (1995) CLIN. DIAGN. LAB. IMMUNOL. 2, 448-453
DI1820    P.J.HOSIAUX, D.F.HILL, G.B.PETERSEN (1988) NUCLEIC ACIDS RES. 16, 2721-2721
DI1821    TYLER S.D., STRATHDEE C.A., ROZEE K.R., JOHNSON W.M. (1995) CLIN. DIAGN. LAB. IMMUNOL. 2, 448-453
DI1830    TYLER S.D., STRATHDEE C.A., ROZEE K.R., JOHNSON W.M. (1995) CLIN. DIAGN. LAB. IMMUNOL. 2, 448-453
DI1840    S.GILL ET AL. (1994) CAN. J. MICROBIOL. 40, 541-547
DI1850    TYLER S.D., STRATHDEE C.A., ROZEE K.R., JOHNSON W.M. (1995) CLIN. DIAGN. LAB. IMMUNOL. 2, 448-453
DI1860    A.RASHTCHIAN, M.SCHAFFER (1986) NUCLEIC ACIDS RES. 14, 5560-5560
DI1880    TYLER S.D., STRATHDEE C.A., ROZEE K.R., JOHNSON W.M. (1995) CLIN. DIAGN. LAB. IMMUNOL. 2, 448-453
DI1890    J.FEINGOLD, V.BELLOFATTO, L.SHAPIRO, K.AMEMIYA (1985) J. BACTERIOL. 163, 155-166
DI1900    P.N.RIJPENS ET AL. (1996) APPL. ENVIRON. MICROBIOL. 62, 1683-1688
DI1910    P.N.RIJPENS (1996) APPL. ENVIRON. MICROBIOL. 62, 1683-1688
DI1920    P.N.RIJPENS ET AL. (1996) APPL. ENVIRON. MICROBIOL. 62, 1683-1688
DI1921    L.M.F.HERMAN (1996) APPL.ENVIRON.MICROBIOL. 62, 1683-1688
DI1950    R.HUREK, D.SHUB (1992) NATURE 357, 173-176
DI1960    P.N.RIJPENS ET AL. (1996) APPL. ENVIRON. MICROBIOL. 62, 1683-1688
DI1970    TYLER S.D., STRATHDEE C.A., ROZEE K.R., JOHNSON W.M. (1995) CLIN. DIAGN. LAB. IMMUNOL. 2, 448-453
DI1990    TYLER S.D., STRATHDEE C.A., ROZEE K.R., JOHNSON W.M. (1995) CLIN. DIAGN. LAB. IMMUNOL. 2, 448-453
DI2000    R.D.FLEISCHMANN ET AL. (1995) SCIENCE 269, 496-512
DI2001    R.D.FLEISCHMANN ET AL. (1995) SCIENCE 269, 496-512
DI2040    QU,L.H. (1997) GENBANK, ACC.: SEZ96979
DI2080    TYLER ET AL. (1995) CLIN. DIAGN. LAB. IMMUNIL. 2, 448-453
DI2090    MIYOSHI,T. (1997) GENBANK, ACC.: AB004282
DI2100    S.E.WILLIAMSON, W.F.DOOLITTLE (1983) NUCLEIC ACIDS RES. 11, 225-235
	N.TOMIOKA, M.SUGIURA, (1984) MOL. GEN. GENET. 193, 427-430
DI2140    T.KANEKO ET AL. (1995) DNA RES. 2, 153-166
DI2141    T.KANEKO ET AL. (1995) DNA RES. 2, 153-166
DI2142    T.KANEKO ET AL. (1995) DNA RES. 2, 153-166
DI2180    I.JANSSEN, H.MUCKE, W.LOEFFELHARDT, H.J.BOHNERT (1987) PLANT MOL. BIOL. 9, 479-484
DI2220    Y.MARKOWICZ, R.MACHE, S.LOISEAUX-DE GOER (1988) PLANT MOL. BIOL. 10, 465-469
DI2400    I.JANSSEN ET AL. (1987) PLANT MOL.BIOL. 9, 479-484
DI2410    Y.MARKOWICZ ET AL. (1988) PLANT MOL.BIOL 10, 465-469
DI2440    M.SCHNEIDER, J.D.ROCHAIX (1986) PLANT MOL. BIOL. 6, 265-270
DI2450    SCHREINER,M., GEISER,M., OED,M., ARENDES,J., GUNGERICH,U., BRETER,H.J., STUBER,K. AND WEINBLUM,D. (1995) J. MOL. EVOL. 40, 428-442
DI2470    KOWALLIK,K.V., STOEBE,B., SCHAFFRAN,I., KROTH-PANCIC,P. AND FREIER,U. (1995) PLANT MOL. BIOL. REP. 13, 336-342
DI2480    T.YAMADA, M.SHIMAJI (1986) NUCLEIC ACIDS RES. 14, 3827-3839
DI2510    G.GOCKEL ET AL. (1994) CURR. GENET. 26, 256-262
DI2520    L.GRAF, H.KOESSEL, E.STUTZ (1980) NATURE 286, 908-910
	T.MIYATA, R.KIKUNO, Y.OSHIMA (1982) NUCLEIC ACIDS RES. 10, 1771-1780
	R.B.HALLICK ET AL. (1984) PLANT. MOL. BIOL. 3, 169-175
	M.R.EL-GEWELY, R.B.HELLING, J.G.TH.DIBBITS (1984) MOL. GEN. GENET. 194, 432-443
DI2521    R.HALLICK, L.HONG, R.DRAGER, M.FAVREAU, A.MONFORT, B.ORSAT, H.SPIELMANN, E.STUTZ (1993) NUCLEIC ACIDS RES. 21, 3537-3544
DI2540    S.DOUGLAS AND D.DURNFORD (1990) DNA SEQUENCE-J.DNA SEQUENCING AND MAPPING VOL.1, 55-62
DI2550    J.R.MANHART, J.D.PALMER (1990) NATURE 345, 268-270
DI2570    U.MAID, K.ZETSCHE (1991) PLANT MOL.BIOL. 16, 537-546
DI2580    U.MAID, K.ZETSCHE (1991) PLANT MOL.BIOL. 16, 537-546
DI2590    T.P.DELANEY AND R.A.CATTOLICO (1989) CURR.GENET. 15, 221-229
DI2600    K.OHYAMA ET AL. (1988) J. MOL. BIOL. 203, 281-298
DI2601    K.OHYAMA ET AL. (1988) J. MOL. BIOL. 203, 281-298
DI2610    G.HABERHAUSEN, K.ZETSCHE (1994) PLANT MOL. BIOL. 24, 217-222
DI2620    J.R.MANHART, J.D.PALMER (1990) NATURE 345, 268-270
DI2700    J.HIRATSUKA ET AL. (1989) MOL.GEN.GENET. 217, 185-194
DI2701    J.HIRATSUKA ET AL. (1989) MOL.GEN.GENET. 217, 185-194
DI2720    W.KOCH, K.EDWARDS, H.KOESSEL (1981) CELL 25, 203-213; P.GUILLEMAUT, J.H.WEIL (1982) NUCLEIC ACIDS RES. 10, 1653-1659
DI2721    K.NECKERMANN (1995) J.MOL.BIOL. 251, 614-628
DI2760    C.LUSCHNIG, D.SCHWEIZER (1992) NUCLEIC ACIDS.RES. 20, 3511
DI2840    G.DE LANVERSIN, D.T.N.PILLAY, B.JACQ (1987) PLANT MOL. BIOL. 10, 65-82
DI2920    M.SUGIURA, K.SHINOZAKI, M.OHME IN:NATO ASI SER; SER. A 83 (1985) (MOL. FORM FUNCT. PLANT GENOME) 325-334
DI2921    M.TANAKA ET AL. (1986) PROC. NATL. ACAD. SCI. USA 83, 6030-6034
DI3080    G.H.LEARN, M.L.DURBIN, M.T.CLEGG (1988) NUCLEIC ACIDS RES. 16, 4734-4734
DI3220    J.TSUDZUKI ET AL. (1992) MOL.GEN.GENET. 232, 206-214
DI3221    J.TSUDZUKI ET AL. (1994) CURR. GENET. 26, 153-158
DI3280    M.A.KASHDAN, B.S.DUDOCK (1982) J. BIOL. CHEM. 257, 11191-11194
	W.G.GRUISSEM, B.M.GREENBERG, G.ZURAWSKI, D.M.PRESCOTT, R.B.HALLICK (1983) CELL 35, 815-828
DI3281    O.MASSENET, P.MARTINEZ, P.SEYER, J.-F.BRIAT (1987) PLANT MOL. BIOL. 10, 53-63
DI3600    G.WOLFF ET AL. (1994) J. MOL. BIOL. 237, 75-86
DI3601    G.WOLFF ET AL. (1994) J. MOL. BIOL. 237, 75-86
DI3620    C.LEBLANC ET AL. (1995) J.MOL.BIOL. 250, 484-495
DI3650    K.V.KOWALLIK, B.STOEBE, U.FREIER ET AL. (1995) PLANT MOL.BIOL.REP. 13, 336-342
DI3652    K.V.KOWALLIK, B.STOEBE, U.FREIER ET AL. (1995) PLANT MOL.BIOL.REP. 13, 336-342
DI3740    YAMAMOTO H., NARUSE A., OHSAKI T., SEKIGUCHI J. (1995) J. BIOCHEM. 117, 888-896
DI3750    YOSHIDA,K. (1993) INTERANTIONAL BOTANICAL CONGRESS 503, 503-504
DI3780    KIM,Y.H., KANG,Y.W. AND JUNG,H.S. (1995) GENBANK-DATABASE: TRCOBGN
DI3880    H.G.KOECHEL, C.M.LAZARUS, N.BASAK, H.KUENTZEL (1981) CELL 23, 625-633
DI4000    R.BORDONNE, G.DIRHEIMER, R.P.MARTIN (1987) NUCLEIC ACIDS RES. 15, 7381-7394
DI4060    J.NOSEK, H.FUKUHARA (1994) GENE 142, 307-308
DI4070    T.SEKITO, K.OKAMOTO, H.KITANO, K.YOSHIDA (1995) YEAST 11, 1317-1321
DI4080    G.D.CLARK-WALKER, C.R.MCARTHUR, K.S.SRIPRAKASH (1985) EMBO J. 4, 465-473
DI4120    C.DE BIEVRE, B.DUJON (1995) CURR. GENET. 28, 553-559
DI4310    F.WEBER, A.DIETRICH, J.WEIL, L.MARECHAL-DROUARD (1990) NUCLEIC ACIDS RES. 18, 5027-5030
DI4360    S.BINDER ET AL. (1994) MOL. GEN. GENET. 244, 67-74
DI4410    L.R.CECI ET AL. (1995) DNA SEQ. 364, 179-181
DI4500    K.ODA ET AL. (1992) NUCLEIC ACIDS RES. 20, 3773-3777
DI4600    HATZOGLOU,E., RODAKIS,G.C. AND LECANIDOU,R. (1995) GENETICS 140, 1353-1366
DI4620    J.R.GAREY AND D.R.WOLSTENHOLME (1989) J.MOL.EVOL. 28, 374-387
DI4640    D.R.WOLSTENHOLME ET AL. (1987) PROC. NATL. ACAD. SCI. USA 84, 1324-1328
DI4660    DE GIORGI,C., MARTIRADONNA,A., LANAVE,C. AND SACCONE,C. (1996) MOL. PHYLOGENET. EVOL. 5, 323-332
DI4680    R.OKIMOTO, J.L.MACFARLANE, D.O.CLARY, D.R.WOLSTENHOLME (1992) GENETICS 130, 471-498
DI4700    R.J.HOFFMANN, J.L.BOORE, W.M.BROWN (1992) GENETICS 131, 397-412
DI4730    SYRUYT,N., DELABRE,C., GACHELIN,G. AND LAUDIT,V. (1998) NUCLEIC ACIDS RES. 26 (13) 3279-3285
DI4740    KUMAZAWA Y., NISHIDA M. (1995) MOL. BIOL. EVOL. 12, 759-772
DI4750    KUMAZAWA Y., NISHIDA M. (1995) MOL. BIOL. EVOL. 12, 759-772
DI4760    P.K.FLOOK, C.H.F.ROWELL, G.GELLISSEN (1995) J.MOL.EVOL. 41, 928-941
DI4810    TOMITA ET AL. (1998) BIOCHIM. BIOPHYS. ACTA 1399, 78-82
DI4820    R.CROZIER, Y.CROZIER (1993) GENETICS 133, 97-117
DI4830    T.VANRAAY, T.CREASE (1994) CURR. GENET. 25, 66-72
DI4840    D.L.LEWIS, C.L.FARR, L.S.KAGUNI (1995) INSECT MOL.BIOL. 4, 263-278
DI4850    MURAKAMI,M., YAMASHITA,Y. AND FUJITANI,H. (1998) ZOOLOG. SCI. 15, 335-337
DI4860    KUMAZAWA Y., NISHIDA M. (1995) MOL. BIOL. EVOL. 12, 759-772
DI4870    XU,X. AND ARNASON,U. (1997) MOL. PHYLOGENET. EVOL. 7, 189-194
DI4880    D.O.CLARY, D.R.WOLSTENHOLME (1985) J. MOL. EVOL. 22, 252-271
DI4920    KUMAZAWA Y., NISHIDA M. (1995) MOL. BIOL. EVOL. 12, 759-772
DI4930    KUMAZAWA Y., NISHIDA M. (1995) MOL. BIOL. EVOL. 12, 759-772
DI4950    ARNASON,U., GULLBERG,A. AND JANKE,A. (1997) MOL. BIOL. EVOL. 14, 762-768
DI4960    D.O.CLARY, D.R.WOLSTENHOLME (1987) J. MOL. EVOL. 25, 116-125
DI4990    R.ZARDOYA, A.MEYER (1996) GENETICS 142, 1249-1263
DI5000    JACOBS H.T., ASAKAWA S., ARAKI T., MIURA K., SMITH M.J., WATANABE K. (1989) CURR. GENET. 15, 193-206
DI5030    Y.CHANG, F.HUANG, T.LO (1994) J. MOL. EVOL. 38, 138-155
DI5040    P.CANTATORE ET AL. (1988) CURR. GENET. 13, 91-96
DI5050    S.MITCHELL, A.COCKBURN, J.SEAWRIGHT (1993) GENOME 36, 1058-1073
DI5080    H.T.JACOBS, D.J.ELLIOTT, V.B.MATH, A.FARQUHARSON (1988) J. MOL. BIOL. 202, 185-217
DI5110    K.LONERGAN, M.GRAY (1993) NUCLEIC ACIDS RES. 21, 4402
DI5120    B.A.ROE, D.P.MA, R.K.WILSON, J.F.H.WONG (1985) J. BIOL. CHEM. 260, 9759-9774
DI5130    JANKE A., ARNASON U. (1997) MOL. BIOL. EVOL. 14, 1266-1272
DI5131    KUMAZAWA Y., NISHIDA M. (1995) MOL. BIOL. EVOL. 12, 759-772
DI5160    H.FUJII, T.SHIMADA, Y.GOTO, T.OKAZAKI (1988) J. BIOCHEM. 103, 474-481
DI5210    C.TZENG, C.HUI, S.SHEN, P.HUANG (1992) NUCLEIC ACIDS RES. 20, 4853-4858
DI5220    P.DESJARDINS AND R.MORAIS (1990) J.MOL.BIOL. 212, 599-634
DI5280    P.CANTATORE ET AL. (1982) NUCLEIC ACIDS RES. 10, 3279-3289
	D.R.WOLSTENHOLME, C.M.-R.FAURON, J.M.GODDARD (1982) GENE 20, 63-69
DI5320    M.J.BIBB, R.A.VAN ETTEN, C.T.WRIGHT, M.W.WALBERG, D.A.CLAYTON (1981) CELL 26, 167-180
DI5340    U.ARNASON, A.GULLBERG, B.WIDEGREN (1991) J. MOL. EVOL. 33, 556-568
DI5350    U.ARNASON, A.GOLLBERG (1993) J. MOL. EVOL. 37, 312-322
DI5360    S.ANDERSON ET AL. (1982) J. MOL. BIOL. 156, 683-717
DI5380    U.ARNASON, E.JOHNSSON (1992) J. MOL. EVOL. 34, 493-505
DI5390    S.JOHANSEN, T.JOHANSEN (1994) BIOCHIM. BIOPHYS. ACTA 1218, 213-217
DI5410    KITA,K. (1997) GENBANK:AB006205
DI5440    X.XU, A.JANKE, U.ARNASON (1996) MOL.BIOL.EVOL. 13, 1167-1173
DI5450    Y.KUMAZAWA, M.NISHIDA (1995) MOL.BIOL.EVOL. 12, 759-772
DI5470    XU,X., JANKE,A. AND ARNASON,U. (1996) J. MOL. EVOL. 43, 438-446
DI5480    XU,X. AND ARNASON,U. (1994) GENE 148, 357-362
DI5500    Y.KUMAZAWA, M.NISHIDA (1995) MOL.BIOL.EVOL. 12, 759-772
DI5501    KUMAZAWA Y., NISHIDA M. (1995) MOL. BIOL. EVOL. 12, 759-772
DI5510    KUMAZAWA Y., NISHIDA M. (1995) MOL. BIOL. EVOL. 12, 759-772
DI5530    ARNASON,U., GULLBERG,A. AND XU,X. (1996) HEREDITAS 124, 185-189
DI5550    U.ARNASON ET AL. (1995) J.MOL.EVOL. 41, 952-957
DI5610    S.HORAI ET AL. (1992) J. MOL. EVOL 35, 32-43
DI5670    ARNASON,U., GULLBERG,A. AND JANKE,A. (1998) J. MOL. EVOL. 47, 718-727
DI5690    DELARBRE,C., BARRIEL,V., TILLER,S., JANVIER,R. AND GACHELIN,G. (1997) MOL. BIOL. EVOL. 14, 807-813
DI5720    S.HORAI ET AL. (1992) J. MOL. EVOL. 35, 32-43
DI5730    S.HORAI ET AL. (1992) J. MOL. EVOL. 35, 32-43
DI5750    KUMAZAWA Y., NISHIDA M. (1995) MOL. BIOL. EVOL. 12, 759-772
DI5800    S.HORAI ET AL. (1992) J. MOL. EVOL. 35, 32-43
DI5801    X.XU, U.ARNASON (1996) MOL.BIOL.EVOL. 13, 691-698
DI5840    S.HORAI ET AL. (1992) J. MOL. EVOL. 35, 32-43
DI5850    JANKE,A., XU,X. AND ARNASON,U. (1997) PROC. NATL. ACAD. SCI. U.S.A. 94, 1276-1281
DI5870    DELARBRE,C., BARRIEL,V., TILLER,S., JANVIER,R. AND GACHELIN,G. (1997) MOL. BIOL. EVOL. 14, 807-813
DI5880    S.ANDERSON ET AL. (1981) NATURE 290, 457-465
DI5890    BINDER,S., MARCHFELDER,A. AND BRENNICKE,A. (1994) MOL. GEN. GENET. 244, 67-74
DI6000    WATANABE K.; EMBL DATABASE(1993)
DI6010    GISSI,C., GULLBERG,A. AND ARNASON,U. (1998) GENOMICS 50, 161-169
DI6060    SELLOS,D.Y. (1995) GENBANK:MPM55KB
DI6090    HARLID,A., JANKE,A. AND ARNASON,U. (1998) J. MOL. EVOL. 46, 669-679
DI6110    GACHELIN ET AL. (1998) GENETICS 150, 331-344
DI6130    KITA, K. (1997) GENBANK:AB006203
DI6140    KITA,K. (1997) GENBANK:AB006204
DI7500    M.GARDNER ET AL. (1994) GENE 144, 307-308
DI7550    X.SHI, D.CHEN, Y.SUYAMA (1994) MOL. BIOCHEM. PARASITOL. 65, 23-37
DI7600    PERREAU,V.M., SANTOS,M.A. AND TUITE,M.F. (1997) MOL. MICROBIOL. 25, 229-236
DI7630    F.FELICI, G.CESARENI (1987) NUCLEIC ACIDS RES. 15, 364-364
DI7631    C.L.PEEBLES, P.GEGENHEIMER, J.ABELSON (1983) CELL 32, 525-536
DI7640    R.M.KUHN, L.CLARKE AND J.CARBON (1991) PROC.NATL.ACAD.SCI. USA 88, 1306-1310
DI7670    WIELAND B., BINDEREIF A. (1994) MOL. CELL BIOL. 14, 4565-4570
DI7710    GOLDRING,A. AND MICHAELI,S. (1995) GENE 156, 139-144
DI7720    XU,G.L., WILAND,B. AND BINDEREIF,A. (1994) MOL. CELL. BIOL. 14, 4565-4570
DI8700    HUSS,V.A.R. (1995) GENBANK, ACC.: X90641
DI9200    R.WILSON ET AL. (1994) NATURE 368, 32-38
DI9240    B.HOVEMANN, S.SHARP, H.YAMADA, D.SOELL (1980) CELL 19, 889-895
	R.R.ROBINSON, N.DAVIDSON (1981) CELL 23, 251-259
DI9330    T.RUSSO ET AL. (1987) NUCLEIC ACIDS RES. 15, 8562-8562
DK0000    YAMADA,T. AND NISHIDA,K. (1998) EMBLNEW: AB011501
DK0001    YAMADA,T. AND NISHIDA,K. (1998) EMBLNEW: AB011501
DK0002    YAMADA,T. AND NISHIDA,K. (1998) EMBLNEW: AB011501
DK0260    S.M.DESAI, J.VAUGHAN, S.B.WEISS (1986) NUCLEIC ACIDS RES. 14, 4197-4205
DK0340    KLENK ET AL. (1997) NATURE 390, 364-370
DK0341    KLENK ET AL. (1997) NATURE 390, 364-370
DK0650    C. BULT ET AL. (1996) SCIENCE 273, 1058-1073
DK0660    G.WICH, M.JARSCH, A.BOECK (1984) MOL. GEN. GENET. 196, 146-151
DK0680    E.S.HAAS, C.J.DANIELS, J.N.REEVE (1989) GENE 77, 253-263
DK0740    G.WICH, L.SIBOLD, A.BOECK (1987) Z. NATURFORSCH. 42C, 373-380
DK0760    J.PALMER, T.BALTRUS, J.REEVE, C.DANIELS (1992) BIOCHIM. BIOPHYS. ACTA 1132, 315-318
DK1140    Y.ANDACHI ET AL. (1987) PROC. NATL. ACAD. SCI. USA 84, 7398-7402
DK1141    A.MUTO, Y.ANDACHI, H.YUZAWA, F.YAMAO, S.OSAWA (1990) NUCLEIC ACIDS RES. 18, 5037-5043
DK1150    C.M.FRASER ET AL. (1995) SCIENCE 270, 397-403
DK1151    C.M.FRASER ET AL. (1995) SCIENCE 270, 397-403
DK1200    P.SIMONEAU, R.WENZEL, R.HERRMANN, P.C.HU (1990) NUCLEIC ACIDS RES. 18, 2814-2814
DK1201    P.SIMONEAU, C.LI, S.LOECHEL, R.WENZEL, R.HERRMANN, P.HU (1993) NUCLEIC ACIDS RES. 21, 4967-4974
DK1220    O.F.RASMUSSEN, J.FRYDENBERG, C.CHRISTIANSEN (1987) MOL. GEN. GENET. 208, 23-29
DK1230    R.TANAKA, Y.ANDACHI, A.MUTO (1991) NUCLEIC ACIDS RES. 19, 6787-6792
DK1231    R.TANAKA, Y.ANDACHI, A.MUTO (1991) NUCLEIC ACIDS RES. 19, 6787-6792
DK1270    FRASER ET AL. (1998) SCIENCE 281, 375-388
DK1271    FRASER ET AL. (1998) SCIENCE 281, 375-388
DK1280    FRASER ET AL. (1997) NATURE 390 (11) 580-586
DK1281    FRASER ET AL. (1997) NATURE 390 (11) 580-586
DK1350    R.SEDLMEIER, H.SCHMIEGER (1990) NUCLEIC ACIDS RES. 18, 4027-4027
DK1480    C.GREEN, B.VOLD (1993) J. BACTERIOL. 175, 5091-5096
DK1510    TOMB ET AL. (1997) NATURE 388, 539-544
DK1540    Y.YAMADA, M.OHKI, H.ISHIKURA (1983) NUCLEIC ACIDS RES. 11, 3037-3045
	C.J.GREEN, G.C.STEWART, M.A.HOLLIS, B.S.VOLD, K.F.BOTT (1985) GENE 37, 261-266
DK1541    D.GARRITY, S.ZAHLER (1993) J. BACTERIOLOGY 175, 6512-6517
DK1660    M.YOSHIMURA, M.KIMURA, M.OHNO, H.INOKUCHI, H.OZEKI (1984) J. MOL. BIOL. 177, 609-625
DK1720    C.JAYABASKARAN, R.SIVAKAMASUNDARI (1994) BIOCHEM. MOL. BIOL. INT. 33, 793-805
DK2000    M.A.HAUSER, J.J.SCOCCA (1990) NUCLEIC ACIDS RES. 18, 5305-5305
DK2001    R.D.FLEISCHMANN ET AL. (1995) SCIENCE 269, 496-512
DK2002    R.D.FLEISCHMANN ET AL. (1995) SCIENCE 269, 496-512
DK2140    T.KANEKO ET AL. (1995) DNA RES. 2, 153-166
DK2470    KOWALLIK,K.V., STOEBE,B., SCHAFFRAN,I., KROTH-PANCIC,P. AND FREIER,U. (1995) PLANT MOl. BIOL. REP. 13, 336-342
DK2510    G.GOCKEL ET AL. (1994) CURR. GENET. 26, 256-262
DK2520    T.MANZARA, J.X.HU, C.A.PRICE, R.B.HALLICK (1987) PLANT MOL. BIOL 8, 327-336
DK2580    N.OHTA, H.NAGASHIMA, S.KAWANO, T.KUROIWA (1992) PLANT CELL PHYSIOL. 33, 657-661
DK2600    K.OHYAMA ET AL. (1988) J. MOL. BIOL. 203, 281-298
DK2720    K.NECKERMANN ET AL. (1995) J.MOL.BIOL. 251, 614-628
DK2920    M.SUGITA, K.SHINOZAKI, M.SUGIURA (1985) PROC. NATL. ACAD. SCI. USA 82, 3557-3561
DK3200    S.K.BOYER, J.E.MULLET (1988) PHOTOSYNTHESIS RES. 17, 7-22
DK3220    J.TSUDZUKI ET AL. (1992) MOL.GEN.GENET. 232, 206-214
DK3230    J.LIDHOLM AND P.GUSTAFSSON (1991) NUCLEIC ACIDS RES. 19, 2881-2887
DK3240    H.NEUHAUS, G.LINK (1987) CURR.GEN. 11, 251-257
DK3600    G.WOLFF ET AL. (1994) J. MOL. BIOL. 237, 75-86
DK3610    J.M. FONTAINE ET AL. (1995) J.MOL.BIOL. 251, 378-389
DK3620    O.RICHARD ET AL. (1995) J.MOL.BIOL. 250, 484-495
DK3630    U.KESSLER, K.ZETSCHE (1995) PLANT MOL. BIOL. 29, 1081-1086
DK3650    K.V.KOWALLIK, B.STOEBE, U.FREIER ET AL. (1995) PLANT MOL.BIOL.REP. 13, 33
DK3660    P.PREISER ET AL. (1995) NUCLEIC ACIDS RES. 23, 4329-4336
DK3880    H.G.KOECHEL, C.M.LAZARUS, N.BASAK, H.KUENTZEL (1981) CELL 23, 625-633
DK4000    S.G.BONITZ, A.TZAGOLOFF (1980) J. BIOL. CHEM. 255, 9075-9081
	D.L.MILLER, N.C.MARTIN (1981) CURR. GENET. 4, 135-143
DK4030    N.DINOUEL, F.SOR, H.FUKUHARA (1992) NUCLEIC ACIDS RES. 20, 3509
DK4050    C.M.HARDY, G.D.CLARK-WALKER (1989) NUCLEIC ACIDS RES. 17, 1762-1762
DK4060    J.NOSEK, H.FUKUHARA (1994) GENE 142, 307-308
DK4070    T.SEKITO, K.OKAMOTO, H.KITANO, K.YOSHIDA (1995) YEAST 11, 1317-1321
DK4080    G.D.CLARK-WALKER, C.R.MCARTHUR, K.S.SRIPRAKASH (1985) EMBO J. 4, 465-473
DK4120    C.DE BIEVRE, B.DUJON (1995) CURR. GENET. 28. 553-559
DK4340    H.HANDA AND K.NAKAJIMA (1992) BIOCHIMICA ET BIOPHYSICA ACTA 1130, 117-119
DK4410    L.R.CECI (1996) DNA SEQ. 6, 159-166
DK4440    P.B.M.JOYCE, M.W.GRAY (1989) BIOCHIM. BIOPHYS. ACTA 1008, 355-356
DK4480    A.SANGARE, D.LONSDALE, J.H.WEIL, J.M.GRIENENBERGER (1989) CURR. GENET. 16, 195-201
DK4500    K.ODA ET AL. (1992) NUCLEIC ACIDS RES. 20, 3773-3777
DK4600    HATZOGLOU,E., RODAKIS,G.C. AND LECANIDOU,R. (1995) GENETICS 140, 1353-1366
DK4620    J.R.GAREY AND D.R.WOLSTENHOLME (1989) J.MOL.EVOL. 28, 374-387
DK4640    D.R.WOLSTENHOLME ET AL. (1987) PROC. NATL. ACAD. SCI. USA 84, 1324-1328
DK4660    DE GIORGI,C., MARTIRADONNA,A., LANAVE,C. AND SACCONE,C. (1996) MOL. PHYLOGENET. EVOL. 5, 323-332
DK4680    R.OKIMOTO, D.R.WOLSTENHOLME (1990) EMBO J. 9, 3405-3411
DK4700    R.J.HOFFMANN, J.L.BOORE, W.M.BROWN (1992) GENETICS 131, 397-412
DK4730    DELARBRE,C. AND GACHELIN,C. (1997) BIOCHEM. GENET. 35, 181-187
DK4760    H.-R.HAUCKE, G.GELLISSEN (1988) CURR. GENET. 14, 471-476
DK4761    P.K.FLOOK, C.H.F.ROWELL, G.GELLISSEN (1995) J.MOL.EVOL. 41, 928-941
DK4810    M.MATSUO, Y.ABE, Y.SARUTA, N.OKADA (1995) GENE 165, 249-253
DK4811    M.MATSUO, Y.ABE, Y.SARUTA, N.OKADA (1995) GENE 165, 249-253
DK4812    M.MATSUO, Y.ABE, Y.SARUTA, N.OKADA (1995) GENE 165, 249-253
DK4813    M.MATSUO, Y.ABE, Y.SARUTA, N.OKADA (1995) GENE 165, 249-253
DK4814    M.MATSUO, Y.ABE, Y.SARUTA, N.OKADA (1995) GENE 165, 249-253
DK4820    R.CROZIER, Y.CROZIER (1993) GENETICS 133, 97-117
DK4840    M.H.L.DE BRUIN (1983) NATURE 304, 234-241
DK4850    MURAKAMI,M., YAMASHITA,Y. AND FUJITANI,H. (1998) ZOOLOG. SCI. 15, 335-337
DK4870    XU,X. AND ARNASON,U. (1997) MOL. PHYLOGENET. EVOL. 7, 189-194
DK4880    D.O.CLARY, D.R.WOLSTENHOLME (1985) J. MOL. EVOL. 22, 252-271
DK4950    ARNASON,A., GULLBERG,A. AND JANKE,A. (1997) MOL. BIOL. EVOL. 14, 762-768
DK4990    R.ZARDOYA, A.MEYER (1996) GENETICS 142, 1249-1263
DK5000    JACOBS H.T., ASAWAKA S., ARAKI T., MIURA K., SMITH M.J., WATANABE K. (1989) CURR. GENET. 15, 193-206
DK5030    Y.CHANG, F.HUANG, T.LO (1994) J. MOL. EVOL. 38, 138-155
DK5030    G.WANG, N.WU (1992) SCI. CHINA 35, 155-161
DK5040    P.CANTATORE ET AL. (1989) J. BIOL. CHEM. 264, 10965-10975 (1990) P.CANTATORE (1989) PERSONAL COM.
DK5050    S.MITCHELL, A.COCKBURN, J.SEAWRIGHT (1993) GENOME 36, 1058-1073
DK5070    V.RAMIREZ, P.SAVOIE, R.MORAIS (1993) J. MOL. EVOL. 37, 273-280
DK5080    H.T.JACOBS, D.J.ELLIOTT, V.B.MATH, A.FARQUHARSON (1988) J. MOL. BIOL. 202,185-217
DK5110    K.LONERGAN, M.GRAY (1993) NUCLEIC ACIDS RES. 21, 4402
DK5120    B.A.ROE, D.P.MA, R.K.WILSON, J.F.H.WONG (1985) J. BIOL. CHEM. 260, 9759-9774
DK5130    JANKE A., ARNASON U. (1997) MOL. BIOL. EVOL. 14, 1266-1272
DK5210    C.TZENG, C.HUI, S.SHEN, P.HUANG (1992) NUCLEIC ACIDS RES. 20, 4853-4858
DK5220    Y.H.W.LEE, L.L.LIAW, T.T.YUNG, S.J.LO (1989) NUCLEIC ACIDS RES. 17, 9477-9477
DK5280    R.GROSSKOPF, H.FELDMANN (1981) CURR. GENET. 4, 151-158
DK5281    P.CANTATORE ET AL. (1982) NUCLEIC ACIDS RES. 10, 3279-3289
	G.PEPE ET AL (1983) BIOCHEM. INT. 6, 553-563
DK5320    M.J.BIBB, R.A.VAN ETTEN, C.T.WRIGHT, M.W.WALBERG, D.A.CLAYTON (1981) CELL 26, 167-180
DK5340    U.ARNASON, A.GULLBERG, B.WIDEGREN (1991) J. MOL. EVOL. 33, 556-568
DK5350    U.ARNASON, A.GOLLBERG (1993) J. MOL. EVOL. 37, 312-322
DK5360    S.ANDERSON ET AL. (1982) J. MOL. BIOL. 156, 683-717
DK5370    U.ARNASON, A.GULLBERG, E.JOHNSSON, C.LEDJE (1993) J. MOL. EVOL. 37, 323-330
DK5380    U.ARNASON, E.JOHNSSON (1992) J. MOL. EVOL. 34, 493-505
DK5390    JOHANSEN,S. AND BAKKE,I. (1996) MOL. MARINE BIOL. BIOTECHNOL. 5, 203-214
	S.JOHANSEN, P.H.GUDDAL, T.JOHANSEN (1990) NUCLEIC ACIDS RES. 18, 411-419
DK5410    KITA,K. (1997) GENBANK:AB006205
DK5440    X.XU, A.JANKE, U.ARNASON (1996) MOL.BIOL.EVOL. 13, 1167-1173
DK5470    XU,X., JANKE,A. AND ARNASON,U. (1996) J. MOL. EVOL. 43, 438-446
DK5480    XU,X., JANKE,A. AND ARNASON,U. (1996) J. MOL. EVOL. 43, 438-446
DK5530    ARNASON,U., GULLBERG,A. AND XU,X. (1996) HEREDITAS 124, 185-189
DK5550    A.KETTEK, A.GULLBERG, U.ARNASON (1995) J.MOL.EVOL. 41, 952-957
DK5610    S.HORAI ET AL. (1992) J. MOL. EVOL. 35, 32-43
DK5670    ARNASON,U., GULLBERG,A. AND JANKE,A. (1998) J. MOL. EVOL. 47, 718-727
DK5720    S.HORAI ET AL. (1992) J. MOL. EVOL. 35, 32-43
DK5730    S.HORAI ET AL. (1992) J. MOL. EVOL. 35, 32-43
DK5731    HORAI S., HAYASAKA K., KONDO R., TSUGANE K., TAKAHAT N. (1995) PROC.NATL.ACAD.SCI. 92, 532-536
DK5800    S.HORAI ET AL. (1992) J. MOL. EVOL. 35, 32-43
DK5840    S.HORAI ET AL. (1992) J. MOL. EVOL. 35, 32-43
DK5880    S.ANDERSON ET AL. (1981) NATURE 290, 457-465
DK6010    GISSI,C., GULLBERG,A. AND ARNASON,U. (1998) GENOMICS 50, 161-169
DK6060    SELLOS,D.Y. (1995) GENKANK:MPM55K
DK6061    SELLOS,D.Y. (1995) GENKANK:MPM55K
DK6090    HARLID,A., JANKE,A. AND ARNASON,U. (1998) J. MOL. EVOL. 46, 669-679
DK6110    GACHELIN ET AL. (1998) GENETICS 150, 331-344
DK6130    KITA,K. (1997) GENBANK:AB006203
DK6140    KITA,K. (1997) GENBANK:AB006204
DK7500    PREISER,P., WILLIAMSON,D.H. AND WILSON,R.J. (1995) NUCLEIC ACIDS RES. 23 (21) 4329-4336
DK7520    D.A.CAMPBELL (1989) NUCLEIC ACIDS RES. 17, 9479-9479
DK7521    K.HANCOCK, S.L.HAJDUK (1992) NUCLEIC ACIDS RES. 20, 2602
DK7522    J.C.MOTTRAM ET AL. (1991) J.BIOL.CHEM. 266, 18313-18317
DK7550    X.SHI, D.CHEN, Y. SUYAMA (1994) MOL. BIOCHEM. PARASITOL. 65, 23-37
DK7570    J.HOFMANN ET AL. (1991) J.MOL.BIOL. 222, 537-552
DK7571    J.HOFMANN ET AL. (1991) J.MOL.BIOL. 222, 537-552
DK7630    F.J.DEL REY, T.F.DONAHUE, G.R.FINK (1982) PROC. NATL. ACAD. SCI. USA 79, 4138-4142
DK7631    P.NELBOECK, R.STUCKA, H.FELDMANN (1985) BIOL. CHEM. HOP.-SEY. 336, 1041-1051
DK7632    A.PAVESI ET AL. (1994) NUCLEIC ACIDS RES. 22, 1247-1256
DK7640    V.GAMULIN ET AL. (1983) NUCLEIC ACIDS RES. 11, 8537-8546
DK8710    OHTA,N. (1997) J. PLANT RES. 110, 235-245
DK9200    T.A.TRANQUILLA, R.CORTESE, D.MELTON, J.D.SMITH (1982) NUCLEIC ACIDS RES. 10, 7919-7934
DK9202    R.WILSON ET AL. (1994) NATURE 398, 32-38
DK9230    A.FOURNIER, M.A.GUERIN, S.G.CLARKSON (1986) NUCLEIC ACIDS RES. 14, 1915-1915
DK9240    D.DEFRANCO, O.SCHMIDT, D.SOELL (1980) PROC. NATL. ACAD. SCI. USA 77, 3365-3368
	B.HOVEMANN, S.SHARP, H.YAMADA, D.SOELL (1980) CELL 19, 889-895
	P.H.YEN, N.DAVIDSON (1980) CELL 22, 137-148
DK9241    D.DEFRANCO ET AL. (1982) NUCLEIC ACIDS RES. 10, 5799-5808
DK9260    M.MATSUO, N.OKADA (1993) PROC. NATL. ACAD. SCI. USA 90, 6260-6264
DK9261    ABE Y. SARUTA Y., OKADA N. (1995) GENE 165, 249-253
DK9262    ABE Y., SARURA Y., OKADA N. (1995) GENE 165, 249-253
DK9263    ABE Y., SARURA Y., OKADA N. (1995) GENE 165, 249-253
DK9290    F.MUELLER, S.G.CLARKSON, D.J.GALAS (1987) NUCLEIC ACIDS RES. 15, 7191-7191
	A.MAZABRAUD ET AL. (1987) J. MOL. BIOL. 195, 835-845
DK9320    S.WITTIG, B.WITTIG (1982) NATURE 297, 31-38
DK9330    J.H.HAN, J.D.HARDING (1983) NUCLEIC ACIDS RES. 11, 2053-2064
DK9331    T.RUSSO ET AL. (1987) NUCLEIC ACIDS RES. 15, 8562-8562
DK9350    T.SEKIYA, R.NISHIZAWA, K.MATSUDA, Y.TAYA, S.NISHIMURA (1982) NUCLEIC ACIDS RES. 10, 6411-6419
DK9990    K.L.ROY, H.COOKE, R.BUCKLAND (1982) NUCLEIC ACIDS RES. 10, 7313-7322
DK9991    L.C.CRAIG ET AL. (1989) DNA 8, 457-471
DL0000    YAMADA,T. AND NISHIDA,N. (1998) EMBLNEW: AB011501
DL0001    YAMADA,T. AND NISHIDA,N. (1998) EMBLNEW: AB011501
DL0220    J.BROIDA, J.ABELSON (1985) J. MOL. BIOL. 185, 545-563
DL0260    V.N.KSENZENKO ET AL. (1987) NUCLEIC ACIDS RES. 15, 5480-5481
DL0340    KLENK ET AL. (1997) NATURE 390, 364-370
DL0341    KLENK ET AL. (1997) NATURE 390, 364-370
DL0342    KLENK ET AL. (1997) NATURE 390, 364-370
DL0343    KLENK ET AL. (1997) NATURE 390, 364-370
DL0344    KLENK ET AL. (1997) NATURE 390, 364-370
DL0440    T.SCHOLZEN, E.ARNDT (1992) J.BIOL.CHEM. 267, 12123-12130
DL0650    C. BULT ET AL. (1996) SCIENCE 273, 1058-1073
DL0651    C. BULT ET AL. (1996) SCIENCE 273, 1058-1073
DL0652    C. BULT ET AL. (1996) SCIENCE 273, 1058-1073
DL0660    G.WICH, L.SIBOLD, A.BOECK (1986) SYSTEM. APPL. MICROBIOL. 7, 18-25
DL0680    E.S.HAAS, C.J.DANIELS, J.N.REEVE (1989) GENE 77, 253-263
DL0760    J.PALMER, T.BALTRUS, J.REEVE, C.DANIELS (1992) BIOCHIM. BIOPHYS. ACTA 1132, 315-318
DL0860    B.P.KAINE, R.GUPTA, C.R.WOESE (1983) PROC. NATL. ACAD SCI. USA 80, 3309-3312
DL0980    G.WICH, W.LEINFELDER, A.BOECK (1987) EMBO J. 6, 523-528
DL0981    G.WICH, W.LEINFELDER, A.BOECK (1987) EMBO J. 6, 523-528
DL1140    Y.ANDACHI ET AL. (1987) PROC. NATL. ACAD. SCI. USA 84, 7398-7402
DL1141    L.GAFNY, H.C.HYMAN, S.RAZIN, G.GLASER (1988) NUCLEIC ACIDS RES. 16, 61-7
DL1150    FRASER ET AL. (1995) SCIENCE 270, 397-403
DL1151    FRASER ET AL. (1995) SCIENCE 270, 397-403
DL1152    FRASER ET AL. (1995) SCIENCE 270, 397-403
DL1200    P.SIMONEAU, R.WENZEL, R.HERRMANN, P.C.HU (1990) NUCLEIC ACIDS RES. 18, 2814-2814
DL1201    P.SIMONEAU, C.LI, S.LOECHEL, R.WENZEL, R.HERRMANN, P.HU (1993) NUCLEIC ACIDS RES. 21, 4967-4974
DL1220    O.F.RASMUSSEN, J.FRYDENBERG, C.CHRISTIANSEN (1987) MOL. GEN. GENET. 208, 23-29
DL1230    R.TANAKA, Y.ANDACHI, A.MUTO (1991) NUCLEIC ACIDS RES. 19, 6787-6792
DL1231    R.TANAKA, Y.ANDACHI, A.MUTO (1991) NUCLEIC ACIDS RES. 19, 6787-6792
DL1232    R.TANAKA, Y.ANDACHI, A.MUTO (1991) NUCLEIC ACIDS RES. 19, 6787-6792
DL1270    FRASER ET AL. (1998) SCIENCE 281, 375-388
DL1271    FRASER ET AL. (1998) SCIENCE 281, 375-388
DL1272    FRASER ET AL. (1998) SCIENCE 281, 375-388
DL1273    FRASER ET AL. (1998) SCIENCE 281, 375-388
DL1274    FRASER ET AL. (1998) SCIENCE 281, 375-388
DL1280    FRASER ET AL. (1997) NATURE 390 (11) 580-586
DL1281    FRASER ET AL. (1997) NATURE 390 (11) 580-586
DL1282    FRASER ET AL. (1997) NATURE 390 (11) 580-586
DL1283    FRASER ET AL. (1997) NATURE 390 (11) 580-586
DL1310    E.J.LAWLOR, H.A.BAYLIS, K.F.CHATER (1987) GEN. DEVELOP. 1, 1305-1310
DL1480    C.GREEN, B.VOLD (1993) J. BACTERIOL. 175, 5091-5096
DL1481    C.GREEN, B.VOLD (1993) J. BACTERIOL. 175, 5091-5096
DL1482    C.GREEN, B.VOLD (1993) J. BACTERIOL. 175, 5091-5096
DL1510    TOMB ET AL. (1997) NATURE 388, 539-547
DL1511    TOMB ET AL. (1997) NATURE 388, 539-547
DL1512    TOMB ET AL. (1997) NATURE 388, 539-547
DL1513    TOMB ET AL. (1997) NATURE 388, 539-547
DL1540    C.J.GREEN, G.C.STEWART, M.A.HOLLIS, B.S.VOLD, K.F.BOTT (1985) GENE 37, 261-266
DL1541    C.J.GREEN, G.C.STEWART, M.A.HOLLIS, B.S.VOLD, K.F.BOTT (1985) GENE 37, 261-266
DL1542    C.J.GREEN, G.C.STEWART, M.A.HOLLIS, B.S.VOLD, K.F.BOTT (1985) GENE 37, 261-266
DL1543    C.J.GREEN, G.C.STEWART, M.A.HOLLIS, B.S.VOLD, K.F.BOTT (1985) GENE 37, 261-266
DL1544    C.J.GREEN, B.S.VOLD (1992) J.BACTERIOL 174, 3147-3151
DL1545    D.GARRITY, S.ZAHLER (1993) J. BACTERIOLOGY 175, 6512-6517
DL1660    G.DUESTER, R.K.CAMPEN, W.M.HOLMES (1981) NUCLEIC ACIDS RES. 9, 2121-2139
	L.M.HSU, H.J.KLEE, J.ZAGORSKI, M.J.FOURNIER (1984) J. BACTERIOL. 158, 934-942
DL1661    N.NAKAJIMA, H.OZEKI, Y.SHIMURA (1981) CELL 23, 239-249
DL1662    M.YOSHIMURA, H.INOKUCHI, H.OZEKI (1984) J. MOL. BIOL. 177, 627-644
DL1663    Y.KOMINE, T.ADACHI, H.INOKUCHI, H.OZEKI (1990) J. MOL. BIOL. 212, 579-598
DL1664    Y.KOMINE, T.ADACHI, H.INOKUCHI, H.OZEKI (1990) J. MOL. BIOL. 212, 579-598
DL1700    L.BOSSI (1983) MOL. GEN. GENET. 192, 163-170
DL1710    COLE,S.T. (1997) GENBANK, ACC.: MLBC1770
DL1750    N.FTOUHI, R.CEDERGREN (1990) NUCLEIC ACIDS RES. 18, 3662-3662
DL1780    X.-R.GU, S.GIROUX, R.CEDERGREN (1988) NUCLEIC ACIDS RES. 16, 10936-10936
DL1940    B.BOESTEN, G.LENZEN, A.DANCHIN, F.O'GARA (1987) GENE 55, 153-156
DL1950    R.HUREK, D.SHUB (1992) NATURE 357, 173-176
DL1980    I.CRENON, G.LENZEN, A.ULLMANN, A.DANCHIN (1987) FEMS MICROBIOL. LETTERS 44, 19-22
DL2000    M.A.HAUSER, J.J.SCOCCA (1990) NUCLEIC ACIDS RES. 18, 5305-5305
DL2001    R.D.FLEISCHMANN ET AL. (1995) SCIENCE 269, 496-512
DL2002    R.D.FLEISCHMANN ET AL. (1995) SCIENCE 269, 496-512
DL2003    R.D.FLEISCHMANN ET AL. (1995) SCIENCE 269, 496-512
DL2004    R.D.FLEISCHMANN ET AL. (1995) SCIENCE 269, 496-512
DL2140    T.KANEKO ET AL. (1995) DNA RES. 2, 153-166
DL2141    T.KANEKO ET AL. (1995) DNA RES. 2, 153-166
DL2142    T.KANEKO ET AL. (1995) DNA RES. 2, 153-166
DL2143    T.KANEKO ET AL. (1995) DNA RES. 2, 153-166
DL2144    T.KANEKO ET AL. (1995) DNA RES. 2, 153-166
DL2150    M.SUGITA ET AL. (1995) DNA RES. 2, 71-76
DL2180    J.-L.EVRARD, M.KUNTZ, N.A.STRAUS, J.-H.WEIL (1988) GENE 71, 115-122
DL2470    KOWALLIK,K.V., STOEBE,B., SCHAFFRAN,I., KROTH-PANCIC,P. AND FREIER,U. (1995) PLANT MOL. BIOL. REP. 13, 336-342
DL2471    KOWALLIK,K.V., STOEBE,B., SCHAFFRAN,I., KROTH-PNACIC,P. AND FREIER,U. (1995) PLANT MOL. BIOL. REP. 13, 336-342
DL2490    A.VERA, M.SUGITA (1993) NUCLEIC ACIDS RES. 21, 2517
DL2510    G.GOCKEL ET AL (1994) CURR. GENET. 26, 256-262
DL2520    R.B.HALLICK ET AL. (1984) PLANT. MOL. BIOL. 3, 169-175
DL2521    R.B.HALLICK ET AL. (1984) PLANT. MOL. BIOL 3, 169-175
DL2522    A.MONFORT, B.RUTTI E.STUTZ (1986) NUCLEIC ACIDS RES. 14, 3971-3971
DL2600    K.OHYAMA ET AL. (1988) J. MOL. BIOL. 203, 281-298
DL2601    K.OHYAMA ET AL. (1988) J. MOL. BIOL. 203, 281-298
DL2602    K.OHYAMA ET AL. (1988) J. MOL. BIOL. 203, 281-298
DL2610    D.B�MMER, G. HABERHAUSEN, K. ZETSCHE (1993) CURR. GENET. 24, 171-176
DL2700    J.HIRATSUKA ET AL. (1989) MOL.GEN.GENET. 217, 185-194
DL2701    J.HIRATSUKA ET AL. (1989) MOL.GEN.GENET. 217, 185-194
DL2702    J.HIRATSUKA ET AL. (1989) MOL.GEN.GENET. 217, 185-194
DL2720    A.STEINMETZ, E.J.GUBBINS, L.BOGORAD (1982) NUCLEIC ACIDS RES. 10, 3027-3037
DL2721    A.A.STEINMETZ, E.T.KREBBERS, Z.SCHWARZ, E.J.GUBBINS, L.BOGORAD (1983) J. BIOL. CHEM. 258, 5503-5511
DL2722    K.NECKERMANN (1995) J.MOL.BIOL. 251, 614-628
DL2723    K.NECKERMANN (1995) J.MOL.BIOL. 251, 614-628
DL2740    K.H.WOLFE, C.W.MORDEN, J.D.PALMER (1992) J.MOL.BIOL. 223, 95-104
DL2800    M.DRON, C.HARTMANN, A.RODE, M.SEVIGNAC (1985) NUCLEIC ACIDS RES. 13, 8603-8610
DL2920    A.KATO, F.TAKAIWA, K.SHINOZAKI, M.SUGIURA (1985) CURR. GENET. 9, 405-409
DL2921    K.YAMADA, K.SHINOZAKI, M.SUGIURA (1986) PLANT MOL. BIOL. 6, 193-199
DL2922    T.WAKASUGI, M.OHME, K.SHINOZAKI, M.SUGIURA (1986) PLANT MOL. BIOL. 7, 385-392
DL3200    D.R.SHAPIRO, K.K.TEWARI (1986) PLANT MOL. BIOL. 6, 1-12
DL3220    J.TSUDZUKI ET AL. (1994) CURR. GENET. 26, 153-158
DL3221    J.TSUDZUKI ET AL. (1994) CURR. GENET. 26, 153-158
DL3222    J.TSUDZUKI ET AL. (1994) CURR. GENET. 26, 153-158
DL3280    D.-X.ZHOU, F.QUIGLEY, R.MACHE (1987) NUCLEIC ACIDS RES. 15, 3621-3621
DL3360    G.BONNARD, J.H.WEIL, A.STEINMETZ (1985) CURR. GENET. 9, 417-422
DL3361    G.BONNARD, J.H.WEIL, A.STEINMETZ (1985) CURR. GENET. 9, 417-422
DL3400    D.P.MA, J.DOEBLEY (1986) GENE 43, 169-174
DL3600    G.WOLFF ET AL. (1994) J. MOL. BIOL. 237, 75-86
DL3601    G.WOLFF ET AL. (1994) J. MOL. BIOL. 237, 75-86
DL3620    O.RICHARD ET AL. (1995) J.MOL.BIOL. 250, 484-495
DL3621    C.LEBLANC, C.BOYEN, O.RICHARD ET AL. (1995) J.MOL.BIOL. 250, 484-495
DL3650    K.V.KOWALLIK, B.STOEBE, U.FREIER ET AL. (1995) PLANT MOL.BIOL.REP. 13, 336-342
DL3651    K.V.KOWALLIK, B.STOEBE, U.FREIER ET AL. (1995) PLANT MOL.BIOL.REP. 13, 336-342
DL3660    P.PREISER ET AL. (1995) NUCLEIC ACIDS RES. 23, 4329-4336
DL3750    YOSHIDA,K. (1993) INTERNATIONAL BOTANICAL CONGRESS 503, 503-504
DL3751    YOSHIDA,K. (1993) INTERNATIONAL BOTANICAL CONGRESS 503, 503-504
DL3800    T.Y.K.HEINONEN, M.N.SCHNARE, P.G.YOUNG, M.W.GRAY (1987) J. BIOL. CHEM. 262, 2879-2887
	Y.SUYAMA, F.JENNEY, N.OKAWA (1987) CURR. GENET. 11, 327-330
DL3840    G.B.MORIN, T.R.CECH (1988) NUCLEIC ACIDS RES. 16, 327-346
DL3880    H.G.KOECHEL, C.M.LAZARUS, N.BASAK, H.KUENTZEL (1981) CELL 23, 625-633
DL3881    H.G.KOECHEL, C.M.LAZARUS, N.BASAK, H.KUENTZEL (1981) CELL 23, 625-633
DL4000    B.BERLANI, S.G.BONITZ, G.CORUZZI, M.NOBREGA, A.TZAGOLOFF (1980) NUCLEIC ACIDS RES. 8, 5017-5030
DL4020    N.DINOUEL, F.SOR, H.FUKUHARA (1992) NUCLEIC ACIDS RES. 20, 3509
DL4030    N.DINOUEL, F.SOR, H.FUKUHARA (1992) NUCLEIC ACIDS RES. 20, 3509
DL4040    B.F.LANG ET AL. (1983) IN: MITOCHONDRIA 1983, R.J.SCHWEYEN, K.WOLF, F.KAUDEWITZ (ED) WALTER DE GRUYTER BERLIN PP.313-329
DL4050    C.M.HARDY, G.D.CLARK-WALKER (1989) NUCLEIC ACIDS RES. 17, 1762-1762
DL4060    J.NOSEK, H.FUKUHARA (1994) GENE 142, 307-308
DL4070    K.OKAMOTO, K.SUZUKI, K.YOSHIDA (1992) NUCLEIC ACIDS RES. 20, 2373
DL4071    T.SEKITO, K.OKAMOTO, H.KITANO, K.YOSHIDA (1995) YEAST 11, 1317-1321
DL4072    T.SEKITO, K.OKAMOTO, H.KITANO, K.YOSHIDA (1995) YEAST 11, 1317-1321
DL4080    G.D.CLARK-WALKER, C.R.MCARTHUR, K.S.SRIPRAKASH (1985) EMBO J. 4, 465-473
DL4110    C.TORTAJADA, S.FERRER, D.RAMON (1993) FEMS-MICROBIOL. LETT. 109, 151-157
DL4360    S.BINDER ET AL. (1990) CURR.GENET. 17, 353-358
DL4500    K.ODA ET AL. (1992) NUCLEIC ACIDS RES. 20, 3773-3777
DL4501    K.ODA ET AL. (1992) NUCLEIC ACIDS RES. 20, 3773-3777
DL4502    K.ODA ET AL. (1992) NUCLEIC ACIDS RES. 20, 3773-3777
DL4600    HATZOGLOU,E., RODAKIS,G.C. AND LECANIDOU,R. (1995) GENETICS 140, 1353-1366
DL4601    HATZOGLOU,E., RODAKIS,G.C. AND LECANIDOU,R. (1995) GENETICS 140, 1353-1366
DL4640    D.R.WOLSTENHOLME ET AL. (1987) PROC. NATL. ACAD. SCI. USA 84, 1324-1328
DL4641    D.R.WOLSTENHOLME ET AL. (1987) PROC. NATL. ACAD. SCI. USA 84, 1324-1328
DL4660    DE GIORGI,C., MARTIRADONNA,A., LANAVE,C. AND SACCONE,C. (1996) MOL. PHYLOGENET. EVOL. 5, 323-332
DL4661    DE GIORGI,C., MARTIRADONNA,A., LANAVE,C. AND SACCONE,C. (1996) MOL. PHYLOGENET. EVOL. 5, 323-332
DL4680    R.OKIMOTO, D.R.WOLSTENHOLME (1990) EMBO J. 9, 3405-3411
DL4681    R.OKIMOTO, D.R.WOLSTENHOLME (1990) EMBO J. 9, 3405-3411
DL4700    R.J.HOFFMANN, J.L.BOORE, W.M.BROWN (1992) GENETICS 131, 397-412
DL4701    R.J.HOFFMANN, J.L.BOORE, W.M.BROWN (1992) GENETICS 131, 397-412
DL4730    SYRUYT,N., DELABRE,C., GACHELIN,G. AND LAUDIT,V. (1998) NUCLEIC ACIDS RES. 26 (13) 3279-3285
DL4731    SYRUYT,N., DELABRE,C., GACHELIN,G. AND LAUDIT,V. (1998) NUCLEIC ACIDS RES. 26 (13) 3279-3285
DL4740    KUMAZAWA Y., NISHIDA M. (1995) MOL. BIOL. EVOL. 12, 759-772
DL4750    KUMAZAWA Y., NISHIDA M. (1995) MOL. BIOL. EVOL. 12, 759-772
DL4760    I.UHLENBUSCH, R.M.RIPPE, G.GELLISSEN (1987) NATURWISSENSCHAFTEN 74, 142-143
DL4761    H.R.HAUCKE, G.GELLISSEN (1988) CURR. GENET. 14, 471-476
DL4762    P.K.FLOOK, C.H.F.ROWELL, G.GELLISSEN (1995) J.MOL.EVOL. 41, 928-941
DL4763    P.K.FLOOK, C.H.F.ROWELL, G.GELLISSEN (1995) J.MOL.EVOL. 41, 928-941
DL4770    D.L.STERN (1995) PROC.R.SOC.LOND. BIOL.SCI. 260, 85-89
DL4800    C-C.HSUCHEN, R.M.KOTIN, D.T.DUBIN (1984) NUCLEIC ACIDS RES. 12, 7771-7785
DL4820    R.CROZIER, Y.CROZIER (1993) GENETICS 133, 97-117
DL4821    R.CROZIER, Y.CROZIER (1993) GENETICS 133, 97-117
DL4840    M.H.L.DE BRUIJN (1983) NATURE 304, 234-241
DL4841    D.L.LEWIS, C.L.FARR, L.S.KAGUNI (1995) INSECT MOL.BIOL. 4, 263-278
DL4850    MURAKAMI,M., YAMASHITA,Y. AND FUJITANI,H. (1998) ZOOLOG. SCI. 15, 335-337
DL4851    MURAKAMI,M., YAMASHITA,Y. AND FUJITANI,H. (1998) ZOOLOG. SCI. 15, 335-337
DL4860    KUMAZAWA Y., NISHIDA M. (1995) MOL. BIOL. EVOL. 12, 759-772
DL4870    XU,X. AND ARNASON,U. (1997) MOL. PHYLOGENET. EVOL. 7, 189-194
DL4871    XU,X. AND ARNASON,U. (1997) MOL. PHYLOGENET. EVOL. 7, 189-194
DL4880    D.O.CLARY, D.R.WOLSTENHOLME (1985) J. MOL. EVOL. 22, 252-271
DL4881    D.O.CLARY, D.R.WOLSTENHOLME (1985) J. MOL. EVOL. 22, 252-271
DL4920    KUMAZAWA Y., NISHIDA M. (1995) MOL. BIOL. EVOL. 12, 759-772
DL4930    KUMAZAWA Y., NISHIDA M. (1995) MOL. BIOL. EVOL. 12, 759-772
DL4950    ARNASON,U., GULLBERG,A. AND JANKE,A. (1997) MOL. BIOL. EVOL. 14, 762-768
DL4951    ARNASON,U., GULLBERG,A. AND JANKE,A. (1997) MOL. BIOL. EVOL. 14, 762-768
DL4970    F.SPERLING, D.HICKEY (1994) MOL. BIOL. EVOL. 11, 656-665
DL4980    H.T.JACOBS, S.ASAKAWA, T.ARAKI, K.MIURA, M.J.SMITH, K.WATANABEE (1989) CURR. GENET. 15, 193-206
DL4981    H.T.JACOBS, S.ASAKAWA, T.ARAKI, K.MIURA, M.J.SMITH, K.WATANABE (1989) CURR. GENET. 15, 193-206
DL4990    R.ZARDOYA, A.MEYER (1996) GENETICS 142, 1249-1263
DL4991    R.ZARDOYA, A.MEYER (1996) GENETICS 142, 1249-1263
DL5000    H.T.JACOBS, S.ASAKAWA, T.ARAKI, K.MIURA, M.J.SMITH, K.WATANABE (1989) CURR. GENET. 15, 193-206
DL5001    H.T.JACOBS, S.ASAKAWA, T.ARAKI, K.MIURA, M.J.SMITH, K.WATANABE (1989) CURR. GENET. 15, 193-206
DL5001    JACOBS H.T., ASAWAKA S., ARAKI T., MIURA K., SMITH M.J., WATANABE K. (1989) CURR. GENET. 15, 193-206
DL5002    JACOBS H.T., ASAWAKA S., ARAKI T., MIURA K., SMITH M.J., WATANABE K. (1989) CURR. GENET. 15, 193-206
DL5020    H.T.JACOBS, S.ASAKAWA, T.ARAKI, K.MIURA, M.J.SMITH, K.WATANABE (1989) CURR. GENET. 15, 193-206
DL5021    H.T.JACOBS, S.ASAKAWA, T.ARAKI, K.MIURA, M.J.SMITH, K.WATANABE (1989) CURR. GENET. 15, 193-206
DL5030    Y.CHANG, F.HUANG, T.LO (1994) J. MOL. EVOL. 38, 138-155
DL5030    Y.CHANG, F.HUANG, T.LO (1994) J. MOL. EVOL. 38, 138-155
DL5040    P.CANTATORE ET AL. (1988) CURR. GENET. 13, 91-96
	P.CANTATORE (1989) PERSONAL COM.
DL5041    P.CANTATORE ET AL. (1988) CURR. GENET. 13, 91-96
DL5050    S.MITCHELL, A.COCKBURN, J.SEAWRIGHT (1993) GENOME 36, 1058-1073
DL5051    S.MITCHELL, A.COCKBURN, J.SEAWRIGHT (1993) GENOME 36, 1058-1073
DL5070    V.RAMIREZ, P.SAVOIE, R.MORAIS (1993) J. MOL. EVOL. 37, 273-280
DL5080    H.T.JACOBS, D.J.ELLIOTT, V.B.MATH, A.FARQUHARSON (1988) J. MOL. BIOL. 202, 185-217
DL5081    H.T.JACOBS, D.J.ELLIOTT, V.B.MATH, A.FARQUHARSON (1988) J. MOL. BIOL. 202, 185-217
DL5110    K.LONERGAN, W.GRAY (1993) NUCLEIC ACIDS RES. 21, 4402
DL5120    B.A.ROE, D.P.MA, R.K.WILSON, J.F.H.WONG (1985) J. BIOL. CHEM. 260, 9759-9774
DL5121    B.A.ROE, D.P.MA, R.K.WILSON, J.F.H.WONG (1985) J. BIOL. CHEM. 260, 9759-9774
DL5130    JANKE A., ARNASON U. (1997) MOL. BIOL. EVOL. 14, 1266-1272
DL5131    JANKE A., ARNASON U. (1997) MOL. BIOL. EVOL. 14, 1266-1272
DL5160    Y.YONEYAMA (1987) J. NIPPON MED. SCH. 54, 429-440
DL5210    C.TZENG, C.HUI, S.SHEN, P.HUANG (1992) NUCLEIC ACIDS RES. 20, 4853-4858
DL5211    C.TZENG, C.HUI, S.SHEN, P.HUANG (1992) NUCLEIC ACIDS RES. 20, 4853-4858
DL5220    P.DESJARDINS AND R.MORAIS (1990) J.MOL.BIOL. 212, 599-634
DL5221    P.DESJARDINS AND R.MORAIS (1990) J.MOL.BIOL. 212, 599-634
DL5280    R.GROSSKOPF, H.FELDMANN (1981) CURR. GENET. 4, 191-196
DL5281    G.SACCONE ET AL. (1981) NUCLEIC ACIDS RES. 9, 4139-4148
DL5320    M.J.BIBB, R.A.VAN ETTEN, C.T.WRIGHT, M.W.WALBERG, D.A.CLAYTON (1981) CELL 26, 167-180
DL5321    M.J.BIBB, R.A.VAN ETTEN, C.T.WRIGHT, M.W.WALBERG, D.A.CLAYTON (1981) CELL 26, 167-180
DL5340    U.ARNASON, A.GULLBERG, B.WIDEGREN (1991) J. MOL. EVOL. 33, 556-568
DL5341    U.ARNASON, A.GULLBERG, B.WIDEGREN (1991) J. MOL. EVOL. 33, 556-568
DL5350    U.ARNASON, A.GOLLBERG (1993) J. MOL. EVOL. 37, 312-322
DL5351    U.ARNASON, A.GOLLBERG (1993) J. MOL. EVOL. 37, 312-322
DL5360    S.ANDERSON ET AL. (1982) J. MOL. BIOL. 156, 683-717
DL5361    S.ANDERSON ET AL. (1982) J. MOL. BIOL. 156, 683-717
DL5370    U.ARNASON, A.GULLBERG, E.JOHNSSON, C.LEDJE (1993) J. MOL. EVOL. 37, 323-330
DL5380    U.ARNASON, E.JOHNSSON (1992) J. MOL. EVOL. 34, 493-505
DL5381    U.ARNASON, E.JOHNSSON (1992) J. MOL. EVOL. 34, 493-505
DL5390    JOHANSEN,S. AND BAKKE,I. (1996) MOL. MARINE BIOL. BIOTECHNOL. 5, 203-214
DL5391    JOHANSEN,S. AND BAKKE,I. (1996) MOL. MARINE BIOL. BIOTECHNOL. 5, 203-214
DL5440    X.XU, A.JANKE, U.ARNASON (1996) MOL.BIOL.EVOL. 13, 1167-1173
DL5441    X.XU, A.JANKE, U.ARNASON (1996) MOL.BIOL.EVOL. 13, 1167-1173
DL5450    Y.KUMAZAWA, M.NISHIDA (1995) MOL.BIOL.EVOL. 12, 759-772
DL5451    Y.KUMAZAWA, M.NISHIDA (1995) MOL.BIOL.EVOL. 12, 759-772
DL5470    XU,X., JANKE,A. AND ARNASON,U. (1996) J. MOL. EVOL. 43, 438-446
DL5471    XU,X., JANKE,A. AND ARNASON,U. (1996) J. MOL. EVOL. 43, 438-446
DL5480    XU,X. AND ARNASON,U. (1994) GENE 148, 357-362
DL5481    XU,X. AND ARNASON,U. (1994) GENE 148, 357-362
DL5490    HAYASAKA K., FUJII K., HORAI S. (1996) MOL. BIOL. EVOL. 13, 1044-1053
DL5500    Y.KUMAZAWA, M.NISHIDA (1995) MOL.BIOL.EVOL. 12, 759-772
DL5510    KUMAZAWA Y., NISHIDA M. (1995) MOL. BIOL. EVOL. 12, 759-772
DL5530    RNASON,U., GULLBERG,A. AND XU,X. (1996) HEREDITAS 124, 185-189
DL5531    RNASON,U., GULLBERG,A. AND XU,X. (1996) HEREDITAS 124, 185-189
DL5550    A.KRETTEK, A.GULLBERG, U.ARNASON (1995) J.MOL.EVOL. 41, 952-957
DL5551    A.KRETTEK, A.GULLBERG, U.ARNASON (1995) J.MOL.EVOL. 41, 952-957
DL5552    A.KRETTEK, A.GULLBERG, U.ARNASON (1995) J.MOL.EVOL. 41, 952-957
DL5560    K.HAYASAKA, K.FUJII, S.HORAI (1996) MOL.BIOL.EVOL. 13, 1044-1053
DL5570    K.HAYASAKA, K.FUJII, S.HORAI (1996) MOL.BIOL.EVOL. 13, 1044-1053
DL5580    K.HAYASAKA, K.FUJII, S.HORAI (1996) MOL.BIOL.EVOL. 13, 1044-1053
DL5590    K.HAYASAKA, K.FUJII, S.HORAI (1996) MOL.BIOL.EVOL. 13, 1044-1053
DL5620    K.HAYASAKA, T.GOJOBORI, S.HORAI (1988) MOL. BIOL. EVOL. 5, 626-644
DL5630    K.HAYASAKA, T.GOJOBORI, S.HORAI (1988) MOL. BIOL. EVOL. 5, 626-644
DL5640    K.HAYASAKA, T.GOJOBORI, S.HORAI (1988) MOL. BIOL. EVOL. 5, 626-644
DL5650    K.HAYASAKA, T.GOJOBORI, S.HORAI (1988) MOL. BIOL. EVOL. 5, 626-644
DL5660    K.HAYASAKA, T.GOJOBORI, S.HORAI (1988) MOL. BIOL. EVOL. 5, 626-644
DL5670    S.HORAI (1996) MOL.BIOL.EVOL. 13, 1044-1053
DL5680    K.HAYASAKA, T.GOJOBORI, S.HORAI (1988) MOL. BIOL. EVOL. 5, 626-644
DL5700    K.HAYASAKA, T.GOJOBORI, S.HORAI (1988) MOL. BIOL. EVOL. 5, 626-644
DL5720    W.M.BROWN, E.M.PRAGER, A.WANG, A.C.WILSON (1982) J. MOL. EVOL. 18, 225-239
DL5721    U.ARNASON, X.XU (1996) J.MOL.EVOL. 42, 145-152
DL5730    HORAI S., HAYASAKA K., KONDO R., TSUGANE K., TAKAHATA N. (1995) PROC.NATL.ACAD.SCI. 92, 532-536
DL5731    HORAI S., HAYASAKA K., KONDO R., TSUGANE K., TAKAHATA N. (1995) PROC.NATL.ACAD.SCI. 92, 532-536
DL5760    W.M.BROWN, E.M.PRAGER, A.WANG, A.C.WILSON (1982) J. MOL. EVOL. 18, 225-239
DL5780    HAYASAKA K., FUJII K., HORAI S. (1996) MOL. BIOL. EVOL. 13, 1044-1053
DL5790    HAYASAKA K., FUJII K., HORAI S. (1996) MOL. BIOL. EVOL. 13, 1044-1053
DL5800    W.M.BROWN, E.M.PRAGER, A.WANG, A.C.WILSON (1982) J. MOL. EVOL. 18, 225-239
DL5810    HAYASAKA K., FUJII K., HORAI S. (1996) MOL. BIOL. EVOL. 13, 1044-1053
DL5820    HAYASAKA K., FUJII K., HORAI S. (1996) MOL. BIOL. EVOL. 13, 1044-1053
DL5830    HAYASAKA K., FUJII K., HORAI S. (1996) MOL. BIOL. EVOL. 13, 1044-1053
DL5840    W.M.BROWN, E.M.PRAGER, A.WANG, A.C.WILSON (1982) J. MOL. EVOL. 18, 225-239
DL5841    S.HORAI ET AL. (1995) PROC.NATL.ACAD.SCI. USA 92, 532-536
DL5842    S.HORAI ET AL. (1995) PROC.NATL.ACAD.SCI. USA 92, 532-536
DL5850    JANKE,A., XU,X. AND ARNASON,U. (1997) PROC. NATL. ACAD. SCI. U.S.A. 94, 1276-1281
DL5851    JANKE,A., XU,X. AND ARNASON,U. (1997) PROC. NATL. ACAD. SCI. U.S.A. 94, 1276-1281
DL5870    DELARBRE,C., BARRIEL,V., TRILLER,S., JANVIER,R. AND GACHELIN,G. (1997)
DL5880    S.ANDERSON ET AL. (1981) NATURE 290, 457-465
	W.M.BROWN, E.M.PRAGER, A.WANG, A.C.WILSON (1982) J. MOL. EVOL. 18, 225-239
DL5881    S.ANDERSON ET AL. (1981) NATURE 290, 457-465
DL6010    GISSI,C., GULLBERG,A. AND ARNASON,U. (1998) GENOMICS 50, 161-169
DL6011    GISSI,C., GULLBERG,A. AND ARNASON,U. (1998) GENOMICS 50, 161-169
DL6040    SAITOH K.; EMBL DATABASE(1997)
DL6090    HARLID,A., JANKE,A. AND ARNASON,U. (1998) J. MOL. EVOL. 46, 669-679
DL6091    HARLID,A., JANKE,A. AND ARNASON,U. (1998) J. MOL. EVOL. 46, 669-679
DL6110    GACHELIN ET AL. (1998) GENETICS 150, 331-344
DL6111    GACHELIN ET AL. (1998) GENETICS 150, 331-344
DL7500    M.GARDNER ET AL. (1994) GENE 144, 307-308
DL7550    X.SHI, D.CHEN, Y.SUYAMA (1994) MOL. BIOCHEM. PARASITOL. 65, 23-37
DL7570    J.HOFMANN ET AL. (1991) J.MOL.BIOL. 222, 537-552
DL7590    L.HUIET, B.M.TYLER, N.H.GILES (1984) NUCLEIC ACIDS RES. 12, 5757-5765
DL7600    M.SANTOS, G.KEITH, M.TUITE (1993) EMBO-JOURNAL 12, 607-616
DL7630    D.N.STANDRING, A.VENEGAS, W.J.RUTTER (1981) PROC. NATL. ACAD. SCI. USA 78, 5963-5967
	A.ANDREADIS, Y-P.HSU, G.B.KOHLHAW, P.SCHIMMEL (1982) CELL 31, 319-325
DL7631    R.STUCKA ET AL. (1991) NUCLEIC ACIDS RES. 19, 179
DL7632    G.CHERET, L.MATTHEAKIS, F.SOR (1993) YEAST 9, 661-667
DL7750    UEDA T., SUZUKI T., YOKOGAWA T., NISHIKAWA K., WATANABE K. (1994) BIOCHIMIE 76, 1217-1222
DL7760    UEDA T., SUZUKI T., YOKOGAWA T., NISHIKAWA K., WATANABE K. (1994) BIOCHIMIE 76, 1217-1222
DL7770    UEDA T., SUZUKI T., YOKOGAWA T., NISHIKAWA K., WATANABE K. (1994) BIOCHIMIE 76, 1217-1222
DL8570    G.A.GREEN, L.MARECHAL, J.-H.WEIL, P.GUILLEMAUT (1987) PLANT MOL. BIOL. 10, 13-19
DL8640    L.CECI, M.DELL'ORCO, R.GALLERANI (1992) PLANT MOL. BIOL. 19, 863-866
DL8710    OHTA,N. (1997) J. PLANT.RES. 110, 235-245
DL9200    R.WILSON ET AL. (1994) NATURE 368, 32-38
DL9201    A.PAVESI ET AL. (1994) NUCLEIC ACIDS RES. 22, 1247-1256
DL9202    T.A.TRANQUILLA, R.CORTESE, D.MELTON, J.D.SMITH (1982) NUCLEIC ACIDS RES. 10, 7919-7934
DL9203    R.WILSON ET AL. (1994) NATURE 368, 32-38
DL9204    R.WILSON ET AL. (1994) NATURE 368, 32-38
DL9205    R.WILSON ET AL. (1994) NATURE 368, 32-38
DL9240    R.R.ROBINSON, N.DAVIDSON (1981) CELL 23, 251-259
DL9241    L.GLEW ET AL. (1986) GENE 44, 307-314
DL9290    G.GALLI, H.HOFSTETTER, M.L.BIRNSTIEL (1981) NATURE 294, 626-631
DL9330    B.M.ROSS, J.E.LOONEY, J.D.HARDING (1986) NUCLEIC ACIDS RES. 14, 5567-5567
DL9350    D.R.MAKOWSKI, R.A.HAAS, K.P.DOLAN, D.GRUNBERGER (1983) NUCLEIC ACIDS RES. 11, 8609-8624
DL9351    A.ROSEN, S.SARID, V.DANIEL (1984) NUCLEIC ACIDS RES. 12, 4893-4897
DL9352    K.SHIBUYA, S.NOGUCHI, M.YAMAKI, S.NISHIMURA, T.SEKIYA (1985) J. BIOCHEM. 97, 1719-1725
DL9990    K.L.ROY, H.COCK, R.BUCKLAND (1982) NUCLEIC ACIDS RES. 10, 7313-7322
DL9991    Y.-N.CHANG, I.L.PIRTLE, R.M.PIRTLE (1986) GENE 48, 165-174
DM0010    BROWEN,R.J., SIMAS,J.P., DAVIS,A.J. AND EFSTATHIOU,S. (1997) J. GEN. VIROL. 78 (PT 7) 1675-1687
DM0260    V.N.KSENZENKO ET AL. (1987) NUCLEIC ACIDS RES. 15, 5480-5481
DM0340    KLENK ET AL. (1997) NATURE 390, 364-370
DM0341    KLENK ET AL. (1997) NATURE 390, 364-370
DM0342    KLENK ET AL. (1997) NATURE 390, 364-370
DM0651    C. BULT ET AL. (1996) SCIENCE 273, 1058-1073
DM0652    C. BULT ET AL. (1996) SCIENCE 273, 1058-1073
DM0680    E.S.HAAS, C.J.DANIELS, J.N.REEVE (1989) GENE 77, 253-263
DM0900    H-P.KLENK ET AL. (1992) NUCLEIC ACIDS RES. 20, 5226
DM0960    J.KJEMS, H.LEFFERS, T.OLESEN, I.HOLZ, R.A.GARRETT (1990) SYSTEM. APPL. MICROBIOL. 13, 117-127
DM0990    D.LIAO, P.DENNIS (1992) J. BIOL. CHEM. 267, 22787-22797
DM0991    D.LIAO, P.DENNIS (1992) J. BIOL. CHEM. 267, 22787-22797
DM1140    A.MUTO, Y.ANDACHI, H.YUZAWA, F.YAMAO, S.OSAWA (1990) NUCLEIC ACIDS RES. 18, 5037-5043
DM1150    C.M.FRASER ET AL. (1995) SCIENCE 270, 397-403
DM1151    C.M.FRASER (1995) SCIENCE 270, 397-403
DM1180    T.SAMUELSSON, P.ELIAS, F.LUSTIG, Y.S.GUINDY (1985) BIOCHEM. J. 232, 223-228
DM1200    P.SIMONEAU, C.LI, S.LOECHEL, R.WENZEL, R.HERRMANN, P.HU (1993) NUCLEIC ACIDS RES. 21, 4967-4974
DM1230    R.TANAKA, Y.ANDACHI, A.MUTO (1991) NUCLEIC ACIDS RES. 19, 6787-6792
DM1231    R.TANAKA, Y.ANDACHI, A.MUTO (1991) NUCLEIC ACIDS RES. 19, 6787-6792
DM1260    M.J.ROGERS, A.A.STEINMETZ, R.T.WALKER (1986) NUCLEIC ACIDS RES. 14, 3145-3145
DM1270    FRASER ET AL. (1998) SCIENCE 281, 375-388
DM1271    FRASER ET AL. (1998) SCIENCE 281, 375-388
DM1280    FRASER ET AL. (1997) NATURE 390 (11) 580-586
DM1281    FRASER ET AL. (1997) NATURE 390 (11) 580-586
DM1480    C.GREEN, B.VOLD (1993) J. BACTERIOL. 175, 5091-5096
DM1510    TOMB ET AL. (1997) NATURE 388, 539-547
DM1511    TOMB ET AL. (1997) NATURE 388, 539-547
DM1540    E.F.WAWROUSEK, N.NARASIMHAN, J.N.HANSEN (1984) J. BIOL. CHEM. 259, 3694-3702
DM1541    C.J.GREEN, G.C.STEWART, M.A.HOLLIS, B.S.VOLD, K.F.BOTT (1985) GENE 37, 261-266
DM1660    N.NAKAJIMA, H.DZEKI, Y.SHIMURA (1981) CELL 23, 239-249
DM1750    N.FTOUHI, R.CEDERGREN (1990) NUCLEIC ACIDS RES. 18, 3662-3662
DM2000    R.D.FLEISCHMANN ET AL. (1995) SCIENCE 269, 496-512
DM2001    R.D.FLEISCHMANN ET AL. (1995) SCIENCE 269, 496-512
DM2002    R.D.FLEISCHMANN ET AL. (1995) SCIENCE 269, 496-512
DM2004    FLEISCHMANN ET AL. (1995) SCIENCE 269, 496-512
DM2420    IKEDA,T.M., TERACHI,T. AND TSUNEWAKI,K. (1992) JAP. J. GENET. 67, 111-123
DM2430    IKEDA,T.M., TERACHI,T. AND TSUNEWAKI,K. (1992) JAP. J. GENET. 67, 111-123
DM2440    P.J.NIXON ET AL. (1994) BIOCHIM. BIOPHYS. ACTA 1188, 439-442
DM2470    KOWALLIK,K.V., STOEBE,B., SCHAFFRAN,I., KROTH-PANCIC,P. AND FREIER,U. (1995) PLANT MOL. BIOL. REP. 13, 336-342
DM2510    G.GOCKEL ET AL. (1994) CURR. GENET. 26, 256-262
DM2520    R.B.HALLICK ET AL. (1984) PLANT. MOL. BIOL. 3, 169-175
DM2600    K.OHYAMA ET AL. (1988) J. MOL. BIOL. 203, 281-298
DM2610    G.HABERHAUSEN, K.VALENTIN AND K.ZETSCHE (1992) MOL.GEN.GENET. 232, 154-161
DM2640    G.ZURAWSKI, M.T.CLEGG (1984) NUCLEIC ACIDS RES. 12, 2549-2559
DM2680    C.J.HOWE, I.M.FEARNLEY, J.E.WALKER, T.A.DYER, J.C.GRAY (1985) PLANT MOL. BIOL. 4, 333-345
DM2700    J.HIRATSUKA ET AL. (1989) MOL.GEN.GENET. 217, 185-194
DM2701    J.HIRATSUKA ET AL. (1989) MOL.GEN.GENET. 217, 185-194
DM2720    A.A.STEINMETZ, E.T.KREBBERS, Z.SCHWARZ, E.J.GUBBINS, L.BOGORAD (1983) J. BIOL. CHEM. 258, 5503-5511
DM2760    H.-C.CHEN, H.WINTZ, J.-H.WEIL, D.T.N.PILLAY (1988) NUCLEIC ACIDS RES. 16, 10372-10372
DM2840    H.WINTZ, H.-C.CHEN, D.T.N.PILLAY (1988) CURR. GENET. 13, 255-260
DM2920    M.SUGIURA, K.SHINOZAKI, M.OHME IN:NATO ASI SER; SER. A 83 (1985) (MOL. FORM FUNCT. PLANT GENOME) 325-334
DM3220    J.TSUDZUKI ET AL. (1994) CURR. GENET. 26, 153-158
DM3280    W.GRUISSEM, B.M.GREENBERG, G.ZURAWSKI, D.M.PRESCOTT, R.B.HALLICK (1983) CELL 35, 815-828
DM3600    G.WOLFF ET AL. (1994) J. MOL. BIOL. 237, 75-86
DM3620    C.LEBLANC ET AL. (1995) J.MOL.BIOL. 250, 484-495
DM3640    D.P.MA, Y.W.YANG, S.E.HASNAIN (1989) NUCLEIC ACIDS RES. 17, 1256-1256
	P.H.BOER, M.W.GRAY (1988) CURR. GENET. 14, 583-590
DM3740    YAMAMOTO H., NARUSE A., OHSAKI T., SEKIGUCHI J. (1995) J. BIOCHEM. 117, 888-896
DM3741    YAMAMOTO H., NARUSE A., OHSAKI T., SEKIGUCHI J. (1995) J. BIOCHEM. 117, 888-896
DM3750    YOSHIDA,K. (1993) INTERNATIONAL BOTANICAL CONGRESS 503, 503-504
DM3751    YOSHIDA,K. (1993) INTERNATIONAL BOTANICAL CONGRESS 503, 503-504
DM3752    YOSHIDA,K. (1993) INTERNATIONAL BOTANICAL CONGRESS 503, 503-504
DM3870    S.BRETAGNE ET AL. (1995) J.CLIN.MICROBIOL. 33, 1164-1168
DM3880    H.G.KOECHEL, C.M.LAZARUS, N.BASAK, H.KUENTZEL (1981) CELL 23, 625-633
DM3881    H.G.KOECHEL, C.M.LAZARUS, N.BASAK, H.KUENTZEL (1981) CELL 23, 625-633
DM3920    E.AGSTERIBBE, M.HARTOG, H.DE VRIES (1989) CURR. GENET. 15, 57-62
DM3960    D.J.CUMMINGS, J.M.DOMENICO (1988) J. MOL. BIOL. 204, 815-839
DM4000    G.CORUZZI, S.G.BONITZ, B.E.THALENFELD, A.TZAGOLOFF (1981) J. BIOL. CHEM. 256, 12780-12787
DM4010    C.WISE AND N.C.MARTIN (1991) NUCLEIC ACIDS RES. 19, 4773
DM4020    N.DINOUEL, F.SOR, H.FUKUHARA (1992) NUCLEIC ACIDS RES. 20, 3509
DM4021    N.DINOUEL, F.SOR, H.FUKUHARA (1992) NUCLEIC ACIDS RES. 20, 3509
DM4030    R.DRISSI, F.SOR, J.NOSEK, H.FUKUHARA (1994) YEAST 10, 391-398
DM4070    T.SEKITO, K.OKAMOTO, K.SUZUKI, K.YOSHIDA (1993) NUCLEIC ACIDS RES. 21, 3589
DM4071    T.SEKITO, K.OKAMOTO, H.KITANO, K.YOSHIDA (1995) YEAST 11, 1317-1321
DM4072    T.SEKITO, K.OKAMOTO, H.KITANO, K.YOSHIDA (1995) YEAST 11, 1317-1321
DM4073    T.SEKITO, K.OKAMOTO, H.KITANO, K.YOSHIDA (1995) YEAST 11, 1317-1321
DM4080    G.D.CLARK-WALKER, C.R.MCARTHUR, K.S.SRIPRAKASH (1985) EMBO J. 4, 465-473
DM4100    R.DRISSI, F.SOR, J.NOSEK, H.FUKUHARA (1994) YEAST 10, 391-198
DM4110    C.TORTAJADA, S.FERRER, D.RAMON (1993) FEMS-MICROBIOL. LETT. 109, 151-157
DM4111    C.TORTAJADA, S.FERRER, D.RAMON (1993) FEMS-MICROBIOL. LETT. 109, 151-157
DM4120    C.BIEVRE, B.DUJON (1992) CURR. GENET. 22, 229-234
DM4140    R.DRISSI, F.SOR, J.NOSEK, H.FUKUHARA (1994) YEAST 10, 391-398
DM4200    PRATJE,E., SCHNIERER,S. AND DUJON,B. (1984) CURR. GENET. 9, 75-82
DM4210    KROYMANN J., ZETSCHE K. (1997) UNPUBLISHED (AC Y13644)
DM4240    H.WINTZ, H.-C.CHEN, D.T.N.PILLAY (1988) CURR. GENET. 13, 255-260
DM4270    CECI,L.R. (1995) GENBANK, ACC.: X86699
DM4280    H.WINTZ, H.-C.CHEN, D.T.N.PILLAY (1988) CURR. GENET. 13, 255-260
DM4410    L.R.CECI (1996) DNA SEQ. 6, 159-166
DM4410    CECI,L.R. (1995) GENBANK, ACC.: X86699
DM4480    T.D.PARKS, W.G.DOUGHERTY, C.S.LEVINGS III, D.H.TIMOTHY (1984) PLANT PHYSIOL. 76, 1079-1082
DM4481    A.SANGARE, D.LONSDALE, J.H.WEIL, J.M.GRIENENBERGER (1989) CURR. GENET. 16, 195-201
DM4500    K.ODA ET AL. (1992) NUCLEIC ACIDS RES. 20, 3773-3777
DM4501    K.ODA ET AL. (1992) NUCLEIC ACIDS RES. 20, 3773-3777
DM4600    HATZUGLOU,E., RODAKIS,G.C. AND LECANIDOU,R. (1995) GENETICS 140, 1353-1366
DM4700    R.J.HOFFMANN, J.L.BOORE, W.M.BROWN (1992) GENETICS 131, 397-412
DM4701    R.J.HOFFMANN, J.L.BOORE, W.M.BROWN (1992) GENETICS 131, 397-412
DM4730    GACHELIN ET AL. (1997) MOL. BIOL. EVOL. 14, 807-813
DM4740    KUMAZAWA Y., NISHIDA M. (1995) MOL. BIOL. EVOL. 12, 759-772
DM4750    KUMAZAWA Y., NISHIDA M. (1995) MOL. BIOL. EVOL. 12, 759-772
DM4820    R.CROZIER, Y.CROZIER (1993) GENETICS 133, 97-117
DM4850    MURAKAMI,M., YAMASHITA,Y. AND FUJITANI,H. (1998) ZOOLOG. SCI. 15, 335-337
DM4860    KUMAZAWA Y., NISHIDA M. (1995) MOL. BIOL. EVOL. 12, 759-772
DM4870    XU,X. AND ARNASON,U. (1997) MOL. PHYLOGENET. EVOL. 7, 189-194
DM4920    KUMAZAWA Y., NISHIDA M. (1995) MOL. BIOL. EVOL. 12, 759-772
DM4930    KUMAZAWA Y., NISHIDA M. (1995) MOL. BIOL. EVOL. 12, 759-772
DM4950    ARNASON,U., GULLBERG,A. AND JANKE,A. (1997) MOL. BIOL. EVOL. 14, 762-768
DM4990    R.ZARDOYA, A.MEYER (1996) GENETICS 142, 1249-1263
DM5000    H.T.JACOBS, S.ASAKAWA, T.ARAKI, K.MIURA, M.J.SMITH, K.WATANABE (1989) CURR. GENET. 15, 193-206
DM5110    K.LONERGAN, M.GRAY (1993) SCIENCE 259, 812-816
DM5130    JANKE A., ARNASON U. (1997) MOL. BIOL. EVOL. 14, 1266-1272
DM5131    KUMAZAWA Y., NISHIDA M. (1995) MOL. BIOL. EVOL. 12, 759-772
DM5220    P.DESJARDINS AND R.MORAIS (1990) J.MOL.BIOL. 212, 599-634
DM5390    JOHANSEN,S. AND BAKKE,I. (1996) MOL. MARINE BIOL. BIOTECHNOL. 5, 203-214
DM5391    S.JOHANSEN, I.BAKKE (1996) MOL.MARINE BIOL.BIOTECHNOL. 0, 0-0
DM5440    X.XU, A.JANKE, U.ARNASON (1996) MOL.BIOL.EVOL. 13, 1167-1173
DM5450    Y.KUMAZAWA, M.NISHIDA (1995) MOL.BIOL.EVOL. 12, 759-772
DM5451    Y.KUMAZAWA, M.NISHIDA (1995) MOL.BIOL.EVOL. 12, 759-772
DM5452    Y.KUMAZAWA, M.NISHIDA (1995) MOL.BIOL.EVOL. 12, 759-772
DM5480    XU,X. AND ARNASON,U. (1994) GENE 148, 357-362
DM5500    Y.KUMAZAWA, M.NISHIDA (1995) MOL.BIOL.EVOL. 12, 759-772
DM5501    KUMAZAWA Y., NISHIDA M. (1995) MOL. BIOL. EVOL. 12, 759-772
DM5510    KUMAZAWA Y., NISHIDA M. (1995) MOL. BIOL. EVOL. 12, 759-772
DM5530    ARNASON,U., GULLBERG,A. AND XU,X. (1996) HEREDITAS 124, 185-189
DM5550    U.ARNASON ET AL. (1995) J.MOL.EVOL. 41, 952-957
DM5670    ARNASON,U., GULLBERG,A. AND JANKE,A. (1998) J. MOL. EVOL. 47, 718-727
DM5690    DELARBRE,C., BARRIEL,V., TILLER,S., JANVIER,R. AND GACHELIN,G. (1997) MOL. BIOL. EVOL. 14, 807-813
DM5720    U.ARNASON, X.XU (1996) J.MOL.EVOL. 42, 145-152
DM5730    HORAI S., HAYASAKA K., KONDO R., TSUGANE K., TAKAHATA N. (1995) PROC.NATL.ACAD.SCI. 92, 532-536
DM5750    KUMAZAWA Y., NISHIDA M. (1995) MOL. BIOL. EVOL. 12, 759-772
DM5751    KUMAZAWA,Y. AND NISHIDA,M. (1995) MOL. BIOL. EVOL. 12, 759-772
DM5800    X.XU, U.ARNASON (1996) MOL.BIOL.EVOL. 13, 691-698
DM5840    S.HORAI ET AL. (1995) PROC.NATL.ACAD.SCI. USA 92, 532-536
DM5850    JANKE,A., XU,X. AND ARNASON,U. (1997) PROC. NATL. ACAD. SCI. U.S.A. 94, 1276-1281
DM5870    DELARBRE,C., BARRIEL,V., TRILLER,S., JANVIER,R. AND GACHELIN,G. (1997)
DM5880    U.ARNASON, X.XU (1996) J.MOL.EVOL. 42, 145-152
DM5881    R.A.BUCKLAND ET AL. (1996) GENOMICS 35, 164-171
DM6010    GISSI,C., GULLBERG,A. AND ARNASON,U. (1998) GENOMICS 50, 161-169
DM6090    HARLID,A., JANKE,A. AND ARNASON,U. (1998) J. MOL. EVOL. 46, 669-679
DM6110    GACHELIN ET AL. (1998) GENETICS 150, 331-344
DM7500    M.GARDNER ET AL. (1994) GENE 144, 307-308
DM7501    PREISER,P., WILLIAMSON,D.H. AND WILSON,R.J. (1995) NUCLEIC ACIDS RES. 23 (21) 4329-4336
DM7570    J.HOFMANN ET AL. (1991) J.MOL.BIOL. 222, 537-552
DM7630    J.OLAH, H.FELDMANN (1980) NUCLEIC ACIDS RES. 8, 1975-1986
DM7631    A.GOFFEAU ET AL. (1996) SCIENCE 274, 546-567
DM7640    OLIVER,K. AND HARRIS,D. (1997) GENBANK, ACC.: SPAC2C4
DM8510    AKAMA K.; EMBL DATABASE(1995)
DM8550    C.WALDRON, N.WILLS, R.F.GESTELAND (1985) J. MOL. APPL. GENET. 3, 7-17
DM9240    S.SHARP ET AL. (1981) NUCLEIC ACIDS RES. 9, 5867-5882
DM9430    PEREZ J.; EMBL DATABASE(1998)
DM9431    PEREZ J.; EMBL DATABASE(1998)
DM9432    PEREZ J., EMBL DATABASE(1998)
DM9990    R.A.BUCKLAND (1996) GENOMICS 35, 164-171
DN0000    YAMADA,T. AND NISHIDA,K. (1998) EMBLNEW: AB011501
DN0200    G.HATFULL, G.SARKIS (1993) MOL. MICROBIOL. 7, 395-405
DN0260    M.SHLYAPNIKOV ET AL. (1987) BIOORG. CHIM. (RUSSIAN) 13, 535-538
DN0340    KLENK ET AL. (1997) NATURE 390, 364-370
DN0650    C. BULT ET AL. (1996) SCIENCE 273, 1058-1073
DN0660    G.WICH, L.SIBOLD, A.BOECK (1986) SYSTEM. APPL. MICROBIOL. 7, 18-25
DN0680    E.S.HAAS, C.J.DANIELS, J.N.REEVE (1989) GENE 77, 253-263
DN1140    A.MUTO, Y.ANDACHI, H.YUZAWA, F.YAMAO, S.OSAWA (1990) NUCLEIC ACIDS RES. 18, 5037-5043
DN1150    C.M.FRASER ET AL. (1995) SCIENCE 270, 397-403
DN1180    T.SAMUELSSON ET AL. (1987) PROC. NATL. ACAD. SCI. USA 84, 3166-3170
DN1200    P.SIMONEAU, C.LI, S.LOECHEL, R.WENZEL, R.HERRMANN, P.HU (1993) NUCLEIC ACIDS RES. 21, 4967-4974
DN1230    R.TANAKA, Y.ANDACHI, A.MUTO (1991) NUCLEIC ACIDS RES. 19, 6787-6792
DN1270    FRASER ET AL. (1998) SCIENCE 281, 375-388
DN1280    FRASER ET AL. (1997) NATURE 390 (11) 580-586
DN1350    R.SEDLMEIER, H.SCHMIEGER (1990) NUCLEIC ACIDS RES. 18, 4027-4027
DN1351    R.SEDLMEIER, H.SCHMIEGER (1990) NUCLEIC ACIDS RES. 18, 4027-4027
DN1410    A.SCHWACHA, R.BENDER (1993) J. BACTERIOL. 175, 2107-2015
DN1500    A.C.PITTET, H.HOTTINGER (1989) NUCLEIC ACIDS RES. 17, 4873-4873
DN1530    C.CHIARUTTINI, M.MILET (1993) J. MOL. BIOL. 230, 57-76
DN1540    C.J.GREEN, G.C.STEWART, M.A.HOLLIS, B.S.VOLD, K.F.BOTT (1985) GENE 37, 261-266
DN1541    E.F.WAWROUSEK, J.N.HANSEN (1983) J. BIOL. CHEM. 258, 291-298
	E.F.WAWROUSEK, N.NARASIMHAN, J.N.HANSEN (1984) J. BIOL. CHEM. 259, 3694-3702
DN1570    P.S.FINK ET AL. (1991) NUCLEIC ACIDS RES. 19, 6334
DN1660    Y.KOMINE, T.ADACHI, H.INOKUCHI, H.OZEKI (1990) J. MOL. BIOL. 212, 579-598
DN1680    ENGELBRECHT ET AL. (1998) MOL. GEN. GENT. 257, 186-197
DN1690    ENGELBRECHT ET AL. (1998) GENBANK, ACC.: LMAJ10599
DN2000    R.D.FLEISCHMANN ET AL. (1995) SCIENCE 269, 496-512
DN2001    R.D.FLEISCHMANN ET AL. (1995) SCIENCE 269, 496-512
DN2140    T.KANEKO ET AL. (1995) DNA RES. 2, 153-166
DN2470    KOWALLIK,K.V., STOEBE,B., SCHAFFRAN,I., KROTH-PANCIC,P. AND FREIER,U. (1995) PLANT MOL. BIOL. REP. 13, 336-342
DN2520    R.B.HALLICK ET AL. (1984) PLANT. MOL. BIOL. 3, 169-175
DN2600    K.OHYAMA ET AL. (1988) J. MOL. BIOL. 203, 281-298
DN2670    KNAUF,U. (1997) GENBANK, ACC.: AJ222802
DN2690    FEY,J., DIETRICH,A., COSSET,A., DESPREZ,T. AND MARECHAL-DROUARD,L. (1997) CURR. GENET. 32, 358-360
DN2700    J.HIRATSUKA ET AL. (1989) MOL.GEN.GENET. 217, 185-194
DN2720    D.DORMANN-PRZYBYL, G.STRITTMATTER, H.KOESSEL (1986) PLANT MOL. BIOL. 7, 419-431
DN2740    K.H.WOLFE, C.W.MORDEN, J.D.PALMER (1992) J.MOL.BIOL. 223, 95-104
DN2920    M.SUGIURA, K.SHINOZAKI, M.OHME IN:NATO ASI SER; SER. A 83 (1985) (MOL. FORM FUNCT. PLANT GENOME) 325-334
DN3170    L.CECI, M.AMBROSINI, S.FIORELLA, R.GALLERANI (1994) BIOCHEM. MOL. BIOL. INT. 32, 1161-1172
DN3200    D.R.SHAPIRO, K.K.TEWARI (1986) PLANT MOL. BIOL. 6, 1-12
DN3220    J.TSUDZUKI ET AL. (1994) CURR. GENET. 26, 153-158
DN3320    R.J.A.KEUS ET AL. (1984) NUCLEIC ACIDS RES. 12, 5639-5646
DN3600    G.WOLFF ET AL. (1994) J. MOL. BIOL. 237, 75-86
DN3620    O.RICHARD ET AL. (1995) J.MOL.BIOL. 250, 484-495
DN3630    U.KESSLER, K.ZETSCHE, (1995) PLANT MOL. BIOL. 29, 1081-1086
DN3650    K.V.KOWALLIK, B.STOEBE, U.FREIER ET AL. (1995) PLANT MOL.BIOL.REP. 13, 336-342
DN3750    YOSHIDA,K. (1993) INTERNATIONAL BOTANICAL CONGRESS 503, 503-504
DN3880    R.NETZKER, H.G.KOECHEL, N.BASAK, H.KUENTZEL (1982) NUCLEIC ACIDS RES. 10, 4783-4794
	E.GRISI, T.A.BROWN, R.B.WARING, C.SCAZZOCCHIO, R.W.DAVIES (1982) NUCLEIC ACIDS RES. 10, 3531-3539
DN3960    D.J.CUMMINGS, J.M.DOMENICO (1988) J. MOL. BIOL. 204, 815-839
DN3970    F.KOLL ET AL. (1996) NUCLEIC ACIDS RES. 24, 1734-1741
DN4000    G.CORUZZI, S.G.BONITZ, B.E.THALENFELD, A.TZAGOLOFF (1981) J. BIOL. CHEM. 256, 12780-12787
DN4060    J.NOSEK, H.FUKUHARA (1994) GENE 142, 307-308
DN4070    T.SEKITO, K.OKAMOTO, H.KITANO, K.YOSHIDA (1995) YEAST 11, 1317-1321
DN4080    G.D.CLARK-WALKER, C.R.MCARTHUR, K.S.SRIPRAKASH (1985) EMBO J. 4, 465-473
DN4130    JSHEEN, S.KIM, Y.KHO, K.BAE (1992) NUCLEIC ACIDS RES. 20, 5842
DN4150    C.GOYON (1996) NUCLEIC ACIDS RES. 24, 3348-3356
DN4151    C.GOYON (1996) NUCLEIC ACIDS RES. 24, 3348-3356
DN4220    BINDER,S., MARCHFELDER,A. AND BRENNICKE,A. (1994) MOL. GEN. GENET. 244, 67-74
DN4260    KKOLL,F. (1996) GENBANK-DATABASE: MTPCND1TR
DN4320    B.KARPINSKA, H.AUGUSTYNIAK (1988) NUCLEIC ACIDS.RES 16, 6239-6239
DN4360    S.BINDER ET AL. (1994) MOL. GEN. GENET. 244, 67-74
DN4400    S.BIRD, B.DUNCKER, P.GARBER, L.BONEN (1989) NUCLEIC ACIDS RES. 17, 4379-4379
DN4410    L.CECI, M.AMBROSINI, S.FIORELLA, R.GALLERANI (1994) BIOCHEM. MOL. BIOL. INT. 32, 1161-1172
DN4440    P.B.M.JOYCE, M.W.GRAY (1989) NUCLEIC ACIDS RES. 17, 7865-78
DN4460    M.NAKAZONO, A.HIRAI (1993) MOL. GEN. GENET. 236, 341-346
DN4500    K.ODA ET AL. (1992) NUCLEIC ACIDS RES. 20, 3773-3777
DN4600    HATZOGLOU,E., RODAKIS,G.C. AND LECANIDOU,R. (1995) GENETICS 140, 1353-1366
DN4620    J.R.GAREY AND D.R.WOLSTENHOLME (1989) J.MOL.EVOL. 28, 374-387
DN4640    D.R.WOLSTENHOLME ET AL. (1987) PROC. NATL. ACAD. SCI. USA 84, 1324-1328
DN4660    DE GIORGI,C., MARTIRADONNA,A., LANAVE,C. AND SACCONE,C. (1996) MOL. PHYLOGENET. EVOL. 5, 323-332
DN4680    R.OKIMOTO, D.R.WOLSTENHOLME (1990) EMBO J. 9, 3405-3411
DN4690    KUMAZAWA Y., NISHIDA M. (1995) MOL. BIOL. EVOL. 12, 759-772
DN4691    KUMAZAWA,Y. AND NISHIDA,M. (1995) MOL. BIOL. EVOL. 12, 759-772
DN4700    R.J.HOFFMANN, J.L.BOORE, W.M.BROWN (1992) GENETICS 131, 397-412
DN4730    GACHELIN ET AL. (1997) MOL. BIOL. EVOL. 14, 807-813
DN4740    KUMAZAWA Y., NISHIDA M. (1995) MOL. BIOL. EVOL. 12, 759-772
DN4750    KUMAZAWA Y., NISHIDA M. (1995) MOL. BIOL. EVOL. 12, 759-772
DN4760    P.K.FLOOK, C.H.F.ROWELL, G.GELLISSEN (1995) J.MOL.EVOL. 41, 928-941
DN4800    D.T.DUBIN, C-C.HSUCHEN, L.E.TILLOTSON (1986) CURR. GENET. 10, 701-707
DN4810    WATANABE K.; EMBL DATABASE(1993)
DN4850    MURAKAMI,M., YAMASHITA,Y. AND FUJITANI,H. (1998) ZOOLOG. SCI. 15, 335-337
DN4860    KUMAZAWA Y., NISHIDA M. (1995) MOL. BIOL. EVOL. 12, 759-772
DN4870    XU,X. AND ARNASON,U. (1997) MOL. PHYLOGENET. EVOL. 7, 189-194
DN4880    D.O.CLARY, D.R.WOLSTENHOLME (1985) J. MOL. EVOL. 22,252-271
DN4900    KUMAZAWA Y., NISHIDA M. (1995) MOL. BIOL. EVOL. 12, 759-772
DN4910    KUMAZAWA Y., NISHIDA M. (1995) MOL. BIOL. EVOL. 12, 759-772
DN4920    KUMAZAWA Y., NISHIDA M. (1995) MOL. BIOL. EVOL. 12, 759-772
DN4930    KUMAZAWA Y., NISHIDA M. (1995) MOL. BIOL. EVOL. 12, 759-772
DN4950    ARNASON,U., GULLBERG,A. AND JANKE,A. (1997) MOL. BIOL. EVOL. 14, 762-768
DN4980    H.T.JACOBS, S.ASAKAWA, T.ARAKI, K.MIURA, M.J.SMITH, K.WATANABE (1989) CURR. GENET. 15, 193-206
DN4990    R.ZARDOYA, A.MEYER (1996) GENETICS 142, 1249-1263
DN5000    H.T.JACOBS, S.ASAKAWA, T.ARAKI, K.MIURA, M.J.SMITH, K.WATANABE (1989) CURR. GENET. 15, 193-206
DN5010    D.R.FROHLICH, A.S.ROBINSON, M.A.WELLS (1993) INSECT MOL. BIOL. 1, 165-169
DN5020    H.T.JACOBS, S.ASAKAWA, T.ARAKI, K.MIURA, M.J.SMITH, K.WATANABEE (1989) CURR. GENET. 15, 193-206
DN5030    Y.CHANG, F.HUANG, T.LO (1994) J. MOL. EVOL. 38, 138-155
DN5040    P.CANTATORE ET AL. (1988) CURR. GENET. 13, 91-96
	P.CANTATORE (1989) PERSONAL COM.
DN5050    S.MITCHELL, A.COCKBURN, J.SEAWRIGHT (1993) GENOME 36, 1058-1073
DN5070    V.RAMIREZ, P.SAVOIE, R.MORAIS (1993) J. MOL. EVOL. 37, 273-280
DN5080    H.T.JACOBS, D.J.ELLIOTT, V.B.MATH, A.FARQUHARSON (1988) J. MOL. BIOL. 202, 185-217
DN5120    B.A.ROE, D.P.MA, R.K.WILSON, J.F.H.WONG (1985) J. BIOL. CHEM. 260, 9759-9774
DN5130    G.SEUTIN, F.LANG, D.MINDELL, R.MORAIS (1994) MOL. BIOL. EVOL. 11, 329-340
DN5131    KUMAZAWA Y., NISHIDA M. (1995) MOL. BIOL. EVOL. 12, 759-772
DN5132    JANKE A., ARNASON U. (1997) MOL. BIOL. EVOL. 14, 1266-1272
DN5140    G.SEUTIN, F.LANG, D.MINDELL, R.MORAIS (1994) MOL. BIOL. EVOL. 11, 329-340
DN5150    G.SEUTIN, F.LANG, D.MINDELL, R.MORAIS (1994) MOL. BIOL. EVOL. 11, 329-340
DN5160    Y.YONEYAMA (1987) J. NIPPON MED. SCH. 54, 429-440
DN5170    G.SEUTIN, F.LANG, D.MINDELL, R.MORAIS (1994) MOL. BIOL. EVOL. 11, 329-340
DN5180    G.SEULIN, F.LANG, D.MINDELL, R.MORAIS (1994) MOL. BIOL. EVOL. 11, 329-340
DN5190    G.SEUTIN, F.LANG, D.MINDELL, R.MORAIS (1994) MOL. BIOL. EVOL. 11, 329-340
DN5210    C.TZENG, C.HUI, S.SHEN, P.HUANG (1992) NUCLEIC ACIDS RES. 20, 4853-4858
DN5220    P.DESJARDINS AND R.MORAIS (1990) J.MOL.BIOL. 212, 599-634
DN5280    P.CANTATORE ET AL. (1982) NUCLEIC ACIDS RES. 10, 3279-3289
	G.PEPE ET AL. (1983) BIOCHEM. INT. 6, 553-563
DN5281    R.GROSSKOPF, H.FELDMANN (1981) CURR. GENET. 4, 191-196
DN5282    M.TAIRA ET AL.(1983) NUCLEIC ACIDS RES. 11, 1635-1643
DN5320    M.J.BIBB, R.A.VAN ETTEN, C.T.WRIGHT, M.W.WALBERG, D.A.CLAYTON (1981) CELL 26, 167-180
DN5340    U.ARNASON, A.GULLBERG, B.WIDEGREN (1991) J. MOL. EVOL 33, 556-568
DN5350    U.ARNASON, A.GULLBERG (1993) J. MOL. EVOL. 37, 312-322
DN5360    S.ANDERSON ET AL. (1982) J. MOL. BIOL. 156, 683-717
DN5370    U.ARNASON, A.GULLBERG, E.JOHNSSON, C.LEDJE (1993) J. MOL. EVOL. 37, 323-330
DN5380    U.ARNASON, E. JOHNSSON (1992) J. MOL. EVOL. 34, 493-505
DN5390    JOHANSEN,S. AND BAKKE,I. (1996) MOL. MARINE BIOL. BIOTECHNOL. 5, 203-214
	S.JOHANSEN, P.H.GUDDAL, T.JOHANSEN (1990) NUCLEIC ACIDS RES. 18, 411-419
DN5440    X.XU, A.JANKE, U.ARNASON (1996) MOL.BIOL.EVOL. 13, 1167-1173
DN5450    KUMAZAWA Y., NISHIDA M. (1995) MOL. BIOL. EVOL. 12, 759-772
DN5480    XU,X. AND ARNASON,U. (1994) GENE 148, 357-362
DN5500    KUMAZAWA Y., NISHIDA M. (1995) MOL. BIOL. EVOL. 12, 759-772
DN5510    KUMAZAWA Y., NISHIDA M. (1995) MOL. BIOL. EVOL. 12, 759-772
DN5530    ARNASON,U., GULLBERG,A. AND XU,X. (1996) HEREDITAS 124, 185-189
DN5550    A.KRETTEK, A.GULLBERG, U.ARNASON (1995) J.MOL.EVOL. 41, 952-957
DN5610    S.HORAI ET AL. (1992) J. MOL. EVOL. 35, 32-43
DN5670    ARNASON,U., GULLBERG,A. AND JANKE,A. (1998) J. MOL. EVOL. 47, 718-727
DN5690    DELARBRE,C., BARRIEL,V., TILLER,S., JANVIER,R. AND GACHELIN,G. (1997) MOL. BIOL. EVOL. 14, 807-813
DN5720    S.HORAI ET AL. (1992) J. MOL. EVOL. 35, 32-43
DN5730    S.HORAI ET AL. (1992) J. MOL. EVOL. 35, 32-43
DN5750    KUMAZAWA Y., NISHIDA M. (1995) MOL. BIOL. EVOL. 12, 759-772
DN5800    S.HORAI ET AL. (1992) J. MOL. EVOL. 35, 32-43
DN5840    S.HORAI ET AL. (1992) J. MOL. EVOL. 35, 32-43
DN5850    JANKE,A., XU,X. AND ARNASON,U. (1997) PROC. NATL. ACAD. SCI. U.S.A. 94, 1276-1281
DN5870    DELARBRE,C., BARRIEL,V., TRILLER,S., JANVIER,R. AND GACHELIN,G. (1997) MOL. BIOL. EVOL. 14, 807-813
DN5880    S.ANDERSON ET AL. (1981) NATURE 290, 457-465
DN5881    U.ARNASON, X.XU (1996) J.MOL.EVOL. 42, 145-152
DN6010    GISSI,C., GULLBERG,A. AND ARNASON,U. (1998) GENOMICS 50, 161-169
DN6060    SELLOS,D.Y. (1995) GENBANK:MPM55KB
DN6090    HARLID,A., JANKE,A. AND ARNASON,U. (1998) J. MOL. EVOL. 46, 669-679
DN6110    GANCHELIN ET AL. (1998) GENETICS 150, 331-344
DN7500    M.GARDNER ET AL. (1994) GENE 144, 307-308
DN7520    K.HANCOCK, S.L.HAJDUK (1992) NUCLEIC ACIDS RES. 20, 2602
DN7521    J.C.MOTTRAM ET AL. (1991) NUCLEIC ACIDS RES. 19, 3995
DN7530    H.ENDOH, S.NAGAHASHI, N.OKADA (1989) NUCLEIC ACIDS RES. 17, 10122-10122
DN7570    J.HOFMANN ET AL. (1991) J.MOL.BIOL. 222, 537-552
DN7630    N.BITEAU ET AL. (1991) NUCLEIC ACIDS RES. 19, 2778
DN7640    LYNE M., RAJANDREAM M.A., BARRELL B.G., RIEGER M.; EMBL DATABASE(1998)
DN7740    BUCHRIESER,C., BROSCH,R., BACH,S., GUIYOULE,A. AND CARNIEL,E. (1998) MOL. MICROBIOL. 30, 965-978
DN8630    N.BAWNIK, J.S.BECKMANN, S.SARID, V.DANIEL (1983) NUCLEIC ACIDS RES. 11, 1117-1122
DN9200    R.WILSON ET AL. (1994) NATURE 368, 32-38
DN9240    A.LOFQUIST, S.SHARP (1986) J. BIOL. CHEM. 261, 14600-14606
DN9290    F.MUELLER, S.G.CLARKSON, D.J.GALAS (1987) NUCLEIC ACIDS RES. 15, 7191-7191
DN9990    D.P.MA, E.LUND, J.E.DAHLBERG, B.A.ROE (1984) GENE 28, 257-262
DN9991    D.P.MA, E.LUND, J.E.DAHLBERG, B.A.ROE (1984) GENE 28, 257-262
DP0220    J.BROIDA, J.ABELSON (1985) J. MOL. BIOL. 185, 545-563
DP0260    S.M.DESAI, J.VAUGHAN, S.B.WEISS (1986) NUCLEIC ACIDS RES. 14, 4197-4205
DP0340    KLENK ET AL. (1997) NATURE 390, 364-370
DP0341    KLENK ET AL. (1997) NATURE 390, 364-370
DP0342    KLENK ET AL. (1997) NATURE 390, 364-370
DP0650    C. BULT ET AL. (1996) SCIENCE 273, 1058-1073
DP0651    C. BULT ET AL. (1996) SCIENCE 273, 1058-1073
DP0660    G.WICH, M.JARSCH, A.BOECK (1984) MOL. GEN. GENET. 196, 146-151
DP0680    E.S.HAAS, C.J.DANIELS, J.N.REEVE (1989) GENE 77, 253-263
DP0740    G.WICH, L.SIBOLD, A.BOECK (1987) Z. NATURFORSCH. 42C, 373-380
DP0940    H.P.KLENK, V.SCHWASS, W.ZILLIG (1993) BIOCHIM. BIOPHYS. ACTA 1172, 1-2
DP1140    A.MUTO, Y.ANDACHI, H.YUZAWA, F.YAMAO, S.OSAWA (1990) NUCLEIC ACIDS RES. 18, 5037-5043
DP1150    C.M.FRASER ET AL. (1995) SCIENCE 270, 397-403
DP1180    T.SAMUELSSON, P.ELIAS, F.LUSTIG, Y.S.GUINDY (1985) BIOCHEM. J. 232, 223-228
DP1200    P.SIMONEAU, C.LI, S.LOECHEL, R.WENZEL, R.HERRMANN, P.HU (1993) NUCLEIC ACIDS RES. 21, 4967-4974
DP1260    M.J.ROGERS, A.A.STEINMETZ, R.T.WALKER (1986) NUCLEIC ACIDS RES. 14, 3145-3145
DP1270    FRASER ET AL. (1998) SCIENCE 281, 375-388
DP1271    FRASER ET AL. (1998) SCIENCE 281, 375-388
DP1272    FRASER ET AL. (1998) SCIENCE 281, 375-388
DP1280    FRASER ET AL. (1997) NATURE 390 (11) 580-586
DP1360    P.MAZODIER, C.THOMPSON, F.BOCCARD (1990) MOL.GEN.GENET. 222, 431-434
DP1400    P.MAZODIER, C.THOMPSON, F.BOCCARD (1990) MOL.GEN.GENET. 222, 431-434
DP1480    C.GREEN, B.VOLD (1993) J. BACTERIOL. 175, 5091-5096
DP1500    A.C.PITTET, H.HOTTINGER (1989) NUCLEIC ACIDS RES. 17, 4873-4873
DP1510    TOMB ET AL. (1997) NATURE 388, 539-547
DP1511    TOMB ET AL. (1997) NATURE 388, 539-547
DP1540    E.F.WAWROUSEK, J.N.HANSEN (1983) J. BIOL. CHEM. 258, 291-298
	C.J.GREEN, G.C.STEWART, M.A.HOLLIS, B.S.VOLD, K.F.BOTT (1985) GENE 37,261-266
DP1560    P.MAZODIER, C.THOMPSON, F.BOCCARD (1990) MOL.GEN.GENET. 222, 431-434
DP1660    L.M.HSU, H.J.KLEE, J.ZAGORSKI, M.J.FOURNIER (1984) J. BACTERIOL. 158, 934-942
DP1661    Y.KUCHINO, F.MORI, S.NISHIMURA (1985) NUCLEIC ACIDS RES. 13, 3213-3220
DP1662    Y.KOMINE, T.ADACHI, H.INOKUCHI, H.OZEKI (1990) J. MOL. BIOL. 212, 579-598
DP1700    L.BOSSI (1983) MOL. GEN. GENET. 192, 163-170
DP1740    S.GIROUX, R.CEDERGREN (1988) PROC. NATL. ACAD. SCI. USA 85, 9101-9105
DP1780    X.-R.GU, S. GIROUX, R.CEDERGREN (1988) NUCLEIC ACIDS RES. 16, 10936-10936
DP1940    PEPP ET AL. (1993) MOL. GEN. GENT. 240, 258-264
DP2000    R.D.FLEISCHMANN ET AL. (1995) SCIENCE 269, 496-512
DP2070    NOVAK ET AL. (1997) ORAL MICROBIOL. IMMUNOL. 12, 227-230
DP2140    T.KANEKO ET AL. (1995) DNA RES. 2, 153-166
DP2141    T.KANEKO ET AL. (1995) DNA RES. 2, 153-166
DP2142    T.KANEKO ET AL. (1995) DNA RES. 2, 153-166
DP2470    KOWALLIK,K.V., STOEBE,B., SCHAFFRAN,I., KROTH-PANCIC,P. AND FREIER,U. (1995) PLANT MOL. BIOL. REP. 13, 336-342
DP2510    G.GOCKEL ET AL. (1994) CURR. GENET. 26, 256-262
DP2520    T.MANZARA, R.B.HALLICK (1988) NUCLEIC ACIDS RES. 16, 9866-9866
DP2600    K.OHYAMA ET AL. (1988) J. MOL. BIOL. 203, 281-298
DP2601    K.OHYAMA ET AL. (1988) J. MOL. BIOL. 203, 281-298
DP2680    L.MARECHAL ET AL. (1987) CURR. GENET. 12, 91-98
DP2700    J.HIRATSUKA ET AL. (1989) MOL.GEN.GENET. 217, 185-194
DP2720    J.H.LUKENS, L.BOGORAD (1988) NUCLEIC ACIDS RES. 16, 5192-5192
DP2760    W.WEGLOEHNER, A.SUBRAMANIAN (1994) J. BIOL. CHEM. 269, 7330-7336
DP2920    M.SUGIURA, K.SHINOZAKI, M.OHME IN:NATO ASI SER; SER. A 83 (1985) (MOL. FORM FUNCT. PLANT GENOME) 325-334
DP3000    W.SCHUSTER, J.M.GRIENENBERGER, J.-H.WEIL, A.BRENNICKE (1988) NUCLEIC ACIDS RES. 16, 7737-7737
DP3200    J.LEHMBECK, B.M.STUMMANN, K.W.HENNINGSEN (1987) NUCLEIC ACIDS RES. 15, 3630-3630
DP3220    J.TSUDZUKI ET AL. (1994) CURR. GENET. 26, 153-158
DP3221    J.TSUDZUKI ET AL. (1994) CURR. GENET. 26, 153-158
DP3600    G.WOLFF ET AL. (1994) J. MOL. BIOL. 237, 75-86
DP3610    J.M.FONTAINE, S.ROUSVOAL ET AL. (1995) PLANT PHYSIOL.BIOCHEM. 33, 605-609
DP3620    C.LEBLANC ET AL. (1995) J.MOL.BIOL. 250, 484-495
DP3630    U.KESSLER, K.ZETSCHE (1995) PLANT MOL. BIOL. 29, 1081-1086
DP3650    K.V.KOWALLIK, B.STOEBE, U.FREIER ET AL. (1995) PLANT MOL.BIOL.REP. 13, 336-342
DP3660    P.PREISER ET AL. (1995) NUCLEIC ACIDS RES. 23, 4329-4336
DP3730    PALLESCHI,C. (1996) GENBANK-DATABASE: SDMT2TRNA
DP3740    YAMAMOTO H., NARUSE A., OHSAKI T., SEKIGUCHI J. (1995) J. BIOCHEM. 117, 888-896
DP3750    YOSHIDA,K. (1993) INTERNATIONAL BOTANICAL CONGRESS 503, 503-504
DP3880    H.G.KOECHEL, C.M.LAZARUS, N.BASAK, H.KUENTZEL (1981) CELL 23, 625-633
DP4000    D.NEWMAN, H.D. PHAM, K. UNDERBRINK-LYON, N.C.MARTIN (1980) NUCLEIC ACIDS RES. 8, 5007-5016;
DP4010    C.WISE AND N.C.MARTIN (1991) NUCLEIC ACIDS RES. 19, 4773
DP4030    N.DINOUEL, F.SOR, H.FUKUHARA (1992) NUCLEIC ACIDS RES. 20, 3509
DP4040    D.R.MASSARDO (1990) NUCLEIC ACIDS RES. 18, 6429-6429
DP4060    E.GUELIN, J.VELOURS, M.GUERIN (1990) NUCLEIC ACIDS RES. 18, 4267-4267
DP4070    K.OKAMOTO, K.SUZUKI, K.YOSHIDA (1992) NUCLEIC ACIDS RES. 20, 2373
DP4080    G.D.CLARK-WALKER, C.R.MCARTHUR, K.S.SRIPRAKASH (1985) EMBO J. 4, 465-473
DP4360    S.BINDER, A.BRENNICKE (1993) NUCLEIC ACIDS RES. 21, 5012-5019
DP4410    L.R.CECI (1996) DNA SEQ. 6, 159-166
DP4411    CECI,L.R. (1995) GENBANK; ACC.: X86700
DP4440    P.RUNEBERG-ROOS ET AL. (1987) PLANT MOL. BIOL. 9, 237-246
DP4460    M.NAKAZONO, A.HIRAI (1993) MOL. GEN. GENET. 236, 341-346
DP4461    NAKAZONO M., HIRAI A. (1993) MOL. GEN. GENET. 236, 341-346
DP4480    L.MARECHAL ET AL. (1987) CURR. GENET. 12, 91-98
	P.LEON, V.WALBOT, P.BEDINGER (1989) NUCLEIC ACIDS RES. 17, 4089-4099
DP4500    K.ODA ET AL. (1992) NUCLEIC ACIDS RES. 20, 3773-3777
DP4600    HATZOGLOU,E., RODAKIS,G.C. AND LECANIDOU,R. (1995) GENETICS 140, 1353-1366
DP4620    J.R.GAREY AND D.R.WOLSTENHOLME (1989) J.MOL.EVOL. 28, 374-387
DP4630    NESBO,C.L., AARAB,M.O. AND JAKOBSEN,K.S. (1998) GENETICS 148, 1907-1919
DP4640    D.R.WOLSTENHOLME ET AL. (1987) PROC. NATL. ACAD. SCI. USA 84, 1324-1328
DP4650    ARCHER,S.N. (1998) GENBANK-DATABASE: AAJ225953
DP4660    DE GIORGI,C., MARIRADONNA,A., LANAVE,C. AND SACCONE,C. (1996) MOL. PHYLOGENET. EVOL. 5, 323-332
DP4680    R.OKIMOTO, J.L.MACFARLANE, D.O.CLARY, D.R.WOLSTENHOLME (1992) GENETICS 130, 471-498
DP4700    R.J.HOFFMANN, J.L.BOORE, W.M.BROWN (1992) GENETICS 131, 397-412
DP4730    SYRUYT,N., DELARBRE,C., GACHELIN,G. AND LAUDET,V. (1998) NUCLEIC ACIDS RES. 26 (13) 3279-3285
DP4760    R.RIPPE, G.GELLISSEN (1994) CURR. GENET. 25, 135-141
DP4810    TOMITA ET AL. (1998) BIOCHIM. BIOPHYS. ACTA 1399, 78-82
DP4820    R.CROZIER, Y.CROZIER (1993) GENETICS 133, 97-117
DP4840    D.L.LEWIS, C.L.FARR, L.S.KAGUNI (1995) INSECT MOL.BIOL. 4, 263-278
DP4850    JANKE,A., XU,X. AND ARNASON,U. (1997) PROC. NATL. ACAD. SCI. U.S.A. 94, 1276-1281
DP4870    XU,X. AND ARNASON,U. (1997) MOL. PHYLOGENET. EVOL. 7, 189-194
DP4880    D.O.CLARY, D.R.WOLSTENHOLME (1985) J. MOL. EVOL. 22, 252-271
DP4890    DOUZERY,E. AND RANDI,E. (1997) MOL. BIOL. EVOL. 14 (11) 1154-1166
DP4891    C.COOK (1993) NUCLEIC ACIDS RES. 21, 3324
DP4940    GISSI,C., GULLBERG,A. AND ARNASON,U. (1998) GENOMICS 50, 161-169
DP4950    ARNASON,U., GULLBERG,A. AND JANKE,A. (1997) MOL. BIOL. EVOL. 14, 762-768
DP4980    H.T.JACOBS, S.ASKAWA, T.ARAKI, K.MIURA, M.J.SMITH, K.WATANABE (1989) CURR. GENET. 15, 193-206
DP4990    R.ZARDOYA, A.MEYER (1996) GENETICS 142, 1249-1263
DP5000    H.T.JACOBS, S.ASAKAWA, T.ARAKI, K.MIURA, M.J.SMITH, K.WATANABE (1989) CURR. GENET. 15, 193-206
DP5001    JACOBS H.T., ASAWAKA S., ARAKI T., MIURA K., SMITH M.J., WATANABE K. (1989) CURR. GENET. 15, 193-206
DP5030    Y.CHANG, F.HUANG, T.LO (1994) J. MOL. EVOL. 38, 138-155
DP5040    P.CANTATORE ET AL. (1988) CURR. GENET. 13, 91-96
DP5050    S.MITCHELL, A.COCKBURN, J.SEAWRIGHT (1993) GENOME 36, 1058-1073
DP5060    T.J.DIGBY, M.W.GRAY, C.B.LAZIER (1992) GENE 113, 197-204
DP5080    H.T.JACOBS, D.J.ELLIOTT, V.B.MATH, A.FARQUHARSON (1988) J. MOL. BIOL. 202, 185-217
DP5090    T.L.GILBERT, J.R.BROWN, P.J.OHARA, N.E.BUROKER, A.T.BECKENBACH, M.J.SMITH (1988) NUCLEIC ACIDS RES. 16, 11825-11825
DP5110    K.LONERGAN, M.GRAY (1993) SCIENCE 259, 812-816
DP5120    B.A.ROE, D.P.MA, R.K.WILSON, J.F.H.WONG (1985) J. BIOL. CHEM. 260, 9759-9774
	D.DUNON-BLUTEAU, M.VOLOVITCH, G.BRUN (1985) GENE 36, 65-78
DP5130    JANKE A., ARNASON U. (1997) MOL. BIOL. EVOL. 14, 1266-1272
DP5160    Y.YONEYAMA (1987) J. NIPPON MED. SCH. 54, 429-440
DP5200    S.O.SOUTHERN, P.J.SOUTHERN, A.E.DIZON (1988) J. MOL. EVOL. 28, 32-42
DP5210    C.TZENG, C.HUI, S.SHEN, P.HUANG (1992) NUCLEIC ACIDS RES. 20, 4853-4858
DP5220    P.DESJARDINS AND R.MORAIS (1990) J.MOL.BIOL. 212, 599-634
DP5240    C.COOK (1993) NUCLEIC ACIDS RES. 21, 3324
DP5250    M.JAMA, Y.ZHANG, R.ABDI AMAN, O.RYDER (1993) NUCLEIC ACIDS RES. 21, 4392
DP5280    G.GOERTZ, H.FELDMANN (1982) CURR. GENET. 5, 221-225
DP5281    K.KOIKE ET AL. (1982) GENE 20, 177-185
	G.GOERTZ, H.FELDMANN (1982) CURR. GENET. 5, 221-225
DP5310    D.STANTON, L.DAEHLER, C.MORITZ, W.BROWN (1994) GENETICS 137, 233-241
DP5320    M.J.BIBB, R.A.VAN ETTEN, C.T.WRIGHT, M.W.WALBERG, D.A.CLAYTON (1981) CELL 26, 167-180
DP5330    C.COOK (1993) NUCLEIC ACIDS RES. 21, 3324
DP5340    U.ARNASON, A.GOLLBERG, B.WIDEGREN (1991) J. MOL. EVOL. 33, 556-568
DP5350    U.ARNASON, A.GOLLBERG (1993) J. MOL. EVOL. 37, 312-322
DP5360    S.ANDERSON ET AL. (1982) J.MOL. BIOL. 156, 683-717
DP5370    U.ARNASON, A.GULLBERG, E.JOHNSSON, C.LEDJE (1993) J. MOL. EVOL. 37, 323-330
DP5380    U.ARNASON, E.JOHNSSON (1992) J. MOL. EVOL. 34, 493-505
DP5390    S.JOHANSEN, T.JOHANSEN (1994) BIOCHIM. BIOPHYS. ACTA 1218, 213-217
DP5400    F.CECCONI, F.VENANZETTI, P.MARIOTTINI (1993) NUCLEIC ACIDS RES. 21, 2253
DP5400    CECCONI,F., VENANZETTI,F. AND MARIOTTINI,P. (1993) NUCLEIC ACIDS RES. 21,
DP5410    KITA,K. (1997) GENBANK:AB006204
DP5440    X.XU, A.JANKE, U.ARNASON (1996) MOL.BIOL.EVOL. 13, 1167-1173
DP5480    TAKEDA K., ONISHI A., ISHIDA N., KAWAKAMI K., KOMATSU M., INUMARU S. (1995) ANIM. GENET. 26, 321-326
DP5481    ISHIDA,N., HASEGAWA,T., TAKEDA,K., SAKAGAMI,M. ONISHI,A., INUMARU,S., KOMATSU,M. AND MUKOYAMA,H. (1994) ANIM. GENET. 25, 215-221
DP5530    ARNASON,U., GULLBERG,A. AND XU,X. (1996) HEREDITAS 124, 185-189
DP5550    A.KRETTEK, A.GULLBERG, U.ARNASON (1995) J.MOL.EVOL. 41, 952-957
DP5670    ARNASON,U., GULLBERG,A. AND JANKE,A. (1998) J. MOL. EVOL. 47, 718-727
DP5720    U.ARNASON, X.XU (1996) J.MOL.EVOL. 42, 145-152
DP5730    HORAI S., HAYASAKA K., KONDO K., TSUGANE K., TAKAHATA N. (1995) PROC.NATL.ACAD.SCI. 92, 532-536
DP5731    HIXSON,J.E. AND BROWN,W.M. (1986) MOL. BIOL. EVOL. 3, 1-18
DP5800    X.XU, U.ARNASON (1996) MOL.BIOL.EVOL. 13, 691-698
DP5840    S.HORAI ET AL. (1995) PROC.NATL.ACAD.SCI. USA 92, 532-536
DP5850    JANKE,A., XU,X. AND ARNASON,U. (1997) PROC. NATL. ACAD. SCI. U.S.A. 94, 1276-1281
DP5880    S.ANDERSON ET AL. (1981) NATURE 290, 457-465
DP6040    SAITOH K.; EMBL DATABASE(1997)
DP6050    NESBO,C.L. (1997) GENBANK-DATABASE:PFY14724
DP6090    HARLID,A., JANKE,A. AND ARNASON,U. (1998) J. MOL. EVOL. 46, 669-679
DP6110    GACHELIN ET AL. (1998) GENETICS 150, 331-344
DP6130    TOMITA ET AL. (1998) BIOCHIM. BIOPHYS. ACTA 1399, 78-82
DP6140    KITA,K. (1997) GENBANK:AB006203
DP6150    NESBO,C.L. (1997) GENBAK-DATABASE:SLY14726
DP6160    YAMAGATA,T. (1998) EMBELNEW:AB011390
DP6170    STURMBAUER,C.F. (1996) GENBANK-DATABASE:MTTM122
DP6190    ISHIBASHI Y., SAITOH T., ABE S., YOSHIDA M.C. (1997) MOL. ECOL. 6, 63-71
DP6200    TAKEDA K., ONISHI A., ISHIDA N., KAWAKAMI K., KOMATAU M., INUMARU S. (1995) ANIM. GENET. 26, 321-326
DP7500    PREISER,P., WILLIAMSON,D.H. AND WILSON,R.J. (1995) NUCLEIC ACIDS RES. 23 (21) 4329-4336
DP7630    M.WINEY, M.D.MENDENHALL, C.M.CUMMINS, M.R.CULBERTSON, G.KNAPP (1986) J. MOL. BIOL. 192, 49-63
DP7631    A.GOFFEAU ET AL. (1996) SCIENCE 274, 546-567
DP7640    LYNE M., RAJANDREAM M.A, BARRELL B.G., VOLCKAERT G.; EMBL DATABASE(1998)
DP8570    G.A.GREEN, J.H.WEIL, A.STEINMETZ (1986) PLANT MOL. BIOL. 7, 207-212
DP8571    G.A.GREEN, J.H.WEIL, A.STEINMETZ (1986) PLANT MOL. BIOL. 7, 207-212
DP9200    T.A.TRANQUILLA, R.CORTESE, D.MELTON, J.D.SMITH (1982) NUCLEIC ACIDS RES. 10, 7919-7934
DP9201    R.WILSON ET AL. (1994) NATURE 368, 32-38
DP9202    R.WILSON ET AL. (1994) NATURE 398, 32-38
DP9240    R.DELOTTO, P.SCHEDL (1984) J. MOL. BIOL. 179, 587-605
	J.LEUNG ET AL. (1984) GENE 34, 207-217
DP9320    D.WEILL, T.HEYMAN (1990) NUCLEIC ACIDS RES. 18, 6134-6134
DP9321    D.WEILL, T.HEYMAN (1990) NUCLEIC ACIDS RES. 18, 6134-6134
DP9330    J.C.HU, B.D.COTE, E.LUND, J.E.DAHLBERG (1983) NUCLEIC ACIDS RES. 11, 4809-4821
DP9331    T.RUSSO ET AL. (1986) EUR. J. BIOCHEM. 158, 437-442
DP9350    T.SEKIYA, R.NISHIZAWA, K.MATSUDA, Y.TAYA, S.NISHIMURA (1982) NUCLEIC ACIDS RES. 10, 6411-6419
DP9351    T.SEKIYA, R.NISHIZAWA, K.MATSUDA, Y.TAYA, S.NISHIMURA (1982) NUCLEIC ACIDS RES. 10, 6411-6419
DP9990    Y.-N.CHANG, I.L.PIRTLE, R.M.PIRTLE (1986) GENE 48, 165-174
DP9991    R.D.SHORTRIDGE ET AL. (1989) GENE 79, 309-324
DQ0000    YAMADA,T. AND NISHIDA,N. (1998) EMBLNEW: AB011501
DQ0010    BOWDEN,R.J., SIMAS,J.P., DAVIS,A.J. AND EFSTATHIOU,S. (1997) J. GEN. VIROL. 78 (PT 7) 1675-1687
DQ0200    G.HATFULL, G.SARKIS (1993) MOL. MICROBIOL. 7, 395-405
DQ0220    J.BROIDA, J.ABELSON (1985) J. MOL. BIOL. 185, 545-563
DQ0260    M.G.SHLYAPNIKOV ET AL. (1984) BIOCHIM. BIOPHYS. ACTA 782, 313-319
DQ0340    KLENK ET AL. (1997) NATURE 390, 364-370
DQ0341    KLENK ET AL. (1997) NATURE 390, 364-370
DQ0650    C. BULT ET AL. (1996) SCIENCE 273, 1058-1073
DQ0660    G.WICH, L.SIBOLD, A.BOECK (1986) SYSTEM. APPL. MICROBIOL. 7, 18-25
DQ0760    J.PALMER, T.BALTRUS, J.REEVE, C.DANIELS (1992) BIOCHIM. BIOPHYS. ACTA 1132, 315-318
DQ1140    Y.ANDACHI ET AL. (1987) PROC. NATL. ACAD. SCI. USA 84, 7398-7402
DQ1150    C.M.FRASER ET AL. (1995) SCIENCE 270, 397-403
DQ1200    P.SIMONEAU, R.WENZEL, R.HERRMANN, P.C.HU (1990) NUCLEIC ACIDS RES. 18, 2814-2814
DQ1230    R.TANAKA, Y.ANDACHI, A.MUTO (1991) NUCLEIC ACIDS RES. 19, 6787-6792
DQ1270    FRASER ET AL. (1998) SCIENCE 281, 375-388
DQ1271    FRASER ET AL. (1998) SCIENCE 281, 375-388
DQ1280    FRASER ET AL. (1997) NATURE 390 (11) 580-586
DQ1340    M.PLOHL AND V.GAMULIN (1990) MOL.GEN.GENET. 222, 129-134
DQ1341    M.PLOHL AND V.GAMULIN (1990) MOL.GEN.GENET. 222, 129-134
DQ1350    R.SEDLMEIER, G.LINTI, K.GREGOR, H.SCHMIEGER (1993) GENE 132, 125-130
DQ1351    R.SEDLMEIER, G.LINTI, K.GREGOR, H.SCHMIEGER (1993) GENE 132, 125-130
DQ1480    C.GREEN, B.VOLD (1993) J. BACTERIOL. 175, 5091-5096
DQ1510    TOMB ET AL. (1997) NATURE 388, 539-547
DQ1540    E.F.WAWROUSEK, N.NARASIMHAN, J.N.HANSEN (1984) J. BIOL. CHEM. 259, 3694-3702
DQ1660    N.NAKAJIMA, H.OZEKI, Y.SHIMURA (1981) CELL 23, 239-249
DQ1661    N.NAKAJIMA, H.OZEKI, Y.SHIMURA (1981) CELL 23, 239-249
DQ2000    R.D.FLEISCHMANN ET AL. (1995) SCIENCE 269, 496-512
DQ2001    R.D.FLEISCHMANN (1995) SCIENCE 269, 496-512
DQ2140    S.MAYES, M.DALLA-CHIESA, Z.ZHANG, J.BARBER (1993) FEBS-LETT. 325, 255-261
DQ2470    KOWALLIK,K.V., STOEBE,B., SCHAFFRAN,I., KROTH-PANCIC,P. AND FREIER,U. (1995) PLANT MOL. BIOL. REP. 13, 336-342
DQ2510    G.GOCKEL ET AL. (1994) CURR. GENET. 26, 256-262
DQ2520    R.B.HALLICK ET AL. (1984) PLANT. MOL. BIOL. 3, 169-175
DQ2600    K.OHYAMA ET AL. (1988) J. MOL. BIOL. 203, 281-298
DQ2700    J.HIRATSUKA ET AL. (1989) MOL.GEN.GENET. 217, 185-194
DQ2720    K.NECKERMANN ET AL. (1995) J.MOL.BIOL. 251, 614-628
DQ2920    M.SUGIURA, K.SHINOZAKI, M.OHME IN:NATO ASI SER; SER. A 83 (1985) (MOL. FORM FUNCT. PLANT GENOME) 325-334
DQ3220    J.TSUDZUKI ET AL. (1992) MOL.GEN.GENET. 232, 206-214
DQ3240    H.NEUHAUS (1989) NUCLEIC ACIDS RES. 17, 444-444
DQ3600    G.WOLFF ET AL. (1994) J. MOL. BIOL. 237, 75-86
DQ3620    O.RICHARD ET AL. (1995) J.MOL.BIOL. 250, 484-495
DQ3640    D.P.MA, Y.W.YANG, S.E.HASNAIN (1989) NUCLEIC ACIDS RES. 17, 1256-1256
	P.H.BOER, M.W.GRAY (1988) CURR. GENET. 14, 583-590
DQ3650    K.V.KOWALLIK, B.STOEBE, U.FREIER ET AL. (1995) PLANT MOL.BIOL.REP. 13, 336-342
DQ3660    P.PREISER ET AL. (1995) NUCLEIC ACIDS RES. 23, 4329-4336
DQ3670    B.WIELAND, A.BINDEREIF (1995) GENE 161, 129-133
DQ3710    PI,M., ANGATA,K., IKEMURA,T., YANAGISAWA,K. AND TANAKA,Y. (1996) J. PLANT RES. 109, 1-6
DQ3750    YOSHIDA,K. (1993) INTERANTIONAL BOTANICAL CONGRESS 503, 503-504
DQ3880    H.G.KOECHEL, C.M. LAZARUS, N.BASAK, H.KUENTZEL (1981) CELL 23, 625-633
DQ4000    R.E.BERLANI, S.G.BONITZ, G.CORUZZI, M.NOBREGA, A.TZAGOLOFF (1980) NUCLEIC ACIDS RES. 8, 5017-5030
DQ4030    N.DINOUEL, F.SOR, H.FUKUHARA (1992) NUCLEIC ACIDS RES. 20, 3509
DQ4040    D.R.MASSARDO (1990) NUCLEIC ACIDS RES. 18, 6429-64299
DQ4050    C.M.HARDY, C.D.CLARK-WALKER (1989) NUCLEIC ACIDS RES. 17, 1762-1762
DQ4070    K.OKAMOTO, K.SUZUKI, K.YOSHIDA (1992) NUCLEIC ACIDS RES. 20, 2373
DQ4080    G.D.CLARK-WALKER, C.R.MCARTHUR, K.S.SRIPRAKASH (1985) EMBO J. 4,465-473
DQ4120    C.BIEVRE, B.DUJON (1992) CURR. GENET. 22, 229-234
DQ4150    C.GOYON (1996) NUCLEIC ACIDS RES. 24, 3348-3356
DQ4200    PRATJE,E., SCHNIERER,S. AND DUJON,B. (1984) CURR. GENET. 9, 75-82
DQ4210    KROYMANN,J. (1997) GENBANK-DATABASE: MICEGEN3
DQ4240    K.AKAMA (1996) BIOCHIM. BIOPHYS. ACTA 1307, 127-128
DQ4250    KOLL,F. (1996) GENBANK-DATABASE: MTPCTRNAS
DQ4410    L.R.CECI (1996) DNA SEQ. 6, 159-166
DQ4440    P.B.M.JOYCE, M.W.GRAY (1988) NUCLEIC ACIDS RES. 16, 1210-1210
DQ4441    P.B.M.JOYCE, M.W.GRAY (1989) NUCLEIC ACIDS RES. 17, 4885-4885
DQ4500    K.ODA ET AL. (1992) NUCLEIC ACIDS RES. 20, 3773-3777
DQ4600    HATZOGLOU,E., RODAKIS,G.C. AND LECANIDOU,R. (1995) GENETICS 140, 1353-1366
DQ4640    D.R.WOLSTENHOLME ET AL. (1987) PROC. NATL. ACAD. SCI. USA 84, 1324-1328
DQ4680    R.OKIMOTO, J.L.MACFARLANE, D.O.CLARY, D.R.WOLSTENHOLME (1992) GENETICS 130, 471-498
DQ4700    R.J.HOFFMANN, J.L.BOORE, W.M.BROWN (1992) GENETICS 131, 397-412
DQ4730    SYRUYT,N., DELARBRE,C., GACHELIN,G. AND LAUDET,V. (1998) NUCLEIC ACIDS RES. 26 (13) 3279-3285
DQ4740    KUMAZAWA Y., NISHIDA M. (1995) MOL. BIOL. EVOL. 12, 759-772
DQ4750    KUMAZAWA Y., NISHIDA M. (1995) MOL. BIOL. EVOL. 12, 759-772
DQ4760    P.K.FLOOK, C.H.F.ROWELL, G.GELLISSEN (1995) J.MOL.EVOL. 41, 928-941
DQ4810    TOMITA ET AL. (1998) BIOCHIM. BIOPHYS. ACTA 1399, 78-82
DQ4820    R.CRUZIER, Y.CROZIER (1993) GENETICS 133, 97-117
DQ4830    T.VANRAAY, T.CREASE (1994) CURR. GENET. 25, 66-72
DQ4840    D.L.LEWIS, C.L.FARR, L.S.KAGUNI (1995) INSECT MOL.BIOL. 4, 263-278
DQ4850    MURAKAMI,M., YAMASHITA,H. AND FUJITANI,H. (1998) ZOOLOG. SCI. 15, 335-337
DQ4860    KUMAZAWA Y., NISHIDA M. (1995) MOL. BIOL. EVOL. 12, 759-772
DQ4870    XU,X. AND ARNASON,U. (1997) MOL. PHYLOGENET. EVOL. 7, 189-194
DQ4880    D.O.CLARY, D.R.WOLSTENHOLME (1985) J. MOL. EVOL. 22, 252-271
DQ4920    KUMAZAWA Y., NISHIDA M. (1995) MOL. BIOL. EVOL. 12, 759-772
DQ4930    KUMAZAWA Y., NISHIDA M. (1995) MOL. BIOL. EVOL. 12, 759-772
DQ4930    KUMAZAWA,Y. AND NISHIDA,M. (1995) MOL. BIOL. EVOL. 12, 759-772
DQ4950    ARNASON,U., GULLBERG,A. AND JANKE,A. (1997) MOL. BIOL. EVOL. 14, 762-768
DQ4960    D.O.CLARY, D.R.WOLSTENHOLME (1987) J. MOL. EVOL. 25, 116-125
DQ4980    H.T.JACOBS, S.ASAKAWA, T.ARAKI, K.MIURA, M.J.SMITH, K.WATANABE (1989) CURR. GENET. 15, 193-206
DQ4990    R.ZARDOYA, A.MEYER (1996) GENETICS 142, 1249-1263
DQ5000    H.T.JACOBS, S.ASAKAWA, T.ARAKI, K.MIURA, M.J.SMITH, K.WATANABE (1989) CURR. GENET. 15, 193-206
DQ5030    Y.CHANG, F.HUANG, T.LO (1994) J. MOL. EVOL. 38, 138-155
DQ5040    P.CANTATORE ET AL. (1988) CURR. GENET. 13, 91-96
DQ5050    S.MITCHELL, A.COCKBURN, J.SEAWRIGHT (1993) GENOME 36, 1058-1073
DQ5080    H.T.JACOBS, D.J.ELLIOTT, V.B.MATH, A.FARQUHARSON (1988) J. MOL. BIOL. 202, 185-217
DQ5110    K.LONERGAN, M.GRAY (1993) NUCLEIC ACIDS RES. 21, 4402
DQ5120    B.A.ROE, D.P.MA, R.K.WILSON, J.F.H.WONG (1985) J. BIOL. CHEM. 260, 9759-9774
DQ5130    JANKE A., ARNASON U. (1997) MOL. BIOL. EVOL. 14, 1266-1272
DQ5160    H.FUJII, T.SHIMADA, Y.GOTO, T.OKAZAKI (1988) J. BIOCHEM. 103, 474-481
DQ5210    C.TZENG, C.HUI, S.SHEN, P.HUANG (1992) NUCLEIC ACIDS RES. 20, 4853-4858
DQ5220    P.DESJARDINS AND R.MORAIS (1990) J.MOL.BIOL. 212, 599-634
DQ5280    D.R.WOLSTENHOLME, C.M.-R.FAURON, J.R.GODDARD (1982) GENE 20,63-69
DQ5281    P.CANTATORE ET AL. (1982) NUCLEIC ACIDS RES. 10, 3279-3289
DQ5320    M.J.BIBB, R.A.VAN ETTEN, C.T.WRIGHT, M.W.WALBERG, D.A.CLAYTON (1981) CELL 26, 167-180
DQ5340    U.ARNASON, A.GULLBERG, B.WIDEGREN (1991) J. MOL. EVOL. 33, 556-568
DQ5350    U.ARNASON, A.GOLLBERG (1993) J. MOL. EVOL. 37, 312-322
DQ5360    S.ANDERSON ET AL. (1982) J. MOL. BIOL. 156, 683-717
DQ5370    U.ARNASON, A.GULLBERG, E.JOHNSSON, C.LEDJE (1993) J. MOL. EVOL. 37, 323-330
DQ5380    U.ARNASON, E.JOHNSSON (1992) J. MOL. EVOL. 34, 493-505
DQ5390    S.JOHANSEN, T.JOHANSEN (1994) BIOCHIM. BIOPHYS. ACTA 1218, 213-217
	S.JOHANSEN, P.H.GUDDAL, T.JOHANSEN (1990) NUCLEIC ACIDS RES. 18, 411-419
DQ5440    X.XU, A.JANKE, U.ARNASON (1996) MOL.BIOL.EVOL. 13, 1167-1173
DQ5450    KUMAZAWA Y., NISHIDA M. (1995) MOL. BIOL. EVOL. 12, 759-772
DQ5470    XU,X., JANKE,A. AND ARNASON,U. (1996) J. MOL. EVOL. 43, 438-446
DQ5480    XU,X. AND ARNASON,U. (1994) GENE 148, 357-362
DQ5500    KUMAZAWA Y., NISHIDA M. (1995) MOL. BIOL. EVOL. 12, 759-772
DQ5510    KUMAZAWA Y., NISHIDA M. (1995) MOL. BIOL. EVOL. 12, 759-772
DQ5550    U.ARNASON ET AL. (1995) J.MOL.EVOL. 41, 952-957
DQ5670    ARNASON,U., GULLBERG,A. AND JANKE,A. (1998) J. MOL. EVOL. 47, 718-727
DQ5690    DELARBRE,C., BARRIEL,V., TILLER,S., JANVIER,R. AND GACHELIN,G. (1997) MOL. BIOL. EVOL. 14, 807-813
DQ5720    U.ARNASON, X.XU (1996) J.MOL.EVOL. 42, 145-152
DQ5730    HORAI S., HAYASAKA K., KONDO R., TSUGANE K., TAKAHATA N. (1995) PROC.NATL.ACAD.SCI. 92, 532-536
DQ5750    KUMAZAWA Y., NISHIDA M. (1995) MOL. BIOL. EVOL. 12, 759-772
DQ5800    X.XU, U.ARNASON (1996) MOL.BIOL.EVOL. 13, 691-698
DQ5850    JANKE,A., XU,X. AND ARNASON,U. (1997) PROC. NATL. ACAD. SCI. U.S.A. 94, 1276-1281
DQ5870    DELARBRE,C., BARRIEL,V., TRILLER,S., JANVIER,R. AND GACHELIN,G. (1997) MOL. BIOL. EVOl. 14, 807-813
DQ5880    S.ANDERSON ET AL. (1981) NATURE 290, 457-46
DQ6000    WATANABE K.; EMBL DATABASE(1993)
DQ6010    GISSI,C., GULLBERG,A. AND ARNASON,U. (1998) GENOMICS 50, 161-169
DQ6090    HARLID,A., JANKE,A. AND ARNASON,U. (1998) J. MOL. EVOL. 46, 669-679
DQ6110    GACHELIN ET AL. (1998) GENETICS 150, 331-344
DQ7500    PREISER,P., WILLIAMSON,D.H. AND WILSON,R.J. (1995) NUCLEIC ACIDS RES. 23 (21) 4329-4336
DQ7520    D.A.CAMPBELL (1989) NUCLEIC ACIDS RES. 17, 9479-9479
DQ7521    J.C.MOTTRAM ET AL. (1991) NUCLEIC ACIDS RES. 19, 3995
DQ7540    Y.KUCHINO, N.HANYU, F.TASHIRO, S.NISHIMURA (1985) PROC. NATL. ACAD. SCI. USA 82,4758-4762
DQ7550    X.SHI, D.CHEN, Y.SUYAMA (1994) MOL. BIOCHEM. PARASITOL. 65, 23-37
DQ7570    J.HOFMANN ET AL. (1991) J.MOL.BIOL. 222, 537-552
DQ7630    G.TSCHUMPER, J.CARBON (1982) J. MOL. BIOL. 156, 293-307
	S.D.TUCKER, E.J.MURGOLA (1985) BIOCHIMIE 67, 1053-1057
DQ7631    W.A.WEISS, E.C.FRIEDBERG (1986) J. MOL. BIOL. 192, 725-735
	J.P.LIN, M.AKER, K.C.SITNEY, R.K.MORTIMER (1986) GENE 49, 383-388
DQ7632    A.GOFFEAU ET AL. (1996) SCIENCE 274, 546-567
DQ7640    WOOD,V., RAJANDREAM,M.A., BARRELL,B.G., BEDOCK,K. AND CHURCHER,C.M. (1998) GENBANK, ACC.: SPBC2F6
DQ7670    WIELAND B., BINDREIF A. (1994) MOL. CELL. BIOL. 14, 4565-4570
DQ7700    WIELAND,B. AND BINDEREIF,A. (1995) GENE 161, 129-133
DQ7710    GOLDRING,A. AND MICHAELI,S. (1995) GENE 156, 139-144
DQ7720    XU,G.L., WISLAND,B. AND BINDEREIF,A. (1994) MOL. CELL. BIOL. 14, 4565-4570
DQ7730    DENNY ET AL. (1998) PROTIST 149, 51-59
DQ8510    AKAMA K.; EMBL DATABASE(1995)
DQ8600    NASS,A. (1995) GENBANK, ACC.: X85222
DQ9200    R.WILSON ET AL. (1994) NATURE 368, 32-38
DQ9201    R.WILSON ET AL. (1994) NATURE 368, 32-38
DQ9350    Y.KUCHINO (1994) GENE 145, 189-196
DQ9351    Y.KUCHINO (1994) GENE 145, 189-196
DQ9352    Y.KUCHINO (1994) GENE 145, 189-196
DQ9353    Y.KUCHINO (1994) GENE 145, 189-196
DQ9354    Y.KUCHINO (1994) GENE 145, 189-196
DQ9355    Y.KUCHINO (1994) GENE 145, 189-196
DQ9990    K.L.ROY, H.COOKE, R.BUCKLAND (1982) NUCLEIC ACIDS RES. 10, 7313-7322
DQ9991    D.P.MA, E.LUND, J.E.DAHLBERG, B.A.ROE (1984) GENE 28, 257-262
DQ9992    F.NEMOTO ET AL. (1991) NUCLEIC ACIDS RES. 19, 2779
DR0000    YAMADA,T. AND NISHIDA,N. (1998) EMBLNEW: AB011501
DR0220    J.BROIDA, J.ABELSON (1985) J. MOL. BIOL. 185, 545-563
DR0340    KLENK ET AL. (1997) NATURE 390, 364-370
DR0341    KLENK ET AL. (1997) NATURE 390, 364-370
DR0342    KLENK ET AL. (1997) NATURE 390, 364-370
DR0343    KLENK ET AL. (1997) NATURE 390, 364-370
DR0344    KLENK ET AL. (1997) NATURE 390, 364-370
DR0650    C. BULT ET AL. (1996) SCIENCE 273, 1058-1073
DR0651    C. BULT ET AL. (1996) SCIENCE 273, 1058-1073
DR0652    C. BULT ET AL. (1996) SCIENCE 273, 1058-1073
DR0660    G.WICH, L.SIBOLD, A.BOECK (1986) SYSTEM. APPL. MICROBIOL. 7, 18-25
DR1140    A.MUTO, Y.ANDACHI, H.YUZAWA, F.YAMAO, S.OSAWA (1990) NUCLEIC ACIDS RES. 18, 5037-5043
DR1141    A.MUTO, Y.ANDACHI, H.YUZAWA, F.YAMAO, S.OSAWA (1990) NUCLEIC ACIDS RES. 18, 5037-5043
DR1150    C.M.FRASER ET AL. (1995) SCIENCE 270, 397-403
DR1151    C.M.FRASER ET AL. (1995) SCIENCE 270, 397-403
DR1152    C.M.FRASER ET AL. (1995) SCIENCE 270, 397-403
DR1153    C.M.FRASER ET AL. (1995) SCIENCE 270, 397-403
DR1180    T.SAMUELSSON, P.ELIAS, F.LUSTIG, Y.S.GUINDY (1985) BIOCHEM. J. 232, 223-228
DR1181    T.SAMUELSSON, P.ELIAS, F.LUSTIG, Y.S.GUINDY (1985) BIOCHEM. J. 232, 223-228
DR1200    P.SIMONEAU, C.LI, S.LOECHEL, R.WENZEL, R.HERRMANN, P.LU (1993) NUCLEIC ACIDS RES. 21, 4967-4974
DR1201    P.SIMONEAU, C.LI, S.LOECHEL, R.WENZEL, R.HERRMANN, P.HU (1993) NUCLEIC ACIDS RES. 21, 4967-4974
DR1202    P.SIMONEAU, C.LI, S.LOECHEL, R.WENZEL, R.HERRMANN, P.HU (1993) NUCLEIC ACIDS RES. 21, 4967-4974
DR1230    R.TANAKA, Y.ANDACHI, A.MUTO (1991) NUCLEIC ACIDS RES. 19, 6787-6792
DR1260    M.J.ROGERS, A.A.STEINMETZ, R.T.WALKER (1986) NUCLEIC ACIDS RES. 14, 3145
DR1270    FRASER ET AL. (1998) SCIENCE 281, 375-388
DR1271    FRASER ET AL. (1998) SCIENCE 281, 375-388
DR1272    FRASER ET AL. (1998) SCIENCE 281, 375-388
DR1273    FRASER ET AL. (1998) SCIENCE 281, 375-388
DR1274    FRASER ET AL. (1998) SCIENCE 281, 375-388
DR1280    FRASER ET AL. (1997) NATURE 390 (11) 580-586
DR1281    FRASER ET AL. (1997) NATURE 390 (11) 580-586
DR1282    FRASER ET AL. (1997) NATURE 390 (11) 580-586
DR1350    W.ULRIX, G.VANSTEEN, R.AERT, J.ROBBEN, G.VOLCKAERT (1993) FEMS-MICROBIOL. LETT. 109, 213-217
DR1420    R.HUREK, D.SHUB (1992) NATURE 357, 173-176
DR1480    C.GREEN, B.VOLD (1993) J. BACTERIOL. 175, 5091-5096
DR1500    A.C.PITTET, H.HOTTINGER (1989) NUCLEIC ACIDS RES. 17, 4873-4873
DR1510    TOMB ET AL. (1997) NATURE 388, 539-547
DR1511    TOMB ET AL. (1997) NATURE 388, 539-547
DR1512    TOMB ET AL. (1997) NATURE 388, 539-547
DR1513    TOMB ET AL. (1997) NATURE 388, 539-547
DR1514    TOMB ET AL. (1997) NATURE 388, 539-547
DR1540    E.F. WAWROUSEK, J.N. HANSEN (1983) J. BIOL. CHEM. 258, 291-298
	C.J.GREEN, G.C.STEWART, M.A.HOLLIS, B.S.VOLD, K.F.BOTT (1985) GENE 37, 261-266
DR1660    G.M.GARCIA, P.K.MAR, D.A.MULLIN, J.R.WALKER, N.E.PRATHER (1986) CELL 45,453-459
DR1661    G.M.GARCIA, P.K.MAR, D.A.MULLIN, J.R.WALKER, N.E.PRATHER (1986) CELL 45, 453-459
DR1663    Y.KOMINE, T.ADACHI, H.INOKUCHI, H.OZEKI (1990) J. MOL. BIOL. 212, 579-598
DR1664    Y.KOMINE, T.ADACHI, H.INOKUCHI, H.OZEKI (1990) J. MOL. BIOL. 212, 579-598
DR1700    L.BOSSI (1983) MOL. GEN. GENET. 192, 163-170
DR1701    T.TUOHY ET AL. (1992) J. MOL. BIOL. 228, 1042-1054
DR1780    X.-R.GU, S.GIROUX, R.CEDERGREN (1988) NUCLEIC ACIDS RES. 16, 10936-10936
DR1800    SCHOEN,A. (1997) GENBANK, ACC.: PMRNPBGEN
DR2000    R.D.FLEISCHMANN ET AL. (1995) SCIENCE 269, 496-512
DR2001    R.D.FLEISCHMANN ET AL. (1995) SCIENCE 269, 496-512
DR2002    R.D.FLEISCHMANN ET AL. (1995) SCIENCE 269, 496-512
DR2003    R.D.FLEISCHMANN ET AL. (1995) SCIENCE 269, 496-512
DR2004    FLEISCHMANN ET AL. (1995) SCIENCE 269, 496-512
DR2050    VAN MELLAERT ET AL. (1997) GENBANK, ACC.: SVATTBREG
DR2140    T.KANEKO ET AL. (1995) DNA RES. 2, 153-166
DR2141    T.KANEKO ET AL. (1995) DNA RES. 2, 153-166
DR2142    T.KANEKO ET AL. (1995) DNA RES. 2, 153-166
DR2143    T.KANEKO ET AL. (1995) DNA RES. 2, 153-166
DR2400    M.BAUM, A.SCHOEN (1996) FEBS LETT. 382, 60-64
DR2440    W.YU AND R.J.SPREITZER (1991) NUCLEIC ACIDS RES. 19, 957
DR2441    I.KHREBTUKOVA, R.SPREITZER (1994) PLANT PHYSIOL. 104, 1093-1094
DR2470    KOWALLIK,K.V., STOEBE,B., SCHAFFRAN,I., KROTH-PANCIC,P. AND FREIER,U. (1995) PLANT MOL. BIOL. REP. 13, 336-342
DR2471    KOWALLIK,K.V., STOEBE,B., SCHAFFRAN,I., KROTH-PANCIC,P. AND FREIER,U. (1995) PLANT MOL. BIOL. REP. 13, 336-342
DR2480    T.YAMADA (1989) NUCLEIC ACIDS RES. 17, 4372-4372
DR2510    G.GOCKEL ET AL. (1994) CURR. GENET. 26, 256-262
DR2520    R.B.HALLICK ET AL. (1984) PLANT. MOL. BIOL. 3, 169-175
DR2521    R.HALLICK, L.HONG, R.DRAGER, M.FAVREAU, A.MONFORT, B.ORSAT, H.SPIELMANN, E.STUTZ (1993) NUCLEIC ACIDS RES. 21, 3537-3544
DR2540    S.E.DOUGLAS, D.G.DURNFORD (1990) NUCLEIC ACIDS RES. 18, 1903-1903
DR2600    K.OHYAMA ET AL. (1988) J. MOL. BIOL. 203, 281-298
DR2601    K.OHYAMA ET AL. (1988) J. MOL. BIOL. 203, 281-298
DR2602    K.OHYAMA ET AL. (1988) J. MOL. BIOL. 203, 281-298
DR2660    SUTTER A.; EMBL DATABASE(1997)
DR2680    C.J.HOWE (1985) CURR. GENET. 10, 139-145
DR2700    J.HIRATSUKA ET AL. (1989) MOL.GEN.GENET. 217, 185-194
DR2701    J.HIRATSUKA ET AL. (1989) MOL.GEN.GENET. 217, 185-194
DR2710    DOUGLAS S.E.; EMBL DATABASE(1993)
DR2720    D.DORMANN-PRZYBYL, G.STRITTMATTER, H.KOESSEL (1986) PLANT MOL. BIOL. 7, 419-431
DR2721    K.NECKERMANN (1995) J.MOL.BIOL. 251, 614-628
DR2740    K.H.WOLFE, C.W.MORDEN, J.D.PALMER (1992) J.MOL.BIOL 223, 95-104
DR2780    V.TABIDZE, M.KARTVELISHVILI, A.DZHINCHARADZE, T.BERIDZE (1994) BIOCHEMISTRY (MOSCOW) 59, 309-314
DR2920    A.KATO, F.TAKAIWA, K.SHINOZAKI, M.SUGIURA (1985) CURR. GENET. 9, 405-409
DR2921    M.SUGIURA, K.SHINOZAKI, M.OHME IN:NATO ASI SER; SER. A 83 (1985) (MOL. FORM FUNCT. PLANT GENOME) 325-334
DR3040    D.HELLMUND, M.METZLAFF, E.SERFLING (1984) NUCLEIC ACIDS RES. 12, 8253-8268
DR3200    D.R.SHAPIRO, K.K.TEWARI (1986) PLANT MOL. BIOL. 6, 1-12
DR3201    D.R.SHAPIRO, K.K.TEWARI (1986) PLANT MOL. BIOL. 6, 1-12
DR3220    J.TSUDZUKI ET AL. (1994) CURR. GENET. 26, 153-158
DR3221    J.TSUDZUKI ET AL. (1994) CURR. GENET. 26, 153-158
DR3222    J.TSUDZUKI ET AL. (1994) CURR. GENET. 26, 153-158
DR3240    LINK,G. (1994) GENBANK, ACC.: X77046
DR3280    W.GRUISSEM, G.ZURAWSKI (1985) IN:NATO ASI SER. SER. A 83 (MOL FORM FUNCT. PLANT GENOME) PP. 199-210
DR3320    R.J.A.KEUS ET AL. (1984) NUCLEIC ACIDS RES. 12, 5639-5646
DR3321    R.J.A.KEUS ET AL. (1984) NUCLEIC ACIDS RES. 12, 5639-5646
DR3600    G.WOLFF ET AL. (1994) J. MOL. BIOL. 237, 75-86
DR3601    G.WOLFF ET AL. (1994) J. MOL. BIOL. 237, 75-86
DR3620    O.RICHARD ET AL. (1995) J.MOL.BIOL. 250, 484-495
DR3621    C.LEBLANC ET AL. (1995) J.MOL.BIOL. 250, 484-495
DR3650    K.V.KOWALLIK, B.STOEBE, U.FREIER ET AL. (1995) PLANT MOL.BIOL.REP. 13, 336-342
DR3651    K.V.KOWALLIK, B.STOEBE, U.FREIER ET AL. (1995) PLANT MOL.BIOL.REP. 13, 336-342
DR3750    YOSHIDA,K. (1993) INTERNATIONAL BOTANICAL CONGRESS 503, 503-504
DR3751    YOSHIDA,K. (1993) INTERNATIONAL BOTANICAL CONGRESS 503, 503-504
DR3880    R.NETZKER, H.G.KOECHEL, N.BAZAK, H.KUENTZEL (1982) NUCLEIC ACIDS RES. 10, 4783-4794
	E.GRISI, T.A.BROWN, R.B.WARING, C.SCAZZOCCHIO, R.W.DAVIES (1982) NUCLEIC ACIDS RES. 10, 3531-3539
DR3920    G.BURGER, M.H.CITTERICH, M.A.NELSON, S.WERNER, G.MACINO (1985) EMBO J. 4, 197-204
DR4000    S.G.BONITZ, A.TZAGOLOFF (1980) J. BIOL. CHEM. 255, 9075-9081
	D.L.MILLER, N.C.MARTIN (1981) CURR. GENET. 4, 135-143
DR4001    N.C.MARTIN, D.MILLER, J.HARTLEY, P.MOYNIHAN, J.E.DONELSON (1980) CELL 19, 339-343
	S.G.BONITZ, A.TZAGOLOFF (1980) J. BIOL. CHEM. 255, 9075-9081
	D.L.MILLER, N.C.MARTIN (1981) CURR. GENET. 4, 135-143
DR4060    J.NOSEK, H.FUKUHARA (1994) GENE 142, 307-308
DR4061    J.NOSEK, H.FUKUHARA (1994) GENE 142, 307-308
DR4070    T.SEKITO, K.OKAMOTO, K.SUZUKI, K.YOSHIDA (1993) NUCLEIC ACIDS RES. 21, 3589
DR4071    T.SEKITO, K.OKAMOTO, H.KITANO, K.YOSHIDA (1995) YEAST 11, 1317-1321
DR4072    T.SEKITO, K.OKAMOTO, H.KITANO, K.YOSHIDA (1995) YEAST 11, 1317-1321
DR4080    G.D.CLARK-WALKER, C.R.MCARTHUR, K.S.SRIPRAKASH (1985) EMBO J. 4, 465-473
DR4120    C.BIEVRE, B.DUJON (1992) CURR. GENET. 22, 229-234
DR4130    J.SHEEN, S.KIM, Y.KHO, K.BAE (1992) NUCLEIC ACIDS RES. 20, 5842
DR4460    M.NAKAZONO, A.HIRAI (1993) MOL. GEN. GENET. 236, 341-346
DR4500    K.ODA ET AL. (1992) NUCLEIC ACIDS RES. 20, 3773-3777
DR4501    K.ODA ET AL. (1992) NUCLEIC ACIDS RES. 20, 3773-3777
DR4502    K.ODA ET AL. (1992) NUCLEIC ACIDS RES. 20, 3773-3777
DR4600    HATZOGLOU,E., RODAKIS,G.C. AND LECANIDOU,R. (1995) GENETICS 140, 1353-1366
DR4640    D.R.WOLSTENHOLME ET AL. (1987) PROC. NATL. ACAD. SCI. USA 84, 1324-1328
DR4660    DE GIORGI,C., MARTIRADONNA,A., LANAVE,C. AND SACCONE,C. (1996) MOL. PHYLOGENET. EVOL. 5, 323-332
DR4680    R.OKIMOTO, D.R.WOLSTENHOLME (1990) EMBO J. 9, 3405-3411
DR4700    R.J.HOFFMANN, J.L.BOORE, W.M.BROWN (1992) GENETICS 131, 397-412
DR4760    P.K.FLOOK, C.H.F.ROWELL, G.GELLISSEN (1995) J.MOL.EVOL. 41, 928-941
DR4800    D.T.DUBIN, C-C.HSUCHEN, L.E.TILLOTSON (1986) CURR. GENET. 10, 701-707
DR4820    R.CROZIER, Y.CROZIER (1993) GENETICS 133, 97-117
DR4840    D.L.LEWIS, C.L.FARR, L.S.KAGUNI (1995) INSECT MOL.BIOL. 4, 263-278
DR4850    MURAKAMI,M., YAMASHITA,Y. AND FUJITANI,H. (1998) ZOOLOG. SCI. 15, 335-337
DR4870    XU,X. AND ARNASON,U. (1997) MOL. PHYLOGENET. EVOL. 7, 189-194
DR4880    D.O.CLARY, D.R.WOLSTENHOLME (1985) J. MOL. EVOL. 22, 252-271
DR4950    ARNASON,U., GULLBERG,A. AND JANKE,A. (1997) MOL. BIOL. EVOL. 14, 762-768
DR4990    R.ZARDOYA, A.MEYER (1996) GENETICS 142, 1249-1263
DR5000    JACOBS H.T., ASAWAKA S., ARAKI T., MIURA K., SMITH M.J., WATANABE K. (1989) CURR. GENET. 15, 193-206
DR5010    D.R.FROHLICH, A.S.ROBINSON, M.A.WELLS (1993) INSECT MOL. BIOL. 1, 165-169
DR5030    Y.CHANG, F.HUANG, T.LO (1994) J. MOL. EVOL. 38, 138-155
DR5040    P.CANTATORE ET AL.(1987) GENE 53, 41-54
DR5050    S.MITCHELL, A.COCKBURN, J.SEAWRIGHT (1993) GENOME 36, 1058-1073
DR5080    H.T.JACOBS, D.J.ELLIOTT, V.B.MATH, A.FARQUHARSON (1988) J. MOL. BIOL. 202, 185-217
DR5120    B.A.ROE, D.P.MA, R.K.WILSON, J.F.H.WONG (1985) J. BIOL. CHEM. 260, 9759-9774
DR5130    JANKE A., ARNASON U. (1997) MOL. BIOL EVOL. 14, 1266-1272
DR5210    C.TZENG, C.HUI, S.SHEN, P.HUANG (1992) NUCLEIC ACIDS RES. 20, 4853-4858
DR5220    P.DESJARDINS AND R.MORAIS (1990) J.MOL.BIOL. 212, 599-634
DR5280    P.CANTATORE ET AL. (1982) NUCLEIC ACIDS RES. 10, 3279-3289
	R.GROSSKOPF, H.FELDMANN (1981) CURR. GENET. 4, 151-158
	G.PEPE ET AL. (1983) BIOCHEM. INT. 6, 553-563
DR5320    M.J.BIBB, R.A.VAN ETTEN, C.T.WRIGHT, M.W.WALBERG, D.A.CLAYTON (1982) CELL 26, 167-180
DR5340    U.ARNASON, A.GOLLBERG, B.WIDEGREN (1991) J. MOL. EVOL. 33, 556-568
DR5350    U.ARNASON, A.GOLLBERG (1993) J. MOL. EVOL. 37, 312-322
DR5360    S.ANDERSON ET AL. (1982) J. MOL. BIOL. 156, 683-717
DR5370    U.ARNASON, A.GULLBERG, E.JOHNSSON, C.LEDJE (1993) J. MOL. EVOL. 37, 323-330
DR5371    U.ARNASON, A.GULLBERG, E.JOHNSSON, C.LEDJE (1993) J. MOL. EVOL. 37, 323-330
DR5380    U.ARNASON, E.JOHNSSON (1992) J. MOL. EVOL. 34, 493-505
DR5390    S.JOHANSEN, P.H.GUDDAL, T.JOHANSEN (1990) NUCLEIC ACIDS RES. 18, 411-419
DR5440    X.XU, A.JANKE, U.ARNASON (1996) MOL.BIOL.EVOL. 13, 1167-1173
DR5470    XU,X., JANKE,A. AND ARNASON,U. (1996) J. MOL. EVOL. 43, 438-446
DR5480    XU,X. AND ARNASON,U. (1994) GENE 148, 357-362
DR5500    Y.KUMAZAWA, M.NISHIDA (1995) MOL.BIOL.EVOL. 12, 759-772
DR5530    ARNASON,U., GULLBERG,A. AND XU,X. (1996) HEREDITAS 124, 185-189
DR5550    A.KRETTEK, A.GULLBERG, U.ARNASON (1995) J.MOL.EVOL. 41, 952-957
DR5670    ARNASON,U., GULLBERG,A. AND JANKE,A. (1998) J. MOL. EVOL. 47, 718-727
DR5720    U.ARNASON, X.XU (1996) J.MOL.EVOL. 42, 145-152
DR5730    HORAI S., HAYASAKA K., KONDO R., TSUGANE K., TAKAHATA N. (1995) PROC.NATL.ACAD.SCI. 92, 532-536
DR5800    X.XU, U.ARNASON (1996) MOL.BIOL.EVOL. 13, 691-698
DR5840    S.HORAI ET AL. (1995) PROC.NATL.ACAD.SCI. USA 92, 532-536
DR5850    JANKE,A., XU,X. AND ARNASON,U. (1997) PROC. NATL. ACAD. SCI. U.S.A. 94, 1276-1281
DR5880    S.ANDERSON ET AL. (1981) NATURE 290, 457-465
DR5881    R.A.BUCKLAND ET AL. (1996) GENOMICS 35, 164-171
DR6010    GISSI,C., GULLBERG,A. AND ARNASON,U. (1998) GENOMICS 50, 161-169
DR6040    SAITOH K.; EMBL DATABASE(1997) ID: MIPOB0008
DR6090    HARLID,A., JANKE,A. AND ARNASON,U. (1998) J. MOL. EVOL. 46, 669-679
DR6110    GACHELIN ET AL. (1998) GENETICS 150, 331-344
DR7500    M.GARDNER ET AL. (1994) GENE 144, 307-308
DR7501    M.GARDNER ET AL. (1994) GENE 144, 307-308
DR7520    K.HANCOCK, S.L.HAJDUK (1992) NUCLEIC ACIDS RES. 20, 2602
DR7521    J.C.MOTTRAM ET AL. (1991) NUCLEIC ACIDS RES. 19, 3995
DR7522    J.C.MOTTRAM ET AL. (1991) J.BIOL.CHEM. 266, 18313-18317
DR7550    X.SHI, D.CHEN, Y.SUYAMA (1994) MOL. BIOCHEM. PARASITOL. 65, 23-37
DR7551    X.SHI, D.CHEN, Y.SUYAMA (1994) MOL. BIOCHEM. PARASITOL. 65, 23-37
DR7570    J.HOFMANN ET AL. (1991) J.MOL.BIOL. 222, 537-552
DR7571    J.HOFMANN ET AL. (1991) J.MOL.BIOL. 222, 537-552
DR7590    A.PAVESI ET AL. (1994) NUCLEIC ACIDS RES. 22, 1247-1256
DR7630    R.E.BAKER, A.EIGEL, D.VOEGTEL, H.FELDMANN (1982) EMBO J. 1, 291-295
DR7631    O.SCHMIDT ET AL. (1980) NATURE 287, 750-752
	J.VILLANUEVA, P.BULL, P.VALENZUELA, A.VENEGAS (1984) FEBS LETT. 167, 165-169
	G.THIREOS, M.D.PENN, H.GREER (1984) PROC. NATL. ACAD. SCI. USA 81, 5096-5100
DR7632    J.GAFNER, E.M.DE ROBERTIS, P.PHILIPPSEN (1983) EMBO J. 2, 583-591
DR7640    V.GAMULIN ET AL. (1983) NUCLEIC ACIDS RES. 11, 8537-8546
DR7641    V.GAMULIN ET AL. (1983) NUCLEIC ACIDS RES. 11, 8537-8546
DR7730    DENNY,P., PREISER,P., WILLIAMSON,D. AND WILSON,I. (1998) PROTIST 149, 51-59
DR9200    D.SCHALLER ET AL. (1991) GENE 97, 273-276
DR9201    A.PAVESI ET AL. (1994) NUCLEIC ACIDS RES. 22, 1247-1256
DR9202    R.WILSON ET AL. (1994) NATURE 368, 32-38
DR9203    R.WILSON ET AL. (1994) NATURE 368, 32-38
DR9204    R.WILSON ET AL. (1994) NATURE 368, 32-38
DR9240    P.H.YEN, N.DAVIDSON (1980) CELL 22, 137-148
	S.SHARP ET AL. (1983) NUCLEIC ACIDS RES. 11, 8677-8690
DR9241    S.YUKI, S.INOUYE, S.ISHIMARU, K.SAIGO (1986) EUR. J. BIOCHEM. 158, 403-410
DR9241    NEWTON C.N.; THESIS(1989)
DR9250    NEWTON C.N.; THESIS(1989)
DR9990    Y.KACAR, H.THOMANN, H.GROSS (1992) DNA AND CELL BIOL. 11, 781-790
DR9991    R.A.BUCKLAND (1996) GENOMICS 35, 164-171
DS0220    J.BROIDA, J.ABELSON (1985) J. MOL. BIOL. 185, 545-563
DS0260    V.KRYUKOV ET AL. (1983) FEBS LETT. 158, 123-127
DS0261    V.KRYUKOV ET AL. (1983) FEBS LETT. 158, 123-127
DS0340    KLENK ET AL. (1997) NATURE 390, 364-370
DS0341    KLENK ET AL. (1997) NATURE 390, 364-370
DS0342    KLENK ET AL. (1997) NATURE 390, 364-370
DS0343    KLENK ET AL. (1997) NATURE 390, 364-370
DS0440    T.SCHOLZEN, E.ARNDT (1992) J.BIOL.CHEM. 267, 12123-12130
DS0651    C. BULT ET AL. (1996) SCIENCE 273, 1058-1073
DS0652    C. BULT ET AL. (1996) SCIENCE 273, 1058-1073
DS0653    C. BULT ET AL. (1996) SCIENCE 273, 1058-1073
DS0680    E.S.HAAS, J.W.BROWN, C.J.DANIELS, J.N.REEVE (1990) GENE 90, 51-59
DS0760    J.PALMER, T.BALTRUS, J.REEVE, C.DANIELS (1992) BIOCHIM. BIOPHYS. ACTA 1132, 315-318
DS0860    B.P.KAINE, R.GUPTA, C.R.WOESE (1983) PROC. NATL. ACAD. SCI. USA 80, 3309-3312
DS1140    A.MUTO, Y.ANDACHI, H.YUZAWA, H.YAMAO, S.OSAWA (1990) NUCLEIC ACIDS RES. 18, 5037-5043
DS1141    A.MUTO, Y.ANDACHI, H.YUZAWA, F.YAMAO, S.OSAWA (1990) NUCLEIC ACIDS RES. 18, 5037-5043
DS1150    C.M.FRASER ET AL. (1995) SCIENCE 270, 397-403
DS1151    C.M.FRASER ET AL. (1995) SCIENCE 270, 397-403
DS1152    C.M.FRASER ET AL. (1995) SCIENCE 270, 397-403
DS1153    C.M.FRASER ET AL. (1995) SCIENCE 270, 397-403
DS1180    T.SAMUELSSON, P.ELIAS, F.LUSTIG, Y.S.GUINDY (1985) BIOCHEM. J. 232, 223-228
DS1200    P.SIMONEAU, C.LI, S.LOECHEL, R.WENZEL, R.HERRMANN, P.HU (1993) NUCLEIC ACIDS RES. 21, 4967-4974
DS1201    P.SIMONEAU, C.LI, S.LOECHEL, R.WENZEL, R.HERRMANN, P.HU (1993) NUCLEIC ACIDS RES. 21, 4967-4974
DS1202    P.SIMONEAU, C.LI, S.LOECHEL, R.WENZEL, R.HERRMANN, P.HU (1993) NUCLEIC ACIDS RES. 21, 4967-4974
DS1203    P.SIMONEAU, C.LI, S.LOECHEL, R.WENZEL, R.HERRMANN, P.LU (1993) NUCLEIC ACIDS RES. 21, 4967-4974
DS1230    R.TANAKA, Y.ANDACHI, A.MUTO (1991) NUCLEIC ACIDS RES. 19, 6787-6792
DS1231    R.TANAKA, Y.ANDACHI, A.MUTO (1991) NUCLEIC ACIDS RES. 19, 6787-6792
DS1250    C.CITTI ET AL. (1992) J.BACTERIOL. 174, 6471-6478
DS1260    M.J.ROGERS, A.A.STEINMETZ, R.T.WALKER (1986) NUCLEIC ACIDS RES. 14, 3145-3145
DS1270    FRASER ET AL. (1998) SCIENCE 281, 375-388
DS1271    FRASER ET AL. (1998) SCIENCE 281, 375-388
DS1272    FRASER ET AL. (1998) SCIENCE 281, 375-388
DS1273    FRASER ET AL. (1998) SCIENCE 281, 375-388
DS1280    FRASER ET AL. (1997) NATURE 390 (11) 580-586
DS1281    FRASER ET AL. (1997) NATURE 390 (11) 580-586
DS1282    FRASER ET AL. (1997) NATURE 390 (11) 580-586
DS1283    FRASER ET AL. (1997) NATURE 390 (11) 580-586
DS1300    D.BARNIER, A.COHEN, M.GOEDEKE (1992) GENE 122, 71-76
DS1350    W.ULRIX, G.VANSTEEN, R.AERT, J.ROBBEN, G.VOLCKAERT (1993) FEMS-MICROBIOL. LETT. 109, 213-217
DS1480    C.GREEN, B.VOLD (1993) J. BACTERIOL. 175, 5091-5096
DS1481    C.GREEN, B.VOLD (1993) J. BACTERIOL. 175, 5091-5096
DS1500    H.HOTTINGER ET AL. (1987) GENE 60, 75-83
DS1510    TOMB ET AL. (1997) NATURE 388, 539-547
DS1511    TOMB ET AL. (1997) NATURE 388, 539-547
DS1512    TOMB ET AL. (1997) NATURE 388, 539-547
DS1520    M.C.ZWAHLEN, H.HOTTINGER (1989) NUCLEIC ACIDS RES. 17, 1772-1772
DS1530    D.NILSSON, E.JOHANSEN (1994) BIOCHIM. BIOPHYS. ACTA 1219, 141-144
DS1540    E.F.WAWROUSEK, N.NARASIMHAN, J.N.HANSEN (1984) J. BIOL. CHEM. 259, 3694-3702
DS1541    C.J.GREEN, G.C.STEWART, M.A.HOLLIS, B.S.VOLD, K.F.BOTT (1985) GENE 37, 261-266
DS1542    C.J.GREEN, G.C.STEWART, M.A.HOLLIS, B.S.VOLD, K.F.BOTT (1985) GENE 37, 261-266
DS1570    P.S.FINK ET AL. (1991) NUCLEIC ACIDS RES. 19, 6334
DS1660    D.A.STEEGE, J.I.HORABIN (1983) J. BACTERIOL. 155, 1417-1425
DS1661    F.TAMURA, S.NISHIMURA, M.OHKI (1984) EMBO J. 3, 1103-1107
DS1663    Y.KOMINE, T.ADACHI, H.INOKUCHI, H.OZEKI (1990) J. MOL. BIOL. 212, 579-598
DS1664    Y.KOMINE, T.ADACHI, H.INOKUCHI, H.OZEKI (1990) J. MOL. BIOL. 212, 579-598
DS2000    R.D.FLEISCHMANN ET AL. (1995) SCIENCE 269, 496-512
DS2001    R.D.FLEISCHMANN ET AL. (1995) SCIENCE 269, 496-512
DS2002    R.D.FLEISCHMANN ET AL. (1995) SCIENCE 269, 496-512
DS2003    R.D.FLEISCHMANN ET AL. (1995) SCIENCE 269, 496-512
DS2004    FLEISCHMANN ET AL. (1995) SCIENCE 269, 396-512
DS2130    K.NAKAMURA (1995) MICROBIOLOGY 141, 2965-2975
DS2140    T.KANEKO ET AL. (1995) DNA RES. 2, 153-166
DS2141    T.KANEKO ET AL. (1995) DNA RES. 2, 153-166
DS2142    T.KANEKO ET AL. (1995) DNA RES. 2, 153-166
DS2143    T.KANEKO ET AL. (1995) DNA RES. 2, 153-166
DS2150    NIMURA ET AL. (1994) BIOCHEM. BIOPHYS. RES. COMMUNICATION 210, 848-854
DS2180    M.KUNTZ, J.-L.EVRARD, J.-H.WEIL (1988) NUCLEIC ACIDS RES. 16, 8733-8733
DS2470    KOWALLIK,K.V., STOEBE,B., SCHAFFRAN,I., KROTH-PANCIC,P. AND FREIER,U. (1995) PLANT MOL. BIOL. REP. 13, 336-342
DS2471    KOWALLIK,K.V., STOEBE,B., SCHAFFRAN,I., KROTH-PANCIC,P. AND FREIER,U. (1995) PLANT MOL. BIOL. REP. 13, 336-342
DS2480    T.YAMADA (1989) NUCLEIC ACIDS RES. 17, 4372-4372
DS2481    YOSHINAGA K., OHTA T., SUZUKI Y., SUGIURA M. (1988) PLANT MOL. BIOL. 10, 245-250
DS2510    G.GOCKEL ET AL. (1994) CURR. GENET. 26, 256-262
DS2511    G.GOCKEL ET AL. (1994) CURR. GENET. 26, 256-262
DS2520    R.B.HALLICK ET AL. (1984) PLANT. MOL. BIOL. 3, 169-175
DS2521    T.MANZARA, R.B.HALLICK (1988) NUCLEIC ACIDS RES. 16, 9866-9866
DS2600    K.UMESONO, H.INOKUCHI, K.OHYAMA, H.OZEKI (1984) NUCLEIC ACIDS RES. 12, 9551-9565
DS2601    K.OHYAMA ET AL. (1988) J. MOL. BIOL. 203, 281-298
DS2602    K.OHYAMA ET AL. (1988) J. MOL. BIOL. 203, 281-298
DS2640    R.P.OLIVER, C.POULSEN (1984) CARLSBERG RES. COMMUN. 49, 647-673
DS2680    C.J.HOWE, R.F.BARKER, C.M.BOWMAN, T.A.DYER (1988) CURR. GENET. 13, 343-349
DS2700    J.HIRATSUKA ET AL. (1989) MOL.GEN.GENET. 217, 185-194
DS2701    J.HIRATSUKA ET AL. (1989) MOL.GEN.GENET. 217, 185-194
DS2702    J.HIRATSUKA ET AL. (1989) MOL.GEN.GENET. 217, 185-194
DS2720    K.NECKERMANN ET AL. (1995) J.MOL.BIOL. 251, 614-628
DS2721    A.A.STEINMETZ, E.T.KREBBERS, Z.SCHWARZ, E.J.GUBBINS, L.BOGORAD (1983) J. BIOL. CHEM. 258, 5503-5511
DS2722    D.RUSSELL, K.M.T.MUSKAVITCH, L.BOGORAD (1987) NUCLEIC ACIDS RES. 15, 370-370
DS2920    M.SUGIURA, K.SHINOZAKI, M.OHME IN:NATO ASI SER; SER. A 83 (1985) (MOL. FORM FUNCT. PLANT GENOME) 325-334
DS2921    K.YAMADA, K.SHINOZAKI, M.SUGIURA (1986) PLANT MOL. BIOL. 6, 193-199
DS2922    T.WAKASUGI, M.OHME, K.SHINOZAKI, M.SUGIURA (1986) PLANT MOL. BIOL. 7, 385-392
DS3200    G.BOOKJANS, B.M.STUMMANN, O.F.RASMUSSEN, K.W.HENNINGSEN (1986) PLANT MOL. BIOL. 6, 359-366
DS3220    J.TSUDZUKI ET AL. (1994) CURR. GENET. 26, 153-158
DS3221    J.TSUDZUKI ET AL. (1994) CURR. GENET. 26, 153-158
DS3222    J.TSUDZUKI ET AL. (1994) CURR. GENET. 26, 153-158
DS3240    H.NEUHAUS, T.PFANNSCHMIDT, G.LINK (1990) NUCLEIC ACIDS RES. 18, 368-368
DS3280    K.HOLSCHUH, W.BOTTOMLEY, P.R.WHITFELD (1984) NUCLEIC ACIDS RES 12, 8819-8834
DS3281    S.B.TAHAR, W.BOTTOMLEY, P.R.WHITFELD (1986) PLANT MOL. BIOL. 7, 63-70
DS3600    G.WOLFF ET AL. (1994) J. MOL. BIOL. 237, 75-86
DS3601    G.WOLFF ET AL. (1994) J. MOL. BIOL. 237, 75-86
DS3620    C.LEBLANC ET AL. (1995) J.MOL.BIOL. 250, 484-495
DS3650    K.V.KOWALLIK, B.STOEBE, U.FREIER ET AL. (1995) PLANT MOL.BIOL.REP. 13, 336-342
DS3651    K.V.KOWALLIK, B.STOEBE, U.FREIER ET AL. (1995) PLANT MOL.BIOL.REP. 13, 336-342
DS3660    P.PREISER ET AL. (1995) NUCLEIC ACIDS RES. 23, 4329-4336
DS3661    P.PREISER ET AL. (1995) NUCLEIC ACIDS RES. 23, 4329-4336
DS3750    YOSHIDA,K. (1993) INTERNATIONAL BOTANICAL CONGRESS 503, 503-504
DS3880    H.G.KOECHEL, C.M.LAZARUS, N.BASAK, H.KUENTZEL (1981) CELL 23, 625-633
DS3881    H.G.KOECHEL, C.M.LAZARUS, N.BASAK, H.KUENTZEL (1981) CELL 23, 625-633
DS3960    D.J.CUMMINGS, I.A.MACNEIL, J.DOMENICO,, E.T.MATSUURA (1985) J. MOL. BIOL. 185, 659-680
DS4000    S.G.BONITZ, A.TZAGOLOFF (1980) J.BIOL.CHEM. 255, 9075-9081
	D.L.MILLER, N.C.MARTIN (1981) CURR. GENET. 4, 135-143
DS4001    A.TZAGOLOFF, M.NOBREGA, A.AKAI, G.MACINO (1980) CURR. GENET. 2, 149-157
	D.L.MILLER ET AL. (1979) J. BIOL. CHEM. 254, 11735-11740
DS4030    N.DINOUEL, F.SOR, H.FUKUHARA (1992) NUCLEIC ACIDS RES. 20, 3509
DS4070    K.OKAMOTO, K.SUZUKI, K.YOSHIDA (1992) NUCLEIC ACIDS RES. 20, 2373
DS4071    T.SEKITO, K.OKAMOTO, H.KITANO, K.YOSHIDA (1995) YEAST 11, 1317-1321
DS4080    G.D.CLARK-WALKER, C.R.MCARTHUR, K.S.SRIPRAKASH (1985) EMBO J. 4, 465-473
DS4081    G.D.CLARK-WALKER, C.R.MCARTHUR, K.S.SRIPRAKASH (1985) EMBO J. 4, 465-473
DS4230    BINDER,S. (1997) GENBANK-DATABASE: PSJ002230
DS4240    H.C.CHEN, H.WINTZ, J.H.WEIL, D.T.N.PILLAY (1989) NUCLEIC ACIDS RES. 17, 2613-2621
DS4241    S.BINDER, V.KNOOP, A.BRENNICKE (1991) GENE 102, 245-247
DS4360    W.SCHUSTER, A.BRENNICKE (1987) EMBO J. 6, 2857-2863
DS4361    S.BINDER, V.KNOOP, A.BRENNICKE (1991) GENE 102, 245-247
DS4362    S.BINDER ET AL. (1990) CURR.GENET. 17, 353-358
DS4400    J.M.GUALBERTO, H.WINTZ, J.-H.WEIL, J.-M.GRIENENBERGER (1988) MOL. GEN. GENET. 215, 118-127
DS4440    P.B.M.JOYCE, D.F.SPENCER, L.BONEN, M.W.GRAY (1988) PLANT MOL. BIOL. 10, 251-262
DS4441    P.B.M.JOYCE, D.F.SPENCER, L.BONEN, M.W.GRAY (1988) PLANT MOL. BIOL. 10, 251-262
DS4442    P.B.M.JOYCE, M.W.GRAY (1989) NUCLEIC ACIDS RES. 17, 5461-5476
DS4460    M.NAKAZONO, A.HIRAI (1993) MOL. GEN. GENET. 236, 341-346
DS4480    H.WINTZ, J.-M.GRIENENBERGER, J.-H.WEIL, D.M.LONSDALE (1988) CURR. GENET. 13, 247-254
DS4481    A.SANGARE, J.H.WEIL, J.M.GRIENENBERGER (1989) NUCLEIC ACIDS RES. 17, 7979-79
DS4500    K.ODA ET AL. (1992) NUCLEIC ACIDS RES. 20, 3773-3777
DS4501    K.ODA ET AL. (1992) NUCLEIC ACIDS RES. 20, 3773-3777
DS4600    HATZOGLOU,E., RODAKIS,G.C. AND LECANIDOU,R. (1995) GENETICS 140, 1353-1366
DS4620    J.R.GAREY AND D.R.WOLSTENHOLME (1989) J.MOL.EVOL. 28, 374-387
DS4640    D.R.WOLSTENHOLME ET AL. (1987) PROC. NATL. ACAD. SCI. USA 84, 1324-1328
DS4641    D.R.WOLSTENHOLME ET AL. (1987) PROC. NATL. ACAD. SCI. USA 84, 1324-1328
DS4660    DE GIORGI,C., MARTIRADONNA,A., LANAVE,C. AND SACCONE,C. (1996) MOL. PHYLOGENET. EVOL. 5, 323-332
DS4661    DE GIORGI,C., MARTIRADONNA,A., LANAVE,C. AND SACCONE,C. (1996) MOL. PHYLOGENET. EVOL. 5, 323-332
DS4670    WATANABE K.; EMBL DATABASE(1993)
DS4671    WATANABE K.; EMBL DATABASE(1993)
DS4680    R.OKIMOTO, D.R.WOLSTENHOLME (1990) EMBO J. 9, 3405-3411
DS4681    R.OKIMOTO, D.R.WOLSTENHOLME (1990) EMBO J. 9, 3405-3411
DS4700    R.J.HOFFMANN, J.L.BOORE, W.M.BROWN (1992) GENETICS 131, 397-412
DS4701    R.J.HOFFMANN, J.L.BOORE, W.M.BROWN (1992) GENETICS 131, 397-412
DS4730    SYRUYT,N., DELABRE,C., GACHELIN,G. AND LAUDIT,V. (1998) NUCLEIC ACIDS RES. 26 (13) 3279-3285
DS4731    SYRUYT,N., DELABRE,C., GACHELIN,G. AND LAUDIT,V. (1998) NUCLEIC ACIDS RES. 26 (13) 3279-3285
DS4740    KUMAZAWA Y., NISHIDA M. (1995) MOL. BIOL. EVOL. 12, 759-772
DS4750    KUMAZAWA Y., NISHIDA M. (1995) MOL. BIOL. EVOL. 12, 759-772
DS4760    I.UHLENBUSCH, R.M.RIPPE, G.GELLISSEN (1987) NATURWISSENSCHAFTEN 74, 142-143
DS4761    P.K.FLOOK, C.H.F.ROWELL, G.GELLISSEN (1995) J.MOL.EVOL. 41, 928-941
DS4762    P.K.FLOOK, C.H.F.ROWELL, G.GELLISSEN (1995) J.MOL.EVOL. 41, 928-941
DS4800    D.T.DUBIN, C-C.HSUCHEN, L.E.TILLOTSON (1986) CURR. GENET. 10, 701-707
DS4810    TOMITA ET AL. (1998) BIOCHIM. BIOPHYS. ACTA 1399, 78.82
DS4811    TOMITA ET AL. (1998) BIOCHIM. BIOPHYS. ACTA 1399, 78.82
DS4820    R.CROZIER, Y.CROZIER (1993) GENETICS 133, 97-117
DS4821    R.CROZIER, Y.CROZIER (1993) GENETICS 133, 97-117
DS4840    D.L.LEWIS, C.L.FARR, L.S.KAGUNI (1995) INSECT MOL.BIOL. 4, 263-278
DS4841    D.L.LEWIS, C.L.FARR, L.S.KAGUNI (1995) INSECT MOL.BIOL. 4, 263-278
DS4850    MURAKAMI,M., YAMASHITA,Y. AND FUJITANI,H. (1998) ZOOLOG. SCI. 15, 335-337
DS4851    MURAKAMI,M., YAMASHITA,Y. AND FUJITANI,H. (1998) ZOOLOG. SCI. 15, 335-337
DS4860    KUMAZAWA Y., NISHIDA M. (1995) MOL. BIOL. EVOL. 12, 759-772
DS4870    XU,X. AND ARNASON,U. (1997) MOL. PHYLOGENET. EVOL. 7, 189-194
DS4880    D.O.CLARY, D.R.WOLSTENHOLME (1985) J. MOL. EVOL. 22, 252-271
DS4881    D.O.CLARY, D.R.WOLSTENHOLME (1985) J. MOL. EVOL. 22, 252-271
DS4920    KUMAZAWA Y., NISHIDA M. (1995) MOL. BIOL. EVOL. 12, 759-772
DS4930    KUMAZAWA Y., NISHIDA M. (1995) MOL. BIOL. EVOL. 12, 759-772
DS4950    ARNASON,U., GULLBERG,A. AND JANKE,A. (1997) MOL. BIOL. EVOL. 14, 762-768
DS4951    ARNASON,U., GULLBERG,A. AND JANKE,A. (1997) MOL. BIOL. EVOL. 14, 762-768
DS4990    R.ZARDOYA, A.MEYER (1996) GENETICS 142, 1249-1263
DS4991    R.ZARDOYA, A.MEYER (1996) GENETICS 142, 1249-1263
DS5000    H.HIMENO ET AL. (1987) GENE 56, 219-230
DS5001    H.HIMENO ET AL. (1987) GENE 56, 219-230
DS5002    JACOBS H.T., ASAWAKA S., ARAKI T., MIURA K., SMITH M.J., WATANABE K. (1989) CURR. GENET. 15, 193-206
DS5010    D.R.FROHLICH, A.S.ROBINSON, M.A.WELLS (1993) INSECT MOL. BIOL. 1, 165-169
DS5030    Y.CHANG, F.HUANG, T.LO (1994) J. MOL. EVOL. 38, 138-155
DS5031    Y.CHANG, F.HUANG, T.LO (1994) J. MOL. EVOL. 38, 138-155
DS5040    P.CANTATORE ET AL. (1988) CURR. GENET. 13, 91-96
	P.CANTATORE (1989) PERSONAL COM.
DS5041    P.CANTATORE ET AL. (1988) CURR. GENET. 13, 91-96
	P.CANTATORE (1989) PERSONAL COM.
DS5050    S.MITCHELL, A.COCKBURN, J.SEAWRIGHT (1993) GENOME 36, 1058-1073
DS5051    S.MITCHELL, A.COCKBURN, J.SEAWRIGHT (1993) GENOME 36, 1058-1073
DS5070    V.RAMIREZ, P.SAVOIE, R.MORAIS (1993) J. MOL. EVOL. 37, 273-280
DS5080    H.T.JACOBS, D.J.ELLIOTT, V.B.MATH, A.FARQUHARSON (1988) J. MOL. BIOL. 202, 185-217
DS5081    H.T.JACOBS, D.J.ELLIOTT, V.B.MATH, A.FARQUHARSON (1988) J. MOL. BIOL. 202, 185-217
DS5120    B.A.ROE, D.P.MA, R.K.WILSON, J.F.H.WONG (1985) J. BIOL. CHEM. 260, 9759-9774
DS5121    B.A.ROE, D.P.MA, R.K.WILSON, J.F.H.WONG (1985) J. BIOL. CHEM. 260, 9759-9774
DS5130    JANKE A., ARNASON U. (1997) MOL. BIOL. EVOL. 14, 1266-1272
DS5131    JANKE A., ARNASON U. (1997) MOL. BIOL. EVOL. 14, 1266-1272
DS5210    C.TZENG, C.HUI, S.SHEN, P.HUANG (1992) NUCLEIC ACIDS RES. 20, 4853-4858
DS5211    C.TZENG, C.HUI, S.SHEN, P.HUANG (1992) NUCLEIC ACIDS RES. 20, 4853-4858
DS5220    Y.H.W.LEE, L.L.LIAW, T.T.YUNG, S.J.LO (1989) NUCLEIC ACIDS RES. 17, 9477-9477
DS5221    P.DESJARDINS AND R.MORAIS (1990) J.MOL.BIOL. 212, 599-634
DS5280    R.GROSSKOPF, H.FELDMANN (1981) CURR. GENET. 4, 151-158
DS5281    R.GROSSKOPF, H.FELDMANN (1981) CURR. GENET. 4, 191-196
DS5282    P.CANTATORE ET AL. (1982) NUCLEIC ACIDS RES. 10, 3279-3289
	G.PEPE ET AL. (1983) BIOCHEM. INT. 6, 553-563
DS5320    M.J.BIBB, R.A.VAN ETTEN, C.T.WRIGHT, M.W.WALBERG, D.A.CLAYTON (1981) CELL 26, 167-180
DS5321    M.J.BIBB, R.A.VAN ETTEN, C.T.WRIGHT, M.W.WALBERG, D.A.CLAYTON (1981) CELL 26, 167-180
DS5340    U.ARNASON, A.GULLBERG, B.WIDEGREN (1991) J. MOL. EVOL. 33, 556-568
DS5341    U.ARNASON, A.GOLLBERG, B.WIDEGREN (1991) J. MOL. EVOL. 33, 556-568
DS5350    U.ARNASON, A.GOLLBERG (1993) J. MOL. EVOL. 37, 312-322
DS5351    U.ARNASON, A.GOLLBERG (1993) J. MOL. EVOL. 37, 312-322
DS5360    S.ANDERSON ET AL. (1982) J. MOL. BIOL. 156, 683-717
DS5361    S.ANDERSON ET AL. (1982) J. MOL. BIOL. 156, 683-717
DS5370    U.ARNASON, A.GULLBERG, E.JOHNSSON, C.LEDJE (1993) J. MOL. EVOL. 37, 323-330
DS5371    U.ARNASON, A.GULLBERG, E.JOHNSSON, C.LEDJE (1993) J. MOL. EVOL. 37, 323-330
DS5380    U.ARNASON, E.JOHNSSON (1992) J. MOL. EVOL. 34, 493-505
DS5381    U.ARNASON, E.JOHNSSON (1992) J. MOL. EVOL. 34, 493-505
DS5390    S.JOHANSEN, T.JOHANSEN (1994) BIOCHIM. BIOPHYS. ACTA 1218, 213-217
DS5391    JOHANSEN,S. AND BAKKE,I. (1996) MOL. MARINE BIOL. BIOTECHNOL. 5, 203-214
DS5392    S.JOHANSEN, I.BAKKE (1996) MOL.MARINE BIOL.BIOTECHNOL. 0, 0-0
DS5440    X.XU, A.JANKE, U.ARNASON (1996) MOL.BIOL.EVOL. 13, 1167-1173
DS5441    X.XU, A.JANKE, U.ARNASON (1996) MOL.BIOL.EVOL. 13, 1167-1173
DS5450    Y.KUMAZAWA, M.NISHIDA (1995) MOL.BIOL.EVOL. 12, 759-772
DS5451    KUMAZAWA Y., NISHIDA M. (1995) MOL. BIOL. EVOL. 12, 759-772
DS5470    XU,X., JANKE,A. AND ARNASON,U. (1996) J. MOL. EVOL. 43, 438-446
DS5471    XU,X., JANKE,A. AND ARNASON,U. (1996) J. MOL. EVOL. 43, 438-446
DS5480    XU,X. AND ARNASON,U. (1994) GENE 148, 357-362
DS5481    XU,X. AND ARNASON,U. (1994) GENE 148, 357-362
DS5490    HAYASAKA K., FUJII K., HORAI S. (1996) MOL. BIOL. EVOL. 13, 1044-1053
DS5500    Y.KUMAZAWA, M.NISHIDA (1995) MOL.BIOL.EVOL. 12, 759-772
DS5501    KUMAZAWA Y., NISHIDA M. (1995) MOL. BIOL. EVOL. 12, 759-772
DS5510    KUMAZAWA Y., NISHIDA M. (1995) MOL. BIOL. EVOL. 12, 759-772
DS5530    RNASON,U., GULLBERG,A. AND XU,X. (1996) HEREDITAS 124, 185-189
DS5531    RNASON,U., GULLBERG,A. AND XU,X. (1996) HEREDITAS 124, 185-189
DS5550    A.KRETTEK, A.GULLBERG, U.ARNASON (1995) J.MOL.EVOL. 41, 952-957
DS5550    A.KRETTEK, A.GULLBERG, U.ARNASON (1995) J.MOL.EVOL. 41, 952-957
DS5551    KRETTEK,A., GULLBERG,A. AND ARNASON,U. (1995) J. MOL. EVOL. 41, 952-957
DS5560    K.HAYASAKA, K.FUJII, S.HORAI (1996) MOL.BIOL.EVOL. 13, 1044-1053
DS5570    HAYASAKA K., FUJII K., HORAI S. (1996) MOL. BIOL. EVOL. 13, 1044-1053
DS5580    HAYASAKA K., FUJII K., HORAI S. (1996) MOL. BIOL. EVOL. 13, 1044-1053
DS5590    K.HAYASAKA, K.FUJII, S.HORAI (1996) MOL.BIOL.EVOL. 13, 1044-1053
DS5591    HAYASAKA K., FUJII K., HORAI S. (1996) MOL. BIOL. EVOL. 13, 1044-1053
DS5610    S.HORAI ET AL. (1992) J. MOL. EVOL. 35, 32-43
DS5620    K.HAYASAKA, T.GOJOBORI, S.HORAI (1988) MOL. BIOL. EVOL. 5, 626-644
DS5630    K.HAYASAKA, T.GOJOBORI, S.HORAI (1988) MOL. BIOL. EVOL. 5, 626-644
DS5640    K.HAYASAKA, T.GOJOBORI, S.HORAI (1988) MOL. BIOL. EVOL. 5, 626-644
DS5650    K.HAYASAKA, T.GOJOBORI, S.HORAI (1988) MOL. BIOL. EVOL. 5, 626-644
DS5660    K.HAYASAKA, T.GOJOBORI, S.HORAI (1988) MOL. BIOL. EVOL. 5, 626-644
DS5670    S.HORAI (1996) MOL.BIOL.EVOL. 13, 1044-1053
DS5671    ARNASON,U., GULLBERG,A. AND JANKE,A. (1998) J. MOL. EVOL. 47, 718-727
DS5680    K.HAYASAKA, T.GOJOBORI, S.HORAI (1988) MOL. BIOL. EVOL. 5, 626-644
DS5700    K.HAYASAKA, T.GOJOBORI, S.HORAI (1988) MOL. BIOL. EVOL. 5,626-644
DS5720    W.M.BROWN, E.M.PRAGER, A.WANG, A.C.WILSON (1982) J. MOL. EVOL. 18, 225-239
DS5721    S.HORAI ET AL. (1992) J. MOL. EVOL. 35, 32-43
DS5722    HORAI S., HAYASAKA K., KONDO R., TSUGANE K., TAKAHATA N. (1995) PROC.NATL.ACAD.SCI. 92, 532-536
DS5723    HORAI S., HAYASAKA K., KONDO R., TSUGANE K., TAKAHATA N. (1995) PROC.NATL.ACAD.SCI. 92, 532-536
DS5730    S.HORAI ET AL. (1992) J. MOL. EVOL. 35, 32-43
DS5731    HORAI S., HAYASAKA K., KONDO R., TSUGANE K., TAKAHATA N. (1995) PROC.NATL.ACAD.SCI. 92, 532-536
DS5732    HORAI S., HAYASAKA K., KONDO R., TSUGANE K., TAKAHATA N. (1995) PROC.NATL.ACAD.SCI. 92, 532-536
DS5760    W.M.BROWN, E.M.PRAGER, A.WANG, A.C.WILSON (1982) J. MOL. EVOL. 18, 225-239
DS5780    HAYASAKA K., FUJII K., HORAI S. (1996) MOL. BIOL. EVOL. 13, 1044-1053
DS5790    HAYASAKA K., FUJII K., HORAI S. (1996) MOL. BIOL. EVOL. 13, 1044-1053
DS5800    W.M.BROWN, E.M.PRAGER, A.WANG, A.C.WILSON (1982) J. MOL. EVOL. 18, 225-239
DS5810    HAYASAKA K., FUJII K., HORAI S. (1996) MOL. BIOL. EVOL. 13, 1044-1053
DS5820    HAYASAKA K., FUJII K., HORAI S. (1996) MOL. BIOL. EVOL. 13, 1044-1053
DS5830    HAYASAKA K., FUJII K., HORAI S. (1996) MOL. BIOL. EVOL. 13, 1044-1053
DS5840    W.M.BROWN, E.M.PRAGER, A.WANG, A.C.WILSON (1982) J. MOL. EVOL. 18, 225-239
DS5841    S.HORAI ET AL. (1995) PROC.NATL.ACAD.SCI. USA 92, 532-536
DS5842    S.HORAI ET AL. (1992) J. MOL. EVOL. 35, 32-43
DS5850    JANKE,A., XU,X. AND ARNASON,U. (1997) PROC. NATL. ACAD. SCI. U.S.A. 94, 1276-1281
DS5851    JANKE,A., XU,X. AND ARNASON,U. (1997) PROC. NATL. ACAD. SCI. U.S.A. 94, 1276-1281
DS5880    S.ANDERSON ET AL. (1981) NATURE 290, 457-465
DS5881    S.ANDERSON ET AL. (1981) NATURE 290, 457-465
	W.M.BROWN, E.M.PRAGER, A.WANG, A.C.WILSON (1982) J. MOL. EVOL. 18, 225-239
	M.H.L.DE BRUIJN, A.KLUG (1983) EMBO J. 2, 1309-1321
DS6010    GISSI,C., GULLBERG,A. AND ARNASON,U. (1998) GENOMICS 50, 161-169
DS6011    GISSI,C., GULLBERG,A. AND ARNASON,U. (1998) GENOMICS 50, 161-169
DS6040    SAITOH K.; EMBL DATABASE(1997)
DS6041    SAITOH K.; EMBL DATABASE(1997)
DS6042    SAITOH K.; EMBL DATABASE(1997)
DS6090    HARLID,A., JANKE,A. AND ARNASON,U. (1998) J. MOL. EVOL. 46, 669-679
DS6091    HARLID,A., JANKE,A. AND ARNASON,U. (1998) J. MOL. EVOL. 46, 669-679
DS6110    GACHELIN ET AL. (1998) GENETICS 150, 331-344
DS6220    R.OKIMOTO, D.WOLSTENHOLME (1993) CURR. GENET. 24, 313-315
DS7500    PREISER,P., WILLIAMSON,D.H. AND WILSON,R.J. (1995) NUCLEIC ACIDS RES. 23 (21) 4329-4336
DS7501    PREISER,P., WILLIAMSON,D.H. AND WILSON,R.J. (1995) NUCLEIC ACIDS RES. 23 (21) 4329-4336
DS7530    H.ENDOH, S.NAGAHASHI, N.OKADA (1989) NUCLEIC ACIDS RES. 17, 10122-10122
DS7570    J.HOFMANN ET AL. (1991) J.MOL.BIOL. 222, 537-552
DS7571    J.HOFMANN ET AL. (1991) J.MOL.BIOL. 222, 537-552
DS7572    J.HOFMANN ET AL. (1991) J.MOL.BIOL. 222, 537-552
DS7600    M.SANTOS, G.KEITH, M.TUITE (1993) EMBO-JOURNAL 12, 607-616
DS7620    R.DEBUCHY Y.BRYGOO (1985) EMBO J. 4, 3553-3556
DS7621    R.DEBUCHY Y.BRYGOO (1985) EMBO J. 4, 3553-3556
DS7630    G.S.PAGE, B.D.HALL (1981) NUCLEIC ACIDS RES. 9, 921-934
	R.E.BAKER, A.EIGEL, D.VOEGTEL, H.FELDMANN (1982) EMBO J. 1, 291-295
DS7631    R.STUCKA, H.FELDMANN (1988) NUCLEIC ACIDS RES. 16, 3583-3583
DS7632    M.V.OLSON ET AL. (1981) NATURE 291, 464-469
DS7633    M.V.OLSON ET AL. (1981) NATURE 291, 464-469
	J.R.BROACH, L.FRIEDMAN, F.SHERMAN (1981) J. MOL. BIOL. 150, 375-387
	S.B.SANDMEYER, M.V.OLSON (1982) PROC. NATL. ACAD. SCI. USA 79, 7674-7678
DS7634    R.C.OGDEN ET.AL. (1980) IN:TRANSFER RNA, D.SOELL, J.ABELSON, P. SCHIMMEL EDS. COLD SPRING HARB. 173-179
DS7640    H.AMSTUTZ, P.MUNZ, W.D.HEYER, U.LEUPOLD, J.KOHLI (1985) CELL 40, 879-886
DS7641    H.AMSTUTZ, P.MUNZ, W.D.HEYER, U.LEUPOLD, J.KOHLI (1985) CELL 40, 879-886
DS7642    H.AMSTUTZ, P.MUNZ, W-D.HEYER, U.LEUPOLD, J.KOHLI (1985) CELL 40, 879-886
DS7643    LYNE M., RAJANDREAM M.A., BARRELL B.G., VOLCKAERT G.; EMBL DATABASE(1998)
DS7660    T.YOKOGAWA ET AL. (1992) PROC. NATL. ACAD. SCI. USA 89, 7408-7411
DS8510    D.BEIER ET AL. (1991) MOL.GEN.GENET. 225, 72-80
DS8511    D.BEIER ET AL. (1991) MOL.GEN.GENET. 225, 72-80
DS8512    D.BEIER ET AL. (1991) MOL.GEN.GENET. 225, 72-80
DS8513    D.BEIER ET AL. (1991) MOL.GEN.GENET. 225, 72-80
DS8514    D.BEIER ET AL. (1991) MOL.GEN.GENET. 225, 72-80
DS8515    D.BEIER ET AL. (1991) MOL.GEN.GENET. 225, 72-80
DS8600    T.TEICHMANN, C.URBAN, H.BEIER (1994) PLANT MOL. BIOL. 24,899-901
DS8601    T.TEICHMANN, C.URBAN, H.BEIER (1994) PLANT MOL. BIOL. 24, 899-901
DS8602    T.TEICHMANN, C.URBAN, H.BEIER (1994) PLANT MOL. BIOL. 24, 899-901
DS8603    T.TEICHMANN, C.URBAN, H.BEIER (1994) PLANT MOL. BIOL. 24, 899-901
DS8604    T.TEICHMANN, C.URBAN, H.BEIER (1994) PLANT MOL. BIOL. 24, 899-901
DS8605    T.TEICHMANN, C.URBAN, H.BEIER (1994) PLANT MOL. BIOL. 24, 899-901
DS8606    T.TEICHMANN, C.URBAN, H.BEIER (1994) PLANT MOL. BIOL. 24, 899-901
DS8680    Z.SZWEYKOWSKA-KULINSKA, A.JARMOLOWSKI, J.AUGUSTYNIAK (1989) GENE 77, 163-167
DS9200    R.WILSON ET AL. (1994) NATURE 368, 32-38
DS9201    R.WILSON ET AL. (1994) NATURE 368, 32-38
DS9202    WILSON R. ET AL. (1994) NATURE 368, 32-38
DS9240    D.L.CRIBBS ET AL. (1987) J. MOL. BIOL. 197, 397-404
DS9240    D.L.CRIBBS ET AL. (1987) J. MOL. BIOL. 197, 397-404
DS9250    D.L.CRIBBS ET AL. (1987) J. MOL. BIOL. 197, 397-404
DS9280    H.RIZOS, G.H.LAWRENCE, T.S.STEWART (1989) NUCLEIC ACIDS RES. 17, 2139-2139
DS9300    C.BAADER, P.SCHUCHERT (1992) NUCLEIC ACIDS RES. 20, 5837
DS9301    C.BAADER, P.SCHUCHERT (1992) NUCLEIC ACIDS RES. 20, 5837
DS9990    H.J.HONG, S.H.YOO, O.J.YOO (1987) NUCLEIC ACIDS RES. 15, 4987-4987
DS9991    J.L.KRUPP, H.H.SHU, N.C.MARTIN (1988) NUCLEIC ACIDS RES. 16, 770-770
DS9992    K.L.HOE, H.J.HONG, S.H.YOO, O.J.YOO (1987) NUCLEIC ACIDS RES. 15, 10045-10045
DS9993    H.J.HONG ET AL. (1992) NUCLEIC ACIDS RES. 20, 1144
DS9994    A.PAVESI ET AL. (1994) NUCLEIC ACIDS RES. 22, 1247-1256
DT0010    BOWDEN,R.J., SIMAS,J.P., DAVIS,A.J. AND EFSTATHIOU,S. (1997) J. GEN. VIROL. 78 (PT 7) 1675-1687
DT0210    C.W.HOWE, C.M.SMITH (1996) MICROBIOLOGY 142, 1357-1367
DT0211    SMITH M.C.M.; EMBL DATABASE(1998)
DT0220    J.BROIDA, J.ABELSON (1985) J. MOL. BIOL. 185, 545-563
DT0260    V.N.KSENZENKO ET AL. (1987) NUCLEIC ACIDS RES. 15, 5480-5481
DT0340    KLENK ET AL. (1997) NATURE 390, 364-370
DT0341    KLENK ET AL. (1997) NATURE 390, 364-370
DT0342    KLENK ET AL. (1997) NATURE 390, 364-370
DT0650    C. BULT ET AL. (1996) SCIENCE 273, 1058-1073
DT0651    C. BULT ET AL. (1996) SCIENCE 273, 1058-1073
DT0660    G.WICH, M.JARSCH, A.BOECK (1984) MOL. GEN. GENET. 196, 146-151
DT0661    G.WICH, L.SIBOLD, A.BOECK (1986) SYSTEM. APPL. MICROBIOL. 7, 18-25
DT0680    E.S.HAAS, C.J.DANIELS, J.N.REEVE (1989) GENE 77, 253-263
DT0740    G.WICH, L.SIBOLD, A.BOECK (1987) Z. NATURFORSCH. 42C, 373-380
DT0940    H.P.KLENK, V.SCHWASS, W.ZILLIG (1993) BIOCHIM. BIOPHYS. ACTA 1172, 1-2
DT0990    D.LIAO, P.DENNIS (1992) J. BIOL. CHEM. 267, 22787-22797
DT1140    Y.ANDACHI ET AL. (1987) PROC. NATL. ACAD. SCI. USA 84, 7398-7402
DT1141    A.MUTO, Y.ANDACHI, H.YUZAWA, F.YAMAO, S.OSAWA (1990) NUCLEIC ACIDS RES. 18, 5037-5043
DT1150    C.M.FRASER ET AL. (1995) SCIENCE 270, 397-403
DT1151    C.M.FRASER ET AL. (1995) SCIENCE 270, 397-403
DT1152    C.M.FRASER ET AL. (1995) SCIENCE 270, 397-403
DT1180    T.SAMUELSSON ET AL. (1987) PROC. NATL. ACAD. SCI. USA 84, 3166-3170
DT1200    P.SIMONEAU, C.LI, S.LOECHEL, R.WENZEL, R.HERRMANN, P.HU (1993) NUCLEIC ACIDS RES. 21, 4967-4974
DT1201    P.SIMONEAU, C.LI, S.LOECHEL, R.WENZEL, R.HERRMANN, P.HU (1993) NUCLEIC ACIDS RES. 21, 4967-4974
DT1202    P.SIMONEAU, C.LI, S.LOECHEL, R.WENZEL, R.HERRMANN, P.HU (1993) NUCLEIC ACIDS RES. 21, 4967-4974
DT1230    R.TANAKA, Y.ANDACHI, A.MUTO (1991) NUCLEIC ACIDS RES. 19, 6787-6792
DT1270    FRASER ET AL. (1998) SCIENCE 281, 375-388
DT1271    FRASER ET AL. (1998) SCIENCE 281, 375-388
DT1272    FRASER ET AL. (1998) SCIENCE 281, 375-388
DT1280    FRASER ET AL. (1997) NATURE 390 (11) 580-586
DT1281    FRASER ET AL. (1997) NATURE 390 (11) 580-586
DT1450    U.SAUER, P.DURRE (1992) FEMS-MICROBIOL. LETT. 100, 147-153
DT1480    C.GREEN, B.VOID (1993) J. BACTERIOL. 175, 5091-5096
DT1510    TOMB ET AL. (1997) NATURE 388, 539-547
DT1511    TOMB ET AL. (1997) NATURE 388, 539-547
DT1540    E.F.WAWROUSEK, J.N.HANSEN (1983) J. BIOL. CHEM. 258, 291-298
DT1541    C.J.GREEN, G.C.STEWART, M.A.HOLLIS, B.S.VOLD, K.F.BOTT (1985) GENE 37,261-266
DT1580    M.WEISSHAAR, R.AHMADIAN, M.SPRINZL, M.SATOH, A.KUSHIRO, K.TOMITA (1990) NUCLEIC ACIDS RES. 18, 1902-1902
DT1581    M.WEISSHAAR, R.AHMADIAN, M.SPRINZL, M.SATOH, A.KUSHIRO, K.TOMITA (1990) NUCLEIC ACIDS RES. 18, 1902-1902
DT1630    L.BREMAUD ET AL. (1995) NUCLEIC ACIDS RES. 23, 1737-1743
DT1631    L.BREMAUD ET AL. (1995) NUCLEIC ACIDS RES. 23, 1737-1743
DT1660    G.L.DUESTER, W.M.HOLMES (1980) NUCLEIC ACIDS RES. 8, 3793-3807
DT1661    L.HUDSON, J.ROSSI, A.LANDY (1981) NATURE 294, 422-427
	A.MIYAJIMA, T.YOKOTA, Y.TAKEBE, M.NAKAMURA, Y.KAZIRO (1983) J. BIOCHEM. 93, 1101-1108
	G.AN, J.D.FRIESEN (1980) GENE 12, 33-39
DT1662    L.HUDSON, J.ROSSI, A.LANDY (1981) NATURE 294, 422-427
	G.AN, J.D.FRIESEN (1980) GENE 12, 33-39
	A.MIYAJIMA, T.YOKOTA, Y.TAKEBE, M.NAKAMURA, Y.KAZIRD (1983) J. BIOCHEM. 93, 1101-1108
DT1663    B.DALRYUMPLE, J.S.MATTICK (1986) BIOCHEM. INT. 13,547-553
DT1664    Y.KOMINE, H.INOKUCHI (1992) NUCLEIC ACIDS RES. 20, 4089
DT1680    ENGELBRECHT ET AL. (1998) MOL. GEN. GENT. 257, 186-197
DT1690    ENGELBRECHT ET AL. (1998) GENBANK, ACC.: LMAJ10599
DT1720    C.JAYABASKARAN, R.SIVAKAMASUNDARI (1994) BIOCHEM. MOL. BIOL. INT. 33, 793-805
DT1820    B.DALRYUMPLE, J.S.MATTICK (1986) BIOCHEM. INT. 13,547-553
DT1821    M.A.HUGHES, D.S.JONES (1988) NUCLEIC ACIDS RES. 16, 7193-7193
DT1860    GIEGERICH,G. (1998) GENBANK, ACC.: CJY17167
DT1861    GIEGERICH,G. (1998) GENBANK, ACC.: CJY17167
DT2000    FLEISCHMANN ET AL. (1995) SCIENCE 269, 496-512
DT2001    FLEISCHMANN ET AL. (1995) SCIENCE 269, 496-512
DT2030    UCHIUMI,T., ABE,M. AND HIGASHI,S. (1998) J. GEN. APPL. MICROBIOL. 44, 93-99
DT2140    T.KANEKO ET AL. (1995) DNA RES. 2, 153-166
DT2141    T.KANEKO ET AL. (1995) DNA RES. 2, 153-166
DT2142    T.KANEKO ET AL. (1995) DNA RES. 2, 153-166
DT2440    I.KHREBTUKOVA, R.SPREITZER (1994) PLANT PHYSIOL. 104, 1093-1094
DT2460    M.RICHARD, G.BELLEMARE (1990) NUCLEIC ACIDS RES. 18, 3061-3061
DT2470    KOWALLIK,K.V., STOEBE,B., SCHAFFRAN,I., KROTH-PAMCIC,P. AND FREIER,U. (1995) PLANT MOL. BIOL. REP. 13, 336-342
DT2510    G.GOCKEL ET AL. (1994) CURR. GENET. 26, 256-262
DT2520    R.D.HALLICK ET AL. (1984) PLANT. MOL. BIOL. 3, 169-175
DT2600    K.OHYAMA ET AL. (1988) J. MOL. BIOL. 203, 281-298
DT2601    K.OHYAMA ET AL. (1988) J. MOL. BIOL. 203, 281-298
DT2640    R.P.OLIVER, C.POULSEN (1984) CARLSBERG RES. COMMUN. 49, 647-673
DT2680    F.QUIGLEY, J.H.WEIL (1985) CURR. GENET. 9, 495-503
DT2700    J.HIRATSUKA ET AL. (1989) MOL.GEN.GENET. 217, 185-194
DT2701    J.HIRATSUKA ET AL. (1989) MOL.GEN.GENET. 217, 185-194
DT2710    DOUGLAS S.E.; EMBL DATABASE(1993)
DT2720    A.A.STEINMETZ, E.T.KREBBERS, Z.SCHWARZ, E.J.GUBBINS, L.BOGORAD (1983) J. BIOL. CHEM. 258, 5503-5511
DT2721    K.NECKERMANN (1995) J.MOL.BIOL. 251, 614-628
DT2722    K.NECKERMANN (1995) J.MOL.BIOL. 251, 614-628
DT2920    K.YAMADA, K.SHINOZAKI, M.SUGIURA (1986) PLANT MOL. BIOL. 6, 193-199
DT2921    T.WAKASUGI, M.OHME, K.SHINOZAKI, M.SUGIURA (1986) PLANT MOL. BIOL. 7, 385-392
DT3200    O.RASMUSSEN, B.JEPSEN, B.STUMMANN, K.W.HENNINGSEN (1987) NUCLEIC ACIDS RES. 15, 854-854
DT3220    J.TSUDZUKI ET AL. (1994) CURR. GENET. 26, 153-158
DT3221    J.TSUDZUKI ET AL. (1994) CURR. GENET. 26, 153-158
DT3280    M.A.KASHDAN, B.S.DUDOCK (1982) J. BIOL. CHEM. 257, 1114-1116
	K.HOLSCHUH, W.BOTTOMLEY, P.R.WITHFELD (1984) PLANT MOL. BIOL. 3, 313-317
DT3281    S.B.TAHAR, W.BOTTOMLEY, P.R.WHITFELD (1986) PLANT MOL. BIOL. 7, 63-70
DT3360    J.H.WEIL, G.BONNARD, M.KUNTZ, A.STEINMETZ IN:NATO ASI SER; SER. A 83 (1985) (MOL. FORM FUNCT. PLANT GENOME) 313-324
DT3600    G.WOLFF ET AL. (1994) J. MOL. BIOL. 237, 75-86
DT3650    K.V.KOWALLIK, B.STOEBE, U.FREIER ET AL. (1995) PLANT MOL.BIOL.REP. 13, 336-342
DT3740    YAMAMOTO H., NARUSE A., OHSAKI T., SEKIGUCHI J. (1995) J. BIOCHEM. 117, 888-896
DT3750    YOSHIDA,K. (1993) INTERNATIONAL BOTANICAT CONGRESS 503, 503-504
DT3870    S.BRETAGNE ET AL. (1995) J.CLIN.MICROBIOL. 33, 1164-1168
DT3880    H.G.KOECHEL, C.M. LAZARUS, N.BASAK, H.KUENTZEL (1981) CELL 23, 625-633
DT4000    M.LI, A.TZAGOLOFF (1979) CELL 18, 47-53
DT4001    R.E.BERLANI, C.PENTELLA, G.MACINO, A.TZAGOLOFF (1980) J. BACTERIOL. 141, 1086-1097
DT4060    J.NOSEK, H.FUKUHARA (1994) GENE 142, 307-308
DT4070    K.OKAMOTO, K.SUZUKI, K.YOSHIDA (1992) NUCLEIC ACIDS RES. 20, 2373
DT4080    G.D.CLARK-WALKER, C.R.MCARTHUR, K.S.SRIPRAKASH (1985) EMBO J. 4, 465-473
DT4081    G.D.CLARK-WALKER, C.R.MCARTHUR, K.S.SRIPRAKASH (1985) EMBO J. 4, 465-473
DT4110    C.TORTAJADA, S.FERRER, D.RAMON (1993) FEMS-MICROBIOL. LETT. 109, 1151-157
DT4130    NARUSE,A., YAMAMOTO,H. AND SEKIGUCHI,J. (1993) BIOCHIM. BIOPHYS. ACTA 1172, 353-356
DT4500    K.ODA ET AL. (1992) NUCLEIC ACIDS RES. 20, 3773-3777
DT4600    HATZOGLOU,E., RODAKIS,G.C. AND LECANIDOU,R. (1995) GENETICS 140, 1353-1366
DT4640    D.R.WOLSTENHOLME ET AL. (1987) PROC. NATL. ACAD. SCI. USA 84, 1324-1328
DT4660    DE GIORGI.C., MARINRADONNA,A., LANAVE,C. AND SACCONE,C. (1996) MOL. PHYLOGENET. EVOL. 5, 323-332
DT4680    D.R.WOLSTENHOLME ET AL. (1987) PROC. NATL. ACAD. SCI. USA 84, 1324-1328
DT4700    R.J.HOFFMANN, J.L.BOORE, W.M.BROWN (1992) GENETICS 131, 397-412
DT4730    SYRUYT,N., DELARBRE,C., GACHELIN,G. AND LAUDET,V. (1998) NUCLEIC ACIDS RES. 26 (13) 3279-3285
DT4760    R.RIPPE, G.GELLISSEN (1994) CURR. GENET. 25, 135-141
DT4820    R.CROZIER, Y.CROZIER (1993) GENETICS 133, 97-117
DT4840    D.L.LEWIS, C.L.FARR, L.S.KAGUNI (1995) INSECT MOL.BIOL. 4, 263-278
DT4850    MURAKAMI,M., YAMASHITA,Y. AND FUJITANI,H. (1998) ZOOLOG. SCI. 15, 335-337
DT4870    XU,X. AND ARNASON,U. (1997) MOL. PHYLOGENET. EVOL. 7, 189-194
DT4880    D.O.CLARY, D.R.WOLSTENHOLME (1985) J. MOL. EVOL. 22, 252-271
DT4890    DOUZERY,E. AND RANDI,E. (1997) MOL. BIOL. EVOL. 14 (11) 1154-1166
DT4891    C.COOK (1993) NUCLEIC ACIDS RES. 21, 3324
DT4950    ARNASON,U., GULLBERG,A. AND JANKE,A. (1997) MOL. BIOL. EVOL. 14, 762-768
DT4980    H.T.JACOBS, S.ASAKAWA, T.ARAKI, K.MIURA, M.J.SMITH, K.WATANABE (1989) CURR. GENET. 15, 193-206
DT4990    R.ZARDOYA, A.MEYER (1996) GENETICS 142, 1249-1263
DT5000    JACOBS H.T., ASAWAKA S., ARAKI T., MIURA K., SMITH M.J., WATANABE K. (1989) CURR. GENET. 15, 193-206
DT5030    Y.CHANG, F.HUANG, T.LO (1994) J. MOL. EVOL. 38, 138-155
DT5040    P.CANTATORE ET AL. (1988) CURR. GENET. 13, 91-96
DT5050    S.MITCHELL, A.COCKBURN, J.SEAWRIGHT (1993) GENOME 36, 1058-1073
DT5060    T.J.DIGBY, M.W.GRAY, C.B.LAZIER (1992) GENE 113, 197-204
DT5080    H.T.JACOBS, D.J.ELLIOTT, V.B.MATH, A.FARQUHARSON (1988) J. MOL. BIOL. 202, 185-217
DT5090    T.L.GILBERT, J.R.BROWN, P.J.OHARA, N.E.BUROKER, A.T.BECKENBACH, M.J.SMIH SMITH (1988) NUCLEIC ACIDS RES. 16, 11825-11825
DT5120    B.A.ROE, D.P.MA, R.K.WILSON, J.F.H.WONG (1985) J. BIOL. CHEM. 260, 9759-9774
	D.DUNON-BLUTEAU, M.VOLOVITCH, G.BRUN (1985) GENE 36, 65-78
DT5160    Y.YONEYAMA (1987) J. NIPPON MED. SCH. 54, 429-440
DT5200    S.O.SOUTHERN, P.J.SOUTHERN, A.E.DIZON (1988) J. MOL. EVOL. 28, 32-42
DT5210    C.TZENG, C.HUI, S.SHEN, P.HUANG (1992) NUCLEIC ACIDS RES. 20, 4853-4858
DT5220    P.DESJARDINS AND R.MORAIS (1990) J.MOL.BIOL. 212, 599-634
DT5240    C.COOK (1993) NUCLEIC ACIDS RES. 21, 3324
DT5280    K.KOIKE ET AL. (1982) GENE 20, 177-185
DT5281    G.GOERTZ, H.FELDMANN (1982) CURR. GENET. 5, 221-225
DT5310    D.STANTON, L.DAEHLER, C.MORITZ, W.BROWN (1994) GENETICS 137, 233-241
DT5320    M.J.BIBB, R.A.VAN ETTEN, C.T.WRIGHT, M.W.WALBERG, D.A.CLAYTON (1981) CELL 26, 167-180
DT5330    C.COOK (1993) NUCLEIC ACIDS RES. 21, 3324
DT5340    U.ARNASON, A.GOLLBERG, B.WIDEGREN (1991) J. MOL. EVOL. 33, 556-568
DT5350    U.ARNASON, A.GOLLBERG (1993) J. MOL. EVOL. 37, 312-322
DT5360    S.ANDERSON ET AL. (1982) J. MOL. BIOL. 156, 683-717
DT5370    U.ARNASON, A.GULLBERG, E.JOHNSSON, C.LEDJE (1993) J. MOL. EVOL. 37, 323-330
DT5380    U.ARNASON, E.JOHNSSON (1992) J. MOL. EVOL. 34, 493-505
DT5390    S.JOHANSEN, T.JOHANSEN (1994) BIOCHIM. BIOPHYS. ACTA 1218, 213-217
DT5400    F.CECCONI, F.VENANZETTI, P.MARIOTTINI (1993) NUCLEIC ACIDS RES. 21, 2253
DT5400    CECCONI,F., VENANZETTI,F. AND MARIOTTINI,P. (1993) NUCLEIC ACIDS RES. 21, 2253
DT5440    X.XU, A.JANKE, U.ARNASON (1996) MOL.BIOL.EVOL. 13, 1167-1173
DT5470    XU,X., JANKE,A. AND ARNASON,U. (1996) J. MOL. EVOL. 43, 438-446
DT5480    XU,X. AND ARNASON,U. (1994) GENE 148, 357-362
DT5500    Y.KUMUZAWA, M.NISHIDA (1995) MOL.BIOL.EVOL. 12, 759-772
DT5520    DOUZERY,E. AND RANDI,E. (1997) MOL. BIOL. EVOL. 14 (11) 1154-1166
DT5530    ARNASON,U., GULLBERG,A. AND XU,X. (1996) HEREDITAS 124, 185-189
DT5550    A.KRETTEK, A.GULLBERG, U.ARNASON (1995) J.MOL.EVOL. 41, 952-957
DT5670    ARNASON,U., GULLBERG,A. AND JANKE,A. (1998) J. MOL. EVOL. 47, 718-727
DT5720    U.ARNASON, X.XU (1996) J.MOL.EVOL. 42, 145-152
DT5730    HORAI S., HAYASAKA K., KONDO R., TSUGANE K., TAKAHATA N. (1995) PROC.NATL.ACAD.SCI. 92, 532-536
DT5800    X.XU, U.ARNASON (1996) MOL.BIOL.EVOL. 13, 691-698
DT5840    S.HORAI ET AL. (1995) PROC.NATL.ACAD.SCI. USA 92, 532-536
DT5850    JANKE,A., XU,X. AND ARNASON,U. (1997) PROC. NATL. ACAD. SCI. U.S.A. 94, 1276-1281
DT5880    S.ANDERSON ET AL. (1981) NATURE 290, 457-465
DT6010    GISSI,C., GULLBERG,A. AND ARNASON,U. (1998) GENOMICS 50, 161-169
DT6040    SAITOH K.; EMBL DATABASE(1997)
DT6090    HARLID,A., JANKE,A. AND ARNASON,U. (1998) J. MOL. EVOL. 46, 669-679
DT6110    GACHELI ET AL. (1998) GENETICS 150, 331-344
DT6160    YAMAGATA,T. (1998) EMBELNEW:AB011390
DT6200    TAKEDA K., ONISHI A., ISHIDA N., KAWAKAMI K., KOMATSU M., INUMARU S. (1995) ANIM. GENET. 26, 321-326
DT7500    M.GARDNER ET AL. (1994) GENE 144, 307-308
DT7520    J.C.MOTTRAM ET AL. (1991) J.BIOL.CHEM. 266, 18313-18317
DT7550    X.SHI, D.CHEN. Y.SUYAMA (1994) MOL. BIOCHEM. PARASITOL. 65, 23-37
DT7570    J.HOFMANN ET AL. (1991) J.MOL.BIOL. 222, 537-552
DT7571    J.HOFMANN ET AL. (1991) J.MOL.BIOL. 222, 537-552
DT7630    R.STUCKA ET AL. (1991) NUCLEIC ACIDS RES. 19, 179
DT7631    R.STUCKA ET AL. (1991) NUCLEIC ACIDS RES. 19, 179
DT7632    M.JOHNSTON ET AL. (1994) SCIENCE 265, 2077-2082
DT7640    OLIVER,K. AND HARRIS,D. (1997) GENBANK, ACC.: SPAC3G9
DT7680    DENNY,P., PREISER,P., WILLIAMSON,D. AND WILSON,I. (1998) PROTIST 149, 51-59
DT7730    DENNY,P., PREISER,P., WILLIAMSON,D. AND WILSON,I. (1998) PROTIST 149, 51-59
DT8500    B.COUSINEAU, C.CERPA, J.LEFEBVRE, R.CEDERGREN (1992) GENE 120, 33-41
DT8570
DT8710    OHTA,N. (1997) J. PLANT RES. 110, 235-245
DT9200    R.WILSON ET AL. (1994) NATURE 368, 32-38
DT9201    R.WILSON ET AL. (1994) NATURE 368, 32-38
DT9240    R.DELOTTO, P.SCHEDL (1984) J. MOL. BIOL. 179, 587-605
DT9990    Y.-N.CHANG, I.L.PIRTLE, R.M.PIRTLE (1986) GENE 48, 165-174
DT9991    R.D.SHORTRIDGE ET AL. (1989) GENE 79, 309-324
DT9992    Y.KACAR, H.THOMANN, H.GROSS (1992) DNA AND CELL BIOL. 11, 781-790
DV0260    S.M.DESAI, J.VAUGHAN, S.B.WEISS (1986) NUCLEIC ACIDS RES. 14, 4197-4205
DV0340    KLENK ET AL. (1997) NATURE 390, 364-370
DV0341    KLENK ET AL. (1997) NATURE 390, 364-370
DV0342    KLENK ET AL. (1997) NATURE 390, 364-370
DV0650    C. BULT ET AL. (1996) SCIENCE 273, 1058-1073
DV0651    C. BULT ET AL. (1996) SCIENCE 273, 1058-1073
DV0652    C. BULT ET AL. (1996) SCIENCE 273, 1058-1073
DV0660    G.WICH, L.SIBOLD, A.BOECK (1986) SYSTEM. APPL. MICROBIOL. 7, 18-25
DV0860    B.P.KAINE (1987) J. MOL. EVOL. 25, 248-254
DV1140    A.MUTO, Y.ANDACHI, H.YUZAWA, F.YAMAO, S.OSAWA (1990) NUCLEIC ACIDS RES. 18, 5037-5043
DV1180    T.SAMUELSSON ET AL. (1987) PROC. NATL. ACAD. SCI. USA 84, 3166-3170
DV1200    P.SIMONEAU, C.LI, S.LOECHEL, R.WENZEL, R.HERRMANN, P.HU (1993) NUCLEIC ACIDS RES. 21, 4967-4974
DV1230    R.TANAKA, Y.ANDACHI, A.MUTO (1991) NUCLEIC ACIDS RES. 19, 6787-6792
DV1270    FRASER ET AL. (1998) SCIENCE 281, 375-388
DV1271    FRASER ET AL. (1998) SCIENCE 281, 375-388
DV1272    FRASER ET AL. (1998) SCIENCE 281, 375-388
DV1280    FRASER ET AL. (1997) NATURE 390 (11) 580-586
DV1350    R.SEDLMEIER, H.SCHMIEGER (1990) NUCLEIC ACIDS RES. 18, 4027-4027
DV1351    R.SEDLMEIER, H.SCHMIEGER (1990) NUCLEIC ACIDS RES. 18, 4027-4027
DV1400    S.T.COLE ET AL. (1996) PROC.NATL.ACAD.SCI. USA 93, 3132-3137
DV1480    C.GREEN, B.VOLD (1993) J. BACTERIOL. 175, 5091-5096
DV1481    C.GREEN, B.VOLD (1993) J. BACTERIOL. 175, 5091-5096
DV1500    A.C.PITTET, H.HOTTINGER (1989) NUCLEIC ACIDS RES. 17, 4873-4873
DV1510    TOMB ET AL. (1997) NATURE 388, 539-547
DV1511    TOMB ET AL. (1997) NATURE 388, 539-547
DV1540    C.J.GREEN, G.C.STEWART, M.A.HOLLIS, B.S.VOLD, K.F.BOTT (1985) GENE 37, 261-266
DV1570    P.S.FINK ET AL. (1991) NUCLEIC ACIDS RES. 19, 6334
DV1660    M.YOSHIMURA, M.KIMURA, M.OHNO, H.INOKUCHI, H.OZEKI (1984) J. MOL. BIOL. 177, 609-625
DV1661    Y.KOMINE, T.ADACHI, H.INOKUCHI, H.OZEKI (1990) J. MOL. BIOL. 212, 579-598
DV1662    Y.KOMINE, T.ADACHI, H.INOKUCHI, H.OZEKI (1990) J. MOL. BIOL. 212, 579-598
DV1720    C.JAYABASKARAN, R.SIVAKAMASUNDARI (1994) BIOCHEM. MOL. BIOL. INT. 33, 793-805
DV2000    FLEISCHMANN ET AL. (1995) SCIENCE 269, 496-512
DV2001    R.D.FLEISCHMANN ET AL. (1995) SCIENCE 269, 496-512
DV2140    T.KANEKO ET AL. (1995) DNA RES. 2, 153-166
DV2141    T.KANEKO ET AL. (1995) DNA RES. 2, 153-166
DV2150    SIGITA,M. AND SUGIURA,M. (1994) NUCLEIC ACIDS RES. 22, 25-31
DV2470    KOWALLIK,K.V., STOEBE,B., SCHAFFRAN,I., KROTH-PANCIC,P. AND FREIER,U. (1995) PLANT MOL. BIOL. REP. 13, 336-342
DV2510    G.GOCKEL ET AL. (1994) CURR. GENET. 26, 256-262
DV2520    R.B.HALLICK ET AL. (1984) PLANT. MOL. BIOL. 3, 169-175
DV2600    K.OHYAMA ET AL. (1988) J. MOL. BIOL. 203, 281-298
DV2601    K.OHYAMA ET AL. (1988) J. MOL. BIOL. 203, 281-298
DV2610    G.HABERHAUSEN, K.ZETSCHE (1994) PLANT MOL. BIOL. 24, 217-222
DV2640    G.ZURAWSKI, M.T.CLEGG (1984) NUCLEIC ACIDS RES. 12, 2549-2559
DV2650    LOHAN,A.J. AND WOLFE,K.H. (1998) GENETICS 150, 425-433
DV2700    J.HIRATSUKA ET AL. (1989) MOL.GEN.GENET. 217, 185-194
DV2701    J.HIRATSUKA ET AL. (1989) MOL.GEN.GENET. 217, 185-194
DV2710    DOUGLAS S.E.; EMBL DATABASE(1993)
DV2720    E.KREBBERS, A.STEINMETZ, L.BOGORAD (1984) PLANT. MOL. BIOL. 3, 13-20
DV2721    G.STRITTMATTER, A.GOZDZICKA-JOZEFIAK, H.KOESSEL (1985) EMBO J. 4, 599-604
DV2840    J.-M.VON ALLMEN, E.STUTZ (1988) NUCLEIC ACIDS RES. 16, 1200-1200
DV2920    M.SUGIURA, K.SHINOZAKI, M.OHME IN:NATO ASI SER; SER. A 83 (1985) (MOL. FORM FUNCT. PLANT GENOME) 325-334
DV2921    M.SUGIURA, K.SHINOZAKI, M.OHME IN:NATO ASI SER; SER. A 83 (1985) (MOL. FORM FUNCT. PLANT GENOME) 325-334
DV3010    F.MANNA ET AL. (1994) NUCLEIC ACIDS RES. 22, 1712-1718
DV3200    D.R.SHAPIRO, K.K.TEWARI (1986) PLANT MOL. BIOL. 6, 1-12
DV3220    J.TSUDZUKI ET AL. (1994) CURR. GENET. 26, 153-158
DV3221    J.TSUDZUKI ET AL. (1994) CURR. GENET. 26, 153-158
DV3240    D.PRZYBYL ET AL. (1984) PLANT. MOL. BIOL. 3, 147-158
DV3280    J.-F.BRIAT, M.DRON, S.LOISEAUX, R.MACHE (1982) NUCLEIC ACIDS RES. 10, 6865-6878
DV3600    G.WOLFF ET AL. (1994) J. MOL. BIOL. 237, 75-86
DV3620    O.RICHARD ET AL. (1995) J.MOL.BIOL. 250, 484-495
DV3630    U.KESSLER, K.ZETSCHE (1995) PLANT MOL. BIOL. 29, 1081-1086
DV3650    K.V.KOWALLIK, B.STOEBE, U.FREIER ET AL. (1995) PLANT MOL.BIOL.REP. 13, 336-342
DV3740    YAMAMOTO H., NARUSE A., OHSAKI T., SEKIGUCHI J. (1995) J. BIOCHEM. 117, 888-896
DV3750    YOSHIDA,K. (1993) INTERNATIONAL BOTANICAL CONGRESS 503, 503-504
DV3870    S.BRETAGNE ET AL. (1995) J.CLIN.MICROBIOL. 33, 1164-1168
DV3880    H.G.KOECHEL, C.M.LAZARUS, N.BASAK, H.KUENTZEL (1981) CELL 23, 625-633
DV3960    D.J.CUMMINGS, I.A.MACNEIL, J.DOMENICO,, E.T.MATSUURA (1985) J. MOL. BIOL. 185, 659-680
DV4000    B.E.THALENFELD, A. TZAGOLOFF (1980) J. BIOL. CHEM. 255, 6173-6180
DV4001    D.MILLER, C.SIGURDSON, N.C.MARTIN, J.E.DONELSON (1980) NUCLEIC ACIDS RES. 8, 1435-1442
	M.LI, A.TZAGOLOFF (1979) CELL 18, 47-53
DV4030    R.DRISSI, F.SOR, H.FUKUHARA (1993) NUCLEIC ACIDS RES. 21, 2947
DV4060    J.NOSEK, H.FUKUHARA (1994) GENE 142, 307-308
DV4071    T.SEKITO, K.OKAMOTO, H.KITANO, K.YOSHIDA (1995) YEAST 11, 1317-1321
DV4071    K.OKAMOTO, K.SUZUKI, K.YOSHIDA (1992) NUCLEIC ACIDS RES. 20, 2373
DV4080    G.D.CLARK-WALKER, C.R.MCARTHUR, K.S.SRIPRAKASH (1985) EMBO J. 4, 465-473
DV4110    C.TORTAJADA, S.FERRER, D.RAMON (1993) FEMS-MICROBIOL. LETT. 109, 151-157
DV4410    L.CECI, A.SAIARDI, L.SICULELLA, C.QUAGLIARIELLO (1993) PLANT MOL. BIOL. 23 727-736
DV4500    K.ODA ET AL. (1992) NUCLEIC ACIDS RES. 20, 3773-3777
DV4600    HATZOGLOU,E., RODAKIS,G.C. AND LECANIDOU,R. (1995) GENETICS 140, 1353-1366
DV4610    HEDGES,B. (1997) GENBANK-DATABASE:MIAMRNAR
DV4640    D.R.WOLSTENHOLME ET AL. (1987) PROC. NATL. ACAD. SCI. USA 84, 1324-1328
DV4680    R.OKIMOTO, J.L.MACFARLANE, D.O.CLARY, D.R.WOLSTENHOLME (1992) GENETICS 130, 471-498
DV4700    R.J.HOFFMANN, J.L.BOORE, W.M.BROWN (1992) GENETICS 131, 397-412
DV4760    P.K.FLOOK, C.H.F.ROWELL, G.GELLISSEN (1995) J.MOL.EVOL. 41, 928-941
DV4800    D.T.DUBIN, C.-C.HSUCHEN, L.E.TILLOTSON (1986) CURR. GENET. 701-707
DV4820    R.CROZIER, Y.CROZIER (1993) GENETICS 133, 97-117
DV4830    T.VANRAAY, T.CREASE (1994) CURR. GENET. 25, 66-72
DV4840    D.L.LEWIS, C.L.FARR, L.S.KAGUNI (1995) INSECT MOL.BIOL. 4, 263-278
DV4850    MURAKAMI,M., YAMASHITA,Y. AND FUJITANI,H. (1998) ZOOLOG. SCI. 15, 335-337
DV4870    XU,X. AND ARNASON,U. (1997) MOL. PHYLOGENET. EVOL. 7, 189-194
DV4880    D.O.CLARY, D.R.WOLSTENHOLME (1985) J. MOL. EVOL. 22, 252-271
DV4950    ARNASON,U., GULLBERG,A. AND JANKE,A. (1997) MOL. BIOL. EVOL. 14, 762-768
DV4980    H.T.JACOBS, S.ASAKAWA, T.ARAKI, K.MIURA, M.J.SMITH, K.WATANABE (1989) CURR. GENET. 15, 193-206
DV4990    R.ZARDOYA, A.MEYER (1996) GENETICS 142, 1249-1263
DV5000    H.T.JACOBS, S.ASAKAWA, T.ARAKI, K.MIURA, M.J.SMITH, K.WATANABE (1989) CURR. GENET. 15, 193-206
DV5020    H.T.JACOBS, S.ASAKAWA, T.ARAKI, K.MIURA, M.J.SMITH, K.WATANABE (1989) CURR. GENET. 15, 193-206
DV5030    Y.CHANG, F.HUANG, T.LO (1994) J. MOL. EVOL. 38, 138-155
DV5040    P.CANTATORE ET AL. (1988) CURR. GENET. 13, 91-96
DV5050    S.MITCHELL, A.COCKBURN, J.SEAWRIGHT (1993) GENOME 36, 1058-1073
DV5080    H.T.JACOBS, D.J.ELLIOTT, V.B.MATH, A.FARQUHARSON (1988) J. MOL. BIOL. 202, 185-217
DV5120    B.A.ROE, D.P.MA, R.K.WILSON, J.F.H.WONG (1985) J. BIOL. CHEM. 260, 9759-9774
DV5130    JANKE A., ARNASON U. (1997) MOL. BIOL. EVOL. 14, 1266-1272
DV5210    C.TZENG, C.HUI, S.SHEN, P.HUANG (1992) NUCLEIC ACIDS RES. 20, 4853-4858
DV5220    P.DESJARDINS AND R.MORAIS (1990) J.MOL.BIOL. 212, 599-634
DV5280    M.KOBAYASHI, T.SEKI, K.YAGINUMA, K.KOIKE (1981) GENE 16, 297-307
	C.SACCONE ET AL. (1981) NUCLEIC ACIDS RES. 9, 4139-4148
DV5320    M.J.BIBB, R.A.VAN ETTEN, C.T.WRIGHT, M.W.WALBERG, D.A.CLAYTON (1981) CELL 26, 167-180
DV5340    U.ARNASON, A.GULLBERG, B.WIDEGREN (1991) J. MOL. EVOL. 33, 556-568
DV5350    U.ARNASON, A.GOLLBERG (1993) J. MOL. EVOL. 37, 312-322
DV5360    S.ANDERSON ET AL. (1982) J. MOL. BIOL. 156, 683-717
DV5370    U.ARNASON, A.GULLBERG, E.JOHNSSON, C.LEDJE (1993) J. MOL. EVOL. 37, 323-330
DV5380    U.ARNASON, E.JOHNSSON (1992) J. MOL. EVOL. 34, 493-505
DV5390    JOHANSEN,S. AND BAKKE,I. (1996) MOL. MARINE BIOL. BIOTECHNOL. 5, 203-214
DV5420    S.HEDGES, C.A.HASS, L.R.MAXSON (1993) NATURE 363, 501-502
DV5430    HEDGES,B. (1997) GENBANK-DATABASE:MIECRNAR
DV5440    X.XU, A.JANKE, U.ARNASON (1996) MOL.BIOL.EVOL. 13, 1167-1173
DV5450    Y.KUMAZAWA, M.NISHIDA (1995) MOL.BIOL.EVOL. 12, 759-772
DV5460    HEDGES,B. (1997) GENBANK-DATABASE:MIESRNAR
DV5470    XU,X., JANKE,A. AND ARNASON,U. (1996) J. MOL. EVOL. 43, 438-446
DV5480    XU,X. AND ARNASON,U. (1994) GENE 148, 357-362
DV5500    HEDGES,S.B. (1997) GENBAK-DATABASE:SCAJ2922
DV5530    RNASON,U., GULLBERG,A. AND XU,X. (1996) HEREDITAS 124, 185-189
DV5540    HEDGES,B. (1997) GENBANK-DATABASE:MIIBRNAR
DV5550    U.ARNASON ET AL. (1995) J.MOL.EVOL. 41, 952-957
DV5670    ARNASON,U., GULLBERG,A. AND JANKE,A. (1998) J. MOL. EVOL. 47, 718-727
DV5720    U.ARNASON, X.XU (1996) J.MOL.EVOL 42, 145-152
DV5730    HORAI S., HAYASAKA K., KONDO R., TSUGANE K., TAKAHATA N. (1995) PROC.NATL.ACAD.SCI. 92, 532-536
DV5800    X.XU, U.ARNASON (1996) MOL.BIOL.EVOL. 13, 691-698
DV5840    S.HORAI ET AL. (1995) PROC.NATL.ACAD.SCI. USA 92, 532-536
DV5850    JANKE,A., XU,X. AND ARNASON,U. (1997) PROC. NATL. ACAD. SCI. U.S.A. 94, 1276-1281
DV5880    S.ANDERSON ET AL. (1981) NATURE 290, 457-465
DV5900    M.W.ALLARD ET AL. (1992) PROC.NATL.ACAD.SCI. USA 89, 3972-3976
DV5910    M.W.ALLARD ET AL. (1992) PROC.NATL.ACAD.SCI. USA 89, 3972-3976
DV5920    M.W.ALLARD ET AL. (1992) PROC.NATL.ACAD.SCI. USA 89, 3972-3976
DV5930    M.W.ALLARD ET AL. (1992) PROC.NATL.ACAD.SCI. USA 89, 3972-3976
DV5940    M.W.ALLARD ET AL. (1992) PROC.NATL.ACAD.SCI. USA 89, 3972-3976
DV5950    M.W.ALLARD ET AL. (1992) PROC.NATL.ACAD.SCI. USA 89, 3972-3976
DV5960    M.W.ALLARD ET AL. (1992) PROC.NATL.ACAD.SCI. USA 89, 3972-3976
DV5970    M.W.ALLARD ET AL. (1992) PROC.NATL.ACAD.SCI. USA 89, 3972-3976
DV5980    M.W.ALLARD ET AL. (1992) PROC.NATL.ACAD.SCI. USA 89, 3972-3976
DV6010    GISSI,C., GULLBERG,A. AND ARNASON,U. (1998) GENOMICS 50, 161-169
DV6040    SAITOH K.; EMBL DATABASE(1997)
DV6070    HEDGES,B. (1997) GENBANK-DATABASE:MIPYRNAR
DV6080    HEDGES,B. (1997) GENBANK-DATABASE:MIRPRNAR
DV6090    HARLID,A., JANKE,A. AND ARNASON,U. (1998) J. MOL. EVOL. 46, 669-679
DV6110    GACHELIN ET AL. (1998) GENETICS 150, 331-344
DV6120    HEDGES,B. (1997) GENBANK-DATABASE:MISIRNAR
DV6180    HEDGES,B. (1997) GANBANK-DATABASE:MITNRNAR
DV7500    M.GARDNER ET AL. (1994) GENE 144, 307-308
DV7520    D.A.CAMPBELL (1989) NUCLEIC ACIDS RES. 17, 9479-9479
DV7521    O.BEJA, E.ULLU, S.MICHAELI (1993) MOL. BIOCHEM. PARASIT. 57, 223-230
DV7550    X.SHI, D.CHEN, Y.SUYAMA (1994) MOL. BIOCHEM. PARASITOL. 65, 23-37
DV7570    T.DINGERMANN, W.BERTLING, F.PISTEL, E.AMON (1985) EUR. J. BIOCHEM. 146, 449-458
DV7571    T.DINGERMANN ET.AL. (1986) NUCLEIC ACIDS RES. 14, 1127-1127
DV7630    R.E.BAKER, A.EIGEL, D.VOEGTEL, H.FELDMANN (1982) EMBO J. 1, 291-295
DV7631    I.GOKHMAN, A.ZAMIR (1990) NUCLEIC ACIDS RES. 18, 6130-6130
DV7632    A.GOFFEAU ET AL. (1996) SCIENCE 274, 546-567
DV7640    R.M.KUHN, L.CLARKE AND J.CARBON (1991) PROC.NATL.ACAD.SCI. USA 88, 1306-1310
DV7710    HARTSHORNE T., AGABIAN N. (1994) NUCLEIC ACIDS RES. 22, 3354-3364
DV8510    I.GOKHMAN, A.ZAMIR (1990) NUCLEIC ACIDS RES. 18, 6729-6729
DV9200    R.WILSON ET AL. (1994) NATURE 368, 32-38
DV9201    R.WILSON ET AL. (1994) NATURE 368, 32-38
DV9202    R.WILSON ET AL. (1994) NATURE 368, 32-38
DV9240    W.R.ADDISON ET AL. (1982) J. BIOL. CHEM. 257, 670-673
DV9241    R.DELOTTO, P.SCHEDL (1984) J. MOL. BIOL. 179, 587-605
	J.LEUNG ET AL. (1984) GENE 34, 207-217
DV9290    R.C.PETERSON (1987) BIOCHIM. BIOPHYS. ACTA 908, 81-89
DV9370    HEDGENS,S.B. (1997) GENBANK, ACC.: DNAJ2294
DV9390    VAN TUINEN,M., SILBEY,C.G. AND HEDGE,S.B. (1998) MOL. BIOL. EVOL. 15, 370-376
DV9990    G.J.ARNOLD ET AL. (1986) GENE 44, 287-297
DV9991    G.J.ARNOLD ET AL. (1986) GENE 44, 287-297
DV9992    R.D.SHORTRIDGE ET AL. (1989) GENE 79, 309-324
DV9993    H.U.THOMANN ET AL. (1989) J. MOL. BIOL. 209, 505-523
DV9994    H.U.THOMANN ET AL. (1989) J. MOL. BIOL. 209, 505-523
DV9995    H.U.THOMANN (1989) J. MOL. BIOL. 209, 505-523
DV9996    Y.KACAR, H.THOMANN, H.GROSS (1992) DNA AND CELL BIOL. 11, 781-790
DW0010    BOWDEN,R.J., SIMAS,J.P., DAVIS,A.J. AND EFSTATHIOU,S. (1997) J. GEN. VIROL. 78 (PT 7) 1675-1687
DW0011    BOWDEN,R.J., SIMAS,J.P., DAVIS,A.J. AND EFSTATHIOU,S. (1997) J. GEN. VIROL. 78 (PT 7) 1675-1687
DW0200    G.HATFULL, G.SARKIS (1993) MOL. MICROBIOL. 7, 395-405
DW0260    V.KSENZENKO, K.WILKENS, W.RUEGER, M.SHLYAPNIKOV (1992) NUCLEIC ACIDS RES. 20, 6104
DW0340    KLENK ET AL. (1997) NATURE 390, 364-370
DW0460    C.J.DANIELS, S.E.DOUGLAS, W.F.DOOLITTLE (1986) SYSTEM. APPL. MICROBIOL. 7, 26-29
DW0500    C.J.DANIELS, R.GUPTA, W.F.DOOLITTLE (1985) J. BIOL. CHEM. 260, 3132-3134
DW0650    C. BULT ET AL. (1996) SCIENCE 273, 1058-1073
DW0990    D.LIAO, P.DENNIS (1992) J. BIOL. CHEM. 267, 22787-22797
DW1140    F.YAMAO ET AL. (1985) PROC. NATL. ACAD. SCI. USA 82, 2306-2309
DW1141    F.YAMAO ET AL. (1985) PROC. NATL. ACAD. SCI. USA 82, 2306-2309
DW1150    C.M.FRASER ET AL. (1995) SCIENCE 270, 397-403
DW1151    C.M.FRASER ET AL. (1995) SCIENCE 270, 397-403
DW1200    P.SIMONEAU, C.LI, S.LOECHEL, R.WENZEL, R.HERRMANN, P.HU (1993) NUCLEIC ACIDS RES. 21, 4967-4974
DW1201    P.SIMONEAU, C.LI, S.LOECHEL, R.WENZEL, R.HERRMANN, P.HU (1993) NUCLEIC ACIDS RES. 21, 4967-4974
DW1230    R.TANAKA, A.MUTO, S.OSAWA (1989) NUCLEIC ACIDS RES. 17, 5842-5842
DW1250    C.CITTI ET AL. (1992) J.BACTERIOL. 174, 6471-6478
DW1251    C.CITTI ET AL. (1992) J.BACTERIOL. 174, 6471-6478
DW1270    FRASER ET AL. (1998) SCIENCE 281, 375-388
DW1280    FRASER ET AL. (1997) NATURE 390 (11) 580-586
DW1300    KUBERSKI ET AL. (1994) FEMS MICROBIOL. LETT. 19 (1-2) 33-39
DW1480    C.GREEN, B.VOLD (1993) J. BACTERIOL. 175, 5091-5096
DW1510    TOMB ET AL. (1997) NATURE 388, 539-547
DW1540    E.F.WAWROUSEK, N.NARASIMHAN, J.N.HANSEN (1984) J. BIOL. CHEM. 259, 3694-3702
DW1660    R.A.YOUNG (1979) J. BIOL. CHEM. 254, 12725-12731
DW1870    S.G.ANDERSSON, A.ZOMORODIPOUR, H.H.WINKLER, C.G.KURLAND (1995) J. BACTERIOL. 177, 4171-4175
DW2000    R.D.FLEISCHMANN ET AL. (1995) SCIENCE 269, 496-512
DW2140    J.SCHMIDT, A.SUBRAMANIAN (1993) NUCLEIC ACIDS RES. 21, 2519
DW2440    D.ZHANG, R.J.SPREITZER (1989) NUCLEIC ACIDS RES. 17, 8873-8873
DW2470    KOWALLIK,K.V., STOEBE,B., SCHAFFRAN,I., KROTH-PNACIC,P. AND FREIER,U. (1995) PLANT MOL. BIOL. REP. 13, 336-342
DW2520    R.B.HALLICK ET AL. (1984) PLANT. MOL. BIOL. 3, 169-175
DW2600    K.OHYAMA ET AL. (1988) J. MOL. BIOL. 203, 281-298
DW2680    L.MARECHAL ET AL. (1987) CURR. GENET. 12, 91-98
DW2700    J.HIRATSUKA ET AL. (1989) MOL.GEN.GENET. 217, 185-194
DW2720    J.H.LUKENS, L.BOGORAD (1988) NUCLEIC ACIDS RES. 16, 5192-5192
DW2920    M.SUGIURA, K.SHINOZAKI, M.OHME IN:NATO ASI SER; SER. A 83 (1985) (MOL. FORM FUNCT. PLANT GENOME) 325-334
DW3000    W.SCHUSTER, J.M.GRIENENBERGER, J.-H.WEIL, A.BRENNICKE (1988) NUCLEIC ACIDS RES. 16, 7737-7737
DW3200    J.LEHMBECK, B.M.STUMMANN, K.W.HENNINGSEN (1987) NUCLEIC ACIDS RES. 15, 3630-3630
DW3220    J.TSUDZUKI ET AL. (1994) CURR. GENET. 26, 153-158
DW3600    G.WOLFF ET AL. (1994) J. MOL. BIOL. 237, 75-86
DW3620    C.LEBLANC ET AL. (1995) J.MOL.BIOL. 250, 484-495
DW3640    D.-P.MA, Y.-W.YANG, S.E.HASNAIN (1988) NUCLEIC ACIDS RES. 16, 11373-11373
	P.H.BOER, M.W.GRAY (1988) CURR. GENET. 14, 583-590
DW3650    K.V.KOWALLIK, B.STOEBE, U.FREIER ET AL. (1995) PLANT MOL.BIOL.REP. 13, 336-342
DW3660    P.PREISER ET AL. (1995) NUCLEIC ACIDS RES. 23, 4329-4336
DW3710    PI,M., ANGATA,K., IKEMURA,T., YANAGISAWA,K. AND TANAKA,Y. (1996) J. PLANT. RES. 109, 1-6
DW3750    YOSHIDA,K. (1993) INTERNATIONAL BOTANICAL CONGRESS 503, 503-504
DW3760    J.J.SEILHAMER, D.J.CUMMINGS (1982) MOL. GEN. GENET. 187, 236-239
DW3770    A.E.PRITCHARD, J.J.SEILHAMER, R.MAHALINGAM, C.L.SABLE, S.E.VENUTI,, D.J.CUMMINGS (1990) NUCLEIC ACIDS RES. 18, 173-180
DW3780    KIM,Y.H., KANG,Y.W. AND JUNG,H.S. (1995) GENBANK-DATABASE: TPCOBGN
DW3800    Y.SUYAMA (1985) NUCLEIC ACIDS RES. 13, 3273-3284
DW3880    H.G.KOECHEL, C.M.LAZARUS, N.BASAK, H.KUENTZEL (1981) CELL 23, 625-633
DW3960    D.J.CUMMINGS, I.A.MACNEIL, J.DOMENICO,, E.T.MATSUURA (1985) J. MOL. BIOL. 185, 659-680
DW4000    N.C.MARTIN, H.D.PHAM, K.UNDERBRINK-LYON, D.L.MILLER, J.E.DONELSON (1980) NATURE 285, 579-581
DW4060    J.NOSEK, H.FUKUHARA (1994) GENE 142, 307-308
DW4070    K.OKAMOTO, K.SUZUKI, K.YOSHIDA (1992) NUCLEIC ACIDS RES. 20, 2373
DW4080    G.D.CLARK-WALKER, C.R.MCARTHUR, K.S.SRIPRAKASH (1985) EMBO J. 4, 465-473
DW4120    C.DE BIEVRE, B.DUJON (1995) CURR. GENET. 28, 553-559
DW4200    BOER,P.H. BONEN,L., LEE,R.W. AND GRAY,M.W. (1985) PROC. NATL. ACID. SCI. U.S.A. 82 (10) 3340-3344
DW4210    KROYMANN J., ZETSCHE K. (1997) UNPUBLISHED (AC Y13644)
DW4360    W.SCHUSTER, J.M.GRIENENBERGER, J.-H.WEIL, A.BRENNICKE (1988) NUCLEIC ACIDS RES. 16, 7737-7737
DW4410    L.R.CECI (1996) DNA SEQ. 6, 159-166
DW4440    L.MARECHAL ET AL. (1987) CURR. GENET. 12, 91-98
DW4460    M.NAKAZONO, A.HIRAI (1993) MOL. GEN. GENET. 236, 341-346
DW4480    L.MARECHAL ET AL. (1987) CURR. GENET. 12, 91-98
	P.LEON, V.WALBOT, P.BEDINGER (1989) NUCLEIC ACIDS RES. 17, 4089-4099
DW4500    K.ODA ET AL. (1992) NUCLEIC ACIDS RES. 20, 3773-3777
DW4600    HATZOGLOU,E., RODAKIS,G.C. AND LECANIDOU,R. (1995) GENETICS 140, 1353-1366
DW4620    J.R.GAREY AND D.R.WOLSTENHOLME (1989) J.MOL.EVOL 28, 374-387
DW4640    D.R.WOLSTENHOLME ET AL. (1987) PROC. NATL. ACAD. SCI. USA 84, 1324-1328
DW4660    DE GIORGI,C., MARTIRADONNA,A., LANAVE,C. AND SACCONE,C. (1996) MOL. PHYLOGENET. EVOL. 5, 323-332
DW4680    R.OKIMOTO. D.R.WOLSTENHOLME (1990) EMBO J. 9, 3405-3411
DW4690    KUMAZAWA Y., NISHIDA M. (1995) MOL. BIOL. EVOL. 12, 759-772
DW4700    R.J.HOFFMANN, J.L.BOORE, W.M.BROWN (1992) GENETICS 131, 397-412
DW4730    SYRUYT,N., DELABRE,C., GACHELIN,G. AND LAUDET,V. (1998) NUCLEIC ACIDS RES. 26 (13) 3279-3285
DW4731    GACHELIN ET AL. (1997) MOL. BIOL. EVOL. 14, 807-813
DW4740    KUMAZAWA Y., NISHIDA M. (1995) MOL. BIOL. EVOL. 12, 759-772
DW4750    KUMAZAWA Y., NISHIDA M. (1995) MOL. BIOL. EVOL. 12, 759-772
DW4760    P.K.FLOOK, C.H.F.ROWELL, G.GELLISSEN (1995) J.MOL.EVOL. 41, 928-941
DW4810    TOMITA ET AL. (1998) BIOCHIM. BIOPHYS. ACTA 1399, 78-82
DW4820    R.CROZIER, Y.CROZIER (1993) GENETICS 133, 97-117
DW4830    T.VANRAAY, T.CREASE (1994) CURR. GENET. 25, 66-72
DW4840    M.H.L.DE BRUIJN (1983) NATURE 304, 234-241
DW4870    XU,X. AND ARNASON,U. (1997) MOL. PHYLOGENET. EVOL. 7, 189-194
DW4880    D.O.CLARY, D.R.WOLSTENHOLME (1985) J. MOL. EVOL. 22, 252-271
DW4900    KUMAZAWA Y., NISHIDA M. (1995) MOL. BIOL. EVOL. 12, 759-772
DW4910    KUMAZAWA Y., NISHIDA M. (1995) MOL. BIOL. EVOL. 12, 759-772
DW4920    KUMAZAWA Y., NISHIDA M. (1995) MOL. BIOL. EVOL. 12, 759-772
DW4930    KUMAZAWA Y., NISHIDA M. (1995) MOL. BIOL. EVOL. 12, 759-772
DW4950    ARNASON,U., GULLBERG,A. AND JANKE,A. (1997) MOL. BIOL. EVOL. 14, 762-76
DW4980    H.T.JACOBS, S.ASAKAWA, T.ARAKI, K.MIURA, M.J.SMITH, L.WATANABE (1989) CURR. GENET. 15, 193-206
DW4990    R.ZARDOYA, A.MEYER (1996) GENETICS 142, 1249-1263
DW5000    H.T.JACOBS, S.ASAKAWA, T.ARAKI, K.MIURA, M.J.SMITH, K.WATANABE (1989) CURR. GENET. 15, 193-206
DW5020    H.T.JACOBS, S.ASAKAWA, T.ARAKI, K.MIURA, M.J.SMITH, K.WATANABE (1989) CURR. GENET. 15, 193-206
DW5030    Y.CHANG, F.HUANG, T.LO (1994) J. MOL. EVOL. 38, 138-155
DW5040    P.CANTATORE ET AL. (1988) CURR. GENET. 13, 91-96
DW5050    S.MITCHELL, A.COCKBURN, J.SEAWRIGHT (1993) GENOME 36, 1058-1073
DW5070    V.RAMIREZ, P.SAVOIE, R.MORAIS (1993) J. MOL. EVOL. 37, 273-280
DW5080    H.T.JACOBS, D.J.ELLIOTT, V.B.MATH, A.FARQUHARSON (1988) J. MOL. BIOL. 202, 185-217
DW5120    B.A.ROE, D.P.MA, R.K.WILSON, J.F.H.WONG (1985) J. BIOL. CHEM. 260, 9759-9774
DW5130    G.SEUTIN, F.LANG, D.MINDELL, R.MORAIS (1994) MOL. BIOL. EVOL. 11, 329-340
DW5131    KUMAZAWA Y., NISHIDA M. (1995) MOL. BIOL. EVOL. 12, 759-772
DW5132    JANKE A., ARNASON U. (1997) MOL. BIOL. EVOL. 14, 1266-1272
DW5140    G.SEUTIN, F.LANG, D.MINDELL, R.MORAIS (1994) MOL. BIOL. EVOL. 11, 329-340
DW5150    G.SEUTIN, F.LANG, D.MINDELL, R.MORAIS (1994) MOL. BIOL. EVOL. 24, 329-340
DW5160    H.FUJII, T.SHIMADA, Y.GOTO, T.OKAZAKI (1988) J. BIOCHEM. 103, 474-481
DW5170    G.SEUTIN, F.LANG, D.MINDELL, R.MORAIS (1994) MOL. BIOL. EVOL. 11, 329-340
DW5210    C.TZENG, C.HUI, S.SHEN, P.HUANG (1992) NUCLEIC ACIDS RES. 20, 4853-4858
DW5220    P.DESJARDINS AND R.MORAIS (1990) J.MOL.BIOL. 212, 599-634
DW5280    M.TAIRA ET AL. (1983) NUCLEIC ACIDS RES. 11, 1635-1643
DW5281    P.CANTATORE ET AL. (1982) NUCLEIC ACIDS RES. 10, 3279-3289; R.GROSSKOPF, H.FELDMANN (1981) CURR. GENET. 4, 191-196
	G.PEPE ET AL. (1983) BIOCHEM. INT. 6, 553-563
DW5320    M.J.BIBB, R.A.VAN ETTEN, C.T.WRIGHT, M.W.WALBERG, D.A.CLAYTON (1981) CELL 26, 167-180
DW5340    U.ARNASON, A.GULLBERG, B.WIDEGREN (1991) J. MOL. EVOL. 33, 556-568
DW5350    U.ARNASON, A.GOLLBERG (1993) J. MOL. EVOL. 37, 312-322
DW5360    S.ANDERSON ET AL. (1982) J. MOL. BIOL. 156, 683-717
DW5370    U.ARNASON, A.GULLBERG, E.JOHNSSON, C.LEDJE (1993) J. MOL. EVOL. 37, 323-330
DW5380    U.ARNASON, E.JOHNSSON (1992) J. MOL. EVOL. 34, 493-505
DW5390    JOHANSEN,S. AND BAKKE,I. (1996) MOL. MARINE BIOL. BIOTECHNOL. 5, 203-214
	S.JOHANSEN, P.H.GUDDAL, T.JOHANSEN (1990) NUCLEIC ACIDS RES. 18, 411-419
DW5440    X.XU, A.JANKE, U.ARNASON (1996) MOL.BIOL.EVOL. 13, 1167-1173
DW5450    Y.KUMAZAWA, M.NISHIDA (1995) MOL.BIOL.EVOL. 12, 759-772
DW5470    XU,X., JANKE,A. AND ARNASON,U. (1996) J. MOL. EVOL. 43, 438-446
DW5480    XU,X. AND ARNASON,U. (1994) GENE 148, 357-362
DW5500    Y.KUMAZAWA, M.NISHIDA (1995) MOL.BIOL.EVOL. 12, 759-772
DW5510    KUMAZAWA Y., NISHIDA M. (1995) MOL. BIOL. EVOL. 12, 759-772
DW5530    ARNASON,U., GULLBERG,A. AND XU,X. (1996) HEREDITAS 124, 185-189
DW5550    KRETTIK,A., GULLBERG,A. AND ARNASON,U. (1995) J. MOL. EVOL. 41, 952-957
DW5610    S.HORAI ET AL. (1992) J. MOL. EVOL. 35, 32-43
DW5670    ARNASON,U., GULLBERG,A. AND JANKE,A. (1998) J. MOL. EVOL. 47, 718-727
DW5690    DELARBRE,C., BARRIEL,V., TILLER,S., JANVIER,R. AND GACHELIN,G. (1997) MOL. BIOL. EVOL. 14, 807-813
DW5720    S.HORAI ET AL. (1992) J. MOL. EVOL. 35, 32-43
DW5730    S.HORAI ET AL. (1992) J. MOL. EVOL. 35, 32-43
DW5750    KUMAZAWA Y., NISHIDA M. (1995) MOL. BIOL. EVOL. 12, 759-772
DW5800    S.HORAI ET AL. (1992) J. MOL. EVOL. 35, 32-43
DW5840    S.HORAI ET AL. (1992) J. MOL. EVOL. 35, 32-43
DW5850    JANKE,A., XU,X. AND ARNASON,U. (1997) PROC. NATL. ACAD. SCI. U.S.A. 94, 1276-1281
DW5870    DELARBRE,C., BARRIEL,V., TILLER,S., JANVIER,R. AND GACHELIN,G. (1997) MOL. BIOL. EVOL. 14, 807-813
DW5880    S.ANDERSON ET AL. (1981) NATURE 290, 457-465
DW6010    GISSI,C., GULLBERG,A. AND ARNASON,U. (1998) GENOMICS 50, 161-169
DW6090    HARLID,A., JANKE,A. AND ARNASON,U. (1998) J. MOL. EVOL. 46, 669-679
DW6110    GACHELIN ET AL. (1998) GENETICS 150, 331-344
DW7500    PREISER,P., WILLIAMSON,D.H. AND WILSON,R.J. (1995) NUCLEIC ACIDS RES. 23 (21) 4329-4336
DW7550    X.SHI, D.CHEN, Y.SUYAMA (1994) MOL. BIOCHEM. PARASITOL. 65, 23-37
DW7570    D.M.PEFFLEY, M.L.SOGIN (1981) BIOCHEMISTRY 20, 4015-4021
DW7630    H.S.KANG, J.ABELSON UNPUBLISHED RESULTS IN: R.C.ODGEN ET AL. (1979) CELL 17, 399-406
	D.KIM, J.JOHNSON (1988) J. BIOL. CHEM. 263, 7316-7321
DW7631    A.GOFFEAU ET AL. (1996) SCIENCE 274, 546-567
DW7640    LYNE,M., RAJANDREAM,M.A., BARRELL,B.G., BEDCOCK,K. AND CHURCHER,C.M. (1998) GENBANK, ACC.: SPBC18H10
DW7730    DENNY ET AL. (1998) PROTIST 149, 51-59
DW8500    B.COUSINEAU, C.CERPA, J.LEFEBVRE, R.CEDERGREN (1992) GENE 120, 33-41
DW8510    T-Y. LIN ET AL. (1992) PLANT MOL.BIOL. 18, 159-160
DW8511    T-Y. LIN ET AL. (1992) PLANT MOL.BIOL. 18, 159-160
DW9200    K.KONDO, J.HODGKIN, R.H.WATERSTON (1988) MOL. CELL. BIOL. 8, 3627-3635
DW9320    R.AMMENDOLA, T.RUSSO, F.CIMINO (1988) NUCLEIC ACIDS RES. 16,4728-4728
DX0260    S.M.DESAI, J.VAUGHAN, S.B.WEISS (1986) NUCLEIC ACIDS RES. 14, 4197-4205
	V.KSENZENKO ET AL. (1987) NUCLEIC ACIDS RES. 15, 5480-5481
DX0650    C. BULT ET AL. (1996) SCIENCE 273, 1058-1073
DX0860    B.P.KAINE (1987) J. MOL. EVOL. 25, 248-254
DX0980    G.WICH, W.LEINFELDER, A.BOECK (1987) EMBO J. 6, 523-528
DX1100    M.MINNICK (1993) GENE 131, 151-152
DX1140    A.MUTO, Y.ANDACHI, H.YUZAWA, F.YAMAO, S.OSAWA (1990) NUCLEIC ACIDS RES. 18, 5037-5043
DX1180    T.SAMUELSSON, P.ELIAS, F.LUSTIG, Y.S.GUINDY (1985) BIOCHEM. J. 232, 223-228
DX1200    P.SIMONEAU, C.LI, S.LOECHEL, R.WENZEL, R.HERRMANN, P.HU (1993) NUCLEIC ACIDS RES. 21, 4967-4974
DX1260    M.J.ROGERS, A.A.STEINMETZ, R.T.WALKER (1986) NUCLEIC ACIDS RES. 14, 3145-3145
DX1270    FRASER ET AL. (1998) SCIENCE 281, 375-388
DX1280    FRASER ET AL. (1997) NATURE 390 (11) 580-586
DX1340    V.GAMULIN, D.SOELL (1987) NUCLEIC ACIDS RES. 15, 6747-6747
DX1341    V.GAMULIN, D.SOELL (1987) NUCLEIC ACIDS RES. 15, 6747-6747
DX1480    C.GREEN, B.VOLD (1993) J. BACTERIOL. 175, 5091-5096
DX1510    TOMB ET AL. (1997) NATURE 388, 539-547
DX1530    D.NILSSON, E.JOHANSEN (1994) BIOCHIM. BIOPHYS. ACTA 1219, 141-144
DX1540    C.J.GREEN, G.C.STEWART, M.A.HOLLIS, B.S.VOLD, K.F.BOTT (1985) GENE 37, 261-266
DX1660    S.ISHII ET AL. (1984) NUCLEIC ACIDS RES. 12, 3333-3342
DX1661    T.NAGASE, S.ISHII, F.IMAMOTO (1988) GENE 67, 49-57
DX2000    FLEISCHMANN ET AL. (1995) SCIENCE 269, 496-512
DX2001    FLEISCHMANN ET AL. (1995) SCIENCE 269, 496-512
DX2140    D.BINISZKIEWICZ, E.CESNAVICIENE, D.SHUB (1994) EMBO J. 13, 4629-4635
DX2141    T.KANEKO ET AL. (1995) DNA RES. 2, 153-166
DX2520    R.B.HALLICK ET AL. (1984) PLANT. MOL. BIOL. 3, 169-175
DX2600    K.UMESONO, H.INOKUCHI, K.OHYAMA, H.OZEKI (1984) NUCLEIC ACIDS RES. 12, 9551-9565
DX2640    R.P.OLIVER, C.POULSEN (1984) CARLSBERG RES. COMMUN. 49, 647-673
DX2680    F.QUIGLEY, J.H.WEIL (1985) CURR. GENET. 9, 495-503
	C.J.HOWE (1985) CURR. GENET. 10, 139-145
DX2720    S.RODERMEL (1992) NUCLEIC ACIDS RES. 20, 5844
DX2920    M.SUGIURA, K.SHINOZAKI, M.OHME IN:NATO ASI SER; SER. A 83 (1985) (MOL. FORM FUNCT. PLANT GENOME) 325-334
DX3200    J.LEHMBECK, B.M.STUMMANN, K.W.HENNINGSEN (1987) NUCLEIC ACIDS RES. 15, 3630-3630
DX3220    J.TSUDZUKI ET AL. (1994) CURR. GENET. 26, 153-158
DX3600    G.WOLFF ET AL. (1994) J. MOL. BIOL. 237, 75-86
DX3620    O.RICHARD ET AL. (1995) J.MOL.BIOL. 250, 484-495
DX3650    K.V.KOWALLIK, B.STOEBE, U.FREIER ET AL. (1995) PLANT MOL.BIOL.REP. 13, 336-342
DX3660    P.PREISER ET AL. (1995) NUCLEIC ACIDS RES. 23, 4329-4336
DX3720    T.Y.K.HEINONEN, M.N.SCHNARE, P.G.YOUNG, M.W.GRAY (1987) J. BIOL. CHEM. 262, 2879-2887
DX3800    T.Y.K.HEINONEN, M.N.SCHNARE, P.G.YOUNG, M.W.GRAY (1987) J. BIOL. CHEM. 262, 2879-2887
	Y.SUYAMA, F.JENNEY, N.OKAWA (1987) CURR. GENET. 11, 327-330
DX3840    G.B.MORIN, T.R.CECH (1988) NUCLEIC ACIDS RES. 16, 327-346
DX3880    H.G.KOECHEL, C.M.LAZARUS, N.BASAK, H.KUENTZEL (1981) CELL 23, 625-633
DX4000    D.L.MILLER ET AL. (1983) IN: MITOCHONDRIA, R.J.SCHWEYEN ET AL. (ED.) PP. 151-164, DE GRUYTER BERLIN
DX4080    G.D.CLARK-WALKER, C.R.MCARTHUR, K.S.SRIPRAKASH (1985) EMBO J. 4, 465-473
DX4280    E.A.GRABAU (1987) CURR. GENET. 11, 287-293 
DX4310    L.MARECHAL-DROUARD, O.KHAMISS, A.DIETRICH (1993) PLANT MOL. BIOL. 22, 1157-1161
DX4320    P.BORSUK, A.SIRKO, E.BARTNIK (1986) NUCLEIC ACIDS RES. 14, 7508-7508
DX4360    M.GOTTSCHALK, A.BRENNICKE (1985) CURR. GENET. 9, 165-168
DX4411    L.R.CECI ET AL. (1995) DNA SEQ. 364, 179-181
DX4440    M.W.GRAY, D.F.SPENCER (1983) FEBS LETT. 161, 323-327
DX4460    ITADANI H., WAKASUGI T., SUGITA M., SUGIURA M., NAKAZONO M., HIRAI A. (1994) PLANT CELL PHYSIOL. 35, 1239-1244
DX4480    T.D.PARKS, W.G.DOUGHERTY, C.S.LEVINGS III, D.H.TIMOTHY (1984) PLANT PHYSIOL. 76, 1079-1082
DX4640    D.R.WOLSTENHOLME ET AL. (1987) PROC. NATL. ACAD. SCI. USA 84, 1324-1328
DX4660    DE GIORGI,C., MARTIRADONNA,A., LANAVE,C. AND SACCONE,C. (1996) MOL. PHYLOGENET. EVAL. 5, 323-332
DX4680    D.R.WOLSTENHOLME ET AL. (1987) PROC. NATL. ACAD. SCI. USA 84, 1324-1328
DX4760    P.K.FLOOK, C.H.F.ROWELL, G.GELLISSEN, (1995) J.MOL.EVOL. 41, 928-941
DX4780    G.PONT-KINGDON, T.BEAGLEY, R.OKIMOTO, D.WOLSTENHOLME (1994) J. MOL. EVOL. 39, 387-399
DX4830    T.VANRAAY, T.CREASE (1994) CURR. GENET. 25, 66-72
DX4840    D.L.LEWIS, C.L.FARR, L.S.KAGUNI (1995) INSECT MOL.BIOL. 4, 263-278
DX4880    D.O.CLARY, D.R.WOLSTENHOLME (1985) J. MOL. EVOL. 22, 252-271
DX4960    D.O.CLARY, D.R.WOLSTENHOLME (1987) J. MOL. EVOL. 25, 116-125
DX4980    H.T.JACOBS, S.ASAKAWA, T.ARAKI, K.MIURA, M.J.SMITH, K.WATANABE (1989) CURR. GENET. 15, 193-206
DX5020    H.T.JACOBS, S.ASAKAWA, T.ARAKI, K.MIURA, M.J.SMITH, K.WATANABE (1989) CURR. GENET. 15, 193-206
DX5030    Y.CHANG, F.HUANG, T.LO (1994) J. MOL. EVOL. 38, 138-155
DX5040    P.CANTATORE ET AL. (1988) CURR. GENET. 13, 91-96
DX5050    S.MITCHELL, A.COCKBURN, J.SEAWRIGHT (1993) GENOME 36, 1058-1073
DX5080    H.T.JACOBS, D.J.ELLIOTT, V.B.MATH, A.FARQUHARSON (1988) J. MOL. BIOL. 202, 185-217
DX5110    K.LONERGAN, M.GRAY (1993) SCIENCE 259, 812-816
DX5120    B.A.ROE, D.P.MA, R.K.WILSON, J.F.H.WONG (1985) J. BIOL. CHEM. 260, 9759-9774
DX5160    H.FUJII, T.SHIMADA, Y.GOTO, T.OKAZAKI (1988) J. BIOCHEM. 103, 474-481
DX5210    C.TZENG, C.HUI, S.SHEN, P.HUANG (1992) NUCLEIC ACIDS RES. 20, 4853-4858
DX5280    D.R.WOLSTENHOLME, C.M.-R.FAURON, J.M.GODDARD (1982) GENE 20, 63-69
DX5281    P.CANTATORE ET AL. (1982) NUCLEIC ACIDS RES. 10, 3279-3289
DX5320    M.J.BIBB, R.A.VAN ETTEN, C.T.WRIGHT, M.W.WALBERG, D.A.CLAYTON (1981) CELL 26, 167-180
DX5340    U.ARNASON, A.GULLBERG, B.WIDEGREN (1991) J. MOL. EVOL. 33, 556-568
DX5350    U.ARNASON, A.GOLLBERG (1993) J. MOL. EVOL. 37, 312-322
DX5360    S.ANDERSON ET AL. (1982) J. MOL. BIOL. 156, 683-717
DX5370    U.ARNASON, A.GULLBERG, E.JOHNSSON, C.LEDJE (1993) J. MOL. EVOL. 37, 323-330
DX5380    U.ARNASON, E.JOHNSSON (1992) J. MOL. EVOL. 34, 493-505
DX5610    S.HORAI ET AL. (1992) J. MOL. EVOL. 35, 32-43
DX5720    S.HORAI ET AL. (1992) J. MOL. EVOL. 35, 32-43
DX5730    S.HORAI ET AL. (1992) J. MOL. EVOL. 35, 32-43
DX5800    S.HORAI ET AL. (1992) J. MOL. EVOL. 35, 32-43
DX5840    S.HORAI ET AL. (1992) J. MOL. EVOL. 35, 32-43
DX5880    S.ANDERSON (1981) NATURE 290, 457-465
DX7580    A.PAVESI ET AL. (1994) NUCLEIC ACIDS RES. 22, 1247-1256
DX7630    A.VENEGAS, E.GONZALEZ, P.BULL, P.VALENZUELA (1982) NUCLEIC ACIDS RES. 10, 1093-1096
DX7631    A.M.CIGAN, T.F.DONAHUE (1986) GENE 41, 343-348
DX7640    H.AMSTUTZ, P.MUNZ, W.D.HEYER, U.LEUPOLD, J.KOHLI (1985) CELL 40, 879-886
DX8510    K.AKAMA, S.TANIFUJI (1989) PLANT MOL. BIOL. 13, 599-600
DX8550    J.M.PALMER, W.R.FOLK (1987) PLANT MOL. BIOL. 8, 47-51
DX9200    M.KHOSLA, B.M.HONDA (1989) GENE 76, 321-330
DX9240    S.SHARP ET AL. (1981) NUCLEIC ACIDS RES. 9, 5867-5882
DX9290    R.A.HIPSKIND, S.G.CLARKSON (1983) CELL 34, 881-890
DX9291    W.R.FOLK, H.HOFFSTETTER (1983) CELL 33, 585-593
	R.A.KOSKI, S.G.CLARKSON (1982) J. BIOL. CHEM. 257, 4514-4521
DX9330    J.H.HAN, R.J.ROONEY, J.D.HARDING (1984) GENE 28, 249-255
DX9990    T.SANTOS, M.ZASLOFF (1981) CELL 23, 699-709
DX9991    H.J.DRABKIN, U.L.RAJBHANDARY (1985) J. BIOL. CHEM. 260, 5596-5602
DY0000    YAMADA,T. AND NISHIDA,N. (1998) EMBLNEW: AB011501
DY0260    V.KSENZENKO, K.WILKENS, W.RUEGER, M.SHLYAPNIKOV (1992) NUCLEIC ACIDS RES. 20, 6104
DY0340    KLENK ET AL. (1997) NATURE 390, 364-370
DY0650    C. BULT ET AL. (1996) SCIENCE 273, 1058-1073
DY0660    G.WICH, M.JARSCH, A.BOECK (1984) MOL. GEN. GENET. 196, 146-151
DY0740    G.WICH, L.SIBOLD, A.BOECK (1987) Z. NATURFORSCH. 42C, 373-380
DY0990    D.LIAO, P.DENNIS (1992) J. BIOL. CHEM. 267, 22787-22797
DY1140    Y.ANDACHI ET AL. (1987) PROC. NATL. ACAD. SCI. USA 84, 7398-7402
DY1150    C.M.FRASER ET AL. (1995) SCIENCE 270, 397-403
DY1200    P.SIMONEAU, R.WENZEL, R.HERRMANN, P.C.HU (1990) NUCLEIC ACIDS RES. 18, 2814-2814
DY1270    FRASER ET AL. (1998) SCIENCE 281, 375-388
DY1280    FRASER ET AL. (1997) NATURE 390 (11) 580-586
DY1350    M.V�GTLI, S.COHEN (1992) MOL. MICROBIOL. 6, 3041-3050
DY1480    C.GREEN, B.VOLD (1993) J. BACTERIOL. 175, 5091-5096
DY1510    TOMB ET AL. (1997) NATURE 388, 539-547
DY1540    E.F.WAWROUSEK, N.NARASIMHAN, J.N.HANSEN (1984) J. BIOL. CHEM. 259, 3694-3702
DY1541    LIU H., HAGA K., YASUMOTO K., OHASHI K., YOSHIKAWA H., TAKAHASHI H. (1997) MICROBIOLOGY 143, 2763-2767
DY1580    M.WEISSHAAR, R.AHMADIAN, M.SPRINZL, M.SATOH, A.KUSHIRO, K.TOMITA (1990) NUCLEIC ACIDS RES. 18, 1902-1902
DY1630    L.BREMAUD ET AL. (1995) NUCLEIC ACIDS RES. 23, 1737-1743
DY1660    L.HUDSON, J.ROSSI, A.LANDY (1981) NATURE 294, 422-427
	G.AN, J.D.FRIESEN (1980) GENE 12, 33-39
	A.MIYAJIMA, T.YOKOTA, Y.TAKEBE, M.NAKAMURA, Y.KAZIRO (1983) J. BIOCHEM. 93, 1101-1108
	G.M.MCCORKLE, S.ALTMAN (1982) J. MOL. BIOL. 155, 83-103
DY1661    J.J,ROSSI, M.SCHOLD, G.P.LARSON, R.B.WALLACE (1982) GENE 20, 423-432
	G.M.MCCORKLE, S.ALTMANN (1982) J.MOL.BIOL. 155, 83-103
DY1820    M.A.HUGHES, D.S.JONES (1988) NUCLEIC ACIDS RES. 16, 7193-7193
DY1860    GIEGERICH,G. (1998) GENBANK, ACC.: CJY17167
DY1870    S.G. ANDERSSON ET AL. (1995) J. BACTERIOL. 177, 4171-4175
DY2000    R.D.FLEISCHMANN ET AL. (1995) SCIENCE 269, 496-512
DY2140    T.KANEKO ET AL. (1995) DNA RES. 2, 153-166
DY2470    KOWALLIK,K.V., STOEBE,B. SCHAFFRAN,I., KROTH-PANCIC,P. AND FREIER,U. (1995) PLANT MOL. BIOL. REP. 13, 336-342
DY2490    A.VERA, M.SUGITA (1993) NUCLEIC ACIDS RES. 21, 2517
DY2520    R.B.HALLICK ET AL. (1984) PLANT. MOL. BIOL. 3, 169-175
DY2600    K.OHYAMA ET AL. (1988) J. MOL. BIOL. 203, 281-298
DY2680    F.QUIGLEY, J.H.WEIL (1985) CURR. GENET. 9, 495-503
DY2700    J.HIRATSUKA ET AL. (1989) MOL.GEN.GENET. 217, 185-194
DY2720    K.NECKERMANN (1995) J.MOL.BIOL. 251, 614-628
DY2920    M.OHME, T.KAMOGASHIRA, K.SHINOZAKI, M.SUGIURA (1985) NUCLEIC ACIDS RES. 13, 1045-1056
DY3170    L.CECI, M.AMBROSINI, S.FIORELLA, R.GALLERANI (1994) BIOCHEM. MOL. BIOL. INT. 32, 1161-1172
DY3200    D.R.SHAPIRO, K.K.TEWARI (1986) PLANT MOL BIOL. 6, 1-12
DY3220    J.TSUDZUKI ET AL. (1994) CURR. GENET. 26, 153-158
DY3280    K.HOLSCHUH, W.BOTTOMLEY, P.R.WITHFELD (1984) PLANT MOL. BIOL. 3, 313-317
DY3360    J.H.WEIL, G.BONNARD, M.KUNTZ, A.STEINMETZ IN:NATO ASI SER; SER. A 83 (1985) (MOL. FORM FUNCT. PLANT GENOME) 313-324
DY3600    G.WOLFF ET AL. (1994) J. MOL. BIOL. 237, 75-86
DY3610    J.M.FONTAINE ET AL (1995) PLANT PHYSIOL. BIOCHEM. 33, 605-609
DY3620    C.LEBLANC ET AL. (1995) J.MOL.BIOL. 250, 484-495
DY3630    U.KESSLER, K.ZETSCH (1995) PLANT MOL. BIOL. 29, 1081-1086
DY3650    K.V.KOWALLIK, B.STOEBE, U.FREIER ET AL. (1995) PLANT MOL.BIOL.REP. 13, 336-342
DY3660    P.PREISER ET AL. (1995) NUCLEIC ACIDS RES. 23, 4329-4336
DY3700    IWAMOTO M., YANAGISAWA K., TANAKA Y. (1995) DNA RES. 2, 129-132
DY3720    J.J.SEILHAMER, R.R.GUTELL, D.J.CUMMINGS (1984) J. BIOL. CHEM. 259, 5173-5181
DY3750    YOSHIDA,K. (1993) INTERNATIONAL BOTANICAL CONGRESS 503, 503-504
DY3760    J.J.SEILHAMER, R.R.GUTELL, D.J.CUMMINGS (1984) J. BIOL. CHEM. 259, 5173-5181
DY3770    A.E.PRITCHARD, J.J.SEILHAMER, R.MAHALINGAM, C.L.SABLE, S.E.VENUTI,, D.J.CUMMINGS (1990) NUCLEIC ACIDS RES. 18, 173-180
DY3840    G.B.MORIN, T.R.CECH (1988) NUCLEIC ACIDS RES. 16, 327-346
DY3880    R.NETZKER, H.G.KOECHEL, N.BAZAK, H.KUENTZEL (1982) NUCLEIC ACIDS RES. 10, 4783-4794
DY4000    M.P.NOBREGA, F.G.NOBREGA (1986) J. BIOL. CHEM. 261, 3054-3059
DY4001    M.P.NOBREGA, F.G.NOBREGA (1986) J. BIOL. CHEM. 261, 3054-3059
DY4060    J.NOSEK, H.FUKUHARA (1994) GENE 142, 307-308
DY4070    T.SEKITO, K.OKAMOTO, H.KITANO, K.YOSHIDA (1995) YEAST 11, 1317-1321
DY4080    G.D.CLARK-WALKER, C.R.MCARTHUR, K.S.SRIPRAKASH (1985) EMBO J. 4,465-473
DY4120    C.DE BIEVRE, B.DUJON (1995) CURR. GENET. 28, 553-559
DY4130    J.SHEEN, S.KIM, Y.KHO, K.BAE (1992) NUCLEIC ACIDS RES. 20, 5842
DY4240    H.C.CHEN, H.WINTZ, J.H.WEIL, D.T.N.PILLAY (1989) NUCLEIC ACIDS RES. 17, 2613-2621
DY4360    S.BINDER, A.MARCHFELDER, A.BRENNICKE, B.WISSINGER (1992) J.BIOL.CHEM. 267, 7615-7623
DY4400    S.BIRD, B.DUNCKER, P.GARBER, L.BONEN (1989) NUCLEIC ACIDS RES. 17, 4379-4379
DY4440    P.B.M.JOYCE, D.F.SPENCER, L.BONEN, M.W.GRAY (1988) PLANT MOL. BIOL. 10, 251-262
DY4441    S.ARENDS, J.KRAUS, H.BEIER (1996) FEBS LETT. 384, 222-226
DY4442    S.ARENDS, J.KRAUS, H.BEIER (1996) FEBS LETT. 384, 222-226
DY4480    A.SANGARE, D.LONSDALE, J.H.WEIL, J.M.GRIENENBERGER (1989) CURR. GENET. 16, 195-201
DY4500    K.ODA ET AL. (1992) NUCLEIC ACIDS RES. 20, 3773-3777
DY4600    HATZOGLOU,E., RODAKIS,G.C. AND LECANIDOU,R. (1995) GENETICS 140, 1353-1366
DY4640    D.R.WOLSTENHOLME ET AL. (1987) PROC. NATL. ACAD. SCI. USA 84, 1324-1328
DY4660    DE GIORGI,C., MARTIRADONNA,A., LANAVE,C. AND SACCONE,C. (1996) MOL. PHYLOGENET. EVOL. 5, 323-332
DY4680    R.OKIMOTO, J.L.MACFARLANE, D.O.CLARY, D.R.WOLSTENHOLME (1992) GENETICS 130, 471-498
DY4690    KUMAZAWA Y., NISHIDA M. (1995) MOL. BIOL. EVOL. 12, 759-772
DY4700    R.J.HOFFMANN, J.L.BOORE, W.M.BROWN (1992) GENETICS 131, 397-412
DY4730    SYRUYT,N., DELABRE,C., GALACHIN,G. AND LAUDET,V. (1998) NUCLEIC ACIDS RES. 26 (13) 3279-3285
DY4731    GACHELIN ET AL. (1997) MOL. BIOL. EVOL. 14, 807-813
DY4740    KUMAZAWA Y., NISHIDA M. (1995) MOL. BIOL. EVOL. 12, 759-772
DY4750    KUMAZAWA Y., NISHIDA M. (1995) MOL. BIOL. EVOL. 12, 759-772
DY4760    P.K.FLOOK, C.H.F.ROWELL, G.GELLISSEN (1995) J.MOL.EVOL. 41, 928-941
DY4810    TOMITA K., UEDA T., WATANABE K. (1996) NUCLEIC ACIDS RES. 24, 4987-4991
DY4820    R.CROZIER, Y.CROZIER (1993) GENETICS 133, 97-117
DY4830    T.VANRAAY, T.CREASE (1994) CURR. GENET. 25, 66-72
DY4840    M.H.L.DE BRUIJN (1983) NATURE 304, 234-241
DY4841    D.L.LEWIS, C.L.FARR, L.S.KAGUNI (1995) INSECT MOL.BIOL. 4, 263-278
DY4850    MURAKAMI,M., YAMASHITA,Y. AND FUJITANI,H. (1998) ZOOLOG. SCI. 15, 335-337
DY4860    KUMAZAWA Y., NISHIDA M. (1995) MOL. BIOL. EVOL. 12, 759-772
DY4870    XU,X. AND ARNASON,U. (1997) MOL. PHYLOGRENT. EVOL. 7, 189-194
DY4880    D.O.CLARY, D.R.WOLSTENHOLME (1985) J. MOL. EVOL. 22, 252-271
DY4900    KUMAZAWA Y., NISHIDA M. (1995) MOL. BIOL. EVOL. 12, 759-772
DY4910    KUMAZAWA Y., NISHIDA M. (1995) MOL. BIOL. EVOL. 12, 759-772
DY4920    KUMAZAWA Y., NISHIDA M. (1995) MOL. BIOL. EVOL. 12, 759-772
DY4930    KUMAZAWA Y., NISHIDA M. (1995) MOL. BIOL. EVOL. 12, 759-772
DY4950    ARNASON,U., GULLBERG,A. AND JANKE,A. (1997) MOL. BIOL. EVOL. 14, 762-768
DY4980    H.T.JACOBS, S.ASAKAWA, T.ARAKI, K.MIURA, M.J.SMITH, K.WATANABE (1989) CURR. GENET. 15, 193-206
DY4990    R.ZARDOYA, A.MEYER (1996) GENETICS 142, 1249-1263
DY5000    H.T.JACOBS, S.ASAKAWA, T.ARAKI, K.MIURA, M.J.SMITH, K.WATANABE (1989) CURR. GENET. 15, 193-206
DY5020    H.T.JACOBS, S.ASAKAWA, T.ARAKI, K.MIURA, M.J.SMITH, K.WATANABE (1989) CURR. GENET. 15, 193-206
DY5030    Y.CHANG, F.HUANG, T.LO (1994) J. MOL. EVOL. 38, 138-155
DY5040    P.CANTATORE ET AL. (1988) CURR. GENET. 13, 91-96
DY5050    S.MITCHELL, A.COCKBURN, J.SEAWRIGHT (1993) GENOME 36, 1058-1073
DY5070    V.RAMIREZ, P.SAVOIE, R.MORAIS (1993) J. MOL. EVOL. 37, 273-280
DY5080    H.T.JACOBS, D.J.ELLIOTT, V.B.MATH, A.FARQUHARSON (1988) J. MOL. BIOL. 202, 185-217
DY5120    B.A.ROE, D.P.MA, R.K.WILSON, J.F.H.WONG (1985) J. BIOL. CHEM. 260, 9759-9774
DY5130    G.SEUTIN, F.LANG, D.MINDELL, R.MORAIS (1994) MOL. BIOL. EVOL 11, 329-340
DY5131    JANKE A., ARNASON U. (1997) MOL. BIOL. EVOL. 14, 1266-1272
DY5132    JANKE A., ARNASON U. (1997) MOL. BIOL. EVOL. 14, 1266-1272
DY5133    KUMAZAWA Y., NISHIDA M. (1995) MOL. BIOL. EVOL. 12, 759-772
DY5140    G.SEUTIN, F.LANG, D.MINDELL, R.MORAIS (1994) MOL. BIOL. EVOL 11, 329-340
DY5150    G.SEUTIN, F.LANG, D.MINDELL, R.MORAIS (1994) MOL. BIOL. EVOL 11, 329-340
DY5160    Y.YONEYAMA (1987) J. NIPPON MED. SCH. 54, 429-440
DY5170    G.SEUTIN, F.LANG, D.MINDELL, R.MORAIS (1994) MOL. BIOL. EVOL. 11, 329-340
DY5180    G.SEUTIN, F.LANG, D.MINDELL, R.MORAIS (1994) MOL. BIOL. EVOL 11, 329-340
DY5210    C.TZENG, C.HUI, S.SHEN, P.HUANG (1992) NUCLEIC ACIDS RES. 20, 4853-4858
DY5220    P.DESJARDINS AND R.MORAIS (1990) J.MOL.BIOL. 212, 599-634
DY5280    P.CANTATORE ET AL. (1982) NUCLEIC ACIDS RES. 10, 3279-3289; R.GROSSKOPF, H.FELDMANN (1981) CURR. GENET. 4, 191-196
	G.PEPE ET AL. (1983) BIOCHEM. INT. 6, 553-563
	M.TAIRA ET AL. (1983) NUCLEIC ACIDS RES. 11, 1635- 1643
DY5320    M.J.BIBB, R.A.VAN ETTEN, C.T.WRIGHT, M.W.WALBERG, D.A.CLAYTON (1981) CELL 26, 167-180
DY5340    U.ARNASON, A.GOLLBERG, B.WIDEGREN (1991) J. MOL. EVOL. 33, 556-568
DY5350    U.ARNASON, A.GOLLBERG (1993) J. MOL. EVOL. 37, 312-322
DY5360    S.ANDERSON ET AL. (1982) J. MOL. BIOL. 156, 683-717
DY5370    U.ARNASON, A.GULLBERG, E.JOHNSSON, C.LEDJE (1993) J. MOL. EVOL. 37, 323-330
DY5380    U.ARNASON, E.JOHNSSON (1992) J. MOL. EVOL. 34, 493-505
DY5390    JOHANSEN,S. AND BAKKE,I. (1996) MOL. MARINE BIOL. BIOTECHNOL. 5, 203-214
	S.JOHANSEN, P.H.GUDDAL, T.JOHANSEN (1990) NUCLEIC ACIDS RES. 18, 411-419
DY5440    X.XU, A.JANKE, U.ARNASON (1996) MOL.BIOL.EVOL. 13, 1167-1173
DY5450    KUMAZAWA Y., NISHIDA M. (1995) MOL. BIOL. EVOL. 12, 759-772
DY5470    XU,X., JANKE,A. AND ARNASON,U. (1996) J. MOL. EVOL. 43, 438-446
DY5480    XU,X. AND ARNASON,U. (1994) GENE 148, 357-362
DY5500    KUMAZAWA Y., NISHIDA M. (1995) MOL. BIOL. EVOL. 12, 759-772
DY5510    KUMAZAWA Y., NISHIDA M. (1995) MOL. BIOL. EVOL. 12, 759-772
DY5530    ARNASON,U., GULLBERG,A. AND XU,X. (1996) HEREDITAS 124, 185-189
DY5550    A.KETTEK, A.GULLBERG, U.ARNASON (1995) J.MOL.EVOL. 41, 952-957
DY5610    S.HORAI ET AL. (1992) J. MOL. EVOL. 35, 32-43
DY5670    ARNASON,U., GULLBERG,A. AND JANKE,A. (1998) J. MOL. EVOL. 47, 718-727
DY5690    DLARBRE,C., BARRIEL,V., TILLER,S., JANVIER,R. AND GACHELIN,G. (1997) MOL. BIOL. EVOL. 14, 807-813
DY5720    S.HORAI ET AL. (1992) J. MOL. EVOL. 35, 32-43
DY5730    S.HORAI ET AL. (1992) J. MOL. EVOL. 35, 32-43
DY5750    KUMAZAWA Y., NISHIDA M. (1995) MOL. BIOL. EVOL. 12, 759-772
DY5800    S.HORAI ET AL. (1992) J. MOL. EVOL. 35, 32-43
DY5840    S.HORAI ET AL. (1992) J. MOL. EVOL. 35, 32-43
DY5850    JANKE,A., XU,X. AND ARNASON,U. (1997) PROC. NATL. ACAD. SCI. U.S.A. 94, 1276-1281
DY5870    DELARBRE,C., BARRIEL,V., TRILLER,S., JANVIER,R. AND GACHELIN,G. (1997) MOL. BIOL. EVOL. 14, 807-813
DY5880    S.ANDERSON ET AL. (1981) NATURE 290, 457-465
DY6010    GISSI,C., GULLBERG,A. AND ARNASON,U. (1998) GENETICS 50, 161-169
DY6090    HARLID,A., JANKE,A. AND ARNASON,U. (1998) J. MOL. EVOL. 46, 669-679
DY6110    GACHELIN ET AL (1998) GENETICS 150, 331-344
DY750O    PREISER;P., WILLAIMSON,D.H. AND WILSON,R.J. (1995) NUCLEIC ACIDS RES. 23 (21) 4329-4336
DY7520    J.C.MOTTRAM ET AL. (1991) J.BIOL.CHEM. 266, 18313-18317
DY7540    JUNKER,V., TEICHMANN,T., HENKEL,A., FINGERHUT,C. AND BEIER,H. (1997) NUCLEIC ACIDS RES. 25 (21) 4194-4200
DY7570    J.HOFMANN ET AL. (1991) J.MOL.BIOL. 222, 537-552
DY7630    H.M.GOODMAN, M.V.OLSON, B.D.HALL (1977) PROC. NATL. ACAD. SCI. USA 74, 5453-5457
DY7631    A.GOFFEAU ET AL. (1996) SCIENCE 274, 546-567
DY7690    MAHAPATRA,S., GHOSH,S., BERA,S.K., GHOSH,T., DAS,A. AND ADHYA,S. (1998) NUCLEIC ACIDS RES. 26, 2037-2041
DY8510    N.STANGE, H.J.GROSS, H.BEIER (1988) EMBO J. 7, 3823-3828
DY8511    D.BEIER ET AL. (1991) MOL.GEN.GENET. 225, 72-80
DY8512    D.BEIER ET AL. (1991) MOL.GEN.GENET. 225, 72-80
DY8513    D.BEIER ET AL. (1991) MOL.GEN.GENET. 225, 72-80
DY8600    N.STANGE, H.BEIER (1986) NUCLEIC ACIDS RES. 14, 8691-8691
DY8601    T.FUCHS, D.BEIER, H.BEIER (1992) PLANT MOL. BIOL. 20, 869-878
DY8670    Z.SZWEYKOWSKA-KULINSKA, H.BEIER (1990) NUCLEIC ACIDS RES. 18, 1894-1894
DY8671    S.ARENDS (1996) FEBS LETT. 384, 222-226
DY8672    S.ARENDS (1996) FEBS LETT. 384, 222-226
DY8673    S.ARENDS (1996) FEBS LETT. 384, 222-226
DY8674    S.ARENDS (1996) FEBS LETT. 384, 222-226
DY9200    R.WILSON ET AL. (1994) NATURE 368, 32-38
DY9240    B.SUTER, E.KUBLI (1988) MOL. CELL. BIOL. 8, 3322-3331
DY9290    F.MUELLER, S.G.CLARKSON (1980) CELL 19, 345-353
DY9291    E.GOUILLOUD, S.G.CLARKSON (1986) J. BIOL. CHEM. 261, 486-494
DY9292    F.STUTZ, E.GOUILLOUD, S.G.CLARKSON (1989) GEN. DEVELOP. 3, 1190-1198
DY9990    J.M.MACPHERSON, K.L.ROY (1986) GENE 42, 101-106
DY9991    J.M.MACPHERSON, K.L.ROY (1986) GENE 42, 101-106
DZ0650    C. BULT ET AL. (1996) SCIENCE 273, 1058-1073
DZ1430    P.TORMAY, R.WILTING, J.HEIDER, A.BOCK (1994) J. BACTERIOL. 176, 1268-1274
DZ1440    P.TORMAY, R.WILTING, J.HEIDER, A.BOCK (1994) J. BACTERIOL. 176, 1268-1274
DZ1660    W.LEINFELDER, E.ZEHELEIN, M.-A. MANDRAND-BERTHELOT, A.BOECK (1988) NATURE 331, 723-725
DZ2000    FLEISCHMANN ET AL. (1995) SCIENCE 269, 496-512
DZ9200    B.J.LEE, M.RAJAGOPALAN, Y.S.KIM, K.H.YOU, K.B.JACOBSON, D.HATFIELD (1990) MOL. CELL. BIOL. 10, 1940-1949
DZ9240    B.J.LEE, M.RAJAGOPALAN, Y.S.KIM, K.H.YOU, K.B.JACOBSON, D.HATFIELD (1990) MOL. CELL. BIOL. 10, 1940-1949
DZ9281    A.M.DIAMOND, Y.MONTERO-PUERNER, B.J.LEE, D.HATFIELD (1990) NUCLEIC ACIDS RES. 18, 6727-6727
DZ9290    B.J.LEE, M.RAJAGOPALAN, Y.S.KIM, K.H.YOU, K.B.JACOBSON, D.HATFIELD (1990) MOL. CELL. BIOL. 10, 1940-1949
DZ9320    D.L.HATFIELD, B.S.DUDOCK, F.C.EDEN (1983) PROC. NATL. ACAD. SCI. USA 8O, 494O-4944
DZ9330    T.OHAMA, I.CHOI, D.HATFIELD, K.JOHNSON (1994) GENOMICS 19, 595-596
RA0380    X.-R.GU, K.NICOGHOSIAN, R.J.CEDERGREN, J.T.-F.WONG (1983) NUCLEIC ACIDS RES. 11, 5433-5442
RA0500    R.GUPTA (1984) J. BIOL. CHEM. 259, 9461-9471
RA0501    R.GUPTA (1984) J. BIOL. CHEM. 259, 9461-9471
RA0502    R.GUPTA (1984) J. BIOL. CHEM. 259, 9461-9471
RA1140    Y.ANDACHI ET AL. (1989) J. MOL. BIOL. 209, 37-54
RA1180    T.SAMUELSSON ET AL. (1987) PROC. NATL. ACAD. SCI. USA 84, 3166-3170
RA1540    H.ISHIKURA, K.MURAO, Y.YAMADA, EMBO-FEBS MEETING, STRASBOURG, JULY 1980
RA1660    B.H.MIMS, N.E.PRATHER, E.J.MURGOLA (1985) J. BACTERIOL. 162, 837-839
RA1661    R.J.WILLIAMS, W.NAGEL, B.ROE, B.DUDOCK (1974) BIOCHEM. BIOPHYS. RES. COMM. 60, 1215-1221
RA1662    E.LUND, J.E.DAHLBERG (1977) CELL 11, 247-262
RA3920    J.E.HECKMAN ET AL. (1980) PROC. NATL. ACAD. SCI. USA 77, 3159-3163
RA7630    J.R.PENSWICK, R.MARTIN, G.DIRHEIMER (1975) FEBS LETT. 50, 28-31
RA7650    S.TAKEMURA, K.OGAWA (1973) J. BIOCHEM. 74, 323-333
RA9230    K.U.SPRAGUE, O.HAGENBUECHLE, M.C.ZUNIGA (1977) CELL 11, 561-570
RA9231    K.U.SPRAGUE, O.HAGENBUECHLE, M.C.ZUNIGA (1977) CELL 11, 561-570
RA9990    C.C.BUNN, M.B.MATHEWS (1987) MOL. BIOL. MED. 4, 21-36
RA9991    C.C.BUNN, M.B.MATHEWS (1987) MOL. BIOL. MED. 4, 21-36
RC0500    R.GUPTA (1984) J. BIOL. CHEM. 259, 9461-9471
	J.GREGSON ET AL. (1993) J. BIOL. CHEM. 268, 10076-10086
RC1140    Y.ANDACHI ET AL. (1989) J. MOL. BIOL. 209, 37-54
RC1660    G.P.MAZZARA, W.H.MCCLAIN (1977) J. MOL. BIOL. 117, 1061-1079
RC7630    N.J.HOLNESS, G.ATFIELD (1976) BIOCHEM. J. 153, 447-454
RD0260    M.G.SHLYAPNIKOV, V.N.KSENZENKO, V.M.KRYUKOV, A.A.BAYEV (1986) EUR. J. BIOCHEM. 156, 285-289
RD0500    R.GUPTA (1984) J. BIOL. CHEM. 259, 9461-9471
RD1140    Y.ANDACHI ET AL. (1989) J. MOL. BIOL. 209, 37-54
RD1580    G.KEITH, M.YUSUPOV, C.BRIAND, D.MORAS, D.KERN (1993) NUCLEIC ACIDS RES. 21, 4399
RD1660    T.SEKIYA, M.MORI, N.TAKAHASHI, S.NISHIMURA (1980) NUCLEIC ACIDS RES. 8, 3809-3827
RD2640    A.SCH�N, S.GOUGH, D.S�LL (1992) PLANT MOL. BIOL. 20, 601-607
RD2641    A.SCH�N, S.GOUGH, D.S�LL (1992) PLANT MOL. BIOL. 20, 601-607
RD4800    C.-C.HSUCHEN, G.R.CLEAVES, D.T.DUBIN (1983) PLASMID 10, 55-65
RD5280    K.RANDERATH, H.P.AGRAWAL, E.RANDERATH (1983) REC. RES. CAN. RES. 84, 103-120
RD5281    H.P.AGRAWAL, K.RANDERATH, E.RANDERATH (1981) NUCLEIC ACIDS RES. 9, 2535-2541
RD5990    M.MOEHRL, M.DOERNER, S.PAABO (1995) NUCLEIC ACIDS RES. 23, 3380-3384
RD6230    C.-C.HSUCHEN, G.R.CLEAVES, D.T.DUBIN (1983) PLASMID 10, 55-65
RD7630    J.GANGLOFF, G.KEITH, J.P.EBEL, G.DIRHEIMER (1972) BIOCHIM. BIOPHYS. ACTA 259, 210-222
RD7780    W.G.FARMERIE, S.H.CHANG, W.E.BARNETT (1980) FED. PROC. 39, 2022 ABSTR. 2193
RD9160    Y.KUCHINO ET AL. (1981) J. BIOL. CHEM. 256, 9059-9062
RD9161    Y.KUCHINO ET AL. (1981) J. BIOL. CHEM. 256, 9059-9062
RD9220    V.N.VAKHARIA, R.P.SINGHAL (1982) BIOCHEM. BIOPHYS. RES. COMM. 105, 1072-1081
RD9280    V.N.VAKHARIA (1981) FED. PROC. 40, 1753 ABSTR. 1234
RD9290    E.HAUMONT, K.NICOGHOSIAN, H.GROSJEAN, R.J.CEDERGREN (1984) BIOCHIMIE 66, 579-582
RE0500    R.GUPTA (1984) J. BIOL. CHEM. 259, 9461-9471
RE0501    R.GUPTA (1984) J. BIOL. CHEM. 259, 9461-9471
RE1140    Y.ANDACHI ET AL. (1989) J. MOL. BIOL. 209, 37-54
RE1660    M.UZIEL, A.J.WEINBERGER (1975) NUCLEIC ACIDS RES. 2, 469-475
RE1661    Z.OHASHI, F.HARADA, S.NISHIMURA (1972) FEBS LETT. 20, 239-241
	K.O.MUNNIGER, S.H.CHANG (1972) BIOCHEM. BIOPHYS. RES. COMM. 46, 1837-1842
RE1662    K.WATANABE, K.-I.MIURA (1985) BIOCHEM. BIOPHYS. RES. COMMUN. 129, 679-685
RE2140    G.P.O'NEILL ET AL. (1988) J. BACTERIOL. 170, 3810-3816
RE2440    G.P.ONEILL, A.SCHOEN, H.CHOW, M.CHEN, Y.KIM, D.SOELL (1990) NUCLEIC ACIDS RES. 18, 5893-5893
RE2640    A.SCHOEN ET AL. (1986) NATURE 322, 281-284
RE2680    A.SCHOEN ET AL. (1986) NATURE 322, 281-284
RE4800    D.T.DUBIN, C.-C.HSUCHEN, L.E.TILLOTSON (1986) CURR. GEN. 10, 701-707
RE5360    B.A.ROE, J.F.H.WONG, E.Y.CHEN (1982) PERSONAL COMMUNICATION
RE7630    T.KOBAYASHI ET AL. (1974) BIOCHIM. BIOPHYS. ACTA 366, 168-181
RE7640    T.-W.WONG, T.MCCUTCHAN, J.KOHLI, D.SOELL (1979) NUCLEIC ACIDS RES. 6, 2057-2068
RE8520    D.PETERSON, A.SCHOEN, D.SOELL (1988) PLANT MOL. BIOL. 11, 293-299
RE8521    D.PETERSON, A.SCHOEN, D.SOELL (1988) PLANT MOL. BIOL. 11, 293-299
RE8560    M.BARCISZEWSKA, J.BARCISZEWSKI (1988) MOL. BIOL. REP. 13, 11-14
RE9160    J.C.CHAN ET AL. (1982) NUCLEIC ACIDS RES. 10, 3755-3758
RE9240    M.ALTWEGG, E.KUBLI (1980) NUCLEIC ACIDS RES. 8, 215-223
RE9330    F.L.SMARDO JR., J.P.CALVET (1987) GENE 57, 213-220
RE9990    F.L.SMARDO JR., J.P.CALVET (1987) NUCLEIC ACIDS RES. 15, 661-681
RF0500    R.GUPTA (1984) J. BIOL. CHEM. 259, 9461-9471
	J.GREGSON ET AL. (1993) J. BIOL. CHEM. 268, 10076-10086
RF1140    M.E.KIMBALL, K.S.SZETO, D.SOELL (1974) NUCLEIC ACIDS RES. 1, 1721-1732
RF1540    H.-H.ARNOLD, G.KEITH (1977) NUCLEIC ACIDS RES. 4, 2821-2829
RF1580    U.GRAWUNDER, A.SCHOEN, M.SPRINZL (1992) NUCLEIC ACIDS RES. 20, 137
RF1660    B.G.BARRELL, F.SANGER (1969) FEBS LETT. 3, 275-278
RF2020    N.NEWHOUSE, K.NICOGHOSIAN, R.J.CEDERGREN (1981) CAN. J. BIOCHEM. 59, 921-932
RF2060    L.I.HECKER ET AL. (1982) NUCLEIC ACIDS RES. 10, 6433-6440
RF2120    G.KEITH, C.GUERRRIER-TAKADA, H.GROSJEAN, G.DIRHEIMER (1977) FEBS LETT. 84, 241-244
RF2520    S.H.CHANG ET AL. (1976) CELL 9, 717-723
RF3160    P.GUILLEMAUT, G.KEITH (1977) FEBS LETT. 84, 351-356
RF3280    J.CANADAY, P.GUILLEMAUT, R.GLOECKLER, J.-H.WEIL (1980) PLANT SCI. LETTERS 20, 57-62
RF3800    M.N.SCHNARE, T.Y.K.HEINONEN, P.G.YOUNG, M.W.GRAY (1985) CURR. GEN. 9, 389-393
RF4000    R.P.MARTIN ET AL. (1978) NUCLEIC ACIDS RES. 5, 4579-4592
RF4360    L.MARECHAL-DROUARD ET AL. (1993) NUCLEIC ACIDS RES. 21, 4909-4914
RF4400    L.MARECHAL ET AL. (1985) FEBS LETT. 184, 289-293
RF4640    Y.WATANABE ET AL. (1994) J. BIOL. CHEM. 269, 22902-22906
RF5280    K.RANDERATH, H.P.AGRAWAL, E.RANDERATH (1983) REC. RES. CAN. RES. 84, 103-120
RF6210    WAKITA K., WATANABE Y., YOGOKAWA T., KUMAZAWA Y., NAKAMURA S., UEDA T., WATANABE K., NISHIKAWA K. (1994) NUCLEIC ACIDS RES. 22, 347-356
RF7560    G.A.GREEN, D.S.JONES (1986) BIOCHEM. J. 236, 601-603
RF7590    B.ALZNER-DEWEERD, L.I.HECKER, W.E.BARNETT, U.L.RAJBHANDARY (1980) NUCLEIC ACIDS RES. 8, 1023-1032
RF7630    P.E.NIELSEN, V.LEICK (1982) BIOCHEM. BIOPHYS. RES. COMM. 106, 179-185
RF7631    G.KEITH, G.DIRHEIMER (1987) BIOCHEM. BIOPHYS. RES. COMM. 142, 183-187
RF7640    T.MCCUTCHAN, S.SILVERMAN, J.KOHLI, D.SOELL (1978) BIOCHEMISTRY 17, 1622-1628
RF7780    S.H.CHANG ET AL. (1981) NUCLEIC ACIDS RES. 9, 3199-3204
RF8520    Z.JANOWICZ, J.M.WOWER, J.AUGUSTYNIAK (1979) PLANT SCI. LETTERS 14, 177-183
RF8530    J.M.WOWER, Z.A.JANOWICZ, J.AUGUSTYNIAK (1979) PLANT SCI. LETTERS 14, 177-183
RF8540    M.BARCISZEWSKA ET AL. (1984) BIOCHIMIE 66, 483-486
RF8560    A.J.RAFALSKI ET AL. (1977) ACTA BIOC. POLONICA 24, 301-318
RF8590    G.A.EVERETT, J.T.MADISON (1976) BIOCHEMISTRY 15, 1016-1021;
RF9220    G.KEITH ET AL. (1973) FEBS LETT. 31, 345-347
RF9230    G.KEITH, G.DIRHEIMER (1980) BIOCHEM. BIOPHYS. RES. COMM. 92, 109-115
RF9231    G.KEITH, G.DIRHEIMER (1980) BIOCHEM. BIOPHYS. RES. COMM. 92, 109-115
RF9240    M.ALTWEGG, E.KUBLI (1979) NUCLEIC ACIDS RES. 7, 93-105
RF9280    F.-K.LIN ET AL. (1980) J. BIOL. CHEM. 255, 6020-6023
RF9281    F.-K.LIN ET AL. (1980) J. BIOL. CHEM. 255, 6020-6023
RF9290    A.MAZABRAUD (1982) BIOCHIMIE 64, 955-960
RF9330    Y.KUCHINO ET AL. (1982) NUCLEIC ACIDS RES. 10, 6421-6432
RF9330    Y.KUCHINO ET AL. (1982) NUCLEIC ACIDS RES. 10, 6421-6432
RF9331    Y.KUCHINO ET AL. (1982) NUCLEIC ACIDS RES. 10, 6421-6432
RF9340    G.KEITH, J.P.EBEL, G.DIRHEIMER (1974) FEBS LETT. 48, 50-52
RF9990    B.A.ROE ET AL. (1975) BIOCHEM. BIOPHYS. RES. COMM. 66, 1097-1105
RG0220    S.STAHL, G.V.PADDOCK, J.ABELSON (1974) NUCLEIC ACIDS RES. 1, 1287-1304
RG0380    K.NICOGHOSIAN, X.-R.GU, R.CEDERGREN (1985) FEBS LETT. 193, 255-260
RG0500    R.GUPTA (1984) J. BIOL. CHEM. 259, 9461-9471
RG0501    R.GUPTA (1984) J. BIOL. CHEM. 259, 9461-9471
RG0502    R.GUPTA (1984) J. BIOL. CHEM. 259, 9461-9471
RG0503    R.GUPTA (1984) J. BIOL. CHEM. 259, 9461-9471
RG0620    X.-R.GU, K.NICOGHOSIAN, R.J.CEDERGREN (1984) FEBS LETT. 176, 462-466
RG1140    Y.ANDACHI ET AL. (1989) J. MOL. BIOL. 209, 37-54
RG1180    M.W.KILPATRICK, R.T.WALKER (1980) NUCLEIC ACIDS RES. 8, 2783-2786
RG1310    J.S.ROKEM, A.SCHOEN, D.SOELL (1990) NUCLEIC ACIDS. RES. 18, 3988-3988
RG1380    R.J.ROBERTS (1974) J. BIOL. CHEM. 249, 4787-4796
RG1381    R.J.ROBERTS (1974) J. BIOL. CHEM. 249, 4787-4796
RG1540    H.ISHIKURA, K.MURAO, Y.YAMADA, EMBO-FEBS MEETING, STRASBOURG, JULY 1980
RG1660    C.W.HILL ET AL. (1973) J. BIOL. CHEM. 248, 4252-4262
RG1661    C.SQUIRES, J.CARBON (1971) NATURE NEW BIOL. 233, 274-277
RG1662    J.W.ROBERTS, J.CARBON (1975) J. BIOL. CHEM. 250, 5530-5541
RG1700    C.W.HILL ET AL. (1973) J. BIOL. CHEM. 248, 4252-4262
RG1701    D.J.MAHONY ET AL. (1989) PROC. NATL. ACAD. SCI. USA 86, 7979-7983
RG2530    M.A.FRANCIS, E.R.SUH, B.S.DUDOCK (1989) J. BIOL. CHEM. 264, 17243-17249
RG4000    A.-P.SIBLER, G.DIRHEIMER, R.P.MARTIN (1986) FEBS LETT. 194, 131-138
RG4800    D.T.DUBIN, C.-C.HSUCHEN, L.E.TILLOTSON (1986) CURR. GEN. 10, 701-707
RG5360    B.A.ROE, J.F.H.WONG, E.Y.CHEN, P.A.ARMSTRONG (1981) PROC. THIRD CLEVELAND SYMP. A.G.WALTON (ED.) ELSEVIER AMSTERDAM
RG7630    M.YOSHIDA (1973) BIOCHEM. BIOPHYS. RES. COMM. 50, 779-784
RG7631    M.D.MENDENHALL ET AL. (1987) J. MOL. BIOL. 194, 41-58
RG8530    K.B.MARCU, R.E.MIGNERY, B.S.DUDOCK (1977) BIOCHEMISTRY 16, 797-806
RG8560    M.BARCISZEWSKA, J.BARCISZEWSKI, Y.KUCHINO, S.NISHIMURA (1986) NUCLEIC ACIDS RES. 14, 9525-9525
RG9230    J.P.GAREL, G.KEITH (1977) NATURE 269, 350-352
	M.C.ZUNIGA, J.A.STEITZ (1977) NUCLEIC ACIDS RES. 4, 4175-4196
RG9231    M.KAWAKAMI, K.NISHIO, S.TAKEMURA (1978) FEBS LETT. 87, 288-290
	M.KAWAKAMI ET AL. (1988) 104, 108-111
RG9990    R.C.GUPTA, B.A.ROE, K.RANDERATH (1980) BIOCHEMISTRY 19, 1699-1705
RG9991    R.C.GUPTA, B.A.ROE, K.RANDERATH (1979) NUCLEIC ACIDS RES. 7, 959-970
RH0380    K.NICOGHOSIAN, X.-R.GU, R.CEDERGREN (1985) FEBS LETT. 193, 255-260
RH0500    R.GUPTA (1984) J. BIOL. CHEM. 259, 9461-9471
RH1140    Y.ANDACHI ET AL. (1989) J. MOL. BIOL. 209, 37-54
RH1660    C.E.SINGER, G.R.SMITH (1972) J. BIOL. CHEM. 247, 2989-3000
RH1700    C.E.SINGER, G.R.SMITH (1972) J. BIOL. CHEM. 247, 2989-3000
RH4000    A.-P.SIBLER, R.P.MARTIN, G.DIRHEIMER (1979) FEBS LETT. 107, 182-186
RH7630    G.KEITH, G.PIXA, C.FIX, G.DIRHEIMER (1983) BIOCHIMIE 65, 661-672
RH7631    G.KEITH, G.PIXA, C.FIX, G.DIRHEIMER (1983) BIOCHIMIE 65, 661-672
RH8560    M.Z.BARCISZEWSKA, G.KEITH, G.DIRHEIMER, J.BARCISZEWSKI (1986) PLANT SCI. 47, 103-107
RH9240    M.ALTWEGG, E.KUBLI (1980) NUCLEIC ACIDS RES. 8, 3259-3262
RH9460    M.BOISNARD, G.PETRISSANT (1981) FEBS LETT. 129, 180-184
RH9990    M.D.ROSA, J.P.HENDRICK, M.R.LERNER, J.A.STEITZ (1983) NUCLEIC ACIDS RES. 11, 853-870
RI0220    C.GUTHRIE, W.H.MCCLAIN (1979) BIOCHEMISTRY 18, 3786-3795
RI0500    R.GUPTA (1984) J. BIOL. CHEM. 259, 9461-9471
RI0501    R.GUPTA (1984) J. BIOL. CHEM. 259, 9461-9471
	J.GREGSON ET AL. (1993) J. BIOL. CHEM. 268, 10076-10086
RI1140    Y.ANDACHI ET AL. (1989) J. MOL. BIOL. 209, 37-54
RI1141    Y.ANDACHI ET AL. (1989) J. MOL. BIOL. 209, 37-54
RI1180    A. SCHOEN (1987) NUCLEIC ACIDS RES. 15, 5488-5488
RI1540    J.MATSUGI, K.MURAO, H.ISHIKURA (1996) J. BIOCHEM. 119, 811-816
RI1580    N.HORIE ET AL. (1985) BIOCHEMISTRY 24, 5711-5715
RI1660    M.YARUS, B.G.BARELL (1971) BIOCHEM. BIOPHYS. RES. COMM. 43, 729-734
RI1661    M.YARUS, B.G.BARELL (1971) BIOCHEM. BIOPHYS. RES. COMM. 43, 729-734
RI1662    Y.KUCHINO, S.WATANABE, F.HARADA, S.NISHIMURA (1980) BIOCHEMISTRY 19, 2O85-2089
	MURAMATSU ET AL. (1988) J. BIOL. CHEM. 263, 9261-9267
RI2720    P.GUILLEMAUT, J.H.WEIL (1982) NUCLEIC ACIDS RES. 10, 1653-1659
RI3280    P.GUILLEMAUT, J.H.WEIL (1982) NUCLEIC ACIDS RES. 10, 1653-1659
RI3281    M.A.FRANCIS, B.S.DUDOCK (1982) J. BIOL. CHEM. 257, 11195-11198
RI4000    A.P.SIBLER, G.DIRHEIMER, R.P.MARTIN (1985) NUCLEIC ACIDS RES. 13, 1341-1345
RI4310    F.WEBER, A.DIETRICH, J.WEIL, L.MARECHAL-DROUARD (1990) NUCLEIC ACIDS RES. 18, 5027-5030
RI4311    F.WEBER, A.DIETRICH, J.WEIL, L.MARECHAL-DROUARD (1990) NUCLEIC ACIDS RES. 18, 5027-5030
RI4800    C.-C.HSUCHEN, G.R.CLEAVES, D.T.DUBIN (1983) PLASMID 10, 55-65
RI5360    B.A.ROE, J.F.H.WONG, E.Y.CHEN, P.A.ARMSTRONG (1981) PROC. THIRD CLEVELAND SYMP. A.G.WALTON (ED.) ELSEVIER AMSTERDAM
RI7630    G.PIXA, G.DIRHEIMER, G.KEITH (1984) BIOCHEM. BIOPHYS. RES. COMM. 119, 905-912
RI7650    S.TAKEMURA, M.MURAKAMI, M.MIYAZAKI (1969) J. BIOCHEM. 65, 553-566
RI8560    M.BARCISZEWSKA, G.KEITH, G.DIRHEIMER, J.BARCISZEWSKI (1988) NUCLEIC ACIDS RES. 16, 8175-8175
RI9230    H.DUNSTAN, L.YOUNG, K.SPRAGUE (1994) MOL. CELL. BIOL. 14, 3588-3595
RI9330    N.SHINRIKI ET AL. (1981) NUCLEIC ACIDS SYMP. SER. 10, 211-214
RK0500    R.GUPTA (1984) J. BIOL. CHEM. 259, 9461-9471
	J.GREGSON ET AL. (1993) J. BIOL. CHEM. 268, 10076-10086
RK0501    R.GUPTA (1984) J. BIOL. CHEM. 259, 9461-9471
	J.GREGSON ET AL. (1993) J. BIOL. CHEM. 268, 10076-10086
RK1140    Y.ANDACHI ET AL. (1989) J. MOL. BIOL. 209, 37-54
RK1141    Y.ANDACHI ET AL. (1989) J. MOL. BIOL. 209, 37-54
RK1540    B.S.VOLD ET AL. (1982) NUCLEIC ACIDS RES. 10, 3125-3132
RK1541    B.S.VOLD ET AL. (1982) NUCLEIC ACIDS RES. 10, 3125-3132
RK1660    K.CHAKRABURTTY, A.STEINSCHNEIDER, R.V.CASE, A.H.MEHLER (1975) NUCLEIC ACIDS RES. 2, 2069-2075
RK2530    M.A.FRANCIS, E.R.SUH, B.S.DUDOCK (1989) J. BIOL. CHEM. 264, 17243-17249
RK4000    A.-P.SIBLER, G.DIRHEIMER, R.P.MARTIN (1986) FEBS LETT. 194, 131-138
RK4800    C.-C.HSUCHEN, G.R.CLEAVES, D.T.DUBIN (1983) NUCLEIC ACIDS RES. 11, 8659-8662
RK4810    M.MATSUO, Y.ABE, Y.SARUTA, N.OKADA (1995) GENE 165, 249-253
RK4811    M.MATSUO, Y.ABE, Y.SARUTA, N.OKADA (1995) GENE 165, 249-253
RK4812    M.MATSUO, Y.ABE, Y.SARUTA, N.OKADA (1995) GENE 165, 249-253
RK5280    E.RANDERATH, H.P.AGRAWAL, K.RANDERATH (1981) BIOCHEM. BIOPHYS. RES. COMM. 103, 739-744
RK5360    B.A.ROE, J.F.H.WONG, E.Y.CHEN (1982) PERSONAL COMMUNICATION
RK6230    C.-C.HSUCHEN, G.R.CLEAVES, D.T.DUBIN (1983) NUCLEIC ACIDS RES. 11, 8659-8662
RK7630    C.J.SMITH, H.-S.TEH, A.N.LEY, P.D'OBRENAN (1973) J. BIOL. CHEM. 248, 4475-4485
RK7631    J.T.MADISON, S.J.BOGUSLAWSKI (1974) BIOCHEMISTRY 13, 524-527
RK8530    G.QI-MIN, B.S.DUDOCK (1989) ACTA BIOCHIM. BIOPHYS. SINICA 21, 43-50
RK9160    C.HEDGCOTH, M.HARRISON, K.HAYENGA, B.J.ORTWERTH (1984) NUCLEIC ACIDS RES. 12, 2535-2541
RK9161    C.HEDGCOTH, M.HARRISON, K.HAYENGA, B.J.ORTWERTH (1984) NUCLEIC ACIDS RES. 12, 2535-2541
RK9162    C.HEDGCOTH, M.HARRISON, K.HAYENGA, B.J.ORTWERTH (1984) NUCLEIC ACIDS RES. 12, 2535-2541
RK9220    M.RABA ET AL. (1979) EUR. J. BIOCHEM. 97, 305-318
RK9221    M.RABA ET AL. (1979) EUR. J. BIOCHEM. 97, 305-318
RK9222    M.RABA ET AL. (1979) EUR. J. BIOCHEM. 97, 305-318
RK9240    S.SILVERMANN, I.C.GILLAM, G.M.TENER, D.SOELL (1979) NUCLEIC ACIDS RES. 6, 435-442
RK9241    D.L.CRIBBS, I.C.GILLAM, G.M.TENER (1982) NUCLEIC ACIDS RES. 10, 6393-639
RK9260    ABE Y., SARUTA Y., OKADA N. (1995) GENE 165, 249-253
RK9261    MATSUO M., YOGOKAWA T., NISHIKAWA K., WATANABE K., OKADA N. (1995) J. BIOL. CHEM. 270, 10097-10104
RK9262    MATSUO M., YOGOKAWA T., NISHIKAWA K., WATANABE K., OKADA N. (1995) J. BIOL. CHEM. 270, 10097-10104
RK9263    MATSUO,M., ABE,Y., SARUTA,Y. AND OKADA,N. (1995) GENE 165, 249-253
RK9330    M.RABA ET AL. (1979) EUR. J. BIOCHEM. 97, 305-318
RK9331    K.HAYENGA ET AL. (1986) MOL. CELL. BIOCHEM. 71, 25-30
RL0220    W.H.MCCLAIN, K.FOSS (1984) CELL 38, 225-231
RL0260    M.G.SHLYAPNIKOV, S.I.KAZANTSEV, V.M.KRYUKOV, A.A.BAYEV (1985) FEBS LETT. 192, 299-302
RL0500    R.GUPTA (1986) SYSTEM. APPL. MICROBIOL. 7, 102-105
	J.GREGSON ET AL. (1993) J. BIOL. CHEM. 268, 10076-10086
RL0501    R.GUPTA (1986) SYSTEM. APPL. MICROBIOL. 7, 102-105
	J.GREGSON ET AL (1993) J. BIOL. CHEM 268, 10076-10086
RL0502    R.GUPTA (1986) SYSTEM. APPL. MICROBIOL. 7, 102-105
	J.GREGSON ET AL. (1993) J. BIOL. CHEM. 268, 10076-10086
RL0503    R.GUPTA (1986) SYSTEM. APPL. MICROBIOL. 7, 102-105
	J.GREGSON ET AL. (1993) J. BIOL. CHEM. 268, 10076-10086
RL0504    R.GUPTA (1986) SYSTEM. APPL. MICROBIOL. 7, 102-105
	J.GREGSON ET AL. (1993) J. BIOL. CHEM. 268, 10076-10086
RL1140    Y.ANDACHI ET AL. (1989) J. MOL. BIOL. 209, 37-54
RL1141    Y.ANDACHI ET AL. (1989) J. MOL. BIOL. 209, 37-54
RL1142    Y.ANDACHI ET AL. (1989) J. MOL. BIOL. 209, 37-54
RL1540    T.MATSUMOTO ET AL. (1987) J. BIOCHEM. 101, 1191-1198
RL1660    Z.YAMAIZUMI ET AL. (1980) J. BIOL. CHEM. 255, 2220-2225
RL1661    H.-U.BLANK, D.SOELL (1971) BIOCHEM. BIOPHYS. RES. COMM. 43, 1192-1197
RL1662    H.-U.BLANK, D.SOELL (1971) BIOCHEM. BIOPHYS. RES. COMM. 43, 1192-1197
RL1700    H.S. ALLAUDEEN, S.K.YANG, D.SOELL (1972) FEBS LETT. 28, 205-208
RL2020    N.NEWHOUSE, K.NICOGHOSIAN, R.J.CEDERGREN (1981) CAN. J. BIOCHEM. 59, 921-932
RL2100    B.LARUE, N.NEWHOUSE, K.NICOGHOSIAN, R.J.CEDERGREN (1981) J. BIOL. CHEM. 256, 1539-1543
RL2101    B.LARUE, N.NEWHOUSE, K.NICOGHOSIAN, R.J.CEDERGREN (1981) J. BIOL. CHEM. 256, 1539-1543
RL2120    G.DIRHEIMER, G.KEITH, G.PIXA (1983) BIOCHEM. BIOPHYS. RES. COM. 112, 578-585
RL2840    T.N.PILLAY, P.GUILLEMAUT, J.H.WEIL (1984) NUCLEIC ACIDS RES. 12, 2997-3001
RL2841    T.N.PILLAY, P.GUILLEMAUT, J.H.WEIL (1984) NUCLEIC ACIDS RES. 12, 2997-3001
RL2842    T.N.PILLAY, G.GUILLEMAUT, J.H.WEIL (1984) NUCLEIC ACIDS RES. 12, 2997-3001
RL3160    M.L.OSORIO-ALMEIDA ET AL. (1980) BIOCHEM. BIOPHYS. RES. COMM. 92, 102-108
RL3161    M.L.OSORIO-ALMEIDA ET AL. (1980) BIOCHEM. BIOPHYS. RES. COMM. 92, 102-108
RL3162    M.L.OSORIO-ALMEIDA ET AL. (1980) BIOCHEM. BIOPHYS. RES. COMM. 92, 102-108
RL3280    J.CANADAY, P.GUILLEMAUT, R.GLOECKLER, J.H.WEIL (1980) PLANT SCI. LETTERS 2O, 57-62
RL3920    J.E.HECKMAN ET AL. (1980) PROC. NATL. ACAD. SCI. USA 77, 3159-3163
RL3921    J.E.HECKMAN ET AL. (1980) PROC. NATL. ACAD. SCI. USA 77, 3159-3163
RL4000    A.-P.SIBLER, G.DIRHEIMER, R.P.MARTIN (1986) FEBS LETT. 194, 131-138
	R.P.MARTIN ET AL. (1990) BIOCHEMISTRY 29, 956-959
RL4310    L.MARECHAL-DROUARD, M.NEUBURGER, P.GUILLEMAUT, R.DOUCE, J.H.WEIL, A.DIETRICH (1990) FEBS LETT. 262, 170-172
RL4400    G.A.GREEN, L.MARECHAL, J.-H.WEIL, P.GUILLEMAUT (1987) PLANT MOL. BIOL. 10, 13-19
	L.MARECHAL-DROUARD, J.-H.WEIL, P.GUILLEMAUT (1988) NUCLEIC ACIDS RES. 16, 4777-4788
	L.MARECHAL-DROUARD, P.GUILLEMAUT (1988) NUCLEIC ACIDS RES. 16, 11812-11812
RL4401    G.A.GREEN, L.MARECHAL, J.-H.WEIL, P.GUILLEMAUT (1987) PLANT MOL. BIOL. 10, 13-19
	L.MARECHAL-DROUARD, J.-H.WEIL, P.GUILLEMAUT (1988) NUCLEIC ACIDS RES. 16, 4777-4788
	L.MARECHAL-DROUARD, P.GUILLEMAUT (1988) NUCLEIC ACIDS RES. 16, 11812-11812
RL4402    L.MARECHAL-DROUARD, J.-H.WEIL, P.GUILLEMAUT (1988) NUCLEIC ACIDS RES. 16, 4777-4788
RL4403    L.MARECHAL-DROUARD, P.GUILLEMAUT (1988) NUCLEIC ACIDS RES. 17, 11812-11812
RL5280    K.RANDERATH, H.P.AGRAWAL, E.RANDERATH (1983) REC. RES. CAN. RES. 84, 103-120
RL5281    K.RANDERATH, H.P.AGRAWAL, E.RANDERATH (1981) BIOCHEM. BIOPHYS. RES. COMM. 100, 732-737
RL5282    K.RANDERATH, H.P.AGRAWAL, E.RANDERATH (1981) BIOCHEM. BIOPHYS. RES. COMM. 100, 732-737
RL5360    B.A.ROE, J.F.H.WONG, E.Y.CHEN (1982) PERSONAL COMMUNICATION
RL5361    B.A.ROE, J.F.H.WONG, E.Y.CHEN (1982) PERSONAL COMMUNICATION
RL7630    S.H.CHANG, S.KUO, E.HAWKINS, N.R.MILLER (1973) BIOCHEM. BIOPHYS. RES. COMM. 51, 951-955
RL7631    E.RANDERATH ET AL. (1979) EUR. J. BIOCHEM. 93, 79-94
RL7632    C EL ADLOUNI ET AL. (1991) BIOCHIMIE 73, 1355-1360
	A.-L.GLASSER ET AL. (1992) FEBS LETT. 314, 381-385
RL7650    A.MURASUGI, S.TAKEMURA (1978) J. BIOCHEM. 83, 1029-1038
RL7660    T.SUZUKI, T.UEDA, T.YOKOGAWA, K.NISHIKAWA, K.WATANABE (1994) NUCLEIC ACIDS RES. 22, 115-123
RL7661    T.SUZUKI, T.UEDA, T,YOKOGAWA, K.NISHIKAWA, K.WATANABE (1994) NUCLEIC ACIDS RES. 22, 115-123
RL7662    T.SUZUKI, T.UEDA, T.YOKOGAWA, K.NISHIKAWA, K.WATANABE (1994) NUCLEIC ACIDS RES. 22, 115-123
RL8570    G.A.GREEN, L.MARECHAL, J.-H.WEIL, P.GUILLEMAUT (1988) PLANT MOL. BIOL. 10, 13-19
	L.MARECHAL-DROUARD, P.GUILLEMAUT (1988) NUCLEIC ACIDS RES. 16, 11812-11812
RL8571    G.A.GREEN, L.MARECHAL, J.-H.WEIL, P.GUILLEMAUT (1988) PLANT MOL. BIOL. 10, 13-19
	L.MARECHAL-DROUARD, P.GUILLEMAUT (1988) NUCLEIC ACIDS RES. 16, 11812-1812
RL8572    L.MARECHAL-DROUARD, J.-H.WEIL, P.GUILLEMAUT (1988) NUCLEIC ACIDS RES. 16, 4777-4788
RL8573    L.MARECHAL-DROUARD, P.GUILLEMAUT (1988) NUCLEIC ACIDS RES. 16, 11812-11812
RL8610    L.MARECHAL-DROUARD, M.NEUBURGER, P.GUILLEMAUT, R.DOUCE, J.H.WEIL, A.DIETRICH (1990) FEBS LETT. 262, 170-172
RL8720    C.JAYABASKARAN, M. PUTTARAJA (1993) BIOCHEM. MOL. BIOL. INTER. 31, 983-995
RL9160    E.RANDERATH, R.C.GUPTA, H.P.MORRIS, K.RANDERATH (1980) BIOCHEMISTRY 19, 3476-3483
RL9161    E.RANDERATH, R.C.GUPTA, H.P.MORRIS, K.RANDERATH (1980) BIOCHEMISTRY 19, 3476-3483
RL9200    T.A.TRANQUILLA, R.CORTESE, D.MELTON, J.D.SMITH (1982) NUCLEIC ACIDS RES. 10, 7919-7934
RL9280    R.PIRTLE, M.KASHDAN, I.PIRTLE, B.DUDOCK (1980) NUCLEIC ACIDS RES. 8, 805-815
RL9281    J.-P.DE BARROS, G.KEITH ET AL. (1996) NUCLEIC ACIDS RES. 24, 1489-1496
RL9400    I.G.VASIL'EVA, M.A.TUKALO, I.A.KRIKLI'YI, G.K.MATSUKA (1985) MOLECULAR BIOLOGY (USSR) 18, 1073-1076
RL9401    M.A.TUKALO ET AL. (1980) DOKL. AKAD. NAUK SSSR 253, 253-256 (ENGL. TRANSL. 222-225)
RL9990    F.HARADA, M.MATSUBARA, N.KATO (1984) NUCLEIC ACIDS RES. 12, 9263-9269
RM0100    P.W.PIPER, K.T.ELDER (1978) NUCLEIC ACIDS RES. 5, 4761-4779
RM0500    R.GUPTA (1984) J. BIOL. CHEM. 259, 9461-9471
	J.GREGSON ET AL. (1993) J. BIOL. CHEM. 268, 10076-10086
RM0900    M.W.KILPATRICK, R.T.WALKER (1981) NUCLEIC ACIDS RES. 9, 4387-4390
	J.GREGSON ET AL. (1993) J. BIOL. CHEM. 268, 10076-10086
RM1140    Y.ANDACHI ET AL. (1989) J. MOL. BIOL. 209, 37-54
RM1540    Y.YAMADA, H.ISHIKURA (1980) NUCLEIC ACIDS RES. 8, 4517-4520
RM1580    H.HORI, Y.ENDO, K.WATANABE
RM1660    S.CORY, K.A.MARCKER (1970) EUR. J. BIOCHEM. 12, 177-194
RM2530    M.A.FRANCIS, E.R.SUH, B.S.DUDOCK (1989) J. BIOL. CHEM. 264, 17243-17249
RM2560    J.M.MCCOY, N.M.KEENE, D.S.JONES (1986) BIOCHEM. J. 238, 297-300
RM3280    R.PIRTLE ET AL. (1981) NUCLEIC ACIDS RES. 9, 183-188
RM4000    A.P.SIBLER, G.DIRHEIMER, R.P.MARTIN (1985) NUCLEIC ACIDS RES. 13, 1341-1345
RM4400    L.MARECHAL ET AL. (1986) PLANT MOL. BIOL. 7, 245-253
RM4640    Y.WATANABE ET AL. (1994) J. BIOL. CHEM. 269, 22902-22906
RM5220    TAKEMOTO,C. AND WATANABE,K. (1998) GENBANK-DATABASE:AB013460
RM7630    H.GRUHL, H.FELDMANN (1976) EUR. J. BIOCHEM. 68, 209-217
	O.KOIWAI, M.MIYAZAKI (1976) J. BIOCHEM. 80, 951-959
RM8530    M.BARCISZEWSKA, G.DIRHEIMER, G.KEITH (1983) BIOCHEM. BIOPHYS. RES. COMM. 114, 1161-1168
RM8560    T.ZWIERZYNSKI, A.J.RAFALSKI, K.GULEWICZ, W.KRZYZOSIAK (1983) PERSONAL COMMUNICATION
RM9220    G.PETRISSANT, M.BOISNARD (1974) BIOCHIMIE 56, 787-789
RM9330    P.W.PIPER (1975) EUR. J. BIOCHEM. 51, 283-293
RM9990    F.HARADA, M.MATSUBARA, N.KATO (1984) NUCLEIC ACIDS RES. 12, 9263-9269
RN0260    V.M.KRYUKOV ET AL. EMBO-FEBS MEETING, STRASBOURG, JULY 1980
	SHLYAPNIKOV ET AL. (1987) BIOORG. CHEM. (RUSSIAN) 13, 533-538
RN0380    K.NICOGHOSIAN, X.-R.GU, R.CEDERGREN (1985) FEBS LETT. 193, 255-260
RN0500    R.GUPTA (1984) J. BIOL. CHEM. 259, 9461-9471
	J.GREGSON ET AL (1993) J. BIOL. CHEM. 268, 10076-10086
RN0620    X.-R.GU, K.NICOGHOSIAN, R.J.CEDERGREN (1984) FEBS LETT. 176, 462-466
RN1140    Y.ANDACHI ET AL. (1989) J. MOL. BIOL. 209, 37-54
RN1660    K.OHASHI ET AL. (1976) NUCLEIC ACIDS RES. 3, 3369-3376
RN1720    R.SIVAKAMASUNDARI, C.JAYABASKARAN (1996) BIOCHEM.MOL.BIOL.INT. 40, 1221-1226
RN1721    SIVNKAMASUNDARI,R. AND JAYABASKARAN,C. (1996) BIOCHEM. MOL. BIOL. INT. 40, 1221-1226
RN7630    G.KEITH, G.PIXA (1984) BIOCHIMIE 66, 639-643
RN8560    M.Z.BARCISZEWSKA, D.S.JONES (1988) NUCLEIC ACIDS RES. 16, 9349-9349
RN9160    E.Y.CHEN, B.A.ROE (1978) BIOCHEM. BIOPHYS. RES. COMM. 82, 235-246
RN9161    B.A.ROE ET AL. (1979) NUCLEIC ACIDS RES. 6, 673-688
RN9280    E.Y.CHEN, B.A.ROE (1980) BIOCHIM. BIOPHYS. ACTA 610, 272-284
RN9990    E.Y.CHEN, B.A.ROE (1980) BIOCHIM. BIOPHYS. ACTA 610, 272-284
RN9991    F.HARADA, M.MATSUBARA, N.KATO (1989) NUCLEIC ACIDS RES. 17, 8371-8371
RP0180    F.HARADA, G.G.PETERS, J.E.DAHLBERG (1979) J. BIOL. CHEM. 254, 10979-10985
RP0181    F.HARADA, G.G.PETERS, J.E.DAHLBERG (1979) J. BIOL. CHEM. 254, 10979-10985
RP0220    J.G.SEIDMAN, B.G.BARELL, W.H.MCCLAIN (1975) J. MOL. BIOL. 99, 733-760
RP0260    V.M.KRYUKOV ET AL. EMBO-FEBS MEETING, STRASBOURG, JULY 1980
RP0500    R.GUPTA (1984) J. BIOL. CHEM. 259, 9461-9471
	J.GREGSON ET AL. (1993) J. BIOL. CHEM. 268, 10076-10086
RP0501    R.GUPTA (1984) J. BIOL. CHEM. 259, 9461-9471
RP0502    R.GUPTA (1984) J. BIOL. CHEM. 259, 9461-9471
	J.GREGSON ET AL. (1993) J. BIOL. CHEM. 268, 10076-10086
RP1140    Y.ANDACHI ET AL. (1989) J. MOL. BIOL. 209, 37-54
RP1180    T.SAMUELSSON ET AL. (1987) PROC. NATL. ACAD. SCI. USA 84, 3166-3170
RP1540    T.HASEGAWA, K.MURAO, H.ISHIKURA (1985) BIOCHEM. INT. 10, 663-671
RP1700    Y.KUCHINO, Y.YABUSAKI, F.MORI, S.NISHIMURA (1984) NUCLEIC ACIDS RES. 12, 1559-1562
RP1701    Y.KUCHINO, Y.YABUSAKI, F.MORI, S.NISHIMURA (1984) NUCLEIC ACIDS RES. 12, 1559-1562
RP1702    Y.KUCHINO, Y.YABUSAKI, F.MORI, S.NISHIMURA (1984) NUCLEIC ACIDS RES. 12, 1559-1562
RP3280    M.FRANCIS ET AL. (1982) NUCLEIC ACIDS RES 10, 2755-2758
RP4000    A.-P.SIBLER, G.DIRHEIMER, R.P.MARTIN (1986) FEBS LETT. 194, 131-138
RP4400    P. RUNEBERG-ROOS ET AL. (1987) PLANT MOL. BIOL. 9, 237-246
RP7630    G.KEITH, G.PIXA, C.FIX, G.DIRHEIMER (1983) BIOCHIMIE 65, 661-672
RP7631    M.WINEY ET AL. (1986) J. MOL. BIOL. 192, 49-63
RP7650    K.OGAWA, M.KAWAKAMI, Y.SHIMIZU, S.TAKEMURA (1982) J. BIOCHEM. 91, 1241-1248
RP8560    M.Z.BARCISZEWSKA (1986) BULL. POL. ACAD. SCI. CHEM. 34, 375-379
RQ0220    J.G.SEIDMAN, M.M.COMER, W.H.MCCLAIN (1974) J. MOL. BIOL. 90, 677-689
RQ0260    M.G.SHLIAPNIKOV ET AL. (1984) BIOCHIM. BIOPHYS. ACTA 782, 313-319
RQ0380    K.NICOGHOSIAN, X.-R.GU, R.CEDERGREN (1985) FEBS LETT. 193, 255-260
RQ0500    R.GUPTA (1984) J. BIOL. CHEM. 259, 9461-9471
RQ1140    Y.ANDACHI ET AL. (1989) J. MOL. BIOL. 209, 37-54
RQ1660    M.YANIV, W.R.FOLK (1975) J. BIOL. CHEM. 250, 3243-3253
RQ1661    M.YANIV, W.R.FOLK (1975) J. BIOL. CHEM. 250, 3243-3253
RQ2640    A.SCHOEN, C.G.KANNANGARA, S.GOUGH, D.SOELL (1988) NATURE 331, 187-189
RQ4800    D.T.DUBIN, C.-C.HSUCHEN (1984) PERSONAL COMMUNICATION
RQ7540    N.HANYU, Y.KUCHINO, S.NISHIMURA, H.BEIER (1986) EMBO J. 5, 1307-1311
RQ7541    N.HANYU, Y.KUCHINO, S.NISHIMURA, H.BEIER (1986) EMBO J. 5, 1307-1311
RQ7542    N.HANYU, Y.KUCHINO, S.NISHIMURA, H.BEIER (1986) EMBO J. 5, 1307-1311
RQ9160    J.A.YANG ET AL. (1983) NUCLEIC ACIDS RES. 11, 1991-1996
RQ9280    G.KEITH (1984) NUCLEIC ACIDS RES. 12, 2543-2547
RQ9330    Y.KUCHINO, H.BEIER, N.AKITA, S.NISHIMURA (1987) PROC. NATL. ACAD. SCI. USA 84, 2668-2672
RQ9331    Y.KUCHINO, H.BEIER, N.AKITA, S.NISHIMURA (1987) PROC. NATL. ACAD. SCI. USA 84, 2668-2672
RQ9990    F.HARADA, M.MATSUBARA, N.KATO (1989) NUCLEIC ACIDS RES. 17, 8371-8371
RQ9991    F.HARADA, M.MATSUBARA, N.KATO (1989) NUCLEIC ACIDS RES. 17, 8371-8371
RR0220    G.P.MAZZARA ET AL. (1977) J. BIOL. CHEM. 252, 8245-8253
RR0380    K.NICOGHOSIAN, X.-R.GU, R.CEDERGREN (1985) FEBS LETT. 193, 255-260
RR0500    R.GUPTA (1984) J. BIOL. CHEM. 259, 9461-9471
	J.GREGSON ET AL. (1993) J. BIOL. CHEM. 268, 10076-10086
RR0501    R.GUPTA (1984) J. BIOL. CHEM. 259, 9461-9471
RR0502    R.GUPTA (1984) J. BIOL. CHEM. 259, 9461-9471
	J.GREGSON ET AL. (1993) J. BIOL. CHEM. 268, 10076-10086
RR1140    Y.ANDACHI ET AL. (1989) J. MOL. BIOL. 209, 37-54
RR1141    Y.ANDACHI ET AL. (1989) J. MOL. BIOL. 209, 37-54
RR1540    H.ISHIKURA, K.MURAO, Y.YAMADA, EMBO-FEBS MEETING, STRASBOURG, JULY 1980
RR1660    K.MURAO ET AL. (1972) BIOCHEM. BIOPHYS. RES. COMM. 47, 1322-1337
RR1661    K.CHAKRABURTTY (1980) NUCLEIC ACIDS RES. 8, 4459-4472
RR1662    S.KIESEWETTER, W.FISCHER, M.SPRINZL (1987) NUCLEIC ACIDS RES. 15, 3184-3184
	S.YOKOYAMA ET AL. (1988) NUCLEIC ACIDS RES. SYMP. SERIES, 49-50
RR1663    S.KIESEWETTER, W.FISCHER, M.SPRINZL (1987) NUCLEIC ACIDS RES. 15, 3184-3184
	S.YOKOYAMA ET AL. (1988) NUCLEIC ACIDS RES. SYMP. SERIES, 49-50
RR1664    S.KIESEWETTER, W.FISCHER, M.SPRINZL (1987) NUCLEIC ACIDS RES. 15, 3184-3184
RR2530    M.A.FRANCIS, E.R.SUH, B.S.DUDOCK (1989) J. BIOL. CHEM. 264, 17243-17249
RR4000    A.-P.SIBLER, G.DIRHEIMER, R.P.MARTIN (1986) FEBS LETT. 194, 131-138
RR4001    A.-P.SIBLER, G.DIRHEIMER, R.P.MARTIN (1986) FEBS LETT. 194, 131-138
RR4640    WATANABE Y., TSURUI H., UEDA T., FURUSHIMA R., TAKAMIYA S., KITA K., WATANBAE K. (1994) J. BIOL. CHEM. 269, 22902-22906
RR4641    WATANBAE Y., TSURUI H., UEDA T., FURUSHIMA-SHIMOKAWARA R., KITA K., NISHIKAWA K., WATANBAE K. (1997) BIOCHIM. BIOPHYS. ACTA 1350, 119-122
RR4800    C.-C.HSUCHEN, G.R.CLEAVES, D.T.DUBIN (1983) PLASMID 10, 55-65
RR5280    H.P.AGRAWAL, R.C.GUPTA, K.RANDERATH, E.RANDERATH (1981) FEBS LETT. 130, 287-290
RR5360    B.A.ROE, J.F.H.WONG, E.Y.CHEN, P.A.ARMSTRONG (1981) PROC. THIRD CLEVELAND SYMP. A.G.WALTON (ED.) ELSEVIER AMSTERDAM
RR6230    C.-C.HSUCHEN, G.R.CLEAVES, D.T.DUBIN (1983) PLASMID 10, 55-65
RR7630    J.WEISSENBACH, R.MARTIN, G.DIRHEIMER (1975) EUR. J. BIOCHEM. 56, 527-532
RR7631    G.KEITH, G.DIRHEIMER (1980) BIOCHEM. BIOPHYS. RES. COMM. 92, 116-119
RR7632    G.KEITH, G.DIRHEIMER (1980) BIOCHEM. BIOPHYS. RES. COMM. 92, 116-119
RR8670    BAUM M.P., BEIER H. (1998) NUCLEIC ACIDS RES. 26, 1390-1395
RR8671    M.Z.BARCISZEWSKA, G.KEITH, E.KUBLI, J.BARCISZEWSKI (1986) BIOCHIMIE 68, 319-323
RR9280    E.K.MILLER, I.L.PIRTLE, B.S.DUDOCK, R.M.PIRTLE (1983) NUCLEIC ACIDS RES. 11, 2013-2016
RR9281    G.KEITH (1984) NUCLEIC ACIDS RES. 12, 2543-2547
RR9282    G.KEITH (1984) NUCLEIC ACIDS RES. 12, 2543-2547
RR9330    F.HARADA, S.NISHIMURA (1980) BIOCHEM. INT. 1, 539-546
RR9331    F.HARADA, S.NISHIMURA (1980) BIOCHEM. INT. 1, 539-546
RS0220    W.H.MCCLAIN, B.G.BARRELL, J.G.SEIDMAN (1975) J. MOL. BIOL. 99, 717-732
RS0380    K.NICOGHOSIAN, X.-R.GU, R.CEDERGREN (1985) FEBS LETT. 193, 255-260
	J.GREGSON ET AL. (1993) J. BIOL. CHEM. 268, 10076-10086
RS0500    R.GUPTA (1986) SYSTEM. APPL. MICROBIOL. 7, 102-105
	J.GREGSON ET AL. (1993) J. BIOL. CHEM. 268, 10076-10086
RS0501    R.GUPTA (1986) SYSTEM. APPL. MICROBIOL. 7, 102-105
	J.GREGSON ET AL. (1993) J. BIOL. CHEM. 268, 10076-10086
RS0502    R.GUPTA (1986) SYSTEM. APPL. MICROBIOL. 7, 102-105
	J.GREGSON ET AL. (1993) J. BIOL. CHEM. 268, 10076-10086
RS1140    Y.ANDACHI ET AL. (1989) J. MOL. BIOL. 209, 37-54
RS1141    Y. ANDACHI ET AL. (1989) J. MOL. BIOL. 209, 37-54
RS1180    T.SAMUELSSON ET AL. (1987) PROC. NATL. ACAD. SCI. USA 84, 3166-3170
RS1540    J.MATSUGI ET AL. (1992) BIOCHIMICA ET BIOPHYSICA ACTA 1130, 333-335
RS1541    J.MATSUGI ET AL. (1992) BIOCHIMICA ET BIOPHYSICA ACTA 1130, 333-335
RS1542    J.MATSUGI ET AL. (1992) BIOCHIMICA ET BIOPHYSICA ACTA 1130, 333-335
RS1660    D.A.STEEGE (1983) NUCLEIC ACIDS RES. 11, 3823-3832
RS1661    Y.YAMADA, H.ISHIKURA (1973) FEBS LETT. 29, 231-234
	D.ISH-HOROWICZ, B.F.C.CLARK (1973) J. BIOL. CHEM. 248, 6663-6673
RS1662    W.FISCHER, M.SPRINZL (1985) BIOCHEM. INT. 11, 661-668
	H.GROSJEAN ET AL. (1985) NUCLEIC ACIDS. RES. 13, 5697-5706
RS1663    H.GROSJEAN ET AL. (1985) NUCLEIC ACIDS. RES. 13, 5697-5706
RS1664    H.ISHIKURA, Y.YAMADA, S.NISHIMURA (1971) FEBS LETT. 16, 68-70
RS4000    R.MARTIN, A.-P.SIBLER, G.DIRHEIMER (1982) BIOCHIMIE 64, 1073-1079
RS4001    R.MARTIN, A.-P.SIBLER, G.DIRHEIMER (1982) BIOCHIMIE 64, 1073-1079
RS4002    R.MARTIN, A.-P.SIBLER, G.DIRHEIMER (1982) BIOCHIMIE 64, 1073-1079
RS4640    Y.WATANABE ET AL. (1994) J. BIOL. CHEM. 269, 22902-22906
RS4800    D.T.DUBIN, C.-C.HSUCHEN, G.R.CLEAVES, K.D.TIMKO (1984) J. MOL. BIOL. 176, 251-260
RS5360    P.ARCARI, G.G.BROWNLEE (1980) NUCLEIC ACIDS RES. 8, 5207-5212
RS5361    M.H.L.DEBRUIJN, A.KLUG (1983) EMBO J. 2, 1309-1321
RS5362    T.YOKOGAWA ET AL. (1991) NUCLEIC ACIDS RES. 19, 6101-6105
RS5880    M.H.L.DEBRUIJN ET AL. (1980) NUCLEIC ACIDS RES. 8, 5213-5222
RS6230    D.T.DUBIN, C.-C.HSUCHEN, G.R.CLEAVES, K.D.TIMKO (1984) J. MOL. BIOL. 176, 251-260
RS7630    M.V.OLSON ET AL. (1981) NATURE 291, 464-469
RS7631    H.G.ZACHAU, D.DUETTING, H.FELDMANN (1966) HOPPE-SEYLER'S Z. PHYSIOL. CHEM. 347, 212-235
RS7632    H.G.ZACHAU, D.DUETTING, H.FELDMANN (1966) HOPPE-SEYLER'S Z. PHYSIOL. CHEM. 347, 212-235
RS7660    T.YOKOGAWA ET AL. (1992) PROC. NATL. ACAD. SCI. USA 89, 7408-7411
RS7661    T.SUZUKI, T.UEDA, T.YOKOGAWA, K.NISHIKAWA, K.WATANABE (1994) NUCLEIC ACIDS RES. 22, 115-123
RS7662    T.SUZUKI, T.UEDA, T.YOKOGAWA, K.NISHIKAWA, K.WATANABE (1994) NUCLEIC ACIDS RES. 22, 115-123
RS7663    T.SUZUKI, T.UEDA, T.YOKOGAWA, K.NISHIKAWA, K.WATANABE (1994) NUCLEIC ACIDS RES. 22, 115-123
RS7664    T.SUZUKI, T.UEDA, T.YOKOGAWA, K.NISHIKAWA, K.WATANABE (1994) NUCLEIC ACIDS RES. 22, 115-123
RS8560    M.BARCISZEWSKA, G.KEITH, G,DIRHEIMER, J.BARCISZEWSKI (1988) NUCLEIC ACIDS RES. 16, 8175-8175
RS8600    T.TEICHMANN, C.URBAN, H.BEIER (1994) PLANT MOL. BIOL. 24, 889-901
RS8601    T.TEICHMANN, C.URBAN, H.BEIER (1994) PLANT MOL. BIOL. 24, 889-901
RS8602    T.TEICHMANN, C.URBAN, H.BEIER (1994) PLANT MOL. BIOL. 24, 889-901
RS8603    T.TEICHMANN, C.URBAN, H.BEIER (1994) PLANT MOL. BIOL. 24, 899-901
RS8604    T.TEICHMANN, C.URBAN, H.BEIER (1994) PLANT MOL. BIOL. 24, 899-901
RS8620    M.A.FRANCIS, B.S.DUDOCK (1989) NUCLEIC ACIDS RES. 17, 7996-7996
RS9160    K.RANDERATH, H.P.AGRAWAL, E.RANDERATH (1983) REC. RES. CAN. RES. 84, 103-120
RS9161    H.ROGG, P.MUELLER, M.STAEHELIN (1975) EUR. J. BIOCHEM. 53, 115-127
RS9162    K.RANDERATH, H.P.AGRAWAL, E.RANDERATH (1983) REC. RES. CAN. RES. 84, 103-120
RS9240    D.L.CRIBBS, I.C.GILLAM, G.M.TENER (1987) J. MOL. BIOL. 197, 389-395
RS9241    D.L.CRIBBS, I.C.GILLAM, G.M.TENER (1987) J. MOL. BIOL. 197, 389-395
RS9242    D.L.CRIBBS, I.C.GILLAM, G.M.TENER (1987) J. MOL. BIOL. 197, 389-395
RS9320    WATANABE K.; EMBL DATABASE(1993)
RS9991    J.P.CAPONE, P.A.SHARP, U.L.RAJBHANDARY (1985) EMBO J. 4, 213-221
RT0220    C.GUTHRIE, C.A.SCHOLLA, H.YESIAN, J.ABELSON (1978) NUCLEIC ACIDS RES. 5, 1833-1844
RT0380    K.NICOGHOSIAN, X.-R.GU, R.CEDERGREN (1985) FEBS LETT. 193, 255-260
RT0500    R.GUPTA (1984) J. BIOL. CHEM. 259, 9461-9471
	J.GREGSON ET AL. (1993) J. BIOL. CHEM. 268, 10076-10086
RT0501    R.GUPTA (1984) J. BIOL. CHEM. 259, 9461-9471
	J.GREGSON ET AL. (1993) J. BIOL. CHEM. 268, 10076-10086
RT1140    Y.ANDACHI ET AL. (1987) PROC. NATL. ACAD. SCI. USA 84, 7398-7402
RT1141    Y.ANDACHI ET AL. (1987) PROC. NATL. ACAD. SCI. USA 84, 7398-7402
RT1180    T.SAMUELSSON ET AL. (1987) PROC. NATL. ACAD. SCI. USA 84, 3166-3170
RT1540    T.HASEGAWA, H.ISHIKURA (1978) NUCLEIC ACIDS RES. 5, 537-548
RT1660    L.CLARKE, J.CARBON (1974) J. BIOL. CHEM. 249, 6874-6885
RT1661    Y.KOMINE, H.INOKUCHI (1992) NUCLEIC ACIDS RES. 20, 4089
RT3280    M.A.KASHDAN ET AL. (1980) J. BIOL. CHEM. 255, 8831-8835
RT3920    J.E.HECKMAN ET AL. (1980) PROC. NATL. ACAD. SCI. USA 77, 3159-3163
RT4000    A.-P.SIBLER, G.DIRHEIMER, R.P.MARTIN (1981) FEBS LETT. 132, 344-348
RT5360    B.A.ROE, J.F.H.WONG, E.Y.CHEN (1982) PERSONAL COMMUNICATION
RT7630    J.WEISSENBACH, I.KIRALY, G.DIRHEIMER (1977) BIOCHIMIE 59, 381-391
RT7631    J.WEISSENBACH, I.KIRALY, G.DIRHEIMER (1977) BIOCHIMIE 59, 381-391
RT9280    G.KEITH (1986) BIOCHIMIE 68, 325-327
RV0380    K.NICOGHOSIAN, X.-R.GU, R.CEDERGREN (1985) FEBS LETT. 193, 255-260
RV0381    X.-R.GU, K.NICOGHOSIAN, R.J.CEDERGREN, J.T.-F.WONG (1983) NUCLEIC ACIDS RES. 11, 5433-5442
RV0382    X.-R.GU, K.NICOGHOSIAN, R.J.CEDERGREN, J.T.-F.WONG (1983) NUCLEIC ACIDS RES. 11, 5433-5442
RV0500    R.GUPTA (1984) J. BIOL. CHEM. 259, 9461-9471
	J.GREGSON ET AL. (1993) J. BIOL. CHEM. 268, 10076-10086
RV0501    R.GUPTA (1984) J. BIOL. CHEM. 259, 9461-9471
RV1140    Y.ANDACHI ET AL. (1989) J. MOL. BIOL. 209, 37-54
RV1180    T.SAMUELSSON ET AL. (1987) PROC. NATL. ACAD. SCI. USA 84, 3166-3170
RV1540    K.MURAO, T.HASEGAWA, H.ISHIKURA (1982) NUCLEIC ACIDS RES. 10, 715-718
RV1660    M.YANIV, B.G.BARELL (1971) NATURE 233, 113-114
RV1661    M.YANIV, B.G.BARREL (1971) NATURE 233, 113-114
RV1662    F.KIMURA, F.HARADA, S.NISHIMURA (1971) BIOCHEMISTRY 10, 3277-3283
RV2120    C.TAKADA-GUERRIER, H.GROSJEAN, G.DIRHEIMER, G.KEITH (1976) FEBS LETT. 62, 1-3
RV3280    H.M.SPROUSE, M.KASHDAN, L.OTIS, B.DUDOCK (1981) NUCLEIC ACIDS RES. 9, 2543-2547
RV3920    J.E.HECKMAN ET AL. (1980) PROC. NATL. ACAD. SCI. USA 77, 3159-3163
RV4800    D.T.DUBIN, C.-C.HSUCHEN, L.E.TILLOTSON (1986) CURR. GEN. 10, 701-707
RV5280    K.RANDERATH, H.P.AGRAWAL, E.RANDERATH (1983) REC. RES. CAN. RES. 84, 103-120
RV5281    K.RANDERATH, H.P.AGRAWAL, E.RANDERATH (1983) REC. RES. CAN. RES. 84, 103-120
RV5360    B.A.ROE, J.F.H.WONG, E.Y.CHEN, P.A.ARMSTRONG (1981) PROC. THIRD CLEVELAND SYMP. A.G.WALTON (ED.) ELSEVIER AMSTERDAM
RV7630    J.BONNET ET AL. (1974) BIOCHIMIE 56, 1211-1213
RV7631    V.G.GORBULEV, V.D.AXEL'ROD, A.A.BAYEV (1977) NUCLEIC ACIDS RES. 4, 3239-3258
RV7632    V.D.AXEL'ROD, V.M.KRYUKOV, S.N.ISAENKO, A.A.BAYEV (1974) FEBS LETT. 45, 333-336
RV7650    K.OGAWA, K.NISHIKAWA, S.TAKEMURA (1988) NUCLEIC ACIDS RES. 19, 125-128
RV8560    M.BARCISZEWSKA, D.S.JONES (1987) NUCLEIC ACIDS RES. 15, 1333-1333
RV9160    N.SHINDO-OKADA ET AL. (1981) J. BIOCHEM. 90, 535-544
RV9161    N.SHINDO-OKADA ET AL. (1981) J. BIOCHEM. 90, 535-544
RV9220    P.JANK, D.RIESNER, H.J.GROSS (1977) NUCLEIC ACIDS RES. 4, 2009-2020
RV9240    W.R.ADDISON, I.C.GILLAM, G.M.TENER (1982) J. BIOL. CHEM. 257, 674-677
RV9241    W.R.ADDISON, I.C.GILLAM, S.HAYASHI, G.M.TENER (1985) CAN. J. BIOCHEM. 63, 176-182
RV9242    W.R.ADDISON, I.C.GILLAM, S.HAYASHI, G.M.TENER (1985) CAN. J. BIOCHEM. 63, 176-182
RV9330    P.W.PIPER (1975) EUR. J. BIOCHEM. 51, 295-304
RV9990    E.Y.CHEN, B.A.ROE (1977) BIOCHEM. BIOPHYS. RES. COM. 78, 631-640
RW0140    J.C.HU, J.E.DAHLBERG (1983) NUCLEIC ACIDS RES. 11, 4823-4833
RW0500    R.GUPTA (1984) J. BIOL. CHEM. 259, 9461-9471
	J.GREGSON ET AL. (1993) J. BIOL. CHEM. 268, 10076-10086
RW1140    Y.ANDACHI ET AL. (1989) J. MOL. BIOL. 209, 37-54
RW1141    Y.ANDACHI ET AL. (1989) J. MOL. BIOL. 209, 37-54
RW1250    C.CITTI ET AL. (1992) J.BACTERIOL. 174, 6471-6478
RW1251    C.CITTI ET AL. (1992) J.BACTERIOL. 174, 6471-6478
RW1540    J.MATSUGI, K.MURAO, H.ISHIKURA (1992) NUCLEIC ACIDS RES. 20, 3514
RW1660    D.HIRSH (1971) J. MOL. BIOL. 58, 439-458
RW2920    K.ZERFASS, H.BEIER (1992) EMBO J. 11, 4167-4173
RW3160    L.MARECHAL ET AL. (1985) NUCLEIC ACIDS. RES. 13, 4411-4416
RW3280    J.CANADAY, P.GUILLEMAUT, R.GLOECKLER, J.-H.WEIL (1981) NUCLEIC ACIDS RES. 9, 47-53
RW3840    A.HEKELE AND H.BEIER (1991) NUCLEIC ACIDS RES. 19, 1941
RW3920    J.E.HECKMAN ET AL. (1980) PROC. NATL. ACAD. SCI. USA 77, 3159-3163
RW4000    A.-P.SIBLER, R.BORDONNE, G.DIRHEIMER, R.MARTIN (1980) COMP. REND. ACAD. SCI. PARIS D 290, 695-698
	R.P.MARTIN ET AL. (1990) BIOCHEMISTRY 29, 956-959
RW4400    L.MARECHAL ET AL. (1985) NUCLEIC ACIDS. RES. 13, 4411-4416
RW5280    K.RANDERATH, H.P.AGRAWAL, E.RANDERATH (1983) REC. RES. CAN. RES. 84, 103-120
RW5360    B.A.ROE, J.F.H.WONG, E.Y.CHEN, P.A.ARMSTRONG (1981) PROC. THIRD CLEVELAND SYMP. A.G.WALTON (ED.) ELSEVIER AMSTERDAM
RW7630    G.KEITH, A.ROY, J.P.EBEL, G.DIRHEIMER (1972) BIOCHIMIE 54, 1417-1426
RW8530    K.GOSH, H.P.GOSH (1984) NUCLEIC ACIDS RES. 12, 4997-5003
RW8580    K.ZERFASS, H.BEIER (1992) EMBO J. 11, 4167-4173
RW9280    M.FOURNIER ET AL. (1978) BIOCHIM. BIOPHYS. ACTA 521, 198-208
RW9320    F.HARADA, R.C.SAWYER, J.E.DAHLBERG (1975) J. BIOL. CHEM. 250, 3487-3497
	L.C.WATERS, W.-K.YANG (1975) J. BIOL. CHEM. 250, 6627-6629
RX0380    K.NICOGHOSIAN, X.-R.GU, R.CEDERGREN (1985) FEBS LETT. 193, 255-260
	J.GREGSON ET AL. (1993) J. BIOL. CHEM.. 268, 10076-10086
RX0500    R.GUPTA (1984) J. BIOL. CHEM. 259, 9461-9471
	J.GREGSON ET AL. (1993) J. BIOL. CHEM. 268, 10076-10086
RX0540    Y.KUCHINO, M.IHARA, Y.YABUSAKI, S.NISHIMURA (1982) NATURE 298, 684-685
RX0820    Y.KUCHINO, M.IHARA, Y.YABUSAKI, S.NISHIMURA (1982) NATURE 298, 684-685
RX0900    Y.KUCHINO, M.IHARA, Y.YABUSAKI, S.NISHIMURA (1982) NATURE 298, 684-685
RX1140    Y.ANDACHI ET AL. (1989) J. MOL. BIOL. 209, 37-54
RX1180    R.T.WALKER, U.L.RAJBHANDARY (1978) NUCLEIC ACIDS RES. 5, 57-70
RX1300    Y.KUCHINO, I.YAMAMOTO, S.NISHIMURA (1982) NUCLEIC ACIDS RES. 10, 6671-6674
RX1540    Y.YAMADA, Y.KUCHINO, H.ISHIKURA (1980) J. BIOCHEM. 87, 1261-1269
RX1580    K.WATANABE ET AL. (1979) J. BIOCHEM. 86, 893-905
RX1581    K.WATANABE ET AL. (1979) J. BIOCHEM. 86, 893-905
RX1660    B.Z.EGAN, J.F.WEISS, A.D.KELMERS (1973) BIOCHEM. BIOPHYS. RES. COMM. 55, 320-327
RX1661    S.K.DUBE, K.A.MARCKER (1969) EUR. J. BIOCHEM. 8, 256-262
RX2060    B.R.VANI, T.RAMAKRISHNAN, Y.KUCHINO, S.NISHIMURA (1984) NUCLEIC ACIDS RES. 12, 3933-3936
RX2100    B.ECAROT-CHARRIER, R.J.CEDERGREN (1976) FEBS LETT. 63, 287-290
RX2560    J.M.MCCOY, D.S.JONES (1980) NUCLEIC ACIDS RES. 8, 5089-5093
RX3160    J.CANADAY, P.GUILLEMAUT, J.-H.WEIL (1980) NUCLEIC ACIDS RES. 8, 999-1008
RX3280    J.L.CALAGAN ET AL. (1980) J. BIOL. CHEM. 255, 9981-9984
RX3920    J.E.HECKMAN ET AL. (1978) CELL 13, 83-95
RX4000    J.CANADAY, G.DIRHEIMER, R.P.MARTIN (1980) NUCLEIC ACIDS RES. 8, 1445-1457
RX4400    L.MARECHAL ET AL. (1986) PLANT MOL. BIOL. 7, 245-253
RX4800    D.T.DUBIN, C.-C.HSUCHEN (1984) NUCLEIC ACIDS RES. 12, 4185-4189
RX5360    D.T.DUBIN, C.-C.HSUCHEN (1984) NUCLEIC ACIDS RES. 12, 4185-4189
RX5361    B.ROE (1993) PERSONAL COMMUNICATION, CITED IN D.DUBIN, C.HSUCHEN (1994) NUCLEIC ACIDS RES. 12, 4185-4189
	J.MORIYA ET AL. (1994) BIOCHEM. 33, 2234-2239
RX7540    Y.KUCHINO, T.MITA, S.NISHIMURA (1981) NUCLEIC ACIDS RES. 9, 4557-4562
RX7560    P.O.OLINS, D.S.JONES (1980) NUCLEIC ACIDS RES. 8, 715-729
RX7590    A.M.GILLUM ET AL. (1977) NUCLEIC ACIDS RES. 4, 4109-4131
RX7630    M.SIMSEK, U.L.RAJBHANDARY (1972) BIOCHEM. BIOPHYS. RES. COMM. 49, 508-515
	N.BEAUCHEMIN, J.PAQUETTE, R.CEDERGREN (1987) BIOCHEM. CELL BIOL. 65, 43-49EM. CELL BIOL. 65, 43-49
	J.DESGRES, G.KEITH, K.C.KUO, C.W.GEHRKE (1989) NUCLEIC ACIDS RES. 17, 865-882
RX7640    G.KEITH, J.HEITZLER, C.ADLOUNI, A.GLASER, C.FIX, J.DESGRES, G.DIRHEIMER (1993) NUCLEIC ACIDS RES. 21, 2949
RX7650    S.YAMASHIRO-MATSUMURA, S.TAKEMURA (1979) J. BIOCHEM. 86, 335-346
RX8530    H.P.GHOSH, K.GHOSH, M. SIMSEK, U.L.RAJBHANDARY (1982) NUCLEIC ACIDS RES. 10, 3241-3247
RX8560    T.ZWIERZYNSKI, A.J.RAFALSKI, K.GULEWICZ, W.KRZYZOSIAK (1983) PERSONAL COMMUNICATION
RX8570    J.CANADAY, P.GUILLEMAUT, J.-H.WEIL (1980) NUCLEIC ACIDS RES. 8, 999-1008
RX9220    M.SIMSEK, U.L.RAJBHANDARY, M.BOISNARD, G.PETRISSANT (1974) NATURE 247, 518-520
RX9240    S.SILVERMAN ET AL. (1979) NUCLEIC ACIDS RES. 6, 421-433
RX9270    K.WATANABE, K.ASAI, T.OSHIMA, Y.KUCHINO (1981) J. BIOCHEM. 90, 1259-1266
RX9290    M.WEGENEZ ET AL. (1975) EUR. J. BIOCHEM. 60, 295-302
RX9310    A.M.GILLUM, N.URQUHART, M.SMITH, U.L.RAJBHANDARY (1975) CELL 6, 395-405
RX9330    P.W.PIPER, B.F.C.CLARK (1974) EUR. J. BIOCHEM. 45, 589-600
RX9360    Y.KUCHINO, M.KATO, H.SUGISAKI, S.NISHIMURA (1979) NUCLEIC ACIDS RES. 6, 3459-3469
RX9460    M.SIMSEK, U.L.RAJBHANDARY, M.BOISNARD, G.PETRISSANT (1974) NATURE 247, 518-520
RX9990    A.M.GILLUM, B.A.ROE, M.P.J.S.ANANDARAJ, U.L.RAJBHANDARY (1975) CELL 6, 407-413
RY0500    R.GUPTA (1984) J. BIOL. CHEM. 259, 9461-9471
	J.GREGSON ET AL. (1993) J. BIOL. CHEM. 268, 10076-10086
RY1140    Y.ANDACHI ET AL. (1989) J. MOL. BIOL. 209, 37-54
RY1540    B.MENICHI ET AL. (1980) BIOCHEM. BIOPHYS. RES. COMM. 95, 461-467
RY1541    B.MENICHI ET AL. (1980) BIOCHEM. BIOPHYS. RES. COMM. 95, 461-467
RY1660    H.M.GOODMAN ET AL. (1970) EUR. J. BIOCHEM. 13, 461-483
RY1661    H.M.GOODMAN ET AL. (1970) EUR. J. BIOCHEM. 13, 461-483
RY2120    R.S.BROWN ET AL. (1978) NUCLEIC ACIDS RES. 5, 23-36
RY2560    G.A.GREEN, D.S.JONES (1985) NUCLEIC ACIDS RES. 13, 1659-1663
RY3800    M.N.SCHNARE, T.Y.K.HEINONEN, P.G.YOUNG, M.W.GRAY (1985) CURR. GEN. 9, 389-393
RY3920    J.E.HECKMAN, B.ALZNER-DEWEERD, U.L.RAJBHANDARY (1979) PROC. NATL. ACAD. SCI. USA 76, 717-721
RY4000    A.-P.SIBLER, G.DIRHEIMER, R.P.MARTIN (1983) FEBS LETT. 152, 153-156
RY4400    L.MARECHAL, P.GUILLEMAUT, J.-H.WEIL (1985) PLANT MOL. BIOL. 5, 347-351
RY7560    G.A.GREEN, D.S.JONES (1985) NUCLEIC ACIDS RES. 13, 1659-1663
RY7630    J.T.MADISON, H.-K.KUNG (1967) J. BIOL. CHEM. 242, 1324-1330
RY7640    G.VOEGELI (1979) NUCLEIC ACIDS RES. 7, 1059-1065
RY7650    S.HASHIMOTO, S.TAKEMURA, M.MIYAZAKI (1972) J. BIOCHEM. 72, 123-134
RY8530    H.BEIER, M.BARCISZEWSKA, H.-D.SICKINGER (1984) EMBO J. 3, 1091-1096
RY8531    H.BEIER, M.BARCISZEWSKA, H.-D.SICKINGER (1984) EMBO J. 3, 1091-1096
RY8560    J.BARCISZEWSKI, M.BARCISZEWSKA, B.SUTER, E.KUBLI (1985) PLANT SCIENCE 40, 193-196
RY8600    H.BEIER ET AL. (1984) EMBO J. 3, 351-356
RY8601    H.BEIER ET AL. (1984) EMBO J. 3, 351-356
RY8730    M.BARCISZEWSKA, J.KRAJEWSKI, I.GAWRONSKA, J.BARCISZEWSKI (1992) ACTA BIOCHIM. POL. 39, 223-226
RY9240    B.SUTER, M.ALTWEGG, Y.CHOFFAT, E.KUBLI (1986) ARCH. BIOCHEM. BIOPHYS. 247, 233-237
RY9280    G.D.JOHNSON, I.L.PIRTLE, R.M.PIRTLE (1985) ARCH. BIOCHEM. BIOPHYS. 236, 448-453
RY9990    H.V.TOL, N.STANGE, H.J.GROSS, H.BEIER (1987) EMBO J. 6, 35-41
RY9991    H.V.TOL, N.STANGE, H.J.GROSS, H.BEIER (1987) EMBO J. 6, 35-42
RZ1665    A.SCHOEN, A.BOECK, G.OTT, M.SPRINZL, D.SOLL (1989) NUCLEIC ACIDS RES. 17, 7159-7165
RZ9280    R.AMBERG, C.URBAN, B.REUNER, P.SCHARFF, S.POMERANTZ, J.MCCLOSKEY, H.GROSS (1993) NUCLEIC ACIDS RES. 21, 5583-5588
RZ9330    N.KATO, H.HOSHINO, F.HARADA (1983) BIOCHEM. INT. 7, 635-645
RZ9990    N.KATO, H.HOSHINO, F.HARADA (1983) BIOCHEM. INT. 7, 635-645
RZ9990    N.KATO, H.HOSHINO, F.HARADA (1983) BIOCHEM. INT. 7, 635-645
