# Supplementary material for: Initiator tRNA genes template the 3′ CCA end at high frequencies in bacteria
Source: BMC Genomics. 2016 Dec 8;17:1003. doi: 10.1186/s12864-016-3314-x (PMC5143459; doi:10.1186/s12864-016-3314-x)
Supplement: Additional file 6: — Installation code-base for the TFAM program. (ZIP 819 kb) [file 12864_2016_3314_MOESM6_ESM.zip › tfam_lib-1.04/utilities/sprinzl-2000/sprinzl.howto]

#CONVERTING THE SPRINZL DATABASE TO FASTA
#----------------------------------------
#Try sprinzl2fas first. You can do "sprinzl2fas -h" for help.

grep -v + sprinzlDB.txt | tr -s ' ' | tr '[ ]' '[.]' | cut -d'.' -f1,2,4 > tmp
grep -v + sprinzlDB.txt | tr -s ' ' | tr '[ ]' '[.]' | cut -c 1 | tr '[RD]' '[>>]' > tmp2
paste -d' ' tmp2 tmp > sprinzl.names
grep -v + sprinzlDB.txt | tr -s ' ' | tr -d - | tr '[.]' '[ ]' | tr -s ' ' | cut -d' ' -f6 > sprinzl.seqs
cat sprinzl.seqs | tr '[H"/+*=6E[:IO^<%BM?}>;SKL#R|7Q89YWN{2J4&1S3V5!$X,)~DPU\]ZF\\_.]' AAAAAAAAAAAAACCCCCCCGGGGGGGGGGGGGTTTTTTTTTTTTTTTTTTTTTTTTNN > sprinzl.dna.seqs
paste sprinzl.names sprinzl.dna.seqs | tr '[\t]' '[\n]' > sprinzl.fas
