# Supplementary material for: Initiator tRNA genes template the 3′ CCA end at high frequencies in bacteria
Source: BMC Genomics. 2016 Dec 8;17:1003. doi: 10.1186/s12864-016-3314-x (PMC5143459; doi:10.1186/s12864-016-3314-x)
Supplement: Additional file 6: — Installation code-base for the TFAM program. (ZIP 819 kb) [file 12864_2016_3314_MOESM6_ESM.zip › tfam_lib-1.04/utilities/sprinzl-2000/sprinzl2fas]

#!/usr/bin/perl -w

# CONVERSION OF MODIFIED NUCLEOTIDE CODES TO SEQUENCES CORRESPONDS TO:
#*******************************************************************
#*    COMPILATION OF tRNA SEQUENCES AND SEQUENCES OF tRNA GENES    *
#*                           UPDATE 1999                           *
#*                        Bayreuth (Germany)                       *
#*                        February 18, 2000                        *
#*******************************************************************
use Getopt::Std;
#use Bio::Tools::CodonTable;
#use Bio::Seq;
use vars qw($VERSION $DESC $NAME);
$VERSION = 0.1;
$DESC    = "Extract sequences from sprinzlDB.txt.\nRNA sequences are converted into DNA using codes from UPDATE 99 of Sprinzl DB.\n";
$NAME    = $0;
$NAME    =~ s/^\///;

# Command-line options:
$opt_h      = undef;
$opt_c      = '.+';
$opt_d      = undef;
$opt_a      = '[A-Z]';
$opt_r      = undef;
#$opt_t      = undef;
#&getopts('hc:da:rt');
&getopts('hc:da:r');

$opt_h and do { 
    &print_help;
    die;
};

my $clade_re = qr/$opt_c/;
my $aa_re = qr/$opt_a/;
#my $codonTable;
#$opt_t and do {
#  $codonTable   = Bio::Tools::CodonTable->new();
#};

LINE: while(<>) {
  if (/^[DR]/) {
    next LINE if ($opt_d && ($_ !~ /^D/));
    my $id = substr $_,0,6;
    my $aa = substr $id,1,1;
    my $ac = substr $_,7,3;
    my $taa = '';
    my $species = substr $_,11,18;
    my $clade = substr $_,30,9;
    my $sequence = substr $_,40,99;
    my @a = split;
    pop @a;
    shift @a;
    shift @a;
    my $desc = join ' ',@a;
##    print STDERR "$id $aa $ac $species $clade $sequence\n";
    next LINE if ($clade !~ $clade_re);
    next LINE if ($aa !~ $aa_re);
    if (/^R/) {
      $sequence =~ tr/H"\/\+\*=6E\[:IO\^`/A/;
      $sequence =~ tr/\<%BM\?´\}>°/C/;
      $sequence =~ tr/;KL#R\|7\(Q89YW/G/;
      $sequence =~ tr/N\{2J4&1S3V5!\$X,\)~DP\]ZF\\U/T/;
      $sequence =~ tr/ \_\./N/;
    }
    if (/^D/) { ## THERE ARE SOME INCONSISTENCIES IN THE DB; SEE diary OR BELOW
      $sequence =~ tr/ \.\_/-/; ## ALTERNATE GAP SYMBOLS USED
      $sequence =~ tr/D/N/; ## ALTERNATE GAP SYMBOLS USED
    }
#    $opt_t and do {
#      my $tac = $ac;
#      $tac =~ tr/H"\/\+\*=6E\[:IO\^`/A/;
#      $tac =~ tr/\<%BM\?´\}>°/C/;
#      $tac =~ tr/;KL#R\|7\(Q89YW/G/;
#      $tac =~ tr/N\{2J4&1S3V5!\$X,\)~DP\]ZF\\U/T/;
#      $tac =~ tr/ \_\./N/;
#      my $acseq = Bio::PrimarySeq->new ( -seq => $tac,
#					 -moltype => 'dna'
#				       );
#      my $c = $acseq->revcom->seq;
#      #translate codon
#      $taa = $codonTable->translate($c);
#    };
    $opt_r and do {
      $sequence =~ s/-//g;
    };
    print ">$id","_$taa","$ac"," $desc","\n$sequence\n";
  }
}    

#-----------------------
sub print_help {
#-----------------------
#         -t          reverse-complement and translate the anticodon, annotate into name
    print STDERR << "QQ_HELP_QQ";
    
$NAME version $VERSION
$DESC
Usage: $NAME [-hd] [-c 'clade-reg-exp'] [-a 'amino-acid-one-letter-code-regexp'] sprinzlDB-file
options: -h          this help 
         -d          only DNA sequences (genes). IDs begin with 'D'.
         -c <c-r-e>  only print records of a clade matching perl-style-regular-expression 'c-r-e'
         -a <a-r-e>  only print records of amino acid matching perl-style-regular-expression 'a-r-e'
         -r          remove gaps (produced unaligned sequence).


input: from <stdin>
outpt: multifasta file

    NOTES:     See header of SprinzlDB file for information on clade, amino acid, and nucleotide codes.
	       The program assumes that ONLY sequence lines begin with "D" or "R". 
	       Regular-expressions should be surrounded by quotes (' ') at the command line.
               Do 'man perlre' for help on perl regular expressions.

               Beware that there are sometimes discrepancies between the anticodon and the amino acid annotated into the name.
               For portability reasons this version of sprinzl2fas cannot translate the annotated anticodon automatically. Sorry.
               Contact the author if you wish a bioperl-enabled version of this script to be provided.
    
        ## EXAMPLE
        ## Print all records of genes from eubacteria or archaea of Valine or Isoleucine tRNAs 
        $NAME -dc 'EUBACT|ARCHEA' -a '[IV]' sprinszlDB

QQ_HELP_QQ
}
