# Supplementary material for: Initiator tRNA genes template the 3′ CCA end at high frequencies in bacteria
Source: BMC Genomics. 2016 Dec 8;17:1003. doi: 10.1186/s12864-016-3314-x (PMC5143459; doi:10.1186/s12864-016-3314-x)
Supplement: Additional file 6: — Installation code-base for the TFAM program. (ZIP 819 kb) [file 12864_2016_3314_MOESM6_ESM.zip › tfam_lib-1.04/utilities/sprinzl-2000/sprinzlDB.txt]

DA0260 TGC PHAGE T5           VIRUS     -GGGCGAATAGTGTCAGC-GGG--AGCACACCAGACTTGCAATCTGGTA-------------------G-GGAGGGTTCGAGTCCCTCTTTGTCCACCA
+                                        ==*=*==  ===*           *=========       ======                       =====       =======*=*==
DA0310 TGC HALORUBRUM DISTRI. ARCHAE    -GGGCTCATAGCTCAGC--GGT--AGAGTGCCTCCCTTGCAAGGAGGAT-------------------GCCCTGGGTTCGAATCCCAGTGAGTCCA---
+                                        ==*====  *===           ===* =====       =====                        =====       =========*==
DA0320 TGC HALORUBRUM LACUSP. ARCHAE    -GGGCTCATAGCTCAGC--GGT--AGAGTGCCTCCTTTGCAAGGAGGAT-------------------GCCCTGGGTTCGAATCCCAGTGAGTCCA---
+                                        ==*====  *===           ===* =====       =====                        =====       =========*==
DA0330 TGC HALORUBRUM SACCHA. ARCHAE    -GGGCTCATCGCTCAGC--GGT--AGAGTGCCTCCCTTGCAAGGAGGAT-------------------GCCCTGGGTTCGAATCCCAGTGAGTCCA---
+                                        ==*====  *===           ===* =====       =====                        =====       =========*==
DA0340 TGC ARCHAEGLOBUS FULG. ARCHAE    -GGGCTCGTAGCTCAGC--GGG--AGAGCGCCGCCTTTGCGAGGCGGAG-------------------GCCGCGGGTTCAAATCCCGCCGAGTCCA---
+                                        ==*====  ====           ==== =====       =====                        =====       =========*==
DA0341 CGC ARCHAEGLOBUS FULG. ARCHAE    -GGGCTCGTAGCTCAGC--GGG--AGAGCGCCGCCTTCGCGAGGCGGAG-------------------GCCGCGGGTTCAAATCCCGCCGAGTCCA---
+                                        ==*====  ====           ==== =====       =====                        =====       =========*==
DA0342 GGC ARCHAEGLOBUS FULG. ARCHAE    -GGGCCGGTAGCTCAGTCTGGT--AGAGCGTCGCCTTGGCATGGCGAAG-------------------GCCTGGGGTTCAAATCCCCACCGGTCCA---
+                                        ==*====  ====           ==== =====       =====                        =====       =========*==
DA0350 TGC HALORUBRUM SODOME. ARCHAE    -GGGCTCATAGCTCAGC--GGT--AGAGTGCCTCCCTTGCAAGGAGGAT-------------------GCCCTGGGTTCGAATCCCAGTGAGTCCA---
+                                        ==*====  *===           ===* =====       =====                        =====       =========*==
DA0360 TGC HALORUBRUM VACUOL. ARCHAE    -GGGCTCATAGCTCAGC--GGT--AGAGTGCCTCCCTTGCAAGGAGGAT-------------------GCCCTGGGTTCGAATCCCAGTGAGTCCA---
+                                        ==*====  *===           ===* =====       =====                        =====       =========*==
DA0370 TGC NATRONOBAC. GREGO. ARCHAE    -GGGCCCATAGCTCAGT--GGG--AGAGTGCCTCCTTTGCAAGGAGGAT-------------------GCCCTGGGTTCGAATCCCAGTGGGTCCA---
+                                        ==*====  *===           ===* =====       =====                        =====       =========*==
DA0380 TGC HALOBACTERIUM CUT. ARCHAE    -GGGCCCATAGCTCAGT--GGT--AGAGTGCCTCCTTTGCAAGGAGGAT-------------------GCCCTGGGTTCGAATCCCAGTGGGTCCA---
+                                        ==*====  *===           ===* =====       =====                        =====       =========*==
DA0390 TGC NATRONOBAC. PHARA. ARCHAE    -GGGCCCATAGCTCAGT--GGT--AGAGTGCCTCCTTTGCAAGGAGGAT-------------------GCCCTGGGTTCGAATCCCAGTGGGTCCA---
+                                        ==*====  *===           ===* =====       =====                        =====       =========*==
DA0420 TGC HALOBACTERIUM HAL. ARCHAE    -GGGCCCATAGCTCAGT--GGT--AGAGTGCCTCCTTTGCAAGGAGGAT-------------------GCCCTGGGTTGGAATCCCAGTGGGTCCA---
+                                        ==*====  *===           ===* =====       =====                        =====       =========*==
DA0580 TGC METHANOBAC.FORMI.  ARCHAE    -GGGCCCGTAGCTCAGACTGGG--AGAGCGCCGCCCTTGCAAGGCGGAG-------------------GCCCCGGGTTCAAATCCCGGTGGGTCCA---
+                                        ==*===*  ====           ==== =====       =====                        =====       =====*===*==
DA0620 TGC METHANOBAC.THERM.  ARCHAE    -GGGCCCGTAGCTCAGACTGGG--AGAGCGCCGCCCTTGCAAGGCGGAG-------------------GCCCCGGGTTCAAATCCCGGTGGGTCCA---
+                                        ==*===*  ====           ==== =====       =====                        =====       =====*===*==
DA0650 TGC METHANOCOCCUS JAN. ARCHAE    -GGGCCCGTAGCTCAGCT-GGG--AGAGCGCCGGCCTTGCAAGCCGGAG-------------------GCCGTGGGTTCAAATCCCACCGGGTCCA---
+                                        ==*====  ====           ==== =====       =====                        =====       =========*==
DA0651 GGC METHANOCOCCUS JAN. ARCHAE    -GGGCTGGTAGCTCAGACTGGG--AGAGCGCCGCATTGGCTGTGCGGAG-------------------GCCGCGGGTTCAAATCCCGCCCAGTCCA---
+                                        ==*====  ====           ==== =====       =====                        =====       =========*==
DA0660 TGC METHANOCOC.VANI.   ARCHAE    -GGGCCCGTAGCTCAGTT-GGG--AGAGCGCTGCCCTTGCAAGGCAGAG-------------------GCCGTGGGTTCAAATCCCGCCGGGTCCA---
+                                        ==*====  ====           ==== =====       =====                        =*===       ===*=====*==
DA0670 TGC METHANOTHRIX SOEH. ARCHAE    -GGGCTTGTAGCTCAGCT-GGT--AGAGCGCCGCCTTTGCAAGGCGGAG-------------------GCCCTGGGTCCGAATCCCAGCAAGTCCA---
+                                        ==*====  ====           ==== =====       =====                        =====       =========*==
DA0680 TGC METHANOTHERM. FER. ARCHAE    -GGGCCCATAGCTCAGCCTGGG--AGAGCGCCGCCCTTGCAAGGCGGAG-------------------GCCCCGGGTTCAAATCCCGGTGGGTCCA---
+                                        ==*====  ====           ==== =====       =====                        =====       =========*==
DA0780 TGC METHANOSPIR. HUNG. ARCHAE    -GGGCTCGTAGCTCAGCT-GGA--AGAGCGCGGCGTTTGCAACGCCGAG-------------------GCCTGGGGTTCAAATCCCCACGGGTCCA---
+                                        ==*=*==  ====           ==== =====       =====                        =====       =======*=*==
DA0940 TGC THERMOCOCCUS CELER ARCHAE    -GGGCCGGTAGCTCAGCCTGGG--AGAGCGTCGGCTTTGCAAGCCGAAG-------------------GCCCCGGGTTCGAATCCCGGCCGGTCCACCA
+                                        ==*====  ====           ==== =====       =====                        =====       =========*==
DA0980 TGC THERMOPROT. TENAX  ARCHAE    -GGGCCGGTAGTCTAGC--GGA--AGGACGCCCGCCTTGCGCGCGGGAG-------------------ATCCCGGGTTCGAATCCCGGCCGGTCCA---
+                                        ==*====  ===*           *=== =====       =====                        =====       =========*==
DA0981 CGC THERMOPROT. TENAX  ARCHAE    -GGGCCGGTAGTCTAGC--GGA--AGGACGCCCGCCTCGCGCGCGGGAG-------------------ATCCCGGGTTCGAATCCCGGCCGGTCCA---
+                                        ==*====  ===*           *=== =====       =====                        =====       =========*==
DA1110 TGC BARTONELLA ELIZAB. EUBACT    -GGGGCCGTAGCTCAGCT-GGG--AGAGCACCTGCTTTGCAAGCAGGGG-------------------GTCGTCGGTTCGATCCCGTCCGGCTCCACCA
+                                        ==*====  ====           ==== =====       =====                        = ===       === =====*==
DA1130 TGC BARTONELLA QUINT.  EUBACT    -GGGGCCGTAGCTCAGCT-GGG--AGAGCACCTGCTTTGCAAGCAGGGG-------------------GTCGTCGGTTCGATCCCGTCCGGCTCCACCA
+                                        ==*====  ====           ==== =====       =====                        = ===       === =====*==
DA1140 TGC MYCOPLASMA CAPRIC. EUBACT    -GGGCCCTTAGCTCAGCT-GGG--AGAGCACCTGCCTTGCACGCAGGGG-------------------GTCGACGGTTCGATCCCGTTAGGGTCCACCA
+                                        ==*====  ====           ==== =====       =====                        *====       ====*====*==
DA1150 TGC MYCOPLASMA GEN.    EUBACT    -GGGGATGTAGCTCAACT-GAT--AGAGCACCTGATTTGCACTCAGGAG-------------------GTTGAGGGTTTGAGACCCTTCATCTCCACCA
+                                        ==*====  ====           ==== =====       =====                        *====       ====*====*==
DA1160 TGC ACETOBACTER ACETI  EUBACT    -GGGGGCATAGCTCAGCT-GGG--AGAGCACCTGCTTTGCAAGCAGGGG-------------------GTCGTCGGTTCGAACCCGTCTGCCTCCACCA
+                                        ==*====  ====           ==== =====       =====                        = ===       === =====*==
DA1170 TGC ACETOBACTER EUROP. EUBACT    -GGGGGCGTAGCTCAGCT-GGG--AGAGCACCTGCTTTGCAAGCAGGGG-------------------GTCGTCGGTTCGATCCCGTCCGCCTCCACCA
+                                        ==*====  ====           ==== =====       =====                        = ===       === =====*==
DA1180 TGC MYCOPLASMA MYCOID. EUBACT    -GGGCCCTTAGCTCAGCT-GGG--AGAGCACCTGCCTTGCACGCAGGGG-------------------GTCGACGGTTCGATCCCGTTAGGGTCCACCA
+                                        ==*====  ====           ==== =====       =====                        *====       ====*====*==
DA1190 TGC ACETOBACTER HANSE. EUBACT    -GGGGGCGTAGCTCAGCT-GGG--AGAGCACCTGCTTTGCAAGCAGGGG-------------------GTCGTCGGTTCGATCCCGTCCGCCTCCACCA
+                                        ==*====  ====           ==== =====       =====                        = ===       === =====*==
DA1200 TGC MYCOPLASMA PNEUMO. EUBACT    -GGGGATGTAGCTCAACT-GAT--AGAGCACCTGATTTGCACTCAGGAG-------------------GTTGAGGGTTTGAGACCCTTCATCTCCACCA
+                                        ==*====  ====           ==== =====       =====                        *====       ====*====*==
DA1210 TGC ACETOBACTER LIQUE. EUBACT    -GGGGGCGTAGCTCAGCT-GGG--AGAGCACCTGCTTTGCAAGCAGGGG-------------------GTCGTCGGTTCGAACCCGTCCGCCTCCACCA
+                                        ==*====  ====           ==== =====       =====                        = ===       === =====*==
DA1211 TGC ACETOBACTER LIQUE. EUBACT    -GGGGGCGTAGCTCAGCT-GGG--AGAGCACCTGCTTTGCAAGCAGGGG-------------------GTCGTCGGTTCGAACCCGTCCGTCTCCACCA
+                                        ==*=*==  ====           ==== =====       =====                        = ===       === ===*=*==
DA1230 TGC ACHOLEPLASMA LAID. EUBACT    -GGGGCTTTAGCTCAGCT-GGG--AGAGCGCCTGCCTTGCACGCAGGAG-------------------GTCAGCGGTTCGAT-CCGCTAAGCTCCACCA
+                                        ==*====  ====           ==== =====       =====                        =====       =========*==
DA1231 TGC ACHOLEPLASMA LAID. EUBACT    -GGGGCCTTAGCTCAGCT-GGG--AGAGCGCCTGCCTTGCACGCAGGAG-------------------GTCAGCGGTTCGAT-CCGCTAGGCTCCACCA
+                                        ==*====  ====           ==== =====       =====                        =====       =========*==
DA1240 TGC ACETOBACTER XYLIN. EUBACT    -GGGGGCGTAGCTCAGCT-GGG--AGAGCACCTGCTTTGCAAGCAGGGG-------------------GTCGTCGGTTCGATCCCGTCCGCCTCCACCA
+                                        ==*====  ====           ==== =====       =====                        = ===       === =====*==
DA1260 TGC SPIROPLASMA MELIF. EUBACT    -GGGCCCGTAGCTCAGCT-GGG--AGAGCACCTGCCTTGCACGCAGGGG-------------------GTCGACGGTTCGATCCCGTTCGGGTCCACCA
+                                        ==*====  ====           ==== =====       =====                        *====       ====*====*==
DA1270 CGC TREPONEMA PALLIDUM EUBACT    -GGGGAATTAGCTCAGCT-GGT--AGAGCGTTTGGTTCGCAATCAAGAG-------------------GTCAGGGGTTCGACTCCCCTATTCTCCA---
+                                        ==*====  ====           ==== *===*       *===*                        =====       =========*==
DA1271 GGC TREPONEMA PALLIDUM EUBACT    -GGGGATGTAGCTCAGTT-GGTT-AGAGCGCTTGCATGGCATGCAAGAG-------------------GTCAGGGGTTCGATTCCCCTCATCTCCA---
+                                        ==*====  ====           ==== =====       =====                        =====       =========*==
DA1272 TGC TREPONEMA PALLIDUM EUBACT    -GGGGGTATAGCTCAACT-GGCT-AGAGCGACGGCTTTGCAGGTCGTAG-------------------GTCAGGGGTTCGAGTCCCCTTATCTCCA---
+                                        ==*=*==  ====           ==== ===*=       =*===                        =====       =======*=*==
DA1280 TGC BORRELIA BURGDORF. EUBACT    -GGGGGTTTAGCTCAGTT-GGCT-AGAGCATCGGCTTTGCAAGCCGAGG-------------------GTCAAGGGTTCGAGTCCCTTAACCTCCA---
+                                        ==*====  ====           ==== =====       =====                        =====       =========*==
DA1290 TGC BORDETELLA SP.     EUBACT    -GGGGGTGTAGCTCAGCT-GGG--AGAGCGCCTGCTTTGCAAGCAGATG-------------------T-CATCGGTCAGATCCCGTTCACCTCCACCA
+                                        ==*====  ====           ====* ====       ==== *                       = ===       === =====*==
DA1320 TGC BURKHOLDERIA CEPA. EUBACT    -GGGGGCATAGCTCAGCT-GGG--AGAGCACCTGCTTTGCAAGCAGGGG-------------------T-CGTCGGTTCGATCCCGTCTGCCTCCACCA
+                                        ==*====  ====           ==== =====       =====                        = ===       === =====*==
DA1330 TGC COXIELLA BURNETII  EUBACT    -GGGGCCATAGCTCAGTT-GGG--AGAGCATCTGCCTTGCAAGCAGAGG-------------------GTCGGCGGTTCGACTCCGCCTGGCTCCACCA
+                                        ==*====  ====           ==== =====       =====                        =====       =========*==
DA1370 TGC GLUCONOBACTER OXY. EUBACT    -GGGGGCATAGCTCAGCT-GGG--AGAGCACCTGCTTTGCAAGCAGGGG-------------------GTCGTCGGTTCGAACCCGTCTGCCTCCACCA
+                                        ==*====  ====           ==== =====       =====                        = ===       === =====*==
DA1470 TGC ENTEROCOCCUS HIRAE EUBACT    -GGGGCCTTAGCTCAGCT-GGG--AGAGCGCCTGCTTTGCACGCAGGAG-------------------GTCAGCGGTTCGATCCCGCTAGGCTCCA---
+                                        ==*====  ====           ==== =====       =====                        =====       =========*==
DA1480 TGC STAPHYLOCOC. AURE. EUBACT    -GGGGGCTTAGCTCAGCT-GGG--AGAGCGCCTGCTTTGCACGCAGGAG-------------------GTCAGCGGTTCGATCCCGCTAGTCTCCACCA
+                                        ==*=*==  ====           ==== =====       =====                        =====       =======*=*==
DA1500 TGC LACTOBAC.BULGARIC. EUBACT    -GGGGGCATAGCTCAGCT-GGG--AGAGCACCTGCTTTGCAAGCAGGAG-------------------GTCATCGGTTCGATCCCGTTTGCCTCCA---
+                                        ==*====  ====           ==== =====       =====                        = ===       === =====*==
DA1510 GGC HELICOBACTER PYLO. EUBACT    -GGGGTGTTAGCTCAGCT-GGG--AGAGCGCAACGCTGGCAGCGTTGAG-------------------GTCAGGGGTTCGAACCCCCTACACTCCA---
+                                        ==*====  ====           ==== =====       =====                        =====       =========*==
DA1511 TGC HELICOBACTER PYLO. EUBACT    -GGGGAATTAGCTCAGCT-GGG--AGAGCACCTGCTTTGCACGCAGGAG-------------------GTCAGCGGTTCGATCCCGCTATTCTCCA---
+                                        ==*====  ====           ==== =====       =====                        =====       =========*==
DA1530 TGC LACTOCOCCUS LACTIS EUBACT    -GGGGCCTTAGCTCAGCT-GGG--AGAGCGCCTGCTTTGCACGCAGGAG-------------------GTCAGCGGTTCGATCCCCCTAGGCTCCA---
+                                        ==*====  ====           ==== =====       =====                        == ==       == ======*==
DA1531 TGC LACTOCOCCUS LACTIS EUBACT    -GGGGCCGTAGCTCAGCT-GGG--AGAGCACCTGCTTTGCAAGCAGGGG-------------------GTCGTCGGTTCGATCCCGTCCGGCTCCACCA
+                                        ==*====  ====           ==== =====       =====                        = ===       === =====*==
DA1532 TGC LACTOCOCCUS LACTIS EUBACT    -GGGGCCTTAGCTCAGCT-GGG--AGAGCGCCTGCTTTGCACGCAGGAG-------------------GTCAGCGGTTCGATCCCGCTAGGCTCCAT--
+                                        ==*====  ====           ==== =====       =====                        =====       =========*==
DA1540 TGC BACILLUS SUBTILIS  EUBACT    -GGGGCCTTAGCTCAGCT-GGG--AGAGCGCCTGCTTTGCACGCAGGAG-------------------GTCAGCGGTTCGATCCCGCTAGGCTCCA---
+                                        ==*====  ====           ==== =====       =====                        =====       =========*==
DA1541 TGC BACILLUS SUBTILIS  EUBACT    -GGGGCCTTAGCTCAGCT-GGG--AGAGCGCCTGCTTTGCACGCAGGAG-------------------GTCAGCGGTTCGATCCCGCTAGGCTCCACCA
+                                        ==*====  ====           ==== =====       =====                        =====       =========*==
DA1542 TGC BACILLUS SUBTILIS  EUBACT    -GGGGCCTTAGCTCAGCT-GGG--AGAGCGCCTGCTTTGCACGCAGGAG-------------------GTCAGCGGTTCGATCCCGCTAGGCTCCA---
+                                        ==*====  ====           ==== =====       =====                        =====       =========*==
DA1543 TGC BACILLUS SUBTILIS  EUBACT    -GGGGCCTTAGCTCAGCT-GGG--AGAGCGCCTGCTTTGCACGCAGGAG-------------------GTCAGCGGT-CGA-CCCGCTAGGCTCCACCA
+                                        ==*====  ====           ==== =====       =====                        =====       =========*==
DA1550 TGC LACTOBAC.ACIDOPHI. EUBACT    -GGGGGCTTAGCTCAGTT-GGG--AGAGCACCTGCTTTGCACGCAGGAG-------------------GTCATCGGTTCGAACCCGTTAGCCTCCA---
+                                        ==*====  ====           ==== =====       =====                        =====       =========*==
DA1590 TGC LACTOBAC.CASEI     EUBACT    -GGGGGATTAGCTCAGCT-GGG--AGAGCGCCTGCTTTGCAAGCAGGAG-------------------GTCATCGGTTCGATCCCGTTATCCTCCA---
+                                        ==*====  ====           ==== =====       =====                        = ===       === =====*==
DA1600 TGC RHODOTHERMUS MAR.  EUBACT    -GGGGTTATAGCTCAGTT-GGT--AGAGCGCCGGCTTTGCAAGCCGGAG-------------------GTCGTCGGTTCGAATCCGACTAACTCCACCA
+                                        ==*====  ====           ==== =====       =====                        =====       =========*==
DA1610 TGC LACTOBAC.CURVATUS  EUBACT    -GGGGGATTAGCTCAGCT-GGG--AGAGCGCCTGCTTTGCAAGCAGGAG-------------------GTCATCGGTTCGATCCCGTTATCCTCCA---
+                                        ==*====  ====           ==== =====       =====                        = ===       === =====*==
DA1620 TGC THIOBACILLUS FERRO EUBACT    -GGGGCTGTAGCTCAGTT-GGG--AGAGCACCTGCTTTGCAAGCAGGGG-------------------GTCATCGGTTCGAGACCGGTCAGCTCCACCA
+                                        ==*====  ====           ==== =====       =====                        =*===       ===*=====*==
DA1640 TGC LACTOBAC.HELVETIC. EUBACT    -GGGGGCTTAGCTCAGTT-GGG--AGAGCACCTGCTTTGCACGCAGGAG-------------------GTCATCGGTTCGAACCCGTTAGCCTCCA---
+                                        ==*====  ====           ==== =====       =====                        = ===       === =====*==
DA1650 TGC LEUCONOSTOC LACTIS EUBACT    -GGGGAATTAGCTCAGCT-GGG--AGAGCACCTGCTTTGCAAGCAGGGG-------------------GTCAGCGGTTCGATCCCGCTATTCTCCA---
+                                        ==*====  ====           ==== =====       =====                        =====       =========*==
DA1660 TGC E.COLI             EUBACT    -GGGGCTATAGCTCAGCT-GGG--AGAGCGCCTGCTTTGCACGCAGGAG-------------------GTCTGCGGTTCGATCCCGCATAGCTCCACCA
+                                        ==*====  ====           ==== =====       =====                        =====       =========*==
DA1661 GGC E.COLI             EUBACT    -GGGGCTATAGCTCAGCT-GGG--AGAGCGCTTGCATGGCATGCAAGAG-------------------GTCAGCGGTTCGATCCCGCTTAGCTCCACCA
+                                        ==*====  ====           ==== =====       =====                        =====       =========*==
DA1670 TGC LEUCONOSTOC MESEN. EUBACT    -GGGGAATTAGCTCAGCT-GGG--AGAGCACCTGCTTTGCAAGCAGGGG-------------------GTCAGCGGTTCGATCCCGCTATTCTCCA---
+                                        ==*====  ====           ==== =====       =====                        =====       =========*==
DA1710 TGC MYCOBACT.LEPRAE    EUBACT    -GGGGCCTTAGCTCAGTC-GGT--AGAGCACTGCCTTTGCAAGGCAGAT-------------------GTCAGGGGTTCGATTCCCCTAGGCTCCA---
+                                        ==*====  ====           ==== =====       =====                        =====       =========*==
DA1730 TGC TRICHODESMIUM SP.  EUBACT    -GGGGGTATAGCTCAGTT-GGT--AGAGCGCTGCCTTTGCAAGGCAGAA-------------------GTCAGCGGTTCGA.TCCGCTTACCCCCA---
+                                        =======  ====           ==== =====       =====                        =====       ============
DA1780 TGC AEROMONAS HYDROPH. EUBACT    -GGGGCTATAGCTCAGCT-GGG--AGAGCGCCTGCTTTGCACGCAGGAG-------------------GTCTGCGGTTCGATCCCGCATAGCTCCACCA
+                                        ==*====  ====           ==== =====       =====                        =====       =========*==
DA1790 TGC PREVOTELLA RUMINI. EUBACT    -GGGGCTATAGCTCAGCT-GGG--AGAGCGCCTGCTTTGCACGCAGGAG-------------------GTCTGCGGTTCGATCCCGCATAGCTCCACCA
+                                        ==*====  ====           ==== =====       =====                        =====       =========*==
DA1810 TGC PSEUDOMONAS CEPAC. EUBACT    -GGGGGCATAGCTCAGCT-GGG--AGAGCACCTGCTTTGCAAGCAGGGG-------------------T-CGTCGGTTCGATCCCGTCTGCCTCCACCA
+                                        ==*====  ====           ==== =====       =====                        = ===       === =====*==
DA1820 TGC PSEUDOMONAS AER.   EUBACT    -GGGGCCATAGCTCAGCT-GGG--AGAGCGCCTGCTTTGCACGCAGGAG-------------------GTCAGGAGTTCGATCCTCCTTGGCTCCACCA
+                                        ==*====  ====           ==== =====       =====                        =====       =========*==
DA1830 TGC PSEUDOMONAS GLAD.  EUBACT    -GGGGGCATAGCTCAGCT-GGG--AGAGCACCTGCTTTGCAAGCAGGGG-------------------T-CGTCGGTTCGATCCCGTCTGCCTCCACCA
+                                        ==*====  ====           ==== =====       =====                        = ===       === =====*==
DA1840 TGC PSEUDOMONAS FLUOR. EUBACT    -GGGGCCATAGCTCAGCTGGGG--AGAGCGCCTGCCTTGCACGCAGGAG-------------------GTCAACGGTTCGATCCCGTTTGGCTCCA---
+                                        ==*====  ====           ==== =====       =====                        =====       =========*==
DA1850 TGC PSEUDOMONAS MALLEI EUBACT    -GGGGGCATAGCTCAGCT-GGG--AGAGCACCTGCTTTGCAAGCAGGGG-------------------T-CGTCGGTTCGATCCCGTCTGCCTCCACCA
+                                        ==*====  ====           ==== =====       =====                        = ===       === =====*==
DA1860 TGC CAMPYLOBAC.JEJUNI  EUBACT    -GGGGCATTAGCTCAGCT-GGG--AGAGCGCCTGCTTTGCACGCAGGAG-------------------GTCAGCGGTTCGATCCCGCTATTCTCCACCA
+                                        ==*= ==  ====           ==== =====       =====                        =====       ======= =*==
DA1880 TGC PSEUDOMONAS MEND.  EUBACT    -CGGGCCATAGCTCAGCT-GGG--AGAGCGCCTGCTTTGCACGCAGGAG-------------------GTCAGCGGTTCGATCCCGCTTGGCTCCACCA
+                                         =*====  ====           ==== =====       =====                        =====       =========*= 
DA1890 TGC CAULOBACTER CRES.  EUBACT    -GGGGCCATAGCTCAGTT-GGT--AGAGCGCCTGCTTTGCAAGCAGGTG-------------------T-CGTCGGTTCGAATCCGTCTGGCTCCACCA
+                                        ==*====  ====           ====*=====       =====*                       = ===       === =====*==
DA1900 TGC BRUCELLA SUIS      EUBACT    -GGGGCCGTAGCTCAGCTGGG---AGAGCACCTGCTTTGCAAGCAGGGG-------------------GTCGGAGGTTCGATCCCGTCCGGCTCCACCA
+                                        ==*====  ====           ==== =====       =====                        =* ==       == *=====*==
DA1910 TGC BRUCELLA MELITENS. EUBACT    -GGGGCCGTAGCTCAGCT-GGG--AGAGCACCTGCTTTGCAAGCAGGGG-------------------GTCGTCGGTTCGATCCCGTCCGGCTCCACCA
+                                        ==*====  ====           ==== =====       =====                        = ===       === =====*==
DA1920 TGC BRUCELLA ABORTUS   EUBACT    -GGGGCCGTAGCTCAGCT-GG---AGAGCACCTGCTTTGCAAGCAGGGG-------------------GTCGTCGGTTCGATCCCGTCCGGCTCCACCA
+                                        ==*====  ====           ==== =====       =====                        = ===       === =====*==
DA1921 TGC BRUCELLA ABORTUS   EUBACT    -GGGGCCGTAGCTCAGCT-GGG--AGAGCACCTGCTTTGCAAGCAGGGG-------------------GTCGTCGGTTCGATCCCGTCCGGCTCCACCA
+                                        ==*====  ====           ==== =====       =====                        = ===       === =====*==
DA1960 TGC OCHROBACTRUM ANTH. EUBACT    -GGGGCCATAGCTCAGCTGGG---AGAGCACCTGCTTTGCAAGCAGGGG-------------------GTCGTCGGTTCGATCCCGTCTGGCTCCACCA
+                                        ==*====  ====           ==== =====       =====                        = ===       === =====*==
DA1970 TGC PSEUDOMONAS PICK.  EUBACT    -GGGGGATTAGCTCAGCT-GGG--AGAGCACCTGCTTTGCAAGCAGGGG-------------------T-CGTCGGTTCGATCCCGTCATCCTCCACCA
+                                        ==*====  ====           ==== =====       =====                        = ===       === =====*==
DA1990 TGC PSEUDOMONAS PSEUD. EUBACT    -GGGGGCATAGCTCAGCT-GGG--AGAGCACCTGCTTTGCAAGCAGGGG-------------------T-CGTCGGTTCGATCCCGTCTGCCTCCACCA
+                                        ==*====  ====           ==== =====       =====                        = ===       === =====*==
DA2000 GGC HAEMOPHILUS INFLU. EUBACT    -GGGGATATAGCTCAGTT-GGG--AGAGCGCTTGAATGGCATTCAAGAG-------------------GTCGTCGGTTCGATCCCGATTATCTCCA---
+                                        ==*====  ====           ==== =====       =====                        *====       ====*====*==
DA2001 TGC HAEMOPHILUS INFLU. EUBACT    -GGGGATATAGCTCAGCT-GGG--AGAGCGCCTGCCTTGCACGCAGGAG-------------------T-CAGCGGTTCGATCCCGCTTATCTCCACCA
+                                        ==*====  ====           ==== =====       =====                        =====       =========*==
DA2080 TGC STENOTRO.MALTOPH.  EUBACT    -GGGGCCTTAGCTCAGCT-GGG--AGAGCACCTGCTTTGCAAGCAGGGG-------------------T-CGTCGGTTCGATCCCGACAGGCTCCACCA
+                                        ==*====  ====           ==== =====       =====                        =====       =========*==
DA2100 TGC ANACYSTIS NIDULANS EUBACT    -GGGGGTTTAGCTCAGTT-GGT--AGAGCGCCTGCTTTGCAAGCAGGAT-------------------GTCAGCGGTTCGAGTCCGCTAACCTCCACCA
+                                        ==*====  ====           ==== =====       =====                        =====       =========*==
DA2140 CGC SYNECHOCYSTIS SP.  EUBACT    -GGGGAATTAGCTCAGTT-GGT--AGAGCGCTGCGATCGCACCGCAGAG-------------------GTCAGGGATTCGAGTTCCCTATTCTCCA---
+                                        ==*====  ====           ==== =====       =====                        =====       =========*==
DA2141 GGC SYNECHOCYSTIS SP.  EUBACT    -GGGGCTATAGCTCAGTT-GGT--AGAGCACTTGCATGGCATGCAAGGG-------------------GTCAGCGGTTCGAGCCCGCTTAGCTCCA---
+                                        ==*====  ====           ==== =====       =====                        =====       =========*==
DA2142 TGC SYNECHOCYSTIS SP.  EUBACT    -GGGGGTTTAGCTCAGTT-GGT--AGAGCGCCTGCTTTGCAAGCAGGAT-------------------GTCAGCGGTTCGAGTCCGCTAATCTCCA---
+                                        ==*=*==  ====           ==== =====       =====                        =====       =======*=*==
DA2160 TGC STREPTOCOCCUS SAL. EUBACT    -GGGGCCTTAGCTCAGCT-GGG--AGAGCGCCTGCTTTGCACGCAGGGT-------------------GTCAGCGGTTCGATCCCGCTAGGCTCCA---
+                                        ==*====  ====           ==== =====       =====                        =====       =========*==
DA2170 TGC STREPTOCOCCUS PN.  EUBACT    -GGGGCCTTAGCTCAGCT-GGG--AGAGCGCCTGCTTTGCACGCAGGAG-------------------GTCAGCGGTTCGATCCCGCTAGGCTCCA---
+                                        ==*====  ====           ==== =====       =====                        =====       =========*==
DA2180 TGC CYANOPHORA PARAD.  CYANEL    -GGGGGTATAGCTCAGTT-GGT--AGAGCGCTGCCTTTGCAAGGCAGAT-------------------GTCAGCGGTTCGAGTCCGCTTACCTCCA---
+                                        ==*====  ====           ==== =====       =====                        =====       =========*==
DA2220 TGC PYLAIELLA LITTORA. CYANEL    -GGGGGTATAGCTCAGTT-GGT--AGAGCGTTGCTTTTGCATAGCAGAC-------------------GTCAGCAGTTCGAGTCTGCTTATCTCCA---
+                                        ==*=*==  ====           ==== *====       ====*                        =====       =======*=*==
DA2400 TGC CYANOPHORA PARAD.  CHLORO    -GGGGGTATAGCTCAGTT-GGT--AGAGCGCTGCCTTTGCAAGGCAGAT-------------------GTCAGCGGTTCGAGTCCGCTTACCTCCA---
+                                        ==*====  ====           ==== =====       =====                        =====       =========*==
DA2410 TGC PYLAIELLA LITTORA. CHLORO    -GGGGGTATAGCTCAGTT-GGT--AGAGCGTTGCTTTTGCATAGCAGAC-------------------GTCAGCAGTTCGAGTCTGCTTATCTCCA---
+                                        ==*=*==  ====           ==== *====       ====*                        =====       =======*=*==
DA2440 TGC CHLAMYDOMON.REINH. CHLORO    -GGGGATATAGCTCAGTT-GGT--AGAGCGCTGCCTTTGCAAGGCAGAT-------------------GTCAGCGGTTCGAATCCGCTTATCTCCA---
+                                        ==*====  ====           ==== =====       =====                        =====       =========*==
DA2450 TGC NANOCHLORUM EUCAR. CHLORO    -GGGGGATATGCTCAGTT-GGT--AGAGCGCTGCCCTTGCAAGGCAGAA-------------------GTCAGCGGTTCGAGTCCGCTTATCTCCA---
+                                        ==*=*    ====           ==== =====       =====                        =====       =====  *=*==
DA2470 TGC ODONTELLA SINENSIS CHLORO    -GGGGGTATAGCTCAGTT-GGT--AGAGCACCGCCTTTGCACGGCGGTT-------------------GTCAGCGGTTCGACTCCGCTTACCTCCA---
+                                        ==*====  ====           ==========       ======                       =====       =========*==
DA2480 TGC CHLORELLA ELLIPSO. CHLORO    -GGGAGTATAGCTCAGTT-GGT--AGAGCGCTGCCTTTGCAAGGCAGAT-------------------GTCAGCGGTTCGAGTCCGCTTACTTCCACCA
+                                        ==*====  ====           ==== =====       =====                        =====       =========*==
DA2510 TGC ASTASIA LONGA      CHLORO    -GGGAGTATAGCTCAGTT-GGT--AGAGCATTGTTTTTGCAAAGCAGAT-------------------GTCAGGGGTCCAATTCCCCTTACTTCCA---
+                                        ==*====  ====           ==== *==*=       =*==*                        =====       =========*==
DA2520 TGC EUGLENA GRACILIS   CHLORO    -GGGGGTATAGCTCAGTT-GGT--AGAGCGCTGCCTTTGCAAGGCAGAT-------------------GTCAGCGGTTCGAGTCCGCTTATCTCCA---
+                                        ==*=*==  ====           ==== =====       =====                        =====       =======*=*==
DA2521 TGC EUGLENA GRACILIS   CHLORO    -GGGGGTATAGCTCAGTT-GGT--AGAGCGCTGCCTTTGCAAGGCAGAT-------------------GTCAGCGGTTCGAGTCCGC_TATCTCCA---
+                                        ==*=*==  ====           ==== =====       =====                         ====       ==== ==*=*==
DA2540 TGC CRYPTOMONAS SPEC.  CHLORO    -GGGGGTATAGCTCAGTT-GGT--AGAGCGCTGCCTTTGCACGGCAGAT-------------------GTCAGGGGTTCGAGTCCCCTTACCTCCA---
+                                        ==*====  ====           ==== =====       =====                        =====       =========*==
DA2570 TGC ANTITHAMNION SP.   CHLORO    -GGGGGTATAGCTCAGTT-GGT--AGAGCGCTGCCTTTGCAAGGCAGAT-------------------GTCAGCGGTTCGAGTCCGCTTATCTCCA---
+                                        ==*=*==  ====           ==== =====       =====                        =====       =======*=*==
DA2580 TGC CYANIDIUM CALDAR.  CHLORO    -GGGGGTATAGCTTAGTT-GGT--AGAGCGCTGCTTTTGCAAGGCAGAT-------------------GTCAGCGGTTCGAATCCGCTTACCTCCA---
+                                        ==*====  ===*           *=== ====*       *====                        =====       =========*==
DA2590 TGC OLISTHODISCUS LUT. CHLORO    -GGGGGTATAGCTCAGTT-GGT--AGAGCGCTGCCTTTGCAAGGCAGTG-------------------GTCAGCGGTTCGAGTCCGCTTACCTCCA---
+                                        ==*====  ====           ====*=====       =====*                       =====       =========*==
DA2600 TGC MARCHANTIA POLYM.  CHLORO    -GGGGATATAGCTCAGTT-GGT--AGAGCGCCGCCCTTGCAAGGCGGAT-------------------GTCAGCGGTTCGAGTCCGCTTATCTCCA---
+                                        ==*====  ====           ==== =====       =====                        =====       =========*==
DA2610 TGC CUSCUTA REFLEXA    CHLORO    -GGGGATATAGCTCAGTT-GGT--AGAGCTCCGCTCTTGCAAGGCGGAT-------------------GTCAGCGGTTCGAGTCCGCTTATCTCCA---
+                                        ==*====  ====           =========*       *=====                       =====       =========*==
DA2620 TGC COLEOCHAETE ORBIC. CHLORO    --GGGGTATAGCTCAGT--GGT--AGAGCGCCGTCCTTGCAAGGCGGAC-------------------GTCACGGGTTCAAGTCCGCTTACCTCCA---
+                                         =*====  ====           ==== ===*=       =*===                        =  ==       ==  =====*= 
DA2670 TGC PROTOTHECA WICKER. CHLORO    -GGGGATATAGCTCAGTT-GGT--AGAGCGCTGCCCTTGCAAGGCAGAT-------------------GTCAGCGGTTCAAATCCGCTTATCTCCACCA
+                                        ==*====  ====           ==== =====       =====                        =====       =========*==
DA2700 TGC ORYZA SATIVA       CHLORO    -GGGGATATAGCTCAGTT-GGT--AGAGCTCCGCTCTTGCAAGGCGGAT-------------------GTCAGCGGTTCGAGTCCGCTTATCTCCA---
+                                        ==*====  ====           =========*       *=====                       =====       =========*==
DA2720 TGC ZEA MAYS           CHLORO    -GGGGATATAGCTCAGTT-GGT--AGAGCTCCGCTCTTGCATGGCGGAT-------------------GTCAGCGGTTCGAGTCCGCTTATCTCCA---
+                                        ==*====  ====           =========*       *=====                       =====       =========*==
DA2721 TGC ZEA MAYS           CHLORO    -GGGGATATAGCTCAGTT-GGT--AGAGCTCCGCTCTTGCAAGGCGGAT-------------------GTCAGCGGTTCGAGTCCGCTTATACTCCA--
+                                        =*= ===  ====           =========*       *=====                       =====       ======== =*=
DA2840 TGC GLYCINE MAX        CHLORO    -GGGGATATAGCTCAGTT-GGT--AGAGCTCCGCTCTTGCAAGGCGGAT-------------------GTCAGCGGTTCGAGTCCGCTTATCTCCA---
+                                        ==*====  ====           =========*       *=====                       =====       =========*==
DA2920 TGC NICOTIANA TABACUM  CHLORO    -GGGGATATAGCTCAGTT-GGT--AGAGCTCCGCTCTTGCACGGCGGAT-------------------GTCAGCGGTTCGAGTCCGCTTATCTCCA---
+                                        ==*====  ====           =========*       *=====                       =====       =========*==
DA3220 TGC PINUS THUNBERGII   CHLORO    -GGGGATATAGCTCAGTT-GGT--AGAGCTCCGCTCTTGCAAGGCGGAT-------------------GTCAGCGGTTCGAGTCCGCTTATCTCCA---
+                                        ==*====  ====           =========*       *=====                       =====       =========*==
DA3280 TGC SPINACIA OLERACEA  CHLORO    -GGGGATATAGCTCAGTT-GGT--AGAGCGCCGCTCTTGCATGGCGGAT-------------------GTCAGCGGTTCGAGTCCGCTTATCTCCA---
+                                        ==*====  ====           ==== ====*       *====                        =====       =========*==
DA3600 TGC PROTOTHECA WICKER. MI SIN    -GGGGATGTAGTTCAGTT-GGT--AGAACGCATGCTTTGCACGCATGAG-------------------GTCATCGGTTCGATCCCGTTCGTCTCCA---
+                                        ==*==*=  ====           ==== =====       =====                        = ===       === ==*==*==
DA3620 TGC CHONDRUS CRISPUS   MI SIN    -GGGGGTATAGTTTAATTTGGT--AAAACATATGTTTTGCATACATAAA-------------------ATTATTGGTTCAAGTCCAATTACTTCCA---
+                                        ==**===  ====           ==== =====       =====                        =====       ========**==
DA3650 TGC ODONTELLA SINENSIS MI SIN    -GGGGGTATAGCTCAGTT-GGT--AGAGCACCGCCTTTGCACGGCGGTT-------------------GTCAGCGGTTCGACTCCGCTTACCTCCA---
+                                        ==*====  ====           ==========       ======                       =====       =========*==
DA3680 TGC TRYPANOSOMA BRUCEI MI SIN    -AAAATTATATATTTTCT------AGTGCATCGAAAATGCTTTTCGATTTGAAAAT--------------TTAAATTAAATTTAAGTTTAATTTTC---
+                                        =======                     ======       ======                                        =======
DA3681 TGC TRYPANOSOMA BRUCEI MI SIN    -AAAATTATATATTTTCTA-----GTTTGATCGAAAATGCTTTTCGATTTGAAAAT--------------TTAAATTAAATTTAAGTTTAATTTTC---
+                                        =======                     ======       ======                                        =======
DA3750 TGC PICHIA CANADENSIS  MI SIN    -GGGGTTATAGTTTAAT--GGT--AAAACTATTGTGTTGCATGCAGTCA-------------------A-TATGGGTTCGATTCTCATTAACTCCA---
+                                        ==*====  ====           ==== =*==*       *==*=                        ===*=       =*=======*==
DA3880 TGC ASPERGILLUS NIDUL. MI SIN    -GGGGCTATAGTTTAACT-GGT--AAAACGGCGATTTTGCATATCGTTA-------------------T-TTCAGGATCGAGTCCTGATAACTCCA---
+                                        ==*= ==  ====           ====**====       ====**                       =====       ======= =*==
DA3920 TGC NEUROSPORA CRASSA  MI SIN    -GGGGGTATAGTATAATT-GGT--AGTACAGCAATCTTGCTCATTGCTT-------------------G-TCAAGGTTCAAATCCTTGTATCTCCA---
+                                        ==*=*==  ===*           *=========       ======                       =====       =======*=*==
DA4000 TGC SACCHAROMYCES CER. MI SIN    -GGGGTTATAGTTAAATTTGGT--AGAACGACTGCGTTGCATGCATTTA-------------------A-TATGAGTTCAAGTCTCATTAACTCCA---
+                                        ==*====  ===             ===*= ===       === =*                       =====       =========*==
DA4001 TGC SACCHAROMYCES CER. MI SIN    -GGGGTTATAGTTAAATTTGGT--GAAACGACTGCGTTGCATGCATTTA-------------------A-TATGAGTTCAAGTCTCATTAACTCCA---
+                                        ==*====  ===             ===*= ===       === =*                       =====       =========*==
DA4070 TGC HANSENULA WINGEI   MI SIN    -GGGGTTATAGTTTAAT--GGTA-AAAACTATTGTGTTGCATGCAGTCA-------------------A-TATGGGTTCGATTCTCATTAACTCCA---
+                                        ==*====  ====           ==== =*==*       *==*=                        ===*=       =*=======*==
DA4080 TGC TORULOPSIS GLAB.   MI SIN    -GGGGTTATAGTTAAATT-GGT--AGAACAATTGTGTTGCATGCAATAG-------------------A-TATGAGTTCAATTCTCATTAACTCCA---
+                                        ==*====  ===             === ====*       *====                        =====       =========*==
DA4110 TGC TRICHOPHYTON MENT. MI SIN    -GGGGTTATGGTTTAATT-GGT--AAAACGAGGACTTTGCAAGTCCTTT-------------------A-TTCAGGTTCAATTCCTGATAACTCCA---
+                                        ==*====  ====           ====*=====       =====*                       =====       =========*==
DA4410 GCT HELIANTHUS ANNUUS  MI PLA    -GAAGGTATGGCTGAGT--GGCTTAAGGCATTGGTTTGCTAAATCGACATACAA--GAAGA--TTGTAT-CATGGGTTCAAATCCCATTTCCTCCG---
+                                        = === =  ==*             *== =*=*=       =*=*=                        =====       ====== === =
DA4500 TGC MARCHANTIA POLYM.  MI PLA    -GGGGACGTAGCTCAATT-GGT--AGAGCGTATGTTTTGCAAGCATAAA-------------------GCTGTCGGTTCAAATCCGATCGTCTCCA---
+                                        ==*====  ====           ==== ====*       *====                        *====       ====*====*==
DA4600 TGC ALBINARIA COERULEA MI ANI    -TGGTTTATACTTTAA---TTA--AGAAGATGTGGTTTGCAGCCATTAA-------------------G-TGAAAGAATATGAATTTCTAAATCAA---
+                                        ==*====  ===*           *===  *===       ===*                         ====         ========*==
DA4620 TGC FASCIOLA HEPATICA  MI ANI    -GACGGTATAGTTTAAGTT-----GAGATGTGTGCTCTGCGAGCATTCG-------------------G-TAGA--GGTT-----TCTTGCCGTTG---
+                                        *====*=  *=*=           =*=*= *===       ===* =                       ===           ====*====*
DA4640 TGC ASCARIS SUUM       MI ANI    -GGGGCTGTATTTTAAGTTT----AAAATATGCGCTTTGCAAGCGGATG-------------------A-T-----TC----------TGGCTCTA---
+                                        *=*==**   ===           === == ===       === ==                                        **==*=*
DA4660 TGC ARBACIA LIXULA     MI ANI    -GTGGTTCTAGTTTAG---A----AAAATATCTGCTTTGCAAGCAGAAG-------------------C-CCTAAGTTAAATTCTTAGGAACTACA---
+                                        ==*====  *===           ===* =====       =====                        =====       =========*==
DA4680 TGC CAENORHABDI.ELEG.  MI ANI    -GGGATTTTAGTTTAATA------AAAATATATGTTTTGCATACATAAG-------------------A-T-----AA----------TAATTCTA---
+                                        *=*===   *===           ===* =====       =====                                          ===*=*
DA4690 TGC BOA CONSTRICTOR    MI ANI    -AGAGTCTTAGTTT-AG--TT---AAAATGTCTGTGTTGCAAGCAGAAG-------------------A-TGTGG-CTGT----CCGCAGGCTCTA---
+                                        ====*==  *===           ===* ====*       *====                        =*==         ==*===*====
DA4700 TGC MYTILUS EDULIS     MI ANI    -AGAATGGTACTTTAAAA------AAAAGAATTGGTTTGCATCTAATAT---------------------TAAGC--CTGA---GCTTTCATTCTT---
+                                        ======*  ====           ==== ===*=       =*===                        ====         ====*======
DA4730 TGC BRONCHIOSTOMA LAN. MI ANI    -AAAATCTTAAGTTAA---AT---AAACTATTTGATTTGCAATCAAAAA-------------------A-TGTGGTC------TCCTCAGATTTTA---
+                                        =======  ====           ==== =====       =====                        = ==         == ========
DA4740 TGC CAIMAN CROCODILUS  MI ANI    -GAGGCTTTAGCTT-AA--TA---AAAGCTTTAGATTTGCAGTCTGAGG-------------------A-TGTGGGGTAGAGTCCTGCAAGCCTTA---
+                                        *======  ====           ====*=*===       ===*=*                       =**==       ==**=======*
DA4750 TGC CAIRINA MOSCHATA   MI ANI    -AAGGCTTTAGCTT-AA--TT---AAAGCGTCTGGTTTGCATTCAGAAG-------------------A-TACAGGTTAATGTCCTGTTAGTCTTA---
+                                        ===*==   ====           ==== ====*       *====                        =====       ===== ==*===
DA4760 TGC LOCUSTA MIGRATORIA MI ANI    -AGGGTTATAGTTAACT-------ATAACATTTGGTTTGCATCCAAAAA-------------------G-TATTGAAATA---TCAATTAACCTTA---
+                                        =*=====  ====           ==== =====       =====                        =====       ==========*=
DA4800 TGC AEDES ALBOPICTUS   MI ANI    -AGGGTAATAGTTAATT-------ATAACATTTAATTTGCACTTAAAAA-------------------G-TATTGAATTTAATTCAATTTACCTTA---
+                                        =*=====  ====           ==== =====       =====                        =====       ==========*=
DA4820 TGC APIS MELLIFERA     MI ANI    -TGGATATTAGTTAATAA-ATA--ATAACATTTAAATTGCATTTAAAAA-------------------T-TAATATTTTAT--ATATTATATCTAA---
+                                        =*=====  ====           ==== =====       =====                        =====       ==========*=
DA4840 TGC DROSOPHILA MELANO. MI ANI    -AGGGTTGTAGTTAAAT-------ATAACATTTGATTTGCATTCAAAAA-------------------G-TATTGAATAT---TCAATCTACCTTA---
+                                        =*=== =  ====           ==== =====       =====                        =====       ====== ===*=
DA4850 TGC CARASSIUS AURATUS  MI ANI    -AAGGCCTTAGCTTAA---TA---AAAGTATCTGATTTGCAATCAGGAG-------------------A-TGCGAGTTGATCTCTCGTAGGTCTTA---
+                                        ===*===  *===           ===* *====       ====*                        *====       ====*===*===
DA4860 TGC CATHARTES AURA     MI ANI    -AAGGCCCTAGCTT-AA--TT---AGAGCATCTGGGTTGCATTCAGAAG-------------------A-TGCAGGTTAGTACCCTGCGGGTCTTA---
+                                        ===*===  ===*           *=== ====*       *====                        =====       ========*===
DA4870 TGC CERATOTHERIUM SIM. MI ANI    -GAGGGTTTAGCTTAA---TT---AAAGTGTTTGATTTGCATTCAGTTG-------------------A-TGTAAGATAGAGTCTTGCAGCCCTTA---
+                                        *====*=  *===           ===** *===       ===* *                       =*===       ===*==*====*
DA4880 TGC DROSOPHILA YAKUBA  MI ANI    -AGGGTTGTAGTTAATT-------ATAACATTTGATTTGCATTCAAAAA-------------------G-TATTG-AAT-ATT-CAATCTACCTTA---
+                                        =*=== =  ====           ==== =====       =====                        ====         ===== ===*=
DA4900 TGC CHELONIA MYDAS     MI ANI    -AAGGCCTTAGCTT-AA--TT---AAAGTGTTTGAGTTGCATTCAGAAG-------------------A-TATGGGATAGGGTCCTGTAGGTCTTA---
+                                        ===*===  *===           ===* =*===       ===*=                        =**==       ==**====*===
DA4910 TGC CLEMMYS MARMORATA  MI ANI    -AAGGCCTTAGCTT-AA--TT---AAAGTGTTTGAGTTGCATTCATAAG-------------------A-TATAGGATAGAGTCTTATAGGTCTTA---
+                                        ===*===  *===           ===* = ===       === =                        ===*=       =*======*===
DA4920 TGC COLEONYX VARIEGAT. MI ANI    -GAGGCCTTAGCTT-AA--TT---AAAGTGTTTGAGTTGCATTCATGAG-------------------A-TGGGTGTTAGAGTTACCCAGGTCTTC---
+                                        ===*===  *===           ===* * ===       === *                        ====*       *=======*===
DA4930 TGC CROCODYL.NILOTICUS MI ANI    -GAGGTTTTAGCTT-AA--TA---AAAGTTTATGATTTGCATTCAGAAG-------------------A-TATAGGATAAAGCCCTATAAACCTTA---
+                                        *======  *===           ===*== ===       === ==                       =====       ===========*
DA4950 TGC DASYPUS NOVEMCINC. MI ANI    -GAGGACTTAGCTTAA---TT---AAAGTGCCTGATTTGCGTTCAGGAG-------------------A-TGTGGGGCTAAATCTTGCAGTCCTTA---
+                                        *======  *===           ===* =====       =====                        =***=       =***=======*
DA4980 TGC PISASTER OCHRACEUS MI ANI    -GTGAATTTAGTTTAATA-GAT--AAAACATTTGCTTTGCAAGCAAAAC-------------------T-TGAAAGTTTAAATCCTTCAATCCACA---
+                                        === ===  ====           ==== =====       =====                        === =       = ====== ===
DA4990 TGC PROTOPTERUS DOLLOI MI ANI    -AAAGCCTTAGCTTAA---TT---AAAGTATTTGAGTTGCATTCATAAG-------------------A-TGTGGGGTAGAGTCCCACAGGTTTTA---
+                                        ===*===  *===           ===* = ===       === =                        =====       ========*===
DA5000 TGC ASTERINA PECTINI.  MI ANI    -GTGGACTTAGTTTAAAA-GAT--AAAACAATTGATTTGCAATCAGTAA-------------------C-TCCAAGTTTAACTCTCGGAGTCCACA---
+                                        =======  ====           ==== =*===       ===*=                        == ==       == =========
DA5010 TGC CERATITIS CAPITATA MI ANI    -GGGGTTGTAGTTAATT-------ATAACATTTGATTTGCATTCAAAAA-------------------G-TATTGAATT----TCAATCTACCTTA---
+                                        **=== =  ====           ==== =====       =====                        =====       ====== ===**
DA5020 TGC ASTERIAS FORBESII  MI ANI    -GTGAATTTAGTTTAATA-GAA--AAAACATTTGCTTTGCAAGCAGACT-------------------T-TGAAAGTTTAACTCCTTCAATACACA---
+                                        === ===  ====           ==== =*===       ===*=                        === =       = ====== ===
DA5030 TGC CYPRINUS CARPIO    MI ANI    -AAGGCCTTAGCTTAATA------AAAGTGTCTGATTTGCAATCAGAGA---------------------TGCAAGTTAATATCTTGTAGGCCTTA---
+                                        =======  *===           ===* =====       =====                        *====       ====*=======
DA5040 TGC PARACENTROTUS LIV. MI ANI    -GTGGTTCTAGTTTAGT--GA---AAAACGTTTGCTTTGCAAGCAGAAA-------------------T-CCTAAGTTAAATTCTTAGGAACTACA---
+                                        ==*====  ====           ==== =*===       ===*=                        =====       =========*==
DA5050 TGC ANOPHELES QUADRIM. MI ANI    -AGGGTAATAGTTAACT-------ATAACATTTAATTTGCATTTAAAAA-------------------G-TATTGA--ATTTTTCAATTTACCTTA---
+                                        =*=====  ====           ==== =====       =====                        =====       ==========*=
DA5070 TGC ANAS PLATYRHYNCOS  MI ANI    -AAGGCTTTAGCTTAATT------AAAGCGTCTGGTTTGCATCCAGGAG-------------------A-TACAGGTTAGTGTCCTGTTGGTCTTA---
+                                        ===*=*   ====           ==== *====       ====*                        =====       ===== *=*===
DA5080 TGC STRONGYLOCEN.PURP. MI ANI    -GTGGTTTTAGTTTAATT-GA---AAAACGTTTGCTTTGCAAGCAAAAG-------------------T-TCTAAGTTAAAGTCTTAGAAGCTACA---
+                                        ==*=*==  ====           ==== =====       =====                        =====       =======*=*==
DA5110 TGC ACANTHAMOEBA CAST. MI ANI    -GGTTGCATAGTTTAAT--GGT--AAAATCAATACCTTGCACGTATTAG-------------------A-TATCAGTTCGATTCTGATTGCGTCCA---
+                                        == *===  *===           ===* =====       =====                        =====       ========* ==
DA5120 TGC XENOPUS LAEVIS     MI ANI    -AAGGCTTTAGCTTAA---TT---AAAGTGTTTTAGTTGCATTCAATTG-------------------A-TGTTGGATAAAATCCTGCAAGCCTTA---
+                                        =======  *===           ===** == =       = == *                       =* ==       == *========
DA5130 TGC ALLIGATOR MISSISS. MI ANI    -GAGGTTTTAGCTTAATT------AAAGTTTCTGATTTGCACTTTGAAG-------------------A-TGCCGGATAGAGTCCTGCAAACCTTA---
+                                        *======  *===           ===*=== *=       =* ===                       == ==       == ========*
DA5131 TGC ALLIGATOR MISSISS. MI ANI    -AGGTTTTAGCTTAATT--AAA--GT---TTCTGATTTGCACTTTGAAG-------------------ATGCCGGATAGAG--TCCTGCAAACCT----
+                                        ======      =           =   === *=       =* ===                       = ===       === = ======
DA5140 TGC CROCODYLUS POROSUS MI ANI    -GAGGTTTTAGCTTAAT-------AAAGTTTATGATTTGCATTCAGAAG-------------------A-TGTAGGATAAAACCCTATAAACCTTA---
+                                        *======  *===           ===*== ===       === ==                       *====       ====*======*
DA5150 TGC CARETTA CARETTA    MI ANI    -AAGGCCTTAGCTTAATT------AAAGTGTTTGAGTTGCATTCATGAG-------------------A-TATGGGATAAAGTCCTGTAGGTCTTA---
+                                        ===*===  *===           ===* * ===       === *                        =**==       ==**====*===
DA5160 TGC RANA CATESBEIANA   MI ANI    -AGGGCTTTATCTTAAT--TT---AAAGGGCCTGAGTTGCATTCAGGAG-------------------A-TGTAGGTTAATATCCTGCAAGTCCTA---
+                                        ===*===  *===           ===* =====       =====                        =*===       ===*====*===
DA5170 TGC MALACLEMYS TERRA.  MI ANI    -AAGGCCTTAGCTTAATT------AAAGTGTTTGAGTTGCATTCATGAG-------------------A-TATAAGATAGAGTCTTATAGGTCTTA---
+                                        ===*===  *===           ===* * ===       === *                        =====       ========*===
DA5180 TGC SPHENODON PUNCTAT. MI ANI    -GAAGCCTTATCTTAATA------AAAGTGTCTTAGTTGCATTAAGGCT-------------------A-TGAAAGTAAGAATCTTTCAGGTTTCC---
+                                        ===*===   ===           === =*====       ====*=                       =====       ========*===
DA5190 TGC EPICRATES SUBFLAV. MI ANI    -AGAGTTTTAGTTTAGTT------AAAATATCTGTGTTGCAAGCAGAAG-------------------A-TGTG--TAAT.T---CGCAAGCTCTA---
+                                        ====*==  *===           ===* ====*       *====                        =*=           =*===*====
DA5210 TGC CROSSOSTOMA LACUS. MI ANI    -AAGGCCTTAGCTTAATT------AAAGTGTCTGATTTGCATTCAGAAG-------------------A-TGTGGGATAGAGTCCTCGAGGTCTTA---
+                                        ===*===  *===           ===* =====       =====                          *==       ==*  ===*===
DA5220 TGC CHICKEN            MI ANI    -GAGGCCTTAGCTTAA---TT---AAAGCGTCTGATTTGCATTCAGGAG-------------------A-TACAGGTTAATGTCCTGTTGGTCTTA---
+                                        *==*==   ====           ==== *====       ====*                        =====       ===== ==*==*
DA5280 TGC RAT                MI ANI    -GAGGATTTAGCTTAA---TT---AAAGCAGTTGATTTGCATTTAACAG-------------------A-TGTAAGATATAGTCTTACAGTCCTTA---
+                                        *====*=  ====           ==== ===*=       =*===                        =====       ======*====*
DA5320 TGC MOUSE              MI ANI    -GAGGTCTTAGCTTAA---TT---AAAGCAATTGATTTGCATTCAATAG-------------------A-TGTAGGATGAAGTCTTACAGTCCTTA---
+                                        *=== ==  ====           ==== =====       =====                        ===*=       =*===== ===*
DA5340 TGC BALAENOPTERA PHYS. MI ANI    -GAGGATTTAGCTTAATT------AAAGCGTTTGACTTGCATTCAATTG-------------------A-TGTAAGATATAGTCTTGCAGTCCTTA---
+                                        *====*=  ====           ====* ====       ==== *                       =*===       ===*==*====*
DA5350 TGC BALAENOPTERA MUSC. MI ANI    -GAGGATTTAGCTTAATT------AAAGTGTTTGATTTGCATTCAATTG-------------------A-TGTAAGATATAGTCTTGCAGTCCTTA---
+                                        *====*=  *===           ===** ====       ==== *                       =*===       ===*==*====*
DA5360 TGC BOVINE             MI ANI    -GAGGATTTAGCTTAA---TT---AAAGTGGTTGATTTGCATTCAATTG-------------------A-TGTAAGGTGTAGTCTTGCAATCCTTA---
+                                        *======  *===           ===***====       ====**                       =*===       ===*=======*
DA5370 TGC HALICHOERUS GRYPUS MI ANI    -AAGGGCTTAGCTTAATT------AAAGTAGTTGATTTGCATTCAGTTG-------------------A-TGTAAGATAGAGTCTTGCAGTCCTTA---
+                                        ====*==  *===           ===*=**===       ===**=                       =*===       ===*===*====
DA5380 TGC PHOCA VITULINA     MI ANI    -AAGGGCTTAGCTTAATT------AAAGTAGTTGATTTGCATTCAGTTG-------------------A-TGTAAGATAGAGTCTTGCAGTCCTTA---
+                                        ====*==  *===           ===*=**===       ===**=                       =*===       ===*===*====
DA5390 TGC GADUS MORHUA       MI ANI    -AAGGACTTAGCTTAA---TT---AAAGTATTTGTTTTGCATACTGAAG-------------------A-TGTGGGGTAGTGTCCTGCAGATCTTA---
+                                        ===* ==  *===           ===* =* ==       == *=                        =**==       ==**=== *===
DA5391 TGC GADUS MORHUA       MI ANI    -AAGGTCTTAGCTTAA---TT---AAAGTATTTGTTTTGCATACAGAAG-------------------A-TGTGGGGTAGTGTCCTGCAGATCTTA---
+                                        ===*===  *===           ===* =*===       ===*=                        =**==       ==**====*===
DA5440 TGC RHINOCEROS UNICORN MI ANI    -GAGGGTTTAGCTTAATT------AAAGTGCTTGATTTGCATTCAATTG-------------------A-TGTAGGATAGAGTCTTGCAGCCCTTA---
+                                        *====*=  *===           ===** ====       ==== *                       =*=*=       =*=*==*====*
DA5450 TGC SCELOPORUS OCCID.  MI ANI    -AAGGCCTTAGCTT-AA--TT---AAAGTGTTTGATTTGCGTTCATTAG-------------------A-TGTGTATTAGTATTACACAGGTCTTG---
+                                        ===*===  *===           ===*   ===       ===                          =====       ========*===
DA5451 TGC SCELOPORUS OCCID.  MI ANI    AAGCCCCG--GGACCCTTTA---AGGTCC_TCAAACTTGCATTTTAA_----------------------TA----AACACC-----TCGGGACT----
+                                        == ====  ====           ==== = ===       === =                        =               ===== ==
DA5470 TGC EQUUS ASINUS       MI ANI    -AAGGGCTTAGCTTAA---TG---AAAGTGTTTGATTTGCGTTCAATTG-------------------TGAGATAGAGT----CTTGCAGTCCTTA---
+                                        ====*==  *===           ===** ====       ==== *                       =  ==       ==  ===*====
DA5480 TGC EQUUS CABALLUS     MI ANI    -AAGGGCTTAGCTTAA---TA---AAAGAGTTTGATTTGCGTTCAATTG-------------------A-TGTGAGATAGAGTCTCGCAGTCCTTA---
+                                        ====*==   ===           === * ====       ==== *                       =*===       ===*===*====
DA5500 TGC STRUTHIO CAMELUS   MI ANI    -GGCCCCGA-CACGCCTCT----AACGTG_ATGAGTTTGCAACTCAA_---------------------AAT----TTCACT-----ACGGGACC----
+                                         = ====  ====           ====  ====       ====                          = =         = = ==== = 
DA5501 TGC STRUTHIO CAMELUS   MI ANI    -AAGGCCTTAGCTT-AA--TT---AAAGCATCTGATTTGCGTTCAGAGG-------------------A-TACAGGTTAATGTCCTGTTGGTCTTA---
+                                        ===*==   ====           ==== =====       =====                        =====       ===== ==*===
DA5510 TGC EUMECES EGREGIUS   MI ANI    -GAGGCTTTAGCTT-AA--TT---AAAGTGTTTGAGTTGCATTCATGAG-------------------A-TGTAGATTAGAGCTCTACAGGCCTTC---
+                                        *====*=  *===           ===* * ===       === *                        =====       ======*====*
DA5530 TGC HYLOBATES LAR      MI ANI    -AAGGGCTTAGCTTAA---TT---AAAGTGACTGATTTGCGTTCGGTTG-------------------A-TGCAAAGTGGGC-TTTGCAGTCCTTG---
+                                        ====*==  *===           ===**==*==       ==*==*                       =====       =======*====
DA5550 TGC ERINACEUS EUROP.   MI ANI    -GAGGATTTAGCTTAA---AA---AAAGTGGTTGATTTGCATTCAATTG-------------------A-TATAGG_TATAATCTTGTAATCCTTA---
+                                        *======  *===           ===***====       ====**                       =*=*=       =*=*=======*
DA5610 TGC SIAMANG            MI ANI    -AAGGGCTTAGCTTAA---TT---AAAGTGGCTGATTTGCGTTCGGTTG-------------------A-TGCAAAGTAGGGTTTTGCAGTCCTTA---
+                                        ====*==  *===           ===***=*==       ==*=**                       =====       =======*====
DA5670 TGC PAPIO HAMADYRAS    MI ANI    -AAGGGCTTAGTTTAA---TT---AAAGCGATTGATTTGCGTTCAGTTG-------------------A-TGCGGAGTAGGTGTCTGCAGTCCTTA---
+                                        ====*==  =*==           ==*=*=*===       ===*=*                       ==*==       ==*====*====
DA5690 TGC LAMPETRA FLUVIALI. MI ANI    -AAAATTTTAGCTTAAT--AT---AAAGCATCTGATTTGCGTTCAGAAT-------------------A-TGTGAGTGTGT--CTTGCAAATTTTA---
+                                        =======  ====           ==== =====       =====                        =**==       ==**========
DA5720 TGC CHIMPANZEE         MI ANI    --AGGGCTTAGCTTAA---TT---AAAGTGGCTGATTTGCGTTCAGTTG-------------------A-TGCAGAGTGGGGTTTTGCAGTCCTTA---
+                                         ===*==  *===           ===***====       ====**                       ===*=       =*=====*=== 
DA5730 TGC PYGMY CHIMPANZEE   MI ANI    -AAGGGCTTAGCTT-AA--TT---AAAGTGGCTGATTTGCGTTCAGTTG-------------------A-TGCAGAGTGGGGTTTTGCAGTCCTTA---
+                                        ====*==  *===           ===***====       ====**                       ===*=       =*=====*====
DA5750 TGC LEPTOTYP.DULCIS    MI ANI    -AGGACTCTGGCTT-AA--TT---AAAGTGTCTGTGTTGCATGCAGGAG-------------------A-TGTGAT-GAGTT-GTCGCGAGTTCTA---
+                                        ==*====  *===           ===* *===*       *===*                        =*==*       *==*=====*==
DA5800 TGC GORILLA            MI ANI    -AAGGGCTTAGCTTAA---TT---AAAGTGGCTGATTTGCGTTCAGTTG-------------------A-TGCAGAGTAGGGTTTTGCAGTCCTTA---
+                                        ====*==  *===           ===***====       ====**                       ===*=       =*=====*====
DA5840 TGC ORANG UTAN         MI ANI    -GAGGGCTTAGCTTAA---TT---AAAGTGGCTGATTTGCGCTCAGTTG-------------------A-TGCAAAGTGGGGTTTTGCAGTCCTTA---
+                                        *===*==  *===           ===***====       ====**                       =====       =======*===*
DA5850 TGC MACROPUS ROBUSTUS  MI ANI    -AAGAATTTAGCTTAA---TG---AAAGTGTTCGATTTGCGTTCGGATG-------------------A-TGCAAGATAAAGGCTTGTAATTCTTA---
+                                        =======  *===           ===**=*===       ===*=*                       *====       ====*=======
DA5870 TGC MYXINE GLUTINOSA   MI ANI    -AAGACTTTAGCTTAT---CT---AAAGTGCTTGATTTGCAATCAAGAG-------------------A-TGTAAGTA-----GTTACAAGTTTTC---
+                                        ==*====  *===           ===* =====       =====                        ====         ========*==
DA5880 TGC HUMAN              MI ANI    -AAGGGCTTAGCTTAA---TT---AAAGTGGCTGATTTGCGTTCAGTTG-------------------A-TGCAGAGTGGGGTTTTGCAGTCCTTA---
+                                        ====*==  *===           ===***====       ====**                       ===*=       =*=====*====
DA5881 TGC HUMAN              MI ANI    -GGGGGTGTAGCTCAGT--GGT--AGAGCGCATGCTTTGCATGTATGAG-------------------GCCTCGG-TTCGATCCCCGACACCTCCA---
+                                        ==*====  ====           ==== ===*=       =*===                         *===       ===* ====*==
DA6010 TGC ORYCTOLAGUS CANIC. MI ANI    -GAGGATTTAGCTTAA---TT---AAAGCACCTGGTTTGCACTCAGGAG-------------------A-TGTAAAGTTAA--TTTGCAGTCCTTA---
+                                        *====*=  ====           ==== ====*       *====                        =*===       ===*==*====*
DA6060 TGC PECTEM MAXIMUS     MI ANI    -TGCTCCTTGGTGTAA---GA---AACATCTCTGATTTGCATTCAGAGA-------------------T-GGGAATGTA----GTCTCAGGAGCAG---
+                                        =======  *===           ===*======       ======                       =* =*       *= *========
DA6090 TGC RHEA AMERICANA     MI ANI    -AAGGCCTTAGCTTAA---TT---AAAGCGTCTGATTTGCATTCGGGAG-------------------A-TACAGGTTAATATCCTGTTGGTCTTA---
+                                        ===*==   ====           ==== *=*==       ==*=*                        =====       ===== ==*===
DA6110 TGC SCYLIORCHINUS CAN. MI ANI    -AAGGTTTTAGCTTAA---TA---AAAGCATCTGGGTTGCATTCAGAAG-------------------A-TGTGAGATAAAGTCTTGCAAATCTTA---
+                                        ===*===  ====           ==== ====*       *====                        =**==       ==**====*===
DA7500 TGC PLASMODIUM FALSI.  CY SIN    -GGGAATATAGTTTAAT--GGT--AAAATCTTATTTTTGCATAATAAAG-------------------A-TAGTAGTTCAATTCTACTTATTTCCA---
+                                        ==*====  *===           ===* =====       =====                        =====       =========*==
DA7570 AGC DICTYOSTELIUM DIS. CY SIN    -GGGGAAGTAGCTCAGAT-GGT--AGAGCGCTCGCTTAGCATGCGAGAG-------------------GTAAAGGGTTCGATACCCTTCTTCCTCA---
+                                        =*=====  ====           ==== =====       =====                        =====       ==========*=
DA7600 AGC CANDIDA ALBICANS   CY SIN    -GGGCGTGTGGCGTAGTT-GGT--AGCGCGTTCCCTTAGCATGGGAAAG-------------------GTCATGAGTTCGACTCTTATCTCGTCCA---
+                                        ==*== =  ===*           *=== =====       =====                        ==*==       ==*=== ==*==
DA7630 TGC SACCHAROMYCES CER. CY SIN    -GGGCACATGGCGCAGTT-GGT--AGCGCGCTTCCCTTGCAAGGAAGAG-------------------GTCATCGGTTCGATTCCGGTTGCGTCCA---
+                                        ==*= ==  ====           ==== =====       =====                        =*===       ===*=== =*==
DA7631 AGC SACCHAROMYCES CER. CY SIN    -GGGCGTGTGGCGTAGTC-GGT--AGCGCGCTCCCTTAGCATGGGAGAG-------------------GTCTCCGGTTCGATTCCGGACTCGTCCA---
+                                        ==*== =  ===*           *=== =====       =====                        =====       ====== ==*==
DA7640 AGC SCHIZOSACCHA.POM.  CY SIN    -GGGCATGTGGTGTAGAT-GGT-TATCACGCTTCCTTAGCATGGAAGAG-------------------GTCCCAGATTCGAGTTCTGGCTTGTCCA---
+                                        ==*== =  ===             === =====       =====                        =====       ====== ==*==
DA7730 TGC TOXOPLASMA GONDOII CY SIN    -AGGGATATAGCTCAGGA-GGT--AGAGCACTTTTTTTGCAAAAAAGAA-------------------ATTTACGGTTCAAGTCCGTTTATCTCCA---
+                                         =*====  ====           ==== =====       =====                         ====       ==== ====*= 
DA8510 TGC ARABIDOPSIS THAL.  CY PLA    -GGGGATGTAGCTCATAT-GGT--AGAGCGCTCGCTTTGCATGCGAGAG-------------------GCACAGGGTTCGATTCCCTGCATCTCCA---
+                                        ==*====  ====           ==== =====       =====                        =====       =========*==
DA8540 TGC BRASSICA NAPUS     CY PLA    -GGGGATGTAGCTCATAT-GGT--AGAGCACTCGATTTGCATGCGAGAG-------------------GCACAGGGTTCGATTCCCTGCATCTCCA---
+                                        ==*====  ====           ==== ====         ====                        =====       =========*==
DA8610 TGC SOLANUM TUBEROSUM  CY PLA    -GGGGATGTAGCTCATAT-GGT--AGAGCGCTCGCTTTGCATGCGAGAG-------------------GTACAGGGTTCGATCCCCTGCATCTCCA---
+                                        ==*====  ====           ==== =====       =====                        =====       =========*==
DA9200 TGC CAENORHABDI.ELEG.  CY ANI    -GGGGGTATAGCTCAGG--GGT--AGAGCGCTCGCTTTGCATGCGAGAA-------------------GTCTGGGGTTCGATTCCCCATACCTCCA---
+                                        ==*====  ====           ==== =====       =====                        =====       =========*==
DA9201 CGC CAENORHABDI.ELEG.  CY ANI    -GGGGGCATAGCTCAGG--GGT--AGACGCGTCGCTTCGCATGCGAGAA-------------------GTCCGGGGTTCAATTCCCCGTGCCTCCA---
+                                        ==*====  = ==           == =  ====       ====                         =====       =========*==
DA9202 AGC CAENORHABDI.ELEG.  CY ANI    -GGGGGTATAGCTCAGT--GGT--AGAGCGCTCCCTTAGCATGGGAGAG-------------------GGCTGGGGTTCAATTCCCCATACCTCCA---
+                                        ==*====  ====           ==== =====       =====                        =====       =========*==
DA9230 AGC BOMBYX MORI        CY ANI    -GGGGGCGTAGCTCAGAT-GGT--AGAGCGCTCGCTTAGCATGCGAGAG-------------------GTACCGGGATCGATACCCGGCGCCTCCA---
+                                        ==*====  ====           ==== =====       =====                        =====       =========*==
DA9231 AGC BOMBYX MORI        CY ANI    -GGGGGCGTAGCTCAGAT-GGT--AGAGCGCTCGCTTAGCATGTGAGAG-------------------GTACCGGGATCGATACCCGGCGCCTCCA---
+                                        ==*====  ====           ==== ===*=       =*===                        =====       =========*==
DA9240 AGC DROSOPHILA MELANO. CY ANI    -GGGGATGTAGCTCAGAT-GGT--AGAGCGCTCGCTTAGCATGTGAGAG-------------------GTACGGGGATCGATGCCCCGCATCTCCA---
+                                        ==*====  ====           ==== ===*=       =*===                        =====       =========*==
DA9290 TGC XENOPUS LAEVIS     CY ANI    -GGGGGTGTAGCTCAGT--GGT--AGAGCGCATGCTTTGCATGTATGAG-------------------GTCTTGGGTTCAATCCCCAGCATCTCCA---
+                                        ==*=*==  ====           ==== ===*=       =*===                        *====       ====*==*=*==
DA9320 TGC CHICKEN            CY ANI    -GGGGATGTAGCTCAGT--GGT--AGTGCGCATGCTTTGCATGTATGAG-------------------GCCCCGGGTTCAATCCCCGGCATCTCCA---
+                                        ==*====  == =           = == ===*=       =*===                        =====       =========*==
DA9321 TGC CHICKEN            CY ANI    -GGGGATGTAGCTCAGC--GGT--AGAGCGCATGCTTTGCATGTATGAG-------------------GTCCCGGGTTCAATCCCCGGCATCTCCA---
+                                        ==*====  ====           ==== ===*=       =*===                        =====       =========*==
DA9330 CGC MOUSE              CY ANI    -GGGGATGTAGCTCAGT--GGT--AGAGCGCATGCTTCGCATGTATGAG-------------------GCCCCGGGTTCGATCCCCGGCATCTCCA---
+                                        ==*====  ====           ==== ===*=       =*===                        =====       =========*==
DA9360 GCT ASTERINA AMURENSIS CY ANI    -GAAACTTATAGGT-T---------TATTTTAGTCCTGCTAAGTCTTAA------------------AATCTGTGGTTCAAATCCATAGAGTTTCACCA
+                                        ======*  =*               *== == =       = == =                       =*===       ===*=*======
DA9380 AGC ORYCTOLAGUS CUNIC. CY ANI    -GGGGGTGTAGCTCAGT--GGTT-AGAGCGCGTGCTTAGCATGCACGAG-------------------GCCCCGGGTTCAATCCCCGGCACCTCCACCA
+                                        ==*====  ====           ==== =====       =====                        =====       =========*==
DA9410 AGC NEPHILA CLAVIPES   CY ANI    -GGGGGCGTAGCTCAGAT-GGT--AGAGCGCTCGCTTAGCATGCGAGAG-------------------GTACGGGTATCGATACCCCGCGCTTCCA---
+                                        ==**===  ====           ==== =====       =====                        ====         =======**==
DA9411 AGC NEPHILA CLAVIPES   CY ANI    -GGGGGCGTAGCTCAGAT-GGT--AGAGCGCTCGCTTAGCATGCGAGAG-------------------GTACGGGGATCGATACCCCGCGCTTCCA---
+                                        ==**===  ====           ==== =====       =====                        =====       ========**==
DA9412 AGC NEPHILA CLAVIPES   CY ANI    -GGGGGCGTAGCTCAGAT-GTT--AGAGCGCTCGCTTAGCATGCGAGAG-------------------GTACGGGGATCGATACCCCGCGTCTCCA---
+                                        ==*=*==  ====           ==== =====       =====                        =====       =======*=*==
DA9413 AGC NEPHILA CLAVIPES   CY ANI    -GGGGGCGTAGCTCAGAT-GGT--AGAGCGCTCGCTTAGCATGCGAGAG-------------------GTACGGGGATCGATACCCCGCCCTTCCA---
+                                        ==**= =  ====           ==== =====       =====                        =====       ====== =**==
DA9990 TGC HUMAN              CY ANI    -GGGGGTGTAGCTCAGT--GGT--AGAGCGCATGCTTTGCATGTATGAG-------------------G-CCTCGGTTCGATCCCCGACACCTCCA---
+                                        ==*====  ====           ==== ===*=       =*===                         *===       ===* ====*==
DC0010 ACA HERPESVIRUS 68     VIRUS     -GTCGGGGTAGCTCAAAATGGT--AGAGTGCAGGCCAACATAGCCAGCA-------------------GATCTCGGTTCAAACCCGAGCCCTGACC---
+                                        ===*===  *===           ===*== ===       === ==                       =====       ========*===
DC0262 GCA PHAGE T5           VIRUS     -CGACCGTTGGCTGAAT--GGCT-TAGGCGAAGGATTGCAAATCCTTTT-------------------TATGTGAGTTCAAATCTCATGCGGTCGTCCA
+                                        ======*  ==*             *==*=====       =====*                       *====       ====**======
DC0340 GCA ARCHAEGLOBUS FULG. ARCHAE    -GCCAGGGTGGCAGAGG--GGCT-A-TGCGGCGGACTGCAGATCCGCTT-------------------TACCCCGGTTCGAATCCGGGCCCTGGCT---
+                                        =======  ===             ===*=====       =====*                       =====       ============
DC0380 GCA HALOBACTERIUM CUT. ARCHAE    -GCCAAGGTGGCAGAGTTCGGCCTAACGCGGCGGCCTGCAGAGCCGCTC-------------------ATCGCCGGTTCAAATCCGGCCCTTGGCT---
+                                        =======  ==               ==*=====       =====*                       =====       ============
DC0500 GCA HALOFERAX VOLCANII ARCHAE    -GCCAAGGTGGCAGAGTTCGGCCCAACGCATCCGCCTGCAGAGCGGAAC-------------------C_CGCCGGTTCAAATCCGGCCCTTGGCTCCA
+                                        =======  ==               == =====       =====                        =====       ============
DC0650 GCA METHANOCOCCUS JAN. ARCHAE    -GCCGGGGTAGTCTAGG--GGC--TAGGCAGCGGACTGCAGATCCGCCT-------------------TACGTGGGTTCAAATCCCACCCCCGGCT---
+                                        =======  =*==           ==*= =====       =====                        =====       ============
DC1140 GCA MYCOPLASMA CAPRIC. EUBACT    -GGCAACATGGCCAAGC--GGCT-AAGGCATGGGTCTGCAACACCCTGA-------------------T-CATCGGTTCGAATCCGATTGTTGCCTCCA
+                                        =======  ===             ===  ====       ====                         =====       ============
DC1150 GCA MYCOPLASMA GEN.    EUBACT    -GGTGCCTTAGCCAAGTG-GACTCAAGGCCTGGAGCTGCAACCTCCATA-------------------T-CGTCAGTTCGAATCTGACAGGCACTCCA-
+                                        *==*===  ===             === =====       =====                        =====       ========*==*
DC1200 GCA MYCOPLASMA PNEUMO. EUBACT    -GGTGCCTTAGCCAAGTG-GATTCAAGGCCTGGAGCTGCAACCTCCATA-------------------T-CGTCAGTTCGAATCTGACAGGCACCTCCA
+                                        =======  ===             === =====       =====                        =====       ============
DC1230 CTT ACHOLEPLASMA LAID. EUBACT    -GCATCCATAGCTCAGTT-GGT--AGAGCAACAGACTCTTAATCTGTGG-------------------GTCCACGGTTCGAGCCCGTGTGGGTGTACCA
+                                        *==*===  ====           ==== =====       =====                        =====       ========*==*
DC1260 GCA SPIROPLASMA MELIF. EUBACT    -GGCACTATAGCCAAGGT-GGCT-AAGGCATGGGACTGCAACTCCCCGA-------------------T-CGTCGGTTCGAATCCGACTAGTGCCTCCA
+                                        =======  ===             ===  ====       ====                         =====       ============
DC1270 GCA TREPONEMA PALLIDUM EUBACT    -GGCGCCGTGCCCAAGT--GGT--AAGGGAGAGGTCTGCAAAACCTTTA-------------------TGCATCAGTTCGATTCTGATCGGCGCCT---
+                                        =======  ===             ====*====       ====*=                       =====       ============
DC1350 GCA STREPTOMYCES LIV.  EUBACT    -GGTGGAGTGGCCGAGA--GGC--GAGGCAACGGCCTGCAAAGCCGTCT-------------------A-CACGGGTTCAAATCCCGTCTCCACCTCCA
+                                        =======  ===             === =====       =====                        =====       ============
DC1480 GCA STAPHYLOCOC. AURE. EUBACT    -GGCGGCATAGCCAAGT--GGT--AAGGCAGAGGTCTGCAAAACCTTTA-------------------T-CACCGGTTCAAATCCGGTTGCCGCCTCCA
+                                        =======  ===             ====*====       ====*=                       =====       ============
DC1510 GCA HELICOBACTER PYLO. EUBACT    -GGCGACATAGCCAAGT--GGT--AAGGCATGGGTCTGCAAAACCTTGA-------------------TTCCCCGGTTCGAATCCGGGTGTCGCCT---
+                                        =======  ===             ===  *===       ===*                         =====       ============
DC1540 GCA BACILLUS SUBTILIS  EUBACT    -GGCGGCATAGCCAAGT--GGT--AAGGCAGAGGTCTGCAAAACCTTTA-------------------T-CCCCGGTTCGAATCCGGGTGTCGCCTCCA
+                                        ====*==  ===             ====*====       ====*=                       =====       =======*====
DC1660 GCA E.COLI             EUBACT    -GGCGCGTTAACAAAGC--GGT--TATGTAGCGGATTGCAAATCCGTCT-------------------A-GTCCGGTTCGACTCCGGAACGCGCCTCCA
+                                        =======  ===             === *====       ====*                        =====       ============
DC2000 GCA HAEMOPHILUS INFLU. EUBACT    -GGCGTGTTAGCAAAGC--GGT--TATGCACTGGATTGCAAATCCATGT-------------------A-GCTCGGTTCGACTCCGGGACAGCCTCCA-
+                                        *======  ===             ===  ====       ====                         =*===       ===*=======*
DC2140 GCA SYNECHOCYSTIS SP.  EUBACT    -GGCGGCATAGCCAAGT--GGT--AAGGCAGAGGTCTGCAAAATCTTTA-------------------C-CCCCAGTTCGAATCTGGGTGCCGCCT---
+                                        =======  ===             ====*==*=       =*==*=                       =====       ============
DC2440 GCA CHLAMYDOMON.REINH. CHLORO    -GGCGGCATAGCCAAGC--GGT--AAGGCCGTGGATTGCAAATCCTCTA-------------------TTCCCCAGTTCAAATCTGGGTGCCGCCT---
+                                        =======  ===             === = ===       === =                        =====       ============
DC2470 GCA ODONTELLA SINENSIS CHLORO    -GGCGGTATGGCCAAGT--GGT--AAGGCAGTGGATTGCAAATCCTCGA-------------------T-CCCCAGTTCGAATCTGGGTGCCGCCT---
+                                        =====*=  ===             === = ===       === =                        =====       ======*=====
DC2510 GCA ASTASIA LONGA      CHLORO    GGACGATATTGCCAAGC--GGT--AAGGCGGAAGATTGCAAATCTTTTA-------------------TTCCCCAGTTCGATTCTGGGTATCGTTT---
+                                        *======  ===             ===**====       ====**                       =====       ===========*
DC2520 GCA EUGLENA GRACILIS   CHLORO    -GGCGGCATGGCCAAGC--GGT--AAGGCAGAAGATTGCAAATCTTTTA-------------------TTCCCCAGTTCGATTCTGGGTGTCGTCT---
+                                        =*==*==  ===             ====*====       ====*=                       =====       =======*==*=
DC2600 GCA MARCHANTIA POLYM.  CHLORO    -GGCGACATGGCCAAGT--GGT--AAGGCAGAGGACTGCAAATCCTTTA-------------------T-CCCCAGTTCAAATCTGGGTGTCGCTT---
+                                        *======  ===             ====*====       ====*=                       =====       ===========*
DC2680 GCA TRITICUM AESTIVUM  CHLORO    -GGCGGCATGGCCAAGC--GGT--AAGGCAGGGGACTGCAAATCCTTTA-------------------T-CCCCAGTTCAAATCTGGGTGCCGCCT---
+                                        =======  ===             ====**===       ===**=                       =====       ============
DC2700 GCA ORYZA SATIVA       CHLORO    -GGCGGCATGGCCAAGC--GGT--AAGGCAGGGGACTGCAAATCCTTTA-------------------T-CCCCAGTTCAAATCTGGGTGCCGCCT---
+                                        =======  ===             ====**===       ===**=                       =====       ============
DC2720 GCA ZEA MAYS           CHLORO    -GGCGGCATGGCCAAGT--GGT--AAGGCAGGGGACTGCAAATCCTTTA-------------------C-CCCCAGTTCAAATCTGGGTGCCGCCT---
+                                        =======  ===             ====**===       ===**=                       =====       ============
DC2760 GCA ARABIDOPSIS THAL.  CHLORO    -GGCGGCATGGCCGAGT--GGT--AAGGCGGGGGACTGCAAATCCTTTT-------------------T-CCCCAGTTCAAATCCGGGTGCCGCCT---
+                                        =======  ===             ===***===       ===***                       === =       = ==========
DC2920 GCA NICOTIANA TABACUM  CHLORO    -GGCGACATGGCCGAGT--GGT--AAGGCAGAGGACTGCAAATCCTTTT-------------------TTCCCCAGTTCAAATCCGGGTGTCGCCT---
+                                        =======  ===             ====*====       ====*=                       === =       = ==========
DC3220 GCA PINUS THUNBERGII   CHLORO    -GGCGACATAGCCAAGC--GGT--AAGGCAGAGGACTGCAAATCCTCCA-------------------T-CCCCAGTTCGAATCCGGGTGTCGCCT---
+                                        =======  ===             === =====       =====                        === =       = ==========
DC3280 GCA SPINACIA OLERACEA  CHLORO    -GGCGGCATGGCCGAGT--GGT--AAGGCGGAGGACTGCAAATCCTTGT-------------------T-CCCCAGTTCAAATCCGGGTGTCGCCT---
+                                        ====*==  ===             === *====       ====*                        === =       = =====*====
DC3600 GCA PROTOTHECA WICKER. MI SIN    -GGTTGGGTAACATAAT--GGT--AATGTATGGGATTGCAAATCCTATA-------------------A-TGGCAGTTCGATTCTGCCCTTAACCT---
+                                        ====**=  ====           ======*===       ===*==                       =====       ======**====
DC3620 GCA CHONDRUS CRISPUS   MI SIN    -GGCTAGATAGCAGAGT--GGT--TATGCATAAGATTGCAAATCTTAAA-------------------AAGATCGGTTCGAATCCGATTCTAGCTT---
+                                        *======  ===             === =====       =====                        =====       ===========*
DC3650 GCA ODONTELLA SINENSIS MI SIN    -GGCGGTATGGCCAAGT--GGT--AAGGCAGTGGATTGCAAATCCTCGA-------------------T-CCCCAGTTCGAATCTGGGTGCCGCCT---
+                                        =====*=  ===             === = ===       === =                        =====       ======*=====
DC3660 GCA PLASMODIUM FALCIP. MI SIN    -AATGATATAACTTAATT-GAT--AAAGTAAATAATTGCAAATTATTAT-------------------A-TTTCAGTTTGAATCTGAATATCATTT---
+                                        =======  ====           ==== =====       =====                        =====       ============
DC3750 GCA PICHIA CANADENSIS  MI SIN    -AGAGAGGAGTGAATAA--GGTT-GTTCATATAAATTGCAAATTTATAC-------------------ATTTAGGGTTCGATTCCCTCCTTCTCTC---
+                                        =====*=  ====           ==========       ======                        ====       ==== =*=====
DC3880 GCA ASPERGILLUS NIDUL. MI SIN    -GAGCTTG-AGCAGA-T--GGT--TTTGC_TTTGATTGCAAATTGAA_--------------------ATAGGGA-TTCGATT-TCCCCGAGCTCC---
+                                        =====*=  ===*           *=== ==**=       =**==                        ====         =====*=====
DC3881 GCA ASPERGILLUS NIDUL. MI SIN    -GAGTTTG-AGCAAA-T--GGT--TTTGC_TTTGATTGCAAATTGAA_--------------------ATAGGGA-TTCGA---TCCCCGGACTCC---
+                                        ====**=  ====           ==== ==**=       =**==                        ====         =====**====
DC3920 GCA NEUROSPORA CRASSA  MI SIN    -GATTACGATGTAAA-T--GG---TTTAC_TTTGACTGCAAATC_AA_--------------------A-TTAGG-TTCGATT-CCTACGTAATCC---
+                                        =======  ====           ==== == ==       == ==                        ====         ===========
DC4000 GCA SACCHAROMYCES CER. MI SIN    -GGAGATGTTGTTTTAA--GGT--TAAACT_TAGATTGCAAATCTACTT-------------------ATTAAGAGTTCGATTCTCTTCATCTCTT---
+                                        *======  ====           ====  ====       ====                         =====       ===========*
DC4050 GCA KLUYVEROMYCES LAC. MI SIN    -GGAAATGTTGTTTAAA--GG--TTAAACTG_AGATTGCAAATCTACAC-------------------ATTTAGAGTTCGATTCTCTTCATTTCTT---
+                                        *======  ====           ==========       ======                        ====       ==== ======*
DC4060 GCA CANDIDA PARAPSILO. MI SIN    -CGCTATG-ACTAT--T--GGT---ATAG_ATCAATTGCAGCTTGAT_----------------------TTAGGGTTCAATTCCCTACATAGTGT---
+                                        =*=====  ====           ==== =====       =====                        =====       ==========*=
DC4070 GCA HANSENULA WINGEI   MI SIN    -AGAGAGGAGTGAATAA--GGTT-GTTCATATAAATTGCAAATTTATA.T------------------ATTAGGGTTCGAT--TCCCTCTTCTCTC---
+                                        =====*=  ====           ==========       ======                       ====         =====*=====
DC4080 GCA TORULOPSIS GLAB.   MI SIN    -GGAGGTGTTGTTTAAA--GGTT-AAGCTATTAGATTGCAGATCTACTT-------------------ATTAAGAGTTCGATTCTCTTCATCTCTT---
+                                        *===*==  * *=           =* *= ====       ==== =                       =====       =======*===*
DC4300 GCA SOLANUM LYCOPERS.  MI PLA    -GGCTAGGTAACATAAT--GGA--AATGTATCGGACTGCAAATCCTGGA-------------------A-TGACGGTTCGACCCCGTCCTTGGCCT---
+                                        ===*=*=  ====           ==== * ===       === *                        =====       ======*=*===
DC4360 GCA OENOTHERA SP.      MI PLA    -GGCTAGGTAACATCCT--GGA--AATGTATCGGACTGCAAATCCTGGA-------------------A-TGACGGTTCGACCCCGTCCTTGGCCT---
+                                        ===*=*=  ====           ==== * ===       === *                        =====       ======*=*===
DC4410 GCA HELIANTHUS ANNUUS  MI PLA    -GGCTAGGTAACATAAT--GGA--AATGTATCGGACTGCAAATCCTGGA-------------------A-TGACGGTTCGACCCCGTCCTTGGCCTC--
+                                        ===*=*=  ====           ==== * ===       === *                        =====       ======*=*===
DC4440 GCA TRITICUM AESTIVUM  MI PLA    -GGCGGCATGGCCAAGC--GGT--AAGGCAGGGGACTGCAAATCCTTTA-------------------T-CCCCAGTTCAAATCTGGGTGTCGCCT---
+                                        ====*==  ===             ====**===       ===**=                       =====       =======*====
DC4460 GCA ORYZA SATIVA       MI PLA    -GGCGGCATGGCCAAGC--GGT--AAGGCAGGGGACTGCAAATCCTTTA-------------------T-CCCCAGTTCAAATCTGGGTGCCGCCT---
+                                        =======  ===             ====**===       ===**=                       =====       ============
DC4480 GCA ZEA MAYS           MI PLA    -GGCGGCATGGCCAAGC--GGT--AAGGCAGGGGACTGCAAATCCTTTA-------------------T-CCCCAGTTCAAATCTGGGTGTCGCCT---
+                                        ====*==  ===             ====**===       ===**=                       =====       =======*====
DC4500 GCA MARCHANTIA POLYM.  MI PLA    -GGCTAAGTAACATAAG--GGT--AATGTATTGGATTGCAAATCCTATA-------------------A-AGATGGTTCGAATCCGTCCTTAGCCT---
+                                        =======  ====           ====== ===       === ==                       ==*==       ==*=========
DC4600 GCA ALBINARIA COERULEA MI ANI    -GTAGATATAGTTTAAA--CTT--AAAACGATATGTTGCAAGCATATAA-------------------T-TATATTTTAA---TATATTATTTATT---
+                                        *==*===  ====           ==== =====       =====                        ====         =======*==*
DC4640 GCA ASCARIS SUUM       MI ANI    -GAGTCTTTAGTATATTTTT----AGTATGCTTAATTGCAGATTAGGTG-------------------G-AT----TT---------GTGGGCTTT---
+                                        *==*=*   *==*           *==**=*===       ===*=*                       *               * *=*==*
DC4660 GCA ARBACIA LIXULA     MI ANI    -GGCTTTATAGTGTAA---GC---AACATCGTGGATTGCAAATCCTCAG-------------------A-TACAATTTAAAT-ATTGTTAAAGCCT---
+                                        =======  *===           ===* = ===       === =                        =====       ============
DC4680 GCA CAENORHABDI.ELEG.  MI ANI    -GAAACCTTAGTATAATTTT----AGTATATTTAATTGCAAATTAAATG-------------------G-T-----AT----------TGGTTTTT---
+                                        *=====   *==*           *==*======       ======                                         =====*
DC4690 GCA BOA CONSTRICTOR    MI ANI    -AGCCCCGAGGTGTCAT---------CACATCGGACTGCAAATCCGAAG-------------------T-CGGCAGCG-----CTGCCCGGGGCTT---
+                                        =======  ===             === =====       =====                        =====       ============
DC4700 GCA MYTILUS EDULIS     MI ANI    -TGCTTAGTAGTTAATGTTAAT--ATAACTAAGAACTGCAAATTCTTCA-------------------T-AGTCT-AGTT----AGACCTAAGCTT---
+                                         ======  ====           ==== =====       =====                        ====         ========== 
DC4730 GCA BRONCHIOSTOMA LAN. MI ANI    -GGCTTTATAAA-------AA------TTTTCTGGTTGCAACCCAGAAA-------------------G-AAAAGTAGAC---CTTTTGAAAGCCT---
+                                        ======   == =           = ========       ======                       ===*         *=== ======
DC4740 GCA CAIMAN CROCODILUS  MI ANI    -AGTCCTGTAGTGAAA--------TTCATGGCGGGTTGCAAACCCGCAG-------------------A-TGTGCTTTGAG-TAGTGCCGGGGCTT---
+                                        ==*==*=  *===           ===* =====       =====                        =**==       ==**==*==*==
DC4750 GCA CAIRINA MOSCHATA   MI ANI    -GGCCTTGTAGTGA-AG-------TTCATGTTGAGTTGCAAGCTCATCG-------------------A-TGTGTA-CGAGAGTGCGCCGGGGCCT---
+                                        ====**=  *===           ===*= ====       ==== =                       =*=*=       =*=*==**====
DC4760 GCA LOCUSTA MIGRATORIA MI ANI    -GGTCTTATATTCAATT-------ATGATTCTAGACTGCAATTCTAGGG-------------------G-TGTAAAATATTA-TTTACTAAGACCT---
+                                        =======   ===           === *=====       =====*                       =====       ============
DC4810 GCA LOLIGO BLEEKERI    MI ANI    -GGTTTCATAGTTT-AA--TA---AAAACATTAGGTTGCAAACCTAAAG-------------------A-TGTA--ATGATA---TATTGAAACTT---
+                                        *======  ====           ==== =====       =====                        *==           ==*======*
DC4820 GCA APIS MELLIFERA     MI ANI    -ATTATTATAGTTTAAAT-TAT--AAAACATCAGATTGCAAATTTGAAG-------------------A-TTAATTTCAT---AATTATAATAATT---
+                                        =======  ====           ==== ===*=       =*===                        =====       ============
DC4830 GCA DAPHNIA PULEX      MI ANI    -GGTAGAGTAGTTTAAAT------AAAAT-TTAGATTGCAAATCTAA-----------------------TGGGA-GGA-----TCCCCTCTACCT---
+                                        =======  *===           ===* =====       =====                        ====         ===========
DC4840 GCA DROSOPHILA MELANO. MI ANI    -GGTCTTATAGTCAATA-------ATGATATCAAACTGCAATTTTGAAG-------------------G-AGTAA--GTT----TTACTAAGGCTT---
+                                        *=*====  *===           ===* =====       =====                        ====         ========*=*
DC4841 GCA DROSOPHILA MELANO. MI ANI    -GGTCTTATAGTCAATA-------ATGATATCAAACTGCAATTTTGAAG-------------------G-AGTAAAGT-----TTTACTAAGGCTT---
+                                        ==*====  *===           ===* =====       =====                        =====       =========*==
DC4850 GCA CARASSIUS AURATUS  MI ANI    -CAGCCCCGTGGTGAA---GA---AAACTATTGGATTGCAAATCCGAAG-------------------A-CGTAGATTAATACTCTGCCGGGCTTT---
+                                         =====   ===             === =*===       ===*=                        =*===       ===*= ===== 
DC4860 GCA CATHARTES AURA     MI ANI    -GGCTCTGTGGTGA-AG-------TTCATGTTGAGTTGCAAGCTCATTG-------------------A-TGTACATTAAGAGTGTACCAGAGTCT---
+                                        =*=====  *===           ===** ====       ==== *                       =====       ==========*=
DC4870 GCA CERATOTHERIUM SIM. MI ANI    -GGCCCTGTGGTGAAT--------TTCATGTTGAATTGCAAATTCAGAG-------------------A-AGCAGCTTCAAT-TCTGCCGGGGCTT---
+                                        *====*=  *===           ===* *====       ====*                        ====         =====*====*
DC4880 GCA DROSOPHILA YAKUBA  MI ANI    -GGTCTTATAGTCAATA-------ATGATATCAAACTGCAATTTTGAAG-------------------G-AGTAA-ATTT----TTACTAAGACTT---
+                                        *======  *===           ===* =====       =====                        ====         ==========*
DC4900 GCA CHELONIA MYDAS     MI ANI    -GACCTTGTAGTGA-AG-------TTCACGTTAAATTGCAAATTTAAAG-------------------A-TATATC-TTTGTTGATGTCTGGGTTT---
+                                        *===* =  ====           ==== =====       =====                        =*===       ===*== *===*
DC4910 GCA CLEMMYS MARMORATA  MI ANI    -AACTTCGTAGTGA-AA-------TTCATATCAAATTGCAAATTTGAAG-------------------A-TACACT-TTAATTGGTGTCGGGGTTT---
+                                        ===**==  *===           ===* =====       =====                        ====*       *======**===
DC4920 GCA COLEONYX VARIEGAT. MI ANI    -AGCCTCGAGGTGAA---------TTTACGCCAAAGTGCAAATTTGGAG-------------------A-CGCACC-CTAAAAGGTGCCGGGGCTT---
+                                        ====*==  ==*=           =*== =====       =====                        =====       =======*====
DC4930 GCA CROCODYL.NILOTICUS MI ANI    -GGCTCTGTAGTGAAA--------TTCATGACGAACTGCAAACTCGTAG-------------------A-TGTACTTTAAATT-GTACCTGGGCTT---
+                                        *==*= =  *===           ===* ====         ====                        ====         ===== =*==*
DC4950 GCA DASYPUS NOVEMCINC. MI ANI    -AGCCTTGAATAC--------------TATTTGAATTGCAAGTTCAGAG-------------------A-AGCAGCTGTAAACTCTGCCAGGGCTT---
+                                        ====*==                     =*====       ====*=                       ====         ======*====
DC4980 GCA PISASTER OCHRACEUS MI ANI    -GGTTTTGTAGTGTAA---TA---AACATATTAGATTGCAAATCTACAG-------------------A-TGCGGTTATAATTGTCGCCAAAACTT---
+                                        *======  *===           ===*  ====       ====                         ===**       **=========*
DC4990 GCA PROTOPTERUS DOLLOI MI ANI    -AAGCCATGGGGTGTT-------ATCAC-GCCGGATTGCAAATCCGGAG--------------------ATGCGAATTTACTTCCGCCGTGGCTTC---
+                                        ======*   ===           ===  =====       =====                        ===           ===*======
DC5000 GCA ASTERINA PECTINI.  MI ANI    -GGTTTTGTAGTGTAA---TT---AACATTTTAGATTGCAAATCTATAG-------------------A-TGCGG-GTAATCT-CCGTCAAAACTT---
+                                        *======  *===           ===*= ====       ==== =                       *===         ===*======*
DC5020 GCA ASTERIAS FORBESII  MI ANI    -GGTTTTGTAGTGTAA---TT---AACATATTAGATTGCAAATCTATAG-------------------A-TGCGGCCAGTTTATCCGCCAAAACTT---
+                                        *======  *===           ===*  ====       ====                         ====         ==========*
DC5030 GCA CYPRINUS CARPIO    MI ANI    -AGCTCCGTGGTGAAGA--------ACACATTGGATTGCAAATCCGAAG-------------------A-CGCAGATTAATACTCTGCCGGGGCTT---
+                                        ===*===  ===             === =*===       ===*=                        =====       ========*===
DC5040 GCA PARACENTROTUS LIV. MI ANI    -GGCTTTGTAGTGTAA---AT---AACATTTTGGATTGCAAATCCTTAG-------------------A-TGCAATTAGTTC-ATTGCCAAAGCTT---
+                                        *======  *===           ===*=  ===       ===  =                       =====       ===========*
DC5050 GCA ANOPHELES QUADRIM. MI ANI    -GGCTTTATAGTCAATA-------ATGATATTAGACTGCAATTCTAAAG-------------------G-AATAAATAA----TTTATTAAAGCTT---
+                                        *======  *===           ===* =====       =====                        =====       ===========*
DC5070 GCA ANAS PLATYRHYNCOS  MI ANI    -GGCCCTGTAGTGAAGT--------TCATGTTGAGTTGCAAGCTCATCG-------------------A-TGTGCACGAGAG-TGTACCGGGGCCT---
+                                        =====*=  *===           ===*= ====       ==== =                       ==*==       ==*===*=====
DC5080 GCA STRONGYLOCEN.PURP. MI ANI    -GGTTTTGTAGTGT----------ATCATTTCGGATTGCAAATCCTAGA---------------------TGCAACTAGGAC-GTTGCCAAAGCTT---
+                                        *=*====  *==             ==**= ===       === =*                       =====       =========*=*
DC5120 GCA XENOPUS LAEVIS     MI ANI    -AAGCCTGCGGTGTT---------GACATGCCAGATTGCAAATCTCGAG-------------------A-AGCAAACGAAGG-TTTGCCGGGCTTC---
+                                        =====*=  *===           ===* = ===       === =                        =====       ======*=====
DC5130 GCA ALLIGATOR MISSISS. MI ANI    -AGCCTCATAGTGAAA--------TTCATAACGGATTGCAAATTCGTAG-------------------A-TGTACTTTAAGT-AGTACTGGGGTTT---
+                                        =*==*==  *===           ===* ===*=       =*===                        =====       =======*==*=
DC5131 GCA ALLIGATOR MISSISS. MI ANI    -TAAGGTTTGCAGGACTCTATCCGGCATCTTCAAAGTGCAAATCAGAAA-------------------C-TTTAATTAAGC----TAAAACCTC-----
+                                          =====   = =           = = ===  =       =  ===                       ===           ========  
DC5132 GCA ALLIGATOR MISSISS. MI ANI    -AGCCTCATAGTGA-A---AT----TCATAACGGATTGCAAATTCGTAG-------------------A-TGTACTTTAAGT-AGTACTGGGGAAA---
+                                          ==*==  *===           ===* ===*=       =*===                        =====       =======*==  
DC5133 GCA ALLIGATOR MISSISS. MI ANI    -AGCCTCATAGTGAAAT--TCAT-A----GACGGATTGCAAATTCGTAG-------------------A-TGTACTTT-AAGTAGTACTGGGGTTT---
+                                        =*==*==                      ===*=       =*===                        =====       =======*==*=
DC5140 GCA CROCODYLUS POROSUS MI ANI    -AGCCCTGTAGTGAAA--------TTCACGACGAACTGCAAACTCGTAG-------------------A-TGTACTTTAAAT-TGTACCTGGGTTT---
+                                        =*=== =  ====           ==== ====         ====                        ====         ===== ===*=
DC5150 GCA CARETTA CARETTA    MI ANI    -GACCTTGTAGTGAAG--------TTCATGTTAAATTGCAAATTTGAAG-------------------A-TACACCTTTATT-GGTGTCTGGGTTT---
+                                        *===* =  *===           ===* =*===       ===*=                        =====       ====== *===*
DC5160 GCA RANA CATESBEIANA   MI ANI    -GGCCTTGGGGTGTC---------AACACGTGGGGTTGCAAACCCCAAG-------------------A-TGCAGTATAATA-CCTGCCGGGGCTT---
+                                        *===**=  ====           ==== =====       =====                        ====         =====**===*
DC5170 GCA MALACLEMYS TERRA.  MI ANI    -AACCCCGTAGTGAAA--------TTCATGTCAAATTGCAAATTTGAAG-------------------A-TACACTTTAGTT-GGTGTCGGGGTTT---
+                                        =======  *===           ===* =====       =====                        ====*       *===========
DC5180 GCA SPHENODON PUNCTAT. MI ANI    -AGGCCTGTTAA---------------GTACTGAGCTGCAAACTTAGGA-------------------A-AGATTAGAAATA-TAGTCCAGGGCTT---
+                                        == ====  =                 = ==*==       ==*==                        ==*==       ==*====== ==
DC5190 GCA EPICRATES SUBFLAV. MI ANI    -AGCCCTGGAGGGTGT--------TACACGTCAGACTGCAAATCTGAAG-------------------T-CGGCCACTT----TGGCCGGGGGCTT---
+                                        =====*   = ==           == = =====       =====                        =====       ===== *=====
DC5210 GCA CROSSOSTOMA LACUS. MI ANI    -AGCCTTGTGGTAGAG--------GATACATTAGATTGCAAATCTAAAG-------------------A-CGCAGATTAACA-TCTGCCGGGGCTT---
+                                        ====**=  ===             === =====       =====                        =====       ======**====
DC5220 GCA CHICKEN            MI ANI    -GACTCTGTAGTGAAGT--------TCATAATGAGTTGCAAACTCGTTG-------------------A-TGTACACTAA-AGTGTGCCGGGGTCT---
+                                        ===*=*=  *===           ===*==*===       ===*==                       =*===       ===*==*=*===
DC5280 GCA RAT                MI ANI    -AGCCTTAAGGTGATT--------ATCATGTCGAATTGCAAGTTCGAAG-------------------G-TGTAGAGAATCT_TCTACTAAGGCTT---
+                                        =======  *===           ===* =====       =====                        =====       ============
DC5281 GCA RAT                MI ANI    -AGCCTTAAGGTGATT--------ATCATGTCGAATTGCAAATTCGAAG-------------------G-TGTAGAGAATCT_TCTACTAAGGCTT---
+                                        =======  *===           ===* =====       =====                        =====       ============
DC5320 GCA MOUSE              MI ANI    -GGTCTTAAGGTGATA--------TTCATGTCGAATTGCAAATTCGAAG-------------------G-TGTAGAGAAAT-CTCTACTAAGACTT---
+                                        *======  *===           ===* =====       =====                        =====       ===========*
DC5340 GCA BALAENOPTERA PHYS. MI ANI    -AGTCCTGTGGTGAATG-------ATCATTTTGAATTGCAAATTCAAGG-------------------A-AGCAGCTTCAAATCCTGCCGGGACTT---
+                                        =====*=  *===           ===**=====       =====*                       ====         =====*=====
DC5350 GCA BALAENOPTERA MUSC. MI ANI    -AGTCCTGTGGTGAATAG-------TCATTTTGAATTGCAAATTCAAGG-------------------A-AGCAGCTTCAAATCCTGCCGGGACTT---
+                                        =====*=  *===           ===**=====       =====*                       ====         =====*=====
DC5360 GCA BOVINE             MI ANI    -AGCCCTGTGGTGAATT-------TACACGTTGAATTGCAAATTCAGAG-------------------A-AGCAGCTTCAAT-TCTGCCGGGGCTT---
+                                        =====*=  ===             === *====       ====*                        ====         =====*=====
DC5370 GCA HALICHOERUS GRYPUS MI ANI    -AGTCCTGTGGTGAAT--------GTCACGTTGAATTGCAAATTCAAAG-------------------A-AGCAG-CTTCAAC-CTGCCGGGGCTTC--
+                                        ==*==*=  ====           ==== =====       =====                        ====         =====*==*==
DC5380 GCA PHOCA VITULINA     MI ANI    -AGTCCTGTGGTGAATG--------TCACGTTGAATTGCAAATTCAAAG-------------------A-AGCAGCTTCAAC-CCTGCCGGGGCTTC--
+                                        ==*==*=  ====           ==== =====       =====                        ====         =====*==*==
DC5390 GCA GADUS MORHUA       MI ANI    -AGTTCTGGAGTGTT---------ACCACGTCAGATTGCAAATCTGAAG-------------------A-AGCAGACTTACAGTTTGCCGGGACTT---
+                                        ===*=*=  ===             === =====       =====                        ===*=       =*====*=*===
DC5391 GCA GADUS MORHUA       MI ANI    -AGTTCTGGAGTGTT---------ACCACGTCAGATTGCAAATCTGAAG-------------------A-AGCACACTTACAGTTTGCCCGGACTT---
+                                        ===*= =  ===             === =====       =====                        === =       = ==== =*===
DC5440 GCA RHINOCEROS UNICORN MI ANI    -GGCCCTGTGGTGAATT--------TCATGTTGAATTGCAAATTCAGAG-------------------A-AGCAGCTTC-AACTCTGCCGGGGCTT---
+                                        *====*=  *===           ===* *====       ====*                        ====         =====*====*
DC5450 GCA SCELOPORUS OCCID.  MI ANI    -CAAGACCT-GTGTAATACTAATACACAT AATGAACGCAAATCAAA --------------------C-TTTA--ATTAAC---TAAGGCCTT-----
+                                         === ==  *===           ===*   ===       ===                          ===           ===== === 
DC5451 GCA SCELOPORUS OCCID.  MI ANI    -AGTCCCGAGGTGT-T--------TACACGTTAAAATGCAAGTTTGAAG-------------------T-AGGACCTCAAAG-GGTCCCGGGCTTC---
+                                        =* ====  ====           ==== =*===       ===*=                        =====       ========= *=
DC5470 GCA EQUUS ASINUS       MI ANI    -AGTCCTGTGGTGAA----T----TTCACGTTGAATTGCAAATTCAAAG-------------------A-AGCAGCTTCAAT-TCTGCCGGGGCTT---
+                                        ==*==*=  ====           ==== =====       =====                        ====         =====*==*==
DC5480 GCA EQUUS CABALLUS     MI ANI    -AGTCCCGTGGTGAAT---TT---TTCACATTGAATTGCAAATTCAAAG-------------------G-AGCAGCTTCAATTTCTGCCGGGGCTT---
+                                        ==*====  ====           ==== =====       =====                        ====         ========*==
DC5500 GCA STRUTHIO CAMELUS   MI ANI    -GGTCCCGTAGTGAAA--------TTCATGTTGAGTTGCAAACTCATTG-------------------A-TGCACGTTAGAGGCGTGTCGGGGCCT---
+                                        ==*====  *===           ===** ====       ==== *                       *====       ====*====*==
DC5510 GCA EUMECES EGREGIUS   MI ANI    -GGCCCAGAGGTGT-T---------TCACGCAAGAGTGCAAATCTTGAG-------------------A-AGAGCCCCAAAAGGGCTCCTGGGCTT---
+                                        *======  ===             === =====       =====                        =====       ===========*
DC5530 GCA HYLOBATES LAR      MI ANI    -AGTCCCGAAGTGGTT--------TTCACGTTGAATTGCAAATTCAAAG-------------------G-AGCAGCTTCAAT-CCTGCCGGGGCTT---
+                                        ==*====  ===*           *=== =====       =====                        ====         ========*==
DC5550 GCA ERINACEUS EUROP.   MI ANI    -AGCTCTGTAGTGTATA-------AACATATTGAATTGCAAATTCTAAG-------------------A-AGCAGAAATATA_GCTGCCGGGGCTT---
+                                        ===*=*=  *===           ===* = ===       === =                        ====         =====*=*===
DC5610 GCA SIAMANG            MI ANI    -AGCTCCGAGGTGATTT-------TTCACGTTGAATTGCAAGTTCAAAG-------------------A-AGCAGCTTCAAC-TCTGCCGGGGCTT---
+                                        ===*===  ====           ==== =====       =====                        ====         =======*===
DC5670 GCA PAPIO HAMADYRAS    MI ANI    -AGCCCCGAGGTGATT--------TTCACATTGAATTGCAAGTTCGAAG-------------------G-AGCAGCTTTAAGTTCTGCCGGGGCTT---
+                                        =======  ====           ==== =*===       ===*=                        ====         ===========
DC5690 GCA LAMPETRA FLUVIALI. MI ANI    -GACCCTGTGGTGAAG--------TTCACATTAGATTGCAAATCTGAAG-------------------A-TACAGAAGTCTACTCTGTTGGGGTCT---
+                                        =====**  ====           ==== =*===       ===*=                        =====       =====**=====
DC5720 GCA CHIMPANZEE         MI ANI    -AGCTCTGAGGTGATT--------TTCATATTGAATTGCAAATTCGAAG-------------------A-AGCAGCTTCAAA-CCTGCCGGGGCTT---
+                                        ===*=*=  *===           ===* =*===       ===*=                        ====         =====*=*===
DC5730 GCA PYGMY CHIMPANZEE   MI ANI    -AGCTCTGAGGTGATT--------TTCATATTGAATTGCAAATTCAAAG-------------------A-AGCAGCTTCAAA-CCTGCCGGGGCTT---
+                                        ===*=*=  *===           ===* =====       =====                        ====         =====*=*===
DC5750 GCA LEPTOTYP.DULCIS    MI ANI    -AGTCTGGCGGTGTTA---GT---TGCACGTTAAATTGCAAGTTTAAGA-------------------G-TGATGG-TGAG--CCATCCTGGACTT---
+                                        ====**=  ===*           *=== =====       =====                        =====       ======**====
DC5800 GCA GORILLA            MI ANI    -AGCTCCGAGGTGAAT--------TTCATATTGAATTGCAAATTCGAAG-------------------A-AGCAGCTTCAAA-CCTGCCGGGGCTT---
+                                        ===*===  *===           ===* =*===       ===*=                        ====         =======*===
DC5840 GCA ORANG UTAN         MI ANI    -AGCCCTGAGGTGATT--------GTCATGTTGAATTGCAAATTCGAAG-------------------A-AGCAGCTTTAAGGCCTGCCGGGGCTT---
+                                        =====*=  *===           ===* =*===       ===*=                        ====         =====*=====
DC5850 GCA MACROPUS ROBUSTUS  MI ANI    -GGCTTTGAAGTATAT--------ATTACGTTGAATTGCAAATTCAAAG-------------------A-AGTAGTCAGATG-GCTGCCAAGGCTT---
+                                        *==*===  ===             === =====       =====                        =*==*       *==*====*==*
DC5870 GCA MYXINE GLUTINOSA   MI ANI    -AGTCTTATGGTGAAAT--TG---TTCATATTAGGTTGCAGCCCTAAAG-------------------A-TACAGAATA----TTTGTTAAGACTT---
+                                        =======  *===           ===* =====       =====                        ===*=       =*==========
DC5880 GCA HUMAN              MI ANI    -AGCTCCGAGGTGATT--------TTCATATTGAATTGCAAATTCGAAG-------------------A-AGCAGCTTCAAA-CCTGCCGGGGCTT---
+                                        ===*===  *===           ===* =*===       ===*=                        ====         =======*===
DC5890 GCA OENOTHERA BERTERI. MI ANI    -GGCTAGGTAACATAAT--GGA--AATGTATCGGACTGCAAATCCTGGA-------------------A-TGACGGTTCGACCCCGTCCTTGGCCT---
+                                        ===*=*=  ====           ==== * ===       === *                        =====       ======*=*===
DC6010 GCA ORYCTOLAGUS CANIC. MI ANI    -AGCCCTGAGGTGGGTA--CT---AACATATTGAATTGCAAATTCAAAG-------------------A-AGCAGCTTCAAC-TCTGCCGGGGCTT---
+                                        =====*=  *==             ==* =====       =====                        ====         =====*=====
DC6090 GCA RHEA AMERICANA     MI ANI    -GACTCCGTAGTGAAG--------TTCATGTTGAGTTGCAAGCTCATCG-------------------A-TGCGCATTAAATGTGTGCCGGAGTCT---
+                                        =======  *===           ===*= ====       ==== =                       ==*==       ==*=========
DC6110 GCA SCYLIORCHINUS CAN. MI ANI    -AGCTCTGCAGTATTTG-------TTTATGTTGGATTGCAAATCCAAAG-------------------C-AGGAGATTAACC-CCTCCCGGAGCTT---
+                                        =====*=  *==             ==* =====       =====                        ====         =====*=====
DC7500 GCA PLASMODIUM FALSI.  CY SIN    -AATGATATAACTTAATT-GAT--AAAGTAAATAATTGCAAATTATTAT-------------------A-TTTCAGTTTGAATCTGAATATCATTT---
+                                        =======  ====           ==== =====       =====                        =====       ============
DC7630 GCA SACCHAROMYCES CER. CY SIN    -GCTCGTATGGCGCAGT--GGT--AGCGCAGCAGATTGCAAATCTGTTG-------------------GTCCTTAGTTCGATCCTGAGTGCGAGCT---
+                                        =====*=  ====           =====*====       ====*=                       ==*==       ==*===*=====
DC7640 GCA SCHIZOSACCHA.POM.  CY SIN    -GGGGTCATAGCTCAGT--GGTT-AGAGTGAGGGATTGCAGATCCCCAG-------------------GTCGCTGGTTCAAATCCGGCTGGTCCCT---
+                                        ===**==  *===           ===*  ====       ====                         ==*==       ==*====**===
DC8510 GCA ARABIDOPSIS THAL.  CY PLA    -GGGTCCATAGCTCAGT--GGT--AGAGCATTTGACTGCAGATCAAGAG-------------------GTCACCGGTTCGAACCCGGTTGGGCCCT---
+                                        ===*===  ====           ==== *====       ====*                        =====       ========*===
DC8600 GCA NICOTIANA RUSTICA  CY PLA    -GGGTCCTTAGCTCAGT--GGT--AGAGCATTTGACTGCAGATCAAGAG-------------------GTCACCGGTTCGAACCCGGTAGGGCCCT---
+                                        ===*===  ====           ==== *====       ====*                        =====       ========*===
DC8690 GCA SOYBEAN            CY PLA    -GGGTCCATAGCTCAGT--GGT---AGAGATTTGACTGCAGATCAAGAG-------------------G-TCACGGTTCGAACCCGGTTGGGCCCT---
+                                        ===*===    *             *   *====       ====*                          ===       ===  ===*===
DC8710 GCA CYANIDIUM CALDAR.  CY PLA    -GGCGGCATGGCCAAGT--GGT--AAGGCAGAGGATTGCAAATCCTTTA-------------------TCCCCCAGTTCGAATCTGGGTGCCGCCT---
+                                        =======  ===             ====*====       ====*=                       =====       ============
DC9300 GCA PODOCORYNE CARNEA  CY ANI    -GGGGATATAGCTCAGT--GGT--AGAGCATTCGACTGCAGATCGAGAG-------------------GTCCCTGGTTCAAACCCGGGTGTCCCCT---
+                                        =====*=  ====           ==== *====       ====*                        ==*==       ==*===*=====
DC9330 GCA MOUSE              CY ANI    -GGGGGTATAGCTCAGGG-GTA---GAGCATTTGACTGCAGATCAAGAG-------------------GTCCCTGGTTCAAATCCAGGTGCCCCCT---
+                                        =====*=  ====           ==== *====       ====*                        =====       ======*=====
DC9331 GCA MOUSE              CY ANI    -GCGGGTATAGCTCAGGG-GTA---GAATATTTGACTGCAGATCAAGAG-------------------GTCCCTTGTTCGAATTCAGGTGCCCTCT---
+                                        = ===*=  * ==           == * *====       ====*                        === *       * ====*=== =
DC9420 GCA EUPLOTES OCTOCARI. CY ANI    -GGGTCAATAGCTCAGT--GGT--AGAGCAGCAGATTGCAGATCTGTAG-------------------GTCACCGGTTCGATCCCGGTTTGGCCCT---
+                                        ===*===  ====           ==== =====       =====                        =====       ========*===
DD0260 GTC PHAGE T5           VIRUS     -GCGACCGGGGCTGGCTT-GGTA-ATGGTACTCCCCTGTCACGGGAGAG-------------------AATGTGGGTTCAAATCCCATCGGTCGCGCCA
+                                        =======  *=**           **=* =====       =====                        *====       ====*=======
DD0340 GTC ARCHAEGLOBUS FULG. ARCHAE    -GCCCGGGTGGTGTAGTCCGGCCTATCATGCGGGCCTGTCGTGGCCGCG-------------------A-CTCGGGTTCAAATCCCGGCCCGGGCG---
+                                        =======  *==             ==*======       ======                       *====       ====*=======
DD0650 GTC METHANOCOCCUS JAN. ARCHAE    -GCCCTGGTGGTGTAGCCCGGCCTATCATACGGGACTGTCACTCCCGTG-------------------A-CTCGGGTTCAAATCCCGGCCAGGGCG---
+                                        =======  *==             ==*======       ======                       *====       ====*=======
DD0660 GTC METHANOCOC.VANI.   ARCHAE    -GCCCTGGTGGTGTAGCTCGGCCTATCATACAGGACTGTCACTCCTGTG-------------------A-CTCGGGTTCAAATCCCGGCCAGGGCG---
+                                        =======  *==             ==*======       ======                       *====       ====*=======
DD0680 GTC METHANOTHERM. FER. ARCHAE    -GCCCTGGTGGTGTAGT--GGCT-ATCATGCGGGCCTGTCGAGCCCGCG-------------------A-CTCGGGTTCAATTCCCGGCCAGGGCG---
+                                        =======  *==             ==*======       ======                       *====       ====*=======
DD0740 GTC METHANOCOC.VOLTAE  ARCHAE    -GCCCTGGTGGTGTAGCTCGGCCTATCATACAGGACTGTCACTCCTGTG-------------------A-CTCGGGTTCAAATCCCGGCCAGGGCG---
+                                        =======  *==             ==*======       ======                       *====       ====*=======
DD0940 GTC THERMOCOCCUS CELER ARCHAE    -GCCCGGGTGGTGTAGCCAGGCCCATCATACGGGACTGTCACTCCCGTG-------------------A-CTCGGGTTCAAATCCCGACCCGGGCG---
+                                        =======  *==             ==*======       ======                       =====       ============
DD1140 GTC MYCOPLASMA CAPRIC. EUBACT    -GGCCCCATAGCGAAGTT-GGTT-ATCGCGCCTCCCTGTCACGGAGGAG-------------------ATCACGGGTTCGAGTCCCGTTGGGGTCGCCA
+                                        =*=====  ====           ==== =====       =====                        =====       ==========*=
DD1150 GTC MYCOPLASMA GEN.    EUBACT    -TGGTTCCATGGTGTAGT-GAT--AAGATATCTCCCTGTCACGGAGGGG-------------------T-TGCGGGTTGATTCCCGTTGGAACCGCCA-
+                                        *======  * *             * * *====       ====*                        *  ==       ==  *======*
DD1180 GTC MYCOPLASMA MYCOID. EUBACT    -GGCCCCATAGCGAACGTTGGTT-ATCGCGCCTCCCTGTCACGGAGGAG-------------------ATCACGGGTTCGAGTCCCGTTGGGGTCGCCA
+                                        =*=====  ====           ==== =====       =====                        =====       ==========*=
DD1200 GTC MYCOPLASMA PNEUMO. EUBACT    -GGTTCCATGGTGTAGT--GGTT-AACATATCTCCCTGTCACGGAGGGG-------------------T-TGCGGGTTCGATTCCCGTTGGAACCGCCA
+                                        =======  *===           ===* *====       ====*                        *====       ====*=======
DD1230 GTC ACHOLEPLASMA LAID. EUBACT    -GGTCCGGTGGTGTAGG--GGTT-AACATGCCTGCCTGTCACGCAGGAG-------------------ATCGCGGGTTCAAATCCCGTCCGGACCGCCA
+                                        =======  *===           ===* =====       =====                        *====       ====*=======
DD1260 GTC SPIROPLASMA MELIF. EUBACT    -GGTCTTGTAGTGAAGTT-GGTT-ATCATGCCTCTCTGTCACAGAGGAG-------------------ATCGCGGGTTCAAGTCCCGTCAAGACCGCCA
+                                        =======  *===           ===* =====       =====                        *====       ====*=======
DD1270 GTC TREPONEMA PALLIDUM EUBACT    -GGGGGCGTAGCGAAGTT-GGTT-ATCGCGCCAGCCTGTCACGCCGGAG-------------------ATCGCGGGTTCGAGCCCCGTCGCTCCCG---
+                                        ===*===  ====           ==== == ==       == ==                        *====       ====*===*===
DD1280 GTC BORRELIA BURGDORF. EUBACT    -GGGGGCGTAGTTCAGGT-GGTT-AGAACGCCTGCCTGTCACGCAGGAG-------------------GTCGCGGGTTCGAGACCCGTCGCTCCCG---
+                                        ===*===  ====           ==== =====       =====                        *====       ====*===*===
DD1350 GTC STREPTOMYCES LIV.  EUBACT    -GGTCCTGTGGAGCAGTTTGGAG-TGCTCGCCACCCTGTCAAGGTGGAG-------------------GCCGCGGGTTCAAATCCCGTCAGGACCG---
+                                        =======  ====           ==== =====       =====                        *====       ====*=======
DD1480 GTC STAPHYLOCOC. AURE. EUBACT    -GGTCTCGTAGTGTAGC--GGTT-AACACGCCTGCCTGTCACGCAGGAG-------------------ATCGCGGGTTCGGTTCCCGTCGAGACCGCCA
+                                        =======  ====           ==== =====       =====                        *====       ====*=======
DD1481 GTC STAPHYLOCOC. AURE. EUBACT    -GGTCTCGTAGTGTAGC--GGTT-AACACGCCTGCCTGTCACGCAGGAG-------------------ATCGCGGGTTCGATTCCCGTCGAGACCGCCA
+                                        =======  ====           ==== =====       =====                        *====       ====*=======
DD1500 GTC LACTOBAC.BULGARIC. EUBACT    -GGTCCATTGGAGCAGT--GGTCTATCTCGCCTCCCTGTCACGGAGGAG-------------------ATCGCGGGTTCAAATCCCGCATGGACC----
+                                        =======  ===             === =====       =====                        =====       ============
DD1510 GTC HELICOBACTER PYLO. EUBACT    -GGAGCGGTAGTTCAGCT-GGTT-AGAATATCTGCCTGTCACGCAGGGG-------------------GTCGCGGGTTCGAGTCCCGTCCGCTCCG---
+                                        =======  *===           ===* *====       ====*                        *====       ====*=======
DD1540 GTC BACILLUS SUBTILIS  EUBACT    -GGTCCGGTAGTTCAGTT-GGTT-AGAATGCCTGCCTGTCACGCAGGAG-------------------GTCGCGGGTTCGAGTCCCGTCCGGACCG---
+                                        =======  *===           ===* =====       =====                        *====       ====*=======
DD1570 GTC BACILLUS SP. PS3   EUBACT    -GGTCCCGTAGTGTAGT--GGTT-AACATGCCTGCCTGTCACGCAGGAG-------------------ATCGCGGGTTCGAT-GCCGTCGGGACCGCCA
+                                        =======  *===           ===* =====       =====                        *===         ===*=======
DD1660 GTC E.COLI             EUBACT    -GGAGCGGTAGTTCAGTC-GGTT-AGAATACCTGCCTGTCACGCAGGGG-------------------GTCGCGGGTTCGAGTCCCGTCCGTTCCGCCA
+                                        ===*===  *===           ===* =====       =====                        *====       ====*===*===
DD2000 GTC HAEMOPHILUS INFLU. EUBACT    -GGAGTGGTAGTTCAGCT-GGTT-AGAATACCTGCCTGTCACGCAGGGG-------------------T-CGCGGGTTCGAGTCCCGTCCATTCCGCCA
+                                        ===*===  *===           ===* =====       =====                        *====       ====*===*===
DD2001 GTC HAEMOPHILUS INFLU. EUBACT    -GGAGTGGTAGTTCAGCT-GGTT-AGAATACCTGCCTGTCACGCAGGGG-------------------GTCGCGGGTTCGAGTCCCGTCCATTCCGCCA
+                                        ===*===  *===           ===* =====       =====                        *====       ====*===*===
DD2002 GTC HAEMOPHILUS INFLU. EUBACT    -GGAGTGGTAGTTCAGCT-GGCT-AGAATACCTGCCTGTCACGCAGGGG-------------------GTCGCGGGTTCGAGTCCCGTCCATTCCGCCA
+                                        ===*===  *===           ===* =====       =====                        *====       ====*===*===
DD2140 GTC SYNECHOCYSTIS SP.  EUBACT    -GGGTCTGTAGTTCAATT-GGTT-AGAGCACCGCCCTGTCACGGCGGAA-------------------GTTGCGGGTTCGAGCCCCGTCAGACCCG---
+                                        =======  =*==           ==*= =====       =====                        *====       ====*=======
DD2440 TTC CHLAMYDOMON.REINH. CHLORO    -GCCCCCATCGTCTAGA--GGCCTAGGACACCTCCCTTTCACGGAGAAA-------------------A-CGCGGATTCGAATTCCGCTGGGGGTA---
+                                        *======  ===*           *===  ====       ====                         =====       ===========*
DD2470 GTC ODONTELLA SINENSIS CHLORO    -GGGATTGTAGTTCAATT-GGTT-AGAGCACCGCCCTGTCACGGCGGAG-------------------T-TGCGAGTTCGAGTCTCGTCAGTCCCG---
+                                        ====*==  =*==           ==*= =====       =====                        *====       ====*==*====
DD2490 GTC LYCOPERSICON ESCU. CHLORO    --GGATTGTAGTTCAATT-GGTC-AGAGCACCGCCCTGTCAAGGCGGAA-------------------GCTGCGGGTTCGAGCCCCGTCAGTCCCG---
+                                         ===*==  =*==           ==*= =====       =====                        *====       ====*==*=== 
DD2510 GTC ASTASIA LONGA      CHLORO    -GGGGTTGTAGTTCAAT--GGTT-AGAGTGTTGCCCTGTCAAGGCAAAG-------------------GTTGTGGGTTCAAGTCCCATCAATCCCG---
+                                        ===*===  **==           ==** =====       =====                        *====       ====*===*===
DD2520 GTC EUGLENA GRACILIS   CHLORO    -GGGATTGTAGTTTAAT--GGTT-AGAGCACCGCCCTGTCACGGCGGAA-------------------GTTGCGGGTTCGAGTCCCGTCAGTCCCG---
+                                        ====*==  =*=*           *=*= =====       =====                        *====       ====*==*====
DD2600 GTC MARCHANTIA POLYM.  CHLORO    -GGGATTGTAGTTCAATT-GGTT-AGAGTACCGCCCTGTCAAGACGGAA-------------------GTTGCGGGTTCGAGCCCCGTCAATCCCG---
+                                        =======  **==           ==** === =       = ===                        *====       ====*=======
DD2680 GTC TRITICUM AESTIVUM  CHLORO    -GGGATTGTAGTTCAATT-GGTC-AGAGCACCGCCCTGTCAAGGCGGAA-------------------GCTGCGGGTTCGAGCCCCGTCAGTCCCG---
+                                        ====*==  =*==           ==*= =====       =====                        *====       ====*==*====
DD2700 GTC ORYZA SATIVA       CHLORO    -GGGATTGTAGTTCAATT-GGTC-AGAGCACCGCCCTGTCAAGGCGGAA-------------------GCTGCGGGTTCGAGCCCCGTCAGTCCCG---
+                                        ====*==  =*==           ==*= =====       =====                        *====       ====*==*====
DD2720 GTC ZEA MAYS           CHLORO    -GGGATTGTAGTTCAATT-GGTC-AGAGCACCGCCCTGTCAAGGCGGAA-------------------GCTGCGGGTTCGAGCCCCGTCAGTCCCG---
+                                        ====*==  =*==           ==*= =====       =====                        *====       ====*==*====
DD2920 GTC NICOTIANA TABACUM  CHLORO    -GGGATTGTAGTTCAATT-GGTC-AGAGCACCGCCCTGTCAAGGCGGAA-------------------GCTGCGGGTTCGAGCCCCGTCAGTCCCG---
+                                        ====*==  =*==           ==*= =====       =====                        *====       ====*==*====
DD3200 GTC PISUM SATIVUM      CHLORO    -GGGATTGTAGTTCAATT-GGTC-AGAGCACCGCCCTGTCAAGGCGGAA-------------------GCTGCGGGTTCGAGTCCCGTCAGTCCCG---
+                                        ====*==  =*==           ==*= =====       =====                        *====       ====*==*====
DD3220 GTC PINUS THUNBERGII   CHLORO    -GGGATTGTAGCTCAATT-GGTT-AGAGTACCGCCCTGTCAAGACGGAA-------------------GTTGCGGGTTCGAGTCCCGTCAGTCCCG---
+                                        ====*==  *===           ===* === =       = ===                        *====       ====*==*====
DD3280 GTC SPINACIA OLERACEA  CHLORO    -GGGATTGTAGTTCAATT-GGTT-AGAGCACCGCCCTGTCAAGGCGGAA-------------------GCTGCGGGTTCGAGCCCCGTCAGTCCCG---
+                                        ====*==  =*==           ==*= =====       =====                        *====       ====*==*====
DD3600 GTC PROTOTHECA WICKER. MI SIN    -GGGGACGTAGCTCAGTT-GGTT-AGAGTATTGGCTTGTCACGCCAAGG-------------------GTCACGGGTTCGAGCCCCGTCGTTCTCG---
+                                        =*=*===  *===           ===* =====       =====                        =====       ========*=*=
DD3650 GTC ODONTELLA SINENSIS MI SIN    AGGGATTGTAGTTCAATT-GGTT-AGAGCACCGCCCTGTCACGGCGGAA-------------------GTTGCGAGTTCGAGTCTCGTCAGTCCCG---
+                                        ====*==  =*==           ==*= =====       =====                        *====       ====*==*====
DD3660 GTC PLASMODIUM FALCIP. MI SIN    -GAATTTG_AGTTTAATTAGG-TAAAAATATTATTTTGTCATAATAAAG-------------------AATACGAGTTCAATTCTCGTCAAATTCGT--
+                                        =======  *===           ===* =====       =====                        =====       ============
DD3750 GTC PICHIA CANADENSIS  MI SIN    -GGATCCATAGCTTAATA-GT---AAAGTATCATCTTGTCACGATGGGG-------------------TATGTCAGTGCAATTCTGATTGGATTCG---
+                                        =*=====  *===           ===* *====       ====*                        *====       ====*=====*=
DD3780 GTC TRIMORPHOMYCES PAP MI SIN    -GGGAAAATAGCATAATT-GGC--AATGTACCACTTTGTCGAAGTGGGG-------------------TATGGCGGTTCGAACCCGCTTTTTCTCG---
+                                        =*=====  *===           ===* =====       =====                        *====       ====*=====*=
DD3880 GTC ASPERGILLUS NIDUL. MI SIN    -GGGTTAGTAGTTTAATA-GGT--AAAGCGCTTTTTTGTCAAGGAAGTT-------------------TATGCCGGTTCAAGTCCGGCCTAACCCG---
+                                        =======  =*==           ==*=*===**       **===*                       =====       ============
DD3960 GTC PODOSPORA ANSERINA MI SIN    -GAATTAGTAACTTAATT-GGT--AGAGGGTTTCCTTGTCACGGAAGCA-------------------GATGCCGGTTCGATGCCGGTCTAGTTCG---
+                                        ===*===   ==*           *== =*====       ====*=                       *====       ====*===*===
DD4000 GTC SACCHAROMYCES CER. MI SIN    -GGATCTGTAGCTTAAT--AGT--AAAGTACCATTTTGTCATAATGGAG-------------------GATGTCAGTGCAAATCTGATTAGATTCG---
+                                        =*====*  *===           ===* =====       =====                        *====       ====**====*=
DD4070 GTC HANSENULA WINGEI   MI SIN    -GGATCCATAGCTTAAT--AGT--AAAGTATCATCTTGTCACGATGGGG-------------------TATGTCAGTGCAATTCTGATTGGATTCG---
+                                        =*=====  *===           ===* *====       ====*                        *====       ====*=====*=
DD4080 GTC TORULOPSIS GLAB.   MI SIN    -GGATCCATAGCTTAAT--AGT--AAAGTCCTATTTTGTCATAATAGAG-------------------GATGTCAGTGCAAATCTGATTGGATTCG---
+                                        =*=====  *===           ===* =====       =====                        *====       ====*=====*=
DD4120 GTC TRICHOPHYTON RUBR. MI SIN    --GGTTAGT_CTTAATT--GGC--AAAGGATTTTCTTGTCGAGAAAATA-------------------GATATCGGATCGTAGACGATTTAACCC----
+                                         =====*  =*=             =*=======       ======                       ====         ====*===== 
DD4440 GTC TRITICUM AESTIVUM  MI PLA    -GGGGAAATAGCTCAGTT-GGTT-AGAGTGCTGGTCTGTCACGCCAGAA-------------------GTCGCGGGTTCGAACCCCGTTTTCCCCG---
+                                        =======  *===           ===* ====*       *====                        *====       ====*=======
DD4480 GTC ZEA MAYS           MI PLA    -GGGGAAATAGCTCAGTT-GGTT-AGAGTGCTGGTCTGTCACGCCAGAA-------------------GTCGCGGGTTCGAACCCCGTTTTCCCCG---
+                                        =======  *===           ===* ====*       *====                        *====       ====*=======
DD4500 GTC MARCHANTIA POLYM.  MI PLA    -GGGGAAATAGCTTAGT--GGTTTATAGCGCTGGTCTGTCAAGCCAGAA-------------------GTCGCGGGTTCAAATCCCGTTTTTCCCG---
+                                        ===*===  ===             === ====*       *====                        *====       ====*===*===
DD4600 GTC ALBINARIA COERULEA MI ANI    -TTTTACTTAATTTATA--TT---AAAATAATTTCTTGTCATGAAATAA-------------------A-TAACAGCAAT---GTGTTAGTGTAGA---
+                                        *= *===  ====           ==== =====       =====                        ====         =======* =*
DD4620 GTC FASCIOLA HEPATICA  MI ANI    -TCATTTCTAGTCTAGT--TA---AGGATGTTGCTTTGTCGTGGCGGTG-------------------G-GGTAT--GTTTT--GTACGGGATGAG---
+                                        ====**=  *==*           *==****==*       *==***                       ===*         *====**====
DD4640 GTC ASCARIS SUUM       MI ANI    -AAAACTATAGTATAATTTTTT--ATTATACCTTATTGTCGATGGGGAG-------------------A-A-----TTTT--------TAGTTTTA---
+                                        =======  *==             ==* ==**=       =**==                                         =======
DD4660 GTC ARBACIA LIXULA     MI ANI    -GGAGGTCT-GTTAAA---AA---ATAACTTTGGGTTGTCAGGCCAAAA-------------------TTTGCTGGTTAAACTCCAGCGACTTCTA---
+                                        *==*===  ====           =========         =====                       =====       ========*==*
DD4680 GTC CAENORHABDI.ELEG.  MI ANI    -AAAGTTTTAGTATAAAAA-----AGTATATTTTATTGTCAATAAAAAG-------------------G-T-----AA----------AAACTTTA---
+                                        =======  *==*           *==* =====       =====                                         =======
DD4700 GTC MYTILUS EDULIS     MI ANI    -TTAAAAGTAGTTAAT---AT---ATAACTTAGAATTGTCAGTTCTAGA-------------------T-TCCTT-TTACT---AAGGCTTTTTAT---
+                                        = =====  ====           ====*=====       =====*                       ====         ========= =
DD4730 GTC BRONCHIOSTOMA LAN. MI ANI    -GAGGTATTAGGTTAA---TTA--AAACTTACAGTTTGTCAGGTTGTAA-------------------A-TCTTAGTC-----TTAAGATATCTCG---
+                                        ===*===  *===           ===*====**       **====                       ====*       *=======*===
DD4760 GTC LOCUSTA MIGRATORIA MI ANI    -AAGGAGTTAGTTAAA---AT---ATAACATTAGAATGTCAATCTAAAA-------------------T-AACTA--AAAA---TAGTACACCTTG---
+                                        ==== ==  ====           ==== =====       =====                        ====         ====== ====
DD4761 GTC LOCUSTA MIGRATORIA MI ANI    -AAGGAGTTAGTTAAAAT------ATAACATTAGAATGTCAATCTAAAA-------------------T-AACTT-AAAAA---TAGTACACCTTG---
+                                        ==== ==  ====           ==== =====       =====                        ===           ===== ====
DD4820 GTC APIS MELLIFERA     MI ANI    -AAAAAATTAGTTAATA--AAT--ATAACATTAGTTTGTCAAACTAAAA-------------------T-AAATTTATTCAT-AAATTATTTTTTA---
+                                        =======  ====           ==== =====       =====                        =====       ============
DD4821 GTT APIS MELLIFERA     MI ANI    -TTAGTTAAAGCTAAATAA-----TTAGCAATTTATTGTTAATAAATCA-------------------TATGAATTTAAAA--AATTCTAACTAAA---
+                                        =======  ====           ==== =====       =====                        =====       ============
DD4840 GTC DROSOPHILA MELANO. MI ANI    -AAAAAATTAGTTAAA---ATC--ATAACATTAGTATGTCAAACTAAAA-------------------T-TATTAA-ATAA--TTAATATTTTTTA---
+                                        =======  ====           ==== =====       =====                        =====       ============
DD4850 GTC CARASSIUS AURATUS  MI ANI    -AAGACATTAGTAAATG--AAT--ATTACATCACCTTGTCAAGGTGAAA-------------------T-TGTAGGTTAAATCCCTGCATGTCTTA---
+                                        =======  ====           ==== =====       =====                        =*===       ===*========
DD4870 GTC CERATOTHERIUM SIM. MI ANI    -GAGATATTAGTAAAA--------ATTACATAACTTTGTCAAAGTTAAA-------------------T-TATAGGCTAAAC-CCTATATATCTCT---
+                                        =======  ====           ==== =====       =====                        =====       ============
DD4880 GTC DROSOPHILA YAKUBA  MI ANI    -AAAAAATTAGTTAAAT--TAT--ATAACATTAGTATGTCAAACTAAAA-------------------T-TATTAA-ATTA--TTAATATTTTTTA---
+                                        =======  ====           ==== =====       =====                        =====       ============
DD4950 GTC DASYPUS NOVEMCINC. MI ANI    -AAGGTATTAATAAAAC-------ATTATATAACTTTGTCAAAGTTAAA-------------------T-TATAGGTTAAAGCCCTTTATACCTTT---
+                                        =======  ====           ==== =====       =====                        = ===       === ========
DD4980 GTC PISASTER OCHRACEUS MI ANI    -AAGAAATTAGTTAAAC--CTA--ATAACATTGGG_TGTCAGACCAAAG-------------------T-TACTGGTAA_AACCCAGTATTTCTTA---
+                                        =======  ====           ==== ====         ====                        =====       ============
DD4990 GTC PROTOPTERUS DOLLOI MI ANI    -GAGATATTAGTAAAA---AC---AATACATTGCCTTGTCAAGGCAAAA-------------------T-TGTGAGTGAAACTCTCACATATCTTG---
+                                        *======  ===             === =====       =====                        =====       ===========*
DD5000 GTC ASTERINA PECTINI.  MI ANI    -AAAGAGCTAGTTAAAAA------ATAACCCCAGATTGTCAGACTGGAA-------------------T-TATCTGTAA_ACCCTGATGCTCTTT----
+                                        =======  ====           ==== ====         ====                        === =       = ==========
DD5020 GTC ASTERIAS FORBESII  MI ANI    -AAGGAACTAGTTAAG---TT---ATAACACTGGATTGTCAGACCGGAG-------------------T-AACTGGTAA_AACCCAGTGTTCCTTA---
+                                        =======  ====           ==== =*==         ==*=                        ====         ===========
DD5030 GTC CYPRINUS CARPIO    MI ANI    -AAGACATTAGTAAAACG-TAA--ATTACATCACCTTGTCAAGGTGAAA-------------------T-CGTAGGTTAAATCCCTGCATGTCTTA---
+                                        =======  ====           ==== =====       =====                        =*===       ===*========
DD5040 GTC PARACENTROTUS LIV. MI ANI    -AGAGGTCTAGTTAAA---AT---ATAACTTTGGGTTGTCAGGCCAAAA-------------------T-TGCTGGTTAAATTCCAGCGGCTTCTG---
+                                        ===*=*=  ====           =========         =====                       =====       ======*=*===
DD5050 GTC ANOPHELES QUADRIM. MI ANI    -AAAAAATTAGTTTTATA-CA---AAAACCTTAGTATGTCAAACTAAAA-------------------A-AATTAGTTTAA-TCTAATATTTTTTA---
+                                        =======  ====           ==== =====       =====                        =====       ============
DD5070 GTC ANAS PLATYRHYNCOS  MI ANI    -GAAATGTTAGTAAACCA------ATTACATAGCCTTGTCAAGGCTAAA-------------------T-CACAGGTGAAAGCCCTGTACATCTCA---
+                                        == ====  ====           ==== =====       =====                        =====       ========= ==
DD5080 GTC STRONGYLOCEN.PURP. MI ANI    -AGAGGCCTAGTTAAAC--TT---ATAACTTTGGGTTGTCAGGCCAAAA-------------------T-TGCTGGTTAAAC-CCAGCGGCTTCTG---
+                                        ===*===  ====           =========         =====                       =====       ========*===
DD5110 GTC ACANTHAMOEBA CAST. MI ANI    -TTTAGTGTAACTTAATT-GGT--AAAGAGTTAACTTGTCGAGTTAAAA-------------------GATGCAGGTTCGAGTCCTGTCACTCTCA---
+                                           ====   ===           ===  =====       =====                        *====       ====*====   
DD5120 GTC XENOPUS LAEVIS     MI ANI    -GAGATGTTAGTAAAA---CA---ATTAGCACGCCTTGTCAAGGCGAAA-------------------T-AGCTGGTTAGACTCCGGCACATCTCA---
+                                        =======   ===           ===   ====       ====                         ==*==       ==*=========
DD5130 GTC ALLIGATOR MISSISS. MI ANI    -AGAGGGGTTAGTATACT-CTATATTAC-CTATTCTTGTCAAGAACAGA-------------------AAATAGGATTGAACCCTATACCCCTCTA---
+                                        =======   ===           === == ===       === ==                       == *         * =========
DD5210 GTC CROSSOSTOMA LACUS. MI ANI    -AAGACATTACTAAACTT-GTAA-ATTACATCACTTTGTCAAGGTGAAA-------------------T-AGTAGGTTAAACTCCTGCATGACTTG---
+                                        === ===   ===           ===  ====*       *====                        =*===       ===*==== ===
DD5220 GTC CHICKEN            MI ANI    -GAGACGTTAGTAAAC---CA---ATTACATAGACCTGTCAAGACTAAA-------------------T-CACAGGTGCAAACCCTGTACATCTCA---
+                                        ==== ==  ====           ==== === =       = ===                        =====       ======= ====
DD5230 GCC DIDELPHIS VIRGINI. MI ANI    -AAGATATTAGTAAAATTC-----ATTACATAACTTTGCCATAGTTAAA-------------------T-TATAGGTTTAACTCCTATATATCTTA---
+                                        =======  ====           ==== =====       =====                        =====       ============
DD5260 GCC MARMOSA SP.        MI ANI    -AAGATATTAGTAAAATT------ATTACATAACTTTGCCATAGTTAAA-------------------T-TATAGGTTTTACTCCTATATATCTTA---
+                                        =======  ====           ==== =====       =====                        =====       ============
DD5270 GCC PHILANDER SP.      MI ANI    -AAGATATTAGTAAAAC--TA---ATTACATAACTTTGCCATAGTTAAA-------------------T-TATAGGTTTAACTCCTATATATCTTA---
+                                        =======  ====           ==== =====       =====                        =====       ============
DD5280 GTC RAT                MI ANI    -GAGATATTAGTAAAA---TA---ATTACATAACCTTGTCAAGGTTAAG-------------------T-TATAGACTTAAA-TCTATATATCTTA---
+                                        *======  ====           ==== =====       =====                        =====       ===========*
DD5281 GTC RAT                MI ANI    -GAGATATTAGTAAAA---TA---ATTACATAACCTTGTCAAGGTTAAG-------------------T-TATAGACCTAA..TCTATATATCTTA---
+                                        *======  ====           ==== =====       =====                        =====       ===========*
DD5290 GCC METACHIRUS SP.     MI ANI    -AAGATATTAGTAATTGA------ATTACATAACTTTGCCATAGTTAAA-------------------T-CATAGGTCATACCCCTATATATCTTA---
+                                        =======  ====           ==== =====       =====                        =====       ============
DD5300 GCC PHALANGER SP.      MI ANI    -AAGATATTAGTAATAAA-AA---ATTACATAACTTTGCCATAGTTAAA-------------------T-TATAGGTTCAAATCCTATATATCTTA---
+                                        =======  ====           ==== =====       =====                        =====       ============
DD5320 GTC MOUSE              MI ANI    -AAGATATTAGTAAAAT--CA---ATTACATAACTTTGTCAAAGTTAAA-------------------T-TATAGATCAATAATCTATATATCTTA---
+                                        =======  ====           ==== =====       =====                        =====       ============
DD5340 GTC BALAENOPTERA PHYS. MI ANI    -GAGATATTAGTAAAAC-------CTTATATAACTTTGTCAAAGTTAAG-------------------T-TACAAGTGAAAATCCTGTATATCTCC---
+                                        =======  *===           ===* =====       =====                        === =       = ==========
DD5350 GTC BALAENOPTERA MUSC. MI ANI    -GAGATATTAGTAAAACC-------TTATATAACTTTGTC-AAGTTAAG-------------------T-TACAAGTGAAAATCCTGTATATCTCC---
+                                        =======  *===           ===* =====       =====                        === =       = ==========
DD5360 GTC BOVINE             MI ANI    -GAGGTGTTAGTAAAAC-------ATTATATAATTTTGTCAAAGTTAAG-------------------T-TACAAGTGAAAGTCCTGTACACCTCA---
+                                        =======  *===           ===* ===*=       =*===                        === =       = ==========
DD5370 GTC HALICHOERUS GRYPUS MI ANI    -GAGGCATTAGTAAAA--------ATTACATAACTTTGTCAAAGTTAAA-------------------T-TATAGGTGGAAACCCTTTATGCCTCC---
+                                        =======  ====           ==== =====       =====                        = ===       === ========
DD5380 GTC PHOCA VITULINA     MI ANI    -GAGGCATTAGTAAAA--------ATTACATAACTTTGTCAAAGTTAAA-------------------T-TATAGGTGGAAACCCTTTATGCCTCC---
+                                        =======  ====           ==== =====       =====                        = ===       === ========
DD5390 GTC GADUS MORHUA       MI ANI    -GGGCTACTGGTGAAAT-------ATCACACTGCCTTGTCAAGGCAGAA-------------------T-TGTGGGTTAAAACCCCGCGTAGCCTT---
+                                        *======  ====           ==== =====       =====                        =*===       ===*=======*
DD5391 GTC GADUS MORHUA       MI ANI    -GGCTACT-GGTGAAA-----T--ATCACACTGCCTTGTCAAGGCAGAA-------------------T--TGTGGGTTAAAACCCCGCGTAGCCT---
+                                        ======   ====           ==== =====       =====                        *= ==       == =* ======
DD5440 GTC RHINOCEROS UNICORN MI ANI    -GAGATATTAGTAAAA--------TTTACATAACTTTGTCAAAGTTGAG-------------------T-TATAGGTTAAACCCCTATATATCTCC---
+                                        =======  ====           ==== *====       ====*                        =====       ============
DD5470 GTC EQUUS ASINUS       MI ANI    -GAGGTATTAGTAAAA--------ATTACATAACTTTGTCAAAGTTAAA-------------------T-TATAGGTTAAATCCCTATATACCTCT---
+                                        =======  ====           ==== =====       =====                        =====       ============
DD5480 GTC EQUUS CABALLUS     MI ANI    -GAGGTATTAGTAAAA--------ATTACATGACTTTGTCAAAGTTAAA-------------------T-TATAGGTTAAACCCCTATATACCTCT---
+                                        =======  ====           ==== =*===       ===*=                        =====       ============
DD5530 GTC HYLOBATES LAR      MI ANI    -AAGATATTAGAAAAA---CT---ATTTCATAACTTTGTCAAAGTTAAG-------TTAA--------GTTACAGGTTCAAACCCCGTATATCTTA---
+                                        =======  ====           ==== =====       =====                        == ==       == =========
DD5550 GTC ERINACEUS EUROP.   MI ANI    -GAGATTTTAGTATTAAA------AATACATTACTTTGTCAAAGTAAAA-------------------ATTAAAGGTTACAATCCTTTATTTCTCT---
+                                        ====  =  ====           ==== =====       =====                        =====       ======  ====
DD5610 GTC SIAMANG            MI ANI    -AAGATATTAGAAAAA---CT---ATTTCATAACTTTGTCAAAGTTAAA-------------------T-CACAGGTCCAAACCCCGTATATCTTA---
+                                        =======  ====           ==== =====       =====                        == ==       == =========
DD5670 GTC PAPIO HAMADYRAS    MI ANI    -AAGATGTTAGAAAAA---TT---ATTTCATAGCTTTGTCAAAGCTAAA-------------------T-TATAGGTCAAAC-CCTATATATCTTA---
+                                        =====*=  ====           ==== =====       =====                        =====       ======*=====
DD5720 GTC CHIMPANZEE         MI ANI    -AAGATATTAGAAAAA---CT---ATTTCATAACTTTGTCAAAGTTAAA-------------------T-TACAGGTTAACC-CCCGTATATCTTA---
+                                        =======  ====           ==== =====       =====                        == ==       == =========
DD5730 GTC PYGMY CHIMPANZEE   MI ANI    -AAGATATTAGAAAAA---CT---ATTTCATAACTTTGTCAAAGTTAAA-------------------T-TACAGGTTAAAC-CCCGTATATCTTA---
+                                        =======  ====           ==== =====       =====                        == ==       == =========
DD5800 GTC GORILLA            MI ANI    -AAGATATTAGAAAAA---CT---ATTTCATAACTTTGTCAAAGTTAAG-------------------T-TACGGGTTAAAC-CCCGTATATCTTA---
+                                        =======  ====           ==== =====       =====                        =====       ============
DD5840 GTC ORANG UTAN         MI ANI    -AAGGTACTAGAAAAA---CC---ATTTCGTAACTTTGTCAAAGTTAAA-------------------T-TACAGGTCAGAC-CCTGTGTATCTTA---
+                                        ===*===  ====           ==== =====       =====                        =====       ========*===
DD5850 GCC MACROPUS ROBUSTUS  MI ANI    -AAGATATTAGTAATA---ACC--ATTACATAACTTTGCCATAGTTAAA-------------------T-CATAGGTTTAAATCCTATATATCTTA---
+                                        =======  ====           ==== =====       =====                        =====       ============
DD5880 GTC HUMAN              MI ANI    -AAGGTATTAGAAAAA---CC---ATTTCATAACTTTGTCAAAGTTAAA-------------------T-TATAGGCTAAAT-CCTATATATCTTA---
+                                        ===*===  ====           ==== =====       =====                        =====       ========*===
DD6010 GTC ORYCTOLAGUS CANIC. MI ANI    -AAGATATTAGTAAAA---CC---ATTACATAACTTTGTCGAAGTTAAT-------------------T-TATAGGTTCAACTCCTATATATCTTT---
+                                        =======  ====           ==== =====       =====                        =====       ============
DD6040 GTC PARALICH.OLIVACEUS MI ANI    -AAGATACTAGTAAAATT-CT---ATAACGCTGCCTTGTCAAGGCAGAA-------------------T-CGTGGGTTAAAGCCCCGCGTATCTTG---
+                                        =======  == =           = == =====       =====                        =*===       ===*========
DD6090 GTC RHEA AMERICANA     MI ANI    -GAGACGTTAGTAAAT---AC---ATTACATGACCTTGTCAAGGCCAAA-------------------T-CACAGGTTAAAACCCTGTACATCTCA---
+                                        ==== ==  ====           ==== == ==       == ==                        =====       ======= ====
DD6110 GTC SCYLIORCHINUS CAN. MI ANI    -AAGATTCTAGTAAAA---TAT--ATTACACTGTCTTGTCAGGACAAAA-------------------T-TGTGAGTTTAAACCTCGCGTATCTTA---
+                                        ===== =  ====           ====  ====       ====                         =*===       ===*== =====
DD7500 GTC PLASMODIUM FALSI.  CY SIN    -GAATTTGTAGTTTAATTAGGTA-AAAATATTATTTTGTCATAATAAAG-------------------AATACGAGTTCAATTCTCGTCAAATTCG---
+                                        =======  *===           ===* =====       =====                        =====       ============
DD7600 GTC CANDIDA ALBICANS   CY SIN    -TCTCTTGTAGTTTAAC--GGTC-AGAATACGCGCTTGTCACGCGCGTG-------------------A-TCGGGGTTCGATTCCCCGCAAGAGAG---
+                                        =======  *==*           *==*======       ======                       =====       ============
DD7610 GTC PHYTOPHTHORA PAR.  CY SIN    -TTCTCGTTAGTATAGT--GGTT-AGTATACCCGCCTGTCACGCGGGTG-------------------A-CCCGGGTTCAATTCCCGGACGGGAAG---
+                                        ===*===  *==*           *==*======       ======                       =====       ========*===
DD7630 GTC SACCHAROMYCES CER. CY SIN    -TCCGTGATAGTTTAAT--GGT--CAGAATGGGGCTTGTCGCGTGCCAG-------------------A-TCGGGGTTCAATTCCCCGTCGCGGAG---
+                                        ====*==   =*=           =*= === *=       =* ===                       =====       =======*====
DD7631 GTC SACCHAROMYCES CER. CY SIN    -TCCGTGATAGTTTAAT--GGTC-AGAATGGGCGCTTGTCGCGTGCCAG-------------------A-TCGGGGTTCAATTCCCCGTCGCGGAG---
+                                        ====*==  *==*           *==* ===*=       =*===                        =====       =======*====
DD7640 GTC SCHIZOSACCHA.POM.  CY SIN    -TCTCCTTTAGTATAGG--GGT--AGTACACAAGCCTGTCACGCTTGCA-------------------G-CCCGGGTTCGAATCCCGGAGGGAGAG---
+                                        =====*=  ===*           *=== =====       =====                        =====       ======*=====
DD8510 GTC ARABIDOPSIS THAL.  CY PLA    -GTCGTTGTAGTATAGT--GGTA-AGTATTCCCGCCTGTCACCCGGGTG-------------------A-CCCGGGTTCGATCCCCGGCAACGGCG---
+                                        =*=====  *==*           *==* ====         ====                        =====       ==========*=
DD8511 GTC ARABIDOPSIS THAL.  CY PLA    -GTCGTTGTAGTATAGT--GGTA-AGTATTCCCGCCTGTCACGCGGGTG-------------------A-CCCGGGTTCGATCCCCGGCAACGGCG---
+                                        =*=====  *==*           *==* =====       =====                        =====       ==========*=
DD8550 GTC GLYCINE MAX        CY PLA    -GTCGTTGTAGTATAGT--GGTA-AGTATTCCCGCCTGTCACGCGGGTG-------------------A-CCCGGGTTCGATCCCCGGCAACGGCG---
+                                        =*=====  *==*           *==* =====       =====                        =====       ==========*=
DD9200 GTC CAENORHABDI.ELEG.  CY ANI    -TCCTCGGTAGTATAGT--GGTG-AGTATCCGCGTCTGTCACATGCGAG-------------------A-CCCGGGTTCAATTCCCGGCCGGGGAG---
+                                        ===*===  *==*           *==* ===*=       =*===                        =====       ========*===
DD9240 GTC DROSOPHILA MELANO. CY ANI    -TCCTCGATAGTATAGT--GGTT-AGTATCCCCGCCTGTCACGCGGGAG-------------------A-CCGGGGTTCAATTCCCCGTCGGGGAG---
+                                        ===*===  *==*           *==* =====       =====                        =====       ========*===
DD9320 GTC CHICKEN            CY ANI    -TCCTCGTTAGTATAGT--GGTG-AGTATCCCCGCCTGTCACGCGGGAG-------------------A-CCGGGGTTCGATTCCCCGACGGGGAG---
+                                        ===*===  *==*           *==* =====       =====                        =====       ========*===
DD9330 GTC MOUSE              CY ANI    -TCCTCGTTAGTATAGT--GGTG-AGTATCCCCGCCTGTCACGCGGGAG-------------------A-CCGGGGTTCGATTCCCCGACGGGGAG---
+                                        ===*===  *==*           *==* =====       =====                        =====       ========*===
DD9350 GTC RAT                CY ANI    -TCCTCGTTAGTATAGT--GGTG-AGTATCCCCGCCTGTCACGCGGGAG-------------------A-CCGGGGTTCGATTCCCCGACGGGGAG---
+                                        ===*===  *==*           *==* =====       =====                        =====       ========*===
DE0260 TTC PHAGE T5           VIRUS     -GTCCTGTTAGACAAACT-GGTA-AAGTCACTACCCTTTCAAGGTAGGG-------------------TTTGCGGGTTCGATCCCCACACAGGACGCCA
+                                        =======  ===             === =====       =====                        = ===       === ========
DE0340 TTC ARCHAEGLOBUS FULG. ARCHAE    -GCTCCGGTGGTGTAGCCCGGCCAATCATTCCGGCCTTTCGAGCCGGCG-------------------A-CCCGGGTTCAAATCCCGGCCGGAGCA---
+                                        =======  *==             ==* =====       =====                        =====       ============
DE0341 CTC ARCHAEGLOBUS FULG. ARCHAE    -GCTCCGGTGGTGTAGCCCGGCCAATCATACGGGACTCTCGATCCCGTG-------------------A-CCCGGGTTCAAATCCCGGCCGGAGCA---
+                                        =======  *==             ==*======       ======                       =====       ============
DE0400 TTC PYROCOCCUS FURIOS. ARCHAE    -GCCCCGGTGGGTAGCCC-GGTCAAACATGCGGGCCTTTCGAGCCCGCG-------------------C-CCCGGGTTCAAATCCCGGCCGGGGCACCA
+                                        =======  *                 *======       ======                       =====       ============
DE0650 TTC METHANOCOCCUS JAN. ARCHAE    -GCTCCGGTGGTGTAGTCCGGCCAATCATGCGGGCCTTTCGAGCCCGCG-------------------A-CCCGGGTTCAAATCCCGGCCGGAGCA---
+                                        =======  *==             ==*======       ======                       =====       ============
DE0660 TTC METHANOCOC.VANI.   ARCHAE    -GCTCCGGTGGTGTAGTCCGGCCAATCATGCTGGCCTTTCGAGCCAGCG-------------------A-CTCGGGTTCAAATCCCGGCCGGAGCA---
+                                        =======  *==             ==*======       ======                       *====       ====*=======
DE0680 TTC METHANOTHERM. FER. ARCHAE    -GCTCCGGTGGTGTAGCCCGGCCAATCATTTCGGCCTTTCGAGCCGAAG-------------------A-CTCGGGTTCAAATCCCGACCGGAGCA---
+                                        =======  *==             ==*======       ======                       =====       ============
DE0700 CTC RUMINOBACTER AMYLO ARCHAE    -GTCCCTTC-GTCTAGT--GGTCTAGGACATCGCCCTCTCACGGCGGTA-------------------A-CACGGGTTCGAACCCCGTAGGGGACGCCA
+                                        =====*=  ===*           *====*====       ====*=                       =====       ======*=====
DE1140 TTC MYCOPLASMA CAPRIC. EUBACT    -GGCCTGTTGGTGAAGC--GGTT-AACACACACGGTTTTCATCCGTGGA-------------------CACACGGGTTCGAACCCCGTACAGGCTACCA
+                                        *======  ===             === =====       =====                        =====       ===========*
DE1150 TTC MYCOPLASMA GEN.    EUBACT    -GGCGCGTTGGTGAAGA--GACTTAACACACACGCCTTTCACGCGTGCA-------------------TTCACGGGTTTGAATCCCGTACGCGTCACCA
+                                        =*=====  ===             === =====       =====                        =====       ==========*=
DE1180 TTC MYCOPLASMA MYCOID. EUBACT    -GGCCTGTTGGTGAAGC--GGTT-AACACACACGGTTTTCATCCGTGGA-------------------CACACGGGTTCGAACCCCGTACAGGCTACCA
+                                        *======  ===             === =====       =====                        =====       ===========*
DE1200 TTC MYCOPLASMA PNEUMO. EUBACT    -GGCGCGTTGGTGAAGA--GACTTAACACACACGCCTTTCACGCGTGCA-------------------TTCACGGGTTTGAATCCCGTACGCGTCACCA
+                                        =*=====  ===             === =====       =====                        =====       ==========*=
DE1201 GAA MYCOPLASMA PNEUMO. EUBACT    -GGTCTTGTAGCTCAGTC-GGT--AGAGCAACGGTTTGAAGAACCGTGT-------------------GTCGGCAGTTCGATTCTGCCCGAGACCACCA
+                                        =====*=  ====           ==== =====       =====                        =====       ======*=====
DE1230 TTC ACHOLEPLASMA LAID. EUBACT    -GGCCCGTTGGAGAAAC--GGTT-AACTCACATGCCTTTCACGCATGCA-------------------TTCACGGGTTCGAATCCCGTACGGGTCACCA
+                                        =*=====  ===             === =====       =====                        =====       ==========*=
DE1270 CTC TREPONEMA PALLIDUM EUBACT    -GGTCCCTTCGTCTATC--GGTT-AGGACATGAGATTCTCAATCTCAAA-------------------A-GACGGGTTCAATTCCCGTAGGGACTA---
+                                        *======  ===*           *=== =====       =====                        =====       ===========*
DE1271 TTC TREPONEMA PALLIDUM EUBACT    -GGTCCCTTCGTCTATC--GGTT-AGGACATGAGATTTTCAATCTCAGA-------------------A-GACGGGTTCAATTCCCGTAGGGACTA---
+                                        *======  ===*           *=== =====       =====                        =====       ===========*
DE1280 TTC BORRELIA BURGDORF. EUBACT    -GTCCTCTTCGTCTATC--GGTT-AGGACTCCAGGTTTTCATCCTGGCA-------------------A-GAGGGGTTCGATTCCCCTAGAGGATG---
+                                        *======  ===*           *=== =====       =====                        =====       ===========*
DE1340 CTC STREPTOMYCES RIM.  EUBACT    -GCCCCCGTTGTGTAGC--GGCCTAGCACGCCGCCCTCTCAAGGCGGTA-------------------G-CGCCGGTTCGAATCCGGTCGGGGGTA---
+                                        *======  ===*           *===*=====       =====*                       *====       ====*======*
DE1350 CTC STREPTOMYCES LIV.  EUBACT    -GCCCCCGTTGTGTAGC--GGCCTAGCACGCCGCCCTCTCAAGGCGGTA-------------------G-CGCCGGTTCGAATCCGGTCGGGGGTA---
+                                        *======  ===*           *===*=====       =====*                       *====       ====*======*
DE1351 CTC STREPTOMYCES LIV.  EUBACT    --CCCCCGTTGTGTAGC--GGCCTAGCACGCCGCCCTCTCAAGGCGGTA-------------------G-CGCCGGTTCGAATCCGGTCGGGGGTA---
+                                         ======  ===*           *===*=====       =====*                       *====       ====*====== 
DE1460 TTC PLESIOMONAS SHIGE. EUBACT    -GTCCCCTTCGTCTAGA--GGCCTAGGACACCGCCCTTTCACGGCGGTA-------------------A-CAGGGGTTCGAATCCCCTAGGGGACA---
+                                        =======  ===*           *=========       ======                       =====       ============
DE1490 TTC HAEMOPHILUS DUCRE. EUBACT    -GTCCCCATCGTCTAGA--GGCCTAGGACATCGCCCTTTCACGGCGGTA-------------------A-CCGGGGTTCGAATCCCCGTGGGGACGCCA
+                                        =======  ===*           *====*====       ====*=                       =====       ============
DE1500 TTC LACTOBAC.BULGARIC. EUBACT    -..CCCGTTGGTCAAGT--GGTT-AAGACACCGCCCTTTCACGGCGGTA-------------------A-CATGGGTTCAAATCCCGTACGGGT..---
+                                          =====  ===             =========       ======                       =*===       ===*======  
DE1510 TTC HELICOBACTER PYLO. EUBACT    -GACCCTTTCATCTAGT--GGCCAAGGATACCACCCTTTCACGGTGGAA-------------------A-CGGAAGTTCAAATCTTTCAAGGGTCG---
+                                        =======  ===*           *=== =====       =====                        =*===       ===*========
DE1511 TTC HELICOBACTER PYLO. EUBACT    -GGCTCCTTCATCTAGT--GGTT-AGGATACCACCCTTTCACGGTGGTT-------------------A-CAGGGGTTCAAATCCCCTAGGAGTCA---
+                                        =*=====  ===*           *=========       ======                       =====       ==========*=
DE1530 TTC LACTOCOCCUS LACTIS EUBACT    -GGTCCGTTGGTCAAGG--GGTT-AAGACACCGCCTTTTCACGGCGGTA-------------------A-CACGGGTTCGAATCCCGTACGGACTA---
+                                        *======  ===             =========       ======                       =====       ===========*
DE1540 TTC BACILLUS SUBTILIS  EUBACT    -GGCCCGTTGGTCAAGC--GGTT-AAGACACCGCCCTTTCACGGCGGTA-------------------A-CACGGGTTCGAATCCCGTACGGGTCA---
+                                        =*=====  ===             =========       ======                       =====       ==========*=
DE1541 TTC BACILLUS SUBTILIS  EUBACT    -GGCCCGTTGGTAAAC---GGT--TAAGCACCGCCCTTTCACGGCGGTA-------------------A-CACGGGTTCGAATCCCGTACGGGTCA---
+                                        =*=====  =*               *=======       ======                       =====       ==========*=
DE1570 TTC BACILLUS SP. PS3   EUBACT    -GGCCCTGTGGTCAAGT--GGTT-AAGACACCGCCCTTTCACGGCGGTA-------------------A-CACGGGTTCGAA-TCCGTACGGGTCA---
+                                        =*===    ===             =========       ======                       ====*       *====  ===*=
DE1660 TTC E.COLI             EUBACT    -GTCCCCTTCGTCTAGA--GGCCCAGGACACCGCCCTTTCACGGCGGTA-------------------A-CAGGGGTTCGAATCCCCTAGGGGACGCCA
+                                        =======  ===*           *=========       ======                       =====       ============
DE1780 TTC AEROMONAS HYDROPH. EUBACT    -GTCCCCTTCGCTAGA---GGCCTAGGACACCGCCCTTTCACGGCGGTA-------------------A-CAGGGGTTCGAATCCCCTAGGGGACGCCA
+                                        =======  = *             * =======       ======                       =====       ============
DE2000 TTC HAEMOPHILUS INFLU. EUBACT    -GTCCCCATCGTCTAGA--GGCCTAGGACATCGCCCTTTCACGGCGGTA-------------------A-CCGGGGTTCGAATCCCCGTGGGGACGCCA
+                                        =======  ===*           *====*====       ====*=                       =====       ============
DE2040 TTC SALMONELLA ENTERI. EUBACT    -GTCCCCTTCGTCTAGA--GGCCCAGGACACCGCCCTTTCACGGCGGTA-------------------A-CAGGGGTTCGAATCCCCTAGGGGACGCCA
+                                        =======  ===*           *=========       ======                       =====       ============
DE2140 TTC SYNECHOCYSTIS SP.  EUBACT    -GCCCCCATCGTCTAGA--GGCCTAGGACACCTCCCTTTCACGGAGGCG-------------------A-CAGGGATTCGAATTCCCTTGGGGGTA---
+                                        *======  ===*           *=== =====       =====                        =====       ===========*
DE2180 TTC CYANOPHORA PARAD.  CYANEL    --GCCCCATCGTCTAGA--GGCCTAGGACACCTCCCTTTCACGGAGGCG-------------------A-CGGGGATTCGAATTCCCCTGGGGGTA---
+                                          =====  ===*           *=== =====       =====                        =====       ==========  
DE2440 TTC CHLAMYDOMON.REINH. CHLORO    -GCCCCCATCGTCTAGA--GGCCTAGGACACCTCCCTTTCACGGAGAAA-------------------A-CGCGGATTCGAATTCCGCTGGGGGTA---
+                                        *======  ===*           *===  ====       ====                         =====       ===========*
DE2470 TTC ODONTELLA SINENSIS CHLORO    -GCCCCCATCGTCTAGA--GGCCTAGGACAGCTCCCTTTCACGGAGCAG-------------------A-CAGGGATTCGAATTCCTTGGGGGGTA---
+                                        *=====   ===*           *=== =====       =====                        =*===       ===*= =====*
DE2500 TTC CUCUMIS SATIVUS    CHLORO    -GCCCCCATCGTCTAGTG-GTTC-AGGACATCTCTCTTTCAAGGAGGCA-------------------G-CGGGGATTCGACTTCCCCTGGGGGTA---
+                                        *======  ===*           *=== *===*       *===*                        =====       ===========*
DE2520 TTC EUGLENA GRACILIS   CHLORO    -GCCCCCATCGTCTAGA--GGCCTAGGACATCTCCCTTTCACGGAGGCA-------------------A-CGGGGATTCGAATTCCCCTGGGGGTA---
+                                        *======  ===*           *=== *====       ====*                        =====       ===========*
DE2600 TTC MARCHANTIA POLYM.  CHLORO    -GCCCCCATCGTCTAGT--GGCCTAGGACACCTCTCTTTCAAGGAGGCG-------------------A-CGGGGATTCGAATTCCCCTGGGGGTA---
+                                        *======  ===*           *=== ====*       *====                        =====       ===========*
DE2680 TTC TRITICUM AESTIVUM  CHLORO    -GCCCCTATCGTCTAGT--GGTTCAGGACATCTCTCTTTCAAGGAGGCA-------------------G-CGGGGATTCGACTTCCCCTGGGGGTA---
+                                        *====*=  ===*           *=== *===*       *===*                        =====       ======*====*
DE2700 TTC ORYZA SATIVA       CHLORO    -GCCCCTATCGTCTAGT--GGTTCAGGACATCTCTCTTTCAAGGAGGCA-------------------G-CGGGGATTCGACTTCCCCTGGGGGTA---
+                                        *====*=  ===*           *=== *===*       *===*                        =====       ======*====*
DE2720 TTC ZEA MAYS           CHLORO    -GCCCCCATCGTCTAGT--GGTTCAGGACATCTCTCTTTCAAGGAGGCA-------------------G-CGGGTATTCGACTTCCCCTGGGGGTA---
+                                        *======  ===*           *=== *===*       *===*                        === =       = =========*
DE2920 TTC NICOTIANA TABACUM  CHLORO    -GCCCCCATCGTCTAGT--GGTTTAGGACATCTCTCTTTCAAGGAGGCA-------------------G-CGGGGATTCGAATTCCCCTGGGGGTA---
+                                        *======  ===*           *=== *===*       *===*                        =====       ===========*
DE3200 TTC PISUM SATIVUM      CHLORO    -GCCCCCATCGTCTAGC--GGTTTAGGACATCTCTCTTTCAAGGAGGCA-------------------A-CGGGGATTCGACTTCCCCTGGGGGTA---
+                                        *======  ===*           *=== *===*       *===*                        =====       ===========*
DE3220 TTC PINUS THUNBERGII   CHLORO    -GCCCCTATCGTCTAGT--GGATCAGGACATCTCTCTTTCAAGGAGGCA-------------------A-CGGGGATTCAACTTCCCCTGGGGGTA---
+                                        *====*=  ===*           *=== *===*       *===*                        =====       ======*====*
DE3280 TTC SPINACIA OLERACEA  CHLORO    -GCCCCCATCGTCTAGC--GGTTCAGGACATCTCTCTTTCAAGGAGACA-------------------A-CGGGGATTCGACTTCCCCTGGGGGTA---
+                                        *======  ===*           *=== ====*       *====                        =====       ===========*
DE3360 TTC VICIA FABA         CHLORO    -GCCCCCATCGTCTAGC--GGTTTAGGACATCTCTCTTTCAAGGAGGCA-------------------A-CGGGGATTCGACTTCCCCTGGGGGTA---
+                                        *======  ===*           *=== *===*       *===*                        =====       ===========*
DE3600 TTC PROTOTHECA WICKER. MI SIN    -GTCCCTTTCGTCTAGG--GGTT-AGGACGTTACCTTTTCACGGTAGTA-------------------A-CACGAGTTCGATTCTCGTAAGGGATA---
+                                        *======  ===*           *===**====       ====**                       =====       ===========*
DE3620 TTC CHONDRUS CRISPUS   MI SIN    -GCTCCTATCGTTTAAT--GGTT-AAGGCAATGTTTTTTCGTGACATAA-------------------A-TGTGGGTTCGAATCCCACTAGGAGTA---
+                                        *======  =**=           =**= ====*       *====                        =====       ===========*
DE3650 TTC ODONTELLA SINENSIS MI SIN    -GCCCCCATCGTCTAGA--GGCCTAGGACAGCTCCCTTTCACGGAGCAG-------------------A-CAGGGATTCGA-ATTCCTTGGGGGTA---
+                                        *======  ===*           *=== =====       =====                        ===*=       =*=========*
DE3660 TTC PLASMODIUM FALCIP. MI SIN    -ACTTTTATCGTTTAAA--GGT--AAGACATCTTTTTTTCAAGAAGAAA-------------------A-TAGGAATTCGATTTTCCTTAAAAGTA---
+                                        =======  ==*=           =*== ====*       *====                        =====       ============
DE3740 TTC PENICILLIUM URTIC. MI SIN    -GACCCAATGGTCAAGACTGGTT-AAGACATAACATTTTCACTGTTAGT-------------------G-CGGGAGTTCAAATCTCCCTTGGGTTA---
+                                        *======  ===             === =====       =====                        =====       ===========*
DE3750 TTC PICHIA CANADENSIS  MI SIN    -GATCTTATAGTTAAAT--GGTT-ATAACACCATCCCTTCACGATGGGA-------------------G-TACCAGTTCGCTTCTGGTTGAGATTA---
+                                        *====*=  ====           ==== =====       =====                        =====       ======*====*
DE3800 TTC TETRAHYMENA PYRIF. MI SIN    -ACTCTTATCGTCTAAC--GGTG-AGGACAACGGGTTTTCACCCCGTAA-------------------A-TTTGGGTTCGATTCCCAATAAGAGTA---
+                                        =======  ===*           *=== =====       =====                        =====       ============
DE3870 TTC ASPERGILLUS FUMI.  MI SIN    -GACCCAATGGTCAAGTTTGGTT-AAGACATAACATTTTCACTGTTAGT-------------------G-CGGGAGTTCAAATCTCCCTTGGGTTG---
+                                        *======  ===             === =====       =====                        =====       ===========*
DE3880 TTC ASPERGILLUS NIDUL. MI SIN    -GACCCAATGGTCAAGAT-GGTT-AAGACATAACATTTTCACTGTTAGT-------------------G-CGGGAGTTCAATCCTCCCTTGGGTTG---
+                                        *======  ===             === =====       =====                        =====       ===========*
DE4000 TTC SACCHAROMYCES CER. MI SIN    -GACCTTATCGTCTAAT--GGTT-ACGACATCACCTCTTCATGTTGATA-------------------A-TATCGGTTCGATTCCGATTAAGGTTA---
+                                        *======  ===             ======= =       = ====                       =====       ===========*
DE4060 TTC CANDIDA PARAPSILO. MI SIN    -GACCATATGATCTAAA--GGTT-ATGATATGACTTCTTCGTAGTCGTT-------------------A-TACGAGTTCGAATCTCGTTGTGGTTA---
+                                        *====*=  ===             ====*====       ====*=                       =====       ======*====*
DE4070 TTC HANSENULA WINGEI   MI SIN    -GATCTTATAGTTAAAT--GGTT-ATAACACCATCCCTTCACGATGGGA-------------------G-TACCAGTTCG.TTCTGGTTGAGATTA---
+                                        *====*=  ====           ==== =====       =====                        =====       ======*====*
DE4080 TTC TORULOPSIS GLAB.   MI SIN    -GATCTTATCGTCTAAT--GGTT-ACGACATCAACTTTTCATGTTGAAA-------------------A-TGTTGGTTCAATCCCAACTAAGATTA---
+                                        *======  ===             === =====       =====                        =====       ===========*
DE4110 TTC TRICHOPHYTON MENT. MI SIN    --ACCCAATGGTCAAGTT-GGTT-AAGAC_TAAGATTTTCACTCTTA_G---------------------CGAGAGTTCAAGTCTCTCTTGGGTT----
+                                         ======  ===             === =====       =====                        =====       =========== 
DE4240 TTC ARABIDOPSIS THAL.  MI PLA    -GTCCCTTTCGTCCAGT--GGTTAAGGACATCGTCTTTTCATGTCGAAG-------------------A-CACGGGTTCCATTCCCGTAAGGGATA---
+                                        *======  ====           ==== === =       = ===                        =====       ===========*
DE4280 TTC GLYCINE MAX        MI PLA    -GTCCCTTTCGTCCAGT--GGTT-AGGACATCGTCTTTTCATGTCGAAG-------------------A-CACGGGTTCGATTCCCGTAAGGGATG---
+                                        *======  ====           ==== === =       = ===                        =====       ===========*
DE4410 TTC HELIANTHUS ANNUUS  MI PLA    GGTCCCTTTCGTCCAGT--GGTT-AGGACATCGTCTTTTCATGTCGAAG-------------------A-CACGGGTTCGATTCCCGTAAGGGATA---
+                                        *======  ====           ==== === =       = ===                        =====       ===========*
DE4440 TTC TRITICUM AESTIVUM  MI PLA    -GTCCCTTTCGTCCAGA--GGTT-AGGACATCGTCTTTTCATGTCGAAG-------------------A-CACGGGTTCGATTCCCGTAAGGGATA---
+                                        *======  ====           ==== === =       = ===                        =====       ===========*
DE4480 TTC ZEA MAYS           MI PLA    -GTCCCTTTCGTCCAGT--GGTT-AGGACATCGTCTTTTCATGTCGAAG-------------------A-CACGGGTTCGATTCCCGTAAGGGATA---
+                                        *======  ====           ==== === =       = ===                        =====       ===========*
DE4500 TTC MARCHANTIA POLYM.  MI PLA    -GTCCCTTTCGTCTAGG--GGTATAGGACATCGTCTTTTCATGTCGAAA-------------------A-CACGGGTTCAAATCCCGTAAGGGATA---
+                                        *======  ===*           *=== === =       = ===                        =====       ===========*
DE4600 TTC ALBINARIA COERULEA MI ANI    -AGTTATATAGTATAAAATTTA--AATACGTTATTTTTTCATAATAAAA-------------------A-TGAGTTAGATAT-AACTCTGTAGCTA---
+                                        ==*==*=  ====           ==== =====       =====                        =====       ======*==*==
DE4640 TTC ASCARIS SUUM       MI ANI    -GAGATATTAGTATAAATTTTT--TGTATATTTCTTTTTCGAAGAAAAG-------------------G-T-----TTA---------TTATCTTA---
+                                        *=====   *==*           *==* =====       =====                                          =====*
DE4660 TTC ARBACIA LIXULA     MI ANI    -GTTCCTGTAGTTGAA---CC---ACAACAAGAGCTTTTCACGATATAG-------------------G-GTTTGAGTGAG--ACTCTCAACAGGG---
+                                         *== ==  ====           ==== = = =       = = =                           =         =   == ==* 
DE4680 TTC CAENORHABDI.ELEG.  MI ANI    -GAGATAATAGTATAAATA-----AGTATGTTTCTTTTTCGCAGAAATG-------------------TGT-----TT----------TTATCT-----
+                                         ======  *==*           *==**=====       =====*                                        ====== 
DE4700 TTC MYTILUS EDULIS     MI ANI    -GCTTAAGTAGTTTAG---GG---AAAACATAAGATTTTCATTCTTAAG-------------------T-CAGAA-AGCAG---TTCTCTTAAGTT---
+                                        *======  ====           ==== =====       =====                        ====         ==========*
DE4710 TTC BOOPHILUS MICROPL. MI ANI    -ATTTAAATAGTGTAATT-TTA--AACACTTAACTTTTTCGCTGTTAAA-------------------A-TTCTTTG------CTAGATTTAAATT---
+                                        =======  ====           =========         =====                       ===           ==========
DE4720 TTC ARTEMIA SP.        MI ANI    -ATTTATATAGTATTT--------AATACAATGCATTTTCAATGCATAA-------------------A-TGGAT--AAAT---ATCCTTTAAATA---
+                                        ===== =  ====           ==== =====       =====                        ====         ===== =====
DE4760 TTC LOCUSTA MIGRATORIA MI ANI    -ATTTATATAGTTTAAAAT-----AAAACATTACATTTTCACTGTAAAA-------------------A-TAATA-AATTAA--TATTTATAAATA---
+                                        =======  ====           ==== =====       =====                        ====         ===========
DE4800 TTC AEDES ALBOPICTUS   MI ANI    -ATTTATATAGTTTAA---AT---AAAACATTACATTTTCACTGTAAAA-------------------A-TAAAAA-TTTA--TTTTTTATAAATA---
+                                        =======  ====           ==== =====       =====                        =====       ============
DE4810 TTC LOLIGO BLEEKERI    MI ANI    -GTTCTTATGGTGT-AT--GA----GCACATTAGATTTTCAATCTTTTA-------GAGCA-------C-TATTAAAGTTATTAGTGTTAAGAATA---
+                                        *======  ===*           *====  ===       ===  =                       =*             *=======*
DE4820 TTC APIS MELLIFERA     MI ANI    -ATTTATATAGTTTAAAA------AAAACATTATATTTTCAATATAAAA-------------------A-TAATTAAAT---TTAATTTATAAATA---
+                                        =======  ====           ==== =====       =====                        =====       ============
DE4840 TTC DROSOPHILA MELANO. MI ANI    -ATTTATATAGTTTAAAT------AAAACCTTACATTTTCATTGTAATA-------------------A-TAAAATATTAC--ATTTTTATAAATT---
+                                        =======  ====           ==== =====       =====                        =====       ============
DE4850 TTC CARASSIUS AURATUS  MI ANI    -GTTCTTGTAGTTGAA---TA---ACAACGGTGGTTCTTCAAGTCATTG-------------------G-TCTCGGTTAAAGTCTGAGCAAGAATT---
+                                        *======  ====           ====**==**       **==**                       ===*=       =*=========*
DE4880 TTC DROSOPHILA YAKUBA  MI ANI    -ATTTATATAGTTTAAA--AT---AAAACCTTACATTTTCATTGTAATA-------------------A-TAAAAT-AATTT-ATTTTTATAAATT---
+                                        =======  ====           ==== =====       =====                        =====       ============
DE4950 TTC DASYPUS NOVEMCINC. MI ANI    -GTTCTTGTAGTTGAAT--TT---ACAACGATGGTTTTTCATATCATTG-------------------G-TCGTGGTTAGCT-CCATGCTGGAACA---
+                                        ====* =  ====           ====*===*=       =*===*                       =*===       ===*== *====
DE4980 TTC PISASTER OCHRACEUS MI ANI    -ATTCCTGTAGTTGAA--------ACAACAATAACTTTTCATGTTATAG-------------------G-TTTAGGTTGAACCCCTAACAGGAATC---
+                                        =======  ====           ==== =====       =====                        =====       ============
DE4990 TTC PROTOPTERUS DOLLOI MI ANI    -GTTCCTGTAGTTGAATT------ACAACGGTAGTTTTTCGAGTTATTA-------------------G-TCTTGGTTGAAGTCCGGGCGGGAATT---
+                                        *====*=  ====           ====**==**       **==**                       =**==       ==**==*====*
DE5000 TTC ASTERINA PECTINI.  MI ANI    -ATTTTTGTAGTTGAA---GG---ACAACAGTAGCTTTTCACGCTTCAA-------------------GTTTGGGTTAGAACC-CCAATAAAAATT---
+                                        ======*  ====           ==== = ===       === =                        = ==         == =*======
DE5010 TTC CERATITIS CAPITATA MI ANI    -ATTTATATAGTTTAATA------AAAACATTACATTTTCATTGTAAAA-------------------A-TAAAATTTTTAT-ATTTTTATAAATT---
+                                        =======  ====           ==== =====       =====                        =====       ============
DE5030 TTC CYPRINUS CARPIO    MI ANI    -GTTCTTGTAGTTGAATA------ACAACGGTGGTTCTTCAAGTCATTG-------------------G-TCTCGGTTAAAGTCTGAGCAAGAATT---
+                                        *======  ====           ====**==**       **==**                       ===*=       =*=========*
DE5040 TTC PARACENTROTUS LIV. MI ANI    -GCTCCTATAGTTGAA---CT---ACAACAAGAGCTTTTCACGCTCTAA-------------------G-TTTGAGTTAAAATCTCAATAGAAGCT---
+                                        === ===  ====           ==== =====       =====                        =====       ======== ===
DE5050 TTC ANOPHELES QUADRIM. MI ANI    -ATTTATATAGTTTAATA------AAAACATTACATTTTCAATGTAAAA-------------------A-TAAAAATTTA---TTTTTTATAAATA---
+                                        =======  ====           ==== =====       =====                        =====       ============
DE5070 TTC ANAS PLATYRHYNCOS  MI ANI    -GTTCTGGTAGTTGAAA--ATA--ACAATAACGGCTTTTCGAGCCGTAG-------------------G-TCTCGGGTAGTGGCCGAGCAGGAATA---
+                                        *===* =  *===           ===* =====       =====                        =====       ====== *===*
DE5080 TTC STRONGYLOCEN.PURP. MI ANI    -GCCCCTATAGTTGAAAC------ACAA_AAGAGCTTTTCACGCTCTTA-------------------AGTTTGAGTTAAAATCTCAATAGGAGCT---
+                                        == ====  ====           ==========       ======                       =====       ========= ==
DE5110 TTC ACANTHAMOEBA CAST. MI ANI    -AAACCCTTCGTCTAAT--GGT--AGGACGTTAACCTTTCACGTTAAGA-------------------A-TATGAGTTCGATTCTCATAGGGTTCA---
+                                         ======  ===*           *=== =====       =====                        =====       =========== 
DE5120 TTC XENOPUS LAEVIS     MI ANI    -GTTCCTATAGTTGAA---TA---ACAACGGTGGTTTTTCAGATCACAA-------------------G-TTCTGGTTAGAGTCCTGGTGGGAATT---
+                                        *====*=  ====           ==== ===*=       =*===                        *= ==       == =*=*====*
DE5130 TTC ALLIGATOR MISSISS. MI ANI    -GTTTTTATAGTTG-AA--AT---ACAACA-GGGTTTTTCAGACCTCAG-------------------G-TTTTGGTTGAAGGCCAAATAAAAATA---
+                                        *======  ====           ====  *===       ===*                         =====       ===========*
DE5190 GTA EPICRATES SUBFLAV. MI ANI    -GGTAGTATGGCCGAAA-------TAGGCGGTAAATTGTAAATTTACTT-------------------A-TAAGGGTTAAGC-CCCTTTCCTGCCA---
+                                        ==*== =  ===             ===*=====       =====*                       =====       ====== ==*==
DE5210 TTC CROSSOSTOMA LACUS. MI ANI    -GTTCTTATAGTTGAATA------ACAACGGTGGTTCTTCAAGTCGCTG-------------------G-TCTCGGTTAGAATCCGGGTGAGAATT---
+                                        *====*=  ====           ====*=*=**       **=*=*                       =*===       ===*==*====*
DE5220 TTC CHICKEN            MI ANI    -GTTCCCGTAGTTGAGA-------ACAACAATGGCTTTTCAAGCCGTAG-------------------T-CCTTGGGGTCTAACCAAGCGGGAATA---
+                                        *======  ====           ==== =*===       ===*=                        =====       ===========*
DE5280 TTC RAT                MI ANI    -GTTTCTATAGTTGAA---TT---ACAACGATGATTTTTCATGTCATTA-------------------G-TCACAGTTAAATGCCGTGTAGAAATA---
+                                        *======  ====           ====*====*       *====*                       === =       = =========*
DE5310 TTC CNEDIMOPHORUS UNI. MI ANI    -ATTTTTATAGTTGAATT------ACAACGGCAGTTTTTCGTATTGTTG-------------------T-TGGTCTT------GGATTGAAAGCCA---
+                                          *===   ====           ====**==*=       =*==**                       **==*       *==** ===*  
DE5320 TTC MOUSE              MI ANI    -GTTTCTGTAGTTGAA---TT---ACAACGATGATTTTTCATGTCATTG-------------------G-TCGCAGTTGAATGCTGTGTAGAAATA---
+                                        *=====*  ====           ====*====*       *====*                       =*===       ===*=*=====*
DE5340 TTC BALAENOPTERA PHYS. MI ANI    -GTTCTTGTAGTTGAATA------ACAACGATGATTTTTCATGTCATTG-------------------G-TCATGGTTGAAGTCCATGTGAGAATA---
+                                        *====**  ====           ====*====*       *====*                       =====       =====**====*
DE5350 TTC BALAENOPTERA MUSC. MI ANI    -GTTCTTGTAGTTGAATA------ACAACGATGATTTTTCATGTCATTG-------------------G-TCATGGTTGAAGTCCATGTGAGAATA---
+                                        *====**  ====           ====*====*       *====*                       =====       =====**====*
DE5360 TTC BOVINE             MI ANI    -GTTCTTGTAGTTGAA---TG---ACAACGATGGTTTTTCATATCATTA-------------------G-TCATGGTTAGATTCCATGTAAGAATA---
+                                        *=====*  ====           ====*===*=       =*===*                       =====       =====*=====*
DE5370 TTC HALICHOERUS GRYPUS MI ANI    -GTTCTCATAGTTGAATT------ACAACGATGGCTTTTCATGTCATTG-------------------G-TCATGGTTAGATTCCATGTGGGAATA---
+                                        *===*==  ====           ====*===*=       =*===*                       =====       =======*===*
DE5380 TTC PHOCA VITULINA     MI ANI    -GTTCTCGTAGTTGAATT------ACAACGATGGCTTTTCATGTCATTG-------------------G-TCATGGTTAGATTCCATGTGGGAATA---
+                                        *===*=*  ====           ====*===*=       =*===*                       =====       =====*=*===*
DE5390 TTC GADUS MORHUA       MI ANI    -GTTCTTGTAGTTGAATA------ACAACGGTGGTTTTTCATATCATTA-------------------G-TCCTGGTTAAGATCCGGGCAGGAATT---
+                                        *===*==  ====           ====**==*=       =*==**                       ==*==       ==*====*===*
DE5440 TTC RHINOCEROS UNICORN MI ANI    -GTTCTTATAGTTGAAGT------ACAACGATAATTTTTCATGTTATTG-------------------G-TCATGGTTGAAGTCCATGTGAGAATA---
+                                        *====*=  ====           ====*====*       *====*                       =====       ======*====*
DE5470 TTC EQUUS ASINUS       MI ANI    -GTTCTTATAGTTGAA---AT---ACAACGATGATTTTTCATGTCATTA-------------------G-TCGTGGTTAGATTCCACGTGGGAATA---
+                                        *===**=  ====           ====*====*       *====*                       =====       ======**===*
DE5480 TTC EQUUS CABALLUS     MI ANI    -GTTCTTATAGTTGAA---AT---ACAACGATGATTTTTCATGTCATTG-------------------G-TCGTGGTTAGATTCCACGTGGGAATA---
+                                        *===**=  ====           ====*====*       *====*                       =====       ======**===*
DE5530 TTC HYLOBATES LAR      MI ANI    -GTTCTTGTAGTTGAA---AT---ACAACGATGGTTTTTCGTATCATTG-------------------G-TCGTGGTTGTCGTCCATGCGAGAATG---
+                                        *====*=  ====           ====*===*=       =*===*                       =*===       ===*==*====*
DE5550 TTC ERINACEUS EUROP.   MI ANI    -GTTCTTGTAGTTGAGTT------ACAACAATGATTTTTCATATCATAG-------------------G-CCGCGAAAATTT-TCGTGTAAGAATT---
+                                        *=====*  ====           ==== =====       =====                        =*===       ===*=*=====*
DE5610 TTG SIAMANG            MI ANI    -TAGAATCAGGTGCGACG-GGT--GGCACGGAGAGTTTTGGATTCTCAA-------------------G-GATGGGTTCGACTCCTATGGTTCTAG---
+                                        =====*=  ====           ==== ====*       *====                        ==*==       ==*===*=====
DE5670 TTC PAPIO HAMADYRAS    MI ANI    -GCTTTTGTAGTTGAA---AT---ACAGCGATGGTTTTTCGTATCATTG-------------------G-TTATGGTTAGAGTCCATATGAAAGCA---
+                                        =====**  =*==           ==*=*===*=       =*===*                       =====       =====**=====
DE5710 TTC LAMPETRA PLANERI   MI ANI    -GTTCTTATAGTTGAA---CT---ACAACGGTGGTTTTTCAAGTCGCTA-------------------G-TTTAAGTTAAAGTCTTAATGAGAATG---
+                                        *====*=  ====           ====*=*=**       **=*=*                       =====       ======*====*
DE5720 TTG CHIMPANZEE         MI ANI    -TAGGATGGGGTGTGATA-GGT--GGCACGGAGAATTTTGGATTCTCAG-------------------G-GATGAGTTCGATTCTTATAGTCCTAG---
+                                        =====*   ===*           *=== =====       =====                        ==*==       ==*== *=====
DE5721 TTC CHIMPANZEE         MI ANI    -GTTCTTGTAGTTGAAAT------ACAACGATGGTTTTTCATATCATTG-------------------G-TCGTGGTTGTAGTCCGTGCGAGAATA---
+                                        *====*=  ====           ====*===*=       =*===*                       =**==       ==**==*====*
DE5730 TTG PYGMY CHIMPANZEE   MI ANI    -TAGGATGGGGTGTGATA-GGT--GGCACGGAGAATTTTGGATTCTCAG-------------------G-GATGGGTTCGACTCTCATAGTCCTAG---
+                                        =====*   ===*           *=== =====       =====                        ===*=       =*=== *=====
DE5731 TTC PYGMY CHIMPANZEE   MI ANI    -GTTCTTGTAGTTG-AA--AT---ACAACGATGGTTTTTCATATCATTG-------------------G-TCGTGGTTGTAGTCCGTGCGAGAATA---
+                                        *====*=  ====           ====*===*=       =*===*                       =**==       ==**==*====*
DE5740 TTC LAMPETRA ZANANDRE. MI ANI    -GTTCTTATAGTTGAAT--CT---ACAACGGTGGTTTTTCAAGTCGCTA-------------------G-TTTAAGTTAAAGTCTTAATGAGAATG---
+                                        *====*=  ====           ====*=*=**       **=*=*                       =====       ======*====*
DE5800 TTG GORILLA            MI ANI    -TAGGATGGGGTGTGACA-GGT--GGCACGGAGAATTTTGGATTCTCAG-------------------G-GATGGGTTCAATTCTCATAGTCCTAG---
+                                        =====*   ===*           *=== =====       =====                        ===*=       =*=== *=====
DE5801 TTC GORILLA            MI ANI    -GTTCTTGTAGTTGAA---GT---ACAACGATGGTTTTTCATATCATTA-------------------G-TCGCGGTCGTGGTCCGTGCGAGAATG---
+                                        *====*=  ====           ====*===*=       =*===*                       =*===       ===*==*====*
DE5840 TTG ORANG UTAN         MI ANI    -TAGGATGGGGTGTGATG-GGT--GGCACGGAGAATTTTGGATTCTCAG-------------------G-GGTGGGTTCAATTCCCATAGTCCTAG---
+                                        =====*   ===*           *=== =====       =====                        *====       ====* *=====
DE5841 TTC ORANG UTAN         MI ANI    -GTTCTTGTAGTTGA----GAT--ACAACGATGTTTTTTCATATCATTA-------------------G-TCACAGTTACAGTCTATGCGAGAACA---
+                                        =======  ====           ====*=== =       = ===*                       == ==       == =========
DE5850 TTC MACROPUS ROBUSTUS  MI ANI    -GTTTTTGTAGTTGAA---GG---ACAACGATGGTTTTTCATACCATAG-------------------G-TTATGGTTAGAGACCATACTAAAATG---
+                                        *==== =  ====           ==== =====       =====                        =====       ====== ====*
DE5880 TTC HUMAN              MI ANI    -GTTCTTGTAGTTGAA---AT---ACAACGATGGTTTTTCATATCATTG-------------------G-TCGTGGTTGTAGTCCGTGCGAGAATA---
+                                        *====*=  ====           ====*===*=       =*===*                       =**==       ==**==*====*
DE5881 TTG HUMAN              MI ANI    -TAGGATGGGGTGTGATA-GGT--GGCACGGAGAATTTTGGATTCTCAG-------------------G-GATGGGTTCGATTCTCATAGTCCTAG---
+                                        =====*   ===*           *=== =====       =====                        ===*=       =*=== *=====
DE6010 TTC ORYCTOLAGUS CANIC. MI ANI    -GTTCTTATAGTTGAAA-------ACAACGATGATTTTTCATGTCATTA-------------------G-TCATGGTTCAAGTCCATGTAAGAACT---
+                                        =======  ====           ====*====*       *====*                       =====       ============
DE6090 TTC RHEA AMERICANA     MI ANI    -GTTTCTGTAGTTGAG---TT---ACAACGATGGTTTTTCAGACCATAG-------------------G-TCTTGGATAGTGCCCAAGCAGGAATT---
+                                        *======  ====           ==== =====       =====                        =====       ===========*
DE6110 TTC SCYLIORCHINUS CAN. MI ANI    -ATTCTTATAGTTGAG---TGA--ACAACGATAGTTTTTCAAGTTATTG-------------------G-TCTTGGTTAAAGTCCAGGTAGGAATA---
+                                        ====*==  ====           ====*===**       **===*                       =*===       ===*===*====
DE7500 TTC PLASMODIUM FALSI.  CY SIN    -ACTTTTATCGTTTAAA--GGT--AAGACATCTTTTTTTCAAGAAGAAA-------------------A-TAGGAATTCGATTTTCCTTAAAAGTA---
+                                        =======  ==*=           =*== ====*       *====                        =====       ============
DE7570 TTC DICTYOSTELIUM DIS. CY SIN    -TCCTCATTGGTGTAGTC-GGT--AACACTCTAGTCTTTCACACTGGTA-------------------C-CTCGGGTTCGATTCCCGAATGGGGAG---
+                                        ===*===  ====           ==== =*===       ===*=                        =====       ========*===
DE7630 TTC SACCHAROMYCES CER. CY SIN    -TCCGATATAGTGTAAC--GGCT-ATCACATCACGCTTTCACCGTGGAG-------------------A-CCGGGGTTCGACTCCCCGTATCGGAG---
+                                        =======  ===             === *====       ====*                        =====       ============
DE7631 CTC SACCHAROMYCES CER. CY SIN    -TCCGATGTAGTGTAAC--GGCT-ATCACATCACGTTCTCACCGTGGAG-------------------A-CCGGGGTTCGACTCCCCGCTTCGGAG---
+                                        ===== =  ===             === *====       ====*                        =====       ====== =====
DE7632 TTC SACCHAROMYCES CER. CY SIN    -TCCGATATAGTGTAAC--GGCT-ATCACATCACGCTTTCACCGTGGAG-------------------A-CCGGGGTTCGACTCCCCGTAGCGGAG---
+                                        ==== ==  ===             === *====       ====*                        =====       ======= ====
DE7640 TTC SCHIZOSACCHA.POM.  CY SIN    -TCCGTTGTGGTCCAAC--GGCT-AGGATTCGTCGCTTTCACCGACGCG-------------------G-TCGGGGTTCGACTCCCCGCAACGGAG---
+                                        =======  *===           ===* =====       =====                        =====       ============
DE7641 CTC SCHIZOSACCHA.POM.  CY SIN    -TCCGTCATGGTCCAGT--GGCT-AGGATTCATCGCTCTCACCGATGCG-------------------G-CGGGGGTTCGATTCCCCCTGACGGAG---
+                                        =======  *===           ===* =====       =====                        =====       ============
DE8510 CTC ARABIDOPSIS THAL.  CY PLA    -TCCGTTGTAGTCTAGCT-GGTC-AGGATACTCGGCTCTCACCCGAGAG-------------------A-CCCGGGTTCGAGTCCCGGCAACGGAG---
+                                        =======  *==*           *==* =====       =====                        =====       ============
DE9200 CTC CAENORHABDI.ELEG.  CY ANI    -TCCGTTGTGGTCTAGT--GGTT-AGGATTTATGGCTCTCACCCATAAG-------------------G-CCGGGGTTCGATTCCCCGCAACGGAA---
+                                        =======  *==*           *==*======       ======                       =====       ============
DE9201 TTC CAENORHABDI.ELEG.  CY ANI    -TCCCATGTGGTCTAGT--GGTT-AGGATTCGTGGTTTTCACCCACGCG-------------------G-CCCGGGTTCGATTCCCGGCATGGGAA---
+                                        =======  *==*           *==* =====       =====                        =====       ============
DE9230 TTC BOMBYX MORI        CY ANI    -TCCCGTATGGTCTAGT--GGTT-AGGATACCTGGCTTTCACCCAGGAG-------------------G-CTCGGGTTCGATTCCCGGTACGGGAA---
+                                        =======  *==*           *==* =====       =====                        *====       ====*=======
DE9240 CTC DROSOPHILA MELANO. CY ANI    -TCCTATATTGTCTAGT--GGTT-AGGATATCCGGCTCTCACCCGGAAG-------------------G-CCCGGGTTCAATTCCCGGTATGGGAA---
+                                        ===*===  *==*           *==* =====       =====                        =====       ========*===
DE9241 CTC DROSOPHILA MELANO. CY ANI    -TCCCATATTGTCTAGT--GGTT-AGGATATCCGGCTCTCACCCGGAAG-------------------G-CCCGGGTTCAATTCCCGGTATGGGAA---
+                                        =======  *==*           *==* =====       =====                        =====       ============
DE9242 TTC DROSOPHILA MELANO. CY ANI    -TCCCATATGGTCTAGT--GGCT-AGGATATCTGGCTTTCACCCAGAAG-------------------G-CCCGGGTTCGATTCCCGGTATGGGAA---
+                                        =======  *==*           *==* =====       =====                        =====       ============
DE9330 CTC MOUSE              CY ANI    -TCCCTGGTGGTCTAGT--GGTT-AGGATTCGGCGCTCTCACCGCCGCG-------------------G-CCCGGGTTCGATTCTCGGTCAGGGAA---
+                                        ======*  *==*           *==* =====       =====                        ===*=       =*===*======
DE9350 CTC RAT                CY ANI    -TCCTTGGTGGTCTAGT--GGTT-AGGATTCGGCGCTCTCACCGCCGCG-------------------G-CCCGGGTTCGATTCCCGGTCAGGGAA---
+                                        ===*==*  *==*           *==* =====       =====                        =====       =====*==*===
DE9351 CTC RAT                CY ANI    -TCCCTGGTGGTCTAGT--GGTT-AGGATTCGGCGCTCTCACCGCCGCG-------------------G-CCCGGGTTCGATTCCCGGTCAGGGAA---
+                                        ======*  *==*           *==* =====       =====                        =====       =====*======
DE9352 CTC RAT                CY ANI    -TCGCTGGTGGTCTAGT--GGTT-AGGATTCGGCGCTCTCACCGCCGCG-------------------G-CCCGGGTTCGATTCCCGGTCAGGGAA---
+                                        == ===*  *==*           *==* =====       =====                        =====       =====*=== ==
DE9353 CTG RAT                CY ANI    -GGTTCCATGGTGTAAT--GGTG-AGCACTCTGGACTCTGAATCCAGCG-------------------A-TCCGAGTTCAAATCTCGGTGGGACCT---
+                                        ===*===  ===*           *=== =====       =====                        =====       ========*===
DE9354 CTG RAT                CY ANI    -GGTTCCATGGTGTAAT--GGTT-AGCACTCTGGACTCTGAATCCAGCG-------------------A-TCCGAGTTCAAATCTCGGTGGAACCT---
+                                        =======  ===*           *=== =====       =====                        =====       ============
DE9355 CTG RAT                CY ANI    -GGTTCCATGGTGTAAT--GGTT-AGCACTCTGGACTCTGAATCCAGCG-------------------A-TCTGAGTTCAAATCTCAGTGGGACCT---
+                                        ===*===  ===*           *=== =====       =====                        =====       ========*===
DE9356 TTG RAT                CY ANI    -GGTCCCATGGTGTAAT--GGTT-AGCACTCTGGACTTTGAATCCAGCG-------------------A-TCCGAGTTCAAATCTCGGTGGGACCT---
+                                        =======  ===*           *=== =====       =====                        =====       ============
DE9357 TTG RAT                CY ANI    -GGTCCCATGGTGTAAT--GGTT-AGCACTCTGGACTTTGAATCCAGCA-------------------A-TCTGAGTTCAAATCTCGGTGGGACCT---
+                                        =======  ===*           *=== =====       =====                        =*===       ===*========
DE9358 TTG RAT                CY ANI    -GGTCTCATGGTGTAAT--GGTT-AGCACTCTGGACTTTGAATCCAGCG-------------------A-TCCGAGTTCGAGTCTCGGTGAGGCCT---
+                                        ==*====  ===*           *=== =====       =====                        =====       =========*==
DE9990 TTC HUMAN              CY ANI    -TCCCTGGTGGTCTAGT--GGCT-AGGATTCGGCGCTTTCACCGCCGCG-------------------C-CCCGGGTTCGATTCCCGGCCAGGAAT---
+                                        = =====  *==*           *==* =====       =====                        =====       ========== =
DE9991 TTC HUMAN              CY ANI    -TCCCTGGTGGTCTAGT--GGCT-AGGATTCGGCGCTTTCACCGCCGCG-------------------G-CCCGGGTTCGATTCCCGGTCAGGAAT---
+                                        = ====*  *==*           *==* =====       =====                        =====       =====*==== =
DF0260 GAA PHAGE T5           VIRUS     -GCACCTTTAGCTGAGAT-GGA--TTAGCGCTTGCCTGAAGAGCTTGAG-------------------A-GGTTCGTTCAATTCGAACAGGGTGCACCA
+                                        =====*=  ===*           *=== =  ==       ==  =                        =====       ======*=====
DF0340 GAA ARCHAEGLOBUS FULG. ARCHAE    -GCCCGGGTAGCTCAGCCAGGG--AGAGCGTGCGGCTGAAGACCGCATA-------------------GTCCCCGGTTCAAATCCGGGTCCGGGCA---
+                                        ======*  ====           ====*=====       =====*                       =====       =====*======
DF0650 GAA METHANOCOCCUS JAN. ARCHAE    -GCCGCGGTAGTTCAGCCTGGG--AGAACGCTGGACTGAAGATCCAGTT-------------------GTCGGGTGTTCAAATCACCCCCGCGGCA---
+                                        =======  ====           ====*=====       =====*                       =====       ============
DF0660 GAA METHANOCOC.VANI.   ARCHAE    -GCCAAGGTAGTTCAGCCTGGG--AGAACGCTGGACTGAAGATCCAGTT-------------------GTCGGGTGTTCGAATCACCCCCTTGGCA---
+                                        =======  ====           ====*=====       =====*                       =====       ============
DF0860 GAA SULFOLOBUS SOLFA.  ARCHAE    -GCCGCCGTAGCTCAGCCCGGG--AGAGCGCCCGGCTGAAGACCGGGTT-------------------GTCCGGGGTTCAAGTCCCCGCGGCGGCA---
+                                        =======  ====           ====*=====       =====*                       =====       ============
DF1140 GAA MYCOPLASMA CAPRIC. EUBACT    -GGTCGTGTAGCTCAGTC-GGT--AGAGCAGCAGACTGAAGCTCTGCGT-------------------GTCGGCGGTTCAATTCCGTCCACGACCACCA
+                                        =======  ====           ==== =====       =====                        =*===       ===*========
DF1150 GAA MYCOPLASMA GEN.    EUBACT    -GGTCTTGTAGCTCAGTC-GGT--AGAGCAACGGTCTGAAGAACCGTGT-------------------GTCGGCAGTTCGATTCTGCCCGAGACCA---
+                                        =====*=  ====           ==== =====       =====                        =====       ======*=====
DF1180 GAA MYCOPLASMA MYCOID. EUBACT    -GGTCGTGTAGCTCAGTC-GGT--AGAGCAGCAGACTGAAGCTCTGCGT-------------------GTCGGCGGTTCAATTCCGTCCACGACCACCA
+                                        =======  ====           ==== =====       =====                        =*===       ===*========
DF1230 GAA ACHOLEPLASMA LAID. EUBACT    -GGCTCTGTAGCTCAGTC-GGT--AGAGCAGTGGCCTGAAGAGCCTCGT-------------------CGTAG GGTTCGATTCCGCTTGGAGCCACCA
+                                        =====**  ====           ==== = ===       === =                        == ==       == ==**=====
DF1260 GAA SPIROPLASMA MELIF. EUBACT    -GGTTCAGTAGCTCAGTT-GGT--AGAGCATTTGATTGAAGCTCAAAGT-------------------GTCGGCAGTTCAATTCTGTCCTGAACCACCA
+                                        =======  ====           ==== =====       =====                        =*===       ===*========
DF1270 GAA TREPONEMA PALLIDUM EUBACT    -GCCGTTGTAGCTCAGTC-GGT--AGAGCAAAGGACTGAAAATCCTTGT-------------------GTCGACAGTTCGATTCTGTCCGACGGCA---
+                                        =====*=  ====           ==== =====       =====                        =====       ======*=====
DF1280 GAA BORRELIA BURGDORF. EUBACT    -GCTGCTGTAGCTCAGTT-GGT--AGAGCATAGGACTGAAAATCCTTGT-------------------GTCAGGAGTTCGATTCTCCTCGGCAGCA---
+                                        =====*=  ====           ====  ====       ====                         =====       ======*=====
DF1281 GAA BORRELIA BURGDORF. EUBACT    -GTCGCTGTAGCTCAGTT-GGT--AGAGCATAGGACTGAAAATCCTTGT-------------------GTCAGGAGTTCGATTCTCCTCGGCGACA---
+                                        =====*=  ====           ====  ====       ====                         =====       ======*=====
DF1480 GAA STAPHYLOCOC. AURE. EUBACT    -GGTTCAGTAGCTCAGTT-GGT--AGAGCAATGGATTGAAGCTCCATGT-------------------GTCGGCAGTTCGACTCTGTCCTGAACCA---
+                                        =======  ====           ==== =====       =====                        =*===       ===*========
DF1510 GAA HELICOBACTER PYLO. EUBACT    -GGCTTGATAGCTCAGTC-GGT--AGAGCAGAAGACTGAAAATCTTCGT-------------------GTCGGTGGTTCGATTCCGCCTCAAGCCA---
+                                        =======  ====           ==== =====       =====                        ==*==       ==*=========
DF1530 GAA LACTOCOCCUS LACTIS EUBACT    -GGCTCGGTAGCTCAGTT-GGT--AGAGCAATGGATTGAAGCTCCATGT-------------------GTCGGCGGTTCGATTCCGTCTCGCGCCA---
+                                        === ==*  ====           ==== =====       =====                        =*===       ===*=*== ===
DF1540 GAA BACILLUS SUBTILIS  EUBACT    -GGCTCGGTAGCTCAGTT-GGT--AGAGCAACGGACTGAAAATCCGTGT-------------------GTCGGCGGTTCGATTCCGTCCCGAGCCACCA
+                                        =======  ====           ==== =====       =====                        =*===       ===*========
DF1541 GAA BACILLUS SUBTILIS  EUBACT    -GGCTCGGTAGCTCAGTT-GGT--AGAGCAACGGACTGAAAATCCGTGT-------------------GTCGGCGGTTCGATTCCGTCCCGAGCCA---
+                                        =======  ====           ==== =====       =====                        =*===       ===*========
DF1660 GAA E.COLI             EUBACT    -GCCCGGATAGCTCAGTC-GGT--AGAGCAGGGGATTGAAAATCCCCGT-------------------GTCCTTGGTTCGATTCCGAGTCCGGGCACCA
+                                        =======  ====           ==== =====       =====                        ==*==       ==*=========
DF2000 GAA HAEMOPHILUS INFLU. EUBACT    -CCCTCGATAGCTCAGTC-GGT--AGAGCAGGGGATTGAAAATCCCCGT-------------------GTCGGTGGTTCGATTCCGCCTCGAGGCACCA
+                                         ======  ====           ==== =====       =====                        ==*==       ==*======== 
DF2001 GAA HAEMOPHILUS INFLU. EUBACT    -GCCTCGATAGCTCAGTC-GGT--AGAGCAGGGGATTGAAAATCCCCGT-------------------GTCGGTGGTTCGATTCCGCCTCGAGGCA---
+                                        =======  ====           ==== =====       =====                        ==*==       ==*=========
DF2120 GAA BACILLUS STEARO.   EUBACT    -GGCTCGGTAGCTCAGTC-GGD--AGAGCAAAGGACTGAAAATCCTTGT-------------------GTCGGCGGTTCGATTCCGTCCCGAGCCACCA
+                                        =======  ====           ==== =====       =====                        =*===       ===*========
DF2140 GAA SYNECHOCYSTIS SP.  EUBACT    -GCCGGGATAGCTCAGTT-GGT--AGAGCAGTGGACTGAAAATCCTCGT-------------------GTCGGCGGTTCAAGTCCGCCTCCTGGCA---
+                                        ===*===  ====           ==== = ===       === =                        =====       ========*===
DF2470 GAA ODONTELLA SINENSIS CHLORO    -GCCCGGATAGCTCAGTT-GGT--AGAGCAGTGGATTGAAGATCCTCGT-------------------GTCACCAGTTCGAATCTGGTTCTGGGCA---
+                                        ====*==  ====           ==== = ===       === =                        =====       =======*====
DF2520 GAA EUGLENA GRACILIS   CHLORO    -GCTGGGATAGCTCAGTT-GGT--AGAGCGGAGGACTGAAAATCCTTGT-------------------GTCACCAGTTCAAATCTGGTTCCTAGCA---
+                                        ===*===  ====           ==== *====       ====*                        =====       ========*===
DF2600 GAA MARCHANTIA POLYM.  CHLORO    -GCCGGGATAGCTCAGTT-GGT--AGAGCAGAGGACTGAAAATCCTCGT-------------------GTCACCAGTTCAAATCTGGTTTCTGGCA---
+                                        ===*=*=  ====           ==== =====       =====                        =====       ======*=*===
DF2700 GAA ORYZA SATIVA       CHLORO    -GTCAGGATAGCTCAGTT-GGT--AGAGCAGAGGACTGAAAATCCTCGT-------------------GTCACCAGTTCAAATCTGGTTCCTGGCA---
+                                        =*=====  ====           ==== =====       =====                        =====       ==========*=
DF2720 GAA ZEA MAYS           CHLORO    -GTCAGGATAGCTCAGTT-GGT--AGAGCAGAGGACTGAAAATCCTCGT-------------------GTCACCAGTTCAAATCTGGTTCCTGGCA---
+                                        =*=====  ====           ==== =====       =====                        =====       ==========*=
DF2920 GAA NICOTIANA TABACUM  CHLORO    -GCCGGGATAGCTCAGTT-GGT--AGAGCAGAGGACTGAAAATCCTCGT-------------------GTCACCAGTTCAAATCTGGTTCCTGGCA---
+                                        ===*===  ====           ==== =====       =====                        =====       ========*===
DF3220 GAA PINUS THUNBERGII   CHLORO    -GCCGGGATAGCTCAGTT-GGT--AGAGCAGAGGACTGAAAATCCTCGT-------------------GCCACCAGTTCAAATCTGGTTCCTGGCA---
+                                        ===*===  ====           ==== =====       =====                        =====       ========*===
DF3280 GAA SPINACIA OLERACEA  CHLORO    -GTCGGGATAGCTCAGCT-GGT--AGAGCAGAGGACTGAAAATCCTCGT-------------------GTCACCAGTTCAAATCTGGTTCCTGGCA---
+                                        =*=*===  ====           ==== =====       =====                        =====       ========*=*=
DF3360 GAA VICIA FABA         CHLORO    -GTCGGGATAGCTCAGCC-GGT--AGAGCAAAGGACTGAAAATCCTTGT-------------------GTCACCAGTTCAAATCTGGTTCCCGGCG---
+                                        =*=====  ====           ==== =====       =====                        =====       ==========*=
DF3600 GAA PROTOTHECA WICKER. MI SIN    -GTTTGGGTAGCTCAGG--GGT--AGAGCGGAGGATTGAAAATCCTTGT-------------------GTCGGTGGTTCAAATCCACCTCTAGACA---
+                                        ==*=*=*  ====           ==== *====       ====*                        =====       =====*=*=*==
DF3650 GAA ODONTELLA SINENSIS MI SIN    -GCCCGGATAGCTCAGTT-GGT--AGAGCAGTGGATTGAAGATCCTCGT-------------------GTCACCAGTTCGAATCTGGTTCTGGGCA---
+                                        ====*==  ====           ==== = ===       === =                        =====       =======*====
DF3750 GAA PICHIA CANADENSIS  MI SIN    -GCCTTTATAGCTTAATCTGGT--AAAGCAGTAGAGTGAAGTTCTATAT-------------------A-TATAAGTTCAATTCTTTTTGGAGGCA---
+                                        ====**=  ====           ==== *====       ====*                        = ===       === ==**====
DF3770 GAA PARAMECIUM AURELIA MI SIN    -GCTTAAGTAGCTCAGT--GGT--AGAGCGTTAGACTGAAAATCTAAAG-------------------GTCGTTGGTTCAATTCCAATCTTGAGCA---
+                                        ===*===  ====           ==== =====       =====                        *====       ====*===*===
DF3800 GAA TETRAHYMENA PYRIF. MI SIN    -GCTTAAGTAGCTCAGT--GGT--AGAGCGTCAGGCTGAAAACCTGAAG-------------------GTCATTGGTCCGATTCCATTCTTAGGCA---
+                                        ==*====  ====           ==== =====       =====                        = ===       === =====*==
DF3880 GAA ASPERGILLUS NIDUL. MI SIN    -GCTTGAGAAGCTCAATT-GGT--AGAGCGGGTCAGTGAAGTTGATTAG-------------------GTTGTAAGTTCAAGTCTTATCTCGAGCA---
+                                        ===*===  ====           ==== **===       ===**                        *====       ====*===*===
DF4000 GAA SACCHAROMYCES CER. MI SIN    -GCTTTTATAGCTTAGT--GGT--AAAGCGATAAATTGAAGATTTATTT-------------------A-CAT_AGTTCGATTCTCATTAAGGGCA---
+                                        ==**===  ====           ====*=====       =====*                       =====       ========**==
DF4060 GAA CANDIDA PARAPSILO. MI SIN    -GCCTTTGTAGCTTAAT--GGTT-AAAGCAATCGCTTGAAGCGCGGTCT-------------------A-TCTGAGTTCAAGTCTCATCGAAGGCA---
+                                        =====*=  ====           ==== =*===       ===*=                         ====       ==== =*=====
DF4070 GAA HANSENULA WINGEI   MI SIN    -GCCTTTATAGCTTAATCTGGT--AAAGCAGTAGAGTGAAGTTCTATAT-------------------A-TATAAGTTCAATTCTTTTTGGAGGCA---
+                                        ====**=  ====           ==== *====       ====*                        =====       ======**====
DF4080 GAA TORULOPSIS GLAB.   MI SIN    -GCCTTTATAGCTTAGT--GGT--AAAGCGATAAACTGAAGATTTATTT-------------------A-CAT_AGTTCGATTCTCATTAAGGGCA---
+                                        ===*===  ====           ====*=====       =====*                       =====       ========*===
DF4110 GAA TRICHOPHYTON MENT. MI SIN    -GCTCGAAAAGCTCAATT-GGT--AGAGCGGAACACTGAAGATGTTTAG-------------------GTTATAAGTTCAAGTCTTATTTCGAGCA---
+                                        =======  ====           ==== *====       ====*                        =====       ============
DF4360 GAA OENOTHERA SP.      MI PLA    -GTTCAGGTAGCTCAGCT-GGTT-AGAGCAAAGGACTGAAAATCCTTGT-------------------GTCAGTGGTTCGAATCCACTTCTAAGCG---
+                                        =*= ==*  ====           ==== =====       =====                        =====       =====*== =*=
DF4440 GAA TRITICUM AESTIVUM  MI PLA    -GTCAGGATAGCTCAGTT-GGT--AGAGCAGAGGATTGAAAATCCTCGT-------------------GTCACCAGTTCAAATCTGGTTCCTGGCA---
+                                        =*=====  ====           ==== =====       =====                        =====       ==========*=
DF4460 GAA ORYZA SATIVA       MI PLA    -GTCAGGATAGCTCAGTT-GGT--AGAGCAGAGGACTGAAAATCCTCGT-------------------GTCACCAGTTCAAATCTGGTTCCTGGCA---
+                                        =*=====  ====           ==== =====       =====                        =====       ==========*=
DF4500 GAA MARCHANTIA POLYM.  MI PLA    -GTTTAGATAGCTCAGGT-GGTT-AGAGCAAAGGACTGAAAATCCTTGT-------------------GTCAGTGGTTCGAATCCACTTCTAAACA---
+                                        =======  ====           ==== =====       =====                        =====       ============
DF4600 GAA ALBINARIA COERULEA MI ANI    -TAATTAATAGCTTATAATGAAT-AAAGCGTGGCTTTGAAGGGGCTTAG-------------------A-AAGAAAATT----TTTCTTTAATTAA---
+                                        =======  ====           ====  *==*       *==*                         =====       ============
DF4640 GAA ASCARIS SUUM       MI ANI    -ACTCTGTTAGTTTATGTTTT---AAAATATGACTTTGAAGAAGTTGGG-------------------A-AA----TG---------TTAGGAGTG---
+                                        ====*    *===           ===* **===       ===**                        =               =  *====
DF4660 GAA ARBACIA LIXULA     MI ANI    -GCAAAGGTAGCTTAAGA-GAA-TAAAGCACAGCACTGAAAATGCTTCA-------------------AAAGGAGGTTAAAGTCCTTCCCTTAGCA---
+                                        == ====  ====           ====  ====       ====                         =*===       ===*===== ==
DF4680 GAA CAENORHABDI.ELEG.  MI ANI    -ACTCTTTTAGTTTATAATT----AAAATATGGCCCTGAAGAGGCTAAG-------------------A-A-----TAT---------TAGGAGTA---
+                                        ====*=   *===           ===* =*===       ===*=                                          =*====
DF4700 GAA MYTILUS EDULIS     MI ANI    -GATACGGTAGCTTAA---TT---AAAGCGTCTCATTGAAAATGAGGAA-------------------GATGGTAC-TTTA--GTACCTTGTGTCA---
+                                        ==*==**  ====           ==== *====       ====*                        =====       =====**==*==
DF4720 GAA ARTEMIA SP.        MI ANI    -TATTCTATAGCTTAA---TA---AGAGTACAACACTGAAGATGTTGG-GGT----GGATG----ATTC-CTGGA-AATA----TTTAAAGGATAT---
+                                        ===*==   *==*           *==* =====       =====                        =**=         =**= ==*===
DF4730 GAA BRONCHIOSTOMA LAN. MI ANI    -GGTAACGTAGGTTAA---TT---AGACTATTATCTTGAAAAGGTAAAG-------------------G-AAGGCACTCA---TGCTTCGTTACCG---
+                                        =======  *==*           *==* ===*=       =*===                        =*===       ===*========
DF4760 GAA LOCUSTA MIGRATORIA MI ANI    -ACCTAAATAGCTTATTGTGT---AGAGTATAACATTGAAGATGTTAGG-------------------G-AAATA-TTTT----TATTTTTAGGTA---
+                                        =======  *==*           *==* =====       =====                        ====         ===========
DF4800 GAA AEDES ALBOPICTUS   MI ANI    -ATTTAAATAGCTTAT---AATT-AGAGCATAACATTGAAGATGTTGGG-------------------G-AAATT--ATTTT--AATTTTTAAATA---
+                                        =======  ===*           *=== *====       ====*                        ====         ===========
DF4820 GAA APIS MELLIFERA     MI ANI    -ATTTAAATAGCTTATAT-TT---AGAGCGTAATATTGAAAATATTAAT-------------------G-AAAATTTTTTA--AATTTTTTAAATA---
+                                        =======  ===*           *=== =====       =====                        =====       ============
DF4840 GAA DROSOPHILA MELANO. MI ANI    -ATCCAAATAGCTTATACT-----AGAGTTTGACATTGAAGATGTTATG-------------------G-AGATT-ATTA----AATCTTTGGATA---
+                                        =======  *==*           *==* =*===       ===*=                        ====         ===========
DF4850 GAA CARASSIUS AURATUS  MI ANI    -GCTAGCGTAGCTTAA---TAC--AAAGCATAGCACTGAAGATGCTAAG-------------------A-TGAGACCTAAAA-ATCTCCGCATGCA---
+                                        ==  ===  ====           ==== =====       =====                        ====         =======  ==
DF4870 GAA CERATOTHERIUM SIM. MI ANI    -GTTAATGTAGCTTAACA-ACT--AAAGCAGGGCATTGAAAATGCCCCA-------------------GATGAGCCCACC---AGCTCCATAAACA---
+                                        === ===  ====           ==== =====       =====                        ====         ======= ===
DF4880 GAA DROSOPHILA YAKUBA  MI ANI    -ATTCAAATAGCTTATA--TTT--AGAGTATGACACTGAAGATGTTATG-------------------G-AGATT--AATT---AATCTTTGAATA---
+                                        =======  *==*           *==*==*===       ===*==                       ====         ===========
DF4890 GAA CERVUS ELAPHUS     MI ANI    -GTTAATGTAGCTTAAAT-AAC--AAAGCAAGGCACTGAAAATGCCTAG-------------------A-TGAGTATGTT---AACTCCATAAACA---
+                                        === ===  ====           ==== =====       =====                        ====         ======= ===
DF4990 GAA PROTOPTERUS DOLLOI MI ANI    -GCCGATGTAGCTTAA---GC---AAAGCATAGCACTGAAAATGCTAAG-------------------A-CAGGC-TTAATAC-GCCTCACCCGCA---
+                                        == = ==  ====           ==== =====       =====                        ====         ====== = ==
DF5000 GAA ASTERINA PECTINI.  MI ANI    -GCAAAGATAGCTTAAT--TGA--CAAGCAAAGCACTGAAAACGCTTAA-------------------A-TAAAGGTTTAATTCCTTTTCTTAGCA---
+                                        == ====  ====           ==== ====         ====                        =====       ========= ==
DF5010 GAA CERATITIS CAPITATA MI ANI    -ATTTAAGTAGCTTAAA--TTT--AGAGCATAACACTGAACATGTTAGG-------------------G-TAATTATTT----TAATTCTTAGATA---
+                                        ==*====  ===*           *=== =====       =====                        =====       =========*==
DF5030 GAA CYPRINUS CARPIO    MI ANI    -GCTAGCGTAGCTTAAC--AC---AAAGCATAGCACTGAAGATGCTAAG-------------------A-TGAGTCCTAA-GAAACTCCGCATGCA---
+                                        ==  ===  ====           ==== =====       =====                        ====         =======  ==
DF5040 GAA PARACENTROTUS LIV. MI ANI    -GCAAAGGTAGCTTAACA-GATT-AAAGCATAGCACTGAAAATGCTTCA-------------------A-AGAGAGTTAAAGTCCCTCCCTTAGCA---
+                                        == ====  ====           ====  ====       ====                         === =       = ======= ==
DF5041 GAA PARACENTROTUS LIV. MI ANI    -GCAAAGGTAGCTTAACACATT--AAAGCATAGCACTGAAAATGCTTCA-------------------A-AGAGAGTTAAAGTCCCTCCCTTAGCA---
+                                        == ====  ====           ====  ====       ====                         === =       = ======= ==
DF5050 GAA ANOPHELES QUADRIM. MI ANI    -ATTTAAATAGCTTATA--TTT--AGAGCATGACACTGAAGATGTTAGG-------------------G-AGATTATAA----TAATCTTTAGATA---
+                                        ==*====  ===*           *=== =*===       ===*=                        =====       =========*==
DF5060 GAA RAINBOW TROUT      MI ANI    -GCTGACGTAGCTTAA---CT---AAAGCATAACACTGAAGCTGTTAAG-------------------A-CGGACCCTAGAA-AGTCCCGCTAGCA---
+                                        ===* ==  ====           ==== =====       =====                        ====         ====== *===
DF5070 GAA ANAS PLATYRHYNCOS  MI ANI    -GTCCACATAGCTTACCA-CA---AAAGCATGGCACTGAAGCTGCCAAG-------------------A-CGGCACACGAAC-ATGCCTGCGGACA---
+                                        ==== ==  ====           ==== =====       =====                        ====         ====== ====
DF5080 GAA STRONGYLOCEN.PURP. MI ANI    -GCAAAGGTAGCTTAAC--GGATTAAAGCACAGCACTGAAAATGCTTCA-------------------A-AGGGAGTTAAAGTCCCTCCCTTAGCA---
+                                        == ====  ====           ====  ====       ====                         =*= =       = =*===== ==
DF5120 GAA XENOPUS LAEVIS     MI ANI    -GCTTACGTAGCTTAA---GT---AAAGCACAGCACTGAAGATGCTGAG-------------------A-TGAGCCCTAGAA-AGCTCCGAAAGCA---
+                                        ==== ==  ====           ==== =====       =====                        ====         ====== ====
DF5121 GAA XENOPUS LAEVIS     MI ANI    -GCTTACGTAGCTTAA---GT---AAAGCACAGCACTGAAAATGCTGAG-------------------A-TGAGCCCTACGAAAGCTCCGTAAGCA---
+                                        =======  ====           ==== =====       =====                        ====         ===========
DF5130 GAA ALLIGATOR MISSISS. MI ANI    -GTTATCGTAGCTTAAA--CACT-AAAGCATAACACTGAAAATGTTAAC-------------------A-TGGACAGACTAG-T-CCCGAATAACA---
+                                        =====    ====           ==== =====       =====                        ==  =       =  ==  =====
DF5160 GAA RANA CATESBEIANA   MI ANI    -ACTCTTATAGCTTAAT--ATT--AAAGTATAGCGCTGAAAACGCTAAG-------------------A-TGAACCCTAAAA-AGTTCTAGGGGTA---
+                                        ==*=*==  *===           ===* =====       =====                        ====         ======*=*==
DF5200 GAA CEPHALORHYN.COM.   MI ANI    -GTTAATGTAGCTTAAAATTTTATAAAGCAAGACACTGAAAATGTCTAG-------------------A-TGGGC-ATTACC--GCCCCATCAACA---
+                                        === ===  ====           ==== =====       =====                        ====         ======= ===
DF5210 GAA CROSSOSTOMA LACUS. MI ANI    -GCTAGCGTAGCTTAAT--ATT--AAAGCATAGCACTGAAGATGCTAAG-------------------A-TGGGCCCTAAAA-AGCTCCGCATGCA---
+                                        ==  ===  ====           ==== =====       =====                        =*==         ==*====  ==
DF5220 GAA CHICKEN            MI ANI    -GCCCCCATAGCTTAACC-CAC--AAAGCATGGCACTGAAGATGCCAAG-------------------A-TGGTAC-CTACT-ATACCTGTGGGCA---
+                                        ==== ==  ====           ==== =====       =====                        ====         ====== ====
DF5250 GAA DICEROS BICORNIS   MI ANI    -GTTAATGTAGCTTAACA-ACT--AAAGCAGAGCATTGAAAATGCCCAG-------------------A-TGAGCCTACC---AGCTCCATAAACA---
+                                        === ===  ====           ==== = ===       === =                        ====         ======= ===
DF5280 GAA RAT                MI ANI    -GTTAATGTAGCTTATA--AT---AAAGCAAAGCACTGAAAATGCTTAG-------------------A-TGGAT-TCAAAA--ATCCCATAAACA---
+                                        === ===  ====           ==== =====       =====                        ====         ======= ===
DF5320 GAA MOUSE              MI ANI    -GTTAATGTAGCTTAATA-AC---AAAGCAAAGCACTGAAAATGCTTAG-------------------A-TGGAT-AATTGT--ATCCCATAAACA---
+                                        === ===  ====           ==== =====       =====                        ====         ======= ===
DF5340 GAA BALAENOPTERA PHYS. MI ANI    -GTTGATGTAGCTTAAACACTTACAAAGCAAGACACTGAAAATGTCTAG-------------------A-TGGGT-CTAGCCA-ACCCCATTGACA---
+                                        ==**===  ====           ==== =====       =====                        ====         =======**==
DF5350 GAA BALAENOPTERA MUSC. MI ANI    -GTTAATGTAGCTTAAGCACTCATAAAGCAAGACACTGAAAATGTCTAG-------------------A-TGGGTTAAATT--AACCCCATTGGCA---
+                                        =**====  ====           ==== =====       =====                        =====       =========**=
DF5360 GAA BOVINE             MI ANI    -GTTGATGTAGCTTAAC--CC---AAAGCAAGGCACTGAAAATGCCTAG-------------------A-TGAGT-CTCCCA--ACTCCATAAACA---
+                                        === ===  ====           ==== =====       =====                        ====         ======= ===
DF5370 GAA HALICHOERUS GRYPUS MI ANI    -GTTAATGTAGCTTAATA-AACC-AAAGCAAGGCACTGAAAATGCCTAG-------------------A-TGAGCCATAA---GGCTCCATAAACA---
+                                        === ===  ====           ==== =====       =====                        =====       ======== ===
DF5380 GAA PHOCA VITULINA     MI ANI    -GTTAATGTAGCTTAATAA--ACCAAAGCAAGGCACTGAAAATGCCTAG-------------------A-TGAGCCACAA---GGCTCCATAAACA---
+                                        === ===  ====           ==== =====       =====                        =====       ======== ===
DF5390 GAA GADUS MORHUA       MI ANI    -GCTATCGTAGCTTAA---TT---AAAGTTTAATACTGAAGATATTAGG-------------------A-TGGACCCTAGAA-AGTCCCGAAAGCA---
+                                        === ===  *===           ===**=====       =====*                       ====         ======= ===
DF5440 GAA RHINOCEROS UNICORN MI ANI    -GTTAATGTAGCTTAAT--GATT-AAAGCAAGGCATTGAAAATGCCTAG-------------------A-TGAGA-CTACCA--ACTCCATAAACA---
+                                        === ===  ====           ==== =====       =====                        ===           ====== ===
DF5470 GAA EQUUS ASINUS       MI ANI    -GTTAATGTAGCTTAATGATATC-AAAGCAAGGCACTGAAAATGCCTAG-------------------A-TGAGTATTCC---TACTCCATAAACA---
+                                        === ===  ====           ==== =====       =====                        =====       ======== ===
DF5480 GAA EQUUS CABALLUS     MI ANI    -GTTAATGTAGCTTAATA-ATAT-AAAGCAAGGCACTGAAAATGCCTAG-------------------A-TGAGTATTCT---TACTCCATAAACG---
+                                        === ===  ====           ==== =====       =====                        =====       ======== ===
DF5520 GAA HYDROPOTES INERMIS MI ANI    -GTTAATGTAGCTTAAAA-AAT--AAAGCAAGGCACTGAAAATGCCTAG-------------------A-TGAGTATTT----AACTCCATAAACA---
+                                        === ===  ====           ==== =====       =====                        ====         ======= ===
DF5530 GAA HYLOBATES LAR      MI ANI    -GTTTATGTAGCTTAACTACCC--AAAGCAAAACACTGAAAATGTCGAG-------------------A-CGGCTCACC----CGCCCCATAAACA---
+                                        =======  ====           ====   ===       ===                          == *         * =========
DF5550 GAA ERINACEUS EUROP.   MI ANI    -GTTAACGTAGCTTAA---AATT-AAAGCAAAGCACTGAAAATGCTTAG-------------------A-A--GGGCCTATA-CCC--CGTAAACA---
+                                        === ===  ====           ==== =====       =====                          ===       ===  === ===
DF5600 GAA GREEN MONKEY       MI ANI    -GTCTACGTAGCTTAACC-CCC--AAAGCAAGACACTGAAAATGCCTAG-------------------A-TGGAT-TCACAC--ATCCCATAGACA---
+                                        ===== =  ====           ==== == ==       == ==                        ====         ===== =====
DF5670 GAA PAPIO HAMADYRAS    MI ANI    -GTTTATGTAGCTTAAACATACCCAAAGCAAGACACTGAAAATGCCTAG-------------------A-TGGGTTCGCA---CGCCCCATAAACA---
+                                        =======  ====           ==== == ==       == ==                        ===*         *==========
DF5720 GAA CHIMPANZEE         MI ANI    -GTTTATGTAGCTTACCC-CCTC-AAAGCAATACACTGAAAATGTTTCG-------------------A-CGGGT-TACATCC-ACCCCATAAACA---
+                                        =======  ====           ==== = ===       === =                        ====         ===========
DF5730 GAA PYGMY CHIMPANZEE   MI ANI    -GTTTATGTAGCTTACCCCCTT--AAAGCAATACACTGAAAATGTTTCG-------------------A-CGGGTTTATAT--CACCCCATAAACA---
+                                        =======  ====           ==== = ===       === =                        ====         ===========
DF5731 GAA PYGMY CHIMPANZEE   MI ANI    -GTTTATGTAGCTTACC--CCTT-AAAGCAATACACTGAAAATGTTTCG-------------------A-CGGGT-TTATATC-ACCCCATAAACA---
+                                        =======  ====           ==== = ===       === =                        ====         ===========
DF5770 GAA LOGOPUS MUTUS      MI ANI    -TAGCCCATAGCTTAC---CCC--AAAGCATGGCACTGAAGATGCCAAG-------------------A-CGGTAC-------CTACAATACCTGT---
+                                        *==      ====           ==== =====       =====                         ===         ===     ==*
DF5840 GAA ORANG UTAN         MI ANI    -GTTTATGTAGCTTATTCCATCC-AAAGCAATACACTGAAAATGTCTCG-------------------A-TGGGC-CAACC---GCCCCATAAACA---
+                                        =======  ====           ==== = ===       === =                        ====         ===========
DF5850 GAA MACROPUS ROBUSTUS  MI ANI    -GTTAATGTAGCTTAAT--CC---AAAGCAAAGCACTGAAAATGCTTAG-------------------A-TGGACTTCAATATAGTCCCATAAACA---
+                                        === ===  ====           ==== =====       =====                        =====       ======== ===
DF5860 GAA MAZAMA AMERICANA   MI ANI    -GTTAATGTAGCTTAATC-AAC--AAAGCAAGGCACTGAAAATGCCTAG-------------------A-TGAGTGTAATT--TACTCCATAAACA---
+                                        === ===  ====           ==== =====       =====                        ====*       *======= ===
DF5880 GAA HUMAN              MI ANI    -GTTTATGTAGCTTACCTCCTC--AAAGCAATACACTGAAAATGTTTAG-------------------A-CGGGC-TCACATC-ACCCCATAAACA---
+                                        =======  ====           ==== = ===       === =                        ===           ==========
DF5900 GAA AEPYCEROS MELAMPUS MI ANI    -GTTAATGTAGCTTAAA--ATT--AAAGCAAGGCACTGAAAATGCCTAG-------------------A-TGAGT-ATATTA--ACTCCATAAACA---
+                                        === ===  ====           ==== =====       =====                        ====         ======= ===
DF5910 GAA BOSELAPHUS TRAGOC. MI ANI    -GTTAATGTAGCTTAAA--GTCC-AAAGCAAGGCACTGAAAATGCCTAG-------------------A-TGAGT-ACACCA--ACTCCATAAAC----
+                                        === ===  ====           ==== =====       =====                        ====         ======= ===
DF5920 GAA CEPHALOPHUS MAXW.  MI ANI    -GTTAATGTAGCTTTAA--AATT-AAAGCAAGGCACTGAAAATGCCTAG-------------------A-TGAGT-GCTCCA--ACTCCATAAACA---
+                                        === ===  ====           ==== =====       =====                        ====         ======= ===
DF5930 GAA DAMALISCUS DORCAS  MI ANI    -GTTAATGTAGCTTAAA--CTA--AAGGCAAGGCACTGAAAATGCCAAG-------------------A-TGAGTG-TACG--CACTCCATGAACA---
+                                        === ===  ==*=           =*==  ====       ====                         =====       ======== ===
DF5940 GAA GAZELLA THOMSONI   MI ANI    -GTTAATGTAGCTTAA---ATCC-AAAGCAAGGTACTGAAAATGCCTAG-------------------A-TGAGTT-TATT--AACTCCATAAACA---
+                                        === ===  ====           ==== ===*=       =*===                        =====       ======== ===
DF5950 GAA KOBUS ELLIPSIPRYM. MI ANI    -GTTAATGTAGCTTAAA--CT---AAAGCAAGGCACTGAAAATGCCTAG-------------------A-TGGGT-ATTTA---ACTCCATAAACA---
+                                        === ===  ====           ==== =====       =====                        =*==         ==*==== ===
DF5960 GAA MADOQUA KIRKI      MI ANI    -GTTAATGTAGCTTAAA--TCT--AAAGCAAGGCACTGAAAATGCCTAG-------------------A-TGAGT-GCACTA--ACTCCATAAACA---
+                                        === ===  ====           ==== =====       =====                        ====         ======= ===
DF5970 GAA ORYX GAZELLA       MI ANI    -GTTCATGTAGCTTAAA--ACC--AAAGCAAGGCATTGAAAATGCCTAG-------------------A-TGAGT-ATATTA--ACTCCATAAACA---
+                                        === ===  ====           ==== =====       =====                        ====         ======= ===
DF5980 GAA TRAGELAPHUS IMBER. MI ANI    -GTTGATGTAGCTTAAA--ACC--AAAGCAAGGCGCTGAAAATGCCTAG-------------------A-TGAGT-ATATGA--ACTCCATAAACA---
+                                        === ===  ====           ==== ====*       *====                        ====         ======= ===
DF6010 GAA ORYCTOLAGUS CANIC. MI ANI    -GTTAATGTAGCTTAAC--AAC--AAAGCAAAGCACTGAAAATGCTTAG-------------------A-TGAGCCTTCCCG-GGCTCCATAAACA---
+                                        === ===  ====           ==== =====       =====                        =====       ======== ===
DF6040 GAA PARALICH.OLIVACEUS MI ANI    -GCTAACGTAGCTTAA---TT---AAAGCATAACACTGAAGATGTTAAG-------------------A-TGGGCCCTAGAA-AGCCCCGTAGGCA---
+                                        ==* ===  ====           ==== =====       =====                        ====         ======= *==
DF6110 GAA SCYLIORCHINUS CAN. MI ANI    -GCTAACGTAGCTTAA---TTT--AAAGTATGGCACTGAAGATGCTAAG-------------------A-TGAGAAATAAAA-TTTTCCGCAAGCA---
+                                        ===  ==  *===           ===* =*===       ===*=                        ==*==       ==*====  ===
DF6160 GAA SUNCUS MURINUS     MI ANI    -GTTAATGTAGCTTAA---AT---AAAGCAAAGCACTGAAAATGCTTAG-------------------A-TGGGTATTT----TACCCCATAAACA---
+                                        === ===  ====           ==== =====       =====                        =====       ======== ===
DF6200 GAA SUS SCROFA         MI ANI    -GTTAATGTAGCTTAAAT-TATC-AAAGCAAGGCACTGAAAATGCCTAG-------------------A-TGGGC-CTCACA--GCCCCATAAACA---
+                                        === ===  ====           ==== =====       =====                        ====         ======= ===
DF7590 GAA NEUROSPORA CRASSA  CY SIN    -GCGGGTTTAGCTCAGTT-GGG--AGAGCGTCAGACTGAAGATCTGAAG-------------------GTCGTGTGTTCGATCCACACAAACCGCA---
+                                        ==== ==  ====           ==== =====       =====                        =====       ======= ====
DF7630 GAA SACCHAROMYCES CER. CY SIN    -GCGGATTTAGCTCAGTT-GGG--AGAGCGCCAGACTGAAGATCTGGAG-------------------GTCCTGTGTTCGATCCACAGAATTCGCA---
+                                        ===*===  ====           ==== =====       =====                        =====       ========*===
DF7631 GAA SACCHAROMYCES CER. CY SIN    -GCGGATTTAGCTCAGTT-GGG--AGAGCGCCAGACTGAAGATCTGGAG-------------------GTCCTGTGTTCGATCCACAGAGTTCGCA---
+                                        ===*=*=  ====           ==== =====       =====                        =====       ======*=*===
DF7632 GAA SACCHAROMYCES CER. CY SIN    -GCGGATTTAGCTCAGTT-GGG--AGAGCGCCAGACTGAAGCTTCGGTC-------------------GTCCTGTGTTCGATCCACAGAATTCGCA---
+                                        ===*===  ====           ======= *=       =* ===                       =====       ========*===
DF7633 GAA SACCHAROMYCES CER. CY SIN    -GCGGATTTAGCTCAGTT-GGG--AGAGCGCCAGACTGAAGATTCGGTC-------------------GTCCTGTGTTCGATCCACAGAATTCGCA---
+                                        ===*===  ====           ====*== *=       =* ==*                       =====       ========*===
DF7640 GAA SCHIZOSACCHA.POM.  CY SIN    -GTCGCAATGGTGTAGTT-GGG--AGCATGACAGACTGAAGATCTGTTG-------------------GTCATCGGTTCGATCCCGGTTTGTGACA---
+                                        ===*===  *==*           *==**=====       =====*                       =*===       ===*====*===
DF7641 GAA SCHIZOSACCHA.POM.  CY SIN    -GTCGCGATGGTGTAGTT-GGG--AGCATGACAGACTGAAGATCTGTTG-------------------GTCATCGGTTCGATCCCGGTTCGTGACA---
+                                        ===*===  *==*           *==**=====       =====*                       =*===       ===*====*===
DF7730 GAA TOXOPLASMA GONDOII CY SIN    -GTTGAAATAGCTCAAT--GGT--AGAGCAAAGGACTGAAGATCCTTAA-------------------T-TATCAGTTCAATTCTGATTTTCAACA---
+                                        =======  ====           ==== =====       =====                        =====       ============
DF8510 GAA ARABIDOPSIS THAL.  CY PLA    -GCGGGGATAGCTCAGTT-GGG--AGAGCGTCAGACTGAAGATCTGAAG-------------------GTCGCGTGTTCGATCCACGCTCACCGCA---
+                                        ==== ==  ====           ==== =====       =====                        =====       ======= ====
DF9240 GAA DROSOPHILA MELANO. CY ANI    -GCCGAAATAGCTCAGTT-GGG--AGAGCGTTAGACTGAAGATCTAAAG-------------------GTCCCCGGTTCAATCCCGGGTTTCGGCA---
+                                        =======  ====           ==== =====       =====                        =====       ============
DF9290 GAA XENOPUS LAEVIS     CY ANI    -GCCGAAATAGCTCAGTT-GGG--AGAGCGTTAGACTGAAGATCTAAAG-------------------GTCCCTGGTTCGATCCCGGGTTTCGGCA---
+                                        =======  ====           ==== =====       =====                        ==*==       ==*=========
DF9300 GAA PODOCORYNE CARNEA  CY ANI    -GCCGTGATAGCTCAGTT-GGG--AGAGCGTCAGACTGAAGATCTGAAG-------------------GTCCCTGGTTCAATCCCGGGTCGCGGCA---
+                                        ====*==  ====           ==== =====       =====                        ==*==       ==*====*====
DF9320 GAA CHICKEN            CY ANI    -GCCGAAATAGCTCAGTT-GGG--AGAGCGTTAGACTGAAGATCTAAAG-------------------GTCCCTGGTTCGATCCCGGGTTTCGGCA---
+                                        =======  ====           ==== =====       =====                        ==*==       ==*=========
DF9350 GAA RAT                CY ANI    -GCCGAAATAGCTCAGTT-GGG--AGAGCGTTAGACTGAAGATCTAAAA-------------------G_CCCTGGTTCGATCCCGGGTTTCGGCA---
+                                        =======  ====           ==== =====       =====                        ==*==       ==*=========
DG0000 TCC CHLORELLA VIRUS K2 VIRUS     -GGCACATTAATATAAC--GGT--AGTATAACAGCCTTCCAAGCTGTAA-------------------GCCTGGGGTTCGACTCCCAGATGTGTCA---
+                                        =*=====  ===*           *=== =====       =====                        * ===       === *=====*=
DG0010 GCC HERPESVIRUS 68     VIRUS     -ACCAGAGTGGCTCACCT-GGT--AGAGCACCAGGCTGCCCTCCTGTTG-------------------GTTCTCGGTTCAAATCCGAGCTCTGGTG---
+                                        =======  ====           ===== ====       ==== =                       =====       ============
DG0011 ACC HERPESVIRUS 68     VIRUS     -GCCAGAGTAGCTCAATT-GGT--AGAGCAACAGGTCACCATCCTGGTG-------------------GTTCTCGGTTCAAGTCCGAGCTCTGGTC---
+                                        *======  ====           ===== ====       ==== =                       =====       ===========*
DG0220 TCC PHAGE T4           VIRUS     -GCGGATATCGTATAAT--GGT--ATTACCTCAGACTTCCAATCTGATG-------------------A-TGTGAGTTCGATTCTCATTATCCGCTCCA
+                                        =======  ===             === =====       =====                        *====       ====*=======
DG0260 TCC PHAGE T5           VIRUS     -GCGGTTAAGCACACG---GGTT-GTGTCGCAGGCCTTCCAAGCCT_CT-------------------G-A_AGGGTTCGATTCCCTCTAGCCGCTCCA
+                                        ====*==   ===           === ======       ======                       =====       =======*====
DG0340 TCC ARCHAEGLOBUS FULG. ARCHAE    -GCGCGGGTAGTCTAGC--GGT--AGGACAACGCCCTTCCGAGGCGTTA-------------------G-CCCGGGTTCGAATCCCGGCCCGCGCA---
+                                        =======  ===*           *=========       ======                       =====       ============
DG0341 CCC ARCHAEGLOBUS FULG. ARCHAE    -GCGGTCGTAGTCTAGC--GGC--AGGACACGGGCCTCCCGAGCCCGTT-------------------G-CCCGGGTTCGAATCCCGGCGGCCGCA---
+                                        ====*==  ===*           *=========       ======                       =====       =======*====
DG0650 TCC METHANOCOCCUS JAN. ARCHAE    -GCGCCGGTGGTGTAGCCTGGT--ATCACTCTGGCCTTCCAAGCCAGCG-------------------A-CCCGGGTTCAAATCCCGGCCGGCGCA---
+                                        =======  ===             === =====       =====                        =====       ============
DG0651 GCC METHANOCOCCUS JAN. ARCHAE    -GCGGCCTTGGTGTAGCCTGGT--AACACACGGGCCTGCCACGCCCGGA-------------------C-CCCGGGTTCAAATCCCGGAGGCCGCA---
+                                        =======  ====           ==== =====       =====                        =====       ============
DG0860 CCC SULFOLOBUS SOLFA.  ARCHAE    -GCGGCCGTCGTCTAGTCTGGATTAGGACGCTGGCCTCCCAAGCCAGCA-------------------ATCCCGGGTTCGAATCCCGGCGGCCGCA---
+                                        =======  ===*           *=========       ======                       =====       ============
DG0960 CCC THERMOFIL. PENDENS ARCHAE    -GCGGCCGTAGTCTAGCCTGGT--AGGATGGCGGCCTCCCAAGCCGCAG-------------------AACCCGGGTTCAAATCCCGGCGGCCGCACCA
+                                        =======  *==*           *==* =====       =====                        =====       ============
DG1140 TCC MYCOPLASMA CAPRIC. EUBACT    -GCAGGTGTAGTTGAAT--GGT--AGAACTTCAGCCTTCCAAGCTGATT-------------------G-TGAGGGTTCGATTCCCTTCACCTGCTCCA
+                                        =======  ===             === =====       =====                        *====       ====*=======
DG1150 GCC MYCOPLASMA GEN.    EUBACT    -GCAGATATAGTTCAAT--GGT--AGAACATAACCTTGCCAAGGTTAAG-------------------A-TGCGGGTTCGATTCCCGTTATCTGCTCCA
+                                        =======  ====           ==== =====       =====                        *====       ====*=======
DG1151 TCC MYCOPLASMA GEN.    EUBACT    -GCGAGTATAGTTTAAT--GGT--AGAACATCAGCCTTCCAAGCTGATC-------------------G-TGTCGGTTCGATTCCGATTACTCGCTCCA
+                                        =======  ===*           *=========       ======                       *====       ====*=======
DG1180 TCC MYCOPLASMA MYCOID. EUBACT    -GCAGGTGTAGTTTAAT--GGC--AGAACTTCAGCCTTCCAAGCTGATT-------------------G-TGAGGGTTCGATTCCCTTCACCTGCTCCA
+                                        =======  ===*           *=== =====       =====                        *====       ====*=======
DG1200 TCC MYCOPLASMA PNEUMO. EUBACT    -GCGAGTATAGTTTAGT--GGT--AGAACATCAGTCTTCCAAGCTGATC-------------------G-TGTCGGTTCGATTCCGATTACTCGCTCCA
+                                        =======  ===*           *========*       *=====                       *====       ====*=======
DG1201 GCC MYCOPLASMA PNEUMO. EUBACT    -GCAGATATAGTTCAAT--GGC--AGAACATAACCTTGCCAAGGTTAAG-------------------A-TGCGGGTTTGATTCCCGTTATCTGCTCCA
+                                        =======  ====           ==== =====       =====                        *====       ====*=======
DG1230 GCC ACHOLEPLASMA LAID. EUBACT    -GTCGGTGTCGTATAT---GGT-TATTAC-AGGCCTTGCCAAGGCTTAG-------------------A-CGGCAGTTCGATCCTGCTCACCGGCTCCA
+                                        =*=====  ===             === =*===       ===*=                        *====       ====*=====*=
DG1270 TCC TREPONEMA PALLIDUM EUBACT    -GCGGATGTTGTATAAC--GGCT-ATTACCCCAGCCTTCCAAGCTGGAG-------------------A-CGTGGGTTCGACTCCCATCATCCGCT---
+                                        =======  ===             === =====       =====                        *====       ====*=======
DG1271 GCC TREPONEMA PALLIDUM EUBACT    -GCGGGAATAGCTCAGT--GGT--AGAGCGCCACCTTGCCAAGGTGGAA-------------------GTCGCGGGTTCGATCCCCGTTTCCCGCT---
+                                        =======  ====           ==== =====       =====                        *====       ====*=======
DG1280 TCC BORRELIA BURGDORF. EUBACT    -GCGTCCTTCGTATAAT--GGCT-ATTACCTTAGCCTTCCAAGCTAATG-------------------A-TGTCGGTTCGATTCCGATAGGACGCT---
+                                        =======  ===             === =====       =====                        *====       ====*=======
DG1281 GCC BORRELIA BURGDORF. EUBACT    -GCGAAAGTAACTCAGG--GGT--AGAGTGTCACCTCGCCAAGGTGGAA-------------------GTCGCGGGTTCAAATCCCGTCTTTCGCT---
+                                        =======  ====           ==== *====       ====*                        *====       ====*=======
DG1350 GCC STREPTOMYCES LIV.  EUBACT    -GCGGACGTAGCTCAGTT-GGT--AGAGCGCAACCTTGCCAAGGTTGAG-------------------GTCGCGAGTTCGAGCCTCGTCGTCCGCT---
+                                        =======  ====           ==== =====       =====                        *====       ====*=======
DG1351 TCC STREPTOMYCES LIV.  EUBACT    -GCGTTGGTGGTCCAA---GGA--AAGACGCCCCACTTCCCGTGGGGAA-------------------A-TGCAGGTGCAAGGCCTGCCCAGCGCT---
+                                        ===*===  ===             === =====       =====                        =====       ========*===
DG1480 GCC STAPHYLOCOC. AURE. EUBACT    -GCAGAAGTAGTTCAGC--GGT--AGAATACAACCTTGCCAAGGTTGGG-------------------GTCGCGGGTTCGAATCCCGTCTTCTGCTCCA
+                                        =======  *===           ===* =====       =====                        *====       ====*=======
DG1481 TCC STAPHYLOCOC. AURE. EUBACT    -GCGGGAGTAGTTCAACT-TTT--AGAACACGTTCCTTCCCGGAACGAG-------------------G-TATAGGTGCAAATCCTATCTTCCGCTCCA
+                                        ====*==  ====           ==== =====       =====                        =====       =======*====
DG1482 TCC STAPHYLOCOC. AURE. EUBACT    -GCGGGAGTATTTCAACT-CTT--AGAATACATTCCTTCCTGGAATGAG-------------------G-TATAGGTGTAAATCCTATCTTCCGCTCCA
+                                        ====*==   ===           ===  =====       =====                        =====       =======*====
DG1483 TCC STAPHYLOCOC. AURE. EUBACT    -GCGGGAGTAGTTCAACT-TTT--AGAACACGTTCCTTCCCGGAACGAG-------------------G-TATAGGTGTAAATCCTATCTTCCGCTCCA
+                                        ====*==  ====           ==== =====       =====                        =====       =======*====
DG1500 GCC LACTOBAC.BULGARIC. EUBACT    -GCGGAAGTAGTTCAGT--GGT--AGAACATCACCTTGCCATGGTGGGG-------------------GTCGCGGGTTCGAATCCCGTCTTCCGCT---
+                                        =======  ====           ==== *====       ====*                        *====       ====*=======
DG1510 GCC HELICOBACTER PYLO. EUBACT    -GCGGGAATAGCTCAGT--GGT--AGAGCACGACCTTGCCAAGGTCGGG-------------------GCCGCGGGTTCGATCCCCGTTTCCCGCT---
+                                        =======  ====           ==== =====       =====                        *====       ====*=======
DG1511 TCC HELICOBACTER PYLO. EUBACT    -GCGGGAATAGCTCAGTT-GGCT-AGAGCATCAGCCTTCCAAGCTGAGG-------------------GTCGCGGGTTCGAGTCCCGTTTCCCGCT---
+                                        =======  ====           ==== =====       =====                        *====       ====*=======
DG1530 TCC LACTOCOCCUS LACTIS EUBACT    -GCGGATGTAGTTTAAT--GGT--AGAACCCCAGCCTTCCAAGCTGGCT-------------------A-CGCGAGTTCGATTCTCGTCATCCGCT---
+                                        =======  ===*           *=== =====       =====                        *====       ====*=======
DG1540 TCC BACILLUS SUBTILIS  EUBACT    -GCGGGTGTAGTTTAGT--GGT--AAAACCTCAGCCTTCCAAGCTGATG-------------------T-CGTGGGTTCGATTCCCATCACCCGCTCCA
+                                        =======  ====           ==== =====       =====                        *====       ====*=======
DG1541 GCC BACILLUS SUBTILIS  EUBACT    -GCGGAAGTAGTTCAGT--GG.--AGAACACCACCTTGCCAAGGTGGGG-------------------GTCGCGGGTTCGAATCCCGTCTTCCGCTCCA
+                                        =======  ====           ==== =====       =====                        *====       ====*=======
DG1541 TCC BACILLUS SUBTILIS  EUBACT    -GCGGGTGTAGTTTAGT--GGT--AAAACCTCAGCCTTCCAAGCTGATG-------------------T-CGTGAGTTCGATTCTCATCACCCGCTCCA
+                                        =======  ====           ==== =====       =====                        *====       ====*=======
DG1542 GCC BACILLUS SUBTILIS  EUBACT    -GCGGAAGTAGTTCAGT--GGT--TGAACACCACCTTGCCAAGGTGGGG-------------------GTCGCGGGTTCGAATCCCGTCTTCCGCTCCA
+                                        =======  ====           ==== =====       =====                        *====       ====*=======
DG1580 GCC THERMUS THERMOPHI. EUBACT    -GCGGGAGTAGCTCAGTC-GGT--AGAGCACGACCTTGCCAAGGTCGGG-------------------GTCGCGGGTTCAAGTCCCGTCTCCCGCTCCA
+                                        =======  ====           ==== =====       =====                        *====       ====*=======
DG1581 CCC THERMUS THERMOPHI. EUBACT    -GCGGGAGTAGCTCAGTT-GGT--AGAGCATCGGCTTCCCAAGCCGAGG-------------------GTCGCGGGTTCGAGTCCCGTCTCCCGCTCCA
+                                        =======  ====           ==== =====       =====                        *====       ====*=======
DG1630 TCC STIGMATELLA AURANT EUBACT    -GCGGGAATAGCTCAGTT-GGT--AGAGCGTCAGCCTTCCAAGCTGAAT-------------------GTCGTGGGTTCGAGTCCCATTTCCCGCTCCA
+                                        =======  ====           ==== =====       =====                        *====       ====*=======
DG1660 TCC E.COLI             EUBACT    -GCGGGCATCGTATAAT--GGCT-ATTACCTCAGCCTTCCAAGCTGATG-------------------A-TGCGGGTTCGATTCCCGCTGCCCGCTCCA
+                                        =======  ===             === =====       =====                        =====       ============
DG1661 GCC E.COLI             EUBACT    -GCGGGAATAGCTCAGTT-GGT--AGAGCACGACCTTGCCAAGGTCGGG-------------------GTCGCGAGTTCGAGTCTCGTTTCCCGCTCCA
+                                        =======  ====           ==== =====       =====                        *====       ====*=======
DG1662 CCC E.COLI             EUBACT    -GCGGGCGTAGTTCAAT--GGT--AGAACGAGAGCTTCCCAAGCTCTAT-------------------A-CGAGGGTTCGATTCCCTTCGCCCGCTCCA
+                                        =======  ====           ==== =====       =====                        *====       ====*=======
DG1820 TCC PSEUDOMONAS AER.   EUBACT    -GCGGGTATAGTTCAGT--GGT--AGAACCTCAGCCTTCCAAGCTGATG-------------------A-TGCGGGTTCGATTCCCGCTACCCGCTCCA
+                                        =======  ====           ==== =====       =====                        =====       ============
DG1860 TCC CAMPYLOBAC.JEJUNI  EUBACT    -GCGGGAGTAGCTCAGTT-GGCT-AGAGCATCAGCCTTCCAAGCTGAGG-------------------GTCGCGGGTTCGAGTCCCGTTTCCCGCTCCA
+                                        ======*  ====           ==== =====       =====                        *====       ====**======
DG1870 TCC RICKETTSIA PROW.   EUBACT    -GCGGGTGTAGCTCAAT--GGT--AGAGTTCCAGCCTTCCAAGCTGGCT-------------------G-TGTGGGTTCGATTCCCATCACCCGCTCCA
+                                        =======  *===           ===* =====       =====                        *====       ====*=======
DG1930 GCC AZORHIZOBIUM CAUL. EUBACT    -GCGGGTGTAGCTCAGG--GGT--AGAGCACAACCTTGCCAAGGTTGGG-------------------GTCGAGGGTTCGAATCCCTTCGCCCGCTCCA
+                                        =====*=  ====           ==== =====       =====                        *====       ====*=*=====
DG2000 GCC HAEMOPHILUS INFLU. EUBACT    -GCGGGAATAGCTCAGTT-GGT--AGAGCACGACCTTGCCAAGGTCGGG-------------------GTCGCGAGTTCGAGCCTCGTTTCCCGCTCCA
+                                        =======  ====           ==== =====       =====                        *====       ====*=======
DG2001 GCC HAEMOPHILUS INFLU. EUBACT    -GCGGGAATAGCTCAGTT-GGT--AGAGCACGACCTTGCCAAGGTCGGG-------------------GTCGCGAGTTCGAGTCTCGTTTCCCGCT---
+                                        =======  ====           ==== =====       =====                        *====       ====*=======
DG2002 TCC HAEMOPHILUS INFLU. EUBACT    -GCGGGCATCGTATAAT--GGCT-ATTACCTTAGCCTTCCAAGCTAATG-------------------A-TGCGGGTTCGATTCCCGCTGCCCGCT---
+                                        =======  ===             === =====       =====                        =====       ============
DG2010 GCC PSEUDOMONAS PUTIDA EUBACT    -GCGGGAATAGCTCAGTT-GGT--AGAGCACGACCTTGCCAAGGTCGGG-------------------GTCGCGAGTTCGAGTCTCGTTTCCCGCTCCA
+                                        =======  ====           ==== =====       =====                        *====       ====*=======
DG2140 TCC SYNECHOCYSTIS SP.  EUBACT    -GCGGGTGTAGTTTAGT--GGT--AAAACCTTAGCCTTCCAAGCTAATG-------------------A-TAGGGGTTCGATTCCCCTCACCCGCT---
+                                        =======  ====           ==== =====       =====                        =====       ============
DG2141 CCC SYNECHOCYSTIS SP.  EUBACT    -GCGGGTATAGTTTAGT--GGT--AAAACGAAAGCCTCCCATGCTTTAG-------------------T-TGGGGGTTCGATTCCCCCTACCCGCT---
+                                        =======  ====           ==== =====       =====                        =====       ============
DG2142 GCC SYNECHOCYSTIS SP.  EUBACT    -GCGGGTATAGCTCAGT--GGT--AGAGCGCAACCTTGCCAAGGTTGAT-------------------GTCGCGCGTTCGAATCGCGTTACCCGCT---
+                                        =======  ====           ==== =====       =====                        *====       ====*=======
DG2180 GCC CYANOPHORA PARAD.  CYANEL    -GCGGGTGTAGCTCAGCT-GGT--AGAGCGCAACCTTGCCAAGGTTGAT-------------------GTCGCGCGTTCGAATCGCGTCACCCGCT---
+                                        =======  ====           ==== =====       =====                        *====       ====*=======
DG2440 TCC CHLAMYDOMON.REINH. CHLORO    -GCGGATGTAACTCAATC-GGT--AGAGTGCGATCCTTCCAAGTTCGAG-------------------GTTGTGGGTTCGAGTCCCATCATCCGCT---
+                                        =======  ====           ==== === =       = ===                        *====       ====*=======
DG2470 TGG ODONTELLA SINENSIS CHLORO    -GCGGGCATAGTTTAGT--GGT--AAAACCTTAGCCTTGGAAGCTAATG-------------------A-TGGGGGTTCGATTCCCCCTGCCCGCT---
+                                        =======  ====           ==== =====       =====                        =====       ============
DG2471 GCC ODONTELLA SINENSIS CHLORO    -GCGGGCATAGCTCAGT--GGT--AGAGCGCAACCTTGCCAAGGTTGAT-------------------CTCGCGCGTTCGAATCGCGTTGCCCGCT---
+                                        =======  ====           ==== =====       =====                        *====       ====*=======
DG2510 GCC ASTASIA LONGA      CHLORO    -GCGGATATAGCTCAGT--GGA--AGAGTGTAATTTTGCCAAGATTGAT-------------------GTCATGAGTTCAAATCTCATTATCTGCT---
+                                        ==*====  *===           ===* *===*       *===*                        =====       =========*==
DG2520 GCC EUGLENA GRACILIS   CHLORO    -GCAGATGTAGCTCAGT--GGT--AGAGCGCAACCTTGCCAAGGTTGAT-------------------GCCATGGGTTCGAGTCCCATTATCTGCT---
+                                        ======*  ====           ==== =====       =====                        =====       =====*======
DG2521 TCC EUGLENA GRACILIS   CHLORO    -GCGGGTATAGCTCAGTT-GGT--AGAGCGTGGTCCTTCCAAGTCCAAT-------------------GTTGCGTGTTCGAATCACGTTACCCGCT---
+                                        =======  ====           ==== === =       = ===                        *====       ====*=======
DG2600 GCC MARCHANTIA POLYM.  CHLORO    -GCGGGTATAGTTTAAT--GGT--AAAATTCCTCCTTGCCAAGGAGAAT-------------------A-TGCGGGTTCGATTCCCGCTACCCGCC---
+                                        =======  *===           ===*= ====       ==== =                       =====       ============
DG2601 TCC MARCHANTIA POLYM.  CHLORO    -GCGGGTATAGTTTAGT--GGT--AAAACCTTAGCCTTCCAAGCTAACG-------------------A-TGCGGGTTCGATTCCCGCTACCCGCT---
+                                        =======  ====           ==== =====       =====                        =====       ============
DG2640 GCC HORDEUM VULGARE    CHLORO    -GCGAGCGTAGTTCAAT--GGT--AAAACATCTCCTTGCCAAGGAGAAG-------------------A-TACGGGTTCGATTCCCGCCGCTCGCC---
+                                        =======  ===             === =====       =====                         ====       ==== =======
DG2641 TCC HORDEUM VULGARE    CHLORO    -GCGGGTATAGTTTAGT--GGT--AAAACCCTAGCCTTCCAAGCTAACG-------------------A-TGCGGGTTCGATTCCCGCTACCCGCT---
+                                        =======  ====           ====  ====       ====                         =====       ============
DG2680 GCC TRITICUM AESTIVUM  CHLORO    -GCGAGCGTAGTTCAAT--GGT--AAAATATCTCCTTGCCAAGGAGAAG-------------------A-TACGGGTTCGATTCCCGCCGCTCGCC---
+                                        =======  *==             ==* =====       =====                         ====       ==== =======
DG2681 TCC TRITICUM AESTIVUM  CHLORO    -GCGGGTATAGTTTAGT--GGT--AAAACCCTAGCCTTCCAAGCTAACG-------------------A-TGCGGGTTCGATTCCCGCTACCCGCT---
+                                        =======  ====           ====  ====       ====                         =====       ============
DG2700 TCC ORYZA SATIVA       CHLORO    -GCGGGTATAGTTTAGT--GGT-AAAAGCCCTAGCCTTCCAAGCTAACG-------------------A-TGCGGGTTCGATTCCCGCTACCCGCT---
+                                        =======  =*==           ==*=  ====       ====                         =====       ============
DG2701 GCC ORYZA SATIVA       CHLORO    -GCGAGCGTAGTTCAAT--GGT--AAAACATCTCCTTGCCAAGGAGAAG-------------------A-TACGGGTTCGATTCCCGCCGCTCGCC---
+                                        =======  ===             === =====       =====                         ====       ==== =======
DG2720 TCC ZEA MAYS           CHLORO    -GCGGGTATAGTTTAGT--GGT--AAAACCCTAGCCTTCCAAGCTAACG-------------------A-TGCGGGTTCGATTCCCGCTACCCGCT---
+                                        =======  ====           ====  ====       ====                         =====       ============
DG2722 GCC ZEA MAYS           CHLORO    -GCGAGCGTAGTTCAGT--GGT--AAAACATCTCCTTGCCAAGGAGAAG-------------------A-TACGGGTTCGATTCCCGTCGCTCGCC---
+                                        =======  ===             === =====       =====                        =====       ============
DG2920 TCC NICOTIANA TABACUM  CHLORO    -GCGGGTATAGTTTAGT--GGT--AAAACCCTAGCCTTCCAAGCTAACG-------------------A-TGCGGGTTCGATTCCCGCTACCCGCT---
+                                        =======  ====           ====  ====       ====                         =====       ============
DG2921 GCC NICOTIANA TABACUM  CHLORO    -GCGGATATGGTCGAAT--GGT--AAAATTTCTCTTTGCCAAGGAGAAG-------------------A-TGCGGGTTCGATTCCCGCTATCCGCC---
+                                        =======  *=               =*=====*       *=====                       =====       ============
DG3200 GCC PISUM SATIVUM      CHLORO    -GCGGATATAGTTGAAT--GGT--ATAATTTCTCTTTGCCAAGGAGAAG-------------------A-CGCGGGTTCAATTCCCGCTATCCGCC---
+                                        =======  *==*           *==*=====*       *=====                       =====       ============
DG3220 GCC PINUS THUNBERGII   CHLORO    -GCGGGTATGGTTGAAT--GGT--AAAATTTCTCTTTGCCAAGGAGAAG-------------------A-TGCGGGTTCGATCCCCGCTACCCGCC---
+                                        =======  *==             ==*=====*       *=====                       =====       ============
DG3221 TCC PINUS THUNBERGII   CHLORO    -GCGGGTATAGTTTAGT--GGT--AAAACCCTAGCCTTCCAAGCTAACG-------------------A-TGCGGGTTCGATTCCCGCTACCCGCT---
+                                        =======  ====           ====  ====       ====                         =====       ============
DG3600 TCC PROTOTHECA WICKER. MI SIN    -GCGGGTATATATTAAT--GGTT-AAATTTTTTGCCTTCCAAGCAAGTG-------------------A-TATGGGTTCGATTCCCATTACCCGCT---
+                                        =======   ===           ===  *====       ====*                        =====       ============
DG3601 GCC PROTOTHECA WICKER. MI SIN    -GCGGAAATAGCTCAGT--GGT--AGAGTGTTGCCTTGCCAAGGCAAAT-------------------GTCGAGGGTTCGAATCCCTTTTTCCGCT---
+                                        =======  *===           ===* =====       =====                        *====       ====*=======
DG3620 TCC CHONDRUS CRISPUS   MI SIN    -GCGGGTATAGAAGAATTTGGTA-AATTCATTAGTTTTCCAAACTAAAA-------------------TTTATGGGTTCGAATCCCATTACCCGCT---
+                                        =======  ===             === =====       =====                        =====       ============
DG3621 GCC CHONDRUS CRISPUS   MI SIN    -GCGGAAATAACTCAACT-GGT--AGAGTATAATCTTGCCAAGATTAAA-------------------GTTGAGGGTTCGAATCCCTTTTTCCGCT---
+                                        =======  ====           ==== =====       =====                        *====       ====*=======
DG3650 TCC ODONTELLA SINENSIS MI SIN    -GCGGGCATAGTTTAGT--GGT--AAAACCTTAGCCTTCCAAGCTAATG-------------------A-TGGGGGTTCGATTCCCCCTGCCCGCT---
+                                        =======  ====           ==== =====       =====                        =====       ============
DG3651 GCC ODONTELLA SINENSIS MI SIN    -GCGGGCATAGCTCAGT--GGT--AGAGCGCAACCTTGCCAAGGTTGAT-------------------GTCGCGCGTTCGAATCGCGTTGCCCGCT---
+                                        =======  ====           ==== =====       =====                        *====       ====*=======
DG3660 ACC PLASMODIUM FALCIP. MI SIN    -ATGAATATAATTTAAT--GAT--AAAATACAATTTTACCATAATTGTT-------------------TATAAGAGTTTGAATCTCTTTATTCA-----
+                                         ======  ====           ==========       ======                       =====       =========== 
DG3661 TAC PLASMODIUM FALCIP. MI SIN    -ACAAATATAGTTTAATC-GGT--AAAATATTAATTTTACCAAATTAAT-------------------GATATGGATTCAATTTCCATTATTTGTA---
+                                        =======  *===           ===* = ===       === =                        =====       ============
DG3750 TCC PICHIA CANADENSIS  MI SIN    -ATGAGTATAAGTTAAT--GGTT-AAACTAAATGTCTTCCACACATTCC-------------------A-TGTGAGTTCGATTCTCACTACTCATA---
+                                        =======  ====           ==== =====       =====                        =====       ============
DG3880 ACC ASPERGILLUS NIDUL. MI SIN    -ACGGCTATAAGTTAAT--GGT--AGACTACTTAGCTACCACCTAAGAT-------------------G-TGTCGATTCGAATTCGACTAGCCGTA---
+                                        =======  ===*           *=== =====       =====                        =====       ============
DG3881 TCC ASPERGILLUS NIDUL. MI SIN    -ATGACTATAAGTTAATA-GGT--AGACTGTTCGTCTTCCAAACGAAGT-------------------G-TGTCGATTCGAATTCGACTAGTCATA---
+                                        =======  ===*           *=== =====       =====                        =====       ============
DG4000 TCC SACCHAROMYCES CER. MI SIN    -ATAGATATAAGTTAATT-GGT--AAACTGGATGTCTTCCAAACATTGA-------------------A-TGCGAGTTCGATTCTCGCTATCTATA---
+                                        =======  ====           ==== *====       ====*                        =====       ============
DG4040 TCC SCHIZOSACCHA.POM.  MI SIN    -GCAGATATAAGTCAATT-GGC--AGACCTTCTGATTTCCACTTAGATT-------------------A-TGTTCGTTCGAATCGGACTATCTGCA---
+                                        =======   ===           ===  ===*=       =*===                        ==*==       ==*=========
DG4060 TCC CANDIDA PARAPSILO. MI SIN    -ACGATAGTAGGTTAAT--GGT--AGACTCTGGCACTTCCAATGCTTCA-------------------G-TGCGTGTTCGAATCACGTCTATCGTA---
+                                        =======  *==*           *==*  *===       ===*                         *====       ====*=======
DG4070 TCC HANSENULA WINGEI   MI SIN    -ATGAGTATAAGTTAAT--GGTT-AAACTAAATGTCTTCCACACATTCC-------------------A-TGTGAGTTCGATTCTCACTACTCATA---
+                                        =======  ====           ==== =====       =====                        =====       ============
DG4080 TCC TORULOPSIS GLAB.   MI SIN    -ATAGATATAAGTTAAGT-GGT--AAACTGAATGTCTTCCACACATTGA-------------------T-TGTGAGTTCGATTCTCACTATCTAGA---
+                                         ======  ====           ==== =====       =====                        =====       =========== 
DG4120 ACC TRICHOPHYTON RUBR. MI SIN    -ATGGCTATAGGTTAAC--GGT--AGACTATTCGCGTACCATGTGAAAT-------------------G-TGTTGATTAAGCTTCAACTAGCCAT----
+                                        =======  *==*           *==* ===*=       =*===                        =====       ============
DG4310 GCC SOLANUM TUBEROSUM  MI PLA    -GCGGAAATAGCTTAAT--GGT--AAAGCATAGCCTTGCCAAGGCTGAG-------------------GTTGAGGGTTCAAGTCCCTCCTTCCGCT---
+                                        ======   ====           ==== *====       ====*                        =====       ===== ======
DG4320 GCC LUPINUS LUTEUS     MI PLA    -GCGGAAATAGCTTAAT--GGT--AGAGCATAGCCTTGCCAAGGCTGAG-------------------GTTGAGGGTTCAAGTCCCTCCTTCCGCT---
+                                        ======   ===*           *=== *====       ====*                        =====       ===== ======
DG4360 GCC OENOTHERA SP.      MI PLA    -GCGGAAATAGCTTAAT--GGT--AGAGCGTAGCCTTGCCAAGGCTGAG-------------------GTTGAGGGTTCAAGTCCCTCCTTCCGCT---
+                                        ======   ===*           *=== *====       ====*                        =====       ===== ======
DG4410 GCC HELIANTHUS ANNUUS  MI PLA    -GCGGAAATAGCTTAATT-GGT--AGAGCATAGCCTTGCCAAGGCTGAG-------------------GTTGAGGGTTCAAGTCCCTCCTTCCGCT---
+                                        ======   ===*           *=== *====       ====*                        =====       ===== ======
DG4500 GCC MARCHANTIA POLYM.  MI PLA    -GCGGAAATAGCTTAAT--GGT--AGAGTATAGCCTTGCCAAGGCTAAG-------------------GTTGAGGGTTCAAGTCCCTTTTTCCGCT---
+                                        =======  *==*           *==* =====       =====                        *====       ====*=======
DG4501 TCC MARCHANTIA POLYM.  MI PLA    -GCGGATATAGATTAAA--GGT--AAATTATCTGCCTTCCAAGCAGAGG-------------------A-TATGGGTTCGATTCCCGTTATCCGCA---
+                                        =======  *===           ===* =====       =====                        =*===       ===*========
DG4600 TCC ALBINARIA COERULEA MI ANI    -TTTTATATAGTATAT---GAT--TGTACAGTTACCTTCCAAGTAAAAA-------------------G-GCTCTACTGT---CTGAGTATGGTTC---
+                                          **===  ===*           *===  ====       ====                         ===           ======**  
DG4640 TCC ASCARIS SUUM       MI ANI    -GATCTTTTAGTATATTTT-----TGTACATTTGACTTCCAATCAGATA-------------------G-T-----TTT---------AAAGGTTA---
+                                        *=*====  ===*           *=====*===       ===*==                                        ====*=*
DG4660 TCC ARBACIA LIXULA     MI ANI    -ACTCTATGAGTACAT---C----AGTATATTTGACTTCCAATCAGATG-------------------G-TCTTGATTAAACTTCAAGATAGAGTA---
+                                        ======   *===           ===*==*===       ===*==                       =====       ===== ======
DG4680 TCC CAENORHABDI.ELEG.  MI ANI    -GATTCTTTAGTATAATTC-----AGTATGTTTGACTTCCAATCAAAAG-------------------G-T-----TTT---------GAGGATTA---
+                                        *==*==*  *==*           *==* =====       =====                                         *==*==*
DG4700 TCC MYTILUS EDULIS     MI ANI    -GCATATATAGTAAACA--AT---ATTATATTTGCCTTCCAAGCAAAAG-------------------T-CCTAAT-AAA---ATTAGTGTATGCT---
+                                        =====*=  *===           ===* =====       =====                        =====       ======*=====
DG4730 TCC BRONCHIOSTOMA LAN. MI ANI    -ATTCACTTAGTATAA---TT---ATTATTTTAGACTTCCAATCTGAGG-------------------G-TCCACTAATA---GGTGGAGTGAATA---
+                                        =======  *==             ==**=*===       ===*=*                       ====*       *===========
DG4760 TCC LOCUSTA MIGRATORIA MI ANI    -ATTTTTCTAGTATAA---TT---AGTACATTTGACTTCCAATCAAAAG-------------------A--TTGA--AATA---TCAAGAAAAATA---
+                                        =======  ===*           *=== =====       =====                        ====         ===========
DG4800 TCC AEDES ALBOPICTUS   MI ANI    -ATTTATATAGTATATA--AT---TGTATATGTGACTTCCAATCACAAG-------------------G-ACTAAA-TAAT--TTTAGTATAAATA---
+                                        =======  *==*           *==* =====       =====                        =====       ============
DG4820 TCC APIS MELLIFERA     MI ANI    -ATATATATAGTATATAA------AATACATTTAATCTCCAATTAAAAA-------------------A-ATTAATTAAA---TTTAATATATATA---
+                                        =======  ====           ==== =====       =====                        ====         ===========
DG4840 TCC DROSOPHILA MELANO. MI ANI    -ATCTATATAGTATAAA-------AGTATATTTGACTTCCAATCATAAG-------------------G-TCTATT-AATT--AATAGTATAGATA---
+                                        =======  *==*           *==* = ===       === =                        =====       ============
DG4841 CCC DROSOPHILA MELANO. MI ANI    -ATCTATATAGTATAAA-------AGTATATTTGAC_CCCAATCATAAG-------------------G-TCTATTAATT---AATAGTATAGATA---
+                                        =======  *==*           *==* = ===       === =                        =====       ============
DG4850 TCC CARASSIUS AURATUS  MI ANI    -ATCTTTCTAGTATTAAA-GT---TAGTCAAGTGACTTCCAATCACACA-------------------G-TCTTGGTTAAACCCCAAGGAAAGATA---
+                                        =======  =  =           =  =  ====       ====                         =====       ============
DG4870 TCC CERATOTHERIUM SIM. MI ANI    -ATTCTTTTAGTATTAA--AC---AGTACAATTGACTTCCAATCAATCA-------------------G-CTTCGGTAAAAC-CCGAAAAAGAATA---
+                                        =======  ===*           *=== =====       =====                        =====       ============
DG4880 TCC DROSOPHILA YAKUBA  MI ANI    -ATCTATATAGTATAAA-------AGTATATTTGACTTCCAATCATAAG-------------------G-TCTATT-AATA--AATAGTATAGATA---
+                                        =======  *==*           *==* = ===       === =                        =====       ============
DG4950 TCC DASYPUS NOVEMCINC. MI ANI    -CTCTATTAGTATTAAG-------CAGTAAGTTGACTTCCAATCAACTA-------------------GATTCGGTATCAA--CCCGAAATAGAGC---
+                                        =======  ==*=           =*========       ======                       ====         ===========
DG4980 TCC PISASTER OCHRACEUS MI ANI    --CTTTATTAGTATAATTA------GTATATTTGATTTCCAATCAAAAG-------------------G-GCTTTGTTA_AATCAAAGATGGAGT----
+                                         ==**==  *==*           *==* =====       =====                        =====       =======**== 
DG4990 TCC PROTOPTERUS DOLLOI MI ANI    -GCTTTTCAAGTATTAA--TT---AGTACAAGTGACTTCCAATCATTTA-------------------G-ACTTGGTGAAAATCCAAGGAAAGGCA---
+                                        ==*====  ===*           *=====*===       ===*==                       =====       =========*==
DG5000 TCC ASTERINA PECTINI.  MI ANI    -GTTTCATGAGTATAGC-------AGTACATTCGGCTTCCAACCGAAAG-------------------GTTTTTGTAAACAACCAAAAATGAAATA---
+                                        *======  ===*           *=== =====       =====                        ===           =========*
DG5020 TCC ASTERIAS FORBESII  MI ANI    -TCTATTA-ATATAACA-------GTATATTTAGTTTTCCAAATTAAAA-------------------G-GCCTGTTA-GAAGTCAGGTAGTAAAA---
+                                        = ==*==  ====           ========*=       =*====                       ====         ======*== =
DG5030 TCC CYPRINUS CARPIO    MI ANI    -ATCTTTCTAGTATCAAA-GTT--AGTACAAGTGACTTCCAATCACACA-------------------AGTCTTGGTTAAACCCCAAGGAAAGATA---
+                                        =======  ===*           *===  ====       ====                         =====       ============
DG5040 TCC PARACENTROTUS LIV. MI ANI    -ACTCTATGAGTACAAC-------AGTACCTTTGACTTCCAATCAAATA-------------------GCTCTTAGGGAAAATCTAAGATAGAGTA---
+                                        =======  ====           ==== =====       =====                        =====       ============
DG5050 TCC ANOPHELES QUADRIM. MI ANI    -ATTTATAAAGTATATATT------GTATATGTGACTTCCAATCACAAG-------------------G-ACTAAATAAT---TTTAGTATAAATA---
+                                        =======  *==*           *==* =====       =====                        =====       ============
DG5080 TCC STRONGYLOCEN.PURP. MI ANI    -GCTTTATGAATACAAC-------AGTATTTTTGACTTCCAATCAGACA-------------------G-TCTTGGTGAAAATTTAAGATAAAGCA---
+                                        =======  ====           ==== =*===       ===*=                        ===**       **==========
DG5120 TCC XENOPUS LAEVIS     MI ANI    -ACTTTCTTAGTATTAA--CC---AGTACACGTGACTTCCAATCACAAA-------------------G-TCTTAGTAGAAT-CTAAGAGAAAGTA---
+                                        =======  ===*           *===  ====       ====                         =====       ============
DG5130 TCC ALLIGATOR MISSISS. MI ANI    -GCTTTTCTAGTACAAA--CA---A-TACAAGTGACTTCCAATCACTAGA-----------------CCCCCCAATTATCCCACCAGGGAAAAGCA---
+                                        =======  ===             === =====       =====                        ==             =========
DG5210 TCC CROSSOSTOMA LACUS. MI ANI    -ATCTTTCTAGTATTAAT-GCT--AGTACGAGTGACTTCCAATCACCCC-------------------G-TCTTGGTTAAACCCCAAGGAAAGATA---
+                                        =======  ===*           *==== ====       ==== =                       =====       ============
DG5220 TCC CHICKEN            MI ANI    -GCTCTTCTAGTATAC---TC---ATTACAACTGACTTCCAATCTTTAA-------------------A-ATCTGGTATCAACCCAGAGAAGAGCA---
+                                        =======  ===             === =  ==       ==  =                        =====       ============
DG5280 TCC RAT                MI ANI    -ACTCCCTTAGTATAA---AC---AATACAACTGACTTCCAATCAGTTA-------------------A-TTCTGAAAAAAC-TCAGAAGAGAGTA---
+                                        ==== ==  ====           ==========       ======                       =====       ======= ====
DG5320 TCC MOUSE              MI ANI    -ACTCCCTTAGTATAA---TT---AATATAACTGACTTCCAATTAGTAG-------------------A-TTCTGAATAAAC-CCAGAAGAGAGTA---
+                                        ==== ==  *===           ===* ===*=       =*===                        ====         ====== ====
DG5340 TCC BALAENOPTERA PHYS. MI ANI    -GTCCTTTTAGTATTAA--CA---AGTACAACTGACTTCCAATCAGTTA-------------------G-TTTCGGTGT-ACCCCGAAAAAGAACA---
+                                        == ====  ===*           *=========       ======                       =====       ========= ==
DG5350 TCC BALAENOPTERA MUSC. MI ANI    -GTTCTTTTAGTATTAACA-----AGTACAACTGACTTCCAATCAGTTA-------------------G-TTTCGGTATACC-CCGAAAAAGAACA---
+                                        =======  ===*           *=========       ======                       =====       ============
DG5360 TCC BOVINE             MI ANI    -ATTCTTTTAGTATTAA--CT---AGTACAGCTGACTTCCAATCAGCTA-------------------G-TTTCGGTCTAGT-CCGAAAAAGAATA---
+                                        =======  ===*           *=========       ======                       =====       ============
DG5370 TCC HALICHOERUS GRYPUS MI ANI    -GCTTCCTTAGTATAATT------AGTATAGTTGACTTCCAATCAACCA-------------------G-CTCTGGTTAAAT-CCAGAAAGAAGCA---
+                                        ===== =  *==*           *==* =====       =====                        =====       ====== =====
DG5380 TCC PHOCA VITULINA     MI ANI    -GCTTCCTTAGTATAATT------AGTATAGTTGACTTCCAATCAACCA-------------------G-CTCTGGTTAAAT-CCAGAAAGAAGCA---
+                                        ===== =  *==*           *==* =====       =====                        =====       ====== =====
DG5390 TCC GADUS MORHUA       MI ANI    -TCTTTTCTAGTACTAA--GG---AGTATAAGTGGCTTCCAACCACACG-------------------G-TCTTGGTTAGAGTCCAAGGAAAAGAT---
+                                        =======  *===           ===*  ====       ====                         =====       ============
DG5391 TCC GADUS MORHUA       MI ANI    --TCTTTCTAGTACTAA--GG---AGTATAAGTGGCTTCCAACCACACG-------------------G-TCTTGGTTAGAGTCCAAGGAAAGAT----
+                                         ======  *===           ===*  ====       ====                         =====       =========== 
DG5440 TCC RHINOCEROS UNICORN MI ANI    -ATTCTTTTAGTATCAAAC-----AGTACAATTGACTTCCAATCAATCA-------------------G-CTTCGGT-AAAACCCGAAAAAGAATA---
+                                        =======  ===*           *=== =====       =====                        =====       ============
DG5470 TCC EQUUS ASINUS       MI ANI    -ATTCTTTTAGTATTG--------AGTAGAATTGACTTCCAATCAATTA-------------------G-CTTCGGTATAATCCCGAAAAAGAATA---
+                                        =======  ===*           *=========       ======                       =====       ============
DG5480 TCC EQUUS CABALLUS     MI ANI    -ATTCTTTTAGTATTGA--CC---AGTACAATTGACTTCCAATCAATCA-------------------G-CTTCGGTATAAC-CCGAAAAAGAATA---
+                                        =======  ===*           *=== =====       =====                        =====       ============
DG5530 TCC HYLOBATES LAR      MI ANI    -ACTCTTTTAGTATAA---AC---AGTACTGTTAACTTCCAATTAACCA-------------------G-CTTCGATAACGC-TCGAAAAAGAGTA---
+                                        =======  ===*           *=========       ======                       =====       ============
DG5550 TCC ERINACEUS EUROP.   MI ANI    -ACCCTTTTAGTATGCACACCAT-TGTACAATTGACTTCCAATCAATTA-------------------G-ACTCGATATTTTTTCGAGAAAGGGTA---
+                                        =======  ===*           *=========       ======                       =====       ============
DG5670 TCC PAPIO HAMADYRAS    MI ANI    -ACTCTTTTAGTATAA---TT---AGTACAATTGACTTCCAATCAATCA-------------------G-CTTTGACAATAT-TCAAAAAAGAGTA---
+                                        =======  ===*           *=== =====       =====                        =====       ============
DG5720 TCC CHIMPANZEE         MI ANI    -ACTCTTTTAGTATAAGT------AGTACCGTTAACTTCCAATTAACTA-------------------G-TTTTGACAACAT-TCAAAAAAGAGTA---
+                                        =======  ===*           *=== =====       =====                        =====       ============
DG5730 TCC PYGMY CHIMPANZEE   MI ANI    -ACTCTTTTAGTAT-AA--GC---AGTACCGTTAACTTCCAATTAACT--------------------AGTTTTGA-CAACATTCAAAAAAGAGTA---
+                                        =======  ===*           *=== =====       =====                        =====       ============
DG5800 TCC GORILLA            MI ANI    -ACTCTTTTAGTATAATT------AGTACCGTTAACTTCCAATTAACCA-------------------G-TTTTGGTGTAAC-CCAAAAAAGAGTA---
+                                        =======  ===*           *=== =====       =====                        =====       ============
DG5840 TCC ORANG UTAN         MI ANI    -ACTCTTTTAGTATA---AGC---AGTACCGTTAACTTCCAATTAACCA-------------------G-TTTTGACAACAC-TCAAAAAAGAGTA---
+                                        =======  ===*           *=== =====       =====                        =====       ============
DG5850 TCC MACROPUS ROBUSTUS  MI ANI    -ATTTTTCTAGTATAA---TT---AGTACTACTGATTTCCAATCATTAA-------------------G-TTCTGGATAACA-CCAGAGAAAAATA---
+                                        =======  ===*           *===== ===       === ==                       =====       ============
DG5880 TCC HUMAN              MI ANI    -ACTCTTTTAGTATAA---AT---AGTACCGTTAACTTCCAATTAACTA-------------------G-TTTTGACAACAT-TCAAAAAAGAGTA---
+                                        =======  ===*           *=== =====       =====                        =====       ============
DG6010 TCC ORYCTOLAGUS CANIC. MI ANI    -ACTCTTTTAGTATCAA--CT---AGTACAGCTGACTTCCAATCAGTTA-------------------G-TTTTGGCTCCAACCCAAAAAAGAGTA---
+                                        =======  ===*           *====*====       ====*=                       =====       ============
DG6040 TCC PARALICH.OLIVACEUS MI ANI    -ATCTTTCTAGTATTAAG-CGC--AGTATAAGTGACTTCCAATCACCCG-------------------G-TCTTGGTTAAATTCCAAGGAAAGATA---
+                                        =======  *==*           *==*  ====       ====                         =====       ============
DG6090 TCC RHEA AMERICANA     MI ANI    -GCTCTTCTAGTATAC---TC---ATTACAATTGACTTCCAATCTCTAA-------------------A-ATCTGGTGCAACCCCAGAGAAGAGCA---
+                                        =======  ===             === = ===       === =                        =====       ============
DG6110 TCC SCYLIORCHINUS CAN. MI ANI    -ACTTTTCTAGTATAA---ATT--AGTACAAGTGATTTCCAATTACTTA-------------------A-TCTTGGTTAAAACCCAAGGAAAAGTA---
+                                        =======  ===*           *=======*=       =*====                       =====       ============
DG7500 ACC PLASMODIUM FALSI.  CY SIN    -ATGAATATAATTTAAT--GAT--AAAATACAATTTTACCATAATTGTT-------------------A-TAAGAGTTTGAATCTCTTTATTCATA---
+                                        =======  ====           ==========       ======                       =====       ============
DG7501 TCC PLASMODIUM FALSI.  CY SIN    -ACAAATATAGTTTAATC-GGT--AAAATATTAATTTTCCAAATTAATG-------------------A-TATGGATTCAATTTCCATTATTTGTA---
+                                        =======  *===           ===*======       ======                       =====       ============
DG7550 TCC LEISHMANIA TARENT. CY SIN    -GCAATTGTGGTCCAAC--GGTT-AAGATCCCCGCCTTCCAAGCGGGTG-------------------A-CCCGGGTTCGACTCCCGGCAATTGCA---
+                                        =======  *==             ==* =====       =====                        =====       ============
DG7630 GCC SACCHAROMYCES CER. CY SIN    -GCGCAAGTGGTTTAGT--GGT--AAAATCCAACGTTGCCATCGTTGGG-------------------C-CCCCGGTTCGATTCCGGGCTTGCGCA---
+                                        =======  *===           ===*======       ======                       =====       ============
DG7631 GCC SACCHAROMYCES CER. CY SIN    -GCGCAAGTGGTTTAGT--GGT--AAAATCCAACGTTGCCATCGTTGGG-------------------C-CCCCGGTTCGATTCCGGCGTTGCGCA---
+                                        ======   *===           ===*======       ======                        ====       ====  ======
DG7640 CCC SCHIZOSACCHA.POM.  CY SIN    -GCATTAGTGGTGTAGC--GGT--AACATTGGAGCTTCCCATGCTCTAG-------------------C-TCCGGGTTCGACTCCCGGCTGATGCA---
+                                        ====*==  *===           ===*=*====       ====*=                       =====       =======*====
DG7641 TCC SCHIZOSACCHA.POM.  CY SIN    -GCATCGATGGTGTAGC--GGT--AACATCAATGCCTTCCAAGCATTAG-------------------C-TCCGGGTTCGACTCCCGGTCGATGCA---
+                                        =======  *===           ===* =====       =====                        =====       ============
DG8510 GCC ARABIDOPSIS THAL.  CY PLA    -GCACCAGTGGTCTAGT--GGT--AGAATAGTACCCTGCCACGGTACAG-------------------A-CCCGGGTTCAATTCCCGGCTGGTGCA---
+                                        =======  *= *           * =* =====       =====                        =====       ============
DG8511 TCC ARABIDOPSIS THAL.  CY PLA    -GCGTCTGTAGTCCAAC--GGTT-AGGATAATTGCCTTCCAAGCAATAG-------------------A-CCCGGGTTCGACTCCCGGCAGACGCA---
+                                        =======  *===           ===* =====       =====                        =====       ============
DG8560 GCC LUPINUS LUTEUS     CY PLA    -GCACCAGTGGTCTAGT--GGT--AGAATAGTACCCTGCCACGGTAGAG-------------------A-CCCGGGTTCGATTCCCGGCTGGTGCA---
+                                        =======  *= *           * =*  ====       ====                         =====       ============
DG8570 TCC PHASEOLUS VULGARIS CY PLA    -GCGTCTGTAGTCCAAC--GGTT-AGGATAATTGCCTTCCAAGCAATAG-------------------A-CCCGGGTTCGACTCCCGGCAGACGCA---
+                                        =======  *===           ===* =====       =====                        =====       ============
DG8650 GCC SORGHUM BICOLOR    CY PLA    -GCACCAGTGGTCTAGT--GGT--AGAATAGTACCCTGCCACGGTACAG-------------------A-CCCGGGTTCGATTCCCGGCTGGTGCA---
+                                        =======  *= *           * =* =====       =====                        =====       ============
DG8660 GCC ORYZA SATIVA       CY PLA    -GCACCAGTGGTCTAGT--GGT--AGAATAGTACCCTGCCACGGTACAG-------------------A-CCCGGGTTCGATTCCCGGCTGGTGCA---
+                                        =======  *= *           * =* =====       =====                        =====       ============
DG9200 GCC CAENORHABDI.ELEG.  CY ANI    -GCATCGGTGGTTCAGT--GGT--AGAATGCTCGCCTGCCACGCGGGCG-------------------G-CCCGGGTTCGATTCCCGGTCGATGCA---
+                                        ======*  *===           ===*==*===       ===*==                       =====       =====*======
DG9201 TCC CAENORHABDI.ELEG.  CY ANI    -GCGTTCGTGGTGTAAT--GGTC-AGCATGGATGCCTTCCAAGCATTCG-------------------A-CGGGGGTTCGATTCCCCCCGAACGCA---
+                                        =======  *==*           *==*=*====       ====*=                       =====       ============
DG9230 GCC BOMBYX MORI        CY ANI    -GCATCGGTGGTTCAGT--GGT--AGAATGCTCGCCTGCCACGCGGGCG-------------------G-CCCGGGTTCGATTCCCGGCCGATGCA---
+                                        =======  *===           ===*==*===       ===*==                       =====       ============
DG9240 GCC DROSOPHILA MELANO. CY ANI    -GCATCGGTGGTTCAGT--GGT--AGAATGCTCGCCTGCCACGCGGGCG-------------------G-CCCGGGTTCGATTCCCGGCCGATGCA---
+                                        =======  *===           ===*==*===       ===*==                       =====       ============
DG9241 GCC DROSOPHILA MELANO. CY ANI    -GCATCGGTGGTTCAGT--GGT--AGAATGCTCGCCTGCCACGCGGGCG-------------------G-CCCGGGTTCGATTCCCGACCGATGCA---
+                                        =======  *===           ===*==*===       ===*==                        ====       ==== =======
DG9300 GCC PODOCORYNE CARNEA  CY ANI    -GCATTGATGGTTCAGT--GGT--AGAATTCTCGCCTGCCACGCGGGAG-------------------A-CCGGGGTTCGATTCCCCG--AATGCA---
+                                        =====    *===           ===*==*===       ===*==                       =====       =====  =====
DG9330 TCC MOUSE              CY ANI    -GCGTTGGTGGTATAGT--GGTG-AGCATAGCTGCCTTCCAAGCAGTTG-------------------A-CCCGGGTTCGATTCCCGGCCAACGCA---
+                                        =======  *= *           * =*=*====       ====*=                       =====       ============
DG9350 TCC RAT                CY ANI    -GCGTTGGTGGTATAGT--GGTG-AGCATAGCTGCCTTCCAAGCAGTTG-------------------A-CCCGGGTTCGATTCCCGGCCAACGCA---
+                                        =======  *= *           * =*=*====       ====*=                       =====       ============
DG9351 TCC RAT                CY ANI    -GCGTTGGTGGTATAGT--GGTG-AACATAGCTGCCTTCCAAGCAGTTG-------------------A-CCCGGGTTCGATTCCCGGCCAACGCA---
+                                        =======  *= =           = =*=*====       ====*=                       =====       ============
DG9990 GCC HUMAN              CY ANI    -GCATTGGTGGTTCAGT--GGT--AGAATTCTCGCCTGCCACGCGGGAG-------------------G-CCCGGGTTCGATTCCCGGCCAATGCA---
+                                        =======  *===           ===*==*===       ===*==                       =====       ============
DG9991 CCC HUMAN              CY ANI    -GCATTGGTGGTTCAGT--GGT--AGAATTCTCGCCTCCCACGCGGGAG-------------------A-CCCGGGTTCAATTCCCGGCCAATGCA---
+                                        =======  *===           ===*==*===       ===*==                       =====       ============
DG9992 TCC HUMAN              CY ANI    -GCGTTGGTGGTATAGT--GGTT-AGCATAGCTGCCTTCCAAGCAGTTG-------------------A-CCCGGGTTCGATTCCCGGCCAACGCA---
+                                        =======  *= *           * =*=*====       ====*=                       =====       ============
DH0260 GTG PHAGE T5           VIRUS     TGTGGCTATATCATAACTTGGTT-AATGATCCTGATTGTGAATCAGGCC-------------------TATGTGGATTCGAATTCCACTAGCCACCCCA
+                                        =======  ====           ==== =====       =====                        =====       ============
DH0340 GTG ARCHAEGLOBUS FULG. ARCHAE    -GCCCGGATGGGGTAGT--GGTT-ATCCTCTGGGACTGTGGATCCCAGG-------------------A-CCCGGGTTCGAATCCCGGTCCGGGCC---
+                                        =======  *==             ==*======       ======                       =====       ============
DH0650 GTG METHANOCOCCUS JAN. ARCHAE    -GCCGGGGTGGGGTAGT--GGCC-ATCCTGGGGGACTGTGGATCCCCTG-------------------A-CCCGGGTTCAATTCCCGGTCCCGGCCC--
+                                        ======*  *==             ==**=====       =====*                       =====       =====*======
DH0660 GTG METHANOCOC.VANI.   ARCHAE    GGCCGAGGTAGGGTAGT--GGCT-ATCCTGAAGGACTGTGGATCCTTCG-------------------A-CCCGGGTTCAATTCCCGGTCTCGGCCCCA
+                                        ======*  *==             ==*======       ======                       =====       =====*======
DH0680 GTG METHANOTHERM. FER. ARCHAE    GGCCGGGGTGGGGTAGTT-GGCC-ATCCTTCGGGACTGTGGATCCCGCG-------------------A-CTCGGGTTCAAATCCCGGCCCTGGCCT--
+                                        ===*===  *==             ==* =====       =====                        *====       ====*===*===
DH1140 GTG MYCOPLASMA CAPRIC. EUBACT    GGCGTAGGTGGTGAAGT--GGTT-AACACATCAGGTTGTGGCTCTGACA-------------------TACGCGGGTTCGATCCCCGTTCTACGCCCCA
+                                        ======*  ===             === ====*       *====                        *====       ====**======
DH1150 GTG MYCOPLASMA GEN.    EUBACT    GGCGATTGTGGCGAAGT--GGT-TAACGCACCTGATTGTGGATCAGGCA-------------------TTCGTGGGTTCAATTCCCATCAGTCGCCCA-
+                                        ====*==  ===             === =====       =====                        *====       ====*==*====
DH1200 GTG MYCOPLASMA PNEUMO. EUBACT    GGCGATTGTGGCGAAGT--GGTT-AACGCACCTGATTGTGGATCAGGCAT------------------GTCGTGGGTTCAATTCCCATCAGTCGCCCCA
+                                        ====*==  ===             === =====       =====                        *====       ====*==*====
DH1230 GTG ACHOLEPLASMA LAID. EUBACT    -GCGGTTGTGGCGAAGT--GGTT-AACGCATCGGCTTGTGGCGCCGACA-------------------CTCGGGGGTTCAATTCCCCTCGGCCGCCCCA
+                                        ====**=  ===             === =====       =====                        *====       ====*=**====
DH1270 GTG TREPONEMA PALLIDUM EUBACT    -GTGGGTGTAGTTCAGT--GGT--AGAGCGCCAGATTGTGGATCTGGTT-------------------GTCGTGGGTTCGAATCCCATCACTCACC---
+                                        ===*===  =*==           ==*=*=====       =====*                       *====       ====*===*===
DH1280 GTG BORRELIA BURGDORF. EUBACT    -GTGGTTGTAGCTCAGTT-GGT--AGAGCGTCGGGTTGTGGTTCCGAAT-------------------GTCGCGGGTTCAAGCCCCGTCAATCACC---
+                                        ===*===  ====           ==== ====*       *====                        *====       ====*===*===
DH1480 GTG STAPHYLOCOC. AURE. EUBACT    -GCGGCTGTGGTGAAGT--GGTT-AACACATCGGATTGTGGTTCCGACA-------------------TTCGAGGGTTCGATCCCCTTCAGCCGCC---
+                                        =======  ===             === =====       =====                        *====       ====*=======
DH1510 GTG HELICOBACTER PYLO. EUBACT    -GTGGGAGTAGCTCAGTC-GGTT-AGAGCATCAGATTGTGGTCCTGAGG-------------------GTCGTGGGTTCGATTCCCATCTTCCACC---
+                                        ====*==  ====           ==== ====         ====                        *====       ====*==*====
DH1540 GTG BACILLUS SUBTILIS  EUBACT    GGCGGTTGTGGCGAAGT--GGTT-AACGCACCAGATTGTGGCTCTGGCA-------------------CTCGTGGGTTCGATTCCCATCAATCGCCCCA
+                                        ===*===  ===             === =====       =====                        *====       ====*===*===
DH1541 GTG BACILLUS SUBTILIS  EUBACT    GGCGGTTGTGGCGAAGT--GGTT-AACGCACCAGATTGTGGCTCTGGCA-------------------TTCGTGGGTTCGATTCCCATCAATCGCCCCA
+                                        ===*===  ===             === =====       =====                        *====       ====*===*===
DH1660 GTG E.COLI             EUBACT    GGTGGCTATAGCTCAGTT-GGT--AGAGCCCTGGATTGTGATTCCAGTT-------------------GTCGTGGGTTCGAATCCCATTAGCCACCCCA
+                                        =======  ====           ==== =====       =====                        *====       ====*=======
DH1700 GTG SALMONELLA TYPHI.  EUBACT    GGTGGCTATAGCTCAGTT-GGT--AGAGCCCTGGATTGTGATTCCAGTT-------------------GTCGTGGGTTCGAATCCCATTAGCCACCCCA
+                                        =======  ====           ==== =====       =====                        *====       ====*=======
DH1740 GTG PHOTOBACT. PHOSPH. EUBACT    GGTGGCTATAGCTCAGTT-GGT--AGAGTCCCGGATTGTGATTCCGGTT-------------------GTCGCGAGTTCAAGCCTCGTTAGCCACCCCA
+                                        =======  *===           ===* =====       =====                        *====       ====*=======
DH1780 GTG AEROMONAS HYDROPH. EUBACT    GGTGGCTGTAGCTCAGTT-GGT--AGAGTCCCGGATTGTGATTCCGGTT-------------------GTCGTGGGTTCGAGCCCCATCAGCCACCCCA
+                                        =======  *===           ===* =====       =====                        *====       ====*=======
DH2000 GTG HAEMOPHILUS INFLU. EUBACT    -GTGGCTATAGCTCAGTT-GGT--AGAGCCCTGGATTGTGATTCCAGTT-------------------GTCGTGGGTTCGAATCCCATTAGCCACC---
+                                        =======  ====           ==== =====       =====                        *====       ====*=======
DH2140 GTG SYNECHOCYSTIS SP.  EUBACT    -GCGAGCGTAGCCAAGG--GGTT-AAGGCAGAGGATTGTGGTTCCTCCA-------------------CTCGTGGGTTCGAATCCCATCGTTCGCC---
+                                        ====*==  ===             === =====       =====                        *====       ====*==*====
DH2180 GTG CYANOPHORA PARAD.  CYANEL    GGCGATCGTAGCCAAGT--GGTT-AAGGCAGTGGATTGTGGTTCCACCA-------------------CTCGCGGGTTCAATTCCCGTCGTTCGCCC--
+                                        ==== ==  ===             === =====       =====                        *====       ====*== ====
DH2470 GTG ODONTELLA SINENSIS CHLORO    -GCGGGTGTGGCCAAGT--GGTT-AAGGCAGCGGGTTGTGGTTCCGCCA-------------------TTCGCCGGTTCAAGTCCGGTCACTCGCC---
+                                        ===*===  ===             === ====*       *====                        *====       ====*===*===
DH2520 GTG EUGLENA GRACILIS   CHLORO    GGTGGGTGTAGCCAAGT--GGT--AAGGCAAAGGACTGTGACTCCTTCA-------------------TTCGCGGGTTCGATCCCCGTCATTCACC---
+                                        ===**==  ===             === =====       =====                        *====       ====*==**===
DH2600 GTG MARCHANTIA POLYM.  CHLORO    GGCGGACGTAGCCAAGT--GGATTAAGGCAGTGGATTGTGGATCCTCTA-------------------CGCGCGGGTTCAATTCCCGTCGTTCGCC---
+                                        ===*===  ===             ===== ===       === ==                       *====       ====*===*===
DH2610 GTG CUSCUTA REFLEXA    CHLORO    -GCGGATGTAGCCAAGT--GGATTAAGGCGGTGGATTGTGAATCCACTA-------------------TGCGCGGGTTCAATTCCCGCCGTTCGCC---
+                                        ===*=*=  ===             ===*=====       =====*                       =====       ======*=*===
DH2690 GTG SOLANUM TUBEROSUM  CHLORO    -GCGGATGTAGCCAAGT--GGATCAAGGCAGTGGATTGTGAATCCACCA-------------------CGCGCGGGTTCAATTCCCGTCGTTCGCC---
+                                        ===*=*=  ===             === =====       =====                        *====       ====*=*=*===
DH2700 GTG ORYZA SATIVA       CHLORO    -GCGGATGTAGCCAAGT--GGATCAAGGCAGTGGATTGTGAATCCACCA-------------------TGCGCGGGTTCAATTCCCGTCGTTCGCC---
+                                        ===*=*=  ===             === =====       =====                        *====       ====*=*=*===
DH2720 GTG ZEA MAYS           CHLORO    GGCGGATGTAGCCAAGT--GGATCAAGGCAGTGGATTGTGAATCCACCA-------------------T-GCCGGGTTCAATTCCCGTCGTTCGCC---
+                                        ===*=*=  ===             === =====       =====                         ====       ==== =*=*===
DH2721 GTG ZEA MAYS           CHLORO    GGCGGATGTAGCCAAGT--GGATCAAGGCAGTGGATTGTGAATCCACCA-------------------TGCGCGGGTTCAATTCCCGTCGTTCGCC---
+                                        ===*=*=  ===             === =====       =====                        *====       ====*=*=*===
DH2880 GTG MEDICAGO SATIVA    CHLORO    GGCGGATGTAGCCAAGT--GGATCAAGGCAGTGGATTGTGAATCCACCA-------------------TGCGCGGGTTCAATTCCCGTCATTCGCCC--
+                                        ===*===  ===             === =====       =====                        *====       ====*===*===
DH2920 GTG NICOTIANA TABACUM  CHLORO    GGCGGATGTAGCCAAGT--GGATCAAGGCAGTGGATTGTGAATCCACCA-------------------TGCGCGGGTTCAATTCCCGTCGTTCGCC---
+                                        ===*=*=  ===             === =====       =====                        *====       ====*=*=*===
DH2960 GTG NICOTIANA DEBNEYI  CHLORO    GGCGGATGTAGCCAAGT--GGATCAAGGCAGTGGATTGTGAATCCACCA-------------------TGCGCGGGTTCAATTCCCGTCGTTCGCCC--
+                                        ===*=*=  ===             === =====       =====                        *====       ====*=*=*===
DH3020 GTG GOSSYPIUM HIRSUTUM CHLORO    GGCGGATGTAGCCAAGT--GGATCAAGGCAGTGGATTGTGAATCCACCA-------------------TGCGCGGGTTCAATTCCCGTCGTTCGCC---
+                                        ===*=*=  ===             === =====       =====                        *====       ====*=*=*===
DH3120 GTG PETUNIA HYBRIDA    CHLORO    GGCGGATGTAGCCAAGT--GGATCAAGGCAGTGGATTGTGAATCCACCA-------------------TGCGCGGGTTCAATTCCCGTCGTTCGCCC--
+                                        ===*=*=  ===             === =====       =====                        *====       ====*=*=*===
DH3160 GTG PHASEOLUS VULGARIS CHLORO    -GCGGATGTAGCCAAGT--GGATCAAGGCAGTGGATTGTGAATCCACCA-------------------TGCGCGGGTTCAATTCCCGTCGTTCGCC---
+                                        ===*=*=  ===             === =====       =====                        *====       ====*=*=*===
DH3170 GTG HELIANTHUS ANNUUS  CHLORO    -GCGGATGTAGCCAAGT--GGATCAAGGCAGTGGATTGTGAATCCACCA-------------------TGCGCGGGTTCAATTCCCGTCGTTCGCC---
+                                        ===*=*=  ===             === =====       =====                        *====       ====*=*=*===
DH3200 GTG PISUM SATIVUM      CHLORO    GGCGGATGTAGCCAAGT--GGATCAAGGCAGTGGATTGTGAATCCACCA-------------------TGCGCGGGTTCAATTCCCGTCGTTCGCC---
+                                        ===*=*=  ===             === =====       =====                        *====       ====*=*=*===
DH3220 GTG PINUS THUNBERGII   CHLORO    GGCGGACGTAGCCAAGT--GGACCAAGGCAGTGGATTGTGAATCCACCA-------------------CGCGCGGGTTCAATTCCCGTCGTTCGCC---
+                                        ===*===  ===             === =====       =====                        *====       ====*===*===
DH3230 GTG PINUS CONTORTA     CHLORO    -GCGGACGTAGCCAAGT--GGACCAAGGCAGTGGATTGTGAATCCACCA-------------------CGCGCGGGTTCAATTCCCGTCGTTCGCC---
+                                        ===*===  ===             === =====       =====                        *====       ====*===*===
DH3240 GTG SINAPIS ALBA       CHLORO    GGCGGATGTAGCCAAGT--GGATTAAGGCAGTGGATTGTGAATTCACCA-------------------T-CGCGGGTTCAATTCCCGTCGTTCGCC---
+                                        ===*=*=  ===             === ===*=       =*===                        *====       ====*=*=*===
DH3280 GTG SPINACIA OLERACEA  CHLORO    GGCGGATGTAGCCAAGT--GGATTAAGGCAGTGGATTGTGAATCCACCA-------------------TTCGCGGGTTCAATTCCCGTCGTTCGCCC--
+                                        ===*=*=  ===             === =====       =====                        *====       ====*=*=*===
DH3360 GTG VICIA FABA         CHLORO    -GCGGATGTAGCCAAGT--GGATCAAGGCAGTGGATTGTGAATCCACCA-------------------TGCGCGGGTTCAATTCCCGTCGTTCGCC---
+                                        ===*=*=  ===             === =====       =====                        *====       ====*=*=*===
DH3600 GTG PROTOTHECA WICKER. MI SIN    GGCGAGTATAACTTAGTC-GGTT-AAAGTGCTAGACTGTGACTCTGGAA-------------------A-CATGGGTTCAAATCCCATTATTCGCC---
+                                        ====*==  ====           ==== =*===       ===*=                        =====       =======*====
DH3620 GTG CHONDRUS CRISPUS   MI SIN    GGCGAAGCGAGCGCGGTA-GGTT-TGAGCATCAGATTGTGAATCTGAAG-------------------GACGTGGGTTCGAATCCCATTCTTCGC----
+                                        ======   == =           = == =====       =====                        *====       ====* ======
DH3650 GTG ODONTELLA SINENSIS MI SIN    GGCGGGTGTGGCCAAGT--GGTT-AAGGCAGCGGGTTGTGGTTCCGCCA-------------------TTCGCCGGTTCAAGTCCGGTCACTCGCCC--
+                                        ===*===  ===             === ====*       *====                        *====       ====*===*===
DH3660 GTG PLASMODIUM FALCIP. MI SIN    -ATAAATATAATCTAAT--GGTT-AAGATGAAGAATTGTGGTTTCTTTT-------------------A-TATGAGTTCAAATCTCTTTATTTAT----
+                                        =======  ====           ====*=====       =====*                       = ===       === ========
DH3690 ATG LEPTOMONAS COLLO.  MI SIN    -CGCACCCACTAGATCAC-CAA--TACTACAGACGAAATGTGCGTCTTG-------------------CAGCGCCCAAGCTTGGGGCGGGGCGCAT---
+                                         == ===  ===             === =====       =====                        =====       ======== == 
DH3750 GTG PICHIA CANADENSIS  MI SIN    -GTAAATATAATTTAAT--GGT--AAAATAGTAGTTAGTGGCACTATAT-------------------A-TCTGAGTTCGATTCTCAGTTTTTACC---
+                                        ===== =  ====           ==== *====       ====*                        =====       ====== =====
DH3800 GTG TETRAHYMENA PYRIF. MI SIN    GGTGGATATAGCTCAATC-GGT--AGAGCGTTAGATTGTGGATCTAAAG-------------------GTCGCGGGTTCGATTCCTGCTATTTACC---
+                                        ==**===  ====           ==== =====       =====                        ==*==       ==*=====**==
DH3880 GTG ASPERGILLUS NIDUL. MI SIN    GGTGGGTGTAGTTCAAA--GGT--AGAACAGCTGTATGTGGCATAGTAT-------------------A-TCCTAGTTCAATTCTAGGTATCCACC---
+                                        ====*=*  ====           ==== *==*=       =*==*                        =====       =====*=*====
DH4000 GTG SACCHAROMYCES CER. MI SIN    GGTGAATATATTTCAAT--GGT--AGAAAATACGCTTGTGGTGCGTTAA-------------------A-TCTGAGTTCGATTCTCAGTATTCACC---
+                                        =======  ====           ====  ====       ====                         =====       ============
DH4040 GTG SCHIZOSACCHA.POM.  MI SIN    GGTGATTGTAATTCAAT--GGT--AGAATGCTTATTTGTGGCATAAGAA-------------------GTTCTTGGTTCGATTCCAAGTAATCACC---
+                                        ======*  ====           ==== =====       =====                        =====       =====*======
DH4060 GTG CANDIDA PARAPSILO. MI SIN    -GGAGCTATAGTTTAAA--GGT--AAAACCTTCGTATGTGGAATGATAT-------------------A-TCTGAGTTCGAGTCTCAGTAGTTGCC---
+                                        = =*===  ====           ====  ==*=       =*==                         =====       ========*= =
DH4070 GTG HANSENULA WINGEI   MI SIN    GGTAAATATAATTTAAT--GGT--AAAATAGTAGTTCGTGGCACTATAT-------------------A-TCTGAGTTCGATTCTCAGTTTTTACC---
+                                        ===== =  ====           ==== *====       ====*                        =====       ====== =====
DH4080 GTG TORULOPSIS GLAB.   MI SIN    GCTAAATATATTTCAAT--GGTTAGCAAAATACGCTTGTGGTGCGTTAA-------------------A-TCTAAGTTCGATTCTTAGTATTTACC---
+                                         ======  ===             ===  ====       ====                         =====       =========== 
DH4250 GTG PODOSPORA CRAVICU. MI PLA    -GATAATATAGCTCAATA-GGT--AGAGCGACTGTATGTGGCACAGTAG-------------------GTTCTCTGTTCAAATCAGAGTATTGTCC---
+                                        ==*====  ====           ==== =====       =====                        =====       =========*==
DH4310 GTG SOLANUM TUBEROSUM  MI PLA    -GCGGATGTAGCCAAGT--GGATCAAGGCAGTGGATTGTGAATCCACCA-------------------CGCGCGGGTTCAATCCCCGTCGTTCGCC---
+                                        ===*=*=  ===             === =====       =====                        *====       ====*=*=*===
DH4360 GTG OENOTHERA SP.      MI PLA    GGCGGATGTAGCCAAGT--GGATCAAGGCAGTGGATTGTGAATCCACCA-------------------CGCGCGGGTTCAATCCCCGTCGTTCGCC---
+                                        ===*=*=  ===             === =====       =====                        *====       ====*=*=*===
DH4410 GTG HELIANTHUS ANNUUS  MI PLA    -GCGGATGTAGCCAAGT--GGATCAAGGCAGTGGATTGTGAATCCACGC-------------------G--GCGGGTTCAATCCCCGTCGTTCGCC---
+                                        ===*=*=  ===             === =====       =====                        *====       ====*=*=*===
DH4460 GTG ORYZA SATIVA       MI PLA    -GCGGATGTACCCAAGT--GGATCAAGGCAGTGGATTGTGAATCCACCA-------------------TGCGCGGGTTAATT-CCCGTCGTTCGCC---
+                                        ===*=*=   ==             ==  =====       =====                        *====       ====*=*=*===
DH4461 GTG ORYZA SATIVA       MI PLA    -GGCGGATGTACCCAAGT-GGATCAAGGCAGTGGATTGTGAATCCACCA-------------------TGCGCGGGTTCAATTCCCGTGTTCGCCC---
+                                        ====*=*   ==             ==  =====       =====                        *====       ====**=*====
DH4480 GTG ZEA MAYS           MI PLA    GGCGGATGTAGCCAAGT--GGATCAAGGCAGTGGATTGTGAATCCACCA-------------------TGCGCGGGTTCAATTCCCGTCGTTCGCC---
+                                        ===*=*=  ===             === =====       =====                        *====       ====*=*=*===
DH4500 GTG MARCHANTIA POLYM.  MI PLA    GGCGGATATAACTTAGG--GGTT-AAAGTTGCAGATTGTGGCTCTGAAA-------------------A-CACGGGTTCGAATCCCGTTATTCGCC---
+                                        ===*===  ====           ===== ====       ==== =                       =====       ========*===
DH4520 GTG LARIX              MI PLA    GGCGAGCATAACCCAATA-GGTC-AGAGTGTCAGATTGTGAATTCGAAA-------------------A-CACGGGTTCGAATCCCGTTATTCGCC---
+                                        ====* =  == =           = == == *=       =* ==                        =====       ====== *====
DH4521 GTG LARIX              MI PLA    GGCGAGCATAACCCAATA-GGTC-AGAGTGTCAGATTGTGAATTCGAAA-------------------A-CACGGGTTCGAATCCCGTTATTCGCCCCA
+                                        ====* =  == =           = == == *=       =* ==                        =====       ====== *====
DH4600 GTG ALBINARIA COERULEA MI ANI    -GTATGGTTCTATTAA---GTTA-AAACTATAAGGATGTGGCCCTTAAT-------------------A-TTCACTTAAA---AGTGAGTAAACCA---
+                                        =  = **    ==           ==   =====       =====                        =====       =====** =  =
DH4640 GTG ASCARIS SUUM       MI ANI    -AGCTTTGTAGTTTATGTG-----AAAATGCTTGTTTGTGATATGAGTG-------------------A-A-----AT----------TGGAGCTT---
+                                        ====***  *===           ===**==**=       =**==*                                        ***====
DH4660 GTG ARBACIA LIXULA     MI ANI    -ACTAAAGTAGTTTAG---C----AAAATATCACGCTGTGGCACTGAAG-------------------A-CGCTAGTTAAACTCTAGCCTTAAGTC---
+                                        =======  *===           ===* ====         ====                        =====       ============
DH4680 GTG CAENORHABDI.ELEG.  MI ANI    -AGCTTAATAGTTTATATT-----AAAATGTTTACTTGTGGTGTAAGAG-------------------A-A-----TA----------TAGAGCTT---
+                                        ====* =  *===           ===* *====       ====*                                         = *====
DH4700 GTG MYTILUS EDULIS     MI ANI    -AAAAAAGTAGTTTAATT-TA---AGAACGATAGGTTGTGGGGCTATTA-------------------G-CGGT---GTTA----ACCCTTTTTTA---
+                                        =======  ===*           *===*====         ====*                       ===           ==========
DH4730 GTG BRONCHIOSTOMA LAN. MI ANI    -GTTAGTCTAGTTTAA---TA---AGAATACTAAGTTGTGGTCTTAGCG-------------------G-TGGGGTATAAA--ACTCCGACTGACT---
+                                        ==*====  *==*           *==* =====       =====                        ==*==       ==*======*==
DH4740 GTG CAIMAN CROCODILUS  MI ANI    -GTAAGCATAGTTT-AA--ACT--AAAACATTAGAATGTGACCCTAAAA-------------------A-CAGGAGACTCAACCTCCTTGCCTACC---
+                                        === ===  ====           ==== ====         ====                        =====       ======== ===
DH4750 GTG CAIRINA MOSCHATA   MI ANI    -GCAAGCATAGTTT-AA--AC---CAAACATTAGGCTGTGATCCTAAAA-------------------A-TAGAAGTTCAAACCTTCTTGCCTGCC---
+                                        === ===  ====           ==== =====       =====                        =====       ======== ===
DH4760 GTG LOCUSTA MIGRATORIA MI ANI    -ACTTAAGTA-TTTTAATTTA---ACAATGTTGATTTGTGGAATCAATG-------------------A-TATGA-CTT-----TCATCTTAAGTC---
+                                        =======   ==             == *=====       =====*                       ====         ===========
DH4820 GTG APIS MELLIFERA     MI ANI    -ATTTAAATAGTTTAAGT-TT---AAAATATTGATTTGTGGGATCAATG-------------------A-TATAAAAT---AATTTATTTTAAATC---
+                                        =======  *===           ===*======       ======                       =====       ============
DH4840 GTG DROSOPHILA MELANO. MI ANI    -ATTTAAATAGTTTAAAA------AAAATACTAATTTGTGGTGTTAGTG-------------------A-TATGAAAATA---TTCATTTTAAATC---
+                                        =======  *===           ===*=====*       *=====                       =====       ============
DH4850 GTG CARASSIUS AURATUS  MI ANI    -GTAAGTATAGTTTAG---CC---AAAATATTAGATTGTGATTCTAAAG-------------------A-TAGGAGTTAAAGTCTCCTTACTCACC---
+                                        == ====  *===           ===* =====       =====                        =====       ========= ==
DH4860 GTG CATHARTES AURA     MI ANI    -GCAAGTATAGTTTTAA--CC---CAAACATTAGACTGTGATTCTAAAA-------------------A-TAGAAGTTAAACTCTTCTTACCTGCC---
+                                        === ===  ====           ==== =====       =====                        =====       ======== ===
DH4870 GTG CERATOTHERIUM SIM. MI ANI    -GCAGATATAGTTTAA---CA---AAAACATTAGATTGTGAATCTAATA-------------------A-TAGAAGCTTAACACTTCTTATCTACC---
+                                        = =====  ====           ==========       ======                       =====       ========== =
DH4880 GTG DROSOPHILA YAKUBA  MI ANI    -ATTTAAATAGTTTAA---AA---AAAATACTAATTTGTGGTGTTAGTG-------------------A-TATGAA-GTTA--TTCATTTTAGATC---
+                                        ==*====  *===           ===*=====*       *=====                       =====       =========*==
DH4920 GTG COLEONYX VARIEGAT. MI ANI    -GTAAGTATAGTTT-AA--CA---AAAACACTAAGCTGTGGACTTAGAA-------------------C-TAGGAGTTTAAATCTCCTTACGAACC---
+                                        ==  ===  ====           ==== =====       =====                        =====       ========  ==
DH4930 GTG CROCODYL.NILOTICUS MI ANI    -GTAGATATAGTTT-AA--AC---AAAACGTTAGAATGTGGACCTAAAA-------------------A-CAGGAACTACTTACTCCTTATCTACC---
+                                        =======  ====           ==== ====         ====                        ====         ===========
DH4940 GTG CRYCTOLAGUS CANIC. MI ANI    -GTAAATATAGTTTAA---CA---AAAACATTAGATTGTGAGTCTAATA-------------------A-TAGGAGACTGCACCTCCTTATCTACC---
+                                        === ===  ====           ==========       ======                       =====       ======== ===
DH4950 GTG DASYPUS NOVEMCINC. MI ANI    -GTGGACATAGTTTAC---CC---AAAACTCTAGATTGTGAATCTAGCA-------------------A-CAGAACATAAAA-ATTCTTGTTCACC---
+                                        ===*===  ====           ==== =====       =====                        ====         =======*===
DH4990 GTG PROTOPTERUS DOLLOI MI ANI    -GCAAATATAGTTTAACA------AAAACATTAGGTTGTGGACCTAAAA-------------------A-CAGGGGTTAAAGTCCCCTTATTCGCC---
+                                        == ====  ====           ==== =====       =====                        =====       ========= ==
DH5000 GTG ASTERINA PECTINI.  MI ANI    -ACCAAAGTAGTTTAA---AA---AAAACATTAATTTGTGGCATTAGAA-------------------T-TACCAGTTAAAACCTGGTCTCTGGTC---
+                                        ==== ==  ====           ==== *====       ====*                        =====       ======= ====
DH5030 GTG CYPRINUS CARPIO    MI ANI    -GTAAGTATAGTTTAACT------AAAACATTAGATTGTGATTCTAAAA-------------------A-CAGGGGTTAAAGTCCCCTTACTCACC---
+                                        == ====  ====           ==== =====       =====                        =====       ========= ==
DH5040 GTG PARACENTROTUS LIV. MI ANI    -ACTAAAGTAGTTTATA-------AAAACACCAGCCTGTGGAACTGGAG-------------------T-AACTGGTTAAAACCCGGTCTTAAGTC---
+                                        === ===  ====           ==== ====         ====                        ==*==       ==*===== ===
DH5050 GTG ANOPHELES QUADRIM. MI ANI    -ATTTAAATAGTTTAAAA------AAAATATTGATTTGTGGTGTCAATG-------------------A-TATGAGTT-----TTCATTTTAGATC---
+                                        ==*====  *===           ===*=====*       *=====                       ====*       *========*==
DH5080 GTG STRONGYLOCEN.PURP. MI ANI    -GATTAAA_AGTTTAA---GA---AAAGCATCAGCCTGTGGAGCTGAAG-------------------A-CGCCAGTAAACT-CTGGCTTAAATCC---
+                                        ==== ==  =*==           ==*= =====       =====                        =====       ======= ====
DH5120 GTG XENOPUS LAEVIS     MI ANI    -GTAGATATAGTTTAAT-------AAAACACTAGATTGTGATTCTAGAG-------------------T-CAGAGGTTAAACCCCTCTTATCAACC---
+                                        == ====  ====           ==== =====       =====                        =====       ========= ==
DH5130 GTG ALLIGATOR MISSISS. MI ANI    -GTAAGTATAGTTT-AA--AC---AAAACATTAGAATGTGAACCTAAAA-------------------A-TAGGAGACTACTTCCCCTTACTCAC----
+                                        == ====  ====           ==== ====         ====                        === =       = ======= ==
DH5210 GTG CROSSOSTOMA LACUS. MI ANI    -GTAAGCATAGTTTAATTT-----AAAACATTAGATTGTGATTCTAAAA-------------------A-TGGAGGTTAAAATCCTCCTACTCACC---
+                                        == == =  ====           ==== =====       =====                        =====       ====== == ==
DH5220 GTG CHICKEN            MI ANI    -GCAAACATAGTTTAA---CC---CAAACATTAGATTGTGATTCTAAAA-------------------A-TAGGAGTTTAACCCTCCTTGTTCGCC---
+                                        == ====  ====           ==== =====       =====                        =====       ========= ==
DH5280 GTG RAT                MI ANI    -GTAGATATAGTTTAC---AA---AAAACATTAGACTGTGAATCTAACA-------------------A-CAGGAAATCAAA-TTCCTTATTTACC---
+                                        ===*===  ====           ==== =====       =====                        =====       ========*===
DH5320 GTG MOUSE              MI ANI    -GTGAATATAGTTTAC---AA---AAAACATTAGACTGTGAATCTGACA-------------------A-CAGGAAATAAAC-CTCCTTATTCACC---
+                                        =======  ====           ==== =*===       ===*=                        ====         ===========
DH5340 GTG BALAENOPTERA PHYS. MI ANI    -GTAAGTATAGTTTAA---AA---AAGACGCTAGTTTGTGAAACTAACA-------------------A-TAGAAGATCAAAACTTCTTACTTACC---
+                                        =======  ==*=           =*=== ====       ==== =                       =====       ============
DH5350 GTG BALAENOPTERA MUSC. MI ANI    -GTAAGTATAGTTTAAAA------AAGACATTAGTTTGTGAAACTAGCG-------------------A-TAGAAGATTAAAACTTCTTACTTACC---
+                                        =======  ==*=           =*== *====       ====*                        =====       ============
DH5360 GTG BOVINE             MI ANI    -GTAAATATAGTTTAA---CA---AAAACATTAGATTGTGAATCTAACA-------------------A-TAGAAACTCATT_CTTCTTATTTACC---
+                                        =======  ====           ==== =====       =====                        ====         ===========
DH5380 GTG PHOCA VITULINA     MI ANI    -GTAAATATAGTCTAAAA------AAGATATTAGATTGTGAATCTAATG-------------------A-CAAAACGTCGAACCTTTTTATTTACC---
+                                        =======  *===           ===*======       ======                       ====         ===========
DH5390 GTG GADUS MORHUA       MI ANI    -GTAGATTTAGTTTAA---CC---AAGACATTAGATTGTGATTCTAAAA-------------------A-TAGAGGTTAAACCCCTCTAATCCACC---
+                                        == ====  ==*=           =*== =====       =====                        =====       ========= ==
DH5440 GTG RHINOCEROS UNICORN MI ANI    -GTAGATATAGTTTAACA------AAAACATTAGATTGTGAATCTAATA-------------------A-TAGAAAATTAACACTTCTTATCTACC---
+                                        =======  ====           ==========       ======                       ====         ===========
DH5450 GTG SCELOPORUS OCCID.  MI ANI    -GTTAGTGTAGTTTAA---CA---AAAACATTAGGCAGTGGCCCTAAAA-------------------A-CAGAAGTTTAACCCTTCTCACAAACC---
+                                        === ===  ====           ==== =====       =====                        =====       ======== ===
DH5470 GTG EQUUS ASINUS       MI ANI    -GTAAATATAGTTTAA---CA---AAAACGCTAGATTGTGGATCTAGAA-------------------A-CAGAACTCAATA-TTTCTTATTTACC---
+                                        =======  ====           ==== =====       =====                        ====         ===========
DH5480 GTG EQUUS CABALLUS     MI ANI    -GTAAATATAGTTTAA---CA---AAAACACTAGATTGTGGATCTAGAA-------------------A-CAGAAACTTAATATTTCTTATTTACC---
+                                        =======  ====           ==== =====       =====                        =====       ============
DH5490 GTG ERYTHROC.PATAS     MI ANI    -GTAAGTATAGTTT-AA--TT---AAAACACCAGATTGTGAATCTGACT-------------------A-TAGAGGCCAGTCACTTCTTATTTACC---
+                                        ====*==  ====           ====  ====       ====                         ===*=       =*=====*====
DH5500 GTG STRUTHIO CAMELUS   MI ANI    -GCAAATATAGTTTTAA--ACC--CAAACATTCGACTGTGATTCTAAAA-------------------T--AGAAGTTAAAATCTTCTTATTTGCC---
+                                        =======  ====           ==== == ==       == ==                        =====       ============
DH5501 GTG STRUTHIO CAMELUS   MI ANI    -GCAAATATAGTTTTAA--CC---CAAACATTAGACTGTGATTCTAAAA-------------------A-TAGAAGTTAAAATCTTCTTATTTGCC---
+                                        =======  ====           ==== =====       =====                        =====       ============
DH5510 GTG EUMECES EGREGIUS   MI ANI    -GTCAACATAGTTT-AA--TA---AAAACATTAGGATGTGGATCTAAAA-------------------A-AAGAAGTTTAAACCTTCTTGTTGACC---
+                                        =======  ====           ==== ====*       *====                        =====       ============
DH5530 GTG HYLOBATES LAR      MI ANI    -GTAAACATAGTTTAA---TC---AAAACATTAGATTGTGAATCTAACA-------------------A-TAGAGGCTCGAAACCTCTTGCTTACC---
+                                        =======  ====           ==== =====       =====                        =====       ============
DH5550 GTG ERINACEUS EUROP.   MI ANI    -GTAAATATAGTTTATA-------AAAACATTAGATTGTGAATCTAAAA-------------------T-CAGAG-CATTAAT-CTCTTATTTACC---
+                                        =======  ====           ==== =====       =====                        ====         ===========
DH5560 GTG MACACA ASSAMENSES  MI ANI    -GTAAATATAGTTTAACT------AAAACATTAGATTGTGAATCTAACT-------------------A-TAGAAGCCCACCACTTCTTATTTACC---
+                                        =======  ====           ==== =====       =====                        =====       ============
DH5570 GTG MACACA NIGRA       MI ANI    -GTAAATATAGTTTAACT------AAAACATTAGATTGTGGGTCTAACC-------------------A-TAGAGGCCTACCACCTCTTATTTACC---
+                                        =======  ====           ==== =====       =====                        =====       ============
DH5580 GTG MACACA SILENUS     MI ANI    -GTAAATATAGTTTAACT------AAAACATTAGATTGTGAATCTAACT-------------------A-CAGAGACTTACCACCTCTTATTTACC---
+                                        =======  ====           ==== =====       =====                        ====         ===========
DH5590 GTG MACACA THIBETANA   MI ANI    -GTAAATATAGTTTAGCC------AAAACATTAGATTGTGAATCTAACT-------------------A-TAGAAGCCCACCACTTCTTATTTACC---
+                                        =======  ====           ==== =====       =====                        =====       ============
DH5620 GTG MACACA FUSCATA     MI ANI    -GTAGATATAGTTTAA---CT---AAAACACTAGATTGTGAATCTAACC-------------------A-TAGAGACTCACCACTCCTTATTTACC---
+                                        ===*===  ====           ====  ====       ====                         == *         * =====*===
DH5630 GTG MACACA MULATTA     MI ANI    -GTAGATATAGTTTAA---CT---AAAACATTAGATTGTGAATCTAACC-------------------A-TAGAGACTTACCACCTCTTATTTACC---
+                                        ===*===  ====           ==== =====       =====                        ====         =======*===
DH5640 GTG MACACA FASCICULA.  MI ANI    -GTAAATATAGTTTAA---CT---AAAACATTAGATTGTGAATCTAACT-------------------A-TAGAGGCCTACCACTTCTTATTTACC---
+                                        =======  ====           ==== =====       =====                        ===*=       =*==========
DH5650 GTG MACACA SYLVANUS    MI ANI    -GTAAATATAGTTTAA---TT---AAAACATTAGACTGTGAATCTAACT-------------------A-TAGAAGCTTACCACTTCTTATTTACC---
+                                        =======  ====           ==== =====       =====                        =====       ============
DH5660 GTG SAIMIRI SCIUREUS   MI ANI    -GTAATTATAGTTTAG---CT---AAAACATTAGATTGTGAATCTAATA-------------------A-TAGAAGAATATAACTTCTTAATTACC---
+                                        =======  ====           ==========       ======                       =====       ============
DH5670 GTG PAPIO HAMADYRAS    MI ANI    -GTAGACATAGTTTAATC------AAAACGTTAGACTGTGAATCTAACT-------------------A-TAGAAGCCCACCACTTCTTGTTTACC---
+                                        ===*===  ====           ==========       ======                       =====       ========*===
DH5680 GTG TARSIUS SYRICHTA   MI ANI    -GTAAATATAGTTTAA---AC---AAAACATTAGATTGTGAGTCTAATA-------------------A-TAGAAGCCCAAACTTTCTTATTTACC---
+                                        =======  ====           ==========       ======                       ====*       *===========
DH5700 GTG LEMUR CATTA        MI ANI    -GTAAATATAGTTTAAA-------AAAACACTAGATTGTGAATCCAGAA-------------------A-TAGAAGCTCAAACCTTCTTATTTACC---
+                                        =======  ====           ==== == ==       == ==                        =====       ============
DH5720 GTG CHIMPANZEE         MI ANI    -GTAAATATAGTTTAA---CC---AAAACATCAGATTGTGAATCTGACA-------------------A-CAGAGGCTCACGACCCCTTATTTACC---
+                                        =======  ====           ==== =====       =====                        == ==       == =========
DH5730 GTG PYGMY CHIMPANZEE   MI ANI    -GTAAATATAGTTT-AA--CC---AAAACATCAGATTGTGAATCTGACA-------------------A-CAGAGGCTCACGACCCCTTATTTACC---
+                                        =======  ====           ==== =====       =====                        == ==       == =========
DH5760 GTG GIBBON             MI ANI    -GTAAACATAGTTTAA---TC---AAAACATTAGATTGTGAATCTAACA-------------------A-TAGAGGCTCGAAACCTCTTGCTTACC---
+                                        ==== ==  ====           ==== =====       =====                        =====       ======= ====
DH5780 GTG MACACA ARCTOIDES   MI ANI    -GTAAATATAGTTT-AA--TC---AAAACACTAGATTGTGAGTCTAACT-------------------A-TAGAAGCTCACCACTTCTTATTTACC---
+                                        =======  ====           ====  ====       ====                         =====       ============
DH5790 GTG MACACA NEMESTRINA  MI ANI    -GTAAATATAGTTT-AA--CT---AAAACATTAGATTGTGAATCTAACT-------------------A-CAGAGGCTTACCACCTCTTATTTACC---
+                                        =======  ====           ==== =====       =====                        =====       ============
DH5800 GTG GORILLA            MI ANI    -GTAAATATAGTTTAA---CC---AAAACATCAGATTGTGAATCTGATA-------------------A-CAGAGGCTCACAACCCCTTATTTACC---
+                                        =======  ====           ==========       ======                       == ==       == =========
DH5810 GTG MACACA RADIATA     MI ANI    -GTAAATATAGTTT-AA--CC---AAAACATTAGATTGTGAATCTAGCC-------------------A-TAGAAGCCCACCACTTCTTATTCACC---
+                                        == ====  ====           ==== *====       ====*                        =====       ========= ==
DH5820 GTG MACACA SINICA      MI ANI    -GTAAATATAGTTT-AA--CT---AAAACATTAGATTGTGAATCTAACT-------------------A-TAGAGACCTACCACCTCTTATTTACC---
+                                        =======  ====           ==== =====       =====                        ====         ===========
DH5830 GTG MACACA TONKEANA    MI ANI    -GTAAATATAGTTT-AA--CC---AAAACATTAGATTGTGAATCTAACC-------------------A-TAGAGGCCTACCACCTCTTATTTACC---
+                                        =======  ====           ==== =====       =====                        =====       ============
DH5840 GTG ORANG UTAN         MI ANI    -GTAAATATAGTTTAA---CC---AAAACATTAGATTGTGAATCTAATA-------------------A-TAGGGCCCCACAACCCCTTATTTACC---
+                                        =======  ====           ==========       ======                       ====         ===========
DH5850 GTG MACROPUS ROBUSTUS  MI ANI    -GCAAATATAGTTTAA---AC---AAAACATTAGATTGTGAATCTAAAC-------------------A-TAGAAGTTCAACCCTTCTTATATGCC---
+                                        === ===  ====           ==== =====       =====                        =====       ======== ===
DH5880 GTG HUMAN              MI ANI    -GTAAATATAGTTTAA---CC---AAAACATCAGATTGTGAATCTGACA-------------------A-CAGAGGCTTACGACCCCTTATTTACC---
+                                        =======  ====           ==== =====       =====                        == ==       == =========
DH6090 GTG RHEA AMERICANA     MI ANI    -GCAAATATAGTTTCAA--CC---CAAACATTAGATTGTGATTCTAAAA-------------------A-TAGAAGTTAAAACCTTCTTATCTGCC---
+                                        === ===  ====           ==== =====       =====                        =====       ======== ===
DH6110 GTG SCYLIORCHINUS CAN. MI ANI    -GTATTTATAGTTTAA---GT---AAAACATTAGATTGTGGTTCTAAAA-------------------A-TAAAAGTTAAAGTCTTTTTATTTACC---
+                                        ===  ==  ====           ==== =====       =====                        =====       =======  ===
DH7500 GTG PLASMODIUM FALSI.  CY SIN    -ATAAATATAATCTAAT--GGTT-AAGATGAAGAATTGTGGTTTCTTTT-------------------A-TATGAGTTCAAATCTCTTTATTTATC---
+                                        =======  ====           ====*=====       =====*                       = ===       === ========
DH7570 GTG DICTYOSTELIUM DIS. CY SIN    -GCCGTGATAGTATAGT--GGT--AGTACATCAGATTGTGGCTCTGATG-------------------A-CCCTGGTTCGATTCCAGGTCGCGGCA---
+                                        ====*==  ===*           *=========       ======                       =====       =======*====
DH7630 GTG SACCHAROMYCES CER. CY SIN    -GCCATCTTAGTATAGT--GGTT-AGTACACATCGTTGTGGCCGATGAA-------------------A-CCCTGGTTCGATTCTAGGAGATGGCA---
+                                        =======  ===*           *=== =====       =====                        ===*=       =*==========
DH7640 GTG SCHIZOSACCHA.POM.  CY SIN    -GCTCACATGGTCCAGT--GGTT-AAGACTCATCGTTGTGGCCGATGCG-------------------A-CCCAGGTTCGATTCCTGGTGTGGGCA---
+                                        ==*====  ===             === =====       =====                        =====       =========*==
DH9200 GTG CAENORHABDI.ELEG.  CY ANI    -GCCACGGTGGCCGAGT--GGTC-AAGGCGTGAGCTTGTGG_GGTTAA--------ACCC--------ATCGCAGGTTCGAATCCTGCCCGTGGCA---
+                                        =======  ===             === =*= =       = =*=                        =====       ============
DH9240 GTG DROSOPHILA MELANO. CY ANI    -GCCGTGATCGTCTAGT--GGTT-AGGACCCCACGTTGTGGCCGTGGTA-------------------A-CCCAGGTTCGAATCCTGGTCACGGCA---
+                                        =======  ===*           *=== =====       =====                        =====       ============
DH9330 GTG MOUSE              CY ANI    -GCCGTGATCGTATAGG--GGTT-AGTACTCTGCGTTGTGGCCGCAGCA-------------------A-CCTCGGTTCGAATCCGAGTCACGGCA---
+                                        =======  ===*           *=== =====       =====                        =====       ============
DI0000 TAT CHLORELLA VIRUS K2 VIRUS     -GTTCGCTTAGCTCAGT--GGTT-AGAGCATTGGTCTTATGAGCCAAGG-------------------GTCACCGGTTCGATCCCGGTAGCGAACA---
+                                        =======  ====           ==== ====*       *====                        =====       ============
DI0220 CAT PHAGE T4           VIRUS     -GGCCCTGTAGCTCAAT--GGTTAGCAGCAGTCCCCTCATAAGGGAAAG-------------------GTTACCAGTTCAAATCTGGTCTGGGTCA---
+                                        =*=== =  ===             ===  ====       ====                         =====       ====== ===*=
DI0260 GAT PHAGE T5           VIRUS     -ACTTCGGTAGCTTAGC--GATCTAAAGCACTCGGCTGATAACCGAGAG-------------------ATCGGGGGTTTAAATCCCTCCCGGAGTACCA
+                                        ===*===  ====           ==== =====       =====                        =*===       ===*====*===
DI0340 GAT ARCHAEGLOBUS FULG. ARCHAE    -GGGCCCGTGGCTCAGCCTGGTT-AGAGCGCTCGCCTGATAAGCGAGAG-------------------T-CCGGGGTTCGAACCCCCGCGGGCCCA---
+                                        =======  ====           ==== =====       =====                        =====       ============
DI0650 GAT METHANOCOCCUS JAN. ARCHAE    -AGGGCGGTGGCTCAGCCTGGTT-AGAGTGCTCGGCTGATAACCGAGTG-------------------GTCCGGGGTTCGAATCCCCGCCGCCCTA---
+                                        =======  *===           ===**=====       =====*                       =====       ============
DI0660 CAT METHANOCOC.VANI.   ARCHAE    -GGGCTCGTAGCTCAGGCTGGTT-AGAGTGCTCGGCTCATAACCGAGTG-------------------GTCATGGGTTCAAATCCCATCGGGCCCA---
+                                        ====*==  *===           ===**=====       =====*                       =====       =======*====
DI0680 CAT METHANOTHERM. FER. ARCHAE    -GGGCCCATAGCTTAGCCAGGT--AGAGCGCCCGGCTCATAACCGGGCG-------------------GTCATGGGTTCGAATCCCATTGGGCCCA---
+                                        =======  ===*           *=========       ======                       =====       ============
DI1100 GAT BARTONELLA BACIL.  EUBACT    -GGGCTTGTAGCTCAGTT-GGTT-AGAGCGCGCGCTTGATAAGCGTGAG-------------------GTCGGAGGTTCAAGTCCTCCCAGGCCCACCA
+                                        ====*==  ====           ==== =*===       ===*=                        =====       =======*====
DI1110 GAT BARTONELLA ELIZAB. EUBACT    -GGGCTTGTAGCTCAGTT-GGTT-AGAGCGCGCGCTTGATAAGCGTGAG-------------------GTCGGAGGTTCAAGTCCTCCCAGGCCCACCA
+                                        ====*==  ====           ==== =*===       ===*=                        =====       =======*====
DI1120 GAT BARTONELLA HENSELA EUBACT    -GGGCTTGTAGCTCAGTT-GGTT-AGAGCGCGCGCTTGATAAGCGTGAG-------------------T-CGGAGGTTCAAGTCCTCCCAGGCCCACCA
+                                        ====*==  ====           ==== =*===       ===*=                        =====       =======*====
DI1130 GAT BARTONELLA QUINT.  EUBACT    -GGGCTTGTAGCTCAGCT-GGTT-AGAGCGCGCGCTTGATAAGCGTGAG-------------------GTCGGAGGTTCAAGTCCTCCCAGGCCCACCA
+                                        ====*==  ====           ==== =*===       ===*=                        =====       =======*====
DI1140 CAT MYCOPLASMA CAPRIC. EUBACT    -GGACCTTTAGCTCAGTT-GGTT-AGAGCATCCGGCTCATAACCGGACG-------------------GTCATTGGTTCAAGTCCAATAAGGTCCACCA
+                                        =======  ====           ==== =====       =====                        =====       ============
DI1141 GAT MYCOPLASMA CAPRIC. EUBACT    -CGGAATATAGCTCAGCT-GGTT-AGAGCATTCCGCTGATAACGGAGAG-------------------GTCGTTGGTTCAAGTCCAATTATTCCGACCA
+                                        =======  ====           ==== *====       ====*                        *====       ====*=======
DI1150 GAT MYCOPLASMA GEN.    EUBACT    -GGAAGTATAGCTCAGTT-GGTT-AGAGCACACCCCTGATAAGGGTGAG-------------------GTCGATGGTTCAAGTCCATTTACTTCCACCA
+                                        =======  ====           ==== =====       =====                        *====       ====*=======
DI1151 CAT MYCOPLASMA GEN.    EUBACT    -GGCTGGATACCTCAGTT-GGTT-AGAGGGCCCGGTTCATACCCGGGTT-------------------GTCGTGAGTTCGAGTCTCACTCCAGCCACCA
+                                        =======  ====           ====*=====       =====*                       =====       ============
DI1160 GAT ACETOBACTER ACETI  EUBACT    -GGGCTAGTAGCTCAGTT-GGTT-AGAGCACACGCTTGATAAGCGTGGG-------------------GTCGGAGGTTCAAGTCCTCCCTGGCCCACCA
+                                        ====*==  ====           ==== =====       =====                        =====       =======*====
DI1170 GAT ACETOBACTER EUROP. EUBACT    -GGGCTAGTATCTCAGTT-GGTT-AGAGCACACGCTTGATAAGCGTGGG-------------------GTCGGCGGTTCAACTCCTCCCTGGCCCACCA
+                                        =======   ===           ===  =====       =====                        =====       ============
DI1180 CAT MYCOPLASMA MYCOID. EUBACT    -GGACCTTTAGCTCAGTT-GGTT-AGAGCATCCGGCTCATAACCGGACG-------------------GTCATTGGTTCAAGTCCAATAAGGTCCACCA
+                                        =======  ====           ==== =====       =====                        =====       ============
DI1190 GAT ACETOBACTER HANSE. EUBACT    -GGGCTAGTAGCTCAGTT-GGTT-AGAGCACACGCTTGATAAGCGTGGG-------------------GTCGGAGGTTCAAGTCCTCCCTGGCCCACCA
+                                        ====*==  ====           ==== =====       =====                        =====       =======*====
DI1200 CAT MYCOPLASMA PNEUMO. EUBACT    -GGATCTATAGCTCAAT--GGTT-AGAGCCCCCGACTCATAATCGGTCT-------------------GTTACAGGTTCGAGTCCTGTTAGATCCACCA
+                                        =======  ====           ====  ====       ====                         =====       ============
DI1201 GAT MYCOPLASMA PNEUMO. EUBACT    -GGAAGTATAGCTCAGTT-GGTT-AGAGCACACCCCTGATAAGGGTGAG-------------------GTCGATGGTTCAAGTCCATTTACTTCCACCA
+                                        =======  ====           ==== =====       =====                        *====       ====*=======
DI1210 GAT ACETOBACTER LIQUE. EUBACT    -GGGCTAGTAGCTCAGTT-GGTT-AGAGCACACGCTTGATAAGCGTGGG-------------------GTCGGAGGTTCAAGTCCTCCCTGGCCCACCA
+                                        ====*==  ====           ==== =====       =====                        =====       =======*====
DI1211 GAT ACETOBACTER LIQUE. EUBACT    -GGGCTAGTAGCTCAGTT-GGTT-AGAGCACGCGCTTGATAAGCGTGGG-------------------GTCGGAGGTTCAAGTCCTCCCTGGCCCACCA
+                                        ====*==  ====           ==== =*===       ===*=                        =====       =======*====
DI1230 CAT ACHOLEPLASMA LAID. EUBACT    -GGACCCGTAGCTCAGTT-GGTT-AGAGCTACCGGCTCATAACCGGTCG-------------------GTCGTTGGTTCGAGTCCAACCGGGTCCACCA
+                                        =======  ====           ==== =====       =====                        =====       ============
DI1230 GAT ACHOLEPLASMA LAID. EUBACT    -GGGCCTGTAGCTCAGTT-GGTT-AGAGCACTCGCTTGATAAGCGAGGG-------------------GTCGATGGTTCAAG-TCGTTCAGGCCCACCA
+                                        =======  ====           ==== =====       =====                        *=*=*       *=*=*=======
DI1240 GAT ACETOBACTER XYLIN. EUBACT    -GGGCTAGTAGCTCATGT-GGTT-AGAGCACACGCTTGATAAGCGTGGG-------------------GTCGGAGGTTCAAGTCCTCCCTGGCCCACCA
+                                        ====*==  ====           ==== =====       =====                        =====       =======*====
DI1260 CAT SPIROPLASMA MELIF. EUBACT    -GGACCCTTAGCTCAGTT-GGTT-AGAGCATCCGGCTCATAACCGGATG-------------------GTCACTGGTTCAAGTCCAGTAGGGTCCACCA
+                                        =======  ====           ==========       ======                       =====       ============
DI1270 GAT TREPONEMA PALLIDUM EUBACT    -GGGCTTGTAGCTCAGTT-GGTT-AGAGCACTTCTCTGATAAGGAAGGG-------------------GTCATTAGTTCAACTCTAATCAAGCCCA---
+                                        =======  ====           ==== ====*       *====                        =====       ============
DI1280 GAT BORRELIA BURGDORF. EUBACT    -GGGATCATAGCTCAGGT-GGTT-AGAGCGCAGGTCTGATAAACCTGAG-------------------GTCGGATCTTCAACTCATCCTGGTCCCA---
+                                        ====*==  ====           ==== =====       =====                        ====         ======*====
DI1280 GAT BORRELIA BURGDORF. EUBACT    -GGGATCATAGCTCAGGT-GGT-TAGAGCGCAGGTCTGATAAACCTGAG-------------------GTCGGATGTTCAACTCATCCTGGTCCCA---
+                                        ====*==  ====           ==== =====       =====                        =====       =======*====
DI1320 GAT BURKHOLDERIA CEPA. EUBACT    -GGGTCTGTAGCTCAGTC-GGTT-AGAGCACCGTCTTGATAAGGCGGGG-------------------GTCGTTGGTTCGAATCCAACCAGACCCACCA
+                                        =======  ====           ==== ===*=       =*===                        =====       ============
DI1330 GAT COXIELLA BURNETII  EUBACT    -GGGTCTGTAGCTCAGTT-GGTT-AGAGCACACCCCTGATGGGGGTGAG-------------------GTCGGAAGTTCAAATCTTCCCAGACCCACCA
+                                        =======  ====           ==== =====       =====                        =====       ============
DI1370 GAT GLUCONOBACTER OXY. EUBACT    -GGGCTAGTAGCTCAGTT-GGTT-AGAGCACACGCTTGATAAGCGTGGG-------------------GTCGGAGGTTCAAGTCCTCCCTGGCCCACCA
+                                        ====*==  ====           ==== =====       =====                        =====       =======*====
DI1480 CAT STAPHYLOCOC. AURE. EUBACT    -GGACCTTTAGCTCAGTT-GGTT-AGAGCTAACGGCTCATAACCGTTCG-------------------GTCGCAGGTTCGAGTCCTGCAAGGTCCA---
+                                        =======  ====           ==== =====       =====                        =====       ============
DI1500 GAT LACTOBAC.BULGARIC. EUBACT    -GGGCCTGTAGCTCAGCT-GGTT-AGAGCGCACGCTTGATAAGCGTGAG-------------------GTCGATGGTTCAAGTCCATCCAGGCCCA---
+                                        =======  ====           ==== =====       =====                        =====       ============
DI1510 GAT HELICOBACTER PYLO. EUBACT    -GGGCTTATAGCTCAGGT-GGTT-AGAGCGCACCCCTGATAAGGGTGAG-------------------GTCGGAGGTTCAACTCCTCCTAAGCCCA---
+                                        =======  ====           ==== =====       =====                        =====       ============
DI1530 GAT LACTOCOCCUS LACTIS EUBACT    -GGGAGTTTAGCTCAGTT-GGTT-AGAGCACTGTGTTGATAACGCAGGG-------------------GTCCCAGGTTCGAATCCTGGAATTCCCA---
+                                        ====*==  ====           ==== ===*=       =*===                        =====       =======*====
DI1540 GAT BACILLUS SUBTILIS  EUBACT    -GGGCCTGTAGCTCAGCT-GGTT-AGAGCGCACGCCTGATAAGCGTGAG-------------------GTCGGTGGTTCGAGTCCACTCAGGCCCACCA
+                                        =======  ====           ==== =====       =====                        *====       ====*=======
DI1541 GAT BACILLUS SUBTILIS  EUBACT    -GGGCCTGTAGCTCAGCT-GGTT-AGAGCGCACGCCTGATAAGCGTGAG-------------------GTCGATGGTTCGAGTCCATTCAGGCCCACCA
+                                        =======  ====           ==== =====       =====                        *====       ====*=======
DI1542 CAT BACILLUS SUBTILIS  EUBACT    -GGACCTTTAGCTCAGTT-GGTT-AGAGCAGACGGCTCATAACCGTCCG-------------------GTCGTAGGTTCGAGTCCTACAAGGTCCACCA
+                                        =======  ====           ==== =====       =====                        =====       ============
DI1550 GAT LACTOBAC.ACIDOPHI. EUBACT    -GGGCCTATAGCTCAGCTGGTTT-AGAGC_CACGCCTGATAAGCGTG_G-------------------T-CGATGGTTCAAGTCCATTTAGGCCCA---
+                                        =======  ====           ==== =====       =====                        *====       ====*=======
DI1590 GAT LACTOBAC.CASEI     EUBACT    -GGGCCTATAGCTCAGTT-GGTT-AGAGCGCACGCTTGATAAGCGTGAG-------------------GTCGATGGTTCAAGTCCATCTAGGCCCA---
+                                        =======  ====           ==== =====       =====                        =====       ============
DI1600 GAT RHODOTHERMUS MAR.  EUBACT    -GGGGCTGTAGCTCAGGT-GGTT-AGAGCGCACGCCTGATAAGCGTGAG-------------------GTCGGTGGTTCAACTCCACCCAGCCCCA---
+                                        =======  ====           ==== =====       =====                        =====       ============
DI1610 GAT LACTOBAC.CURVATUS  EUBACT    -GGGCCTATAGCTCAGTT-GGTT-AGAGCGCACGCTTGATCCGCGTGAG-------------------GTCGATGGTTCAAGTCCATCTAGGCCCA---
+                                        =======  ====           ==== =====       =====                        =====       ============
DI1620 GAT THIOBACILLUS FERRO EUBACT    -GGGCCTATAGCTCAGCT-GGCT-AGAGCACACGCCTGATAAGCGTGAG-------------------GTCAGTGGTTCGAGTCCACTTGGGCCCACCA
+                                        =====*=  ====           ==== =====       =====                        =====       ======*=====
DI1640 GAT LACTOBAC.HELVETIC. EUBACT    -GGGCCTATAGCTCAGCT-GGTTTAGAGCGCACGCCTGATAAGCGTGAG-------------------GTCGATGGTTCAAGTCCATTTAGGCCCA---
+                                        =======  ====           ==== =====       =====                        *====       ====*=======
DI1660 GAT E.COLI             EUBACT    -AGGCTTGTAGCTCAGGT-GGTT-AGAGCGCACCCCTGATAAGGGTGAG-------------------GTCGGTGGTTCAAGTCCACTCAGGCCTACCA
+                                        ====*==  ====           ==== =====       =====                        *====       ====*==*====
DI1661 CAT E.COLI             EUBACT    -GGCCCCTTAGCTCAGT--GGTT-AGAGCAGGCGACTCATAATCGCTTG-------------------GTCGCTGGTTCAAGTCCAGCAGGGGCCACCA
+                                        =======  ====           =====*====       ====*=                       =====       ============
DI1710 GAT MYCOBACT.LEPRAE    EUBACT    -GGGCCTATAGCTCAGGC-GGTT-AGAGCACTTCGATGATAACGAAGAG-------------------GTCGGAGGTTCGAGTCCTCCTAGGCCCA---
+                                        =======  ====           ==== =====       =====                        =====       ============
DI1730 GAT TRICHODESMIUM SP.  EUBACT    -GGGCTATTAGCTCAGGT-GGTT-AGAGCGCACCCCTGATAAGGGTGAG-------------------GTCCCTGGTTCAAGTCCAGGATAGCCCA---
+                                        =======  ====           ==== =====       =====                        =====       ============
DI1760 GAT MYCOPLASMA SP.     EUBACT    -GGGCCTATAGCTCAGTT-GGTT-AGAGCACACGCCTGATAAGCGTGAG-------------------GTCGGTGGTTCAAGTCCGCTTAGGCCCACCA
+                                        =======  ====           ==== =====       =====                        *=*==       ==*=*=======
DI1770 GAT PHYTOPLASMA SP.    EUBACT    -GGGCCTATAGCTCAGTT-GGTT-AGAGCACACGCCTGATAAGCGTGAG-------------------GTCGGTGGTTCAAGTCCATTTAGGCCCACCA
+                                        =======  ====           ==== =====       =====                        **===       ===**=======
DI1780 GAT AEROMONAS HYDROPH. EUBACT    -GGGTCTGTAGCTCAGGT-GGTT-AGAGCGCACCCCTGATAAGGGTGAG-------------------GTCGGTGGTTCGAGTCCACTCAGACCCACCA
+                                        =======  ====           ==== =====       =====                        *====       ====*=======
DI1790 GAT PREVOTELLA RUMINI. EUBACT    -AGGCTTGTAGCTCAGGT-GGTT-AGAGCGCACCCCTGATAAGGGTGAG-------------------GTCGGTGGTTCAAGTCCACTCAGGCCTACCA
+                                        ====*==  ====           ==== =====       =====                        *====       ====*==*====
DI1810 GAT PSEUDOMONAS CEPAC. EUBACT    -GGGTCTGTAGCTCAGTC-GGTT-AGAGCACCGTCTTGATAAGGCGGGG-------------------GTCGTTGGTTCGAATCCAACCAGACCCACCA
+                                        =======  ====           ==== ===*=       =*===                        =====       ============
DI1820 GAT PSEUDOMONAS AER.   EUBACT    -GGGTCTGTAGCTCAGTT-GGTT-AGAGCGCACCCCTGATAAGGGTGAG-------------------GTCGGCAGTTCGAATCTGCCCAGACCCACCA
+                                        =======  ====           ==== =====       =====                        =====       ============
DI1821 TGC PSEUDOMONAS AER.   EUBACT    -CGGGCCATAGCTCAGCT-GGG--AGAGCGCCTGCTTTGCACGCAGGAG-------------------GTCAGGAGTTCGATCCTCCTTGGCTCCACCA
+                                         =*====  ====           ==== =====       =====                        =====       =========*= 
DI1830 GAT PSEUDOMONAS GLAD.  EUBACT    -GGGTCTGTAGCTCAGTC-GGTT-AGAGCACCGTCTTGATAAGGCGGGG-------------------GTCGTTGGTTCGAATCCAACCAGACCCACCA
+                                        =======  ====           ==== ===*=       =*===                        =====       ============
DI1840 GAT PSEUDOMONAS FLUOR. EUBACT    -GGGTCTGTAGCTCAGTT-GGTT-AGAGCGCACCCCTGATAAGGGTGAG-------------------GTCGGCAGTTCGAATCTGCCCAGACCCA---
+                                        =======  ====           ==== =====       =====                        =====       ============
DI1850 GAT PSEUDOMONAS MALLEI EUBACT    -GGGTCTGTAGCTCAGTC-GGTT-AGAGCACCGTCTTGATAAGGCGGGG-------------------GTCGTTGGTTCGAATCCAACCAGACCCACCA
+                                        =======  ====           ==== ===*=       =*===                        =====       ============
DI1860 GAT CAMPYLOBAC.JEJUNI  EUBACT    -GGGCCTATAGCTCAGCT-GGTT-AGAGTGCACCCCTGATAAGGGTGAG-------------------GTCACAAGTTCAAGTCTTGTTAGGCCCACCA
+                                        =======  *===           ===* =====       =====                        =====       ============
DI1880 GAT PSEUDOMONAS MEND.  EUBACT    -AGGTCTGTAGCTCAGTT-GGTT-AGAGCGCACCCCTGATAAGGGTGAG-------------------GTCGGCAGTTCAAATCTGCCCAGACCTACCA
+                                        =======  ====           ==== =====       =====                        =====       ============
DI1890 GAT CAULOBACTER CRES.  EUBACT    -AGGCCTGTAGCTCAGGT-GGTT-AGAGCGTACGCCTGATAAGCGTAAG-------------------GTCGGCAGTTCGAGTCTGCCTAGGCCTACCA
+                                        ======*  ====           ==== =====       =====                        =====       =====*======
DI1900 GAT BRUCELLA SUIS      EUBACT    -GGGCTTGTAGCTCAGTT-GGTT-AGAGCACACGCTTGATAAGCGTGGG-------------------GTCGGAGGTTCAAGTCCTCCCAGGCCCACCA
+                                        ====*==  ====           ==== =====       =====                        =====       =======*====
DI1910 GAT BRUCELLA MELITENS. EUBACT    -GGGCTTGTAGCTCAGTT-GGTT-AGAGCACACGCTTGATAAGCGTGGG-------------------GTCGGAGGTTCAAGTCCTCCCAGGCCCACCA
+                                        ====*==  ====           ==== =====       =====                        =====       =======*====
DI1920 GAT BRUCELLA ABORTUS   EUBACT    -GGGCTTGTAGCTCAGTT-GGTT-AGAGCACACGCTTGATAAGCGTGGG-------------------GTCGGAGGTTCAAGTCCTCCCAGGCCCACCA
+                                        ====*==  ====           ==== =====       =====                        =====       =======*====
DI1921 GAT BRUCELLA ABORTUS   EUBACT    -GGGCTTGTAGCTCAGTT-GGT--AGAGCACACGCTTGATAAGCGTGGG-------------------GTCGGAGGTTCAAGTCCTCCCAGGCCCACCA
+                                        ====*==  ====           ==== =====       =====                        =====       =======*====
DI1950 CAT AZOARCUS SP.BH72   EUBACT    -GGGCCTCTAGCTCATGCTTGGTTAGAGCAGCGGACTCATAATCCGTTG-------------------GTGCTGGGTTCGACTCCCAGGGGGCCCACCA
+                                        =====*=  ====           =====*====       ====*=                       =====       ======*=====
DI1960 GAT OCHROBACTRUM ANTH. EUBACT    -GGGCTTGTAGCTCAGTT-GGTT-AGAGCACACGCTTGATAAGCGTGGG-------------------GTCGGAGGTTCAAGTCCTCCCAGGCCCACCA
+                                        ====*==  ====           ==== =====       =====                        =====       =======*====
DI1970 GAT PSEUDOMONAS PICK.  EUBACT    -GGGTCTGTAGCTCAGGT-GGTT-AGAGCACCGTCTTGATAAGGCGGGG-------------------GTCGTAGGTTCAAGTCCTACCAGACCCACCA
+                                        =======  ====           ==== ===*=       =*===                        =====       ============
DI1990 GAT PSEUDOMONAS PSEUD. EUBACT    -GGGTCTGTAGCTCAGTC-GGTT-AGAGCACCGTCTTGATAAGGCGGGG-------------------GTCGTTGGTTCGAATCCAACCAGACCCACCA
+                                        =======  ====           ==== ===*=       =*===                        =====       ============
DI2000 CAT HAEMOPHILUS INFLU. EUBACT    -CCCCCCTTAGCTCAGTC-GGTT-AGAGCAGGCGACTCATAATCGCTTG-------------------GTCACTGGTTCAAGTCCGGTAGGGGGGA---
+                                        =======  ====           =====*====       ====*=                       ==*==       ==*=========
DI2001 GAT HAEMOPHILUS INFLU. EUBACT    -GGGTCTGTAGCTCAGGT-GGTT-AGAGCGCACCCCTGATAAGGGTGAG-------------------GTCGGTGGTTCAAGTCCACTCAGACCCA---
+                                        =======  ====           ==== =====       =====                        *====       ====*=======
DI2040 GAT SALMONELLA ENTERI. EUBACT    -AGGCTTGTAGCTCAGGT-GGTT-AGAGCGCACCCCTGATAAGGGTGAG-------------------GTCGGTGGTTCAAGTCCACTCAGGCCTACCA
+                                        ====*==  ====           ==== =====       =====                        *====       ====*==*====
DI2080 GAT STENOTRO.MALTOPH.  EUBACT    -GGGTCTGTAGCTCAGGT-GGTT-AGAGCGCCACCCTGATAAGGTGGAG-------------------GTCGGTAGTTCGAGTCTACCCAGACCCACCA
+                                        =======  ====           ==== =====       =====                        =====       ============
DI2090 GAT XANTHOMONAS CAMPE. EUBACT    -GGGTCTGTAGCTCAGGT-GGTT-AGAGCGCACCCCTGATAAGGGTGAG-------------------GTCGGTGGTTCGAGTCCTCCCAGACCCACCA
+                                        =======  ====           ==== =====       =====                        == ==       == =========
DI2100 GAT ANACYSTIS NIDULANS EUBACT    -GGGCTATTAGCTCAGGT-GGTT-AGAGCGCACCCCTGATAAGGGTGAG-------------------GTCCCTGGTTCAAGTCCAGGATGGCCCA---
+                                        ====*==  ====           ==== =====       =====                        =====       =======*====
DI2140 CAT SYNECHOCYSTIS SP.  EUBACT    -CCAGGGTTGGCCGAGC--GGT-TGAGGCAGCGAACTCATAATTCGCCC-------------------TAGACAGGTTCAACTCCTGTACCCTGGA---
+                                        =======  ===             === =====       =====                        =====       ============
DI2141 GAT SYNECHOCYSTIS SP.  EUBACT    -GGGCTATTAGCTCAGCT-GGTT-AGAGCGCACCCCTGATAAGGGTGAG-------------------GTCTCTGGTTCAAGTCCAGAATGGCCCA---
+                                        ====*==  ====           ==== =====       =====                        =====       =======*====
DI2142 GAT SYNECHOCYSTIS SP.  EUBACT    -GGGCTATTAGCTCAGCT-GGTT-AGAGCGCACCCCTGATAAGGGTGAG-------------------GTCTCTGGTTCAAGTCCAGAATGGCCCCA--
+                                        ====*==  ====           ==== =====       =====                        =====       =======*====
DI2180 GAT CYANOPHORA PARAD.  CYANEL    -GGGCTATTAGCTCAGTT-GGTT-AGAGCGCACCCCTGATAAGGGTGAG-------------------GCCCCTGGTTCGAATCCAGGATGGCCCA---
+                                        ====*==  ====           ==== =====       =====                        =====       =======*====
DI2220 GAT PYLAIELLA LITTORA. CYANEL    -GGGCTATTAGCTCAGTT-GGTT-AGAGCGCACCCCTGATAAGGGTGAG-------------------GGCCCTGGTTCAAATCCAGGATGGCCCA---
+                                        ====*==  ====           ==== =====       =====                        =====       =======*====
DI2400 GAT CYANOPHORA PARAD.  CHLORO    -GGGCTATTAGCTCAGTT-GGTT-AGAGCGCACCCCTGATAAGGGTGAG-------------------GCCCCTGGTTCGAATCCAGGATGGCCCA---
+                                        ====*==  ====           ==== =====       =====                        =====       =======*====
DI2410 GAT PYLAIELLA LITTORA. CHLORO    -GGGCTATTAGCTCAGTT-GGTT-AGAGCGCACCCCTGATAAGGGTGAG-------------------GGCCCTGGTTCAAATCCAGGATGGCCCA---
+                                        ====*==  ====           ==== =====       =====                        =====       =======*====
DI2440 GAT CHLAMYDOMON.REINH. CHLORO    -GGGCTATTAGCTCAGTT-GGTT-AGAGCGTTGCTTTGATAAGGCAAAA-------------------GTCGAAAGTTCAAATCTTTCATAGCCCA---
+                                        =======  ====           ==== ====*       *====                        =====       ============
DI2450 GAT NANOCHLORUM EUCAR. CHLORO    -GGGCTATTAGCTCAGT--GGT--AGAGCGCACCCCTGATAAGGGTGAG-------------------GTCTCTGGTTCAAT-CCAGCATAGCCCA---
+                                        =======  ====           ==== =====       =====                         ====       ==== =======
DI2470 CAT ODONTELLA SINENSIS CHLORO    -GGCTCTGTAGCTCAGT--GGTT-AGAGCAGGGGACTCATAAGCCCAAG-------------------GTCGTAGGTTCAAATCCCACCAGAGCCA---
+                                        =======  ====           ====  ====       ====                         == ==       == =========
DI2480 GAT CHLORELLA ELLIPSO. CHLORO    -GGGCTATTAGCTCAGTT-GGTT-AGAGCGCACCCCTGATAAGGGTGAG-------------------GTCGCTGATTCGAATTCAGCATAGCCCA---
+                                        =======  ====           ==== =====       =====                        =====       ============
DI2510 GAT ASTASIA LONGA      CHLORO    -GGGCTATTAGCTCAATT-GGTT-AGAGCATACCCTTGATAAGGGTAAG-------------------GTTAATAGTTCAAATCTGTTATGGCCCT---
+                                        ====*==  ====           ==== =====       =====                        ==*==       ==*====*====
DI2520 GAT EUGLENA GRACILIS   CHLORO    -GGGCTATTAGCTCAGTT-GGTT-AGAGCATACCCTTGATAAGGGTAAG-------------------GTCGCTAGTTCAAGTCTAGCATGGCCCT---
+                                        ====*==  ====           ==== =====       =====                        =====       =======*====
DI2521 CAT EUGLENA GRACILIS   CHLORO    -GCATTTATGGCAGAGT--GGACGATAGCACGGGACTCATAATCTCGCTCCG----GAAGG----ACGT-CGCTGGTTCGAATCCAGCTGAATGCA---
+                                        =====*=  == *           * == ==*==       ==*==                        =====       ======*=====
DI2540 GAT CRYPTOMONAS SPEC.  CHLORO    -GGGCTATTAGCTCGCT--GGT--TGAGCACACCCCTGATAAGGGTGAG-------------------GCCTCTGGTTC_AGTCCAGAATAGCCCA---
+                                        =======  ====           ==== =====       =====                        =====       ============
DI2550 GAT SPIROGYRA MAXIMA   CHLORO    -GGGCTATTAGCTCAGT--GGT--AGAGCGCGCCCCTGATAAGGGCGAG-------------------GTCTCTGGTTCAAGTCCAGGATAGCCCA---
+                                        =======  ====           ==== =====       =====                        *====       ====*=======
DI2570 GAT ANTITHAMNION SP.   CHLORO    -GGGCTATTAGCTCAGTT-GGTT-AGAGCGCACCCCTGATAAGGGTGAG-------------------GTCCCTGGTTCAAATCCAGGATGGCCCA---
+                                        ====*==  ====           ==== =====       =====                        =====       =======*====
DI2580 GAT CYANIDIUM CALDAR.  CHLORO    -GGGTTATTAGCTCAGTT-GGTT-AGAGCACACCCCTGATAAGGGTGAG-------------------GTCCCTGGTTCAAATCCAGGATAACCCA---
+                                        =======  ====           ==== =====       =====                        =====       ============
DI2590 GAT OLISTHODISCUS LUT. CHLORO    -GGGCTATTAGCTCAGTT-GGTT-AGAGCGCACCCCTGATAAGGGTGAG-------------------GTCTCTGGTTCAAATCCAGAATGGCCCA---
+                                        ====*==  ====           ==== =====       =====                        =====       =======*====
DI2600 CAT MARCHANTIA POLYM.  CHLORO    -GCATCCATGGCTGAAT--GGTT-AAAGCACCCAACTCATAATTG_GAA-------------------TTCACAGGTTCAATTCCTGTTGGATGCA---
+                                        =======  ===             === =====       =====                        =====       ============
DI2601 GAT MARCHANTIA POLYM.  CHLORO    -GGGCTATTAGCTCAGT--GGT--AGAGCGCGCCCCTGATAAGGGCGAG-------------------GTCTCTGGTTCAAGTCCAGGATAGCCCA---
+                                        =======  ====           ==== =====       =====                        *====       ====*=======
DI2610 GAT CUSCUTA REFLEXA    CHLORO    -GGGCTATTAGCTCAGT--GGT--AGAGCGCGCCCCTGATAAGGGCGAG-------------------GTCTCTGGTTCAAGTCCAGGATGGCCCA---
+                                        ====*==  ====           ==== =====       =====                        *====       ====*==*====
DI2620 GAT COLEOCHAETE ORBIC. CHLORO    -GGGCTATTAGCTCAGC--GGTAGAGCGCGCGCCCCTGATAAGGGCGAG-------------------GTCTCTGGTTCAAATCCAGGATAGCCCA---
+                                        =======  == =           = == =====       =====                        *====       ====*=======
DI2700 CAT ORYZA SATIVA       CHLORO    -GCATCCATGGCTGAAT--GGTT-AAAGCGCCCAACTCATAATTG_AAT-------------------ATTGCGGGTTCAATTCCTGCTGGATGCA---
+                                        =======  ===             ===  ====       ====                         ==*==       ==*=========
DI2701 GAT ORYZA SATIVA       CHLORO    -GGGCTATTAGCTCAGT--GGT--AGAGCGCGCCCCTGATAAGGGCGAG-------------------GTCTCTGGTTCAAGTCCAGGATGGCCCA---
+                                        ====*==  ====           ==== =====       =====                        *====       ====*==*====
DI2720 GAT ZEA MAYS           CHLORO    -GGGCTATTAGCTCAGT--GGT--AGAGCGCGCCCCTGATAAGGGCGAG-------------------GTCTCTGGTTCAAGTCCAGGATGGCCCA---
+                                        ====*==  ====           ==== =====       =====                        *====       ====*==*====
DI2721 CAT ZEA MAYS           CHLORO    -GCATCCATGGCTGAAT--GGTT-AAAGCGCCCAACTCATAATTGGTAAA------------------TTTGCGGGTTCAATTCCTGCTGGATGCA---
+                                        =======  ===             ===  ====       ====                         ==*==       ==*=========
DI2760 CAT ARABIDOPSIS THAL.  CHLORO    -GCATCCATGGCTGAAT--GGTT-AAAGCGCCCAACTCATAATTG_GAT-------------------ATCGTAGGTTCAATTCCTACTGGATGCA---
+                                        =======  ===             === =====       =====                        =====       ============
DI2840 GAT GLYCINE MAX        CHLORO    -GGGCTATTAGCTCAGT--GGT--AGAGCGCGCCCCTGATAAGGGCGAG-------------------GTCTCTGGTTCAAGTCCAGGATGGCCCACCA
+                                        ====*==  ====           ==== =====       =====                        *====       ====*==*====
DI2920 GAT NICOTIANA TABACUM  CHLORO    -GGGCTATTAGCTCAGT--GGT--AGAGCGCGCCCCTGATACGGGCGAG-------------------GTCTCTGGTTCAAGTCCAGGATGGCCCA---
+                                        ====*==  ====           ==== =====       =====                        *====       ====*==*====
DI2921 CAT NICOTIANA TABACUM  CHLORO    -GCATCCATGGCTGAAT--GGTT-AAAGCGCCCAACTCATAATTG_GAA-------------------TTCGTAGGTTCAATTCCTACTGGATGCA---
+                                        =======  ===             === = ===       === =                        =====       ============
DI3080 CAT PENNISETUM AMERICA CHLORO    -GCATCCATGGCTGAAT--GGTT-AAAGCGCCCAACTCATAATTG_AAA-------------------TTTGCGGGTTCAATTCCTGCTGGATGCA---
+                                        =======  ===             ===  ====       ====                         ==*==       ==*=========
DI3220 CAT PINUS THUNBERGII   CHLORO    -GCATCCATGGCTGAAT--GGTT-AAAGCGCCCAACTCATAATTG_GAT-------------------ACCGCGGGTTCAATTCCTGCTGGATGCA---
+                                        =======  ===             === =====       =====                        ==*==       ==*=========
DI3221 GAT PINUS THUNBERGII   CHLORO    -GGGCTATTAGCTCAGC--GGT--AGAGCGCGCCCCTGATAAGGGCGAG-------------------GTCTCTGGTTCAAGTCCAGGATAGCCCA---
+                                        =======  ====           ==== =====       =====                        *====       ====*=======
DI3280 CAT SPINACIA OLERACEA  CHLORO    -GCATCCATGGCTGAAT--GGTT-AAAGCGCCCAACTCATAATTG_GAA-------------------TTCGTAGGTTCAATTCCTACTGGATGCA---
+                                        =======  ===             === =====       =====                        =====       ============
DI3281 GAT SPINACIA OLERACEA  CHLORO    -GGGCTATTAGCTCAGT--GGT--AGAGCGCGCCCCTGATACGGGCGAG-------------------GTCTCTGGTTCAAGTCCAGGATGGCCCA---
+                                        ====*==  ====           ==== =====       =====                        *====       ====*==*====
DI3600 GAT PROTOTHECA WICKER. MI SIN    -GGGCAAATAGCTCAGCT-GGTT-AGAGTACACGTCTGATAAACGTGAG-------------------GTCAGGGGTTCAAGTCCCTTTTTGCCCA---
+                                        =======  *===           ===* =====       =====                        =*===       ===*========
DI3601 CAT PROTOTHECA WICKER. MI SIN    -GAGCTTATAGTTCAATT-GGC--AGAACACGTTGCTCATAACAACGCA-------------------GTTGTAGGTTCGAGTCCTACTTGGCTCA---
+                                        ====* =  ====           ==== =====       =====                        =====       ====== *====
DI3620 GAT CHONDRUS CRISPUS   MI SIN    -GAGTCTATAGCTTAAA--GGTT-AGAGCGTACGCTTGATAAGCGTAAA-------------------ATTGATTGTTCGAATCAATATAGACTCA---
+                                        =======  ===*           *=== =====       =====                         ====       ==== =======
DI3650 GAT ODONTELLA SINENSIS MI SIN    -GGGCTATTAGCTCAGTT-GGTT-AGAGCGCGCCCCTGATAAGGGCGAG-------------------GTCTCTGGTTCAAATCCAGAATGGCCCCA--
+                                        ====*==  ====           ==== =====       =====                        =====       =======*====
DI3652 CAT ODONTELLA SINENSIS MI SIN    -GGCTCTGTAGCTCAGT--GGTT-AGAGCAGGGGACTCATAAGCCCAAG-------------------GTCGTAGGTTCAAATCCCACCAGAGCCA---
+                                        =======  ====           ====  ===         ===                         == ==       == =========
DI3740 GAT PENICILLIUM URTIC. MI SIN    -GGTTCTTTAACTTAACT-GGT--AAAGTGTATTCTTGATAAGGATATG-------------------T-TCAGTGTTCGAGTCACTGAAGAATCA---
+                                        =*=====  ====           ====*===*=       =*===*                       =====       ==========*=
DI3750 GAT PICHIA CANADENSIS  MI SIN    -GAGTTTATAATTTAAC--GGT--AAAATGATACTTTGATAAGGTATAA-------------------A-TATAGGTTCGATTCCTGTTAAACTCA---
+                                        =======  ====           ==== ====*       *====                        =*===       ===*========
DI3780 GAT TRIMORPHOMYCES PAP MI SIN    -AAGCTTATAGTATAAC--GGTT-AGTACTCACTGTTGATATCGGTGAA-------------------G-TAGAGGTTCGATTCCTCTTGAGCTTA---
+                                        =====*=  ===*           *=======*=       =*====                       =====       ======*=====
DI3880 GAT ASPERGILLUS NIDUL. MI SIN    -GGTTCTTTAACTTAACC-GGT--AAAGTGTGTTCTTGATAAGGATATG-------------------T-TCAGTGTTCGAGTCACTGAAGAATCA---
+                                        =*=====  ====           ====*=*=*=       =*=*=*                       =====       ==========*=
DI4000 GAT SACCHAROMYCES CER. MI SIN    -GAAACTATAATTCAATT-GGTT-AGAATAGTATTTTGATAAGGTACAA-------------------A-TATAGGTTCAATCCCTGTTAGTTTCA---
+                                        =======  ====           ==== ===**       **===                        =*===       ===*========
DI4060 GAT CANDIDA PARAPSILO. MI SIN    -TTAGCCATATCTTAAT--GGTT-AAAGAGACTGATTGATAATCGGTAA-------------------A-TATAAGTTCGATTCTTATTGGCTAAG---
+                                        =======  ====           ==== ==*==       ==*==                        =====       ============
DI4070 GAT HANSENULA WINGEI   MI SIN    -GAGTTTATAATTTAAC--GGT--AAAATGATACTTTGATAAGGTATAA-------------------A-TATAGGTTCGATTCCTGTTAAACTCA---
+                                        =======  ====           ==== ====*       *====                        =*===       ===*========
DI4080 GAT TORULOPSIS GLAB.   MI SIN    -GAAACTATAATTCAATT-GGTT-AGAATAGTATTTTGATAAGGTACCA-------------------A-TATAGGTTCGATTCCTGTTAGTTTCA---
+                                        =======  ====           ==== ===**       **===                        =*===       ===*========
DI4120 GAT TRICHOPHYTON RUBR. MI SIN    -GATTCCTTAACTTAATA-GGTT-AAAGTATACTTTTGATAAGAGTAGG-------------------A-TTAGCGTTCAATTCGCTAAGGAATC----
+                                        =======  ====           ==== ====*       *====                        =====       ============
DI4310 CAT SOLANUM TUBEROSUM  MI PLA    -GGGCTTATAGTTTAATT-GGTT-GAAACGTACCGCTCATAACGGTGAT-------------------ATTGTAGGTTCGAGCCCTACTAAGCCTACCA
+                                        *======  ====           ==== *====       ====*                        =====       ===========*
DI4360 CAT OENOTHERA SP.      MI PLA    -GGGCTTATAGTTTAATT-GGTT-GAAACGTACCGCTCATAACGGTTAT-------------------ATTGTAGGTTCGAGCCCTACTAAGCCTA---
+                                        *======  ====           ====  ====       ====                         =====       ===========*
DI4410 CAT HELIANTHUS ANNUUS  MI PLA    -GGGCTTATAGTTTAATT-GGTT-GAAACGTACCGCTCATAACGGTGAT-------------------ATTGTAGGTTCGAGCCCTACTAAGCCTACCA
+                                        *======  ====           ==== *====       ====*                        =====       ===========*
DI4500 CAT MARCHANTIA POLYM.  MI PLA    -GGGCTTATAGTTTAATT-GGTT-CAAACGCACCGCTCATAACGGTGAT-------------------ATTGTAGGTTCGAGTCCTACTAAGCCTA---
+                                        *======  ====           ==== =====       =====                        =====       ===========*
DI4600 GAT ALBINARIA COERULEA MI ANI    -AAGCAGCCGCCGGAA---TTG--TACGGGTATCATTGATGTTGATAAA-------------------TATGGAGTTGA----ATACCGTTGCTTA---
+                                        =======  ===             === =====       =====                        == *=       =* =========
DI4620 GAT FASCIOLA HEPATICA  MI ANI    -CCGGTAGGGCTGCGTT-------AGCAGGTTACTGTGATATAGTAATA-------------------GTGAGA--GTTT-----TCTTCGTCGGT---
+                                        ===** *  ====           ====*=====       =====*                       ===           ===* **===
DI4640 GAT ASCARIS SUUM       MI ANI    -ATTATTTTAGTAAAATTTT----ATTATGTCGTCTTGATAAGGCGGAG-------------------T-TC----TTTTT------GAAATAATA---
+                                        =======  *===           ===* *==*=       =*==*                        =               ========
DI4660 GAT ARBACIA LIXULA     MI ANI    -GAGCTTGCTCCTAAA---GGTTTAAGGTGTCTAGCTGATAATTAGATT-------------------AATAAGGGTTAAACTCCCTTCAAGCTCT---
+                                        =======  ==*             *==*====*       *====*                       =====       ============
DI4680 GAT CAENORHABDI.ELEG.  MI ANI    -ACTTTTCTAGTAAAATAT-----ATTATATTATCTTGATAAGGTAAAG-------------------T-TCCA--GT-------TGGGAGAAGTA---
+                                        ====*==  *===           ===* ===*=       =*===                        ===           =====*====
DI4700 GAT MYTILUS EDULIS     MI ANI    -AGTGCCACGTGGGGGA--TG---ATCCAGTTGCTTTGATGAAGCAGAG-------------------CTCAAAAT--ATG--ATTTTTGGCACTT---
+                                        =======  ===*           *=== *====       ====*                        =====       ============
DI4730 GAT BRONCHIOSTOMA LAN. MI ANI    -AGAAATGTAGTTTAA---AA---AAAACGCTGTTTTGATAGGGCAGAG-------------------A-TGCATAA------AATGTCATTTTTA---
+                                        =*=====  ====           ==== ===**       **===                        *===         ===*=====*=
DI4740 GAT CAIMAN CROCODILUS  MI ANI    -GGATTCGTGCCTGAGC--TAT--AAGGGGCTACTTTGATAGAGTAGAT-------------------TATAGGGGTTAAAGCCCCCTCGCATCCT---
+                                        ==== ==  ==*             *== =====       =====                        =====       ======= ====
DI4750 GAT CAIRINA MOSCHATA   MI ANI    -GGAAATGTGCCTGAAC--CCT--AAAGGGTCACTATGATAAAGTGAAC-------------------A-TAGAGGTACAAGCCCTCTCATTTCCT---
+                                        =======  ===             === =====       =====                        =====       ============
DI4760 GAT LOCUSTA MIGRATORIA MI ANI    -AATGAGATGCCTGATT-------AAAGGGTTATCTTGATAGGATAAAT-------------------AAAGTAA-AAATA---TTACTCTCATTA---
+                                        =======  ===             === =====       =====                        ====         ===========
DI4810 GAT LOLIGO BLEEKERI    MI ANI    -AACACTGCGCCGG-AT--AG---AACGGATTATATTGATGTTATAAAT-------------------TATAAGGATC-----TCCTTCTGTGTTT---
+                                        ===== =  ===             === =====       =====                        =====       ====== =====
DI4820 GAT APIS MELLIFERA     MI ANI    -AGTAATATGTCTGATA-------AAAGAAATATTTTGATAAAATATTA-------------------A-TGTATAATTTTA_TATACTATTACTT---
+                                        =======  ===             =========       ======                       =====       ============
DI4830 GAT DAPHNIA PULEX      MI ANI    -AGTTTGATGCCTGATT-------AAAGGGCTACCTTGATAGGGTAGAT-------------------GATGCAACTT-----GTTGCTCAAATTA---
+                                        =*=====  ===             === =====       =====                        =====       ==========*=
DI4840 GAT DROSOPHILA MELANO. MI ANI    -AATGAATTGCCTGATAA------AAAGGATTACCTTGATTAGGGTAAAT------------------CATGCAG-TTTT----CTGCATTCATTG---
+                                        =======  ===             === == ==       == ==                        ====         ===========
DI4850 GAT CARASSIUS AURATUS  MI ANI    -GGAACTGTGCCTGAGC--GCC--CAAGGACCACTTTGATAGAGTGAAT-------------------TACAGGGGTTAAAATCCCCTCAGTTCCT---
+                                        =======  ===             ===  ====       ====                         =====       ============
DI4860 GAT CATHARTES AURA     MI ANI    -GGAAATGTGCCTG-AA--TGC--TAAGGGTCACTATGATAAAGTGAAC-------------------A-TAGAGGTACCAACCCTCTCATTTCCT---
+                                        =======  ===             === =====       =====                        =====       ============
DI4870 GAT CERATOTHERIUM SIM. MI ANI    -AGAAATATGTCTGAT---A----AAAGAGTTAGTTTGATAGAGTAAAT-------------------AATAGAGGTTCAAGCCCTCTTATTTCTA---
+                                        =======  ===             === === =       = ===                        =====       ============
DI4880 GAT DROSOPHILA YAKUBA  MI ANI    -AATGAATTGCCTGAT---AA---AAAGGGTTACCTTGATAGGGTAAAT-------------------TATGCAG--TTTT---CTGCATTCATTG---
+                                        =======  ===             === =====       =====                        ====         ===========
DI4920 GAT COLEONYX VARIEGAT. MI ANI    -GGAAGCGTGCCTGATC--GCC--CAAGGAGTACTTTGATAAGATACCT-------------------AAAAGGGGTTAAACTCCCCTCACTTCCT---
+                                        ===== =  ===             === === *       * ===                        =====       ====== =====
DI4930 GAT CROCODYL.NILOTICUS MI ANI    -GGATTCGTGCCTGAAC--GCC--AAAGGACTGCTTTGATGAGGTAGAA-------------------AATGGAGGTTTAACTCCTCCCGAATCCT---
+                                        =======  ===             === ==*=*       *=*==                        =====       ============
DI4950 GAT DASYPUS NOVEMCINC. MI ANI    -AGGAATATGTCTGATA-------AAAGAATTACTTTGATAGAGTAAAT-------------------AATAGAGGTTTGAACCCTCTTATTCCTA---
+                                        =======  ===             === =====       =====                        =====       ============
DI4960 GAT DROSOPHILA VIRILIS MI ANI    -AATGAATTGCCTGATA-------AAAGGGTTATCTTGATAGGGTAAAT-------------------TATGTAG--GATT---CTACATTCATTG---
+                                        =======  ===             === ===*=       =*===                        ====         ===========
DI4990 GAT PROTOPTERUS DOLLOI MI ANI    -AGGAAATATGCCTGAA--GTT--AAAGGACCACTTTGATAGGGTGGAT-------------------CTTGGGGGTTAACCCCCCCTATTTCCTA---
+                                        =======  == =           = == ====*       *====                        *====       ====*=======
DI5000 GAT ASTERINA PECTINI.  MI ANI    -GCTTGTTCCTTAAGGTAAGGA--C----ATCTAGCTGATAATTAGATT-------------------GAAGAAGGTTAAATTCCTTCCAGGCTTT---
+                                        *  * =                      =====*       *=====                       =====       ===== = *  *
DI5030 GAT CYPRINUS CARPIO    MI ANI    -AGGAACTTGCCTGAGC--ACC--TAAGGACCACTTTGATAGAGTGAAT-------------------A-CAGGGGTTAAAATCCCC_AGTTCCTA---
+                                        =======  ===             ===  ====       ====                         =====       ============
DI5040 GAT PARACENTROTUS LIV. MI ANI    -GAGCTTGCT-CCCAAA--GC--TTGGGTGTCTAGCTGATAATTAGACT-------------------ATCAAGGGTTAAATTCCCTTCAAGCTCT---
+                                        =======   ===           === =====*       *=====                       =====       ============
DI5050 GAT ANOPHELES QUADRIM. MI ANI    -AATGAATTGCCTGATAA------AAAGGATTACCTTGATAGGGTAAAT-------------------C-ATGAAATTTAATATTTCA-TTCATTA---
+                                        ======   ===             === =====       =====                        =====       ===== ======
DI5080 GAT STRONGYLOCEN.PURP. MI ANI    -GAGCTTGC-CCCTAAA--GTT--AAGGTGTCTAGCTGATAATTAGATT---------------------TAAGGGTTAAATTCCCTTCAAGCTCT---
+                                        =======   ===           === *====*       *====*                       =====       ============
DI5110 GAT ACANTHAMOEBA CAST. MI ANI    -ACACCTATAACTCAGTT-GGTT-AGAGTGCACGCTTGATAAGCGTGAA-------------------GTCGATAGTTCGAGTCTATCTAGGTTCA---
+                                          =====  ====           ==== =====       =====                        =====       ==========  
DI5120 GAT XENOPUS LAEVIS     MI ANI    -GGAAATGTGCCCGAA---AG---TAGGGATCACTTTGATAGAGTGAAA-------------------TATATGGGTTCAAACCCCATCATCTCCT---
+                                        === ===  ===             === =====       =====                        =====       ======== ===
DI5130 GAT ALLIGATOR MISSISS. MI ANI    -TAGGATCCGTGCCTGAACCATAAAGG--GCTACTTTGATAGAGTAGAT-------------------AATGGGG-TTAGAGC-CCCC--TCGCAT---
+                                        =  ==      ==           ==   =====       =====                        ====         ====  ==  =
DI5131 GAT ALLIGATOR MISSISS. MI ANI    -GGATCCGTGCCTGAAC--CAT--AAAGGGCTACTTTGATAGAGTAGAT-------------------AATAGGGGTTAGAGCCCCCTCGCATCCT---
+                                        ==== ==  ===             === =====       =====                        =====       ======= ====
DI5160 GAT RANA CATESBEIANA   MI ANI    -GGAAGCGTGCCTGAA---AGT--TAAGGACCTCCTTGATAGGGAGGCT-------------------TATAGGGGTTCAAACCCCCTCACTTCCT---
+                                        ===== =  ===             === =====       =====                        =====       ====== =====
DI5210 GAT CROSSOSTOMA LACUS. MI ANI    -GGAACCGTGCCTGAAT--GCC--TAAGGACTACTTTGATAGAGTGGCT-------------------TATGAGGGTTAGAACCCCTCCAGTTCCT---
+                                        ===== =  ===             === =*===       ===*=                        =====       ====== =====
DI5220 GAT CHICKEN            MI ANI    -GGAAGCGTGCCTGAAC--AA---AAAGGATCACTATGATAAAGTGAAC-------------------A-TAGAGGTATAAC_CCTCTCACTTCCT---
+                                        ===== =  ===             === =====       =====                        =====       ====== =====
DI5280 GAT RAT                MI ANI    -AGAAATATGTCTGACA-------AAAGAGTTACTTTGATAGAGTAAAT-------------------AATAGAGGTTTAAATCCTCTTATTTCTA---
+                                        =======  ===             === =====       =====                        =====       ============
DI5320 GAT MOUSE              MI ANI    -AGAAATATGTCTGATA-------AAAGAATTACTTTGATAGAGTAAAT-------------------TATAGAGGTTCAAGCCCTCTTATTTCTA---
+                                        =======  ===             === =====       =====                        =====       ============
DI5340 GAT BALAENOPTERA PHYS. MI ANI    -AGAAATATGTCTGAT---AA----AAGAGTTACTTTGATAGAGTAAAT-------------------AATAGAGGCCCAAATCCTCTTATTTCTA---
+                                        =======  ===             === =====       =====                        =====       ============
DI5350 GAT BALAENOPTERA MUSC. MI ANI    -AGAAATATGTCTGATA-------AAAGAGTTACTTTGATAGAGTAAAT-------------------AATAGAGGCCTAAATCCTCTTATTTCTA---
+                                        =======  ===             === =====       =====                        =====       ============
DI5360 GAT BOVINE             MI ANI    -AGAAATATGTCTGACA-------AAAGAGTTACTTTGATAGAGTAAAT-------------------AATAGAGCTTCAAACCCTCTTATTTCTA---
+                                        =======  ===             === =====       =====                        ====         ===========
DI5380 GAT PHOCA VITULINA     MI ANI    -AGAAATATGTCTGGACA------AAAGAGTTACTTTGATAGAGTAAAT-------------------AATAGAGGTTAAAACCCTCTTATTTCTA---
+                                        =======  ===             === =====       =====                        =====       ============
DI5390 GAT GADUS MORHUA       MI ANI    -GGAGTTGTGCCTGAA---GTA--AAGGGACCACTTTGATAGGGTGAAT-------------------CATAAGGGTTAAAGTCCCTTCAACTCCT---
+                                        =======  ==*             *==  ===*       *===                         =====       ============
DI5410 GAT DIPHYLLOBO. NIHON. MI ANI    -CCAATAGGGCTGCTT--------TGCAGGTTACTTTGATATAGTAAAC-------------------TTAAAACTTT-----GTGTTTCATTGGT---
+                                        ===== *  ====           ==== =====       =====                        ==  *       *  ==* =====
DI5440 GAT RHINOCEROS UNICORN MI ANI    -AGAAATATGTCTGACA-------AAAGAGTTACTTTGATAGAGTAAAT-------------------AATAGAGGTTTA-ACCCTCTTATTTCTA---
+                                        =======  ===             === =====       =====                        =====       ============
DI5450 GAT SCELOPORUS OCCID.  MI ANI    -GGATGTGTGCCTGAAT--GTTT-TAAGGATTACTTTGATAGAGTAAAC-------------------TATAGAGGCTAGAATCCTCTCACCTCCT---
+                                        === ===  ===             === =====       =====                        =====       ======== ===
DI5470 GAT EQUUS ASINUS       MI ANI    -AGAAATATGTCTGAC---A----AAAGAGTTACTTTGATAGAGTAAAA-------------------CATAGAGGTTCAAACCCTCTTATTTCTA---
+                                        =======  ===             === =====       =====                        =====       ============
DI5480 GAT EQUUS CABALLUS     MI ANI    -GGAAATATGTCTGACTG-ACA--AAAGAGTTACTTTGATAGAGTAAAA-------------------CATAGAGGCTCAAACCCTCTTATTTCTA---
+                                        *======  ===             === =====       =====                        =====       ===========*
DI5500 GAT STRUTHIO CAMELUS   MI ANI    -GGAAATGTGCCTGA----ATC--AAAGGGTCACTATGATAAAGTGAAC-------------------A-TAGAGGTTTACC_CCTCTCATTTCCT---
+                                        =======  ===             === =====       =====                        =====       ============
DI5501 GAT STRUTHIO CAMELUS   MI ANI    -GGAAATGTGCCTG-AA--TC---AAAGGGTCACTATGATAAAGTGAAC-------------------A-TAGAGGTTCCAGCCCTCTCATTTCCT---
+                                        =======  ===             === =====       =====                        =====       ============
DI5510 GAT EUMECES EGREGIUS   MI ANI    -GGAAATGTGCCCGAAG--CCC--AAGGG-CTACTTTGATAGAGTAAAA-------------------CACAGAGGTTAAAATCCTCTCATTTCCC---
+                                        =======  ===             ===  ====       ====                         =====       ============
DI5530 GAT HYLOBATES LAR      MI ANI    -AGAAATACGTCTGAC---G----AAAGAGTTACTTTGATAGAGTAAAT-------------------AATAGGGGTTTAAATCCCCTTATTTCTA---
+                                        =======  ===             === =====       =====                        =====       ============
DI5550 GAT ERINACEUS EUROP.   MI ANI    -AGAAATATGTCTGATA-------AAAGAATTACTTTGATAGAGTAAAT-------------------AATAGAGGTTTAAACCCTCTTATTTCTA---
+                                        =======  ===             === =====       =====                        =====       ============
DI5610 GAT SIAMANG            MI ANI    -AGAAATACGTCTGACG-------AAAGAGTTACTTTGATAGAGTAAAT-------------------AACAGGGGTTTAAATCCCCTTATTTCTA---
+                                        =======  ===             === =====       =====                        =====       ============
DI5670 GAT PAPIO HAMADYRAS    MI ANI    -AGAAATATGTCTGACA-------AAAGAGTTACTTTGATAGAGTAAAC-------------------AATAGAGGCCCCAATCCTCTTATTTCTA---
+                                        =======  ===             === =====       =====                        =====       ============
DI5690 GAT LAMPETRA FLUVIALI. MI ANI    -GGAAGTATGTCCGAA---AA---TAGGAACCACTTTGATAGAGTGGCT-------------------ACAGGGGATATTAC-CCCCTTTATTCCT---
+                                        ====  =  ===             === =====       =====                        *===         ===*=  ====
DI5720 GAT CHIMPANZEE         MI ANI    -AGAAATATGTCTGATA-------AAAGAATTACTTTGATAGAGTAAAT-------------------AATAGGAGTTCAAATCCCCTTATTTCTA---
+                                        =======  ===             === =====       =====                        === =       = ==========
DI5730 GAT PYGMY CHIMPANZEE   MI ANI    -AGAAATATGTCTGATA-------AAAGAATTACTTTGATAGAGTAAAT-------------------AATAGGAGTTTAAATCCCCTTATTTCTA---
+                                        =======  ===             === =====       =====                        === =       = ==========
DI5750 GAT LEPTOTYP.DULCIS    MI ANI    -GGAAGCGTGCCTGAGA-------AAAGGACTACCTTGATAAAGTAAAA-------------------A-CAGAGCATTGAAC-CTCTCACTTCCT---
+                                        ===== =  ===             ===  ===         ===                         ====         ===== =====
DI5800 GAT GORILLA            MI ANI    -AGAAATATGTCTGATA-------AAAGAGTTACTTTGATAGAGTAAAT-------------------AATAGAGGTTTAAACCCCCTTATTTCTA---
+                                        =======  ===             === =====       =====                        == ==       == =========
DI5801 TAA GORILLA            MI ANI    -GTTAAGATGGCAGAGCCCGGTA-ATCGCATAAAACTTAAAACTTTATA-------------------GTCAGAGGTTCAATTCCTCTTCTTAACA---
+                                        =======  == *           * =======         =====                       =====       ============
DI5840 GAT ORANG UTAN         MI ANI    -AGAAATATGTCTGACA-------AAAGAGTTACTTTGATAGAGTAAAA-------------------AATAGAGGTCTAAATCCCCTTATTTCTA---
+                                        =======  ===             === =====       =====                        == ==       == =========
DI5850 GAT MACROPUS ROBUSTUS  MI ANI    -AGAAATATGTCTGACA-------AAAGAATTATCTTGATAGGATAAAT-------------------TATAGGGGTGCAAGCCCCCTTATTTCTA---
+                                        =======  ===             === =====       =====                        =====       ============
DI5870 GAT MYXINE GLUTINOSA   MI ANI    -AGGAAATATGCCTGA---TT---TAAGGATTACTTTGATAGAGTAAAA-------------------C-AAAGTGCACACTCCACTTATTTCCTT---
+                                        =======   = =           = =  =====       =====                        =====       ============
DI5880 GAT HUMAN              MI ANI    -AGAAATATGTCTGATA-------AAAGAGTTACTTTGATAGAGTAAAT-------------------AATAGGAGCTTAAACCCCCTTATTTCTA---
+                                        =======  ===             === =====       =====                        === =       = ==========
DI5890 GAT OENOTHERA BERTERI. MI ANI    -GGGCTTATAGTTTAATT-GGTT-GAAACGTACCGCTGATAACGGTTAT-------------------ATTGTAGGTTCGAGCCCTACTAAGCCTA---
+                                        *======  ====           ====  ====       ====                         =====       ===========*
DI6000 GAT ONCORHYN.MASOU     MI ANI    -GGAATTGTGCCTGAAT--GCT--TAAGGACCACCTTGATAGCGTGGCT-------------------GATAGGGGTTCAAGTCCCCTCAATTCTA---
+                                        *======  ===             === ====         ====                        =====       ===========*
DI6010 GAT ORYCTOLAGUS CANIC. MI ANI    -AGAAATATGTCTGATA-------AAAGAGTTACTTTGATAGAGTAAAT-------------------AATAGAGGATCTTAGCCTCTTATTTCTA---
+                                        =======  ===             === =====       =====                        =====       ============
DI6060 GAT PECTEM MAXIMUS     MI ANI    -GGTGCTGAGCCGGGTT--TT---AGCGGGTTACTTTGATGTGGTAAAT-------------------TTCGAGAGTTTAAT-CTCTTTAGCATCT---
+                                        =*====*  ===             === ====*       *====                        *====       ====**====*=
DI6090 GAT RHEA AMERICANA     MI ANI    -GGAAATGTGCCTGAA---CT---AAAGGGTCACTATGATAAAGTGAAC-------------------A-TGGAGGTCCACCACCTCTCATTTCCT---
+                                        =======  ===             === =====       =====                        *====       ====*=======
DI6110 GAT SCYLIORCHINUS CAN. MI ANI    -GGAAGTGTGCCTGAA---CT---AAAGGACCACTTTGATAGAGTGGAT-------------------AATGAAAGTTAAAATCTTTCCTCTTCCT---
+                                        ===== =  ===             === =====       =====                        =====       ====== =====
DI6130 GAT SPARGANUM PROLIFE. MI ANI    -CCAATAGGGCTGCT----AC---TGCAGGTTACTTTGATATAGTAAAT-------------------A-TAGGACTT-----TTGTTTCGTTGGT---
+                                        ====* =  ====           ==== =====       =====                        =* =         = *== *====
DI6140 GAT SPIROMETRA ERINAC. MI ANI    -CCAATAGGGCTGCTA---T----TGCAGGTTACTTTGATATAGTAAAT-------------------T-TAGGACTT-----GTGTTTCGTTGGT---
+                                        ====* *  ====           ==== =====       =====                        =* ==       == *=* *====
DI7500 GAT PLASMODIUM FALSI.  CY SIN    -AGGTTTTTAGTTTAAT--GGTT-AAAACATACTCTTGATAAGGGTAAA-------------------A-TTTTAGTTCAATTCTAAAAAAACCTA---
+                                        =======  ====           ==== ===*=       =*===                        =====       ============
DI7550 TAT LEISHMANIA TARENT. CY SIN    -GCTCCCGTGGTCTAGTT-GGTT-AGGACGCTGGTCTTATGAACCGGAT-------------------GTCGCGGGTTCGAGCCCCGCCGGGAGCA---
+                                        =======  ===*           *=== =*===       ===*=                        =====       ============
DI7600 AAT CANDIDA ALBICANS   CY SIN    -GGTCCCTTGGCCCAGTT-GGTT-AAGGCGTGGTGCTAATAAGTTTAATTTGT---TACGC---CAAGATCAGCAGTTCGATCCTGCTAGGGACCA---
+                                        =======  ===             === =**           **=                        =====       ============
DI7630 AAT SACCHAROMYCES CER. CY SIN    -GGTCTCTTGGCCCAGTT-GGTT-AAGGCACCGTGCTAATAACGCGGGG-------------------ATCAGCGGTTCGATCCCGCTAGAGACCA---
+                                        =======  ===             === ===*=       =*===                        =====       ============
DI7631 TAT SACCHAROMYCES CER. CY SIN    -GCTCGTGTAGCTCAGT--GGTT-AGAGCTTCGTGCTTATAACGCGACC-------------------GTCGTGGGTTCAATCCCCACCTCGAGCA---
+                                        ===== =  ====           ==== ===*=       =*===                        =====       ====== =====
DI7640 AAT SCHIZOSACCHA.POM.  CY SIN    -GGTCGCAT-ATGTAGTC-GGTT-ATCATGTCGATCTAATAAGTCGAAT-------------------GTCGCCGGTTCGAACCCGGCTGTGACCA---
+                                        ====*==  ===             === ====*       *====                        =====       =======*====
DI7670 AAT CRITHIDIA FASCIC.  CY SIN    -GCTCTCATAGCTCAGTC-GGTT-AGAGCGTGGGTCTAATAAGCCCAAG-------------------GTCACAGGTTCGACCCCTGTTGGGAGCA---
+                                        ====*==  ====           ==== ====*       *====                        =====       =======*====
DI7710 AAT LEPTOMONAS COLLOS. CY SIN    -GCTCTCATAGCTCAGTC-GGTT-AGAGCGTGGGTCTAATAAGCCCAAG-------------------GTCACAGGTTCGACCCCTGTTGGGAGCA---
+                                        ====*==  ====           ==== ====*       *====                        =====       =======*====
DI7720 AAT LEPTOMONAS SEYMOU. CY SIN    -GCTCTCATAGCTCAGTC-GGTT-AGAGCGTGGGTCTAATAAGCCCAAG-------------------GTCACAGGTTCGACCCCTGTTGGGAGCA---
+                                        ====*==  ====           ==== ====*       *====                        =====       =======*====
DI8700 GAT MANTONIELLA SQUAM. CY PLA    -GGGCTATTAGCTCAGGT-GGTT-AGAGCGCACCCCTGATAAGGGTGAG-------------------GTCTCTGGTTCAAGTCCAGAATAGCCCA---
+                                        =======  ====           ==== =====       =====                        =====       ============
DI9200 TAT CAENORHABDI.ELEG.  CY ANI    -GCCCCATTGGCGCAGTC-GGTT-AGCGCGTGGTACTTATA_TGCCAAG-------------------GTCGCCAGTTCGAGCCTGGCATGGGGCA---
+                                        =======  ====           ==== ===*=       =*===                        =====       ============
DI9240 AAT DROSOPHILA MELANO. CY ANI    -GGCCCATTAGCTCAGTT-GGTT-AGAGCGTCGTGCTAATAACGCGAAG-------------------GTCGCGGGTTCGATCCCCTCATGGGCCA---
+                                        =======  ====           ==== ===*=       =*===                        = ===       === ========
DI9330 AAT MOUSE              CY ANI    -GGCCGGTTAGCTCAGTT-GGTT-AGAGCGTGGTGCTAATAACGCCAAG-------------------GTCGCGGGTTCGATCCCCGTACGGGCCA---
+                                        ==== ==  ====           ==== ===*=       =*===                        *====       ====*== ====
DK0000 CTT CHLORELLA VIRUS K2 VIRUS     -GCCCGTCTAGCTCAGTC-GGT--AGAGCGCCAGACTCTTAATCTGGTG-------------------GTCGTGGGTTCGAGCCCCACGATGGGCA---
+                                        ====*==  ====           ====*=====       =====*                       =====       =======*====
DK0001 TTT CHLORELLA VIRUS K2 VIRUS     -GCCCGTCTAGCTCAGTC-GGT--AGAGCGCCAGACTTTTAATCTGGTG-------------------GTCGTGGGTTCGAGCCCCACGATGGGCA---
+                                        ====*==  ====           ====*=====       =====*                       =====       =======*====
DK0002 CTT CHLORELLA VIRUS K2 VIRUS     -GCCCGCCTAGCTCAGTC-GGT--AGAGCGCCAAAATCTTAATCTGGTG-------------------GTCGTGGGTTCGATCCCCACGGCGGGCA---
+                                        =======  ====           ====*=== =       = ===*                       =====       ============
DK0260 TTT PHAGE T5           VIRUS     -GGGTTGCTAGCTCAACT-GGTTTAGAGCACTGGTCTTTTAAACCATAG-------------------GTTACAGGTTCGAGTCCTGTGCAACCCACCA
+                                        =======  ====           ====  ====       ====                         =====       ============
DK0340 TTT ARCHAEGLOBUS FULG. ARCHAE    -GGGCTCGTAGCTCAGCCAGGC--AGAGCGACGGGCTTTTAACCCGTCG-------------------GTCGCGGGTTCAAATCCCGTCGAGCCCG---
+                                        =======  ====           ==========       ======                       *====       ====*=======
DK0341 CTT ARCHAEGLOBUS FULG. ARCHAE    -GGGCCGGTAGCTTAGCCAGGC--AGAGCGCGGGACTCTTAATCCCGCA-------------------GTCGGGGGTTCAAATCCCTCCCGGCCCG---
+                                        =======  ===*           *=========       ======                       =*===       ===*========
DK0650 TTT METHANOCOCCUS JAN. ARCHAE    -GGGCCCGTAGCTCAGTCTGGC--AGAGCGCCTGGCTTTTAACCAGGTG-------------------GTCGAGGGTTCAAATCCCTTCGGGCCCG---
+                                        =======  ====           ====*=====       =====*                       *====       ====*=======
DK0660 TTT METHANOCOC.VANI.   ARCHAE    -GGGCCCGTAGCTTAGTCTGGT--AGAGCGCCTGACTTTTAATCAGGCG-------------------GTCGAGGGTTCGAATCCCTTCGGGCCCG---
+                                        =======  ===*           *=========       ======                       *====       ====*=======
DK0680 TTT METHANOTHERM. FER. ARCHAE    -GGGCCCGTAGCTCAGTCTGGT--AGAGCGCTTGGCTTTTAACCAAGTA-------------------GTCGCGGGTTCAAATCCCGTCGGGCCCG---
+                                        =======  ====           ====*=====       =====*                       *====       ====*=======
DK0740 TTT METHANOCOC.VOLTAE  ARCHAE    -GGGCCCGTAGCTTAGTCTGGT--AGAGCGCCTGGCTTTTAATCAGGCG-------------------GTCGAGGGTTCGAATCCCTTCGGGCCCG---
+                                        =======  ===*           *========*       *=====                       *====       ====*=======
DK0760 TTT METHANOPYRUS KAND. ARCHAE    -GGGCCGGCAGCTCAGTCTGGCT-AGAGCGCGGGACTTTTAATCCCGTG-------------------GTCCCGGGTTCAAATCCCGGCCGGCCCACCA
+                                        =======  ====           ====*=====       =====*                       =====       ============
DK1140 TTT MYCOPLASMA CAPRIC. EUBACT    -GACTCGTTAGCTCAGCC-GGT--AGAGCAACTGGCTTTTAACCAGTGG-------------------GTCCGGGGTTCGAATCCCCGACGAGTCACCA
+                                        =======  ====           ==== =====       =====                        =====       ============
DK1141 CTT MYCOPLASMA CAPRIC. EUBACT    -GTCTGATTAGCGCAACT-GGC--AGAGCAACTGACTCTTAATCAGTGG-------------------GTTGTGGGTTCGATTCCCACATCAGGCACCA
+                                        =*=====  == =           = == =====       =====                        =====       ==========*=
DK1150 TTT MYCOPLASMA GEN.    EUBACT    -GACTCACTAGCTCAGG--GGT--AGAGCATTTGACTTTTAATCAAAGG-------------------GTCCCGAGTTCGATCCTCGGGTGGGTCACCA
+                                        ===*===  ====           ==== =====       =====                        =====       ========*===
DK1151 CTT MYCOPLASMA GEN.    EUBACT    -GCATCTTTAGCTCAGTT-GGT--AGAGCAAATGACTCTTAATCATTGG-------------------GTCGTGGGTTCGATCCCCTCAAGATGCACCA
+                                        =======  ====           ==== =====       =====                        = ===       === ========
DK1200 TTT MYCOPLASMA PNEUMO. EUBACT    -GACTCACTAGCTCAGC--GGT--AGAGCATTTGACTTTTAATCAAAGG-------------------GTCCCGAGTTCGATCCTCGGGTGAGTCACCA
+                                        =======  ====           ==== =====       =====                        =====       ============
DK1201 CTT MYCOPLASMA PNEUMO. EUBACT    -GCATCTTTAGCTCAGTT-GGT--AGAGCAAATGACTCTTAATCATTGG-------------------GTCGGGGGTTCGAGCCCCTCAAGATGCACCA
+                                        =======  ====           ==== =====       =====                        =*===       ===*========
DK1220 TTT MYCOPLASMA PG50    EUBACT    -GACTCGTTAGCTCAGCC-GGT--AGAGCAACTGGCTTTTAACCAGTGG-------------------GTCCGGGGTTCGAATCCCCGACGAGTCACCA
+                                        =======  ====           ==== =====       =====                        =====       ============
DK1230 CTT ACHOLEPLASMA LAID. EUBACT    -GCATCCATAGCTCAGTT-GGT--AGAGCAACAGACTCTTAATCTGTGG-------------------GTCCACGGTTCGAGCCCGTGTGGGTGTACCA
+                                        *==*===  ====           ==== =====       =====                        =====       ========*==*
DK1231 TTT ACHOLEPLASMA LAID. EUBACT    -GTCCCGTTAGCTCAGGT-GGT--AGAGCACTTGACTTTTAATCAAGGT-------------------GTCGATGGTTCGAGTCCATCACGGGACACCA
+                                        =======  ====           ==== =====       =====                        =====       ============
DK1270 CTT TREPONEMA PALLIDUM EUBACT    -GGGCCATTAGCTCAGTT-GGT--AGAGCAACAGACTCTTAATCTGTGG-------------------GTCGCAGGTTCGAAGCCTGCATGGCTCA---
+                                        =*=====  ====           ==== =====       =====                        =====       ==========*=
DK1271 TTT TREPONEMA PALLIDUM EUBACT    -GGGCTATTAGCTCAGCT-GGT--AGAGCAACGCCCTTTTAAGGCGTGG-------------------GTCGATGGTTCGAATCCATCATGGCTCA---
+                                        =*==*==  ====           ==== =====       =====                        =====       =======*==*=
DK1280 TTT BORRELIA BURGDORF. EUBACT    -GGGCTCATAGCTCAGGT-GGT--AGAGCAGCGCCCTTTTAAGGCGTTTAAG----GCG------TTTGTCGTAGGTTCGAGTCCTACTGAGCTCA---
+                                        =*=====  ====           =====*====       ====*=                       =====       ==========*=
DK1281 CTT BORRELIA BURGDORF. EUBACT    -GGGCTGCTAGCTCAAT--GGT--AGAGCATCGGACTCTTAATCCGCTG-------------------GTTACAGGTTCAAGTCCTGTGCAGCTCA---
+                                        =*=====  ====           ===== ====       ==== =                       =====       ==========*=
DK1350 CTT STREPTOMYCES LIV.  EUBACT    -GCGCCGCTAGCTCAGTT-GGTT-AGAGCAGCTGACTCTTAATCAGCGG-------------------GTCCGGGGTTCGAGTCCCTGGCGGCGCA---
+                                        =======  ====           ==== =====       =====                        =*===       ===*========
DK1480 TTT STAPHYLOCOC. AURE. EUBACT    -GAGCCATTAGCTCAGTT-GGT--AGAGCATCTGACTTTTAATCAGAGG-------------------GTCAGAGGTTCGAATCCTCTATGGCTCACCA
+                                        =======  ====           ==== =====       =====                        =====       ============
DK1510 TTT HELICOBACTER PYLO. EUBACT    -GACCCGTTAGCTCAGCT-GGT--AGAGCAATTCCCTTTTAAGGAATGG-------------------GCCGTTGGTTCAAATCCAACACGGGTCA---
+                                        =======  ====           ==== =====       =====                        =====       ============
DK1540 TTT BACILLUS SUBTILIS  EUBACT    -GAGCCATTAGCTCAGTT-GGT--AGAGCATCTGACTTTTAATCAGAGG-------------------GTCGAAGGTTCGAGTCCTTCATGGCTCACCA
+                                        =======  ====           ==== =====       =====                        =====       ============
DK1541 TTA BACILLUS SUBTILIS  EUBACT    -GAGCCATTAGCTCAGTT-GGT--AGAGCATCTGACTTTAAATCAGAGG-------------------GTCGAAGGTTCGAGTCCTTCATGGCTCACCA
+                                        =======  ====           ==== =====       =====                        =====       ============
DK1660 TTT E.COLI             EUBACT    -GGGTCGTTAGCTCAGTT-GGT--AGAGCAGTTGACTTTTAATCAATTG-------------------GTCGCAGGTTCGAATCCTGCACGACCCACCA
+                                        =======  ====           =====*====       ====*=                       =====       ============
DK1720 TTT AZOSPIRILLUM LIPO. EUBACT    -GAGCCATTAGCTCAGTT-GGT--AGAGCATCTGACTTTTAATCAGAGG-------------------GTCGAAGGTTCGAGTCCTTCATGGCTCACCA
+                                        =======  ====           ==== =====       =====                        =====       ============
DK2000 TTT HAEMOPHILUS INFLU. EUBACT    -GGGTCGTTAGCTCAGAC-GGT--AGAGCAGCGGACTTTTAATCCGTTG-------------------GTCGAAGGTTCGAATCCTTCACGACCCACCA
+                                        =======  ====           =====*====       ====*=                       =====       ============
DK2001 TTT HAEMOPHILUS INFLU. EUBACT    -GGGTCGTTAGCTCAGTC-GGT--AGAGCAGCGGACTTTTAATCCGTTG-------------------GTCGAAGGTTCGAATCCTTCACGACCCACCA
+                                        =======  ====           =====*====       ====*=                       =====       ============
DK2002 CTT HAEMOPHILUS INFLU. EUBACT    -GGGTTGTTAGCTCAGTT-GGT--AGAGTAGCGGACTCTTAATCCGTCA-------------------GTCGAGAGTTCTAGTCTCTCACAACCCA---
+                                        =======  *===           ===* *====       ====*                        =====       ============
DK2140 TTT SYNECHOCYSTIS SP.  EUBACT    -GGGTCGCTAGCTCAGC--GGT--AGAGCACTCGGCTTTTAACCGATTG-------------------GTCTTGGGTTCGAATCCCAGGCGACCCA---
+                                        =======  ====           ===== ====       ==== =                       *====       ====*=======
DK2470 TTT ODONTELLA SINENSIS CHLORO    -GGGTTGCTAACTCAAT--GGT--AGAGTACTCGGCTTTTAACCGATTT-------------------GTTCTGGGTTCGAGTCCCAGGTAACCCA---
+                                        =====*=  ====           ===== ====       ==== =                       =====       ======*=====
DK2510 TTT ASTASIA LONGA      CHLORO    -GAGTTGATAGCTCAGAT-GGT--AGAGCATTCGGCTTTTAACTGATTG-------------------GTCCTGGGTTCAAATCCCAGTCAACTCA---
+                                        =======  ====           ===== ==*=       =*== =                       =====       ============
DK2520 TTT EUGLENA GRACILIS   CHLORO    -GAGTTGGTAGCTCAGTT-GGT--AGAGCACTCGGCTTTTAACCGATCG-------------------GTCCTGGGTTCGAATCCCAGCCAACTCA---
+                                        =======  ====           ====  ====       ====                         =====       ============
DK2580 TTT CYANIDIUM CALDAR.  CHLORO    -GGGTTGCTAACTCAAT--GGT--AGAGTACTCGGCTTTTAACCGATTA-------------------GTTCCGGGTTCGAGTCCCGGGCAACCCA---
+                                        =======  ====           ===== ====       ==== =                       =====       ============
DK2600 TTT MARCHANTIA POLYM.  CHLORO    -GGGTTGCTAACTCAAT--GGT--AGAGTACTCGGCTTTTAACCGACGA-------------------GTTCCGGGTTCGAGCCCCGGGCAACCCA---
+                                        =======  ====           ====  ====       ====                         =====       ============
DK2720 TTT ZEA MAYS           CHLORO    -GGGTTGCTAACTCAAT--GGT--AGAGTAGTCGGCTTTTAACCGACTA-------------------GTTCCGGGTTCGAGTCCCGGGCAACCCA---
+                                        =======  ====           ==========       ======                       =====       ============
DK2920 TTT NICOTIANA TABACUM  CHLORO    -GGGTTGCTAACTCAAC--GGT--AGAGTACTCGGCTTTTAACCGACTA-------------------GTTCCGGGTTCGAATCCCGGGCAACCCA---
+                                        =======  ====           ===== ====       ==== =                       =====       ============
DK3200 TTT PISUM SATIVUM      CHLORO    -GGGTTGCTAACTCAAT--GGT--AGAGTACTCGGCTTTTAACCGACAG-------------------T-TCCGGGTTCGAGTCCCGGGCAACCCACCA
+                                        =======  ====           ====  ====       ====                         =====       ============
DK3220 TTT PINUS THUNBERGII   CHLORO    -GGGTTGCTAACTCAAT--GGT--AGAGTACTCGGCTTTTAACCGACGA-------------------GCTCCGGGTTCGAGTCCCGGGCAACCCG---
+                                        =======  ====           ====  ====       ====                         =====       ============
DK3230 TTT PINUS CONTORTA     CHLORO    -GGGTTGCTAACTCAAT--GGT--AGAGTACTCGGCTTTTAACCGACGA-------------------GCTCCGGGTTCGAGTCCCGGGCAACCCG---
+                                        =======  ====           ====  ====       ====                         =====       ============
DK3240 TTT SINAPIS ALBA       CHLORO    -GGGTTGCTAACTCAAC--GGT--AGAGTACTCGGCTTTTAACCGACTA-------------------GTTCCGGGTTCGAGTCCCGGGCAACCCA---
+                                        =======  ====           ===== ====       ==== =                       =====       ============
DK3600 TTT PROTOTHECA WICKER. MI SIN    -GGGTGTGTAGCTCAGTT-GGT--AGAGCATCGGGCTTTTAACCTGATG-------------------GTCGTAGGTTCGAGACCTGCCATACCCA---
+                                        ====*==  ====           =======*==       ==*===                       =*===       ===*===*====
DK3610 TTT PYLAIELLA LITTOR.  MI SIN    TGGGTGTATAGCTCAGCT-GGTT-AGAGTGGTGGACTTTTAATCCGAGG-------------------GTCTTGGGTTCAAGTCCCAATACGCCCA---
+                                        ===*===  *===           ===*  *===       ===*                         =====       ========*===
DK3620 TTT CHONDRUS CRISPUS   MI SIN    -GAGTGTATAGCTTAGTC-GGTA-AAAGCAATAAACTTTTAATTTATGG-------------------ATCTTAGGTTCGAACCCTAATACACTCA---
+                                        =======  ====           ==== =====       =====                        =====       ============
DK3630 TTT PLATYMONAS SUBCORD MI SIN    -AGGTGTATAGCTCAGTT-GGT--AGAGCATCCGGCTTTTAACCGGATT-------------------GTCGTAGGTTCAAGTCCTACTATGCCT----
+                                        ===**==  ====           ==========       ======                       =====       =======**===
DK3650 TTT ODONTELLA SINENSIS MI SIN    -GGGTTGCTAACTCAAT--GGT--AGAGTACTCGGCTTTTAACCGATTT-------------------GTTCTGGGTTCGAGTCCCAGGTAACCCA---
+                                        =====*=  ====           ===== ====       ==== =                       =====       ======*=====
DK3660 TTT PLASMODIUM FALCIP. MI SIN    -GAATTACTAGCTTAATT-GGT--AGAGTACTAGACTTTTAATCGAATG-------------------GTTCTGAGTTCAAATCTCAGGTAGTTCA---
+                                        ===*===  *==*           *==*= = ==       == = =                       =====       ========*===
DK3880 TTT ASPERGILLUS NIDUL. MI SIN    -GAGACTTTAGTTTAAT--GGT--AAAACATATGACTTTTAATCATTCT-------------------ACTATAGGTTCGAGTCCTATAAGTCTTA---
+                                        *======  ====           ====  ====       ====                         =====       ===========*
DK4000 TTT SACCHAROMYCES CER. MI SIN    -GAGAATATTGTTTAAT--GGT--AAAACAGTTGTCTTTTAAGCAACCC-------------------A-TGC_GGTTCAACTCCAGCTATTCTCA---
+                                        =======  ====           ==== ====*       *====                        == ==       == =========
DK4030 TTT WILLIOPSIS MRAKII  MI SIN    -GAGAGTAT-TGTTTAAT-GGTA-AAACATTCTGTCTTTTAAGCAGTCT-------------------A-TAGTGGTTCGATTCCACTTATTCTCA---
+                                        ====*==  ====           ====  ===*       *===                         =====       =======*====
DK4050 TTT KLUYVEROMYCES LAC. MI SIN    -GAGAATATTGTTTAAT--GGT--AAAACAGTTGCCTTTTAAGCATCCC-------------------ATGTTTGGTTCGATTCCAACTATTCTTA---
+                                        *======  ====           ==== = ===       === =                         ====       ==== ======*
DK4060 TTT CANDIDA PARAPSILO. MI SIN    -GGGAATGTCGTCTAAA--GGTT-AAGACTTTATCCTTTTAAGTTAAAT-------------------A-TATTGGTTCAATTCCAATCATTCCTA---
+                                        *======  ====           ======== =       = ====                       =====       ===========*
DK4070 TTT HANSENULA WINGEI   MI SIN    -GAGAGTATTGTTTAAT--GGT--AAAACAACTGTCTTTTAAGCAGTTT-------------------A-TAGTGGTTCGATTCTACTTATTCTCA---
+                                        =======  ====           =========*       *=====                       =====       ============
DK4080 TTT TORULOPSIS GLAB.   MI SIN    -GAGAGTATTGTTTAAA--GGT--AAAACAGTTGTCTTTTAAGCAACCC-------------------A-TGCTGGTTCGAATCCAGCTATTCTCA---
+                                        ====*==  ====           ==== ====*       *====                        =====       =======*====
DK4120 TTT TRICHOPHYTON RUBR. MI SIN    -GAGACTTTAGTTCAAT--GGT--AGAACATATGACTTTTAATCATTAT-------------------AGTACGGGTTCGAATCCTGTAAGTCTT----
+                                        *======  ====           ====  ====       ====                         ==*==       ==*========*
DK4340 TTT BRASSICA NAPUS     MI PLA    -GGGTGTATAGCTCAGTT-GGT--AGAGCATTGGGCTTTTAACCTAATG-------------------GTCGCAGGTTCAAGTCCTGCTATACCCA---
+                                        ====*==  ====           =======*==       ==*===                       =====       =======*====
DK4410 TTT HELIANTHUS ANNUUS  MI PLA    -GGGTGTATAGCTCAGTT-GGT--AGAGCATTGGGCTTTTAACCTAATG-------------------GTCGCAGGTTCAAGTCCTGCTATACCCA---
+                                        ====*==  ====           =======*==       ==*===                       =====       =======*====
DK4440 TTT TRITICUM AESTIVUM  MI PLA    -GGGTGTATAGCTCAGTT-GGT--AGAGCATTGGGCTTTTAACCTAATG-------------------GTCGCAGGTTCAAGTCCTGCTATACCCA---
+                                        ====*==  ====           =======*==       ==*===                       =====       =======*====
DK4480 TTT ZEA MAYS           MI PLA    -GGGTGTATAGCTCAGTT-GGT--AGAGCATTGGGCTTTTAACCTAATG-------------------GTCGCAGGTTCAAGTCCTGCTATACCCA---
+                                        ====*==  ====           =======*==       ==*===                       =====       =======*====
DK4500 TTT MARCHANTIA POLYM.  MI PLA    -GGGTGTATAGCTCAGTT-GGT--AGAGCAATAGGCTTTTAACTTAAAG-------------------GTCGCAGGTTCAAGTCCTGCTATACCCA---
+                                        ====*==  ====           ====  ==*=       =*==                         =====       =======*====
DK4600 TTT ALBINARIA COERULEA MI ANI    -TTTTTTATGGCCGAGA--AT---CAAGCATCAAATTTTTAATTTGAAT-------------------TACGAATTAAC----AATTCTTTGCGAT---
+                                        =* *  =  ==               == =====       =====                        =====       ======  * *=
DK4620 CTT FASCIOLA HEPATICA  MI ANI    -CTGGGGGTAGCTTAA---GATT-AAAGTTTGGAATTCTTACTTCTAAG-------------------A-TATCTG-GTT---TGGATTCTTCAGG---
+                                        ===**=*  *===           ===*==*===       ===*==                       ===**       **===*=**===
DK4640 TTT ASCARIS SUUM       MI ANI    -GGGGTGTTAACTTAAGTTT----AAAGTGTTAGATTTTTAATCTGGAA-------------------A-TGG---GTTG------TCACATCCTG---
+                                        *==*===  ====           ==== **===       ===**                        =*             *====*==*
DK4660 CTT ARBACIA LIXULA     MI ANI    -CCTTAGTTAGCTTAT---TT---AAAGCTTTAAACTCTTAATTTAAAA-------------------G-AGATAGTTAAACCCTATTACTAAGGA---
+                                        =======  ====           ==========       ======                       *====       ====*=======
DK4680 TTT CAENORHABDI.ELEG.  MI ANI    -AAGATGTTAACTTAAGTTTT---AAAGTGCCAAACTTTTAATTTGGAA-------------------A-TGGT--GG-------ACCACATCTTA---
+                                        =======  ====           ==== =====       =====                        ===           ==========
DK4700 TTT MYTILUS EDULIS     MI ANI    -TAAGCTAAAGCTTTG---AA---GAAGCGTTAAACTTTTAATTTAATG-------------------A-ACTTGTATAATGCGCAAGTAGCTTTT---
+                                         ======  ====           ====*=====       =====*                       ====*       *========== 
DK4730 TTT BRONCHIOSTOMA LAN. MI ANI    -CATTGGGTAGCTTAAAC-AT---AAAGCGTTAACCTTTTAAGTTAATG-------------------A-TGAGTTACT----TACTCCCCGATGG---
+                                        ===*===  ====           ====*=====       =====*                       ====         =======*===
DK4760 CTT LOCUSTA MIGRATORIA MI ANI    -CATCAGATGACTGAA---AG---TAAGTAATGGTCTCTTAAACCAAAA-------------------AATAGTAAATTAAC_TTACTTCTGATGA---
+                                        =======  ===             ===  ====       ====                         =====       ============
DK4761 CTT LOCUSTA MIGRATORIA MI ANI    -CATCAGATGACTGAAAG------TAAGTAATGGTCTCTTAAACCAAAA-------------------AATAGTAATTAACG-TTACTTCTGATGA---
+                                        =======  ===             ===  ====       ====                         =====       ============
DK4810 TTT LOLIGO BLEEKERI    MI ANI    -GCCTTCATAGCTCAGTC-GGT--AGAGCATCAGACTTTTAATCTGAGG-------------------TTCTGGGTTTCGATTCCAAATGCGGGCT---
+                                        ===* ==  ====           ==== =====       =====                        =  =         =  === *===
DK4811 TTT LOLIGO BLEEKERI    MI ANI    -GCCTCCATAGCTCAGTC-GGT--AGAGCATCAGACTTTTAATCTGAGG-------------------GTCTGGGGTTCGAGTCCCCATGTGGGCT---
+                                        ===* ==  ====           ==== =====       =====                        =====       ======= *===
DK4812 TTT LOLIGO BLEEKERI    MI ANI    -GCCTTCATAGCTCAGTC-GGT--AGAGCATCAGACTTTTAATCTGAGG-------------------TTCTGGGTTTCGATTCCAAATGCGGGCT---
+                                        ===* ==  ====           ==== =====       =====                        =  =         =  === *===
DK4813 TTT LOLIGO BLEEKERI    MI ANI    -GCCCGGCTAGCTCAGTC-GGT--AGAGCACGAGACTTTTAATCTCGGG-------------------GTCGTGGGTTCAAGCCCCACGTTGGGCT---
+                                        ====**=  ====           ==== =====       =====                        =====       ======**====
DK4814 CTT LOLIGO BLEEKERI    MI ANI    -GCCCGGCTAGCTCAGTC-GGT--AGAGCACGAGACTCTTAATCTCGGG-------------------GTCGTGGGTTCAAGCCCCACGTTGGGCG---
+                                        ====**=  ====           ==== =====       =====                        =====       ======**====
DK4820 TTT APIS MELLIFERA     MI ANI    -CATTAGATGTCTGAATTA-----TAAGAGTTGATCTTTTAAATCAAAT-------------------A-TAGTATATTTTA-ATACTTCTAATGA---
+                                        =======  ===             === =====       =====                        =====       ============
DK4840 CTT DROSOPHILA MELANO. MI ANI    -CATTAGATGACTGAA---AG---CAAGTACTGGTCTCTTAAACCATTT-------------------AATAGTAAATTAGC_TTACTTCTAATGA---
+                                        =======  ===             ==== ====       ==== =                       =====       ============
DK4850 TTT CARASSIUS AURATUS  MI ANI    -CGCTAGGAAGCTAAACATTGGACAGAGCGTTGGCCTTTTAAGCCAAAG-------------------CTTGGTGATTCCCGACCACCTCTAGTGA---
+                                        =*====*  ===             === =====       =====                        ====         ====*====*=
DK4870 TTT CERATOTHERIUM SIM. MI ANI    -CATTAAGAAGCTAT---------ATAGCGTTAGCCTTTTCCGTTGAAG-------------------ATTGAGAGCCCAAATCTCTCCTTAATGA---
+                                        =======  ====           ==== =*=*=       =*=*=                        =====       ============
DK4880 CTT DROSOPHILA YAKUBA  MI ANI    -CATTAGATGACTGAA---AG---CAAGTACTGGTCTCTTAAACCATTT-------------------TATAGTAAATTAGC_TTACTTCTAATGA---
+                                        =======  ===             ==== ====       ==== =                       =====       ============
DK4950 TTT DASYPUS NOVEMCINC. MI ANI    -CCTTGAGATGCTATA--------ATAGCATTAACCTTTTAAGTTAAAG-------------------ACTGAGAGTGACCAACTCTCCTCAATGA---
+                                        = =====  ====           ==== =====       =====                        =====       ========== =
DK4990 TTT PROTOPTERUS DOLLOI MI ANI    -CACTATGAAGCTAAG---TT---TCAGCATCAGCCTTTTAAGCTGGAG-------------------ATTGGTGTTTACAC-TCACCCTTAGTGA---
+                                        ===== =  ===             === *====       ====*                        ====         ===== =====
DK5000 CTT ASTERINA PECTINI.  MI ANI    -CTTTGATAAGCTAATAA-GG----CAGCATCAAACTCTTAATTTGAAT-------------------AAAAGTGAATTACC_CCACTATCAAAGA---
+                                        =======  ===             === =====       =====                        ====         ===========
DK5030 TTT CYPRINUS CARPIO    MI ANI    -CGCTAGGAAGCTAAATATTGGACAAAGCGTTGGCCTTTTAAGCCAAAG-------------------ATTGGTGATTCCCGACCACCTCTAGTGA---
+                                        =*====*  ===             === =====       =====                        ====         ====*====*=
DK5030 TTT CYPRINUS CARPIO    MI ANI    -AGCTAAATATTGGAC--------AAAGCGTTGGCCTTTTAAGCCAAAG-------------------ATTGGTGATTCCCGACCACCTCTAGTGA---
+                                         *=== =   *               *  =====       =====                        ====         ===== ===* 
DK5040 CTT PARACENTROTUS LIV. MI ANI    -CCTTAATTAGCTTATTT------AAAGCCCTAAACTCTTAATTTAAAA-------------------GAAAATAGTTAAAACCTATTATTAAGGA---
+                                        =======  ====           ====  ====       ====                         =====       ============
DK5050 CTT ANOPHELES QUADRIM. MI ANI    -CATTAGATGACTGAAAG------CAAGTAATGATCTCTTAAATCATATT------------------A-TAGTAAATTAGC_TTACTTCTAATGA---
+                                        =======  ===             === =====       =====                        =====       ============
DK5070 TTT ANAS PLATYRHYNCOS  MI ANI    -CATTAAGAAGCTATGCA------ACAGCACTAGCCTTTTAAGCTAGCT-------------------AAAGAGGAATTATC-CCCTCCTTAATGG---
+                                        =======  ===             === =====       =====                        ====         ===========
DK5080 CTT STRONGYLOCEN.PURP. MI ANI    -CCTTAATTAGCTTAT---TT---AAAGCTTTAGACTCTTAATTTAAAG-------------------A-AATTAGCTAATACCTATTATTAAGGA---
+                                        =======  ====           ========*=       =*====                       = ===       === ========
DK5110 CTT ACANTHAMOEBA CAST. MI ANI    -ATTTGTATAGCTCAATT-GGT--AGAGCAATGGTCTCTTAAACCAGAG-------------------GTTTTGGGTTCGAGTCCCAATACACCCA---
+                                           ====  ====           ====  ====       ====                         =====       =========   
DK5120 TTT XENOPUS LAEVIS     MI ANI    -CACTAAGAAGCTAAAT--GGGCATTAGCGACAGCCTTTTAAGCTGTAG-------------------ATTGGTGACTCCCAACCACCCTTAATGA---
+                                        == ====  ====           ==== =====       =====                        ====         ======== ==
DK5130 TTT ALLIGATOR MISSISS. MI ANI    -CACTAAGAAGCTAAAT--AG---TCAGCACTAGCCTTTTAAGCTAGGA-------------------TTAGGGGACTAGTATTACCCCCTAGTGA---
+                                        ===== =  ===             === =====       =====                        === =       = ==== =====
DK5210 TTT CROSSOSTOMA LACUS. MI ANI    -CACTAGGAAGCTAAAGTAGGGTAACAGCATTGGCCTTTTAAGCCAAAG-------------------ATTGGTGCCTCCCAACCACCTCTAGTGA---
+                                        ======*  ===             === =====       =====                        ====         ====*======
DK5220 TTT CHICKEN            MI ANI    -CATTAAGAAGCTATG---CA---CCAGCACTAGCCTTTTAAGCTAGAG-------------------AGAGGGG-ACACCCT-CCCCCTTAATGA---
+                                        =======  ===             === =====       =====                        ====         ===========
DK5280 TTT RAT                MI ANI    -CATTGCGAAGCTT----------AGAGCGTTAACCTTTTAAGTTAAAG-------------------TTAGAGA-CAACAAA-TCTCCACATTGA---
+                                        == == =  ===*           *=== =====       =====                        ====         ===== == ==
DK5281 TTT RAT                MI ANI    -CATTGCGAAGCTT----------AGAGCGTTAACCTTTTAAGTTAAAG-------------------TTAGAGA-CAACAAA-TCTCCACAATGA---
+                                        ===== =  ===*           *=== =====       =====                        ====         ===== =====
DK5320 TTT MOUSE              MI ANI    -CACTATGAAGCTA----------AGAGCGTTAACCTTTTAAGTTAAAG-------------------TTAGAGACCTTAAA-ATCTCCATAGTGA---
+                                        =======  ===             === =====       =====                        ====         ===========
DK5340 TTT BALAENOPTERA PHYS. MI ANI    -CATTAAGAAGCTAAA--------TTAGCATTAACCTTTTAAGTTAAAG-------------------ATTGAGAGTCTATAACTCTCCTTAATGA---
+                                        =======  ====           ==== =====       =====                        =====       ============
DK5350 TTT BALAENOPTERA MUSC. MI ANI    -CATTAAGAAGCTAAAT--------CAGCGTTAACCTTTTAAGTTAAAG-------------------ATTGAGAGCCTATAACTCCCCTTAATGA---
+                                        =======  ===             === =====       =====                        = ===       === ========
DK5360 TTT BOVINE             MI ANI    -CACTAAGAAGCTAT---------ATAGCACTAACCTTTTAAGTTAGAG-------------------ATTGAGAGCCATATACTCTCCTTGGTGA---
+                                        ===*===  ====           ==== =====       =====                        =====       ========*===
DK5370 TTT HALICHOERUS GRYPUS MI ANI    -CATTAAGAAGCTAT---------ATAGCGTTAACCTTTTAAGTTAAAG-------------------ACTGAGAGTACTCT_CTCTCCTTAATGA---
+                                        =======  ====           ==== =====       =====                        =====       ============
DK5380 TTT PHOCA VITULINA     MI ANI    -CATTAAGAAGCTATA---------TAGCATTAACCTTTTAAGTTAAAG-------------------ACTGAGAG TCTAATCTCTCCTTAATGA---
+                                        =======  ====           ==== =====       =====                        =====       ============
DK5390 TTT GADUS MORHUA       MI ANI    -CACTAAGAAGCTAATAT-GGGT-TAAGCACCAGCCTTTTAAGCTGGAA-------------------GCAGGTGACTCCCAACCACCCTTAATGA---
+                                        == ====  ===             === =====       =====                        ====         ======== ==
DK5410 CTT DIPHYLLOBO. NIHON. MI ANI    -GCTTCATATA---ACT--AAG------TGCAGGGTTCTTACCCCTGCA-------------------ATGTGTTATT-----ACACTGTGGAGTG---
+                                        *==*==*  =                 =======       ======                        ==           == *==*==*
[truncated: 780,528 more chars]
