# Supplementary material for: Initiator tRNA genes template the 3′ CCA end at high frequencies in bacteria
Source: BMC Genomics. 2016 Dec 8;17:1003. doi: 10.1186/s12864-016-3314-x (PMC5143459; doi:10.1186/s12864-016-3314-x)
Supplement: Additional file 6: — Installation code-base for the TFAM program. (ZIP 819 kb) [file 12864_2016_3314_MOESM6_ESM.zip › tfam_lib-1.04/utilities/sprinzl-2000/sprinzlDBheader.txt]

*******************************************************************
*    COMPILATION OF tRNA SEQUENCES AND SEQUENCES OF tRNA GENES    *
*                           UPDATE 1999                           *
*                        Bayreuth (Germany)                       *
*                        February 18, 2000                        *
*******************************************************************


_____________________________________________________________________

GROUPS OF ORGANISM:
_____________________________________________________________________
VIRUS  Virus or bacteriophage
ARCHAE Archaebacteria
EUBACT Eubacteria
CYANEL Cyanelle (Photosynthetic organella)
CHLORO Chloroplast
MI SIN Mitochondria of single cell or fungi
MI PLA Mitochondria of plant
MI ANI Mitochondria of animal
CY SIN Cytoplasm of single cell or fungi
CY PLA Cytoplasm of plant
CY ANI Cytoplasm of animal


___________________________________________________________________________________

SEQUENCE CODE NUMBERS
___________________________________________________________________________________

First letter: D or R for DNA or RNA respectively. Second letter: amino acid.
In addition to the commonly used one-letter amino acid code, Z means selenocysteine
and X stands for initiator tRNA.
Four digit number: code for organism and isoacceptor (see Table.txt).

_______________________________________________________________________________

ABBREVIATION OF MODIFIED BASES
_______________________________________________________________________________

 one letter code
 |
 |     symbol
 |     |
 |     |                       name
 |     |                       |

 U     U                       uridine
 C     C                       cytidine
 A     A                       adenosine
 G     G                       guanosine
 T     T                       thymine (for sequences of tRNA genes only)
 -                             empty position
 _   (underline)               insertion (see footnote for further information)
 .                             unknown nucleotide

 H     ?A                      unknown modified adenosine
 "     m1A                     1-methyladenosine
 /     m2A                     2-methyladenosine
 +     i6A                     N6-isopentenyladenosine
 *     ms2i6A                  2-methylthio-N6-isopentenyladenosine
 =     m6A                     N6-methyladenosine
 6     t6A                     N6-threonylcarbamoyladenosine
 E     m6t6A                   N6-methyl-N6-threonylcarbamoyladenosine
 [     ms2t6A                  2-methylthio-N6-threonylcarbamoyladenosine
 :     Am                      2'-O-methyladenosine
 I     I                       inosine
 O     m1I                     1-methylinosine
 ^     Ar(p)                   2'-O-ribosyladenosine (phosphat)
 `     io6A                    N6-(cis-hydroxyisopentenyl)adenosine

 <     ?C                      unknown modified cytidine
 %     s2C                     2-thiocytidine
 B     Cm                      2'-O-methylcytidine
 M     ac4C                    N4-acetylcytidine
 ?     m5C                     5-methylcytidine
 '     m3C                     3-methylcytidine
 }     k2C                     lysidine
 >     f5C                     5-formylcytidin
 �     f5Cm                    2-O-methyl-5-formylcytidin

 ;     G                       unknown modified guanosine
 K     m1G                     1-methylguanosine
 L     m2G                     N2-methylguanosine
 #     Gm                      2'-O-methylguanosine
 R     m22G                    N2,N2-dimethylguanosine
 |     m22Gm                   N2,N2,2'-O-trimethylguanosine
 7     m7G                     7-methylguanosine
 (     fa7d7G                  archaeosine
 Q     Q                       queuosine
 8     manQ                    mannosyl-queuosine
 9     galQ                    galactosyl-queuosine
 Y     yW                      wybutosine
 W     o2yW                    peroxywybutosine
 N     ?U                      unknown modified uridine
 {     mnm5U                   5-methylaminomethyluridine
 2     s2U                     2-thiouridine
 J     Um                      2'-O-methyluridine
 4     s4U                     4-thiouridine
 &     ncm5U                   5-carbamoylmethyluridine
 1     mcm5U                   5-methoxycarbonylmethyluridine
 S     mnm5s2U                 5-methylaminomethyl-2-thiouridine
 3     mcm5s2U                 5-methoxycarbonylmethyl-2-thiouridine
 V     cmo5U                   uridine 5-oxyacetic acid
 5     mo5U                    5-methoxyuridine
 !     cmnm5U                  5-carboxymethylaminomethyluridine
 $     cmnm5s2U                5-carboxymethylaminomethyl-2-thiouridine
 X     acp3U                   3-(3-amino-3-carboxypropyl)uridine
 ,     mchm5U                  5-(carboxyhydroxymethyl)uridinemethyl ester
 )     cmnm5Um                 5-carboxymethylaminomethyl-2'-O-methyluridine
 ~     ncm5Um                  5-carbamoylmethyl-2'-O-methyluridine
 D     D                       dihydrouridine
 P     psi                     pseudouridine
 ]     m1psi                   1-methylpseudouridine
 Z     psi m                   2'-O-methylpseudouridine
 T     m5U                     ribosylthymine
 F     m5s2U                   5-methyl-2-thiouridine
 \     m5Um                    5, 2'-O-dimethyluridine


PART ONE: SEQUENCES OF tRNA-GENES
/__________________________________________________________________________________________________________________________________________
*                                    |       accept|  |D-domain         ||anticodon domain ||variable region      ||T-domain       ||accep|
*                                    |        stem |  |                 ||                 |||extra loop       |  ||               ||stem |
*Number                              |  0123456789111111111112222222222223333333333444444eeeeeeeeeeeeeeeeeee4444555555555566666666667777777
*     |Anticodon             |       |            01234567789000123456789012345678901234511111111234522222226789012345678901234567890123456
*     |   |Organism          |Kingdom|                    a   ab                         1234567     7654321
*__________________________________________________________________________________________________________________________________________
