# Supplementary material for: Initiator tRNA genes template the 3′ CCA end at high frequencies in bacteria
Source: BMC Genomics. 2016 Dec 8;17:1003. doi: 10.1186/s12864-016-3314-x (PMC5143459; doi:10.1186/s12864-016-3314-x)
Supplement: Additional file 6: — Installation code-base for the TFAM program. (ZIP 819 kb) [file 12864_2016_3314_MOESM6_ESM.zip › tfam_lib-1.04/utilities/sprinzl-2000/sprinzlIDS.txt]

ARCHAEGLOBUS FULG.      034     ACDEFGHIKLMNPQRSTVWY
HALOBACTERIUM CUT.      038     AC
HALOBACTERIUM HAL.      042     A
HALOBACTERIUM MAR.      044     LS
HALOBACTERIUM MED.      046     W
HALOFERAX VOLCANII      050     CW
HALORUBRUM DISTRI.      031     A
HALORUBRUM LACUSP.      032     A
HALORUBRUM SACCHA.      033     A
HALORUBRUM SODOME.      035     A
HALORUBRUM VACUOL.      036     A
METHANOBAC.FORMI.       058     A
METHANOBAC.THERM.       062     A
METHANOCOC.VANI.        066     ADEFHIKLNPQRTVY
METHANOCOC.VOLTAE       074     DKPTY
METHANOCOCCUS JAN.      065     ACDEFGHIKLMNPQRSTVWXYZ
METHANOPYRUS KAND.      076     KLQS
METHANOSPIR. HUNG.      078     A
METHANOTHERM. FER.      068     ADEHIKLMNPST
METHANOTHRIX SOEH.      067     A
NATRONOBAC. GREGO.      037     A
NATRONOBAC. PHARA.      039     A
PYROCOCCUS FURIOS.      040     E
RUMINOBACTER AMYLO      070     E
SULFOLOBUS SOLFA.       086     FGLSVX
THERMOCOCCUS CELER      094     ADPT
THERMOFIL. PENDENS      096     GM
THERMOPLASMA ACID.      090     M
THERMOPROT. TENAX       098     ALX
THERMOTOGA MARIT.       099     MTWY
ACETOBACTER ACETI       116     AI
ACETOBACTER EUROP.      117     AI
ACETOBACTER HANSE.      119     AI
ACETOBACTER LIQUE.      121     AI
ACETOBACTER XYLIN.      124     AI
ACHOLEPLASMA LAID.      123     ACDEFGHIKLMNQRSTVW
AEROMONAS HYDROPH.      178     AEHILPR
AGROBACTER.TUME.        142     R
ANACYSTIS NIDULANS      210     AI
AZOARCUS SP.BH72        195     IL
AZORHIZOBIUM CAUL.      193     G
AZOSPIRILLUM LIPO.      172     KTV
BACILLUS CIRCULANS      156     P
BACILLUS SP. PS3        157     DENSV
BACILLUS STEARO.        212     F
BACILLUS SUBTILIS       154     ACDEFGHIKLMNPQRSTVWXY
BARTONELLA BACIL.       110     IX
BARTONELLA ELIZAB.      111     AI
BARTONELLA HENSELA      112     I
BARTONELLA QUINT.       113     AI
BORDETELLA PERTUS.      198     L
BORDETELLA SP.          129     A
BORRELIA BURGDORF.      128     ADEFGHIKLMNPQRSTVWXY
BRUCELLA ABORTUS        192     AI
BRUCELLA MELITENS.      191     AI
BRUCELLA SUIS           190     AI
BURKHOLDERIA CEPA.      132     AI
CAMPYLOBAC.JEJUNI       186     AGITY
CAULOBACTER CRES.       189     AI
CLOSTRIDIUM ACETO.      145     T
CLOSTRIDIUM PERFR.      213     S
CLOSTRIDIUM THERM.      143     Z
COXIELLA BURNETII       133     AI
DESULFOMICR. BACU.      144     Z
E.COLI                  166     ACDEFGHIKLMNPQRSTVWXYZ
ENTEROCOCCUS HIRAE      147     A
GLUCONOBACTER OXY.      137     AI
HAEMOPHILUS DUCRE.      149     E
HAEMOPHILUS INFLU.      200     ACDEFGHIKLMNPQRSTVWXYZ
HELICOBACTER PYLO.      151     ACDEFGHIKLMPQRSTVWXY
KLEBSIELLA AEROGE.      141     N
LACTOBAC.ACIDOPHI.      155     AI
LACTOBAC.BULGARIC.      150     ADEGINPRSV
LACTOBAC.CASEI          159     AI
LACTOBAC.CURVATUS       161     AI
LACTOBAC.DELBRUEC.      152     S
LACTOBAC.HELVETIC.      164     AI
LACTOCOCCUS LACTIS      153     AEFGINSX
LEUCONOSTOC LACTIS      165     A
LEUCONOSTOC MESEN.      167     A
LISTERIA IVANOVII       168     NT
LISTERIA MONOCYTO.      169     NT
MYCOBACT. TUBERC.       140     PV
MYCOBACT.LEPRAE         171     AIL
MYCOPLASMA CAPRIC.      114     ACDEFGHIKLMNPQRSTVWXY
MYCOPLASMA GEN.         115     ACDEFGHIKLMNPQRSTWY
MYCOPLASMA MYCOID.      118     ADEFGIMNPRSTVX
MYCOPLASMA PG50         122     KL
MYCOPLASMA PNEUMO.      120     ACDEGHIKLMNPQRSTVWXY
MYCOPLASMA SP.          176     I
OCHROBACTRUM ANTH.      196     AI
PHOTOBAC. LEIOGNA.      175     LM
PHOTOBACT. PHOSPH.      174     HP
PHYTOPLASMA SP.         177     I
PLESIOMONAS SHIGE.      146     E
PREVOTELLA RUMINI.      179     AI
PROCHLOCOCCUS MAR.      180     R
PSEUDOMONAS AER.        182     AGITY
PSEUDOMONAS CEPAC.      181     AI
PSEUDOMONAS FLUOR.      184     AI
PSEUDOMONAS GLAD.       183     AI
PSEUDOMONAS MALLEI      185     AI
PSEUDOMONAS MEND.       188     AI
PSEUDOMONAS PICK.       197     AI
PSEUDOMONAS PSEUD.      199     AI
PSEUDOMONAS PUTIDA      201     G
RHIZOBIUM MELILOTI      194     LP
RHIZOBIUMLEGUMINO.      203     T
RHODOTHERMUS MAR.       160     AI
RICKETTSIA PROW.        187     GWY
SALMONELLA ENTERI.      204     EI
SALMONELLA TYPHI.       170     HLPR
SPIROPLASMA CITRI       125     SW
SPIROPLASMA MELIF.      126     ACDFIMPRSX
STAPHYLOCOC. AURE.      148     ACDFGHIKLMPQRSTVWXY
STENOTRO.MALTOPH.       208     AI
STIGMATELLA AURANT      163     GTY
STREPTOCOCCUS MUT.      207     P
STREPTOCOCCUS PN.       217     A
STREPTOCOCCUS SAL.      216     A
STREPTOMYCES AMBO.      136     P
STREPTOMYCES COEL.      131     L
STREPTOMYCES GRIS.      130     SW
STREPTOMYCES LIV.       135     CDEGKNQRSVY
STREPTOMYCES RIM.       134     EQX
STREPTOMYCES VENE.      205     R
SYNECHOCOCCUS SP.       215     LSV
SYNECHOCYSTIS SP.       214     ACDEFGHIKLNPQRSTVWXY
THERMUS THERMOPHI.      158     GTY
THIOBACILLUS FERRO      162     AI
TREPONEMA PALLIDUM      127     ACDEFGHIKLMNPQRSTVWXY
TRICHODESMIUM SP.       173     AI
XANTHOMONAS CAMPE.      209     I
