# Supplementary material for: Initiator tRNA genes template the 3′ CCA end at high frequencies in bacteria
Source: BMC Genomics. 2016 Dec 8;17:1003. doi: 10.1186/s12864-016-3314-x (PMC5143459; doi:10.1186/s12864-016-3314-x)
Supplement: Additional file 10: — Color definitions for clades to generate Fig. 1. (TXT 625 bytes) [file 12864_2016_3314_MOESM10_ESM.txt]

INT1117	range	#49ff0d	Cyanobacteria
INT1224	range	#dc40ff	Proteobacteria
INT1297	range	#ff0000	Deinococcus-Thermus
INT1239	range	#ff9933	Bacillus/Clostridium
INT51290	range	#A1DE57	Chlamydiae/Verrucomicrobia
INT68336	range	#66ffff	Bacteroidetes/Chlorobi
INT200783	range	#45CDFF	Aquificae
INT200795	range	#C0FF14	Chloroflexi
INT200918	range	#ffffcc	Thermotogae
INT201174	range	#ff5d47	Actinobacteria
INT203682	range	#996633	Planctomycetes
INT200930	range	#cccc00	Deferribacteres
INT203691	range	#9999ff	Spirochaetae
INT544448	range	#3399ff	Tenericutes
INT28889	range	#143fff	Crenarchaeota
INT28890	range	#3370ff	Euryarchaeota
