# Supplementary material for: Initiator tRNA genes template the 3′ CCA end at high frequencies in bacteria
Source: BMC Genomics. 2016 Dec 8;17:1003. doi: 10.1186/s12864-016-3314-x (PMC5143459; doi:10.1186/s12864-016-3314-x)
Supplement: Additional file 11: — Phylogenetic tree in New Hampshire format of NCBI taxon IDs from NCBI Taxonomy corresponding to addresses_v4.txt.gz (TXT 8 kb) [file 12864_2016_3314_MOESM11_ESM.txt]

(1,((((((545865,2351,53572,117999)INT191394)INT191393)INT68337)INT200930,((((393029)INT189770)INT189769)INT118001)INT200938,((((81461,336260,81466,46613)INT649777)INT649776)INT649775)INT508458,((((191494)INT320583)INT588673)INT1497346,((((42255)INT84997)INT255725)INT84996)INT84995,(((1873,84593)INT28056)INT85008,((88138,38501,1860)INT85030)INT1643682,((286801)INT316606,(1827,1817)INT85025,(1716)INT1653,(2060)INT85028,85026,(992401,(120793,((33892)INT1765)INT77643)INT1763)INT1762)INT85007,((254250,186188)INT85017,(60919)INT145360,(1663,32207,1645,1269,57493)INT1268,(84756)INT125316,(1573,33882)INT85023,(1707)INT85016,(2038)INT577468,(53357)INT85021,(43668)INT85020,(57499)INT145357,(43673)INT85022)INT85006,((283810)INT85034)INT85014,((2063)INT2062)INT85011,((414878)INT414877)INT414714,((2019)INT2012,(2013,83677)INT83676,(2000)INT2004)INT85012,(74712)INT85013,((33981)INT83778)INT622452,((53460)INT85031)INT1643684,(147067)INT1643818,((28048)INT85032)INT1643683,((1847,1851,2071,1813,1835,40566)INT2070)INT85010,((2050,28263)INT2049)INT2037,((1839,182639)INT85015,(29404,1743)INT31957)INT85009,((2701)INT31953)INT85004)INT1760,(((682522,53634)INT84994)INT84993)INT84992,(((84111,84162,84108)INT1643826)INT1643822,((133925,1380)INT1643824,(33870)INT84107)INT84999)INT84998)INT201174,((1170227)INT640293,(1331051)INT95818)INT2323,((((165779,150022)INT1570339)INT1737405)INT1737404,(((375928)INT485255)INT485256,((252965)INT543372,(129957,(44260,42837)INT42857,249529,140458,1754,499228)INT186814,(28895,44000,291988)INT543371,(68335,227388)INT227387)INT68295,((42417,28186)INT53434,(2330,32636)INT972)INT53433,((1263,253238)INT541000,(1730,33951)INT186806,(459786)INT216572,(49082,114627,1485)INT31979,(841,698776,830)INT186803,((73918,28033)INT539000)INT538999,(191373,56112,278993,36853,1562,51196,79206,471826)INT186807,(862,129001)INT68298,(2697)INT31984,(2733)INT543349,(44259)INT186804)INT186802)INT186801,(((1647)INT128827)INT526525)INT526524,(((904)INT909930,(29465,970)INT31977)INT909929)INT909932,(((33969,51668)INT81852,(1301,1357)INT1300,(2747)INT186828,(46254)INT81850,(1253,1578)INT33958,(1375)INT186827)INT186826,(186820,(129337,400634,182709,150247,45667,29331,1386)INT186817,((33986)INT539742)INT539002,(29330)INT186823,186821,(76632)INT186822,(648800)INT186818,(69965)INT90964)INT1385)INT91061)INT1239,((((2422,2420)INT1643950,(2335)INT188709)INT2419,((651456,1184396)INT1643948)INT1643946,((28236,160798)INT1643949)INT1643947)INT188708)INT200918,((((13)INT203488)INT203487)INT203486)INT68297,(((((83612,104264,28250,363408,292691,326319,153265,1013,237,1016,252306,34084,111500,52959,291183,252356,216431)INT49546,(34098)INT39782,(670955,336809)INT313602,(267986,332102)INT246874)INT200644)INT117743,((29548,146918)INT563843)INT1100069,(((511434)INT333046,(838)INT171552,(239759)INT171550,(346096,283168,375288,195950,836)INT171551,815)INT171549)INT200643,(((28453,84567,929509)INT84566,(1007,2349)INT89374,(79328,354354)INT563835)INT200666)INT117747,(((68288,390846,232244)INT563798,(869806)INT200667,(273135,281119)INT1501348,(319458,312278,105,107,120831,992)INT89373)INT768507)INT768503)INT976,(((((1099,1091)INT274493,1101,256319,100715)INT191412)INT191411)INT191410)INT1090,((((795750)INT795749)INT795748)INT795747)INT1134404)INT68336,((((29521)INT143786)INT1643686,((171)INT170)INT1643688,((138)INT1643685)INT136)INT203692)INT203691,((((2132)INT2131,(46239)INT33925)INT186328,((33926)INT2146)INT186329,((2129)INT2092)INT2085)INT31969)INT544448,((((((2056)INT85002)INT255728)INT85001)INT85000,((499)INT189777)INT189776)INT189775,((1202464)INT1202465,670486)INT301297,(((233191)INT475964)INT475963)INT475962,(((233189)INT292628)INT292629)INT292625,(((64)INT189773)INT189772,(((1107)INT1106)INT1508594,((120961)INT1508635)INT1508595)INT32064)INT32061)INT200795,((((65551,270,208447,186191)INT188786)INT68933,((1298)INT183710,(332248)INT332247)INT118964)INT188787)INT1297,(((((239934)INT1647988)INT48461)INT203494,(((442430)INT415002)INT415001,((178440)INT134623)INT415000)INT414999)INT74201,((((83551,282132)INT92713,(71666)INT92714,(34093)INT92712,((83553)INT1113537)INT809)INT51291)INT204429)INT204428)INT51290,((((64159,171868)INT558314)INT1485951,((182899,212790)INT224027,(2713,939,168657,75905)INT64898)INT32069)INT187857)INT200783,(((641876)INT641854)INT641853)INT74152,((((1219)INT1218)INT1217)INT1212,((1453359,167375,102234,13034,1142,43988,1125,1129,155977,217161,(76023)INT92682,146785,102231)INT1118,(1205,47251,44471,1152,1158,241421,63132)INT1150)INT1301283,(102115,54298,44474)INT52604,((33071)INT307595)INT307596,((373984,1186)INT1185,(56106,1163,1177,264688)INT1162)INT1161)INT1117,((((693074)INT693073)INT693072)INT693071)INT67814,((((167639,848)INT203492,(32068,32067)INT1129771)INT203491)INT203490)INT32066,(((327159,189384)INT119066,((919)INT206349)INT119069,(((535)INT90153,168470)INT1499392,481)INT206351,((35798)INT206379)INT32003,((404,359407,81682)INT32011)INT206350,((202907,29580,303379,884214,963)INT75682,(201096,80865,52972,34072,364316,12916,174951)INT80864,((32012,28067,316612)INT224471)INT119065,(517,290425,29574,305976,222)INT506,(48736,32008,106589,44013)INT119060)INT80840,((96)INT90627)INT713636,((33057,73029,12960,146937)INT75787)INT206389)INT28216,(((119977)INT225058)INT225057,((776)INT118968,(445)INT444)INT118969,((34067,92244,40222,933)INT135616,(262)INT34064)INT72273,((413)INT403)INT135618,((129577,43947,642)INT84642)INT135624,((613,32199,122277,34037,1335483,(((568987)INT146507,(203804)INT84564)INT84563)INT191675,551,626,620,590,204037,544,586,160674,1048757,401618,51228,561,29487,629,84565,53335)INT543)INT91347,((869)INT868)INT135615,((67572)INT267894,(22)INT267890,(53246)INT267888,(44011)INT267892,(2742,89404,226)INT72275,(135575)INT267893,(28228)INT267889)INT135622,((511678)INT641)INT135623,((42054,2745,(114185,(235572)INT114399)INT114403)INT28256,(261963,59753)INT224372,(187492,28253)INT135620,(158481)INT224379)INT135619,((316625,447467)INT1706371)INT1706369,(135621,(497,469,(46226)INT475)INT468)INT72274,((83618,2370,40323,75309,70411)INT32033)INT135614,((1541743)INT32036,198346)INT118884,((85072,156885)INT1046,(85108,1335745,133193,106633)INT72276,(109262)INT255526)INT135613,((416916,724,745,476528,697331,713,214906,75984,155493)INT712)INT135625)INT1236,((((191291)INT224467)INT235899,((202746,209,286130,843)INT72293,(269260)INT438853,(28196,57665,194)INT72294)INT213849,(269258,265570)INT34035)INT29547,(((84404)INT117942)INT213113,((45662)INT213117,(898)INT213116,((29546)INT41707)INT194924)INT213115,((53318,427922,893,109168)INT213121,(2295,218207,896,28222)INT213119)INT213118,((453229)INT453228)INT453227,(((162027)INT224464)INT224462,((39643)INT49)INT80812,((40)INT39,(83461,32)INT31,(161492)INT1524215)INT80811)INT29,((18)INT213423,(28231)INT213422)INT69541,((29526)INT213465,(60892,2357,43773)INT213468)INT213462,((958)INT213483,(146784)INT263369)INT213481)INT28221)INT68525,(((162171)INT1191479)INT1191478,((53945,1060,2433,309512,302485,97050,265,188905,92944,258255)INT31989,(85,74317,2723)INT69657)INT204455,((208215)INT255474)INT255473,((20,76890,75,41275)INT76892)INT204458,(((780,69474)INT33988)INT775,(768,(953)INT952,33993)INT942,(411566)INT1328881)INT766,((1041)INT335929,(165696,165695,165697,541,13687)INT41297)INT204457,((13134,191,1081,171436,1263978)INT41295,(522)INT433)INT204441,((198251)INT1655514)INT54526,((256616)INT119043,(152053,6,279)INT335928,(68287,449972)INT69277,(532,120652)INT45404,(528,234)INT118882,(573657)INT119042,(81,1082930,1068)INT45401,(34019,(28105)INT227292)INT82115,(133)INT31993,(407)INT119045,(911,40136,374)INT41294)INT356,(213485,991903,(767891)INT62654)INT82117)INT28211)INT1224,((((173479)INT219687)INT219686)INT219685)INT142182,((((1077265)INT1077264)INT1077263)INT1077257)INT67819,((((1740,241192)INT188711)INT188710)INT67799)INT200940,((((123,466152,265488,127)INT126)INT112)INT203683,(((666508)INT666507)INT666506)INT666505)INT203682,(((((332162)INT332161)INT332160)INT332159,((458032)INT1562566)INT458031,(((940557,658061,33973,392733)INT204434)INT204433)INT204432)INT57723,((((832)INT204431)INT218872)INT204430)INT65842)INT131550,((((1234,28261)INT189779)INT189778)INT203693)INT40117)INT2,(192989,((((2233)INT2232)INT2231)INT183980,(((570266)INT570265)INT570264,(143067,(2225)INT2206)INT94695,((45989)INT2194,(2192)INT88404,(395331)INT1198451,(2202)INT196137)INT2191)INT224756,(((63743,2237)INT2236)INT2235,((293431)INT1644056)INT1644055)INT183963,(((2316,2172)INT2159)INT2158)INT183925,(((196118)INT196117,(2184)INT2183)INT2182)INT183939,(((2260,2263)INT2259)INT2258)INT183968,(((46631)INT46630,(2302)INT46659)INT2301)INT183967,(((2319)INT183713)INT68985)INT183988)INT28890,((((2268)INT114378,(2276)INT2267)INT2266,((54247)INT2307,(2279,54258,56635)INT2272)INT114380,((2284,41980)INT118883)INT2281)INT183924)INT28889)INT2157)INT131567);
