# Supplementary material for: Initiator tRNA genes template the 3′ CCA end at high frequencies in bacteria
Source: BMC Genomics. 2016 Dec 8;17:1003. doi: 10.1186/s12864-016-3314-x (PMC5143459; doi:10.1186/s12864-016-3314-x)
Supplement: Additional file 12: — Web-browser based navigator of full dataset of results on frequencies of CCA-templating by tRNA functional class, organized by clades in NCBI taxonomy. (ZIP 548 kb) [file 12864_2016_3314_MOESM12_ESM.zip]

Archive with 12 entries (9 files):
- CCA-HEATMAP-TAX-BROWSER/
- CCA-HEATMAP-TAX-BROWSER/index.html
- CCA-HEATMAP-TAX-BROWSER/jQuery.js
- __MACOSX/
- __MACOSX/CCA-HEATMAP-TAX-BROWSER/
- __MACOSX/CCA-HEATMAP-TAX-BROWSER/._jQuery.js
- CCA-HEATMAP-TAX-BROWSER/jquery.treeTable.css
- CCA-HEATMAP-TAX-BROWSER/jquery.treeTable.js
- CCA-HEATMAP-TAX-BROWSER/toggle-collapse-dark.png
- CCA-HEATMAP-TAX-BROWSER/toggle-collapse-light.png
- CCA-HEATMAP-TAX-BROWSER/toggle-expand-dark.png
- CCA-HEATMAP-TAX-BROWSER/toggle-expand-light.png
