# Supplementary material for: Initiator tRNA genes template the 3′ CCA end at high frequencies in bacteria
Source: BMC Genomics. 2016 Dec 8;17:1003. doi: 10.1186/s12864-016-3314-x (PMC5143459; doi:10.1186/s12864-016-3314-x)
Supplement: Additional file 12: — Web-browser based navigator of full dataset of results on frequencies of CCA-templating by tRNA functional class, organized by clades in NCBI taxonomy. (ZIP 548 kb) [file 12864_2016_3314_MOESM12_ESM.zip › CCA-HEATMAP-TAX-BROWSER/jquery.treeTable.css]

/* jQuery TreeTable Core 2.0 stylesheet
 *
 * This file contains styles that are used to display the tree table. Each tree
 * table is assigned the +treeTable+ class.
 * ========================================================================= */

/* jquery.treeTable.collapsible
 * ------------------------------------------------------------------------- */
.treeTable tr td .expander {
  background-position: left center;
  background-repeat: no-repeat;
  cursor: pointer;
  padding: 0;
  zoom: 1; /* IE7 Hack */
}

.treeTable tr.collapsed td .expander {
  background-image: url(toggle-expand-dark.png);
}

.treeTable tr.expanded td .expander {
  background-image: url(toggle-collapse-dark.png);
}

/* jquery.treeTable.sortable
 * ------------------------------------------------------------------------- */
.treeTable tr.selected, .treeTable tr.accept {
  background-color: #3875d7;
  color: #fff;
}

.treeTable tr.collapsed.selected td .expander, .treeTable tr.collapsed.accept td .expander {
  background-image: url(toggle-expand-light.png);
}

.treeTable tr.expanded.selected td .expander, .treeTable tr.expanded.accept td .expander {
  background-image: url(toggle-collapse-light.png);
}

.treeTable .ui-draggable-dragging {
  color: #000;
  z-index: 1;
}
