# Supplementary material for: Initiator tRNA genes template the 3′ CCA end at high frequencies in bacteria
Source: BMC Genomics. 2016 Dec 8;17:1003. doi: 10.1186/s12864-016-3314-x (PMC5143459; doi:10.1186/s12864-016-3314-x)
Supplement: Additional file 14: — List of FAST commands to reproduce frequency data shown in Tables 1, 2, 3 and 4. (TXT 4 kb) [file 12864_2016_3314_MOESM14_ESM.txt]

# Examples use FAST tools (Lawrence et al. 2015) and reproduce results in Tables 1-4 of Ardell and Hou (2016)

# Total # previously annotated bacterial initiators in tRNAdb-CE v.8
fasgrep -vd archaeota ArdellHou2016_CAU_tRNAs_aligned.fas | fasgrep -d initiator | faswc

# Total # previously annotated bacterial Met elongators in tRNAdb-CE v.8 that we annotated as elongators (M) initiators (X) and Ile elongators (I) with Silva TFAM model
fasgrep -vd archaeota ArdellHou2016_CAU_tRNAs_aligned.fas | fasgrep -t tfam M | fasgrep -d elongator | faswc
fasgrep -vd archaeota ArdellHou2016_CAU_tRNAs_aligned.fas | fasgrep -t tfam X | fasgrep -d elongator | faswc
fasgrep -vd archaeota ArdellHou2016_CAU_tRNAs_aligned.fas | fasgrep -t tfam I | fasgrep -d elongator | faswc

# Total # previously annotated bacterial initiators in tRNAdb-CE v.8 that we annotated as elongators (M) initiators (X) and Ile elongators (I) with Silva TFAM model
fasgrep -vd archaeota ArdellHou2016_CAU_tRNAs_aligned.fas | fasgrep -t tfam M | fasgrep -d initiator | faswc
fasgrep -vd archaeota ArdellHou2016_CAU_tRNAs_aligned.fas | fasgrep -t tfam X | fasgrep -d initiator | faswc
fasgrep -vd archaeota ArdellHou2016_CAU_tRNAs_aligned.fas | fasgrep -t tfam I | fasgrep -d initiator | faswc

# Total # previously annotated bacterial Ile-CAU elongators in tRNAdb-CE v.8 that we annotated as elongators (M) initiators (X) and Ile elongators (I) with Silva TFAM model
fasgrep -vd archaeota ArdellHou2016_CAU_tRNAs_aligned.fas | fasgrep -t tfam M | fasgrep -d Ile | faswc
fasgrep -vd archaeota ArdellHou2016_CAU_tRNAs_aligned.fas | fasgrep -t tfam X | fasgrep -d Ile | faswc
fasgrep -vd archaeota ArdellHou2016_CAU_tRNAs_aligned.fas | fasgrep -t tfam I | fasgrep -d Ile | faswc

# Total # previously unclassified CAU tRNA genes in tRNAdb-CE v.8 that we annotated as elongators (M) initiators (X) and Ile elongators (I) with Silva TFAM model
fasgrep -vd archaeota ArdellHou2016_CAU_tRNAs_aligned.fas | fasgrep -t tfam M | fasgrep -vd 'initiator|elongator|Ile' | faswc
fasgrep -vd archaeota ArdellHou2016_CAU_tRNAs_aligned.fas | fasgrep -t tfam M | fasgrep -vd 'initiator|elongator|Ile' | faswc
fasgrep -vd archaeota ArdellHou2016_CAU_tRNAs_aligned.fas | fasgrep -t tfam X | fasgrep -vd 'initiator|elongator|Ile' | faswc

# Row totals in Table 1
fasgrep -vd archaeota ArdellHou2016_CAU_tRNAs_aligned.fas | fasgrep -t tfam I | faswc
fasgrep -vd archaeota ArdellHou2016_CAU_tRNAs_aligned.fas | fasgrep -t tfam X | faswc
fasgrep -vd archaeota ArdellHou2016_CAU_tRNAs_aligned.fas | fasgrep -t tfam M | faswc

# Table 2 base frequencies at coordinates 1:72 in the acceptor stem
fasgrep -vd archaeota ArdellHou2016_CAU_tRNAs_aligned.fas | fasgrep -t tfam X | fascut 2..2,-2..-2 | fassort -s | fasuniq -c | fassort -rnt count
fasgrep -vd archaeota ArdellHou2016_CAU_tRNAs_aligned.fas | fasgrep -t tfam M | fascut 2..2,-2..-2 | fassort -s | fasuniq -c | fassort -rnt count
fasgrep -vd archaeota ArdellHou2016_CAU_tRNAs_aligned.fas | fasgrep -t tfam I | fascut 2..2,-2..-2 | fassort -s | fasuniq -c | fassort -rnt count

# Taking a closer look at U1:A72 match-containing initiators
fasgrep -vd archaeota ArdellHou2016_CAU_tRNAs_aligned.fas | fasgrep -t tfam X | fascut 2..2,-2..-2 | fasgrep -s TA | less

# Table 3 base frequencies at coordinates 11:24 in the D-stem
fasgrep -vd archaeota ArdellHou2016_CAU_tRNAs_aligned.fas | fasgrep -t tfam M | fascut 13..13,35..35 | fassort -s | fasuniq -c | fassort -rnt count
fasgrep -vd archaeota ArdellHou2016_CAU_tRNAs_aligned.fas | fasgrep -t tfam X | fascut 13..13,35..35 | fassort -s | fasuniq -c | fassort -rnt count
fasgrep -vd archaeota ArdellHou2016_CAU_tRNAs_aligned.fas | fasgrep -t tfam I | fascut 13..13,35..35 | fassort -s | fasuniq -c | fassort -rnt count

# Table 4 base frequencies at positions 29-31 and 39-41 in the C-stem, with some checks.
fasgrep -vd archaeota ArdellHou2016_CAU_tRNAs_aligned.fas | fasgrep -t tfam X | fascut 40..42,50..52 | fassort -s | fasuniq -c | fassort -rnt count | fasfilter -t count 10..
fasgrep -vd archaeota ArdellHou2016_CAU_tRNAs_aligned.fas | fasgrep -t tfam M | fascut 40..42,50..52 | fassort -s | fasuniq -c | fassort -rnt count | fasfilter -t count 10..
fasgrep -vd archaeota ArdellHou2016_CAU_tRNAs_aligned.fas | fasgrep -t tfam I | fascut 40..42,50..52 | fassort -s | fasuniq -c | fassort -rnt count | fasfilter -t count 10..
fasgrep -vd archaeota ArdellHou2016_CAU_tRNAs_aligned.fas | fasgrep -t tfam I | fascut 40..42,50..52 | fasgrep -s GGAGCC | faswc
fasgrep -vd archaeota ArdellHou2016_CAU_tRNAs_aligned.fas | fasgrep -t tfam M | fascut 40..42,50..52 | fasgrep -s GAATTC | faswc
fasgrep -vd archaeota ArdellHou2016_CAU_tRNAs_aligned.fas | fasgrep -t tfam M | fascut 40..42,50..52 | fasgrep -s AGATTC | faswc
fasgrep -vd archaeota ArdellHou2016_CAU_tRNAs_aligned.fas | fasgrep -t tfam M | fascut 40..42,50..52 | fasgrep -s GCGCGC | faswc
